# Supplementary material for: The near-field tsunami generated by the 15 January 2022 eruption of the Hunga Tonga-Hunga Ha’apai volcano and its impact on Tongatapu, Tonga
Source: Sci Rep. 2022 Sep 7;12:15187. doi: 10.1038/s41598-022-19486-w (PMC9452557; doi:10.1038/s41598-022-19486-w)
Supplement: Supplementary file 4 — Supplementary Information 4. [file 41598_2022_19486_MOESM4_ESM.zip › Output-Point_R0_400TNT.txt]

      0.00        0.00000        0.00000
      1.00        0.00000        0.00000
      2.00        0.00000        0.00000
      3.00        0.00000        0.00000
      4.00        0.00000        0.00000
      5.00        0.00000        0.00000
      6.00        0.00000        0.00000
      7.00        0.00000        0.00000
      8.00        0.00000        0.00000
      9.00        0.00000        0.00000
     10.00        0.00000        0.00000
     11.00        0.00000        0.00000
     12.00        0.00000        0.00000
     13.00        0.00000        0.00000
     14.00        0.00000        0.00000
     15.00        0.00000        0.00000
     16.00        0.00000        0.00000
     17.00        0.00000        0.00000
     18.00        0.00000        0.00000
     19.00        0.00000        0.00000
     20.00        0.00000        0.00000
     21.00        0.00000        0.00000
     22.00        0.00000        0.00000
     23.00        0.00000        0.00000
     24.00        0.00000        0.00000
     25.00        0.00000        0.00000
     26.00        0.00000        0.00000
     27.00        0.00000        0.00000
     28.00        0.00000        0.00000
     29.00        0.00000        0.00000
     30.00        0.00000        0.00000
     31.00        0.00000        0.00000
     32.00        0.00000        0.00000
     33.00        0.00000        0.00000
     34.00        0.00000        0.00000
     35.00        0.00000        0.00000
     36.00        0.00000        0.00000
     37.00        0.00000        0.00000
     38.00        0.00000        0.00000
     39.00        0.00000        0.00000
     40.00        0.00000        0.00000
     41.00        0.00000        0.00000
     42.00        0.00000        0.00000
     43.00        0.00000        0.00000
     44.00        0.00000        0.00000
     45.00        0.00000        0.00000
     46.00        0.00000        0.00000
     47.00        0.00000        0.00000
     48.00        0.00000        0.00000
     49.00        0.00000        0.00000
     50.00        0.00000        0.00000
     51.00        0.00000        0.00000
     52.00        0.00000        0.00000
     53.00        0.00000        0.00000
     54.00        0.00000        0.00000
     55.00        0.00000        0.00000
     56.00        0.00000        0.00000
     57.00        0.00000        0.00000
     58.00        0.00000        0.00000
     59.00        0.00000        0.00000
     60.00        0.00000        0.00000
     61.00        0.00000        0.00000
     62.00        0.00000        0.00000
     63.00        0.00000        0.00000
     64.00        0.00000        0.00000
     65.00        0.00000        0.00000
     66.00        0.00000        0.00000
     67.00        0.00000        0.00000
     68.00        0.00000        0.00000
     69.00        0.00000        0.00000
     70.00        0.00000        0.00000
     71.00        0.00000        0.00000
     72.00        0.00000        0.00000
     73.00        0.00000        0.00000
     74.00        0.00000        0.00000
     75.00        0.00000        0.00000
     76.00        0.00000        0.00000
     77.00        0.00000        0.00000
     78.00        0.00000        0.00000
     79.00        0.00000        0.00000
     80.00        0.00000        0.00000
     81.00        0.00000        0.00000
     82.00        0.00000        0.00000
     83.00        0.00000        0.00000
     84.00        0.00000        0.00000
     85.00        0.00000        0.00000
     86.00        0.00000        0.00000
     87.00        0.00000        0.00000
     88.00        0.00000        0.00000
     89.00        0.00000        0.00000
     90.00        0.00000        0.00000
     91.00        0.00000        0.00000
     92.00        0.00000        0.00000
     93.00        0.00000        0.00000
     94.00        0.00000        0.00000
     95.00        0.00000        0.00000
     96.00        0.00000        0.00000
     97.00        0.00000        0.00000
     98.00        0.00000        0.00000
     99.00        0.00000        0.00000
    100.00        0.00000        0.00000
    101.00        0.00000        0.00000
    102.00        0.00000        0.00000
    103.00        0.00000        0.00000
    104.00        0.00000        0.00000
    105.00        0.00000        0.00000
    106.00        0.00000        0.00000
    107.00        0.00000        0.00000
    108.00        0.00000        0.00000
    109.00        0.00000        0.00000
    110.00        0.00000        0.00000
    111.00        0.00000        0.00000
    112.00        0.00000        0.00000
    113.00        0.00000        0.00000
    114.00        0.00000        0.00000
    115.00        0.00000        0.00000
    116.00        0.00000        0.00000
    117.00        0.00000        0.00000
    118.00        0.00000        0.00000
    119.00        0.00000        0.00000
    120.00        0.00000        0.00000
    121.00        0.00000        0.00000
    122.00        0.00000        0.00000
    123.00        0.00000        0.00000
    124.00        0.00000        0.00000
    125.00        0.00000        0.00000
    126.00        0.00000        0.00000
    127.00        0.00000        0.00000
    128.00        0.00000        0.00000
    129.00        0.00000        0.00000
    130.00        0.00000        0.00000
    131.00        0.00000        0.00000
    132.00        0.00000        0.00000
    133.00        0.00000        0.00000
    134.00        0.00000        0.00000
    135.00        0.00000        0.00000
    136.00        0.00000        0.00000
    137.00        0.00000        0.00000
    138.00        0.00000        0.00000
    139.00        0.00000        0.00000
    140.00        0.00000        0.00000
    141.00        0.00000        0.00000
    142.00        0.00000        0.00000
    143.00        0.00000        0.00000
    144.00        0.00000        0.00000
    145.00        0.00000        0.00000
    146.00        0.00000        0.00000
    147.00        0.00000        0.00000
    148.00        0.00000        0.00000
    149.00        0.00000        0.00000
    150.00        0.00000        0.00000
    151.00        0.00000        0.00000
    152.00        0.00000        0.00000
    153.00        0.00000        0.00000
    154.00        0.00000        0.00000
    155.00        0.00000        0.00000
    156.00        0.00000        0.00000
    157.00        0.00000        0.00000
    158.00        0.00000        0.00000
    159.00        0.00000        0.00000
    160.00        0.00000        0.00000
    161.00        0.00000        0.00000
    162.00        0.00000        0.00000
    163.00        0.00000        0.00000
    164.00        0.00000        0.00000
    165.00        0.00000        0.00000
    166.00        0.00000        0.00000
    167.00        0.00000        0.00000
    168.00        0.00000        0.00000
    169.00        0.00000        0.00000
    170.00        0.00000        0.00000
    171.00        0.00000        0.00000
    172.00        0.00000        0.00000
    173.00        0.00000        0.00000
    174.00        0.00000        0.00000
    175.00        0.00000        0.00000
    176.00        0.00000        0.00000
    177.00        0.00000        0.00000
    178.00        0.00000        0.00000
    179.00        0.00000        0.00000
    180.00        0.00000        0.00000
    181.00        0.00000        0.00000
    182.00        0.00000        0.00000
    183.00        0.00000        0.00000
    184.00        0.00000        0.00000
    185.00        0.00000        0.00000
    186.00        0.00000        0.00000
    187.00        0.00000        0.00000
    188.00        0.00000        0.00000
    189.00        0.00000        0.00000
    190.00        0.00000        0.00000
    191.00        0.00000        0.00000
    192.00        0.00000        0.00000
    193.00        0.00000        0.00000
    194.00        0.00000        0.00000
    195.00        0.00000        0.00000
    196.00        0.00000        0.00000
    197.00        0.00000        0.00000
    198.00        0.00000        0.00000
    199.00        0.00000        0.00000
    200.00        0.00000        0.00000
    201.00        0.00000        0.00000
    202.00        0.00000        0.00000
    203.00        0.00000        0.00000
    204.00        0.00000        0.00000
    205.00        0.00000        0.00000
    206.00        0.00000        0.00000
    207.00        0.00000        0.00000
    208.00        0.00000        0.00000
    209.00        0.00000        0.00000
    210.00        0.00000        0.00000
    211.00        0.00000        0.00000
    212.00        0.00000        0.00000
    213.00        0.00000        0.00000
    214.00        0.00000        0.00000
    215.00        0.00000        0.00000
    216.00        0.00000        0.00000
    217.00        0.00000        0.00000
    218.00        0.00000        0.00000
    219.00        0.00000        0.00000
    220.00        0.00000        0.00000
    221.00        0.00000        0.00000
    222.00        0.00000        0.00000
    223.00        0.00000        0.00000
    224.00        0.00000        0.00000
    225.00        0.00000        0.00000
    226.00        0.00000        0.00000
    227.00        0.00000        0.00000
    228.00        0.00000        0.00000
    229.00        0.00000        0.00000
    230.00        0.00000        0.00000
    231.00        0.00000        0.00000
    232.00        0.00000        0.00000
    233.00        0.00000        0.00000
    234.00        0.00000        0.00000
    235.00        0.00000        0.00000
    236.00        0.00000        0.00000
    237.00        0.00000        0.00000
    238.00        0.00000        0.00000
    239.00        0.00000        0.00000
    240.00        0.00000        0.00000
    241.00        0.00000        0.00000
    242.00        0.00000        0.00000
    243.00        0.00000        0.00000
    244.00        0.00000        0.00000
    245.00        0.00000        0.00000
    246.00        0.00000        0.00000
    247.00        0.00000        0.00000
    248.00        0.00000        0.00000
    249.00        0.00000        0.00000
    250.00        0.00000        0.00000
    251.00        0.00000        0.00000
    252.00        0.00000        0.00000
    253.00        0.00000        0.00000
    254.00        0.00000        0.00000
    255.00        0.00000        0.00000
    256.00        0.00000        0.00000
    257.00        0.00000        0.00000
    258.00        0.00000        0.00000
    259.00        0.00000        0.00000
    260.00        0.00000        0.00000
    261.00        0.00000        0.00000
    262.00        0.00000        0.00000
    263.00        0.00000        0.00000
    264.00        0.00000        0.00000
    265.00        0.00000        0.00000
    266.00        0.00000        0.00000
    267.00        0.00000        0.00000
    268.00        0.00000        0.00000
    269.00        0.00000        0.00000
    270.00        0.00000        0.00000
    271.00        0.00000        0.00000
    272.00        0.00000        0.00000
    273.00        0.00000        0.00000
    274.00        0.00000        0.00000
    275.00        0.00000        0.00000
    276.00        0.00000        0.00000
    277.00        0.00000        0.00000
    278.00        0.00000        0.00000
    279.00        0.00000        0.00000
    280.00        0.00000        0.00000
    281.00        0.00000        0.00000
    282.00        0.00000        0.00000
    283.00        0.00000        0.00000
    284.00        0.00000        0.00000
    285.00        0.00000        0.00000
    286.00        0.00000        0.00000
    287.00        0.00000        0.00000
    288.00        0.00000        0.00000
    289.00        0.00000        0.00000
    290.00        0.00000        0.00000
    291.00        0.00000        0.00000
    292.00        0.00000        0.00000
    293.00        0.00000        0.00000
    294.00        0.00000        0.00000
    295.00        0.00000        0.00000
    296.00        0.00000        0.00000
    297.00        0.00000        0.00000
    298.00        0.00000        0.00000
    299.00        0.00000        0.00000
    300.00        0.00000        0.00000
    301.00        0.00000        0.00000
    302.00        0.00000        0.00000
    303.00        0.00000        0.00000
    304.00        0.00000        0.00000
    305.00        0.00000        0.00000
    306.00        0.00000        0.00000
    307.00        0.00000        0.00000
    308.00        0.00000        0.00000
    309.00        0.00000        0.00000
    310.00        0.00000        0.00000
    311.00        0.00000        0.00000
    312.00        0.00000        0.00000
    313.00        0.00000        0.00000
    314.00        0.00000        0.00000
    315.00        0.00000        0.00000
    316.00        0.00000        0.00000
    317.00        0.00000        0.00000
    318.00        0.00000        0.00000
    319.00        0.00000        0.00000
    320.00        0.00000        0.00000
    321.00        0.00000        0.00000
    322.00        0.00000        0.00000
    323.00        0.00000        0.00000
    324.00        0.00000        0.00000
    325.00        0.00000        0.00000
    326.00        0.00000        0.00000
    327.00        0.00000        0.00000
    328.00        0.00000        0.00000
    329.00        0.00000        0.00000
    330.00        0.00000        0.00000
    331.00        0.00000        0.00000
    332.00        0.00000        0.00000
    333.00        0.00000        0.00000
    334.00        0.00000        0.00000
    335.00        0.00000        0.00000
    336.00        0.00000        0.00000
    337.00        0.00000        0.00000
    338.00        0.00000        0.00000
    339.00        0.00000        0.00000
    340.00        0.00000        0.00000
    341.00        0.00000        0.00000
    342.00        0.00000        0.00000
    343.00        0.00000        0.00000
    344.00        0.00000        0.00000
    345.00        0.00000        0.00000
    346.00        0.00000        0.00000
    347.00        0.00000        0.00000
    348.00        0.00000        0.00000
    349.00        0.00000        0.00000
    350.00        0.00000        0.00000
    351.00        0.00000        0.00000
    352.00        0.00000        0.00000
    353.00        0.00000        0.00000
    354.00        0.00000        0.00000
    355.00        0.00000        0.00000
    356.00        0.00000        0.00000
    357.00        0.00000        0.00000
    358.00        0.00000        0.00000
    359.00        0.00000        0.00000
    360.00        0.00000        0.00000
    361.00        0.00000        0.00000
    362.00        0.00000        0.00000
    363.00        0.00000        0.00000
    364.00        0.00000        0.00000
    365.00        0.00000        0.00000
    366.00        0.00000        0.00000
    367.00        0.00000        0.00000
    368.00        0.00000        0.00000
    369.00        0.00000        0.00000
    370.00        0.00000        0.00000
    371.00        0.00000        0.00000
    372.00        0.00000        0.00000
    373.00        0.00000        0.00000
    374.00        0.00000        0.00000
    375.00        0.00000        0.00000
    376.00        0.00000        0.00000
    377.00        0.00000        0.00000
    378.00        0.00000        0.00000
    379.00        0.00000        0.00000
    380.00        0.00000        0.00000
    381.00        0.00000        0.00000
    382.00        0.00000        0.00000
    383.00        0.00000        0.00000
    384.00        0.00000        0.00000
    385.00        0.00000        0.00000
    386.00        0.00000        0.00000
    387.00        0.00000        0.00000
    388.00        0.00000        0.00000
    389.00        0.00000        0.00000
    390.00        0.00000        0.00000
    391.00        0.00000        0.00000
    392.00        0.00000        0.00000
    393.00        0.00000        0.00000
    394.00        0.00000        0.00000
    395.00        0.00000        0.00000
    396.00        0.00000        0.00000
    397.00        0.00000        0.00000
    398.00        0.00000        0.00000
    399.00        0.00000        0.00000
    400.00        0.00000        0.00000
    401.00        0.00000        0.00000
    402.00        0.00000        0.00000
    403.00        0.00000        0.00000
    404.00        0.00000        0.00000
    405.00        0.00000        0.00000
    406.00        0.00000        0.00000
    407.00        0.00000        0.00000
    408.00        0.00000        0.00000
    409.00        0.00000        0.00000
    410.00        0.00000        0.00000
    411.00        0.00000        0.00000
    412.00        0.00000        0.00000
    413.00        0.00000        0.00000
    414.00        0.00000        0.00000
    415.00        0.00000        0.00000
    416.00        0.00000        0.00000
    417.00        0.00000        0.00000
    418.00        0.00000        0.00000
    419.00        0.00000        0.00000
    420.00        0.00000        0.00000
    421.00        0.00000        0.00000
    422.00        0.00000        0.00000
    423.00        0.00000        0.00000
    424.00        0.00000        0.00000
    425.00        0.00000        0.00000
    426.00        0.00000        0.00000
    427.00        0.00000        0.00000
    428.00        0.00000        0.00000
    429.00        0.00000        0.00000
    430.00        0.00000        0.00000
    431.00        0.00000        0.00000
    432.00        0.00000        0.00000
    433.00        0.00000        0.00000
    434.00        0.00000        0.00000
    435.00        0.00000        0.00000
    436.00        0.00000        0.00000
    437.00        0.00000        0.00000
    438.00        0.00000        0.00000
    439.00        0.00000        0.00000
    440.00        0.00000        0.00000
    441.00        0.00000        0.00000
    442.00        0.00000        0.00000
    443.00        0.00000        0.00000
    444.00        0.00000        0.00000
    445.00        0.00000        0.00000
    446.00        0.00000        0.00000
    447.00        0.00000        0.00000
    448.00        0.00000        0.00000
    449.00        0.00000        0.00000
    450.00        0.00000        0.00000
    451.00        0.00000        0.00000
    452.00        0.00000        0.00000
    453.00        0.00000        0.00000
    454.00        0.00000        0.00000
    455.00        0.00000        0.00000
    456.00        0.00000        0.00000
    457.00        0.00000        0.00000
    458.00        0.00000        0.00000
    459.00        0.00000        0.00000
    460.00        0.00000        0.00000
    461.00        0.00000        0.00000
    462.00        0.00000        0.00000
    463.00        0.00000        0.00000
    464.00        0.00000        0.00000
    465.00        0.00000        0.00000
    466.00        0.00000        0.00000
    467.00        0.00000        0.00000
    468.00        0.00000        0.00000
    469.00        0.00000        0.00000
    470.00        0.00000        0.00000
    471.00        0.00000        0.00000
    472.00        0.00000        0.00000
    473.00        0.00000        0.00000
    474.00        0.00000        0.00000
    475.00        0.00000        0.00000
    476.00        0.00000        0.00000
    477.00        0.00000        0.00000
    478.00        0.00000        0.00000
    479.00        0.00000        0.00000
    480.00        0.00000        0.00000
    481.00        0.00000        0.00000
    482.00        0.00000        0.00000
    483.00        0.00000        0.00000
    484.00        0.00000        0.00000
    485.00        0.00000        0.00000
    486.00        0.00000        0.00000
    487.00        0.00000        0.00000
    488.00        0.00000        0.00000
    489.00        0.00000        0.00000
    490.00        0.00000        0.00000
    491.00        0.00000        0.00000
    492.00        0.00000        0.00000
    493.00        0.00000        0.00000
    494.00        0.00000        0.00000
    495.00        0.00000        0.00000
    496.00        0.00000        0.00000
    497.00        0.00000        0.00000
    498.00        0.00000        0.00000
    499.00        0.00000        0.00000
    500.00        0.00000        0.00000
    501.00        0.00000        0.00000
    502.00        0.00000        0.00000
    503.00        0.00000        0.00000
    504.00        0.00000        0.00000
    505.00        0.00000        0.00000
    506.00        0.00000        0.00000
    507.00        0.00000        0.00000
    508.00        0.00000        0.00000
    509.00        0.00000        0.00000
    510.00        0.00000        0.00000
    511.00        0.00000        0.00000
    512.00        0.00000        0.00000
    513.00        0.00000        0.00000
    514.00        0.00000        0.00000
    515.00        0.00000        0.00000
    516.00        0.00000        0.00000
    517.00        0.00000        0.00000
    518.00        0.00000        0.00000
    519.00        0.00000        0.00000
    520.00        0.00000        0.00000
    521.00        0.00000        0.00000
    522.00        0.00000        0.00000
    523.00        0.00000        0.00000
    524.00        0.00000        0.00000
    525.00        0.00000        0.00000
    526.00        0.00000        0.00000
    527.00        0.00000        0.00000
    528.00        0.00000        0.00000
    529.00        0.00000        0.00000
    530.00        0.00000        0.00000
    531.00        0.00000        0.00000
    532.00        0.00000        0.00000
    533.00        0.00000        0.00000
    534.00        0.00000        0.00000
    535.00        0.00000        0.00000
    536.00        0.00000        0.00000
    537.00        0.00000        0.00000
    538.00        0.00000        0.00000
    539.00        0.00000        0.00000
    540.00        0.00000        0.00000
    541.00        0.00000        0.00000
    542.00        0.00000        0.00000
    543.00        0.00000        0.00000
    544.00        0.00000        0.00000
    545.00        0.00000        0.00000
    546.00        0.00000        0.00000
    547.00        0.00000        0.00000
    548.00        0.00000        0.00000
    549.00        0.00000        0.00000
    550.00        0.00000        0.00000
    551.00        0.00000        0.00000
    552.00        0.00000        0.00000
    553.00        0.00000        0.00000
    554.00        0.00000        0.00000
    555.00        0.00000        0.00000
    556.00        0.00000        0.00000
    557.00        0.00000        0.00000
    558.00        0.00000        0.00000
    559.00        0.00000        0.00000
    560.00        0.00000        0.00000
    561.00        0.00000        0.00000
    562.00        0.00000        0.00000
    563.00        0.00000        0.00000
    564.00        0.00000        0.00000
    565.00        0.00000        0.00000
    566.00        0.00000        0.00000
    567.00        0.00000        0.00000
    568.00        0.00000        0.00000
    569.00        0.00000        0.00000
    570.00        0.00000        0.00000
    571.00        0.00000        0.00000
    572.00        0.00000        0.00000
    573.00        0.00000        0.00000
    574.00        0.00000        0.00000
    575.00        0.00000        0.00000
    576.00        0.00000        0.00000
    577.00        0.00000        0.00000
    578.00        0.00000        0.00000
    579.00        0.00000        0.00000
    580.00        0.00000        0.00000
    581.00        0.00000        0.00000
    582.00        0.00000        0.00000
    583.00        0.00000        0.00000
    584.00        0.00000        0.00000
    585.00        0.00000        0.00000
    586.00        0.00000        0.00000
    587.00        0.00000        0.00000
    588.00        0.00000        0.00000
    589.00        0.00000        0.00000
    590.00        0.00000        0.00000
    591.00        0.00000        0.00000
    592.00        0.00000        0.00000
    593.00        0.00000        0.00000
    594.00        0.00000        0.00000
    595.00        0.00000        0.00000
    596.00        0.00000        0.00000
    597.00        0.00000        0.00000
    598.00        0.00000        0.00000
    599.00        0.00000        0.00000
    600.00        0.00000        0.00000
    601.00        0.00000        0.00000
    602.00        0.00000        0.00000
    603.00        0.00000        0.00000
    604.00        0.00000        0.00000
    605.00        0.00000        0.00000
    606.00        0.00000        0.00000
    607.00        0.00000        0.00000
    608.00        0.00000        0.00000
    609.00        0.00000        0.00000
    610.00        0.00000        0.00000
    611.00        0.00000        0.00000
    612.00        0.00000        0.00000
    613.00        0.00000        0.00000
    614.00        0.00000        0.00000
    615.00        0.00000        0.00000
    616.00        0.00000        0.00000
    617.00        0.00000        0.00000
    618.00        0.00000        0.00000
    619.00        0.00000        0.00000
    620.00        0.00000        0.00000
    621.00        0.00000        0.00000
    622.00        0.00000        0.00000
    623.00        0.00000        0.00000
    624.00        0.00000        0.00000
    625.00        0.00000        0.00000
    626.00        0.00000        0.00000
    627.00        0.00000        0.00000
    628.00        0.00000        0.00000
    629.00        0.00000        0.00000
    630.00        0.00000        0.00000
    631.00        0.00000        0.00000
    632.00        0.00000        0.00000
    633.00        0.00000        0.00000
    634.00        0.00000        0.00000
    635.00        0.00000        0.00000
    636.00        0.00000        0.00000
    637.00        0.00000        0.00000
    638.00        0.00000        0.00000
    639.00        0.00000        0.00000
    640.00        0.00000        0.00000
    641.00        0.00000        0.00000
    642.00        0.00000        0.00000
    643.00        0.00000        0.00000
    644.00        0.00000        0.00000
    645.00        0.00000        0.00000
    646.00        0.00000        0.00000
    647.00        0.00000        0.00000
    648.00        0.00000        0.00000
    649.00        0.00000        0.00000
    650.00        0.00000        0.00000
    651.00        0.00000        0.00000
    652.00        0.00000        0.00000
    653.00        0.00000        0.00000
    654.00        0.00000        0.00000
    655.00        0.00000        0.00000
    656.00        0.00000        0.00000
    657.00        0.00000        0.00000
    658.00        0.00000        0.00000
    659.00        0.00000        0.00000
    660.00        0.00000        0.00000
    661.00        0.00000        0.00000
    662.00        0.00000        0.00000
    663.00        0.00000        0.00000
    664.00        0.00000        0.00000
    665.00        0.00000        0.00000
    666.00        0.00000        0.00000
    667.00        0.00000        0.00000
    668.00        0.00000        0.00000
    669.00        0.00000        0.00000
    670.00        0.00000        0.00000
    671.00        0.00000        0.00000
    672.00        0.00000        0.00000
    673.00        0.00000        0.00000
    674.00        0.00000        0.00000
    675.00        0.00000        0.00000
    676.00        0.00000        0.00000
    677.00        0.00000        0.00000
    678.00        0.00000        0.00000
    679.00        0.00000        0.00000
    680.00        0.00000        0.00000
    681.00        0.00000        0.00000
    682.00        0.00000        0.00000
    683.00        0.00000        0.00000
    684.00        0.00000        0.00000
    685.00        0.00000        0.00000
    686.00        0.00000        0.00000
    687.00        0.00000        0.00000
    688.00        0.00000        0.00000
    689.00        0.00000        0.00000
    690.00        0.00000        0.00000
    691.00        0.00000        0.00000
    692.00        0.00000        0.00000
    693.00        0.00000        0.00000
    694.00        0.00000        0.00000
    695.00        0.00000        0.00000
    696.00        0.00000        0.00000
    697.00        0.00000        0.00000
    698.00        0.00000        0.00000
    699.00        0.00000        0.00000
    700.00        0.00000        0.00000
    701.00        0.00000        0.00000
    702.00        0.00000        0.00000
    703.00        0.00000        0.00000
    704.00        0.00000        0.00000
    705.00        0.00000        0.00000
    706.00        0.00000        0.00000
    707.00        0.00000        0.00000
    708.00        0.00000        0.00000
    709.00        0.00000        0.00000
    710.00        0.00000        0.00000
    711.00        0.00000        0.00000
    712.00        0.00000        0.00000
    713.00        0.00000        0.00000
    714.00        0.00000        0.00000
    715.00        0.00000        0.00000
    716.00        0.00000        0.00000
    717.00        0.00000        0.00000
    718.00        0.00000        0.00000
    719.00        0.00000        0.00000
    720.00        0.00000        0.00000
    721.00        0.00000        0.00000
    722.00        0.00000        0.00000
    723.00        0.00000        0.00000
    724.00        0.00000        0.00000
    725.00        0.00000        0.00000
    726.00        0.00000        0.00000
    727.00        0.00000        0.00000
    728.00        0.00000        0.00000
    729.00        0.00000        0.00000
    730.00        0.00000        0.00000
    731.00        0.00000        0.00000
    732.00        0.00000        0.00000
    733.00        0.00000        0.00000
    734.00        0.00000        0.00000
    735.00        0.00000        0.00000
    736.00        0.00000        0.00000
    737.00        0.00000        0.00000
    738.00        0.00000        0.00000
    739.00        0.00000        0.00000
    740.00        0.00000        0.00000
    741.00        0.00000        0.00000
    742.00        0.00000        0.00000
    743.00        0.00000        0.00000
    744.00        0.00000        0.00000
    745.00        0.00000        0.00000
    746.00        0.00000        0.00000
    747.00        0.00000        0.00000
    748.00        0.00000        0.00000
    749.00        0.00000        0.00000
    750.00        0.00000        0.00000
    751.00        0.00000        0.00000
    752.00        0.00000        0.00000
    753.00        0.00000        0.00000
    754.00        0.00000        0.00000
    755.00        0.00000        0.00000
    756.00        0.00000        0.00000
    757.00        0.00000        0.00000
    758.00        0.00000        0.00000
    759.00        0.00000        0.00000
    760.00        0.00000        0.00000
    761.00        0.00000        0.00000
    762.00        0.00000        0.00000
    763.00        0.00000        0.00000
    764.00        0.00000        0.00000
    765.00        0.00000        0.00000
    766.00        0.00000        0.00000
    767.00        0.00000        0.00000
    768.00        0.00000        0.00000
    769.00        0.00000        0.00000
    770.00        0.00000        0.00000
    771.00        0.00000        0.00000
    772.00        0.00000        0.00000
    773.00        0.00000        0.00000
    774.00        0.00000        0.00000
    775.00        0.00000        0.00000
    776.00        0.00000        0.00000
    777.00        0.00000        0.00000
    778.00        0.00000        0.00000
    779.00        0.00000        0.00000
    780.00        0.00000        0.00000
    781.00        0.00000        0.00000
    782.00        0.00000        0.00000
    783.00        0.00000        0.00000
    784.00        0.00000        0.00000
    785.00        0.00000        0.00000
    786.00        0.00000        0.00000
    787.00        0.00000        0.00000
    788.00        0.00000        0.00000
    789.00        0.00000        0.00000
    790.00        0.00000        0.00000
    791.00        0.00000        0.00000
    792.00        0.00000        0.00000
    793.00        0.00000        0.00000
    794.00        0.00000        0.00000
    795.00        0.00000        0.00000
    796.00        0.00000        0.00000
    797.00        0.00000        0.00000
    798.00        0.00000        0.00000
    799.00        0.00000        0.00000
    800.00        0.00000        0.00000
    801.00        0.00000        0.00000
    802.00        0.00000        0.00000
    803.00        0.00000        0.00000
    804.00        0.00000        0.00000
    805.00        0.00000        0.00000
    806.00        0.00000        0.00000
    807.00        0.00000        0.00000
    808.00        0.00000        0.00000
    809.00        0.00000        0.00000
    810.00        0.00000        0.00000
    811.00        0.00000        0.00000
    812.00        0.00000        0.00000
    813.00        0.00000        0.00000
    814.00        0.00000        0.00000
    815.00        0.00000        0.00000
    816.00        0.00000        0.00000
    817.00        0.00000        0.00000
    818.00        0.00000        0.00000
    819.00        0.00000        0.00000
    820.00        0.00000        0.00000
    821.00        0.00000        0.00000
    822.00        0.00000        0.00000
    823.00        0.00000        0.00000
    824.00        0.00000        0.00000
    825.00        0.00000        0.00000
    826.00        0.00000        0.00000
    827.00        0.00000        0.00000
    828.00        0.00000        0.00000
    829.00        0.00000        0.00000
    830.00        0.00000        0.00000
    831.00        0.00000        0.00000
    832.00        0.00000        0.00000
    833.00        0.00000        0.00000
    834.00        0.00000        0.00000
    835.00        0.00000        0.00000
    836.00        0.00000        0.00000
    837.00        0.00000        0.00000
    838.00        0.00000        0.00000
    839.00        0.00000        0.00000
    840.00        0.00000        0.00000
    841.00        0.00000        0.00000
    842.00        0.00000        0.00000
    843.00        0.00000        0.00000
    844.00        0.00000        0.00000
    845.00        0.00000        0.00000
    846.00        0.00000        0.00000
    847.00        0.00000        0.00000
    848.00        0.00000        0.00000
    849.00        0.00000        0.00000
    850.00        0.00000        0.00000
    851.00        0.00000        0.00000
    852.00        0.00000        0.00000
    853.00        0.00000        0.00000
    854.00        0.00000        0.00000
    855.00        0.00000        0.00000
    856.00        0.00000        0.00000
    857.00        0.00000        0.00000
    858.00        0.00000        0.00000
    859.00        0.00000        0.00000
    860.00        0.00000        0.00000
    861.00        0.00000        0.00000
    862.00        0.00000        0.00000
    863.00        0.00000        0.00000
    864.00        0.00000        0.00000
    865.00        0.00000        0.00000
    866.00        0.00000        0.00000
    867.00        0.00000        0.00000
    868.00        0.00000        0.00000
    869.00        0.00000        0.00000
    870.00        0.00000        0.00000
    871.00        0.00000        0.00000
    872.00        0.00000        0.00000
    873.00        0.00000        0.00000
    874.00        0.00000        0.00000
    875.00        0.00000        0.00000
    876.00        0.00000        0.00000
    877.00        0.00000        0.00000
    878.00        0.00000        0.00000
    879.00        0.00000        0.00000
    880.00        0.00000        0.00000
    881.00        0.00000        0.00000
    882.00        0.00000        0.00000
    883.00        0.00000        0.00000
    884.00        0.00000        0.00000
    885.00        0.00000        0.00000
    886.00        0.00000        0.00000
    887.00        0.00000        0.00000
    888.00        0.00000        0.00000
    889.00        0.00000        0.00000
    890.00        0.00000        0.00000
    891.00        0.00000        0.00000
    892.00        0.00000        0.00000
    893.00        0.00000        0.00000
    894.00        0.00000        0.00000
    895.00        0.00000        0.00000
    896.00        0.00000        0.00000
    897.00        0.00000        0.00000
    898.00        0.00000        0.00000
    899.00        0.00000        0.00000
    900.00        0.00000        0.00000
    901.00        0.00000        0.00000
    902.00        0.00000        0.00000
    903.00        0.00000        0.00000
    904.00        0.00000        0.00000
    905.00        0.00000        0.00000
    906.00        0.00000        0.00000
    907.00        0.00000        0.00000
    908.00        0.00000        0.00000
    909.00        0.00000        0.00000
    910.00        0.00000        0.00000
    911.00        0.00000        0.00000
    912.00        0.00000        0.00000
    913.00        0.00000        0.00000
    914.00        0.00000        0.00000
    915.00        0.00000        0.00000
    916.00        0.00000        0.00000
    917.00        0.00000        0.00000
    918.00        0.00000        0.00000
    919.00        0.00000        0.00000
    920.00        0.00000        0.00000
    921.00        0.00000        0.00000
    922.00        0.00000        0.00000
    923.00        0.00000        0.00000
    924.00        0.00000        0.00000
    925.00        0.00000        0.00000
    926.00        0.00000        0.00000
    927.00        0.00000        0.00000
    928.00        0.00000        0.00000
    929.00        0.00000        0.00000
    930.00        0.00000        0.00000
    931.00        0.00000        0.00000
    932.00        0.00000        0.00000
    933.00        0.00000        0.00000
    934.00        0.00000        0.00000
    935.00        0.00000        0.00000
    936.00        0.00000        0.00000
    937.00        0.00000        0.00000
    938.00        0.00000        0.00000
    939.00        0.00000        0.00000
    940.00        0.00000        0.00000
    941.00        0.00000        0.00000
    942.00        0.00000        0.00000
    943.00        0.00000        0.00000
    944.00        0.00000        0.00000
    945.00        0.00000        0.00000
    946.00        0.00000        0.00000
    947.00        0.00000        0.00000
    948.00        0.00000        0.00000
    949.00        0.00000        0.00000
    950.00        0.00000        0.00000
    951.00        0.00000        0.00000
    952.00        0.00000        0.00000
    953.00        0.00000        0.00000
    954.00        0.00000        0.00000
    955.00        0.00000        0.00000
    956.00        0.00000        0.00000
    957.00        0.00000        0.00000
    958.00        0.00000        0.00000
    959.00        0.00000        0.00000
    960.00        0.00000        0.00000
    961.00        0.00000        0.00000
    962.00        0.00000        0.00000
    963.00        0.00000        0.00000
    964.00        0.00000        0.00000
    965.00        0.00000        0.00000
    966.00        0.00000        0.00000
    967.00        0.00000        0.00000
    968.00        0.00000        0.00000
    969.00        0.00000        0.00000
    970.00        0.00000        0.00000
    971.00        0.00000        0.00000
    972.00        0.00000        0.00000
    973.00        0.00000        0.00000
    974.00        0.00000        0.00000
    975.00        0.00000        0.00000
    976.00        0.00000        0.00000
    977.00        0.00000        0.00000
    978.00        0.00000        0.00000
    979.00        0.00000        0.00000
    980.00        0.00000        0.00000
    981.00        0.00000        0.00000
    982.00        0.00000        0.00000
    983.00        0.00000        0.00000
    984.00        0.00000        0.00000
    985.00        0.00000        0.00000
    986.00        0.00000        0.00000
    987.00        0.00000        0.00000
    988.00        0.00000        0.00000
    989.00        0.00000        0.00000
    990.00        0.00000        0.00000
    991.00        0.00000        0.00000
    992.00        0.00000        0.00000
    993.00        0.00000        0.00000
    994.00        0.00000        0.00000
    995.00        0.00000        0.00000
    996.00        0.00000        0.00000
    997.00        0.00000        0.00000
    998.00        0.00000        0.00000
    999.00        0.00000        0.00000
   1000.00        0.00000        0.00000
   1001.00        0.00000        0.00000
   1002.00        0.00000        0.00000
   1003.00        0.00000        0.00000
   1004.00        0.00000        0.00000
   1005.00        0.00000        0.00000
   1006.00        0.00000        0.00000
   1007.00        0.00000        0.00000
   1008.00        0.00000        0.00000
   1009.00        0.00000        0.00000
   1010.00        0.00000        0.00000
   1011.00        0.00000        0.00000
   1012.00        0.00000        0.00000
   1013.00        0.00000        0.00000
   1014.00        0.00000        0.00000
   1015.00        0.00000        0.00000
   1016.00        0.00000        0.00000
   1017.00        0.00000        0.00000
   1018.00        0.00000        0.00000
   1019.00        0.00000        0.00000
   1020.00        0.00000        0.00000
   1021.00        0.00000        0.00000
   1022.00        0.00000        0.00000
   1023.00        0.00000        0.00000
   1024.00        0.00000        0.00000
   1025.00        0.00000        0.00000
   1026.00        0.00000        0.00000
   1027.00        0.00000        0.00000
   1028.00        0.00000        0.00000
   1029.00        0.00000        0.00000
   1030.00        0.00000        0.00000
   1031.00        0.00000        0.00000
   1032.00        0.00000        0.00000
   1033.00        0.00000        0.00000
   1034.00        0.00000        0.00000
   1035.00        0.00000        0.00000
   1036.00        0.00000        0.00000
   1037.00        0.00000        0.00000
   1038.00        0.00000        0.00000
   1039.00        0.00000        0.00000
   1040.00        0.00000        0.00000
   1041.00        0.00000        0.00000
   1042.00        0.00000        0.00000
   1043.00        0.00000        0.00000
   1044.00        0.00000        0.00000
   1045.00        0.00000        0.00000
   1046.00        0.00000        0.00000
   1047.00        0.00000        0.00000
   1048.00        0.00000        0.00000
   1049.00        0.00000        0.00000
   1050.00        0.00000        0.00000
   1051.00        0.00000        0.00000
   1052.00        0.00000        0.00000
   1053.00        0.00000        0.00000
   1054.00        0.00000        0.00000
   1055.00        0.00000        0.00000
   1056.00        0.00000        0.00000
   1057.00        0.00000        0.00000
   1058.00        0.00000        0.00000
   1059.00        0.00000        0.00000
   1060.00        0.00000        0.00000
   1061.00        0.00000        0.00000
   1062.00        0.00000        0.00000
   1063.00        0.00000        0.00000
   1064.00        0.00000        0.00000
   1065.00        0.00000        0.00000
   1066.00        0.00000        0.00000
   1067.00        0.00000        0.00000
   1068.00        0.00000        0.00000
   1069.00        0.00000        0.00000
   1070.00        0.00000        0.00000
   1071.00        0.00000        0.00000
   1072.00        0.00000        0.00000
   1073.00        0.00000        0.00000
   1074.00        0.00000        0.00000
   1075.00        0.00000        0.00000
   1076.00        0.00000        0.00000
   1077.00        0.00000        0.00000
   1078.00        0.00000        0.00000
   1079.00        0.00000        0.00000
   1080.00        0.00000        0.00000
   1081.00        0.00000        0.00000
   1082.00        0.00000        0.00000
   1083.00        0.00000        0.00000
   1084.00        0.00000        0.00000
   1085.00        0.00000        0.00000
   1086.00        0.00000        0.00000
   1087.00        0.00000        0.00000
   1088.00        0.00000        0.00000
   1089.00        0.00000        0.00000
   1090.00        0.00000        0.00000
   1091.00        0.00000        0.00000
   1092.00        0.00000        0.00000
   1093.00        0.00000        0.00000
   1094.00        0.00000        0.00000
   1095.00        0.00000        0.00000
   1096.00        0.00000        0.00000
   1097.00        0.00000        0.00000
   1098.00        0.00000        0.00000
   1099.00        0.00000        0.00000
   1100.00        0.00000        0.00000
   1101.00        0.00000        0.00000
   1102.00        0.00000        0.00000
   1103.00        0.00000        0.00000
   1104.00        0.00000        0.00000
   1105.00        0.00000        0.00000
   1106.00        0.00000        0.00000
   1107.00        0.00000        0.00000
   1108.00        0.00000        0.00000
   1109.00        0.00000        0.00000
   1110.00        0.00000        0.00000
   1111.00        0.00000        0.00000
   1112.00        0.00000        0.00000
   1113.00        0.00000        0.00000
   1114.00        0.00000        0.00000
   1115.00        0.00000        0.00000
   1116.00        0.00000        0.00000
   1117.00        0.00000        0.00000
   1118.00        0.00000        0.00000
   1119.00        0.00000        0.00000
   1120.00        0.00000        0.00000
   1121.00        0.00000        0.00000
   1122.00        0.00000        0.00000
   1123.00        0.00000        0.00000
   1124.00        0.00000        0.00000
   1125.00        0.00000        0.00000
   1126.00        0.00000        0.00000
   1127.00        0.00000        0.00000
   1128.00        0.00000        0.00000
   1129.00        0.00000        0.00000
   1130.00        0.00000        0.00000
   1131.00        0.00000        0.00000
   1132.00        0.00000        0.00000
   1133.00        0.00000        0.00000
   1134.00        0.00000        0.00000
   1135.00        0.00000        0.00000
   1136.00        0.00000        0.00000
   1137.00        0.00000        0.00000
   1138.00        0.00000        0.00000
   1139.00        0.00000        0.00000
   1140.00        0.00000        0.00000
   1141.00        0.00000        0.00000
   1142.00        0.00000        0.00000
   1143.00        0.00000        0.00000
   1144.00        0.00000        0.00000
   1145.00        0.00000        0.00000
   1146.00        0.00000        0.00000
   1147.00        0.00000        0.00000
   1148.00        0.00000        0.00000
   1149.00        0.00000        0.00000
   1150.00        0.00000        0.00000
   1151.00        0.00000        0.00000
   1152.00        0.00000        0.00000
   1153.00        0.00000        0.00000
   1154.00        0.00000        0.00000
   1155.00        0.00000        0.00000
   1156.00        0.00000        0.00000
   1157.00        0.00000        0.00000
   1158.00        0.00000        0.00000
   1159.00        0.00000        0.00000
   1160.00        0.00000        0.00000
   1161.00        0.00000        0.00000
   1162.00        0.00000        0.00000
   1163.00        0.00000        0.00000
   1164.00        0.00000        0.00000
   1165.00        0.00000        0.00000
   1166.00        0.00000        0.00000
   1167.00        0.00000        0.00000
   1168.00        0.00000        0.00000
   1169.00        0.00000        0.00000
   1170.00        0.00000        0.00000
   1171.00        0.00000        0.00000
   1172.00        0.00000        0.00000
   1173.00        0.00000        0.00000
   1174.00        0.00000        0.00000
   1175.00        0.00000        0.00000
   1176.00        0.00000        0.00000
   1177.00        0.00000        0.00000
   1178.00        0.00000        0.00000
   1179.00        0.00000        0.00000
   1180.00        0.00000        0.00000
   1181.00        0.00000        0.00000
   1182.00        0.00000        0.00000
   1183.00        0.00000        0.00000
   1184.00        0.00000        0.00000
   1185.00        0.00000        0.00000
   1186.00        0.00000        0.00000
   1187.00        0.00000        0.00000
   1188.00        0.00000        0.00000
   1189.00        0.00000        0.00000
   1190.00        0.00000        0.00000
   1191.00        0.00000        0.00000
   1192.00        0.00000        0.00000
   1193.00        0.00000        0.00000
   1194.00        0.00000        0.00000
   1195.00        0.00000        0.00000
   1196.00        0.00000        0.00000
   1197.00        0.00000        0.00000
   1198.00        0.00000        0.00000
   1199.00        0.00000        0.00000
   1200.00        0.00000        0.00000
   1201.00        0.00000        0.00000
   1202.00        0.00000        0.00000
   1203.00        0.00000        0.00000
   1204.00        0.00000        0.00000
   1205.00        0.00000        0.00000
   1206.00        0.00000        0.00000
   1207.00        0.00000        0.00000
   1208.00        0.00000        0.00000
   1209.00        0.00000        0.00000
   1210.00        0.00000        0.00000
   1211.00        0.00000        0.00000
   1212.00        0.00000        0.00000
   1213.00        0.00000        0.00000
   1214.00        0.00000        0.00000
   1215.00        0.00000        0.00000
   1216.00        0.00000        0.00000
   1217.00        0.00000        0.00000
   1218.00        0.00000        0.00000
   1219.00        0.00000        0.00000
   1220.00        0.00000        0.00000
   1221.00        0.00000        0.00000
   1222.00        0.00000        0.00000
   1223.00        0.00000        0.00000
   1224.00        0.00000        0.00000
   1225.00        0.00000        0.00000
   1226.00        0.00000        0.00000
   1227.00        0.00000        0.00000
   1228.00        0.00000        0.00000
   1229.00        0.00000        0.00000
   1230.00        0.00000        0.00000
   1231.00        0.00000        0.00000
   1232.00        0.00000        0.00000
   1233.00        0.00000        0.00000
   1234.00        0.00000        0.00000
   1235.00        0.00000        0.00000
   1236.00        0.00000        0.00000
   1237.00        0.00000        0.00000
   1238.00        0.00000        0.00000
   1239.00        0.00000        0.00000
   1240.00        0.00000        0.00000
   1241.00        0.00000        0.00000
   1242.00        0.00000        0.00000
   1243.00        0.00000        0.00000
   1244.00        0.00000        0.00000
   1245.00        0.00000        0.00000
   1246.00        0.00000        0.00000
   1247.00        0.00000        0.00000
   1248.00        0.00000        0.00000
   1249.00        0.00000        0.00000
   1250.00        0.00000        0.00000
   1251.00        0.00000        0.00000
   1252.00        0.00000        0.00000
   1253.00        0.00000        0.00000
   1254.00        0.00000        0.00000
   1255.00        0.00000        0.00000
   1256.00        0.00000        0.00000
   1257.00        0.00000        0.00000
   1258.00        0.00000        0.00000
   1259.00        0.00000        0.00000
   1260.00        0.00000        0.00000
   1261.00        0.00000        0.00000
   1262.00        0.00000        0.00000
   1263.00        0.00000        0.00000
   1264.00        0.00000        0.00000
   1265.00        0.00000        0.00000
   1266.00        0.00000        0.00000
   1267.00        0.00000        0.00000
   1268.00        0.00000        0.00000
   1269.00        0.00000        0.00000
   1270.00        0.00000        0.00000
   1271.00        0.00000        0.00000
   1272.00        0.00000        0.00000
   1273.00        0.00000        0.00000
   1274.00        0.00000        0.00000
   1275.00        0.00000        0.00000
   1276.00        0.00000        0.00000
   1277.00        0.00000        0.00000
   1278.00        0.00000        0.00000
   1279.00        0.00000        0.00000
   1280.00        0.00000        0.00000
   1281.00        0.00000        0.00000
   1282.00        0.00000        0.00000
   1283.00        0.00000        0.00000
   1284.00        0.00000        0.00000
   1285.00        0.00000        0.00000
   1286.00        0.00000        0.00000
   1287.00        0.00000        0.00000
   1288.00        0.00000        0.00000
   1289.00        0.00000        0.00000
   1290.00        0.00000        0.00000
   1291.00        0.00000        0.00000
   1292.00        0.00000        0.00000
   1293.00        0.00000        0.00000
   1294.00        0.00000        0.00000
   1295.00        0.00000        0.00000
   1296.00        0.00000        0.00000
   1297.00        0.00000        0.00000
   1298.00        0.00000        0.00000
   1299.00        0.00000        0.00000
   1300.00        0.00000        0.00000
   1301.00        0.00000        0.00000
   1302.00        0.00000        0.00000
   1303.00        0.00000        0.00000
   1304.00        0.00000        0.00000
   1305.00        0.00000        0.00000
   1306.00        0.00000        0.00000
   1307.00        0.00000        0.00000
   1308.00        0.00000        0.00002
   1309.00        0.00000        0.00002
   1310.00        0.00000        0.00002
   1311.00        0.00000        0.00002
   1312.00        0.00000        0.00002
   1313.00        0.00000        0.00002
   1314.00        0.00000        0.00002
   1315.00        0.00000        0.00002
   1316.00        0.00000        0.00002
   1317.00        0.00000        0.00002
   1318.00        0.00000        0.00003
   1319.00        0.00000        0.00003
   1320.00        0.00000        0.00003
   1321.00        0.00000        0.00003
   1322.00        0.00000        0.00003
   1323.00        0.00000        0.00003
   1324.00        0.00000        0.00005
   1325.00        0.00000        0.00005
   1326.00        0.00000        0.00005
   1327.00        0.00000        0.00006
   1328.00        0.00000        0.00006
   1329.00        0.00000        0.00006
   1330.00        0.00000        0.00006
   1331.00        0.00000        0.00008
   1332.00        0.00000        0.00008
   1333.00        0.00000        0.00009
   1334.00        0.00000        0.00009
   1335.00        0.00000        0.00011
   1336.00        0.00000        0.00011
   1337.00        0.00000        0.00012
   1338.00        0.00000        0.00012
   1339.00        0.00000        0.00014
   1340.00        0.00000        0.00015
   1341.00        0.00000        0.00017
   1342.00        0.00000        0.00017
   1343.00        0.00000        0.00018
   1344.00        0.00000        0.00020
   1345.00        0.00000        0.00021
   1346.00        0.00000        0.00023
   1347.00        0.00000        0.00024
   1348.00        0.00000        0.00026
   1349.00        0.00000        0.00029
   1350.00        0.00000        0.00031
   1351.00        0.00000        0.00032
   1352.00        0.00000        0.00035
   1353.00        0.00000        0.00037
   1354.00        0.00000        0.00040
   1355.00        0.00000        0.00043
   1356.00        0.00000        0.00046
   1357.00        0.00000        0.00049
   1358.00        0.00000        0.00052
   1359.00        0.00000        0.00055
   1360.00        0.00000        0.00060
   1361.00        0.00000        0.00063
   1362.00        0.00000        0.00067
   1363.00        0.00000        0.00072
   1364.00        0.00000        0.00076
   1365.00        0.00000        0.00081
   1366.00        0.00000        0.00087
   1367.00        0.00000        0.00092
   1368.00        0.00000        0.00098
   1369.00        0.00000        0.00104
   1370.00        0.00000        0.00111
   1371.00        0.00000        0.00117
   1372.00        0.00000        0.00125
   1373.00        0.00000        0.00133
   1374.00        0.00000        0.00142
   1375.00        0.00000        0.00150
   1376.00        0.00000        0.00160
   1377.00        0.00000        0.00169
   1378.00        0.00000        0.00180
   1379.00        0.00000        0.00191
   1380.00        0.00000        0.00203
   1381.00        0.00000        0.00215
   1382.00        0.00000        0.00227
   1383.00        0.00000        0.00241
   1384.00        0.00000        0.00256
   1385.00        0.00000        0.00272
   1386.00        0.00000        0.00288
   1387.00        0.00000        0.00305
   1388.00        0.00000        0.00323
   1389.00        0.00000        0.00342
   1390.00        0.00000        0.00363
   1391.00        0.00000        0.00383
   1392.00        0.00000        0.00406
   1393.00        0.00000        0.00430
   1394.00        0.00000        0.00455
   1395.00        0.00000        0.00482
   1396.00        0.00000        0.00510
   1397.00        0.00000        0.00539
   1398.00        0.00000        0.00569
   1399.00        0.00000        0.00603
   1400.00        0.00000        0.00636
   1401.00        0.00000        0.00673
   1402.00        0.00000        0.00711
   1403.00        0.00000        0.00751
   1404.00        0.00000        0.00793
   1405.00        0.00000        0.00838
   1406.00        0.00000        0.00883
   1407.00        0.00000        0.00934
   1408.00        0.00000        0.00986
   1409.00        0.00000        0.01039
   1410.00        0.00000        0.01097
   1411.00        0.00000        0.01157
   1412.00        0.00000        0.01221
   1413.00        0.00000        0.01286
   1414.00        0.00000        0.01357
   1415.00        0.00000        0.01430
   1416.00        0.00000        0.01508
   1417.00        0.00000        0.01588
   1418.00        0.00000        0.01674
   1419.00        0.00000        0.01762
   1420.00        0.00000        0.01855
   1421.00        0.00000        0.01955
   1422.00        0.00000        0.02057
   1423.00        0.00000        0.02165
   1424.00        0.00000        0.02278
   1425.00        0.00000        0.02397
   1426.00        0.00000        0.02521
   1427.00        0.00000        0.02650
   1428.00        0.00000        0.02788
   1429.00        0.00000        0.02930
   1430.00        0.00000        0.03079
   1431.00        0.00000        0.03236
   1432.00        0.00000        0.03400
   1433.00        0.00000        0.03571
   1434.00        0.00000        0.03751
   1435.00        0.00000        0.03937
   1436.00        0.00000        0.04132
   1437.00        0.00000        0.04337
   1438.00        0.00000        0.04550
   1439.00        0.00000        0.04773
   1440.00        0.00000        0.05006
   1441.00        0.00000        0.05249
   1442.00        0.00000        0.05502
   1443.00        0.00000        0.05766
   1444.00        0.00000        0.06042
   1445.00        0.00000        0.06329
   1446.00        0.00000        0.06628
   1447.00        0.00000        0.06940
   1448.00        0.00000        0.07265
   1449.00        0.00000        0.07603
   1450.00        0.00000        0.07954
   1451.00        0.00000        0.08321
   1452.00        0.00000        0.08702
   1453.00        0.00000        0.09099
   1454.00        0.00000        0.09509
   1455.00        0.00000        0.09938
   1456.00        0.00000        0.10382
   1457.00        0.00000        0.10843
   1458.00        0.00000        0.11322
   1459.00        0.00000        0.11818
   1460.00        0.00000        0.12334
   1461.00        0.00000        0.12868
   1462.00        0.00000        0.13422
   1463.00        0.00000        0.13995
   1464.00        0.00000        0.14590
   1465.00        0.00000        0.15205
   1466.00        0.00000        0.15842
   1467.00        0.00000        0.16501
   1468.00        0.00000        0.17181
   1469.00        0.00000        0.17886
   1470.00        0.00000        0.18614
   1471.00        0.00000        0.19365
   1472.00        0.00000        0.20142
   1473.00        0.00000        0.20943
   1474.00        0.00000        0.21768
   1475.00        0.00000        0.22620
   1476.00        0.00000        0.23499
   1477.00        0.00000        0.24403
   1478.00        0.00000        0.25336
   1479.00        0.00000        0.26294
   1480.00        0.00000        0.27281
   1481.00        0.00000        0.28296
   1482.00        0.00000        0.29340
   1483.00        0.00000        0.30412
   1484.00        0.00000        0.31512
   1485.00        0.00000        0.32643
   1486.00        0.00000        0.33804
   1487.00        0.00000        0.34993
   1488.00        0.00000        0.36214
   1489.00        0.00000        0.37463
   1490.00        0.00000        0.38744
   1491.00        0.00000        0.40054
   1492.00        0.00000        0.41396
   1493.00        0.00000        0.42766
   1494.00        0.00000        0.44168
   1495.00        0.00000        0.45601
   1496.00        0.00000        0.47063
   1497.00        0.00000        0.48555
   1498.00        0.00000        0.50078
   1499.00        0.00000        0.51630
   1500.00        0.00000        0.53210
   1501.00        0.00000        0.54822
   1502.00        0.00000        0.56462
   1503.00        0.00000        0.58130
   1504.00        0.00000        0.59827
   1505.00        0.00000        0.61549
   1506.00        0.00000        0.63301
   1507.00        0.00000        0.65079
   1508.00        0.00000        0.66882
   1509.00        0.00000        0.68710
   1510.00        0.00000        0.70564
   1511.00        0.00000        0.72441
   1512.00        0.00000        0.74341
   1513.00        0.00000        0.76263
   1514.00        0.00000        0.78207
   1515.00        0.00000        0.80173
   1516.00        0.00000        0.82156
   1517.00        0.00000        0.84158
   1518.00        0.00000        0.86179
   1519.00        0.00000        0.88216
   1520.00        0.00000        0.90266
   1521.00        0.00000        0.92332
   1522.00        0.00000        0.94412
   1523.00        0.00000        0.96503
   1524.00        0.00000        0.98605
   1525.00        0.00000        1.00716
   1526.00        0.00000        1.02835
   1527.00        0.00000        1.04961
   1528.00        0.00000        1.07092
   1529.00        0.00000        1.09227
   1530.00        0.00000        1.11366
   1531.00        0.00000        1.13506
   1532.00        0.00000        1.15645
   1533.00        0.00000        1.17784
   1534.00        0.00000        1.19919
   1535.00        0.00000        1.22050
   1536.00        0.00000        1.24178
   1537.00        0.00000        1.26295
   1538.00        0.00000        1.28407
   1539.00        0.00000        1.30508
   1540.00        0.00000        1.32599
   1541.00        0.00000        1.34677
   1542.00        0.00000        1.36740
   1543.00        0.00000        1.38791
   1544.00        0.00000        1.40823
   1545.00        0.00000        1.42839
   1546.00        0.00000        1.44835
   1547.00        0.00000        1.46812
   1548.00        0.00000        1.48767
   1549.00        0.00000        1.50702
   1550.00        0.00000        1.52611
   1551.00        0.00000        1.54497
   1552.00        0.00000        1.56357
   1553.00        0.00000        1.58191
   1554.00        0.00000        1.59998
   1555.00        0.00000        1.61775
   1556.00        0.00000        1.63524
   1557.00        0.00000        1.65244
   1558.00        0.00000        1.66931
   1559.00        0.00000        1.68588
   1560.00        0.00000        1.70213
   1561.00        0.00000        1.71806
   1562.00        0.00000        1.73366
   1563.00        0.00000        1.74892
   1564.00        0.00000        1.76384
   1565.00        0.00000        1.77843
   1566.00        0.00000        1.79265
   1567.00        0.00000        1.80653
   1568.00        0.00000        1.82007
   1569.00        0.00000        1.83325
   1570.00        0.00000        1.84608
   1571.00        0.00000        1.85855
   1572.00        0.00000        1.87068
   1573.00        0.00000        1.88245
   1574.00        0.00000        1.89388
   1575.00        0.00000        1.90494
   1576.00        0.00000        1.91566
   1577.00        0.00000        1.92604
   1578.00        0.00000        1.93610
   1579.00        0.00000        1.94580
   1580.00        0.00000        1.95517
   1581.00        0.00000        1.96422
   1582.00        0.00000        1.97293
   1583.00        0.00000        1.98134
   1584.00        0.00000        1.98943
   1585.00        0.00000        1.99722
   1586.00        0.00000        2.00471
   1587.00        0.00000        2.01190
   1588.00        0.00000        2.01881
   1589.00        0.00000        2.02545
   1590.00        0.00000        2.03181
   1591.00        0.00000        2.03792
   1592.00        0.00000        2.04378
   1593.00        0.00000        2.04938
   1594.00        0.00000        2.05475
   1595.00        0.00000        2.05988
   1596.00        0.00000        2.06479
   1597.00        0.00000        2.06950
   1598.00        0.00000        2.07401
   1599.00        0.00000        2.07831
   1600.00        0.00000        2.08243
   1601.00        0.00000        2.08638
   1602.00        0.00000        2.09015
   1603.00        0.00000        2.09377
   1604.00        0.00000        2.09723
   1605.00        0.00000        2.10056
   1606.00        0.00000        2.10374
   1607.00        0.00000        2.10680
   1608.00        0.00000        2.10974
   1609.00        0.00000        2.11258
   1610.00        0.00000        2.11530
   1611.00        0.00000        2.11794
   1612.00        0.00000        2.12048
   1613.00        0.00000        2.12294
   1614.00        0.00000        2.12532
   1615.00        0.00000        2.12762
   1616.00        0.00000        2.12988
   1617.00        0.00000        2.13206
   1618.00        0.00000        2.13420
   1619.00        0.00000        2.13629
   1620.00        0.00000        2.13834
   1621.00        0.00000        2.14035
   1622.00        0.00000        2.14230
   1623.00        0.00000        2.14424
   1624.00        0.00000        2.14615
   1625.00        0.00000        2.14803
   1626.00        0.00000        2.14987
   1627.00        0.00000        2.15170
   1628.00        0.00000        2.15350
   1629.00        0.00000        2.15527
   1630.00        0.00000        2.15704
   1631.00        0.00000        2.15877
   1632.00        0.00000        2.16049
   1633.00        0.00000        2.16219
   1634.00        0.00000        2.16385
   1635.00        0.00000        2.16550
   1636.00        0.00000        2.16711
   1637.00        0.00000        2.16870
   1638.00        0.00000        2.17026
   1639.00        0.00000        2.17178
   1640.00        0.00000        2.17326
   1641.00        0.00000        2.17470
   1642.00        0.00000        2.17609
   1643.00        0.00000        2.17744
   1644.00        0.00000        2.17873
   1645.00        0.00000        2.17995
   1646.00        0.00000        2.18112
   1647.00        0.00000        2.18221
   1648.00        0.00000        2.18323
   1649.00        0.00000        2.18416
   1650.00        0.00000        2.18501
   1651.00        0.00000        2.18576
   1652.00        0.00000        2.18640
   1653.00        0.00000        2.18695
   1654.00        0.00000        2.18738
   1655.00        0.00000        2.18768
   1656.00        0.00000        2.18787
   1657.00        0.00000        2.18791
   1658.00        0.00000        2.18782
   1659.00        0.00000        2.18758
   1660.00        0.00000        2.18716
   1661.00        0.00000        2.18660
   1662.00        0.00000        2.18587
   1663.00        0.00000        2.18497
   1664.00        0.00000        2.18387
   1665.00        0.00000        2.18259
   1666.00        0.00000        2.18111
   1667.00        0.00000        2.17941
   1668.00        0.00000        2.17752
   1669.00        0.00000        2.17540
   1670.00        0.00000        2.17307
   1671.00        0.00000        2.17050
   1672.00        0.00000        2.16769
   1673.00        0.00000        2.16464
   1674.00        0.00000        2.16135
   1675.00        0.00000        2.15781
   1676.00        0.00000        2.15401
   1677.00        0.00000        2.14995
   1678.00        0.00000        2.14561
   1679.00        0.00000        2.14102
   1680.00        0.00000        2.13615
   1681.00        0.00000        2.13101
   1682.00        0.00000        2.12560
   1683.00        0.00000        2.11989
   1684.00        0.00000        2.11391
   1685.00        0.00000        2.10764
   1686.00        0.00000        2.10109
   1687.00        0.00000        2.09424
   1688.00        0.00000        2.08711
   1689.00        0.00000        2.07970
   1690.00        0.00000        2.07199
   1691.00        0.00000        2.06401
   1692.00        0.00000        2.05574
   1693.00        0.00000        2.04720
   1694.00        0.00000        2.03836
   1695.00        0.00000        2.02927
   1696.00        0.00000        2.01988
   1697.00        0.00000        2.01024
   1698.00        0.00000        2.00032
   1699.00        0.00000        1.99014
   1700.00        0.00000        1.97971
   1701.00        0.00000        1.96902
   1702.00        0.00000        1.95808
   1703.00        0.00000        1.94691
   1704.00        0.00000        1.93550
   1705.00        0.00000        1.92386
   1706.00        0.00000        1.91200
   1707.00        0.00000        1.89993
   1708.00        0.00000        1.88765
   1709.00        0.00000        1.87517
   1710.00        0.00000        1.86249
   1711.00        0.00000        1.84962
   1712.00        0.00000        1.83659
   1713.00        0.00000        1.82338
   1714.00        0.00000        1.81001
   1715.00        0.00000        1.79651
   1716.00        0.00000        1.78285
   1717.00        0.00000        1.76906
   1718.00        0.00000        1.75514
   1719.00        0.00000        1.74112
   1720.00        0.00000        1.72697
   1721.00        0.00000        1.71275
   1722.00        0.00000        1.69844
   1723.00        0.00000        1.68405
   1724.00        0.00000        1.66959
   1725.00        0.00000        1.65508
   1726.00        0.00000        1.64052
   1727.00        0.00000        1.62592
   1728.00        0.00000        1.61128
   1729.00        0.00000        1.59663
   1730.00        0.00000        1.58199
   1731.00        0.00000        1.56732
   1732.00        0.00000        1.55267
   1733.00        0.00000        1.53804
   1734.00        0.00000        1.52344
   1735.00        0.00000        1.50887
   1736.00        0.00000        1.49434
   1737.00        0.00000        1.47987
   1738.00        0.00000        1.46545
   1739.00        0.00000        1.45113
   1740.00        0.00000        1.43686
   1741.00        0.00000        1.42268
   1742.00        0.00000        1.40860
   1743.00        0.00000        1.39462
   1744.00        0.00000        1.38075
   1745.00        0.00000        1.36700
   1746.00        0.00000        1.35338
   1747.00        0.00000        1.33987
   1748.00        0.00000        1.32652
   1749.00        0.00000        1.31329
   1750.00        0.00000        1.30023
   1751.00        0.00000        1.28732
   1752.00        0.00000        1.27457
   1753.00        0.00000        1.26199
   1754.00        0.00000        1.24957
   1755.00        0.00000        1.23735
   1756.00        0.00000        1.22530
   1757.00        0.00000        1.21344
   1758.00        0.00000        1.20177
   1759.00        0.00000        1.19031
   1760.00        0.00000        1.17903
   1761.00        0.00000        1.16797
   1762.00        0.00000        1.15712
   1763.00        0.00000        1.14648
   1764.00        0.00000        1.13606
   1765.00        0.00000        1.12585
   1766.00        0.00000        1.11588
   1767.00        0.00000        1.10612
   1768.00        0.00000        1.09660
   1769.00        0.00000        1.08733
   1770.00        0.00000        1.07826
   1771.00        0.00000        1.06946
   1772.00        0.00000        1.06088
   1773.00        0.00000        1.05255
   1774.00        0.00000        1.04446
   1775.00        0.00000        1.03662
   1776.00        0.00000        1.02902
   1777.00        0.00000        1.02168
   1778.00        0.00000        1.01459
   1779.00        0.00000        1.00775
   1780.00        0.00000        1.00117
   1781.00        0.00000        0.99486
   1782.00        0.00000        0.98878
   1783.00        0.00000        0.98297
   1784.00        0.00000        0.97743
   1785.00        0.00000        0.97214
   1786.00        0.00000        0.96712
   1787.00        0.00000        0.96236
   1788.00        0.00000        0.95786
   1789.00        0.00000        0.95363
   1790.00        0.00000        0.94966
   1791.00        0.00000        0.94595
   1792.00        0.00000        0.94252
   1793.00        0.00000        0.93935
   1794.00        0.00000        0.93645
   1795.00        0.00000        0.93382
   1796.00        0.00000        0.93146
   1797.00        0.00000        0.92935
   1798.00        0.00000        0.92754
   1799.00        0.00000        0.92598
   1800.00        0.00000        0.92468
   1801.00        0.00000        0.92366
   1802.00        0.00000        0.92291
   1803.00        0.00000        0.92242
   1804.00        0.00000        0.92221
   1805.00        0.00000        0.92226
   1806.00        0.00000        0.92258
   1807.00        0.00000        0.92316
   1808.00        0.00000        0.92401
   1809.00        0.00000        0.92513
   1810.00        0.00000        0.92651
   1811.00        0.00000        0.92816
   1812.00        0.00000        0.93007
   1813.00        0.00000        0.93225
   1814.00        0.00000        0.93468
   1815.00        0.00000        0.93738
   1816.00        0.00000        0.94032
   1817.00        0.00000        0.94354
   1818.00        0.00000        0.94701
   1819.00        0.00000        0.95073
   1820.00        0.00000        0.95471
   1821.00        0.00000        0.95894
   1822.00        0.00000        0.96341
   1823.00        0.00000        0.96812
   1824.00        0.00000        0.97310
   1825.00        0.00000        0.97830
   1826.00        0.00000        0.98375
   1827.00        0.00000        0.98943
   1828.00        0.00000        0.99533
   1829.00        0.00000        1.00148
   1830.00        0.00000        1.00784
   1831.00        0.00000        1.01443
   1832.00        0.00000        1.02124
   1833.00        0.00000        1.02827
   1834.00        0.00000        1.03551
   1835.00        0.00000        1.04294
   1836.00        0.00000        1.05058
   1837.00        0.00000        1.05843
   1838.00        0.00000        1.06645
   1839.00        0.00000        1.07468
   1840.00        0.00000        1.08307
   1841.00        0.00000        1.09164
   1842.00        0.00000        1.10039
   1843.00        0.00000        1.10930
   1844.00        0.00000        1.11838
   1845.00        0.00000        1.12759
   1846.00        0.00000        1.13698
   1847.00        0.00000        1.14648
   1848.00        0.00000        1.15613
   1849.00        0.00000        1.16591
   1850.00        0.00000        1.17580
   1851.00        0.00000        1.18581
   1852.00        0.00000        1.19592
   1853.00        0.00000        1.20613
   1854.00        0.00000        1.21645
   1855.00        0.00000        1.22684
   1856.00        0.00000        1.23730
   1857.00        0.00000        1.24783
   1858.00        0.00000        1.25844
   1859.00        0.00000        1.26909
   1860.00        0.00000        1.27979
   1861.00        0.00000        1.29051
   1862.00        0.00000        1.30128
   1863.00        0.00000        1.31207
   1864.00        0.00000        1.32288
   1865.00        0.00000        1.33368
   1866.00        0.00000        1.34448
   1867.00        0.00000        1.35527
   1868.00        0.00000        1.36604
   1869.00        0.00000        1.37680
   1870.00        0.00000        1.38751
   1871.00        0.00000        1.39818
   1872.00        0.00000        1.40880
   1873.00        0.00000        1.41936
   1874.00        0.00000        1.42986
   1875.00        0.00000        1.44028
   1876.00        0.00000        1.45062
   1877.00        0.00000        1.46088
   1878.00        0.00000        1.47104
   1879.00        0.00000        1.48109
   1880.00        0.00000        1.49104
   1881.00        0.00000        1.50087
   1882.00        0.00000        1.51059
   1883.00        0.00000        1.52017
   1884.00        0.00000        1.52962
   1885.00        0.00000        1.53893
   1886.00        0.00000        1.54810
   1887.00        0.00000        1.55711
   1888.00        0.00000        1.56596
   1889.00        0.00000        1.57466
   1890.00        0.00000        1.58319
   1891.00        0.00000        1.59155
   1892.00        0.00000        1.59975
   1893.00        0.00000        1.60776
   1894.00        0.00000        1.61559
   1895.00        0.00000        1.62323
   1896.00        0.00000        1.63069
   1897.00        0.00000        1.63795
   1898.00        0.00000        1.64503
   1899.00        0.00000        1.65192
   1900.00        0.00000        1.65860
   1901.00        0.00000        1.66508
   1902.00        0.00000        1.67136
   1903.00        0.00000        1.67744
   1904.00        0.00000        1.68333
   1905.00        0.00000        1.68901
   1906.00        0.00000        1.69449
   1907.00        0.00000        1.69977
   1908.00        0.00000        1.70483
   1909.00        0.00000        1.70970
   1910.00        0.00000        1.71437
   1911.00        0.00000        1.71884
   1912.00        0.00000        1.72311
   1913.00        0.00000        1.72719
   1914.00        0.00000        1.73106
   1915.00        0.00000        1.73474
   1916.00        0.00000        1.73824
   1917.00        0.00000        1.74153
   1918.00        0.00000        1.74464
   1919.00        0.00000        1.74757
   1920.00        0.00000        1.75031
   1921.00        0.00000        1.75287
   1922.00        0.00000        1.75525
   1923.00        0.00000        1.75746
   1924.00        0.00000        1.75951
   1925.00        0.00000        1.76137
   1926.00        0.00000        1.76306
   1927.00        0.00000        1.76459
   1928.00        0.00000        1.76595
   1929.00        0.00000        1.76715
   1930.00        0.00000        1.76819
   1931.00        0.00000        1.76909
   1932.00        0.00000        1.76982
   1933.00        0.00000        1.77042
   1934.00        0.00000        1.77086
   1935.00        0.00000        1.77116
   1936.00        0.00000        1.77132
   1937.00        0.00000        1.77135
   1938.00        0.00000        1.77124
   1939.00        0.00000        1.77100
   1940.00        0.00000        1.77061
   1941.00        0.00000        1.77011
   1942.00        0.00000        1.76947
   1943.00        0.00000        1.76871
   1944.00        0.00000        1.76781
   1945.00        0.00000        1.76678
   1946.00        0.00000        1.76566
   1947.00        0.00000        1.76439
   1948.00        0.00000        1.76302
   1949.00        0.00000        1.76151
   1950.00        0.00000        1.75990
   1951.00        0.00000        1.75816
   1952.00        0.00000        1.75632
   1953.00        0.00000        1.75435
   1954.00        0.00000        1.75227
   1955.00        0.00000        1.75008
   1956.00        0.00000        1.74777
   1957.00        0.00000        1.74535
   1958.00        0.00000        1.74280
   1959.00        0.00000        1.74013
   1960.00        0.00000        1.73735
   1961.00        0.00000        1.73444
   1962.00        0.00000        1.73140
   1963.00        0.00000        1.72826
   1964.00        0.00000        1.72496
   1965.00        0.00000        1.72154
   1966.00        0.00000        1.71800
   1967.00        0.00000        1.71431
   1968.00        0.00000        1.71048
   1969.00        0.00000        1.70651
   1970.00        0.00000        1.70239
   1971.00        0.00000        1.69814
   1972.00        0.00000        1.69371
   1973.00        0.00000        1.68912
   1974.00        0.00000        1.68439
   1975.00        0.00000        1.67947
   1976.00        0.00000        1.67438
   1977.00        0.00000        1.66913
   1978.00        0.00000        1.66368
   1979.00        0.00000        1.65805
   1980.00        0.00000        1.65222
   1981.00        0.00000        1.64621
   1982.00        0.00000        1.63998
   1983.00        0.00000        1.63356
   1984.00        0.00000        1.62692
   1985.00        0.00000        1.62007
   1986.00        0.00000        1.61299
   1987.00        0.00000        1.60568
   1988.00        0.00000        1.59814
   1989.00        0.00000        1.59038
   1990.00        0.00000        1.58235
   1991.00        0.00000        1.57410
   1992.00        0.00000        1.56558
   1993.00        0.00000        1.55682
   1994.00        0.00000        1.54779
   1995.00        0.00000        1.53850
   1996.00        0.00000        1.52895
   1997.00        0.00000        1.51912
   1998.00        0.00000        1.50902
   1999.00        0.00000        1.49864
   2000.00        0.00000        1.48798
   2001.00        0.00000        1.47705
   2002.00        0.00000        1.46582
   2003.00        0.00000        1.45430
   2004.00        0.00000        1.44250
   2005.00        0.00000        1.43042
   2006.00        0.00000        1.41803
   2007.00        0.00000        1.40536
   2008.00        0.00000        1.39240
   2009.00        0.00000        1.37915
   2010.00        0.00000        1.36560
   2011.00        0.00000        1.35176
   2012.00        0.00000        1.33763
   2013.00        0.00000        1.32323
   2014.00        0.00000        1.30852
   2015.00        0.00000        1.29353
   2016.00        0.00000        1.27827
   2017.00        0.00000        1.26273
   2018.00        0.00000        1.24692
   2019.00        0.00000        1.23082
   2020.00        0.00000        1.21448
   2021.00        0.00000        1.19786
   2022.00        0.00000        1.18098
   2023.00        0.00000        1.16385
   2024.00        0.00000        1.14648
   2025.00        0.00000        1.12888
   2026.00        0.00000        1.11102
   2027.00        0.00000        1.09296
   2028.00        0.00000        1.07465
   2029.00        0.00000        1.05614
   2030.00        0.00000        1.03743
   2031.00        0.00000        1.01851
   2032.00        0.00000        0.99940
   2033.00        0.00000        0.98012
   2034.00        0.00000        0.96065
   2035.00        0.00000        0.94101
   2036.00        0.00000        0.92122
   2037.00        0.00000        0.90129
   2038.00        0.00000        0.88121
   2039.00        0.00000        0.86099
   2040.00        0.00000        0.84067
   2041.00        0.00000        0.82022
   2042.00        0.00000        0.79968
   2043.00        0.00000        0.77904
   2044.00        0.00000        0.75832
   2045.00        0.00000        0.73750
   2046.00        0.00000        0.71664
   2047.00        0.00000        0.69572
   2048.00        0.00000        0.67476
   2049.00        0.00000        0.65375
   2050.00        0.00000        0.63272
   2051.00        0.00000        0.61166
   2052.00        0.00000        0.59061
   2053.00        0.00000        0.56955
   2054.00        0.00000        0.54849
   2055.00        0.00000        0.52745
   2056.00        0.00000        0.50645
   2057.00        0.00000        0.48547
   2058.00        0.00000        0.46454
   2059.00        0.00000        0.44366
   2060.00        0.00000        0.42285
   2061.00        0.00000        0.40208
   2062.00        0.00000        0.38141
   2063.00        0.00000        0.36081
   2064.00        0.00000        0.34030
   2065.00        0.00000        0.31989
   2066.00        0.00000        0.29958
   2067.00        0.00000        0.27937
   2068.00        0.00000        0.25929
   2069.00        0.00000        0.23932
   2070.00        0.00000        0.21947
   2071.00        0.00000        0.19977
   2072.00        0.00000        0.18019
   2073.00        0.00000        0.16075
   2074.00        0.00000        0.14146
   2075.00        0.00000        0.12233
   2076.00        0.00000        0.10333
   2077.00        0.00000        0.08452
   2078.00        0.00000        0.06584
   2079.00        0.00000        0.04735
   2080.00        0.00000        0.02901
   2081.00        0.00000        0.01085
   2082.00        0.00000       -0.00714
   2083.00        0.00000       -0.02496
   2084.00        0.00000       -0.04260
   2085.00        0.00000       -0.06006
   2086.00        0.00000       -0.07733
   2087.00        0.00000       -0.09444
   2088.00        0.00000       -0.11134
   2089.00        0.00000       -0.12808
   2090.00        0.00000       -0.14462
   2091.00        0.00000       -0.16098
   2092.00        0.00000       -0.17714
   2093.00        0.00000       -0.19313
   2094.00        0.00000       -0.20892
   2095.00        0.00000       -0.22452
   2096.00        0.00000       -0.23993
   2097.00        0.00000       -0.25516
   2098.00        0.00000       -0.27020
   2099.00        0.00000       -0.28505
   2100.00        0.00000       -0.29970
   2101.00        0.00000       -0.31416
   2102.00        0.00000       -0.32845
   2103.00        0.00000       -0.34253
   2104.00        0.00000       -0.35643
   2105.00        0.00000       -0.37015
   2106.00        0.00000       -0.38367
   2107.00        0.00000       -0.39700
   2108.00        0.00000       -0.41014
   2109.00        0.00000       -0.42310
   2110.00        0.00000       -0.43587
   2111.00        0.00000       -0.44844
   2112.00        0.00000       -0.46083
   2113.00        0.00000       -0.47302
   2114.00        0.00000       -0.48502
   2115.00        0.00000       -0.49684
   2116.00        0.00000       -0.50845
   2117.00        0.00000       -0.51988
   2118.00        0.00000       -0.53111
   2119.00        0.00000       -0.54214
   2120.00        0.00000       -0.55299
   2121.00        0.00000       -0.56363
   2122.00        0.00000       -0.57407
   2123.00        0.00000       -0.58430
   2124.00        0.00000       -0.59435
   2125.00        0.00000       -0.60417
   2126.00        0.00000       -0.61380
   2127.00        0.00000       -0.62321
   2128.00        0.00000       -0.63242
   2129.00        0.00000       -0.64140
   2130.00        0.00000       -0.65018
   2131.00        0.00000       -0.65872
   2132.00        0.00000       -0.66705
   2133.00        0.00000       -0.67514
   2134.00        0.00000       -0.68301
   2135.00        0.00000       -0.69066
   2136.00        0.00000       -0.69806
   2137.00        0.00000       -0.53008
   2138.00        0.00000       -0.53432
   2139.00        0.00000       -0.53827
   2140.00        0.00000       -0.54192
   2141.00        0.00000       -0.54527
   2142.00        0.00000       -0.54832
   2143.00        0.00000       -0.55107
   2144.00        0.00000       -0.55350
   2145.00        0.00000       -0.55562
   2146.00        0.00000       -0.55742
   2147.00        0.00000       -0.55890
   2148.00        0.00000       -0.56006
   2149.00        0.00000       -0.56088
   2150.00        0.00000       -0.56139
   2151.00        0.00000       -0.56155
   2152.00        0.00000       -0.28044
   2153.00        0.00000       -0.27821
   2154.00        0.00000       -0.27559
   2155.00        0.00000       -0.27255
   2156.00        0.00000       -0.26910
   2157.00        0.00000       -0.26524
   2158.00        0.00000       -0.26097
   2159.00        0.00000       -0.25629
   2160.00        0.00000       -0.25119
   2161.00        0.00000       -0.24568
   2162.00        0.00000       -0.23976
   2163.00        0.00000       -0.23344
   2164.00        0.00000       -0.22672
   2165.00        0.00000       -0.21959
   2166.00        0.00000       -0.21208
   2167.00        0.00000       -0.20418
   2168.00        0.00000       -0.19591
   2169.00        0.00000       -0.18724
   2170.00        0.00000       -0.17822
   2171.00        0.00000       -0.16884
   2172.00        0.00000       -0.15909
   2173.00        0.00000       -0.14902
   2174.00        0.00000       -0.13860
   2175.00        0.00000       -0.12785
   2176.00        0.00000       -0.11681
   2177.00        0.00000       -0.10545
   2178.00        0.00000       -0.09381
   2179.00        0.00000       -0.08189
   2180.00        0.00000       -0.06972
   2181.00        0.00000       -0.05728
   2182.00        0.00000       -0.04462
   2183.00        0.00000       -0.03172
   2184.00        0.00000       -0.01862
   2185.00        0.00000       -0.00534
   2186.00        0.00000        0.00813
   2187.00        0.00000        0.02176
   2188.00        0.00000        0.03552
   2189.00        0.00000        0.04941
   2190.00        0.00000        0.06340
   2191.00        0.00000        0.07748
   2192.00        0.00000        0.09164
   2193.00        0.00000        0.10587
   2194.00        0.00000        0.12010
   2195.00        0.00000        0.13437
   2196.00        0.00000        0.14864
   2197.00        0.00000        0.16287
   2198.00        0.00000        0.17706
   2199.00        0.00000        0.19121
   2200.00        0.00000        0.20528
   2201.00        0.00000        0.21925
   2202.00        0.00000        0.23309
   2203.00        0.00000        0.24683
   2204.00        0.00000        0.26039
   2205.00        0.00000        0.27379
   2206.00        0.00000        0.28700
   2207.00        0.00000        0.30000
   2208.00        0.00000        0.31277
   2209.00        0.00000        0.32532
   2210.00        0.00000        0.33760
   2211.00        0.00000        0.34961
   2212.00        0.00000        0.36133
   2213.00        0.00000        0.37274
   2214.00        0.00000        0.38383
   2215.00        0.00000        0.39459
   2216.00        0.00000        0.40501
   2217.00        0.00000        0.41505
   2218.00        0.00000        0.42473
   2219.00        0.00000        0.43402
   2220.00        0.00000        0.01834
   2221.00        0.00000        0.02518
   2222.00        0.00000        0.03172
   2223.00        0.00000        0.03796
   2224.00        0.00000        0.04390
   2225.00        0.00000        0.04951
   2226.00        0.00000        0.05482
   2227.00        0.00000        0.05980
   2228.00        0.00000        0.06445
   2229.00        0.00000        0.06877
   2230.00        0.00000        0.07277
   2231.00        0.00000        0.07643
   2232.00        0.00000        0.07976
   2233.00        0.00000        0.08276
   2234.00        0.00000        0.08545
   2235.00        0.00000        0.08780
   2236.00        0.00000        0.08983
   2237.00        0.00000        0.09154
   2238.00        0.00000        0.09294
   2239.00        0.00000        0.09402
   2240.00        0.00000        0.09482
   2241.00        0.00000        0.09531
   2242.00        0.00000        0.09550
   2243.00        0.00000        0.09543
   2244.00        0.00000        0.09508
   2245.00        0.00000        0.09445
   2246.00        0.00000        0.09357
   2247.00        0.00000        0.09242
   2248.00        0.00000        0.09105
   2249.00        0.00000        0.08945
   2250.00        0.00000        0.08763
   2251.00        0.00000        0.08559
   2252.00        0.00000        0.08334
   2253.00        0.00000        0.08092
   2254.00        0.00000        0.07831
   2255.00        0.00000        0.07553
   2256.00        0.00000        0.07259
   2257.00        0.00000        0.06949
   2258.00        0.00000        0.06627
   2259.00        0.00000        0.06290
   2260.00        0.00000        0.05942
   2261.00        0.00000        0.05583
   2262.00        0.00000        0.05214
   2263.00        0.00000        0.04836
   2264.00        0.00000        0.04449
   2265.00        0.00000        0.04056
   2266.00        0.00000        0.03656
   2267.00        0.00000        0.03250
   2268.00        0.00000        0.02840
   2269.00        0.00000        0.02426
   2270.00        0.00000        0.02010
   2271.00        0.00000        0.01588
   2272.00        0.00000        0.01167
   2273.00        0.00000        0.00745
   2274.00        0.00000        0.00320
   2275.00        0.00000       -0.00104
   2276.00        0.00000       -0.00526
   2277.00        0.00000       -0.00949
   2278.00        0.00000       -0.01370
   2279.00        0.00000       -0.01790
   2280.00        0.00000       -0.02208
   2281.00        0.00000       -0.02623
   2282.00        0.00000       -0.03036
   2283.00        0.00000       -0.03447
   2284.00        0.00000       -0.03853
   2285.00        0.00000       -0.04257
   2286.00        0.00000       -0.04659
   2287.00        0.00000       -0.05055
   2288.00        0.00000       -0.05450
   2289.00        0.00000       -0.05841
   2290.00        0.00000       -0.31355
   2291.00        0.00000       -0.31671
   2292.00        0.00000       -0.31981
   2293.00        0.00000       -0.32285
   2294.00        0.00000       -0.32584
   2295.00        0.00000       -0.32878
   2296.00        0.00000       -0.33168
   2297.00        0.00000       -0.33452
   2298.00        0.00000       -0.33731
   2299.00        0.00000       -0.34006
   2300.00        0.00000       -0.34276
   2301.00        0.00000       -0.34541
   2302.00        0.00000       -0.34802
   2303.00        0.00000       -0.35060
   2304.00        0.00000       -0.35313
   2305.00        0.00000       -0.35564
   2306.00        0.00000       -0.35809
   2307.00        0.00000       -0.36050
   2308.00        0.00000       -0.36290
   2309.00        0.00000       -0.36525
   2310.00        0.00000       -0.36758
   2311.00        0.00000       -0.36987
   2312.00        0.00000       -0.37215
   2313.00        0.00000       -0.37437
   2314.00        0.00000       -0.37659
   2315.00        0.00000       -0.37878
   2316.00        0.00000       -0.38094
   2317.00        0.00000       -0.38307
   2318.00        0.00000       -0.38519
   2319.00        0.00000       -0.38728
   2320.00        0.00000       -0.38934
   2321.00        0.00000       -0.39140
   2322.00        0.00000       -0.39342
   2323.00        0.00000       -0.39542
   2324.00        0.00000       -0.39740
   2325.00        0.00000       -0.39937
   2326.00        0.00000       -0.40129
   2327.00        0.00000       -0.40321
   2328.00        0.00000       -0.40511
   2329.00        0.00000       -0.40697
   2330.00        0.00000       -0.40881
   2331.00        0.00000       -0.41063
   2332.00        0.00000       -0.41241
   2333.00        0.00000       -0.41417
   2334.00        0.00000       -0.41589
   2335.00        0.00000       -0.41759
   2336.00        0.00000       -0.41924
   2337.00        0.00000       -0.42085
   2338.00        0.00000       -0.42244
   2339.00        0.00000       -0.42398
   2340.00        0.00000       -0.42548
   2341.00        0.00000       -0.42694
   2342.00        0.00000       -0.42834
   2343.00        0.00000       -0.42972
   2344.00        0.00000       -0.43105
   2345.00        0.00000       -0.43233
   2346.00        0.00000       -0.43356
   2347.00        0.00000       -0.43475
   2348.00        0.00000       -0.43588
   2349.00        0.00000       -0.43698
   2350.00        0.00000       -0.43802
   2351.00        0.00000       -0.43900
   2352.00        0.00000       -0.43994
   2353.00        0.00000       -0.44081
   2354.00        0.00000       -0.44164
   2355.00        0.00000       -0.44241
   2356.00        0.00000       -0.44313
   2357.00        0.00000       -0.44379
   2358.00        0.00000       -0.44440
   2359.00        0.00000       -0.44495
   2360.00        0.00000       -0.44543
   2361.00        0.00000       -0.44586
   2362.00        0.00000       -0.44624
   2363.00        0.00000       -0.44656
   2364.00        0.00000       -0.44682
   2365.00        0.00000       -0.44704
   2366.00        0.00000       -0.44719
   2367.00        0.00000       -0.44728
   2368.00        0.00000       -0.44731
   2369.00        0.00000       -0.44730
   2370.00        0.00000       -0.44722
   2371.00        0.00000       -0.44708
   2372.00        0.00000       -0.44690
   2373.00        0.00000       -0.44666
   2374.00        0.00000       -0.44635
   2375.00        0.00000       -0.44600
   2376.00        0.00000       -0.44560
   2377.00        0.00000       -0.44514
   2378.00        0.00000       -0.44463
   2379.00        0.00000       -0.44406
   2380.00        0.00000       -0.44344
   2381.00        0.00000       -0.44276
   2382.00        0.00000       -0.44205
   2383.00        0.00000       -0.44127
   2384.00        0.00000       -0.44044
   2385.00        0.00000       -0.43956
   2386.00        0.00000       -0.43863
   2387.00        0.00000       -0.43765
   2388.00        0.00000       -0.43661
   2389.00        0.00000       -0.43553
   2390.00        0.00000       -0.43439
   2391.00        0.00000       -0.43320
   2392.00        0.00000       -0.43195
   2393.00        0.00000       -0.43065
   2394.00        0.00000       -0.42929
   2395.00        0.00000       -0.42787
   2396.00        0.00000       -0.42641
   2397.00        0.00000       -0.42488
   2398.00        0.00000       -0.42329
   2399.00        0.00000       -0.42166
   2400.00        0.00000       -0.41995
   2401.00        0.00000       -0.41818
   2402.00        0.00000       -0.41635
   2403.00        0.00000       -0.41446
   2404.00        0.00000       -0.41251
   2405.00        0.00000       -0.41048
   2406.00        0.00000       -0.40837
   2407.00        0.00000       -0.40620
   2408.00        0.00000       -0.40396
   2409.00        0.00000       -0.40166
   2410.00        0.00000       -0.39926
   2411.00        0.00000       -0.39680
   2412.00        0.00000       -0.39426
   2413.00        0.00000       -0.39163
   2414.00        0.00000       -0.38893
   2415.00        0.00000       -0.38614
   2416.00        0.00000       -0.38327
   2417.00        0.00000       -0.38033
   2418.00        0.00000       -0.37727
   2419.00        0.00000       -0.37415
   2420.00        0.00000       -0.37093
   2421.00        0.00000       -0.36763
   2422.00        0.00000       -0.36423
   2423.00        0.00049       -0.36075
   2424.00        0.00098       -0.35716
   2425.00        0.00146       -0.35350
   2426.00        0.00195       -0.34973
   2427.00        0.00244       -0.34589
   2428.00        0.00293       -0.34195
   2429.00        0.00342       -0.33792
   2430.00        0.00391       -0.33380
   2431.00        0.00439       -0.32959
   2432.00        0.00488       -0.32530
   2433.00        0.00537       -0.32092
   2434.00        0.00586       -0.31647
   2435.00        0.00635       -0.31192
   2436.00        0.00684       -0.30731
   2437.00        0.00732       -0.30261
   2438.00        0.00781       -0.29785
   2439.00        0.00830       -0.29301
   2440.00        0.00879       -0.28810
   2441.00        0.00928       -0.28313
   2442.00        0.00977       -0.27811
   2443.00        0.01025       -0.27301
   2444.00        0.01074       -0.26788
   2445.00        0.01123       -0.26270
   2446.00        0.01123       -0.25748
   2447.00        0.01123       -0.25223
   2448.00        0.01123       -0.24693
   2449.00        0.01123       -0.24162
   2450.00        0.01123       -0.23631
   2451.00        0.01123       -0.23097
   2452.00        0.01123       -0.22563
   2453.00        0.01123       -0.22031
   2454.00        0.01123       -0.21498
   2455.00        0.01123       -0.20969
   2456.00        0.01123       -0.20441
   2457.00        0.01123       -0.19916
   2458.00        0.01123       -0.19395
   2459.00        0.01123       -0.18880
   2460.00        0.01123       -0.18370
   2461.00        0.01123       -0.17867
   2462.00        0.01123       -0.17369
   2463.00        0.01123       -0.16881
   2464.00        0.01123       -0.16400
   2465.00        0.01123       -0.15929
   2466.00        0.01123       -0.15468
   2467.00        0.01123       -0.15018
   2468.00        0.01123       -0.14580
   2469.00        0.01123       -0.14153
   2470.00        0.01123       -0.13739
   2471.00        0.01123       -0.13339
   2472.00        0.01123       -0.12953
   2473.00        0.01123       -0.12582
   2474.00        0.01123       -0.12227
   2475.00        0.01123       -0.11888
   2476.00        0.01123       -0.11566
   2477.00        0.01123       -0.11259
   2478.00        0.01123       -0.10973
   2479.00        0.01123       -0.10703
   2480.00        0.01123       -0.10451
   2481.00        0.01123       -0.10219
   2482.00        0.01123       -0.10005
   2483.00        0.01123       -0.09811
   2484.00        0.01123       -0.09637
   2485.00        0.01123       -0.09483
   2486.00        0.01123       -0.09351
   2487.00        0.01123       -0.09238
   2488.00        0.01123       -0.09145
   2489.00        0.01123       -0.09071
   2490.00        0.01123       -0.09019
   2491.00        0.01123       -0.08989
   2492.00        0.01123       -0.08978
   2493.00        0.01123       -0.08987
   2494.00        0.01123       -0.09018
   2495.00        0.01123       -0.09067
   2496.00        0.01123       -0.09137
   2497.00        0.01123       -0.09225
   2498.00        0.01123       -0.09334
   2499.00        0.01123       -0.09460
   2500.00        0.01123       -0.09605
   2501.00        0.01123       -0.09767
   2502.00        0.01123       -0.09946
   2503.00        0.01123       -0.10141
   2504.00        0.01123       -0.10353
   2505.00        0.01123       -0.10580
   2506.00        0.01123       -0.10822
   2507.00        0.01123       -0.11076
   2508.00        0.01123       -0.11345
   2509.00        0.01123       -0.11624
   2510.00        0.01123       -0.11917
   2511.00        0.01123       -0.12219
   2512.00        0.01123       -0.12531
   2513.00        0.01123       -0.12852
   2514.00        0.01123       -0.13182
   2515.00        0.01123       -0.13518
   2516.00        0.01123       -0.13860
   2517.00        0.01123       -0.14207
   2518.00        0.01123       -0.14560
   2519.00        0.01123       -0.14915
   2520.00        0.01123       -0.15273
   2521.00        0.01123       -0.15631
   2522.00        0.01123       -0.15991
   2523.00        0.01123       -0.16350
   2524.00        0.01123       -0.16707
   2525.00        0.01123       -0.17061
   2526.00        0.01123       -0.17413
   2527.00        0.01123       -0.17760
   2528.00        0.01123       -0.18102
   2529.00        0.01123       -0.18436
   2530.00        0.01123       -0.18765
   2531.00        0.01123       -0.19084
   2532.00        0.01123       -0.19397
   2533.00        0.01123       -0.19698
   2534.00        0.01123       -0.19989
   2535.00        0.01123       -0.20270
   2536.00        0.01123       -0.20537
   2537.00        0.01123       -0.20793
   2538.00        0.01123       -0.21034
   2539.00        0.01123       -0.21262
   2540.00        0.01123       -0.21475
   2541.00        0.01123       -0.21672
   2542.00        0.01123       -0.21854
   2543.00        0.01123       -0.22018
   2544.00        0.01123       -0.22166
   2545.00        0.01123       -0.22298
   2546.00        0.01123       -0.22409
   2547.00        0.01123       -0.22504
   2548.00        0.01123       -0.22580
   2549.00        0.01123       -0.22636
   2550.00        0.01123       -0.22673
   2551.00        0.01123       -0.22690
   2552.00        0.01123       -0.22688
   2553.00        0.01123       -0.22665
   2554.00        0.01123       -0.22623
   2555.00        0.01123       -0.22560
   2556.00        0.01123       -0.22476
   2557.00        0.01123       -0.22372
   2558.00        0.01123       -0.22249
   2559.00        0.01123       -0.22104
   2560.00        0.01123       -0.21938
   2561.00        0.01123       -0.21751
   2562.00        0.01123       -0.21545
   2563.00        0.01123       -0.21320
   2564.00        0.01123       -0.21072
   2565.00        0.01123       -0.20807
   2566.00        0.01123       -0.20520
   2567.00        0.01123       -0.20215
   2568.00        0.01123       -0.19890
   2569.00        0.01123       -0.19545
   2570.00        0.01123       -0.19183
   2571.00        0.01123       -0.18802
   2572.00        0.01123       -0.18404
   2573.00        0.01123       -0.17987
   2574.00        0.01123       -0.17552
   2575.00        0.01123       -0.17102
   2576.00        0.01123       -0.16634
   2577.00        0.01123       -0.16150
   2578.00        0.01123       -0.15649
   2579.00        0.01123       -0.15135
   2580.00        0.01123       -0.14604
   2581.00        0.01123       -0.14059
   2582.00        0.01123       -0.13499
   2583.00        0.01123       -0.12927
   2584.00        0.01123       -0.12340
   2585.00        0.01123       -0.11740
   2586.00        0.01123       -0.11128
   2587.00        0.01172       -0.10503
   2588.00        0.01172       -0.09866
   2589.00        0.01172       -0.09219
   2590.00        0.01172       -0.08560
   2591.00        0.01172       -0.07890
   2592.00        0.01172       -0.07211
   2593.00        0.01172       -0.06522
   2594.00        0.01172       -0.05821
   2595.00        0.01172       -0.05113
   2596.00        0.01172       -0.04396
   2597.00        0.01172       -0.03670
   2598.00        0.01172       -0.02936
   2599.00        0.01172       -0.02194
   2600.00        0.01172       -0.01445
   2601.00        0.01172       -0.00687
   2602.00        0.01172        0.00076
   2603.00        0.01172        0.00848
   2604.00        0.01172        0.01625
   2605.00        0.01172        0.02409
   2606.00        0.01172        0.03200
   2607.00        0.01172        0.03995
   2608.00        0.01172        0.04797
   2609.00        0.01172        0.05605
   2610.00        0.01172        0.06416
   2611.00        0.01172        0.07234
   2612.00        0.01172        0.08057
   2613.00        0.01172        0.08884
   2614.00        0.01172        0.09715
   2615.00        0.01172        0.10551
   2616.00        0.01172        0.11392
   2617.00        0.01221        0.12236
   2618.00        0.01221        0.13084
   2619.00        0.01221        0.13936
   2620.00        0.01221        0.14792
   2621.00        0.01221        0.15651
   2622.00        0.01221        0.16512
   2623.00        0.01221        0.17377
   2624.00        0.01221        0.18245
   2625.00        0.01221        0.19115
   2626.00        0.01221        0.19987
   2627.00        0.01221        0.20862
   2628.00        0.01221        0.21738
   2629.00        0.01221        0.22615
   2630.00        0.01221        0.23494
   2631.00        0.01221        0.24374
   2632.00        0.01221        0.25255
   2633.00        0.01221        0.26137
   2634.00        0.01221        0.27019
   2635.00        0.01221        0.27899
   2636.00        0.01221        0.28780
   2637.00        0.01221        0.29659
   2638.00        0.01221        0.30537
   2639.00        0.01221        0.31413
   2640.00        0.01221        0.32286
   2641.00        0.01221        0.33157
   2642.00        0.01221        0.34026
   2643.00        0.01221        0.34889
   2644.00        0.01221        0.35748
   2645.00        0.01221        0.36603
   2646.00        0.01221        0.37451
   2647.00        0.01221        0.38293
   2648.00        0.01221        0.39130
   2649.00        0.01221        0.39958
   2650.00        0.01221        0.40779
   2651.00        0.01221        0.41591
   2652.00        0.01221        0.42393
   2653.00        0.01221        0.43187
   2654.00        0.01221        0.43968
   2655.00        0.01221        0.44739
   2656.00        0.01221        0.45499
   2657.00        0.01221        0.46243
   2658.00        0.01221        0.46976
   2659.00        0.01221        0.47693
   2660.00        0.01221        0.48396
   2661.00        0.01221        0.49083
   2662.00        0.01221        0.49754
   2663.00        0.01221        0.50407
   2664.00        0.01221        0.51042
   2665.00        0.01221        0.51660
   2666.00        0.01221        0.52257
   2667.00        0.01221        0.52835
   2668.00        0.01221        0.53391
   2669.00        0.01221        0.53926
   2670.00        0.01221        0.54440
   2671.00        0.01221        0.54930
   2672.00        0.01221        0.55397
   2673.00        0.01221        0.55841
   2674.00        0.01221        0.56261
   2675.00        0.01221        0.56654
   2676.00        0.01221        0.57024
   2677.00        0.01221        0.57365
   2678.00        0.01221        0.57683
   2679.00        0.01221        0.57973
   2680.00        0.01221        0.58235
   2681.00        0.01221        0.58470
   2682.00        0.01221        0.58678
   2683.00        0.01221        0.58856
   2684.00        0.01221        0.59009
   2685.00        0.01221        0.59131
   2686.00        0.01221        0.59225
   2687.00        0.01221        0.59291
   2688.00        0.01221        0.59328
   2689.00        0.01221        0.59335
   2690.00        0.01221        0.59314
   2691.00        0.01221        0.59265
   2692.00        0.01221        0.59187
   2693.00        0.01221        0.59081
   2694.00        0.01221        0.58946
   2695.00        0.01221        0.58784
   2696.00        0.01221        0.58595
   2697.00        0.01221        0.58377
   2698.00        0.01221        0.58133
   2699.00        0.01221        0.57863
   2700.00        0.01221        0.57567
   2701.00        0.01221        0.57245
   2702.00        0.01221        0.56897
   2703.00        0.01221        0.56526
   2704.00        0.01221        0.56129
   2705.00        0.01221        0.55711
   2706.00        0.01221        0.55270
   2707.00        0.01221        0.54807
   2708.00        0.01221        0.54321
   2709.00        0.01221        0.53816
   2710.00        0.01221        0.53293
   2711.00        0.01221        0.52748
   2712.00        0.01221        0.52188
   2713.00        0.01221        0.51610
   2714.00        0.01221        0.51015
   2715.00        0.01221        0.50406
   2716.00        0.01221        0.49783
   2717.00        0.01221        0.49147
   2718.00        0.01221        0.48499
   2719.00        0.01221        0.47838
   2720.00        0.01221        0.47168
   2721.00        0.01221        0.46489
   2722.00        0.01221        0.45801
   2723.00        0.01221        0.45105
   2724.00        0.01221        0.44403
   2725.00        0.01221        0.43697
   2726.00        0.01221        0.42984
   2727.00        0.01221        0.42270
   2728.00        0.01221        0.41551
   2729.00        0.01221        0.40833
   2730.00        0.01221        0.40114
   2731.00        0.01221        0.39395
   2732.00        0.01221        0.38676
   2733.00        0.01221        0.37962
   2734.00        0.01221        0.37250
   2735.00        0.01221        0.36542
   2736.00        0.01221        0.35838
   2737.00        0.01221        0.35141
   2738.00        0.01221        0.34451
   2739.00        0.01221        0.33768
   2740.00        0.01221        0.33092
   2741.00        0.01221        0.32423
   2742.00        0.01221        0.31766
   2743.00        0.01221        0.31117
   2744.00        0.01221        0.30479
   2745.00        0.01221        0.29852
   2746.00        0.01221        0.29237
   2747.00        0.01221        0.28633
   2748.00        0.01221        0.28041
   2749.00        0.01221        0.27463
   2750.00        0.01221        0.26895
   2751.00        0.01221        0.26341
   2752.00        0.01221        0.25801
   2753.00        0.01221        0.25275
   2754.00        0.01221        0.24760
   2755.00        0.01221        0.24261
   2756.00        0.01221        0.23775
   2757.00        0.01221        0.23302
   2758.00        0.01221        0.22842
   2759.00        0.01221        0.22397
   2760.00        0.01221        0.21964
   2761.00        0.01221        0.21544
   2762.00        0.01221        0.21136
   2763.00        0.01221        0.20743
   2764.00        0.01221        0.20361
   2765.00        0.01221        0.19991
   2766.00        0.01221        0.19632
   2767.00        0.01221        0.19286
   2768.00        0.01221        0.18948
   2769.00        0.01221        0.18622
   2770.00        0.01221        0.18306
   2771.00        0.01221        0.17999
   2772.00        0.01221        0.17700
   2773.00        0.01221        0.17410
   2774.00        0.01221        0.17128
   2775.00        0.01221        0.16852
   2776.00        0.01221        0.16583
   2777.00        0.01221        0.16321
   2778.00        0.01221        0.16063
   2779.00        0.01221        0.15810
   2780.00        0.01221        0.15561
   2781.00        0.01221        0.15315
   2782.00        0.01221        0.15071
   2783.00        0.01221        0.14832
   2784.00        0.01221        0.14592
   2785.00        0.01221        0.14354
   2786.00        0.01221        0.14116
   2787.00        0.01221        0.13876
   2788.00        0.01221        0.13638
   2789.00        0.01221        0.13397
   2790.00        0.01221        0.13155
   2791.00        0.01221        0.12909
   2792.00        0.01221        0.12660
   2793.00        0.01221        0.12408
   2794.00        0.01221        0.12154
   2795.00        0.01221        0.11893
   2796.00        0.01221        0.11629
   2797.00        0.01221        0.11359
   2798.00        0.01221        0.11082
   2799.00        0.01221        0.10800
   2800.00        0.01221        0.10513
   2801.00        0.01221        0.10219
   2802.00        0.01221        0.09918
   2803.00        0.01221        0.09610
   2804.00        0.01221        0.09296
   2805.00        0.01221        0.08974
   2806.00        0.01221        0.08644
   2807.00        0.01221        0.08308
   2808.00        0.01221        0.07965
   2809.00        0.01221        0.07614
   2810.00        0.01221        0.07256
   2811.00        0.01221        0.06891
   2812.00        0.01221        0.06519
   2813.00        0.01221        0.06140
   2814.00        0.01221        0.05754
   2815.00        0.01221        0.05362
   2816.00        0.01221        0.04964
   2817.00        0.01221        0.04559
   2818.00        0.01221        0.04149
   2819.00        0.01221        0.03734
   2820.00        0.01221        0.03314
   2821.00        0.01221        0.02888
   2822.00        0.01221        0.02460
   2823.00        0.01221        0.02028
   2824.00        0.01221        0.01593
   2825.00        0.01221        0.01155
   2826.00        0.01221        0.00714
   2827.00        0.01221        0.00272
   2828.00        0.01221       -0.00172
   2829.00        0.01221       -0.00616
   2830.00        0.01221       -0.01060
   2831.00        0.01221       -0.01503
   2832.00        0.01221       -0.01947
   2833.00        0.01221       -0.02388
   2834.00        0.01221       -0.02826
   2835.00        0.01221       -0.03262
   2836.00        0.01221       -0.03696
   2837.00        0.01221       -0.04124
   2838.00        0.01221       -0.04550
   2839.00        0.01221       -0.04970
   2840.00        0.01221       -0.05383
   2841.00        0.01221       -0.05791
   2842.00        0.01221       -0.06192
   2843.00        0.01221       -0.06587
   2844.00        0.01221       -0.06973
   2845.00        0.01221       -0.07350
   2846.00        0.01221       -0.07719
   2847.00        0.01221       -0.08080
   2848.00        0.01221       -0.08430
   2849.00        0.01221       -0.08769
   2850.00        0.01221       -0.09099
   2851.00        0.01221       -0.09418
   2852.00        0.01221       -0.09724
   2853.00        0.01221       -0.10019
   2854.00        0.01221       -0.10301
   2855.00        0.01221       -0.10571
   2856.00        0.01221       -0.10829
   2857.00        0.01221       -0.11073
   2858.00        0.01221       -0.11304
   2859.00        0.01221       -0.11520
   2860.00        0.01221       -0.11725
   2861.00        0.01221       -0.11914
   2862.00        0.01221       -0.12090
   2863.00        0.01221       -0.12250
   2864.00        0.01221       -0.12396
   2865.00        0.01221       -0.12529
   2866.00        0.01221       -0.12646
   2867.00        0.01221       -0.12750
   2868.00        0.01221       -0.12839
   2869.00        0.01221       -0.12912
   2870.00        0.01221       -0.12971
   2871.00        0.01221       -0.13016
   2872.00        0.01221       -0.13046
   2873.00        0.01221       -0.13063
   2874.00        0.01221       -0.13065
   2875.00        0.01221       -0.13052
   2876.00        0.01221       -0.13026
   2877.00        0.01221       -0.12988
   2878.00        0.01221       -0.12935
   2879.00        0.01221       -0.12868
   2880.00        0.01221       -0.12790
   2881.00        0.01221       -0.12697
   2882.00        0.01221       -0.12593
   2883.00        0.01221       -0.12476
   2884.00        0.01221       -0.12347
   2885.00        0.01221       -0.12207
   2886.00        0.01221       -0.12056
   2887.00        0.01221       -0.11893
   2888.00        0.01221       -0.11719
   2889.00        0.01221       -0.11534
   2890.00        0.01221       -0.11339
   2891.00        0.01221       -0.11133
   2892.00        0.01221       -0.10918
   2893.00        0.01221       -0.10693
   2894.00        0.01221       -0.10460
   2895.00        0.01221       -0.10219
   2896.00        0.01221       -0.09967
   2897.00        0.01221       -0.09709
   2898.00        0.01221       -0.09442
   2899.00        0.01221       -0.09167
   2900.00        0.01221       -0.08887
   2901.00        0.01221       -0.08598
   2902.00        0.01221       -0.08304
   2903.00        0.01221       -0.08002
   2904.00        0.01221       -0.07695
   2905.00        0.01221       -0.07382
   2906.00        0.01221       -0.07063
   2907.00        0.01221       -0.06740
   2908.00        0.01221       -0.06412
   2909.00        0.01221       -0.06078
   2910.00        0.01221       -0.05740
   2911.00        0.01221       -0.05397
   2912.00        0.01221       -0.05052
   2913.00        0.01221       -0.04701
   2914.00        0.01221       -0.04347
   2915.00        0.01221       -0.03990
   2916.00        0.01221       -0.03629
   2917.00        0.01221       -0.03264
   2918.00        0.01221       -0.02898
   2919.00        0.01221       -0.02527
   2920.00        0.01221       -0.02153
   2921.00        0.01221       -0.01778
   2922.00        0.01221       -0.01399
   2923.00        0.01221       -0.01018
   2924.00        0.01172       -0.00633
   2925.00        0.01123       -0.00247
   2926.00        0.01074        0.00142
   2927.00        0.01025        0.00534
   2928.00        0.00977        0.00928
   2929.00        0.00928        0.01324
   2930.00        0.00879        0.01723
   2931.00        0.00830        0.02124
   2932.00        0.00781        0.02527
   2933.00        0.00732        0.02933
   2934.00        0.00684        0.03340
   2935.00        0.00635        0.03751
   2936.00        0.00586        0.04164
   2937.00        0.00537        0.04579
   2938.00        0.00488        0.04996
   2939.00        0.00439        0.05417
   2940.00        0.00391        0.05838
   2941.00        0.00342        0.06264
   2942.00        0.00293        0.06691
   2943.00        0.00244        0.07121
   2944.00        0.00195        0.07553
   2945.00        0.00146        0.07988
   2946.00        0.00098        0.08424
   2947.00        0.00049        0.08864
   2948.00        0.00000        0.09306
   2949.00       -0.00049        0.09750
   2950.00       -0.00098        0.10196
   2951.00       -0.00146        0.10646
   2952.00       -0.00195        0.11096
   2953.00       -0.00244        0.11549
   2954.00       -0.00244        0.12006
   2955.00       -0.00244        0.12463
   2956.00       -0.00244        0.12923
   2957.00       -0.00244        0.13383
   2958.00       -0.00244        0.13846
   2959.00       -0.00244        0.14311
   2960.00       -0.00244        0.14777
   2961.00       -0.00244        0.15244
   2962.00       -0.00244        0.15712
   2963.00       -0.00244        0.16180
   2964.00       -0.00244        0.16650
   2965.00       -0.00244        0.17120
   2966.00       -0.00244        0.17592
   2967.00       -0.00244        0.18062
   2968.00       -0.00244        0.18532
   2969.00       -0.00244        0.19002
   2970.00       -0.00244        0.19472
   2971.00       -0.00244        0.19940
   2972.00       -0.00244        0.20407
   2973.00       -0.00293        0.20872
   2974.00       -0.00342        0.21335
   2975.00       -0.00391        0.21796
   2976.00       -0.00439        0.22255
   2977.00       -0.00488        0.22710
   2978.00       -0.00537        0.23161
   2979.00       -0.00586        0.23610
   2980.00       -0.00635        0.24055
   2981.00       -0.00684        0.24495
   2982.00       -0.00732        0.24930
   2983.00       -0.00781        0.25359
   2984.00       -0.00830        0.25783
   2985.00       -0.00879        0.26201
   2986.00       -0.00928        0.26613
   2987.00       -0.00977        0.27017
   2988.00       -0.01025        0.27415
   2989.00       -0.01074        0.27805
   2990.00       -0.01123        0.28186
   2991.00       -0.01172        0.28560
   2992.00       -0.01221        0.28925
   2993.00       -0.01270        0.29279
   2994.00       -0.01318        0.29623
   2995.00       -0.01367        0.29959
   2996.00       -0.01416        0.30283
   2997.00       -0.01465        0.30597
   2998.00       -0.01514        0.30898
   2999.00       -0.01562        0.31189
   3000.00       -0.01611        0.31467
   3001.00       -0.01660        0.31732
   3002.00       -0.01660        0.31984
   3003.00       -0.01660        0.32224
   3004.00       -0.01660        0.32449
   3005.00       -0.01660        0.32660
   3006.00       -0.01660        0.32857
   3007.00       -0.01660        0.33038
   3008.00       -0.01660        0.33205
   3009.00       -0.01660        0.33356
   3010.00       -0.01660        0.33492
   3011.00       -0.01660        0.33611
   3012.00       -0.01660        0.33713
   3013.00       -0.01660        0.33800
   3014.00       -0.01660        0.33870
   3015.00       -0.01660        0.33923
   3016.00       -0.01660        0.33960
   3017.00       -0.01660        0.33978
   3018.00       -0.01660        0.33980
   3019.00       -0.01660        0.33965
   3020.00       -0.01660        0.33932
   3021.00       -0.01660        0.33881
   3022.00       -0.01660        0.33812
   3023.00       -0.01660        0.33727
   3024.00       -0.01660        0.33623
   3025.00       -0.01660        0.33501
   3026.00       -0.01660        0.33360
   3027.00       -0.01660        0.33202
   3028.00       -0.01660        0.33026
   3029.00       -0.01660        0.32832
   3030.00       -0.01660        0.32620
   3031.00       -0.01660        0.32391
   3032.00       -0.01660        0.32144
   3033.00       -0.01709        0.31879
   3034.00       -0.01758        0.31596
   3035.00       -0.01807        0.31296
   3036.00       -0.01855        0.30977
   3037.00       -0.01904        0.30643
   3038.00       -0.01953        0.30290
   3039.00       -0.02002        0.29921
   3040.00       -0.02051        0.29535
   3041.00       -0.02100        0.29132
   3042.00       -0.02148        0.28712
   3043.00       -0.02197        0.28276
   3044.00       -0.02197        0.27824
   3045.00       -0.02197        0.27356
   3046.00       -0.02197        0.26872
   3047.00       -0.02197        0.26373
   3048.00       -0.02197        0.25859
   3049.00       -0.02197        0.25330
   3050.00       -0.02197        0.24786
   3051.00       -0.02197        0.24228
   3052.00       -0.02197        0.23657
   3053.00       -0.02197        0.23071
   3054.00       -0.02197        0.22472
   3055.00       -0.02197        0.21860
   3056.00       -0.02197        0.21236
   3057.00       -0.02197        0.20598
   3058.00       -0.02197        0.19949
   3059.00       -0.02197        0.19289
   3060.00       -0.02197        0.18617
   3061.00       -0.02197        0.17935
   3062.00       -0.02197        0.17242
   3063.00       -0.02197        0.16541
   3064.00       -0.02197        0.15829
   3065.00       -0.02197        0.15108
   3066.00       -0.02197        0.14380
   3067.00       -0.02197        0.13643
   3068.00       -0.02197        0.12898
   3069.00       -0.02197        0.12148
   3070.00       -0.02197        0.11389
   3071.00       -0.02197        0.10625
   3072.00       -0.02197        0.09856
   3073.00       -0.02197        0.09082
   3074.00       -0.02197        0.08304
   3075.00       -0.02197        0.07521
   3076.00       -0.02197        0.06735
   3077.00       -0.02197        0.05946
   3078.00       -0.02197        0.05156
   3079.00       -0.02197        0.04364
   3080.00       -0.02197        0.03571
   3081.00       -0.02197        0.02777
   3082.00       -0.02197        0.01984
   3083.00       -0.02197        0.01190
   3084.00       -0.02148        0.00398
   3085.00       -0.02100       -0.00391
   3086.00       -0.02051       -0.01180
   3087.00       -0.02002       -0.01964
   3088.00       -0.01953       -0.02745
   3089.00       -0.01904       -0.03522
   3090.00       -0.01855       -0.04295
   3091.00       -0.01807       -0.05063
   3092.00       -0.01758       -0.05824
   3093.00       -0.01709       -0.06580
   3094.00       -0.01660       -0.07329
   3095.00       -0.01611       -0.08070
   3096.00       -0.01562       -0.08804
   3097.00       -0.01514       -0.09529
   3098.00       -0.01465       -0.10246
   3099.00       -0.01416       -0.10954
   3100.00       -0.01367       -0.11652
   3101.00       -0.01318       -0.12340
   3102.00       -0.01270       -0.13017
   3103.00       -0.01221       -0.13684
   3104.00       -0.01172       -0.14339
   3105.00       -0.01123       -0.14983
   3106.00       -0.01074       -0.15614
   3107.00       -0.01025       -0.16232
   3108.00       -0.00977       -0.16840
   3109.00       -0.00928       -0.17433
   3110.00       -0.00879       -0.18013
   3111.00       -0.00879       -0.18579
   3112.00       -0.00879       -0.19131
   3113.00       -0.00879       -0.19669
   3114.00       -0.00879       -0.20193
   3115.00       -0.00879       -0.20703
   3116.00       -0.00879       -0.21198
   3117.00       -0.00879       -0.21678
   3118.00       -0.00879       -0.22144
   3119.00       -0.00879       -0.22594
   3120.00       -0.00879       -0.23030
   3121.00       -0.00879       -0.23450
   3122.00       -0.00879       -0.23856
   3123.00       -0.00879       -0.24245
   3124.00       -0.00879       -0.24620
   3125.00       -0.00879       -0.24980
   3126.00       -0.00879       -0.25325
   3127.00       -0.00879       -0.25656
   3128.00       -0.00879       -0.25970
   3129.00       -0.00879       -0.26271
   3130.00       -0.00879       -0.26558
   3131.00       -0.00879       -0.26830
   3132.00       -0.00879       -0.27086
   3133.00       -0.00879       -0.27330
   3134.00       -0.00879       -0.27559
   3135.00       -0.00830       -0.27776
   3136.00       -0.00781       -0.27977
   3137.00       -0.00732       -0.28168
   3138.00       -0.00684       -0.28343
   3139.00       -0.00635       -0.28506
   3140.00       -0.00586       -0.28659
   3141.00       -0.00537       -0.28798
   3142.00       -0.00488       -0.28926
   3143.00       -0.00439       -0.29042
   3144.00       -0.00391       -0.29147
   3145.00       -0.00342       -0.29240
   3146.00       -0.00293       -0.29324
   3147.00       -0.00244       -0.29398
   3148.00       -0.00195       -0.29462
   3149.00       -0.00146       -0.29515
   3150.00       -0.00098       -0.29561
   3151.00       -0.00049       -0.29596
   3152.00        0.00000       -0.29623
   3153.00        0.00049       -0.29643
   3154.00        0.00098       -0.29654
   3155.00        0.00146       -0.29657
   3156.00        0.00195       -0.29652
   3157.00        0.00244       -0.29642
   3158.00        0.00293       -0.29623
   3159.00        0.00342       -0.29599
   3160.00        0.00391       -0.29567
   3161.00        0.00439       -0.29530
   3162.00        0.00488       -0.29488
   3163.00        0.00537       -0.29437
   3164.00        0.00586       -0.29384
   3165.00        0.00635       -0.29323
   3166.00        0.00684       -0.29259
   3167.00        0.00732       -0.29187
   3168.00        0.00781       -0.29112
   3169.00        0.00830       -0.29031
   3170.00        0.00879       -0.28946
   3171.00        0.00928       -0.28854
   3172.00        0.00977       -0.28758
   3173.00        0.01025       -0.28658
   3174.00        0.01074       -0.28552
   3175.00        0.01074       -0.28441
   3176.00        0.01074       -0.28325
   3177.00        0.01074       -0.28204
   3178.00        0.01074       -0.28078
   3179.00        0.01074       -0.27945
   3180.00        0.01074       -0.27808
   3181.00        0.01074       -0.27664
   3182.00        0.01074       -0.27515
   3183.00        0.01074       -0.27361
   3184.00        0.01074       -0.27199
   3185.00        0.01074       -0.27031
   3186.00        0.01074       -0.26855
   3187.00        0.01074       -0.26674
   3188.00        0.01074       -0.26485
   3189.00        0.01074       -0.26289
   3190.00        0.01074       -0.26085
   3191.00        0.01074       -0.25873
   3192.00        0.01074       -0.25652
   3193.00        0.01074       -0.25423
   3194.00        0.01074       -0.25185
   3195.00        0.01074       -0.24937
   3196.00        0.01074       -0.24680
   3197.00        0.01074       -0.24413
   3198.00        0.01074       -0.24136
   3199.00        0.01074       -0.23848
   3200.00        0.01074       -0.23550
   3201.00        0.01074       -0.23241
   3202.00        0.01074       -0.22920
   3203.00        0.01074       -0.22588
   3204.00        0.01074       -0.22243
   3205.00        0.01074       -0.21887
   3206.00        0.01074       -0.21518
   3207.00        0.01074       -0.21136
   3208.00        0.01074       -0.20743
   3209.00        0.01074       -0.20335
   3210.00        0.01074       -0.19916
   3211.00        0.01074       -0.19482
   3212.00        0.01074       -0.19035
   3213.00        0.01074       -0.18575
   3214.00        0.01074       -0.18102
   3215.00        0.01074       -0.17613
   3216.00        0.01074       -0.17113
   3217.00        0.01074       -0.16599
   3218.00        0.01074       -0.16069
   3219.00        0.01074       -0.15527
   3220.00        0.01074       -0.14973
   3221.00        0.01074       -0.14404
   3222.00        0.01074       -0.13823
   3223.00        0.01074       -0.13229
   3224.00        0.01074       -0.12622
   3225.00        0.01025       -0.12003
   3226.00        0.00977       -0.11372
   3227.00        0.00928       -0.10728
   3228.00        0.00879       -0.10074
   3229.00        0.00830       -0.09409
   3230.00        0.00781       -0.08734
   3231.00        0.00732       -0.08047
   3232.00        0.00684       -0.07352
   3233.00        0.00635       -0.06648
   3234.00        0.00586       -0.05936
   3235.00        0.00537       -0.05215
   3236.00        0.00488       -0.04488
   3237.00        0.00439       -0.03754
   3238.00        0.00391       -0.03014
   3239.00        0.00342       -0.02267
   3240.00        0.00342       -0.01518
   3241.00        0.00342       -0.00764
   3242.00        0.00342       -0.00009
   3243.00        0.00342        0.00749
   3244.00        0.00342        0.01508
   3245.00        0.00342        0.02267
   3246.00        0.00342        0.03027
   3247.00        0.00342        0.03784
   3248.00        0.00342        0.04539
   3249.00        0.00342        0.05292
   3250.00        0.00342        0.06039
   3251.00        0.00342        0.06781
   3252.00        0.00342        0.07518
   3253.00        0.00342        0.08247
   3254.00        0.00342        0.08969
   3255.00        0.00342        0.09682
   3256.00        0.00342        0.10384
   3257.00        0.00342        0.11075
   3258.00        0.00342        0.11755
   3259.00        0.00293        0.12422
   3260.00        0.00244        0.13077
   3261.00        0.00195        0.13716
   3262.00        0.00146        0.14339
   3263.00        0.00098        0.14946
   3264.00        0.00049        0.15536
   3265.00        0.00000        0.16109
   3266.00       -0.00049        0.16663
   3267.00       -0.00098        0.17195
   3268.00       -0.00146        0.17708
   3269.00       -0.00195        0.18201
   3270.00       -0.00244        0.18671
   3271.00       -0.00244        0.19118
   3272.00       -0.00244        0.19542
   3273.00       -0.00244        0.19942
   3274.00       -0.00244        0.20317
   3275.00       -0.00244        0.20668
   3276.00       -0.00244        0.20993
   3277.00       -0.00244        0.21291
   3278.00       -0.00244        0.21564
   3279.00       -0.00244        0.21809
   3280.00       -0.00244        0.22028
   3281.00       -0.00244        0.22217
   3282.00       -0.00244        0.22380
   3283.00       -0.00244        0.22514
   3284.00       -0.00244        0.22620
   3285.00       -0.00244        0.22697
   3286.00       -0.00244        0.22746
   3287.00       -0.00244        0.22768
   3288.00       -0.00244        0.22760
   3289.00       -0.00244        0.22722
   3290.00       -0.00244        0.22658
   3291.00       -0.00244        0.22563
   3292.00       -0.00244        0.22441
   3293.00       -0.00244        0.22292
   3294.00       -0.00244        0.22113
   3295.00       -0.00244        0.21909
   3296.00       -0.00244        0.21675
   3297.00       -0.00244        0.21416
   3298.00       -0.00244        0.21130
   3299.00       -0.00244        0.20818
   3300.00       -0.00244        0.20480
   3301.00       -0.00244        0.20119
   3302.00       -0.00244        0.19731
   3303.00       -0.00244        0.19319
   3304.00       -0.00244        0.18886
   3305.00       -0.00244        0.18428
   3306.00       -0.00244        0.17949
   3307.00       -0.00244        0.17448
   3308.00       -0.00244        0.16927
   3309.00       -0.00244        0.16385
   3310.00       -0.00244        0.15823
   3311.00       -0.00244        0.15244
   3312.00       -0.00244        0.14645
   3313.00       -0.00244        0.14030
   3314.00       -0.00244        0.13399
   3315.00       -0.00244        0.12752
   3316.00       -0.00244        0.12090
   3317.00       -0.00244        0.11414
   3318.00       -0.00244        0.10724
   3319.00       -0.00244        0.10022
   3320.00       -0.00244        0.09308
   3321.00       -0.00195        0.08583
   3322.00       -0.00146        0.07848
   3323.00       -0.00098        0.07101
   3324.00       -0.00049        0.06348
   3325.00        0.00000        0.05586
   3326.00        0.00049        0.04817
   3327.00        0.00098        0.04041
   3328.00        0.00146        0.03259
   3329.00        0.00195        0.02472
   3330.00        0.00244        0.01680
   3331.00        0.00293        0.00883
   3332.00        0.00342        0.00085
   3333.00        0.00391       -0.00717
   3334.00        0.00439       -0.01521
   3335.00        0.00488       -0.02327
   3336.00        0.00537       -0.03134
   3337.00        0.00586       -0.03941
   3338.00        0.00635       -0.04750
   3339.00        0.00684       -0.05557
   3340.00        0.00732       -0.06364
   3341.00        0.00830       -0.07170
   3342.00        0.00928       -0.07973
   3343.00        0.01025       -0.08775
   3344.00        0.01123       -0.09575
   3345.00        0.01221       -0.10371
   3346.00        0.01318       -0.11165
   3347.00        0.01416       -0.11957
   3348.00        0.01514       -0.12744
   3349.00        0.01611       -0.13527
   3350.00        0.01709       -0.14307
   3351.00        0.01807       -0.15082
   3352.00        0.01904       -0.15854
   3353.00        0.02002       -0.16620
   3354.00        0.02100       -0.17383
   3355.00        0.02197       -0.18140
   3356.00        0.02295       -0.18893
   3357.00        0.02344       -0.19641
   3358.00        0.02393       -0.20384
   3359.00        0.02441       -0.21123
   3360.00        0.02490       -0.21855
   3361.00        0.02539       -0.22585
   3362.00        0.02588       -0.23308
   3363.00        0.02637       -0.24025
   3364.00        0.02686       -0.24739
   3365.00        0.02734       -0.25447
   3366.00        0.02783       -0.26151
   3367.00        0.02832       -0.26849
   3368.00        0.02881       -0.27544
   3369.00        0.02930       -0.28232
   3370.00        0.02979       -0.28917
   3371.00        0.03027       -0.29596
   3372.00        0.03076       -0.30272
   3373.00        0.03125       -0.30943
   3374.00        0.03174       -0.31609
   3375.00        0.03174       -0.32271
   3376.00        0.03174       -0.32928
   3377.00        0.03174       -0.33582
   3378.00        0.03174       -0.34232
   3379.00        0.03174       -0.34877
   3380.00        0.03174       -0.35518
   3381.00        0.03174       -0.36154
   3382.00        0.03174       -0.36787
   3383.00        0.03174       -0.37416
   3384.00        0.03174       -0.38042
   3385.00        0.03174       -0.38663
   3386.00        0.03174       -0.39281
   3387.00        0.03174       -0.39894
   3388.00        0.03174       -0.40503
   3389.00        0.03174       -0.41109
   3390.00        0.03174       -0.41710
   3391.00        0.03174       -0.42308
   3392.00        0.03174       -0.42902
   3393.00        0.03174       -0.43491
   3394.00        0.03174       -0.44077
   3395.00        0.03125       -0.44658
   3396.00        0.03076       -0.45235
   3397.00        0.03027       -0.45807
   3398.00        0.02979       -0.46375
   3399.00        0.02930       -0.46938
   3400.00        0.02881       -0.47496
   3401.00        0.02832       -0.48050
   3402.00        0.02783       -0.48598
   3403.00        0.02734       -0.49141
   3404.00        0.02686       -0.49680
   3405.00        0.02637       -0.50212
   3406.00        0.02588       -0.50739
   3407.00        0.02539       -0.51259
   3408.00        0.02490       -0.51773
   3409.00        0.02441       -0.52281
   3410.00        0.02393       -0.52782
   3411.00        0.02344       -0.53276
   3412.00        0.02295       -0.53764
   3413.00        0.02246       -0.54243
   3414.00        0.02197       -0.54716
   3415.00        0.02148       -0.55182
   3416.00        0.02100       -0.55638
   3417.00        0.02051       -0.56087
   3418.00        0.02002       -0.56526
   3419.00        0.01953       -0.56956
   3420.00        0.01904       -0.57378
   3421.00        0.01855       -0.57790
   3422.00        0.01807       -0.58192
   3423.00        0.01758       -0.58585
   3424.00        0.01709       -0.58966
   3425.00        0.01660       -0.59337
   3426.00        0.01611       -0.59698
   3427.00        0.01562       -0.60046
   3428.00        0.01514       -0.60385
   3429.00        0.01465       -0.60710
   3430.00        0.01416       -0.61024
   3431.00        0.01318       -0.61327
   3432.00        0.01221       -0.61615
   3433.00        0.01123       -0.61891
   3434.00        0.01025       -0.62155
   3435.00        0.00928       -0.62404
   3436.00        0.00830       -0.62640
   3437.00        0.00732       -0.62863
   3438.00        0.00635       -0.63071
   3439.00        0.00537       -0.63264
   3440.00        0.00439       -0.63443
   3441.00        0.00342       -0.63606
   3442.00        0.00244       -0.63756
   3443.00        0.00098       -0.63889
   3444.00       -0.00049       -0.64008
   3445.00       -0.00195       -0.64108
   3446.00       -0.00342       -0.64195
   3447.00       -0.00488       -0.64265
   3448.00       -0.00635       -0.64319
   3449.00       -0.00781       -0.64357
   3450.00       -0.00928       -0.64377
   3451.00       -0.01074       -0.64380
   3452.00       -0.01270       -0.64368
   3453.00       -0.01465       -0.64337
   3454.00       -0.01660       -0.64290
   3455.00       -0.01855       -0.64224
   3456.00       -0.02051       -0.64142
   3457.00       -0.02246       -0.64043
   3458.00       -0.02441       -0.63925
   3459.00       -0.02637       -0.63789
   3460.00       -0.02832       -0.63637
   3461.00       -0.03076       -0.63466
   3462.00       -0.03320       -0.63277
   3463.00       -0.03564       -0.63069
   3464.00       -0.03809       -0.62845
   3465.00       -0.04053       -0.62601
   3466.00       -0.04297       -0.62340
   3467.00       -0.04541       -0.62061
   3468.00       -0.04785       -0.61763
   3469.00       -0.05029       -0.61449
   3470.00       -0.05273       -0.61115
   3471.00       -0.05518       -0.60764
   3472.00       -0.05762       -0.60396
   3473.00       -0.06006       -0.60008
   3474.00       -0.06250       -0.59604
   3475.00       -0.06494       -0.59183
   3476.00       -0.06738       -0.58743
   3477.00       -0.07031       -0.58287
   3478.00       -0.07324       -0.57814
   3479.00       -0.07617       -0.57323
   3480.00       -0.07910       -0.56816
   3481.00       -0.08203       -0.56293
   3482.00       -0.08496       -0.55751
   3483.00       -0.08789       -0.55196
   3484.00       -0.09082       -0.54622
   3485.00       -0.09375       -0.54034
   3486.00       -0.09619       -0.53430
   3487.00       -0.09863       -0.52811
   3488.00       -0.10107       -0.52177
   3489.00       -0.10352       -0.51527
   3490.00       -0.10596       -0.50864
   3491.00       -0.10840       -0.50186
   3492.00       -0.11084       -0.49495
   3493.00       -0.11328       -0.48790
   3494.00       -0.11572       -0.48073
   3495.00       -0.11816       -0.47340
   3496.00       -0.12061       -0.46597
   3497.00       -0.12305       -0.45842
   3498.00       -0.12549       -0.45074
   3499.00       -0.12744       -0.44296
   3500.00       -0.12939       -0.43506
   3501.00       -0.13135       -0.42706
   3502.00       -0.13330       -0.41896
   3503.00       -0.13525       -0.41077
   3504.00       -0.13721       -0.40248
   3505.00       -0.13916       -0.39410
   3506.00       -0.14111       -0.38565
   3507.00       -0.14258       -0.37712
   3508.00       -0.14404       -0.36852
   3509.00       -0.14551       -0.35983
   3510.00       -0.14697       -0.35110
   3511.00       -0.14844       -0.34232
   3512.00       -0.14990       -0.33348
   3513.00       -0.15137       -0.32458
   3514.00       -0.15234       -0.31566
   3515.00       -0.15332       -0.30670
   3516.00       -0.15430       -0.29771
   3517.00       -0.15527       -0.28870
   3518.00       -0.15625       -0.27966
   3519.00       -0.15723       -0.27061
   3520.00       -0.15820       -0.26157
   3521.00       -0.15869       -0.25252
   3522.00       -0.15918       -0.24347
   3523.00       -0.15967       -0.23444
   3524.00       -0.16016       -0.22542
   3525.00       -0.16064       -0.21642
   3526.00       -0.16113       -0.20744
   3527.00       -0.16162       -0.19852
   3528.00       -0.16162       -0.18962
   3529.00       -0.16162       -0.18077
   3530.00       -0.16162       -0.17197
   3531.00       -0.16162       -0.16322
   3532.00       -0.16162       -0.15454
   3533.00       -0.16162       -0.14594
   3534.00       -0.16162       -0.13739
   3535.00       -0.16113       -0.12894
   3536.00       -0.16064       -0.12054
   3537.00       -0.16016       -0.11226
   3538.00       -0.15967       -0.10406
   3539.00       -0.15918       -0.09595
   3540.00       -0.15869       -0.08795
   3541.00       -0.15771       -0.08006
   3542.00       -0.15674       -0.07228
   3543.00       -0.15576       -0.06461
   3544.00       -0.15479       -0.05705
   3545.00       -0.15381       -0.04962
   3546.00       -0.15283       -0.04233
   3547.00       -0.15186       -0.03516
   3548.00       -0.15088       -0.02812
   3549.00       -0.14941       -0.02121
   3550.00       -0.14795       -0.01445
   3551.00       -0.14648       -0.00783
   3552.00       -0.14502       -0.00136
   3553.00       -0.14355        0.00497
   3554.00       -0.14209        0.01115
   3555.00       -0.14014        0.01718
   3556.00       -0.13818        0.02306
   3557.00       -0.13623        0.02878
   3558.00       -0.13428        0.03435
   3559.00       -0.13232        0.03975
   3560.00       -0.13037        0.04501
   3561.00       -0.12842        0.05011
   3562.00       -0.12598        0.05504
   3563.00       -0.12354        0.05983
   3564.00       -0.12109        0.06444
   3565.00       -0.11865        0.06891
   3566.00       -0.11621        0.07321
   3567.00       -0.11377        0.07736
   3568.00       -0.11133        0.08134
   3569.00       -0.10840        0.08519
   3570.00       -0.10547        0.08887
   3571.00       -0.10254        0.09239
   3572.00       -0.09961        0.09578
   3573.00       -0.09668        0.09900
   3574.00       -0.09375        0.10208
   3575.00       -0.09082        0.10501
   3576.00       -0.08789        0.10779
   3577.00       -0.08447        0.11043
   3578.00       -0.08105        0.11293
   3579.00       -0.07764        0.11530
   3580.00       -0.07422        0.11752
   3581.00       -0.07080        0.11961
   3582.00       -0.06738        0.12157
   3583.00       -0.06396        0.12340
   3584.00       -0.06055        0.12511
   3585.00       -0.05664        0.12669
   3586.00       -0.05273        0.12814
   3587.00       -0.04883        0.12949
   3588.00       -0.04492        0.13071
   3589.00       -0.04102        0.13182
   3590.00       -0.03711        0.13281
   3591.00       -0.03320        0.13370
   3592.00       -0.02930        0.13448
   3593.00       -0.02539        0.13515
   3594.00       -0.02148        0.13571
   3595.00       -0.01758        0.13618
   3596.00       -0.01318        0.13655
   3597.00       -0.00879        0.13683
   3598.00       -0.00439        0.13701
   3599.00        0.00000        0.13710
   3600.00        0.00439        0.13712
   3601.00        0.00879        0.13702
   3602.00        0.01318        0.13686
   3603.00        0.01758        0.13660
   3604.00        0.02197        0.13626
   3605.00        0.02637        0.13585
   3606.00        0.03076        0.13535
   3607.00        0.03516        0.13478
   3608.00        0.03955        0.13412
   3609.00        0.04395        0.13339
   3610.00        0.04834        0.13258
   3611.00        0.05273        0.13170
   3612.00        0.05664        0.13074
   3613.00        0.06055        0.12968
   3614.00        0.06445        0.12857
   3615.00        0.06836        0.12738
   3616.00        0.07227        0.12611
   3617.00        0.07617        0.12477
   3618.00        0.08008        0.12335
   3619.00        0.08398        0.12186
   3620.00        0.08789        0.12029
   3621.00        0.09180        0.11862
   3622.00        0.09570        0.11688
   3623.00        0.09912        0.11507
   3624.00        0.10254        0.11317
   3625.00        0.10596        0.11118
   3626.00        0.10938        0.10912
   3627.00        0.11279        0.10695
   3628.00        0.11621        0.10471
   3629.00        0.11914        0.10237
   3630.00        0.12207        0.09995
   3631.00        0.12500        0.09743
   3632.00        0.12793        0.09482
   3633.00        0.13086        0.09210
   3634.00        0.13379        0.08929
   3635.00        0.13623        0.08638
   3636.00        0.13867        0.08337
   3637.00        0.14111        0.08026
   3638.00        0.14355        0.07704
   3639.00        0.14600        0.07372
   3640.00        0.14844        0.07028
   3641.00        0.15039        0.06674
   3642.00        0.15234        0.06308
   3643.00        0.15430        0.05931
   3644.00        0.15625        0.05544
   3645.00        0.15820        0.05144
   3646.00        0.15967        0.04733
   3647.00        0.16113        0.04311
   3648.00        0.16260        0.03877
   3649.00        0.16406        0.03432
   3650.00        0.16504        0.02974
   3651.00        0.16602        0.02505
   3652.00        0.16699        0.02025
   3653.00        0.16797        0.01534
   3654.00        0.16895        0.01030
   3655.00        0.16943        0.00514
   3656.00        0.16992       -0.00012
   3657.00        0.17041       -0.00549
   3658.00        0.17090       -0.01099
   3659.00        0.17139       -0.01657
   3660.00        0.17139       -0.02228
   3661.00        0.17139       -0.02808
   3662.00        0.17139       -0.03400
   3663.00        0.17139       -0.03999
   3664.00        0.17139       -0.04611
   3665.00        0.17090       -0.05231
   3666.00        0.17041       -0.05859
   3667.00        0.16992       -0.06497
   3668.00        0.16943       -0.07143
   3669.00        0.16895       -0.07797
   3670.00        0.16846       -0.08458
   3671.00        0.16748       -0.09126
   3672.00        0.16650       -0.09802
   3673.00        0.16553       -0.10483
   3674.00        0.16455       -0.11169
   3675.00        0.16357       -0.11861
   3676.00        0.16211       -0.12558
   3677.00        0.16064       -0.13258
   3678.00        0.15918       -0.13962
   3679.00        0.15771       -0.14668
   3680.00        0.15625       -0.15376
   3681.00        0.15430       -0.16087
   3682.00        0.15234       -0.16798
   3683.00        0.15039       -0.17511
   3684.00        0.14844       -0.18222
   3685.00        0.14648       -0.18933
   3686.00        0.14453       -0.19641
   3687.00        0.14209       -0.20348
   3688.00        0.13965       -0.21053
   3689.00        0.13721       -0.21753
   3690.00        0.13477       -0.22449
   3691.00        0.13232       -0.23141
   3692.00        0.12988       -0.23827
   3693.00        0.12744       -0.24507
   3694.00        0.12451       -0.25180
   3695.00        0.12158       -0.25845
   3696.00        0.11865       -0.26503
   3697.00        0.11572       -0.27151
   3698.00        0.11279       -0.27791
   3699.00        0.10986       -0.28421
   3700.00        0.10693       -0.29041
   3701.00        0.10352       -0.29648
   3702.00        0.10010       -0.30244
   3703.00        0.09668       -0.30829
   3704.00        0.09326       -0.31400
   3705.00        0.08984       -0.31958
   3706.00        0.08643       -0.32503
   3707.00        0.08301       -0.33032
   3708.00        0.07959       -0.33546
   3709.00        0.07568       -0.34047
   3710.00        0.07178       -0.34531
   3711.00        0.06787       -0.34999
   3712.00        0.06396       -0.35451
   3713.00        0.06006       -0.35886
   3714.00        0.05615       -0.36302
   3715.00        0.05225       -0.36702
   3716.00        0.04834       -0.37085
   3717.00        0.04443       -0.37448
   3718.00        0.04053       -0.37794
   3719.00        0.03662       -0.38123
   3720.00        0.03271       -0.38431
   3721.00        0.02881       -0.38719
   3722.00        0.02490       -0.38991
   3723.00        0.02100       -0.39243
   3724.00        0.01709       -0.39474
   3725.00        0.01318       -0.39687
   3726.00        0.00928       -0.39880
   3727.00        0.00488       -0.40054
   3728.00        0.00049       -0.40208
   3729.00       -0.00342       -0.40344
   3730.00       -0.00732       -0.40460
   3731.00       -0.01123       -0.40556
   3732.00       -0.01514       -0.40634
   3733.00       -0.01904       -0.40694
   3734.00       -0.02295       -0.40733
   3735.00       -0.02686       -0.40755
   3736.00       -0.03076       -0.40758
   3737.00       -0.03467       -0.40744
   3738.00       -0.03857       -0.40710
   3739.00       -0.04248       -0.40660
   3740.00       -0.04639       -0.40591
   3741.00       -0.05029       -0.40506
   3742.00       -0.05420       -0.40405
   3743.00       -0.05811       -0.40286
   3744.00       -0.06152       -0.40152
   3745.00       -0.06494       -0.40001
   3746.00       -0.06836       -0.39836
   3747.00       -0.07178       -0.39655
   3748.00       -0.07520       -0.39459
   3749.00       -0.07861       -0.39250
   3750.00       -0.08203       -0.39027
   3751.00       -0.08496       -0.38791
   3752.00       -0.08789       -0.38542
   3753.00       -0.09082       -0.38280
   3754.00       -0.09375       -0.38005
   3755.00       -0.09668       -0.37720
   3756.00       -0.09912       -0.37424
   3757.00       -0.10156       -0.37117
   3758.00       -0.10400       -0.36800
   3759.00       -0.10645       -0.36472
   3760.00       -0.10840       -0.36136
   3761.00       -0.11035       -0.35791
   3762.00       -0.11230       -0.35437
   3763.00       -0.11426       -0.35077
   3764.00       -0.11572       -0.34708
   3765.00       -0.11719       -0.34332
   3766.00       -0.11865       -0.33949
   3767.00       -0.12012       -0.33562
   3768.00       -0.12109       -0.33167
   3769.00       -0.12207       -0.32767
   3770.00       -0.12305       -0.32362
   3771.00       -0.12402       -0.31953
   3772.00       -0.12451       -0.31541
   3773.00       -0.12500       -0.31123
   3774.00       -0.12549       -0.30704
   3775.00       -0.12598       -0.30280
   3776.00       -0.12646       -0.29854
   3777.00       -0.12646       -0.29425
   3778.00       -0.12646       -0.28993
   3779.00       -0.12646       -0.28560
   3780.00       -0.12646       -0.28125
   3781.00       -0.12598       -0.27689
   3782.00       -0.12549       -0.27251
   3783.00       -0.12500       -0.26813
   3784.00       -0.12451       -0.26373
   3785.00       -0.12354       -0.25934
   3786.00       -0.12256       -0.25493
   3787.00       -0.12158       -0.25052
   3788.00       -0.12061       -0.24611
   3789.00       -0.11963       -0.24171
   3790.00       -0.11816       -0.23730
   3791.00       -0.11670       -0.23289
   3792.00       -0.11523       -0.22850
   3793.00       -0.11377       -0.22409
   3794.00       -0.11230       -0.21970
   3795.00       -0.11084       -0.21532
   3796.00       -0.10938       -0.21094
   3797.00       -0.10742       -0.20656
   3798.00       -0.10547       -0.20218
   3799.00       -0.10352       -0.19781
   3800.00       -0.10156       -0.19347
   3801.00       -0.09961       -0.18912
   3802.00       -0.09766       -0.18477
   3803.00       -0.09570       -0.18042
   3804.00       -0.09375       -0.17610
   3805.00       -0.09180       -0.17177
   3806.00       -0.08984       -0.16745
   3807.00       -0.08740       -0.16313
   3808.00       -0.08496       -0.15883
   3809.00       -0.08252       -0.15453
   3810.00       -0.08008       -0.15022
   3811.00       -0.07764       -0.14594
   3812.00       -0.07520       -0.14165
   3813.00       -0.07275       -0.13736
   3814.00       -0.07031       -0.13307
   3815.00       -0.06787       -0.12880
   3816.00       -0.06543       -0.12454
   3817.00       -0.06299       -0.12027
   3818.00       -0.06055       -0.11601
   3819.00       -0.05811       -0.11176
   3820.00       -0.05566       -0.10751
   3821.00       -0.05322       -0.10327
   3822.00       -0.05078       -0.09903
   3823.00       -0.04834       -0.09480
   3824.00       -0.04590       -0.09058
   3825.00       -0.04346       -0.08636
   3826.00       -0.04102       -0.08215
   3827.00       -0.03857       -0.07796
   3828.00       -0.03613       -0.07378
   3829.00       -0.03369       -0.06960
   3830.00       -0.03125       -0.06544
   3831.00       -0.02881       -0.06129
   3832.00       -0.02637       -0.05716
   3833.00       -0.02393       -0.05305
   3834.00       -0.02197       -0.04897
   3835.00       -0.02002       -0.04489
   3836.00       -0.01807       -0.04083
   3837.00       -0.01611       -0.03682
   3838.00       -0.01416       -0.03281
   3839.00       -0.01221       -0.02884
   3840.00       -0.01025       -0.02490
   3841.00       -0.00830       -0.02098
   3842.00       -0.00635       -0.01711
   3843.00       -0.00439       -0.01326
   3844.00       -0.00244       -0.00946
   3845.00       -0.00049       -0.00569
   3846.00        0.00146       -0.00197
   3847.00        0.00342        0.00171
   3848.00        0.00537        0.00534
   3849.00        0.00732        0.00893
   3850.00        0.00928        0.01247
   3851.00        0.01123        0.01595
   3852.00        0.01318        0.01936
   3853.00        0.01514        0.02274
   3854.00        0.01709        0.02605
   3855.00        0.01904        0.02930
   3856.00        0.02100        0.03247
   3857.00        0.02295        0.03560
   3858.00        0.02490        0.03865
   3859.00        0.02686        0.04163
   3860.00        0.02832        0.04454
   3861.00        0.02979        0.04738
   3862.00        0.03125        0.05014
   3863.00        0.03271        0.05283
   3864.00        0.03418        0.05544
   3865.00        0.03564        0.05797
   3866.00        0.03711        0.06041
   3867.00        0.03857        0.06279
   3868.00        0.04004        0.06506
   3869.00        0.04150        0.06728
   3870.00        0.04297        0.06938
   3871.00        0.04443        0.07141
   3872.00        0.04590        0.07335
   3873.00        0.04736        0.07520
   3874.00        0.04883        0.07695
   3875.00        0.04980        0.07861
   3876.00        0.05078        0.08018
   3877.00        0.05176        0.08167
   3878.00        0.05273        0.08304
   3879.00        0.05371        0.08434
   3880.00        0.05469        0.08554
   3881.00        0.05566        0.08664
   3882.00        0.05664        0.08766
   3883.00        0.05762        0.08859
   3884.00        0.05811        0.08942
   3885.00        0.05859        0.09016
   3886.00        0.05908        0.09082
   3887.00        0.05957        0.09138
   3888.00        0.06006        0.09186
   3889.00        0.06055        0.09225
   3890.00        0.06104        0.09256
   3891.00        0.06104        0.09277
   3892.00        0.06104        0.09291
   3893.00        0.06104        0.09297
   3894.00        0.06104        0.09294
   3895.00        0.06104        0.09283
   3896.00        0.06104        0.09265
   3897.00        0.06104        0.09239
   3898.00        0.06055        0.09206
   3899.00        0.06006        0.09164
   3900.00        0.05957        0.09116
   3901.00        0.05908        0.09061
   3902.00        0.05859        0.08997
   3903.00        0.05811        0.08928
   3904.00        0.05713        0.08850
   3905.00        0.05615        0.08766
   3906.00        0.05518        0.08676
   3907.00        0.05420        0.08578
   3908.00        0.05322        0.08475
   3909.00        0.05225        0.08365
   3910.00        0.05127        0.08247
   3911.00        0.04980        0.08124
   3912.00        0.04834        0.07994
   3913.00        0.04688        0.07858
   3914.00        0.04541        0.07716
   3915.00        0.04395        0.07568
   3916.00        0.04248        0.07413
   3917.00        0.04102        0.07253
   3918.00        0.03955        0.07085
   3919.00        0.03809        0.06912
   3920.00        0.03662        0.06732
   3921.00        0.03516        0.06546
   3922.00        0.03369        0.06354
   3923.00        0.03223        0.06155
   3924.00        0.03076        0.05949
   3925.00        0.02881        0.05739
   3926.00        0.02686        0.05521
   3927.00        0.02490        0.05296
   3928.00        0.02295        0.05064
   3929.00        0.02100        0.04826
   3930.00        0.01953        0.04582
   3931.00        0.01807        0.04330
   3932.00        0.01660        0.04071
   3933.00        0.01514        0.03806
   3934.00        0.01367        0.03532
   3935.00        0.01221        0.03252
   3936.00        0.01074        0.02965
   3937.00        0.00928        0.02669
   3938.00        0.00781        0.02367
   3939.00        0.00635        0.02057
   3940.00        0.00488        0.01738
   3941.00        0.00342        0.01413
   3942.00        0.00195        0.01079
   3943.00        0.00098        0.00739
   3944.00        0.00000        0.00389
   3945.00       -0.00098        0.00032
   3946.00       -0.00195       -0.00334
   3947.00       -0.00293       -0.00706
   3948.00       -0.00391       -0.01088
   3949.00       -0.00488       -0.01477
   3950.00       -0.00586       -0.01875
   3951.00       -0.00635       -0.02280
   3952.00       -0.00684       -0.02693
   3953.00       -0.00732       -0.03114
   3954.00       -0.00781       -0.03545
   3955.00       -0.00830       -0.03981
   3956.00       -0.00879       -0.04425
   3957.00       -0.00879       -0.04878
   3958.00       -0.00879       -0.05338
   3959.00       -0.00879       -0.05804
   3960.00       -0.00879       -0.06279
   3961.00       -0.00879       -0.06760
   3962.00       -0.00830       -0.07248
   3963.00       -0.00781       -0.07742
   3964.00       -0.00732       -0.08243
   3965.00       -0.00684       -0.08751
   3966.00       -0.00635       -0.09264
   3967.00       -0.00586       -0.09782
   3968.00       -0.00537       -0.10306
   3969.00       -0.00439       -0.10835
   3970.00       -0.00342       -0.11369
   3971.00       -0.00244       -0.11906
   3972.00       -0.00146       -0.12450
   3973.00       -0.00049       -0.12996
   3974.00        0.00049       -0.13545
   3975.00        0.00146       -0.14098
   3976.00        0.00244       -0.14653
   3977.00        0.00391       -0.15210
   3978.00        0.00537       -0.15768
   3979.00        0.00684       -0.16330
   3980.00        0.00830       -0.16891
   3981.00        0.00977       -0.17455
   3982.00        0.01123       -0.18018
   3983.00        0.01270       -0.18579
   3984.00        0.01416       -0.19142
   3985.00        0.01562       -0.19704
   3986.00        0.01709       -0.20262
   3987.00        0.01855       -0.20821
   3988.00        0.02002       -0.21378
   3989.00        0.02148       -0.21930
   3990.00        0.02295       -0.22481
   3991.00        0.02441       -0.23029
   3992.00        0.02588       -0.23572
   3993.00        0.02734       -0.24110
   3994.00        0.02881       -0.24646
   3995.00        0.03027       -0.25177
   3996.00        0.03174       -0.25702
   3997.00        0.03320       -0.26222
   3998.00        0.03467       -0.26736
   3999.00        0.03613       -0.27245
   4000.00        0.03760       -0.27747
   4001.00        0.03906       -0.28241
   4002.00        0.04053       -0.28731
   4003.00        0.04199       -0.29211
   4004.00        0.04346       -0.29686
   4005.00        0.04443       -0.30154
   4006.00        0.04541       -0.30614
   4007.00        0.04639       -0.31065
   4008.00        0.04736       -0.31509
   4009.00        0.04834       -0.31946
   4010.00        0.04932       -0.32375
   4011.00        0.05029       -0.32794
   4012.00        0.05127       -0.33206
   4013.00        0.05225       -0.33611
   4014.00        0.05322       -0.34006
   4015.00        0.05371       -0.34393
   4016.00        0.05420       -0.34773
   4017.00        0.05469       -0.35144
   4018.00        0.05518       -0.35507
   4019.00        0.05566       -0.35861
   4020.00        0.05615       -0.36209
   4021.00        0.05664       -0.36548
   4022.00        0.05713       -0.36879
   4023.00        0.05762       -0.37202
   4024.00        0.05762       -0.37518
   4025.00        0.05762       -0.37828
   4026.00        0.05762       -0.38129
   4027.00        0.05762       -0.38423
   4028.00        0.05762       -0.38710
   4029.00        0.05762       -0.38992
   4030.00        0.05762       -0.39265
   4031.00        0.05762       -0.39534
   4032.00        0.05762       -0.39796
   4033.00        0.05762       -0.40051
   4034.00        0.05762       -0.40302
   4035.00        0.05762       -0.40547
   4036.00        0.05762       -0.40787
   4037.00        0.05713       -0.41022
   4038.00        0.05664       -0.41251
   4039.00        0.05615       -0.41476
   4040.00        0.05566       -0.41696
   4041.00        0.05518       -0.41913
   4042.00        0.05469       -0.42126
   4043.00        0.05420       -0.42336
   4044.00        0.05371       -0.42540
   4045.00        0.05322       -0.42743
   4046.00        0.05273       -0.42941
   4047.00        0.05225       -0.43138
   4048.00        0.05176       -0.43330
   4049.00        0.05127       -0.43521
   4050.00        0.05078       -0.43709
   4051.00        0.05029       -0.43895
   4052.00        0.04980       -0.44078
   4053.00        0.04932       -0.44260
   4054.00        0.04883       -0.44440
   4055.00        0.04834       -0.44618
   4056.00        0.04785       -0.44794
   4057.00        0.04688       -0.44968
   4058.00        0.04590       -0.45140
   4059.00        0.04492       -0.45311
   4060.00        0.04395       -0.45480
   4061.00        0.04297       -0.45648
   4062.00        0.04199       -0.45816
   4063.00        0.04102       -0.45981
   4064.00        0.04004       -0.46144
   4065.00        0.03906       -0.46306
   4066.00        0.03809       -0.46466
   4067.00        0.03711       -0.46625
   4068.00        0.03613       -0.46782
   4069.00        0.03516       -0.46936
   4070.00        0.03418       -0.47090
   4071.00        0.03320       -0.47241
   4072.00        0.03223       -0.47389
   4073.00        0.03125       -0.47537
   4074.00        0.03027       -0.47681
   4075.00        0.02930       -0.47823
   4076.00        0.02832       -0.47961
   4077.00        0.02686       -0.48097
   4078.00        0.02539       -0.48230
   4079.00        0.02393       -0.48360
   4080.00        0.02246       -0.48485
   4081.00        0.02100       -0.48607
   4082.00        0.01953       -0.48724
   4083.00        0.01807       -0.48839
   4084.00        0.01660       -0.48949
   4085.00        0.01514       -0.49052
   4086.00        0.01367       -0.49153
   4087.00        0.01221       -0.49248
   4088.00        0.01074       -0.49336
   4089.00        0.00928       -0.49420
   4090.00        0.00781       -0.49496
   4091.00        0.00635       -0.49568
   4092.00        0.00439       -0.49632
   4093.00        0.00244       -0.49690
   4094.00        0.00049       -0.49741
   4095.00       -0.00146       -0.49783
   4096.00       -0.00342       -0.49818
   4097.00       -0.00537       -0.49847
   4098.00       -0.00732       -0.49866
   4099.00       -0.00928       -0.49878
   4100.00       -0.01123       -0.49881
   4101.00       -0.01318       -0.49873
   4102.00       -0.01514       -0.49858
   4103.00       -0.01709       -0.49834
   4104.00       -0.01904       -0.49799
   4105.00       -0.02100       -0.49754
   4106.00       -0.02295       -0.49701
   4107.00       -0.02490       -0.49637
   4108.00       -0.02686       -0.49562
   4109.00       -0.02881       -0.49477
   4110.00       -0.03076       -0.49380
   4111.00       -0.03271       -0.49272
   4112.00       -0.03467       -0.49155
   4113.00       -0.03662       -0.49025
   4114.00       -0.03857       -0.48885
   4115.00       -0.04053       -0.48732
   4116.00       -0.04248       -0.48569
   4117.00       -0.04443       -0.48393
   4118.00       -0.04639       -0.48206
   4119.00       -0.04834       -0.48007
   4120.00       -0.05029       -0.47797
   4121.00       -0.05225       -0.47574
   4122.00       -0.05371       -0.47339
   4123.00       -0.05518       -0.47093
   4124.00       -0.05664       -0.46834
   4125.00       -0.05811       -0.46564
   4126.00       -0.05957       -0.46283
   4127.00       -0.06104       -0.45988
   4128.00       -0.06250       -0.45683
   4129.00       -0.06396       -0.45366
   4130.00       -0.06543       -0.45038
   4131.00       -0.06641       -0.44698
   4132.00       -0.06738       -0.44347
   4133.00       -0.06836       -0.43983
   4134.00       -0.06934       -0.43611
   4135.00       -0.07031       -0.43227
   4136.00       -0.07129       -0.42831
   4137.00       -0.07227       -0.42426
   4138.00       -0.07275       -0.42010
   4139.00       -0.07324       -0.41583
   4140.00       -0.07373       -0.41148
   4141.00       -0.07422       -0.40703
   4142.00       -0.07471       -0.40248
   4143.00       -0.07520       -0.39784
   4144.00       -0.07520       -0.39311
   4145.00       -0.07520       -0.38831
   4146.00       -0.07520       -0.38341
   4147.00       -0.07520       -0.37842
   4148.00       -0.07520       -0.37337
   4149.00       -0.07520       -0.36824
   4150.00       -0.07471       -0.36304
   4151.00       -0.07422       -0.35777
   4152.00       -0.07373       -0.35245
   4153.00       -0.07324       -0.34706
   4154.00       -0.07275       -0.34161
   4155.00       -0.07227       -0.33611
   4156.00       -0.07129       -0.33055
   4157.00       -0.07031       -0.32495
   4158.00       -0.06934       -0.31932
   4159.00       -0.06836       -0.31363
   4160.00       -0.06738       -0.30792
   4161.00       -0.06641       -0.30217
   4162.00       -0.06543       -0.29640
   4163.00       -0.06445       -0.29060
   4164.00       -0.06299       -0.28477
   4165.00       -0.06152       -0.27895
   4166.00       -0.06006       -0.27310
   4167.00       -0.05859       -0.26724
   4168.00       -0.05713       -0.26138
   4169.00       -0.05566       -0.25551
   4170.00       -0.05420       -0.24965
   4171.00       -0.05273       -0.24379
   4172.00       -0.05127       -0.23795
   4173.00       -0.04980       -0.23212
   4174.00       -0.04834       -0.22630
   4175.00       -0.04688       -0.22050
   4176.00       -0.04541       -0.21474
   4177.00       -0.04395       -0.20898
   4178.00       -0.04248       -0.20326
   4179.00       -0.04102       -0.19759
   4180.00       -0.03955       -0.19194
   4181.00       -0.03809       -0.18633
   4182.00       -0.03662       -0.18077
   4183.00       -0.03516       -0.17525
   4184.00       -0.03369       -0.16978
   4185.00       -0.03223       -0.16437
   4186.00       -0.03076       -0.15901
   4187.00       -0.02930       -0.15370
   4188.00       -0.02783       -0.14847
   4189.00       -0.02637       -0.14328
   4190.00       -0.02490       -0.13817
   4191.00       -0.02344       -0.13312
   4192.00       -0.02246       -0.12814
   4193.00       -0.02148       -0.12323
   4194.00       -0.02051       -0.11841
   4195.00       -0.01953       -0.11365
   4196.00       -0.01855       -0.10898
   4197.00       -0.01758       -0.10439
   4198.00       -0.01660       -0.09987
   4199.00       -0.01562       -0.09544
   4200.00       -0.01465       -0.09109
   4201.00       -0.01367       -0.08684
   4202.00       -0.01270       -0.08267
   4203.00       -0.01172       -0.07860
   4204.00       -0.01074       -0.07462
   4205.00       -0.01025       -0.07074
   4206.00       -0.00977       -0.06694
   4207.00       -0.00928       -0.06325
   4208.00       -0.00879       -0.05965
   4209.00       -0.00830       -0.05615
   4210.00       -0.00781       -0.05275
   4211.00       -0.00732       -0.04945
   4212.00       -0.00684       -0.04625
   4213.00       -0.00635       -0.04315
   4214.00       -0.00586       -0.04016
   4215.00       -0.00537       -0.03728
   4216.00       -0.00488       -0.03448
   4217.00       -0.00439       -0.03181
   4218.00       -0.00391       -0.02924
   4219.00       -0.00342       -0.02676
   4220.00       -0.00342       -0.02441
   4221.00       -0.00342       -0.02216
   4222.00       -0.00342       -0.02000
   4223.00       -0.00342       -0.01797
   4224.00       -0.00342       -0.01604
   4225.00       -0.00342       -0.01422
   4226.00       -0.00342       -0.01251
   4227.00       -0.00342       -0.01091
   4228.00       -0.00342       -0.00941
   4229.00       -0.00342       -0.00803
   4230.00       -0.00342       -0.00676
   4231.00       -0.00342       -0.00558
   4232.00       -0.00342       -0.00453
   4233.00       -0.00342       -0.00359
   4234.00       -0.00342       -0.00275
   4235.00       -0.00342       -0.00201
   4236.00       -0.00342       -0.00140
   4237.00       -0.00342       -0.00089
   4238.00       -0.00342       -0.00047
   4239.00       -0.00342       -0.00017
   4240.00       -0.00342        0.00003
   4241.00       -0.00342        0.00012
   4242.00       -0.00342        0.00011
   4243.00       -0.00342        0.00000
   4244.00       -0.00342       -0.00021
   4245.00       -0.00342       -0.00052
   4246.00       -0.00342       -0.00093
   4247.00       -0.00342       -0.00145
   4248.00       -0.00342       -0.00206
   4249.00       -0.00342       -0.00276
   4250.00       -0.00342       -0.00356
   4251.00       -0.00342       -0.00444
   4252.00       -0.00342       -0.00542
   4253.00       -0.00342       -0.00648
   4254.00       -0.00342       -0.00763
   4255.00       -0.00342       -0.00888
   4256.00       -0.00342       -0.01019
   4257.00       -0.00342       -0.01161
   4258.00       -0.00342       -0.01309
   4259.00       -0.00342       -0.01465
   4260.00       -0.00342       -0.01630
   4261.00       -0.00342       -0.01801
   4262.00       -0.00342       -0.01981
   4263.00       -0.00342       -0.02165
   4264.00       -0.00342       -0.02359
   4265.00       -0.00342       -0.02557
   4266.00       -0.00342       -0.02763
   4267.00       -0.00342       -0.02975
   4268.00       -0.00342       -0.03194
   4269.00       -0.00342       -0.03416
   4270.00       -0.00342       -0.03645
   4271.00       -0.00342       -0.03880
   4272.00       -0.00342       -0.04120
   4273.00       -0.00342       -0.04364
   4274.00       -0.00342       -0.04613
   4275.00       -0.00342       -0.04866
   4276.00       -0.00342       -0.05122
   4277.00       -0.00342       -0.05385
   4278.00       -0.00342       -0.05649
   4279.00       -0.00342       -0.05919
   4280.00       -0.00342       -0.06190
   4281.00       -0.00342       -0.06465
   4282.00       -0.00342       -0.06744
   4283.00       -0.00342       -0.07025
   4284.00       -0.00342       -0.07307
   4285.00       -0.00342       -0.07594
   4286.00       -0.00342       -0.07883
   4287.00       -0.00342       -0.08173
   4288.00       -0.00342       -0.08464
   4289.00       -0.00342       -0.08759
   4290.00       -0.00342       -0.09053
   4291.00       -0.00342       -0.09351
   4292.00       -0.00342       -0.09650
   4293.00       -0.00342       -0.09949
   4294.00       -0.00342       -0.10249
   4295.00       -0.00342       -0.10551
   4296.00       -0.00342       -0.10854
   4297.00       -0.00342       -0.11157
   4298.00       -0.00342       -0.11462
   4299.00       -0.00342       -0.11768
   4300.00       -0.00342       -0.12074
   4301.00       -0.00342       -0.12381
   4302.00       -0.00342       -0.12689
   4303.00       -0.00342       -0.12997
   4304.00       -0.00342       -0.13307
   4305.00       -0.00342       -0.13618
   4306.00       -0.00342       -0.13930
   4307.00       -0.00342       -0.14241
   4308.00       -0.00293       -0.14554
   4309.00       -0.00244       -0.14868
   4310.00       -0.00195       -0.15184
   4311.00       -0.00146       -0.15500
   4312.00       -0.00098       -0.15819
   4313.00       -0.00049       -0.16138
   4314.00        0.00000       -0.16458
   4315.00        0.00049       -0.16782
   4316.00        0.00146       -0.17105
   4317.00        0.00244       -0.17432
   4318.00        0.00342       -0.17761
   4319.00        0.00439       -0.18092
   4320.00        0.00537       -0.18425
   4321.00        0.00635       -0.18762
   4322.00        0.00781       -0.19101
   4323.00        0.00928       -0.19443
   4324.00        0.01074       -0.19789
   4325.00        0.01221       -0.20137
   4326.00        0.01367       -0.20490
   4327.00        0.01514       -0.20847
   4328.00        0.01660       -0.21207
   4329.00        0.01855       -0.21571
   4330.00        0.02051       -0.21941
   4331.00        0.02246       -0.22313
   4332.00        0.02441       -0.22691
   4333.00        0.02637       -0.23074
   4334.00        0.02832       -0.23462
   4335.00        0.03027       -0.23854
   4336.00        0.03223       -0.24252
   4337.00        0.03418       -0.24655
   4338.00        0.03613       -0.25064
   4339.00        0.03857       -0.25479
   4340.00        0.04102       -0.25900
   4341.00        0.04346       -0.26326
   4342.00        0.04590       -0.26758
   4343.00        0.04834       -0.27196
   4344.00        0.05078       -0.27640
   4345.00        0.05322       -0.28088
   4346.00        0.05566       -0.28545
   4347.00        0.05762       -0.29005
   4348.00        0.05957       -0.29474
   4349.00        0.06152       -0.29947
   4350.00        0.06348       -0.30424
   4351.00        0.06543       -0.30910
   4352.00        0.06738       -0.31400
   4353.00        0.06934       -0.31895
   4354.00        0.07129       -0.32396
   4355.00        0.07324       -0.32901
   4356.00        0.07471       -0.33412
   4357.00        0.07617       -0.33926
   4358.00        0.07764       -0.34447
   4359.00        0.07910       -0.34970
   4360.00        0.08057       -0.35497
   4361.00        0.08154       -0.36028
   4362.00        0.08252       -0.36562
   4363.00        0.08350       -0.37100
   4364.00        0.08447       -0.37639
   4365.00        0.08496       -0.38181
   4366.00        0.08545       -0.38725
   4367.00        0.08594       -0.39270
   4368.00        0.08643       -0.39816
   4369.00        0.08643       -0.40363
   4370.00        0.08643       -0.40909
   4371.00        0.08643       -0.41455
   4372.00        0.08643       -0.42001
   4373.00        0.08594       -0.42546
   4374.00        0.08545       -0.43088
   4375.00        0.08496       -0.43628
   4376.00        0.08398       -0.44167
   4377.00        0.08301       -0.44701
   4378.00        0.08203       -0.45230
   4379.00        0.08057       -0.45757
   4380.00        0.07910       -0.46278
   4381.00        0.07764       -0.46794
   4382.00        0.07617       -0.47304
   4383.00        0.07422       -0.47809
   4384.00        0.07227       -0.48305
   4385.00        0.07031       -0.48795
   4386.00        0.06787       -0.49277
   4387.00        0.06543       -0.49750
   4388.00        0.06299       -0.50214
   4389.00        0.06055       -0.50668
   4390.00        0.05762       -0.51114
   4391.00        0.05469       -0.51549
   4392.00        0.05176       -0.51973
   4393.00        0.04883       -0.52386
   4394.00        0.04590       -0.52788
   4395.00        0.04248       -0.53177
   4396.00        0.03906       -0.53555
   4397.00        0.03564       -0.53918
   4398.00        0.03223       -0.54271
   4399.00        0.02881       -0.54608
   4400.00        0.02539       -0.54933
   4401.00        0.02197       -0.55243
   4402.00        0.01855       -0.55539
   4403.00        0.01514       -0.55821
   4404.00        0.01172       -0.56088
   4405.00        0.00781       -0.56340
   4406.00        0.00391       -0.56577
   4407.00        0.00000       -0.56798
   4408.00       -0.00391       -0.57004
   4409.00       -0.00732       -0.57195
   4410.00       -0.01074       -0.57370
   4411.00       -0.01416       -0.57530
   4412.00       -0.01758       -0.57674
   4413.00       -0.02100       -0.57802
   4414.00       -0.02441       -0.57915
   4415.00       -0.02783       -0.58012
   4416.00       -0.03125       -0.58095
   4417.00       -0.03467       -0.58160
   4418.00       -0.03809       -0.58212
   4419.00       -0.04102       -0.58249
   4420.00       -0.04395       -0.58270
   4421.00       -0.04688       -0.58278
   4422.00       -0.04980       -0.58270
   4423.00       -0.05273       -0.58249
   4424.00       -0.05566       -0.58212
   4425.00       -0.05811       -0.58163
   4426.00       -0.06055       -0.58102
   4427.00       -0.06299       -0.58026
   4428.00       -0.06543       -0.57939
   4429.00       -0.06738       -0.57840
   4430.00       -0.06934       -0.57729
   4431.00       -0.07129       -0.57605
   4432.00       -0.07324       -0.57471
   4433.00       -0.07471       -0.57326
   4434.00       -0.07617       -0.57172
   4435.00       -0.07764       -0.57007
   4436.00       -0.07910       -0.56833
   4437.00       -0.08008       -0.56650
   4438.00       -0.08105       -0.56459
   4439.00       -0.08203       -0.56259
   4440.00       -0.08252       -0.56053
   4441.00       -0.08301       -0.55841
   4442.00       -0.08350       -0.55623
   4443.00       -0.08398       -0.55397
   4444.00       -0.08398       -0.55168
   4445.00       -0.08398       -0.54933
   4446.00       -0.08398       -0.54695
   4447.00       -0.08398       -0.54453
   4448.00       -0.08350       -0.54208
   4449.00       -0.08301       -0.53961
   4450.00       -0.08252       -0.53711
   4451.00       -0.08203       -0.53461
   4452.00       -0.08154       -0.53209
   4453.00       -0.08057       -0.52956
   4454.00       -0.07959       -0.52704
   4455.00       -0.07861       -0.52452
   4456.00       -0.07764       -0.52200
   4457.00       -0.07666       -0.51950
   4458.00       -0.07520       -0.51701
   4459.00       -0.07373       -0.51456
   4460.00       -0.07227       -0.51212
   4461.00       -0.07080       -0.50970
   4462.00       -0.06934       -0.50732
   4463.00       -0.06787       -0.50497
   4464.00       -0.06641       -0.50266
   4465.00       -0.06445       -0.50038
   4466.00       -0.06250       -0.49815
   4467.00       -0.06055       -0.49597
   4468.00       -0.05859       -0.49384
   4469.00       -0.05664       -0.49173
   4470.00       -0.05469       -0.48970
   4471.00       -0.05273       -0.48770
   4472.00       -0.05078       -0.48576
   4473.00       -0.04883       -0.48387
   4474.00       -0.04639       -0.48203
   4475.00       -0.04395       -0.48024
   4476.00       -0.04150       -0.47852
   4477.00       -0.03906       -0.47684
   4478.00       -0.03662       -0.47522
   4479.00       -0.03418       -0.47365
   4480.00       -0.03174       -0.47212
   4481.00       -0.02930       -0.47066
   4482.00       -0.02686       -0.46924
   4483.00       -0.02441       -0.46786
   4484.00       -0.02197       -0.46655
   4485.00       -0.01953       -0.46527
   4486.00       -0.01709       -0.46405
   4487.00       -0.01465       -0.46286
   4488.00       -0.01221       -0.46173
   4489.00       -0.00977       -0.46062
   4490.00       -0.00732       -0.45955
   4491.00       -0.00488       -0.45851
   4492.00       -0.00244       -0.45750
   4493.00        0.00000       -0.45653
   4494.00        0.00244       -0.45558
   4495.00        0.00488       -0.45464
   4496.00        0.00732       -0.45372
   4497.00        0.00977       -0.45280
   4498.00        0.01221       -0.45190
   4499.00        0.01465       -0.45100
   4500.00        0.01709       -0.45012
   4501.00        0.01953       -0.44922
   4502.00        0.02197       -0.44830
   4503.00        0.02441       -0.44739
   4504.00        0.02686       -0.44644
   4505.00        0.02930       -0.44548
   4506.00        0.03174       -0.44450
   4507.00        0.03418       -0.44348
   4508.00        0.03662       -0.44243
   4509.00        0.03906       -0.44135
   4510.00        0.04150       -0.44020
   4511.00        0.04395       -0.43901
   4512.00        0.04639       -0.43777
   4513.00        0.04883       -0.43646
   4514.00        0.05127       -0.43510
   4515.00        0.05371       -0.43365
   4516.00        0.05615       -0.43214
   4517.00        0.05859       -0.43056
   4518.00        0.06104       -0.42888
   4519.00        0.06299       -0.42711
   4520.00        0.06494       -0.42526
   4521.00        0.06689       -0.42331
   4522.00        0.06885       -0.42125
   4523.00        0.07080       -0.41908
   4524.00        0.07275       -0.41681
   4525.00        0.07471       -0.41441
   4526.00        0.07617       -0.41190
   4527.00        0.07764       -0.40926
   4528.00        0.07910       -0.40649
   4529.00        0.08057       -0.40359
   4530.00        0.08203       -0.40057
   4531.00        0.08301       -0.39740
   4532.00        0.08398       -0.39410
   4533.00        0.08496       -0.39066
   4534.00        0.08594       -0.38707
   4535.00        0.08643       -0.38335
   4536.00        0.08691       -0.37947
   4537.00        0.08740       -0.37544
   4538.00        0.08789       -0.37128
   4539.00        0.08789       -0.36694
   4540.00        0.08789       -0.36247
   4541.00        0.08789       -0.35785
   4542.00        0.08740       -0.35307
   4543.00        0.08691       -0.34814
   4544.00        0.08643       -0.34306
   4545.00        0.08545       -0.33783
   4546.00        0.08447       -0.33246
   4547.00        0.08350       -0.32692
   4548.00        0.08203       -0.32123
   4549.00        0.08057       -0.31540
   4550.00        0.07910       -0.30942
   4551.00        0.07764       -0.30330
   4552.00        0.07568       -0.29703
   4553.00        0.07373       -0.29062
   4554.00        0.07178       -0.28407
   4555.00        0.06934       -0.27739
   4556.00        0.06689       -0.27057
   4557.00        0.06445       -0.26361
   4558.00        0.06152       -0.25653
   4559.00        0.05859       -0.24933
   4560.00        0.05566       -0.24200
   4561.00        0.05273       -0.23456
   4562.00        0.04932       -0.22701
   4563.00        0.04590       -0.21933
   4564.00        0.04248       -0.21156
   4565.00        0.03906       -0.20369
   4566.00        0.03516       -0.19572
   4567.00        0.03125       -0.18765
   4568.00        0.02734       -0.17950
   4569.00        0.02344       -0.17128
   4570.00        0.01953       -0.16296
   4571.00        0.01562       -0.15459
   4572.00        0.01172       -0.14615
   4573.00        0.00732       -0.13763
   4574.00        0.00293       -0.12907
   4575.00       -0.00146       -0.12047
   4576.00       -0.00586       -0.11182
   4577.00       -0.01025       -0.10312
   4578.00       -0.01465       -0.09439
   4579.00       -0.01904       -0.08565
   4580.00       -0.02344       -0.07689
   4581.00       -0.02783       -0.06810
   4582.00       -0.03223       -0.05933
   4583.00       -0.03613       -0.05054
   4584.00       -0.04004       -0.04175
   4585.00       -0.04395       -0.03299
   4586.00       -0.04785       -0.02425
   4587.00       -0.05176       -0.01552
   4588.00       -0.05566       -0.00684
   4589.00       -0.05957        0.00182
   4590.00       -0.06299        0.01042
   4591.00       -0.06641        0.01898
   4592.00       -0.06982        0.02748
   4593.00       -0.07324        0.03590
   4594.00       -0.07617        0.04428
   4595.00       -0.07910        0.05257
   4596.00       -0.08203        0.06076
   4597.00       -0.08496        0.06888
   4598.00       -0.08740        0.07690
   4599.00       -0.08984        0.08482
   4600.00       -0.09229        0.09264
   4601.00       -0.09424        0.10034
   4602.00       -0.09619        0.10793
   4603.00       -0.09814        0.11539
   4604.00       -0.09961        0.12273
   4605.00       -0.10107        0.12993
   4606.00       -0.10254        0.13699
   4607.00       -0.10352        0.14391
   4608.00       -0.10449        0.15068
   4609.00       -0.10498        0.15730
   4610.00       -0.10547        0.16376
   4611.00       -0.10596        0.17006
   4612.00       -0.10596        0.17619
   4613.00       -0.10596        0.18216
   4614.00       -0.10596        0.18796
   4615.00       -0.10547        0.19357
   4616.00       -0.10498        0.19901
   4617.00       -0.10449        0.20425
   4618.00       -0.10352        0.20932
   4619.00       -0.10254        0.21419
   4620.00       -0.10156        0.21887
   4621.00       -0.10010        0.22336
   4622.00       -0.09863        0.22765
   4623.00       -0.09717        0.23174
   4624.00       -0.09521        0.23561
   4625.00       -0.09326        0.23930
   4626.00       -0.09131        0.24277
   4627.00       -0.08887        0.24605
   4628.00       -0.08643        0.24910
   4629.00       -0.08398        0.25195
   4630.00       -0.08154        0.25461
   4631.00       -0.07910        0.25703
   4632.00       -0.07617        0.25926
   4633.00       -0.07324        0.26126
   4634.00       -0.07031        0.26306
   4635.00       -0.06738        0.26465
   4636.00       -0.06445        0.26602
   4637.00       -0.06152        0.26718
   4638.00       -0.05859        0.26813
   4639.00       -0.05518        0.26888
   4640.00       -0.05176        0.26941
   4641.00       -0.04834        0.26973
   4642.00       -0.04492        0.26984
   4643.00       -0.04150        0.26976
   4644.00       -0.03809        0.26945
   4645.00       -0.03467        0.26895
   4646.00       -0.03125        0.26826
   4647.00       -0.02783        0.26736
   4648.00       -0.02441        0.26627
   4649.00       -0.02100        0.26497
   4650.00       -0.01758        0.26349
   4651.00       -0.01416        0.26181
   4652.00       -0.01074        0.25995
   4653.00       -0.00732        0.25790
   4654.00       -0.00439        0.25566
   4655.00       -0.00146        0.25325
   4656.00        0.00146        0.25067
   4657.00        0.00439        0.24791
   4658.00        0.00732        0.24496
   4659.00        0.01025        0.24187
   4660.00        0.01318        0.23860
   4661.00        0.01611        0.23518
   4662.00        0.01855        0.23160
   4663.00        0.02100        0.22787
   4664.00        0.02344        0.22398
   4665.00        0.02588        0.21996
   4666.00        0.02832        0.21579
   4667.00        0.03076        0.21149
   4668.00        0.03271        0.20705
   4669.00        0.03467        0.20248
   4670.00        0.03662        0.19778
   4671.00        0.03857        0.19298
   4672.00        0.04053        0.18805
   4673.00        0.04248        0.18301
   4674.00        0.04443        0.17787
   4675.00        0.04590        0.17262
   4676.00        0.04736        0.16728
   4677.00        0.04883        0.16185
   4678.00        0.05029        0.15633
   4679.00        0.05176        0.15073
   4680.00        0.05322        0.14503
   4681.00        0.05420        0.13928
   4682.00        0.05518        0.13345
   4683.00        0.05615        0.12758
   4684.00        0.05713        0.12163
   4685.00        0.05811        0.11563
   4686.00        0.05908        0.10959
   4687.00        0.06006        0.10352
   4688.00        0.06055        0.09738
   4689.00        0.06104        0.09123
   4690.00        0.06152        0.08505
   4691.00        0.06201        0.07886
   4692.00        0.06250        0.07265
   4693.00        0.06299        0.06642
   4694.00        0.06348        0.06020
   4695.00        0.06396        0.05396
   4696.00        0.06445        0.04773
   4697.00        0.06494        0.04152
   4698.00        0.06494        0.03532
   4699.00        0.06494        0.02916
   4700.00        0.06494        0.02301
   4701.00        0.06494        0.01689
   4702.00        0.06494        0.01082
   4703.00        0.06494        0.00478
   4704.00        0.06494       -0.00122
   4705.00        0.06494       -0.00716
   4706.00        0.06494       -0.01303
   4707.00        0.06494       -0.01886
   4708.00        0.06494       -0.02461
   4709.00        0.06445       -0.03029
   4710.00        0.06396       -0.03589
   4711.00        0.06348       -0.04141
   4712.00        0.06299       -0.04686
   4713.00        0.06250       -0.05220
   4714.00        0.06201       -0.05746
   4715.00        0.06152       -0.06262
   4716.00        0.06104       -0.06769
   4717.00        0.06055       -0.07263
   4718.00        0.06006       -0.07748
   4719.00        0.05957       -0.08221
   4720.00        0.05908       -0.08684
   4721.00        0.05811       -0.09132
   4722.00        0.05713       -0.09570
   4723.00        0.05615       -0.09996
   4724.00        0.05518       -0.10408
   4725.00        0.05420       -0.10808
   4726.00        0.05322       -0.11194
   4727.00        0.05225       -0.11568
   4728.00        0.05127       -0.11926
   4729.00        0.05029       -0.12273
   4730.00        0.04932       -0.12604
   4731.00        0.04834       -0.12923
   4732.00        0.04688       -0.13226
   4733.00        0.04541       -0.13515
   4734.00        0.04395       -0.13791
   4735.00        0.04248       -0.14052
   4736.00        0.04102       -0.14297
   4737.00        0.03955       -0.14531
   4738.00        0.03809       -0.14749
   4739.00        0.03662       -0.14952
   4740.00        0.03516       -0.15141
   4741.00        0.03369       -0.15317
   4742.00        0.03223       -0.15479
   4743.00        0.03076       -0.15627
   4744.00        0.02930       -0.15759
   4745.00        0.02783       -0.15880
   4746.00        0.02637       -0.15987
   4747.00        0.02490       -0.16081
   4748.00        0.02344       -0.16162
   4749.00        0.02197       -0.16229
   4750.00        0.02051       -0.16286
   4751.00        0.01904       -0.16328
   4752.00        0.01758       -0.16360
   4753.00        0.01611       -0.16380
   4754.00        0.01465       -0.16389
   4755.00        0.01318       -0.16388
   4756.00        0.01172       -0.16374
   4757.00        0.01025       -0.16351
   4758.00        0.00879       -0.16318
   4759.00        0.00732       -0.16275
   4760.00        0.00586       -0.16223
   4761.00        0.00439       -0.16162
   4762.00        0.00293       -0.16092
   4763.00        0.00146       -0.16014
   4764.00        0.00000       -0.15929
   4765.00       -0.00146       -0.15837
   4766.00       -0.00293       -0.15736
   4767.00       -0.00439       -0.15630
   4768.00       -0.00537       -0.15517
   4769.00       -0.00635       -0.15398
   4770.00       -0.00732       -0.15274
   4771.00       -0.00830       -0.15144
   4772.00       -0.00928       -0.15009
   4773.00       -0.01025       -0.14870
   4774.00       -0.01123       -0.14726
   4775.00       -0.01172       -0.14578
   4776.00       -0.01221       -0.14426
   4777.00       -0.01270       -0.14270
   4778.00       -0.01318       -0.14111
   4779.00       -0.01367       -0.13950
   4780.00       -0.01367       -0.13785
   4781.00       -0.01367       -0.13617
   4782.00       -0.01367       -0.13446
   4783.00       -0.01367       -0.13274
   4784.00       -0.01367       -0.13098
   4785.00       -0.01318       -0.12920
   4786.00       -0.01270       -0.12741
   4787.00       -0.01221       -0.12558
   4788.00       -0.01172       -0.12373
   4789.00       -0.01123       -0.12187
   4790.00       -0.01025       -0.11998
   4791.00       -0.00928       -0.11807
   4792.00       -0.00830       -0.11613
   4793.00       -0.00732       -0.11418
   4794.00       -0.00635       -0.11220
   4795.00       -0.00488       -0.11018
   4796.00       -0.00342       -0.10814
   4797.00       -0.00195       -0.10606
   4798.00       -0.00049       -0.10396
   4799.00        0.00098       -0.10181
   4800.00        0.00244       -0.09962
   4801.00        0.00391       -0.09740
   4802.00        0.00586       -0.09512
   4803.00        0.00781       -0.09280
   4804.00        0.00977       -0.09044
   4805.00        0.01172       -0.08801
   4806.00        0.01367       -0.08553
   4807.00        0.01562       -0.08298
   4808.00        0.01758       -0.08037
   4809.00        0.01953       -0.07768
   4810.00        0.02148       -0.07492
   4811.00        0.02344       -0.07208
   4812.00        0.02539       -0.06917
   4813.00        0.02734       -0.06615
   4814.00        0.02930       -0.06305
   4815.00        0.03125       -0.05984
   4816.00        0.03320       -0.05655
   4817.00        0.03516       -0.05315
   4818.00        0.03662       -0.04962
   4819.00        0.03809       -0.04599
   4820.00        0.03955       -0.04225
   4821.00        0.04102       -0.03838
   4822.00        0.04248       -0.03438
   4823.00        0.04395       -0.03026
   4824.00        0.04541       -0.02600
   4825.00        0.04639       -0.02162
   4826.00        0.04736       -0.01709
   4827.00        0.04834       -0.01242
   4828.00        0.04932       -0.00760
   4829.00        0.05029       -0.00264
   4830.00        0.05078        0.00247
   4831.00        0.05127        0.00772
   4832.00        0.05176        0.01314
   4833.00        0.05225        0.01869
   4834.00        0.05225        0.02441
   4835.00        0.05225        0.03029
   4836.00        0.05225        0.03630
   4837.00        0.05225        0.04248
   4838.00        0.05176        0.04881
   4839.00        0.05127        0.05530
   4840.00        0.05078        0.06194
   4841.00        0.05029        0.06873
   4842.00        0.04932        0.07565
   4843.00        0.04834        0.08273
   4844.00        0.04736        0.08997
   4845.00        0.04639        0.09732
   4846.00        0.04541        0.10483
   4847.00        0.04395        0.11246
   4848.00        0.04248        0.12022
   4849.00        0.04102        0.12811
   4850.00        0.03955        0.13611
   4851.00        0.03809        0.14424
   4852.00        0.03662        0.15247
   4853.00        0.03467        0.16080
   4854.00        0.03271        0.16924
   4855.00        0.03076        0.17775
   4856.00        0.02881        0.18636
   4857.00        0.02686        0.19504
   4858.00        0.02490        0.20380
   4859.00        0.02295        0.21260
   4860.00        0.02100        0.22148
   4861.00        0.01904        0.23039
   4862.00        0.01709        0.23935
   4863.00        0.01514        0.24834
   4864.00        0.01318        0.25734
   4865.00        0.01123        0.26637
   4866.00        0.00928        0.27539
   4867.00        0.00732        0.28442
   4868.00        0.00537        0.29344
   4869.00        0.00342        0.30243
   4870.00        0.00146        0.31140
   4871.00       -0.00049        0.32033
   4872.00       -0.00244        0.32921
   4873.00       -0.00439        0.33803
   4874.00       -0.00635        0.34679
   4875.00       -0.00830        0.35547
   4876.00       -0.01025        0.36407
   4877.00       -0.01221        0.37259
   4878.00       -0.01416        0.38100
   4879.00       -0.01611        0.38931
   4880.00       -0.01807        0.39751
   4881.00       -0.01953        0.40558
   4882.00       -0.02100        0.41351
   4883.00       -0.02246        0.42133
   4884.00       -0.02393        0.42899
   4885.00       -0.02539        0.43649
   4886.00       -0.02686        0.44385
   4887.00       -0.02832        0.45102
   4888.00       -0.02930        0.45804
   4889.00       -0.03027        0.46487
   4890.00       -0.03125        0.47154
   4891.00       -0.03223        0.47801
   4892.00       -0.03320        0.48430
   4893.00       -0.03418        0.49037
   4894.00       -0.03516        0.49626
   4895.00       -0.03564        0.50194
   4896.00       -0.03613        0.50742
   4897.00       -0.03662        0.51270
   4898.00       -0.03711        0.51775
   4899.00       -0.03760        0.52258
   4900.00       -0.03809        0.52722
   4901.00       -0.03857        0.53163
   4902.00       -0.03857        0.53583
   4903.00       -0.03857        0.53981
   4904.00       -0.03857        0.54356
   4905.00       -0.03857        0.54710
   4906.00       -0.03857        0.55043
   4907.00       -0.03857        0.55354
   4908.00       -0.03857        0.55644
   4909.00       -0.03857        0.55913
   4910.00       -0.03809        0.56160
   4911.00       -0.03760        0.56386
   4912.00       -0.03711        0.56593
   4913.00       -0.03662        0.56779
   4914.00       -0.03613        0.56946
   4915.00       -0.03564        0.57092
   4916.00       -0.03516        0.57220
   4917.00       -0.03467        0.57330
   4918.00       -0.03418        0.57422
   4919.00       -0.03369        0.57497
   4920.00       -0.03320        0.57553
   4921.00       -0.03271        0.57594
   4922.00       -0.03223        0.57619
   4923.00       -0.03174        0.57629
   4924.00       -0.03125        0.57625
   4925.00       -0.03076        0.57607
   4926.00       -0.03027        0.57574
   4927.00       -0.02979        0.57530
   4928.00       -0.02930        0.57475
   4929.00       -0.02881        0.57408
   4930.00       -0.02832        0.57330
   4931.00       -0.02783        0.57243
   4932.00       -0.02734        0.57147
   4933.00       -0.02686        0.57042
   4934.00       -0.02637        0.56929
   4935.00       -0.02588        0.56810
   4936.00       -0.02539        0.56685
   4937.00       -0.02490        0.56554
   4938.00       -0.02441        0.56418
   4939.00       -0.02393        0.56279
   4940.00       -0.02344        0.56137
   4941.00       -0.02295        0.55992
   4942.00       -0.02246        0.55846
   4943.00       -0.02246        0.55699
   4944.00       -0.02246        0.55553
   4945.00       -0.02246        0.55405
   4946.00       -0.02246        0.55260
   4947.00       -0.02246        0.55116
   4948.00       -0.02246        0.54974
   4949.00       -0.02246        0.54837
   4950.00       -0.02246        0.54703
   4951.00       -0.02246        0.54573
   4952.00       -0.02246        0.54449
   4953.00       -0.02246        0.54330
   4954.00       -0.02246        0.54216
   4955.00       -0.02246        0.54111
   4956.00       -0.02246        0.54010
   4957.00       -0.02246        0.53918
   4958.00       -0.02197        0.53835
   4959.00       -0.02148        0.53758
   4960.00       -0.02100        0.53691
   4961.00       -0.02051        0.53633
   4962.00       -0.02002        0.53584
   4963.00       -0.01953        0.53545
   4964.00       -0.01904        0.53516
   4965.00       -0.01855        0.53496
   4966.00       -0.01807        0.53487
   4967.00       -0.01758        0.53487
   4968.00       -0.01709        0.53499
   4969.00       -0.01660        0.53520
   4970.00       -0.01611        0.53552
   4971.00       -0.01562        0.53595
   4972.00       -0.01514        0.53648
   4973.00       -0.01465        0.53712
   4974.00       -0.01416        0.53787
   4975.00       -0.01367        0.53871
   4976.00       -0.01318        0.53966
   4977.00       -0.01270        0.54071
   4978.00       -0.01221        0.54184
   4979.00       -0.01123        0.54309
   4980.00       -0.01025        0.54442
   4981.00       -0.00928        0.54584
   4982.00       -0.00830        0.54735
   4983.00       -0.00732        0.54893
   4984.00       -0.00635        0.55061
   4985.00       -0.00537        0.55235
   4986.00       -0.00439        0.55417
   4987.00       -0.00342        0.55605
   4988.00       -0.00244        0.55800
   4989.00       -0.00146        0.56000
   4990.00       -0.00049        0.56204
   4991.00        0.00049        0.56415
   4992.00        0.00146        0.56628
   4993.00        0.00244        0.56845
   4994.00        0.00342        0.57066
   4995.00        0.00439        0.57289
   4996.00        0.00537        0.57513
   4997.00        0.00586        0.57739
   4998.00        0.00635        0.57965
   4999.00        0.00684        0.58191
   5000.00        0.00732        0.58417
   5001.00        0.00781        0.58640
   5002.00        0.00830        0.58862
   5003.00        0.00879        0.59081
   5004.00        0.00928        0.59296
   5005.00        0.00977        0.59508
   5006.00        0.01025        0.59714
   5007.00        0.01074        0.59915
   5008.00        0.01123        0.60110
   5009.00        0.01123        0.60300
   5010.00        0.01123        0.60481
   5011.00        0.01123        0.60654
   5012.00        0.01123        0.60818
   5013.00        0.01123        0.60974
   5014.00        0.01123        0.61119
   5015.00        0.01123        0.61255
   5016.00        0.01123        0.61378
   5017.00        0.01074        0.61491
   5018.00        0.01025        0.61594
   5019.00        0.00977        0.61681
   5020.00        0.00928        0.61757
   5021.00        0.00879        0.61818
   5022.00        0.00830        0.61867
   5023.00        0.00781        0.61900
   5024.00        0.00732        0.61919
   5025.00        0.00684        0.61922
   5026.00        0.00635        0.61911
   5027.00        0.00537        0.61884
   5028.00        0.00439        0.61839
   5029.00        0.00342        0.61780
   5030.00        0.00244        0.61702
   5031.00        0.00146        0.61609
   5032.00        0.00049        0.61499
   5033.00       -0.00049        0.61371
   5034.00       -0.00146        0.61226
   5035.00       -0.00244        0.61064
   5036.00       -0.00342        0.60884
   5037.00       -0.00439        0.60687
   5038.00       -0.00537        0.60474
   5039.00       -0.00635        0.60242
   5040.00       -0.00732        0.59995
   5041.00       -0.00830        0.59729
   5042.00       -0.00928        0.59447
   5043.00       -0.01025        0.59148
   5044.00       -0.01123        0.58832
   5045.00       -0.01221        0.58501
   5046.00       -0.01318        0.58153
   5047.00       -0.01416        0.57790
   5048.00       -0.01514        0.57413
   5049.00       -0.01611        0.57019
   5050.00       -0.01709        0.56612
   5051.00       -0.01758        0.56190
   5052.00       -0.01807        0.55757
   5053.00       -0.01855        0.55310
   5054.00       -0.01904        0.54849
   5055.00       -0.01953        0.54378
   5056.00       -0.02002        0.53896
   5057.00       -0.02051        0.53401
   5058.00       -0.02100        0.52898
   5059.00       -0.02148        0.52383
   5060.00       -0.02148        0.51862
   5061.00       -0.02148        0.51332
   5062.00       -0.02148        0.50793
   5063.00       -0.02148        0.50249
   5064.00       -0.02148        0.49698
   5065.00       -0.02148        0.49142
   5066.00       -0.02148        0.48581
   5067.00       -0.02148        0.48016
   5068.00       -0.02148        0.47449
   5069.00       -0.02100        0.46878
   5070.00       -0.02051        0.46304
   5071.00       -0.02002        0.45732
   5072.00       -0.01953        0.45158
   5073.00       -0.01904        0.44585
   5074.00       -0.01855        0.44012
   5075.00       -0.01807        0.43442
   5076.00       -0.01758        0.42876
   5077.00       -0.01709        0.42311
   5078.00       -0.01660        0.41751
   5079.00       -0.01562        0.41196
   5080.00       -0.01465        0.40646
   5081.00       -0.01367        0.40102
   5082.00       -0.01270        0.39565
   5083.00       -0.01172        0.39035
   5084.00       -0.01074        0.38515
   5085.00       -0.00977        0.38002
   5086.00       -0.00879        0.37498
   5087.00       -0.00781        0.37004
   5088.00       -0.00684        0.36520
   5089.00       -0.00586        0.36049
   5090.00       -0.00488        0.35588
   5091.00       -0.00391        0.35138
   5092.00       -0.00293        0.34702
   5093.00       -0.00195        0.34277
   5094.00       -0.00098        0.33867
   5095.00       -0.00049        0.33469
   5096.00        0.00000        0.33086
   5097.00        0.00049        0.32716
   5098.00        0.00098        0.32361
   5099.00        0.00146        0.32021
   5100.00        0.00195        0.31696
   5101.00        0.00244        0.31386
   5102.00        0.00293        0.31090
   5103.00        0.00342        0.30811
   5104.00        0.00391        0.30547
   5105.00        0.00439        0.30298
   5106.00        0.00488        0.30066
   5107.00        0.00488        0.29849
   5108.00        0.00488        0.29648
   5109.00        0.00488        0.29462
   5110.00        0.00488        0.29292
   5111.00        0.00488        0.29138
   5112.00        0.00488        0.28999
   5113.00        0.00488        0.28874
   5114.00        0.00488        0.28766
   5115.00        0.00488        0.28673
   5116.00        0.00439        0.28592
   5117.00        0.00391        0.28528
   5118.00        0.00342        0.28476
   5119.00        0.00293        0.28439
   5120.00        0.00244        0.28415
   5121.00        0.00195        0.28404
   5122.00        0.00146        0.28406
   5123.00        0.00098        0.28421
   5124.00        0.00049        0.28447
   5125.00        0.00000        0.28485
   5126.00       -0.00049        0.28532
   5127.00       -0.00098        0.28592
   5128.00       -0.00146        0.28662
   5129.00       -0.00195        0.28741
   5130.00       -0.00244        0.28830
   5131.00       -0.00342        0.28926
   5132.00       -0.00439        0.29031
   5133.00       -0.00537        0.29144
   5134.00       -0.00635        0.29265
   5135.00       -0.00732        0.29391
   5136.00       -0.00830        0.29524
   5137.00       -0.00928        0.29662
   5138.00       -0.01025        0.29805
   5139.00       -0.01123        0.29953
   5140.00       -0.01221        0.30104
   5141.00       -0.01270        0.30258
   5142.00       -0.01318        0.30415
   5143.00       -0.01367        0.30574
   5144.00       -0.01416        0.30736
   5145.00       -0.01465        0.30898
   5146.00       -0.01514        0.31059
   5147.00       -0.01562        0.31223
   5148.00       -0.01611        0.31384
   5149.00       -0.01660        0.31544
   5150.00       -0.01709        0.31705
   5151.00       -0.01758        0.31862
   5152.00       -0.01807        0.32018
   5153.00       -0.01855        0.32170
   5154.00       -0.01904        0.32320
   5155.00       -0.01953        0.32465
   5156.00       -0.02002        0.32607
   5157.00       -0.02002        0.32742
   5158.00       -0.02002        0.32875
   5159.00       -0.02002        0.33002
   5160.00       -0.02002        0.33122
   5161.00       -0.02002        0.33238
   5162.00       -0.02002        0.33348
   5163.00       -0.02002        0.33450
   5164.00       -0.02002        0.33548
   5165.00       -0.02002        0.33638
   5166.00       -0.02002        0.33720
   5167.00       -0.02002        0.33797
   5168.00       -0.02002        0.33865
   5169.00       -0.02002        0.33926
   5170.00       -0.02002        0.33981
   5171.00       -0.02002        0.34027
   5172.00       -0.02002        0.34067
   5173.00       -0.02002        0.34099
   5174.00       -0.02002        0.34123
   5175.00       -0.01953        0.34140
   5176.00       -0.01904        0.34149
   5177.00       -0.01855        0.34152
   5178.00       -0.01807        0.34146
   5179.00       -0.01758        0.34135
   5180.00       -0.01709        0.34117
   5181.00       -0.01660        0.34091
   5182.00       -0.01611        0.34061
   5183.00       -0.01562        0.34023
   5184.00       -0.01562        0.33978
   5185.00       -0.01562        0.33929
   5186.00       -0.01562        0.33876
   5187.00       -0.01562        0.33817
   5188.00       -0.01562        0.33752
   5189.00       -0.01562        0.33684
   5190.00       -0.01562        0.33611
   5191.00       -0.01562        0.33534
   5192.00       -0.01562        0.33456
   5193.00       -0.01562        0.33374
   5194.00       -0.01562        0.33290
   5195.00       -0.01562        0.33203
   5196.00       -0.01562        0.33116
   5197.00       -0.01562        0.33028
   5198.00       -0.01562        0.32938
   5199.00       -0.01562        0.32848
   5200.00       -0.01562        0.32759
   5201.00       -0.01562        0.32671
   5202.00       -0.01562        0.32584
   5203.00       -0.01562        0.32498
   5204.00       -0.01562        0.32416
   5205.00       -0.01562        0.32335
   5206.00       -0.01562        0.32257
   5207.00       -0.01562        0.32184
   5208.00       -0.01611        0.32114
   5209.00       -0.01660        0.32050
   5210.00       -0.01709        0.31989
   5211.00       -0.01758        0.31934
   5212.00       -0.01807        0.31885
   5213.00       -0.01855        0.31841
   5214.00       -0.01904        0.31804
   5215.00       -0.01953        0.31775
   5216.00       -0.02002        0.31752
   5217.00       -0.02051        0.31737
   5218.00       -0.02100        0.31729
   5219.00       -0.02148        0.31731
   5220.00       -0.02197        0.31740
   5221.00       -0.02246        0.31757
   5222.00       -0.02295        0.31784
   5223.00       -0.02295        0.31819
   5224.00       -0.02295        0.31865
   5225.00       -0.02295        0.31918
   5226.00       -0.02295        0.31982
   5227.00       -0.02295        0.32056
   5228.00       -0.02295        0.32138
   5229.00       -0.02295        0.32231
   5230.00       -0.02295        0.32333
   5231.00       -0.02295        0.32445
   5232.00       -0.02295        0.32567
   5233.00       -0.02295        0.32698
   5234.00       -0.02295        0.32838
   5235.00       -0.02295        0.32988
   5236.00       -0.02295        0.33148
   5237.00       -0.02295        0.33316
   5238.00       -0.02246        0.33493
   5239.00       -0.02197        0.33678
   5240.00       -0.02148        0.33871
   5241.00       -0.02100        0.34073
   5242.00       -0.02051        0.34282
   5243.00       -0.02002        0.34499
   5244.00       -0.01953        0.34721
   5245.00       -0.01904        0.34952
   5246.00       -0.01855        0.35187
   5247.00       -0.01807        0.35429
   5248.00       -0.01758        0.35675
   5249.00       -0.01660        0.35927
   5250.00       -0.01562        0.36182
   5251.00       -0.01465        0.36441
   5252.00       -0.01367        0.36703
   5253.00       -0.01270        0.36969
   5254.00       -0.01172        0.37236
   5255.00       -0.01074        0.37505
   5256.00       -0.00977        0.37773
   5257.00       -0.00879        0.38043
   5258.00       -0.00781        0.38312
   5259.00       -0.00684        0.38580
   5260.00       -0.00586        0.38847
   5261.00       -0.00488        0.39111
   5262.00       -0.00391        0.39374
   5263.00       -0.00244        0.39632
   5264.00       -0.00098        0.39885
   5265.00        0.00049        0.40134
   5266.00        0.00195        0.40378
   5267.00        0.00342        0.40616
   5268.00        0.00488        0.40848
   5269.00        0.00635        0.41072
   5270.00        0.00781        0.41289
   5271.00        0.00928        0.41498
   5272.00        0.01074        0.41696
   5273.00        0.01221        0.41887
   5274.00        0.01367        0.42067
   5275.00        0.01514        0.42236
   5276.00        0.01660        0.42393
   5277.00        0.01758        0.42542
   5278.00        0.01855        0.42676
   5279.00        0.01953        0.42798
   5280.00        0.02051        0.42908
   5281.00        0.02148        0.43004
   5282.00        0.02246        0.43086
   5283.00        0.02344        0.43155
   5284.00        0.02441        0.43208
   5285.00        0.02539        0.43248
   5286.00        0.02637        0.43272
   5287.00        0.02734        0.43282
   5288.00        0.02832        0.43275
   5289.00        0.02930        0.43254
   5290.00        0.03027        0.43216
   5291.00        0.03076        0.43163
   5292.00        0.03125        0.43094
   5293.00        0.03174        0.43007
   5294.00        0.03223        0.42906
   5295.00        0.03271        0.42789
   5296.00        0.03320        0.42654
   5297.00        0.03369        0.42503
   5298.00        0.03418        0.42339
   5299.00        0.03467        0.42157
   5300.00        0.03516        0.41959
   5301.00        0.03564        0.41747
   5302.00        0.03613        0.41518
   5303.00        0.03613        0.41275
   5304.00        0.03613        0.41017
   5305.00        0.03613        0.40746
   5306.00        0.03613        0.40459
   5307.00        0.03613        0.40158
   5308.00        0.03613        0.39845
   5309.00        0.03613        0.39519
   5310.00        0.03613        0.39180
   5311.00        0.03613        0.38829
   5312.00        0.03613        0.38466
   5313.00        0.03613        0.38094
   5314.00        0.03613        0.37709
   5315.00        0.03613        0.37315
   5316.00        0.03613        0.36913
   5317.00        0.03613        0.36501
   5318.00        0.03613        0.36079
   5319.00        0.03613        0.35652
   5320.00        0.03613        0.35217
   5321.00        0.03613        0.34778
   5322.00        0.03613        0.34331
   5323.00        0.03613        0.33879
   5324.00        0.03613        0.33424
   5325.00        0.03613        0.32965
   5326.00        0.03613        0.32503
   5327.00        0.03613        0.32039
   5328.00        0.03613        0.31573
   5329.00        0.03613        0.31108
   5330.00        0.03613        0.30643
   5331.00        0.03613        0.30177
   5332.00        0.03613        0.29713
   5333.00        0.03613        0.29251
   5334.00        0.03613        0.28793
   5335.00        0.03613        0.28337
   5336.00        0.03613        0.27887
   5337.00        0.03613        0.27441
   5338.00        0.03613        0.27000
   5339.00        0.03613        0.26567
   5340.00        0.03613        0.26140
   5341.00        0.03613        0.25720
   5342.00        0.03613        0.25310
   5343.00        0.03613        0.24907
   5344.00        0.03613        0.24515
   5345.00        0.03613        0.24132
   5346.00        0.03613        0.23759
   5347.00        0.03613        0.23398
   5348.00        0.03613        0.23048
   5349.00        0.03613        0.22711
   5350.00        0.03613        0.22388
   5351.00        0.03613        0.22076
   5352.00        0.03613        0.21777
   5353.00        0.03613        0.21494
   5354.00        0.03613        0.21223
   5355.00        0.03613        0.20969
   5356.00        0.03613        0.20728
   5357.00        0.03613        0.20503
   5358.00        0.03613        0.20293
   5359.00        0.03613        0.20099
   5360.00        0.03613        0.19922
   5361.00        0.03613        0.19760
   5362.00        0.03613        0.19614
   5363.00        0.03613        0.19485
   5364.00        0.03613        0.19373
   5365.00        0.03564        0.19276
   5366.00        0.03516        0.19196
   5367.00        0.03467        0.19133
   5368.00        0.03418        0.19086
   5369.00        0.03369        0.19057
   5370.00        0.03320        0.19043
   5371.00        0.03271        0.19044
   5372.00        0.03223        0.19063
   5373.00        0.03174        0.19098
   5374.00        0.03125        0.19147
   5375.00        0.03076        0.19212
   5376.00        0.03027        0.19293
   5377.00        0.02979        0.19389
   5378.00        0.02930        0.19499
   5379.00        0.02881        0.19623
   5380.00        0.02832        0.19762
   5381.00        0.02783        0.19913
   5382.00        0.02734        0.20078
   5383.00        0.02686        0.20255
   5384.00        0.02637        0.20444
   5385.00        0.02588        0.20645
   5386.00        0.02539        0.20857
   5387.00        0.02490        0.21080
   5388.00        0.02441        0.21313
   5389.00        0.02393        0.21555
   5390.00        0.02344        0.21806
   5391.00        0.02295        0.22066
   5392.00        0.02246        0.22334
   5393.00        0.02197        0.22609
   5394.00        0.02148        0.22890
   5395.00        0.02100        0.23177
   5396.00        0.02051        0.23470
   5397.00        0.02002        0.23767
   5398.00        0.01953        0.24068
   5399.00        0.01904        0.24373
   5400.00        0.01855        0.24680
   5401.00        0.01807        0.24989
   5402.00        0.01758        0.25301
   5403.00        0.01709        0.25612
   5404.00        0.01660        0.25925
   5405.00        0.01611        0.26236
   5406.00        0.01562        0.26546
   5407.00        0.01514        0.26855
   5408.00        0.01465        0.27162
   5409.00        0.01416        0.27466
   5410.00        0.01367        0.27765
   5411.00        0.01318        0.28061
   5412.00        0.01221        0.28354
   5413.00        0.01123        0.28639
   5414.00        0.01025        0.28922
   5415.00        0.00928        0.29196
   5416.00        0.00830        0.29463
   5417.00        0.00732        0.29726
   5418.00        0.00635        0.29979
   5419.00        0.00537        0.30225
   5420.00        0.00439        0.30461
   5421.00        0.00342        0.30690
   5422.00        0.00244        0.30910
   5423.00        0.00146        0.31119
   5424.00        0.00049        0.31320
   5425.00       -0.00049        0.31509
   5426.00       -0.00146        0.31689
   5427.00       -0.00244        0.31859
   5428.00       -0.00342        0.32018
   5429.00       -0.00439        0.32166
   5430.00       -0.00537        0.32301
   5431.00       -0.00635        0.32426
   5432.00       -0.00732        0.32541
   5433.00       -0.00830        0.32643
   5434.00       -0.00928        0.32735
   5435.00       -0.01025        0.32814
   5436.00       -0.01123        0.32881
   5437.00       -0.01221        0.32938
   5438.00       -0.01318        0.32982
   5439.00       -0.01416        0.33015
   5440.00       -0.01514        0.33037
   5441.00       -0.01611        0.33047
   5442.00       -0.01709        0.33046
   5443.00       -0.01807        0.33035
   5444.00       -0.01904        0.33012
   5445.00       -0.02002        0.32979
   5446.00       -0.02100        0.32935
   5447.00       -0.02197        0.32881
   5448.00       -0.02295        0.32816
   5449.00       -0.02393        0.32742
   5450.00       -0.02441        0.32658
   5451.00       -0.02490        0.32565
   5452.00       -0.02539        0.32463
   5453.00       -0.02588        0.32352
   5454.00       -0.02637        0.32233
   5455.00       -0.02686        0.32106
   5456.00       -0.02734        0.31970
   5457.00       -0.02783        0.31827
   5458.00       -0.02832        0.31677
   5459.00       -0.02881        0.31520
   5460.00       -0.02881        0.31357
   5461.00       -0.02881        0.31187
   5462.00       -0.02881        0.31013
   5463.00       -0.02881        0.30832
   5464.00       -0.02881        0.30646
   5465.00       -0.02881        0.30455
   5466.00       -0.02881        0.30261
   5467.00       -0.02881        0.30061
   5468.00       -0.02881        0.29858
   5469.00       -0.02832        0.29652
   5470.00       -0.02783        0.29442
   5471.00       -0.02734        0.29230
   5472.00       -0.02686        0.29015
   5473.00       -0.02637        0.28798
   5474.00       -0.02588        0.28578
   5475.00       -0.02539        0.28357
   5476.00       -0.02490        0.28134
   5477.00       -0.02441        0.27910
   5478.00       -0.02393        0.27684
   5479.00       -0.02344        0.27458
   5480.00       -0.02246        0.27232
   5481.00       -0.02148        0.27005
   5482.00       -0.02051        0.26779
   5483.00       -0.01953        0.26552
   5484.00       -0.01855        0.26324
   5485.00       -0.01758        0.26097
   5486.00       -0.01660        0.25871
   5487.00       -0.01562        0.25645
   5488.00       -0.01465        0.25420
   5489.00       -0.01367        0.25195
   5490.00       -0.01270        0.24971
   5491.00       -0.01172        0.24748
   5492.00       -0.01074        0.24527
   5493.00       -0.00977        0.24306
   5494.00       -0.00879        0.24084
   5495.00       -0.00781        0.23865
   5496.00       -0.00684        0.23647
   5497.00       -0.00586        0.23430
   5498.00       -0.00488        0.23213
   5499.00       -0.00391        0.22997
   5500.00       -0.00293        0.22783
   5501.00       -0.00195        0.22569
   5502.00       -0.00098        0.22356
   5503.00        0.00000        0.22144
   5504.00        0.00098        0.21931
   5505.00        0.00195        0.21721
   5506.00        0.00293        0.21510
   5507.00        0.00391        0.21300
   5508.00        0.00488        0.21091
   5509.00        0.00586        0.20882
   5510.00        0.00635        0.20673
   5511.00        0.00684        0.20464
   5512.00        0.00732        0.20255
   5513.00        0.00781        0.20045
   5514.00        0.00830        0.19838
   5515.00        0.00879        0.19629
   5516.00        0.00928        0.19420
   5517.00        0.00977        0.19209
   5518.00        0.01025        0.19000
   5519.00        0.01074        0.18790
   5520.00        0.01123        0.18579
   5521.00        0.01123        0.18367
   5522.00        0.01123        0.18155
   5523.00        0.01123        0.17943
   5524.00        0.01123        0.17729
   5525.00        0.01123        0.17516
   5526.00        0.01123        0.17300
   5527.00        0.01123        0.17084
   5528.00        0.01123        0.16867
   5529.00        0.01123        0.16649
   5530.00        0.01123        0.16431
   5531.00        0.01123        0.16211
   5532.00        0.01074        0.15991
   5533.00        0.01025        0.15770
   5534.00        0.00977        0.15547
   5535.00        0.00928        0.15324
   5536.00        0.00879        0.15100
   5537.00        0.00830        0.14876
   5538.00        0.00781        0.14650
   5539.00        0.00732        0.14424
   5540.00        0.00684        0.14197
   5541.00        0.00635        0.13969
   5542.00        0.00586        0.13741
   5543.00        0.00537        0.13512
   5544.00        0.00488        0.13283
   5545.00        0.00439        0.13052
   5546.00        0.00342        0.12823
   5547.00        0.00244        0.12593
   5548.00        0.00146        0.12363
   5549.00        0.00049        0.12131
   5550.00       -0.00049        0.11900
   5551.00       -0.00146        0.11670
   5552.00       -0.00244        0.11440
   5553.00       -0.00342        0.11209
   5554.00       -0.00439        0.10979
   5555.00       -0.00537        0.10748
   5556.00       -0.00635        0.10519
   5557.00       -0.00732        0.10291
   5558.00       -0.00830        0.10062
   5559.00       -0.00879        0.09834
   5560.00       -0.00928        0.09607
   5561.00       -0.00977        0.09380
   5562.00       -0.01025        0.09154
   5563.00       -0.01074        0.08928
   5564.00       -0.01123        0.08704
   5565.00       -0.01172        0.08481
   5566.00       -0.01221        0.08258
   5567.00       -0.01270        0.08037
   5568.00       -0.01318        0.07816
   5569.00       -0.01367        0.07596
   5570.00       -0.01416        0.07378
   5571.00       -0.01465        0.07159
   5572.00       -0.01514        0.06943
   5573.00       -0.01562        0.06726
   5574.00       -0.01611        0.06511
   5575.00       -0.01660        0.06297
   5576.00       -0.01709        0.06084
   5577.00       -0.01758        0.05870
   5578.00       -0.01758        0.05658
   5579.00       -0.01758        0.05447
   5580.00       -0.01758        0.05237
   5581.00       -0.01758        0.05026
   5582.00       -0.01758        0.04817
   5583.00       -0.01758        0.04608
   5584.00       -0.01758        0.04399
   5585.00       -0.01758        0.04192
   5586.00       -0.01758        0.03984
   5587.00       -0.01758        0.03775
   5588.00       -0.01758        0.03568
   5589.00       -0.01758        0.03360
   5590.00       -0.01758        0.03151
   5591.00       -0.01758        0.02943
   5592.00       -0.01758        0.02734
   5593.00       -0.01709        0.02525
   5594.00       -0.01660        0.02316
   5595.00       -0.01611        0.02106
   5596.00       -0.01562        0.01895
   5597.00       -0.01514        0.01683
   5598.00       -0.01465        0.01471
   5599.00       -0.01416        0.01257
   5600.00       -0.01367        0.01042
   5601.00       -0.01318        0.00827
   5602.00       -0.01270        0.00610
   5603.00       -0.01221        0.00392
   5604.00       -0.01172        0.00172
   5605.00       -0.01123       -0.00049
   5606.00       -0.01074       -0.00270
   5607.00       -0.01025       -0.00493
   5608.00       -0.00977       -0.00719
   5609.00       -0.00928       -0.00945
   5610.00       -0.00879       -0.01172
   5611.00       -0.00830       -0.01402
   5612.00       -0.00781       -0.01633
   5613.00       -0.00732       -0.01865
   5614.00       -0.00684       -0.02098
   5615.00       -0.00635       -0.02333
   5616.00       -0.00586       -0.02570
   5617.00       -0.00537       -0.02806
   5618.00       -0.00488       -0.03046
   5619.00       -0.00439       -0.03285
   5620.00       -0.00391       -0.03526
   5621.00       -0.00342       -0.03767
   5622.00       -0.00293       -0.04010
   5623.00       -0.00244       -0.04253
   5624.00       -0.00195       -0.04495
   5625.00       -0.00146       -0.04739
   5626.00       -0.00098       -0.04984
   5627.00       -0.00049       -0.05228
   5628.00        0.00000       -0.05472
   5629.00        0.00049       -0.05714
   5630.00        0.00098       -0.05959
   5631.00        0.00146       -0.06200
   5632.00        0.00195       -0.06441
   5633.00        0.00244       -0.06682
   5634.00        0.00293       -0.06920
   5635.00        0.00342       -0.07158
   5636.00        0.00391       -0.07393
   5637.00        0.00439       -0.07626
   5638.00        0.00488       -0.07857
   5639.00        0.00537       -0.08086
   5640.00        0.00586       -0.08311
   5641.00        0.00635       -0.08533
   5642.00        0.00684       -0.08752
   5643.00        0.00732       -0.08968
   5644.00        0.00781       -0.09180
   5645.00        0.00830       -0.09389
   5646.00        0.00879       -0.09592
   5647.00        0.00928       -0.09792
   5648.00        0.00977       -0.09985
   5649.00        0.00977       -0.10175
   5650.00        0.00977       -0.10359
   5651.00        0.00977       -0.10539
   5652.00        0.00977       -0.10712
   5653.00        0.00977       -0.10880
   5654.00        0.00977       -0.11041
   5655.00        0.00977       -0.11197
   5656.00        0.00977       -0.11346
   5657.00        0.00977       -0.11490
   5658.00        0.00977       -0.11626
   5659.00        0.00977       -0.11755
   5660.00        0.00977       -0.11879
   5661.00        0.00977       -0.11993
   5662.00        0.00977       -0.12103
   5663.00        0.00977       -0.12204
   5664.00        0.00977       -0.12299
   5665.00        0.00928       -0.12387
   5666.00        0.00879       -0.12466
   5667.00        0.00830       -0.12540
   5668.00        0.00781       -0.12605
   5669.00        0.00732       -0.12663
   5670.00        0.00684       -0.12714
   5671.00        0.00635       -0.12758
   5672.00        0.00586       -0.12794
   5673.00        0.00537       -0.12823
   5674.00        0.00488       -0.12846
   5675.00        0.00439       -0.12863
   5676.00        0.00391       -0.12872
   5677.00        0.00342       -0.12874
   5678.00        0.00293       -0.12871
   5679.00        0.00244       -0.12860
   5680.00        0.00195       -0.12843
   5681.00        0.00146       -0.12822
   5682.00        0.00049       -0.12793
   5683.00       -0.00049       -0.12759
   5684.00       -0.00146       -0.12721
   5685.00       -0.00244       -0.12677
   5686.00       -0.00342       -0.12628
   5687.00       -0.00439       -0.12575
   5688.00       -0.00537       -0.12517
   5689.00       -0.00635       -0.12454
   5690.00       -0.00732       -0.12389
   5691.00       -0.00830       -0.12320
   5692.00       -0.00928       -0.12248
   5693.00       -0.01025       -0.12172
   5694.00       -0.01123       -0.12094
   5695.00       -0.01172       -0.12013
   5696.00       -0.01221       -0.11931
   5697.00       -0.01270       -0.11847
   5698.00       -0.01318       -0.11760
   5699.00       -0.01367       -0.11673
   5700.00       -0.01416       -0.11584
   5701.00       -0.01465       -0.11496
   5702.00       -0.01514       -0.11406
   5703.00       -0.01562       -0.11316
   5704.00       -0.01611       -0.11227
   5705.00       -0.01660       -0.11137
   5706.00       -0.01709       -0.11049
   5707.00       -0.01758       -0.10960
   5708.00       -0.01807       -0.10873
   5709.00       -0.01807       -0.10788
   5710.00       -0.01807       -0.10703
   5711.00       -0.01807       -0.10620
   5712.00       -0.01807       -0.10539
   5713.00       -0.01807       -0.10460
   5714.00       -0.01807       -0.10382
   5715.00       -0.01807       -0.10307
   5716.00       -0.01807       -0.10234
   5717.00       -0.01807       -0.10164
   5718.00       -0.01758       -0.10097
   5719.00       -0.01709       -0.10031
   5720.00       -0.01660       -0.09969
   5721.00       -0.01611       -0.09909
   5722.00       -0.01562       -0.09851
   5723.00       -0.01514       -0.09796
   5724.00       -0.01465       -0.09744
   5725.00       -0.01416       -0.09695
   5726.00       -0.01318       -0.09650
   5727.00       -0.01221       -0.09605
   5728.00       -0.01123       -0.09563
   5729.00       -0.01025       -0.09525
   5730.00       -0.00928       -0.09488
   5731.00       -0.00830       -0.09453
   5732.00       -0.00732       -0.09419
   5733.00       -0.00586       -0.09389
   5734.00       -0.00439       -0.09360
   5735.00       -0.00293       -0.09332
   5736.00       -0.00146       -0.09306
   5737.00        0.00000       -0.09282
   5738.00        0.00146       -0.09259
   5739.00        0.00293       -0.09236
   5740.00        0.00439       -0.09213
   5741.00        0.00586       -0.09192
   5742.00        0.00732       -0.09171
   5743.00        0.00879       -0.09148
   5744.00        0.01025       -0.09126
   5745.00        0.01221       -0.09103
   5746.00        0.01416       -0.09079
   5747.00        0.01611       -0.09055
   5748.00        0.01807       -0.09029
   5749.00        0.02002       -0.09001
   5750.00        0.02197       -0.08972
   5751.00        0.02393       -0.08940
   5752.00        0.02588       -0.08907
   5753.00        0.02783       -0.08870
   5754.00        0.02979       -0.08830
   5755.00        0.03174       -0.08786
   5756.00        0.03369       -0.08740
   5757.00        0.03516       -0.08690
   5758.00        0.03662       -0.08636
   5759.00        0.03809       -0.08578
   5760.00        0.03955       -0.08516
   5761.00        0.04102       -0.08449
   5762.00        0.04248       -0.08377
   5763.00        0.04395       -0.08301
   5764.00        0.04541       -0.08220
   5765.00        0.04688       -0.08131
   5766.00        0.04834       -0.08040
   5767.00        0.04932       -0.07941
   5768.00        0.05029       -0.07837
   5769.00        0.05127       -0.07727
   5770.00        0.05225       -0.07610
   5771.00        0.05322       -0.07487
   5772.00        0.05420       -0.07359
   5773.00        0.05518       -0.07224
   5774.00        0.05566       -0.07082
   5775.00        0.05615       -0.06934
   5776.00        0.05664       -0.06779
   5777.00        0.05713       -0.06618
   5778.00        0.05762       -0.06450
   5779.00        0.05762       -0.06276
   5780.00        0.05762       -0.06094
   5781.00        0.05762       -0.05907
   5782.00        0.05762       -0.05711
   5783.00        0.05762       -0.05510
   5784.00        0.05713       -0.05301
   5785.00        0.05664       -0.05086
   5786.00        0.05615       -0.04865
   5787.00        0.05566       -0.04636
   5788.00        0.05518       -0.04402
   5789.00        0.05420       -0.04161
   5790.00        0.05322       -0.03915
   5791.00        0.05225       -0.03662
   5792.00        0.05127       -0.03404
   5793.00        0.05029       -0.03140
   5794.00        0.04883       -0.02870
   5795.00        0.04736       -0.02596
   5796.00        0.04590       -0.02315
   5797.00        0.04443       -0.02031
   5798.00        0.04297       -0.01741
   5799.00        0.04150       -0.01447
   5800.00        0.03955       -0.01149
   5801.00        0.03760       -0.00847
   5802.00        0.03564       -0.00540
   5803.00        0.03369       -0.00230
   5804.00        0.03174        0.00084
   5805.00        0.02979        0.00400
   5806.00        0.02734        0.00719
   5807.00        0.02490        0.01041
   5808.00        0.02246        0.01364
   5809.00        0.02002        0.01691
   5810.00        0.01758        0.02019
   5811.00        0.01514        0.02348
   5812.00        0.01270        0.02679
   5813.00        0.01025        0.03012
   5814.00        0.00781        0.03345
   5815.00        0.00537        0.03679
   5816.00        0.00293        0.04012
   5817.00        0.00049        0.04346
   5818.00       -0.00195        0.04680
   5819.00       -0.00439        0.05013
   5820.00       -0.00684        0.05345
   5821.00       -0.00928        0.05676
   5822.00       -0.01172        0.06006
   5823.00       -0.01416        0.06334
   5824.00       -0.01660        0.06660
   5825.00       -0.01904        0.06985
   5826.00       -0.02148        0.07307
   5827.00       -0.02393        0.07626
   5828.00       -0.02637        0.07944
   5829.00       -0.02881        0.08258
   5830.00       -0.03125        0.08568
   5831.00       -0.03369        0.08875
   5832.00       -0.03613        0.09178
   5833.00       -0.03857        0.09479
   5834.00       -0.04102        0.09775
   5835.00       -0.04346        0.10066
   5836.00       -0.04541        0.10353
   5837.00       -0.04736        0.10635
   5838.00       -0.04932        0.10915
   5839.00       -0.05127        0.11188
   5840.00       -0.05322        0.11456
   5841.00       -0.05518        0.11719
   5842.00       -0.05664        0.11977
   5843.00       -0.05811        0.12230
   5844.00       -0.05957        0.12477
   5845.00       -0.06104        0.12718
   5846.00       -0.06250        0.12955
   5847.00       -0.06348        0.13185
   5848.00       -0.06445        0.13409
   5849.00       -0.06543        0.13628
   5850.00       -0.06641        0.13840
   5851.00       -0.06738        0.14046
   5852.00       -0.06787        0.14246
   5853.00       -0.06836        0.14439
   5854.00       -0.06885        0.14626
   5855.00       -0.06934        0.14807
   5856.00       -0.06934        0.14981
   5857.00       -0.06934        0.15147
   5858.00       -0.06934        0.15309
   5859.00       -0.06885        0.15463
   5860.00       -0.06836        0.15611
   5861.00       -0.06787        0.15753
   5862.00       -0.06738        0.15887
   5863.00       -0.06641        0.16014
   5864.00       -0.06543        0.16135
   5865.00       -0.06445        0.16249
   5866.00       -0.06348        0.16357
   5867.00       -0.06250        0.16457
   5868.00       -0.06104        0.16551
   5869.00       -0.05957        0.16638
   5870.00       -0.05811        0.16718
   5871.00       -0.05664        0.16791
   5872.00       -0.05469        0.16858
   5873.00       -0.05273        0.16917
   5874.00       -0.05078        0.16971
   5875.00       -0.04883        0.17017
   5876.00       -0.04688        0.17056
   5877.00       -0.04492        0.17088
   5878.00       -0.04248        0.17114
   5879.00       -0.04004        0.17133
   5880.00       -0.03760        0.17146
   5881.00       -0.03516        0.17151
   5882.00       -0.03271        0.17151
   5883.00       -0.03027        0.17143
   5884.00       -0.02783        0.17128
   5885.00       -0.02539        0.17107
   5886.00       -0.02295        0.17079
   5887.00       -0.02051        0.17046
   5888.00       -0.01807        0.17004
   5889.00       -0.01562        0.16957
   5890.00       -0.01318        0.16904
   5891.00       -0.01074        0.16843
   5892.00       -0.00830        0.16776
   5893.00       -0.00586        0.16702
   5894.00       -0.00342        0.16621
   5895.00       -0.00098        0.16534
   5896.00        0.00146        0.16441
   5897.00        0.00391        0.16342
   5898.00        0.00635        0.16237
   5899.00        0.00879        0.16124
   5900.00        0.01123        0.16005
   5901.00        0.01318        0.15880
   5902.00        0.01514        0.15749
   5903.00        0.01709        0.15610
   5904.00        0.01904        0.15466
   5905.00        0.02100        0.15315
   5906.00        0.02295        0.15158
   5907.00        0.02441        0.14995
   5908.00        0.02588        0.14825
   5909.00        0.02734        0.14650
   5910.00        0.02881        0.14467
   5911.00        0.03027        0.14279
   5912.00        0.03125        0.14084
   5913.00        0.03223        0.13884
   5914.00        0.03320        0.13676
   5915.00        0.03418        0.13464
   5916.00        0.03467        0.13246
   5917.00        0.03516        0.13020
   5918.00        0.03564        0.12790
   5919.00        0.03613        0.12553
   5920.00        0.03613        0.12311
   5921.00        0.03613        0.12062
   5922.00        0.03613        0.11809
   5923.00        0.03613        0.11549
   5924.00        0.03564        0.11284
   5925.00        0.03516        0.11014
   5926.00        0.03467        0.10738
   5927.00        0.03418        0.10455
   5928.00        0.03320        0.10170
   5929.00        0.03223        0.09879
   5930.00        0.03125        0.09583
   5931.00        0.03027        0.09280
   5932.00        0.02881        0.08975
   5933.00        0.02734        0.08665
   5934.00        0.02588        0.08350
   5935.00        0.02441        0.08031
   5936.00        0.02295        0.07709
   5937.00        0.02100        0.07382
   5938.00        0.01904        0.07051
   5939.00        0.01709        0.06718
   5940.00        0.01514        0.06381
   5941.00        0.01318        0.06041
   5942.00        0.01123        0.05698
   5943.00        0.00928        0.05353
   5944.00        0.00732        0.05003
   5945.00        0.00537        0.04654
   5946.00        0.00293        0.04301
   5947.00        0.00049        0.03947
   5948.00       -0.00195        0.03593
   5949.00       -0.00439        0.03236
   5950.00       -0.00684        0.02879
   5951.00       -0.00928        0.02521
   5952.00       -0.01172        0.02164
   5953.00       -0.01416        0.01805
   5954.00       -0.01660        0.01447
   5955.00       -0.01855        0.01089
   5956.00       -0.02051        0.00732
   5957.00       -0.02246        0.00377
   5958.00       -0.02441        0.00023
   5959.00       -0.02637       -0.00330
   5960.00       -0.02832       -0.00679
   5961.00       -0.03027       -0.01027
   5962.00       -0.03223       -0.01373
   5963.00       -0.03418       -0.01715
   5964.00       -0.03564       -0.02054
   5965.00       -0.03711       -0.02390
   5966.00       -0.03857       -0.02721
   5967.00       -0.04004       -0.03047
   5968.00       -0.04150       -0.03371
   5969.00       -0.04248       -0.03688
   5970.00       -0.04346       -0.04001
   5971.00       -0.04443       -0.04308
   5972.00       -0.04541       -0.04608
   5973.00       -0.04639       -0.04904
   5974.00       -0.04688       -0.05193
   5975.00       -0.04736       -0.05476
   5976.00       -0.04785       -0.05751
   5977.00       -0.04834       -0.06020
   5978.00       -0.04834       -0.06282
   5979.00       -0.04834       -0.06535
   5980.00       -0.04834       -0.06781
   5981.00       -0.04834       -0.07019
   5982.00       -0.04785       -0.07249
   5983.00       -0.04736       -0.07471
   5984.00       -0.04688       -0.07683
   5985.00       -0.04639       -0.07887
   5986.00       -0.04541       -0.08081
   5987.00       -0.04443       -0.08267
   5988.00       -0.04346       -0.08444
   5989.00       -0.04248       -0.08611
   5990.00       -0.04102       -0.08769
   5991.00       -0.03955       -0.08917
   5992.00       -0.03809       -0.09055
   5993.00       -0.03662       -0.09184
   5994.00       -0.03516       -0.09303
   5995.00       -0.03320       -0.09412
   5996.00       -0.03125       -0.09511
   5997.00       -0.02930       -0.09599
   5998.00       -0.02734       -0.09679
   5999.00       -0.02539       -0.09747
   6000.00       -0.02344       -0.09807
   6001.00       -0.02100       -0.09857
   6002.00       -0.01855       -0.09897
   6003.00       -0.01611       -0.09927
   6004.00       -0.01367       -0.09947
   6005.00       -0.01123       -0.09958
   6006.00       -0.00879       -0.09961
   6007.00       -0.00635       -0.09953
   6008.00       -0.00391       -0.09937
   6009.00       -0.00146       -0.09911
   6010.00        0.00098       -0.09877
   6011.00        0.00342       -0.09834
   6012.00        0.00586       -0.09784
   6013.00        0.00830       -0.09724
   6014.00        0.01074       -0.09657
   6015.00        0.01318       -0.09584
   6016.00        0.01562       -0.09502
   6017.00        0.01807       -0.09412
   6018.00        0.02051       -0.09315
   6019.00        0.02295       -0.09213
   6020.00        0.02539       -0.09103
   6021.00        0.02783       -0.08987
   6022.00        0.03027       -0.08867
   6023.00        0.03223       -0.08739
   6024.00        0.03418       -0.08606
   6025.00        0.03613       -0.08469
   6026.00        0.03809       -0.08327
   6027.00        0.04004       -0.08179
   6028.00        0.04199       -0.08028
   6029.00        0.04346       -0.07872
   6030.00        0.04492       -0.07712
   6031.00        0.04639       -0.07550
   6032.00        0.04785       -0.07384
   6033.00        0.04932       -0.07214
   6034.00        0.05078       -0.07042
   6035.00        0.05176       -0.06868
   6036.00        0.05273       -0.06691
   6037.00        0.05371       -0.06511
   6038.00        0.05469       -0.06331
   6039.00        0.05566       -0.06148
   6040.00        0.05615       -0.05965
   6041.00        0.05664       -0.05780
   6042.00        0.05713       -0.05594
   6043.00        0.05762       -0.05406
   6044.00        0.05762       -0.05219
   6045.00        0.05762       -0.05031
   6046.00        0.05762       -0.04842
   6047.00        0.05762       -0.04652
   6048.00        0.05762       -0.04463
   6049.00        0.05713       -0.04274
   6050.00        0.05664       -0.04085
   6051.00        0.05615       -0.03896
   6052.00        0.05566       -0.03708
   6053.00        0.05518       -0.03520
   6054.00        0.05420       -0.03333
   6055.00        0.05322       -0.03145
   6056.00        0.05225       -0.02957
   6057.00        0.05127       -0.02771
   6058.00        0.05029       -0.02586
   6059.00        0.04883       -0.02400
   6060.00        0.04736       -0.02216
   6061.00        0.04590       -0.02032
   6062.00        0.04443       -0.01849
   6063.00        0.04297       -0.01666
   6064.00        0.04150       -0.01483
   6065.00        0.04004       -0.01302
   6066.00        0.03809       -0.01120
   6067.00        0.03613       -0.00938
   6068.00        0.03418       -0.00757
   6069.00        0.03223       -0.00575
   6070.00        0.03027       -0.00395
   6071.00        0.02832       -0.00214
   6072.00        0.02637       -0.00034
   6073.00        0.02441        0.00148
   6074.00        0.02246        0.00328
   6075.00        0.02051        0.00510
   6076.00        0.01855        0.00693
   6077.00        0.01660        0.00874
   6078.00        0.01465        0.01057
   6079.00        0.01270        0.01242
   6080.00        0.01074        0.01427
   6081.00        0.00879        0.01613
   6082.00        0.00684        0.01799
   6083.00        0.00488        0.01987
   6084.00        0.00293        0.02176
   6085.00        0.00098        0.02367
   6086.00       -0.00098        0.02557
   6087.00       -0.00293        0.02751
   6088.00       -0.00488        0.02945
   6089.00       -0.00684        0.03140
   6090.00       -0.00879        0.03337
   6091.00       -0.01074        0.03535
   6092.00       -0.01270        0.03735
   6093.00       -0.01465        0.03937
   6094.00       -0.01660        0.04140
   6095.00       -0.01855        0.04344
   6096.00       -0.02051        0.04550
   6097.00       -0.02197        0.04756
   6098.00       -0.02344        0.04965
   6099.00       -0.02490        0.05174
   6100.00       -0.02637        0.05386
   6101.00       -0.02783        0.05598
   6102.00       -0.02930        0.05812
   6103.00       -0.03076        0.06026
   6104.00       -0.03223        0.06241
   6105.00       -0.03320        0.06458
   6106.00       -0.03418        0.06674
   6107.00       -0.03516        0.06892
   6108.00       -0.03613        0.07111
   6109.00       -0.03711        0.07329
   6110.00       -0.03809        0.07547
   6111.00       -0.03857        0.07767
   6112.00       -0.03906        0.07985
   6113.00       -0.03955        0.08203
   6114.00       -0.04004        0.08421
   6115.00       -0.04053        0.08638
   6116.00       -0.04053        0.08856
   6117.00       -0.04053        0.09071
   6118.00       -0.04053        0.09286
   6119.00       -0.04053        0.09500
   6120.00       -0.04053        0.09712
   6121.00       -0.04004        0.09923
   6122.00       -0.03955        0.10132
   6123.00       -0.03906        0.10339
   6124.00       -0.03857        0.10545
   6125.00       -0.03809        0.10748
   6126.00       -0.03711        0.10948
   6127.00       -0.03613        0.11147
   6128.00       -0.03516        0.11342
   6129.00       -0.03418        0.11534
   6130.00       -0.03320        0.11725
   6131.00       -0.03223        0.11911
   6132.00       -0.03076        0.12094
   6133.00       -0.02930        0.12274
   6134.00       -0.02783        0.12450
   6135.00       -0.02637        0.12624
   6136.00       -0.02490        0.12793
   6137.00       -0.02344        0.12958
   6138.00       -0.02197        0.13120
   6139.00       -0.02051        0.13277
   6140.00       -0.01855        0.13429
   6141.00       -0.01660        0.13579
   6142.00       -0.01465        0.13725
   6143.00       -0.01270        0.13866
   6144.00       -0.01074        0.14003
   6145.00       -0.00879        0.14136
   6146.00       -0.00684        0.14264
   6147.00       -0.00488        0.14388
   6148.00       -0.00293        0.14508
   6149.00       -0.00098        0.14622
   6150.00        0.00098        0.14734
   6151.00        0.00293        0.14842
   6152.00        0.00488        0.14944
   6153.00        0.00684        0.15044
   6154.00        0.00879        0.15140
   6155.00        0.01074        0.15231
   6156.00        0.01270        0.15318
   6157.00        0.01465        0.15402
   6158.00        0.01660        0.15483
   6159.00        0.01855        0.15559
   6160.00        0.02051        0.15633
   6161.00        0.02246        0.15701
   6162.00        0.02441        0.15768
   6163.00        0.02637        0.15833
   6164.00        0.02783        0.15892
   6165.00        0.02930        0.15950
   6166.00        0.03076        0.16005
   6167.00        0.03223        0.16057
   6168.00        0.03369        0.16107
   6169.00        0.03516        0.16154
   6170.00        0.03662        0.16199
   6171.00        0.03760        0.16241
   6172.00        0.03857        0.16283
   6173.00        0.03955        0.16321
   6174.00        0.04053        0.16357
   6175.00        0.04150        0.16393
   6176.00        0.04248        0.16426
   6177.00        0.04297        0.16458
   6178.00        0.04346        0.16487
   6179.00        0.04395        0.16516
   6180.00        0.04443        0.16544
   6181.00        0.04443        0.16571
   6182.00        0.04443        0.16595
   6183.00        0.04443        0.16620
   6184.00        0.04443        0.16641
   6185.00        0.04443        0.16664
   6186.00        0.04395        0.16684
   6187.00        0.04346        0.16704
   6188.00        0.04297        0.16722
   6189.00        0.04248        0.16740
   6190.00        0.04199        0.16757
   6191.00        0.04102        0.16772
   6192.00        0.04004        0.16788
   6193.00        0.03906        0.16801
   6194.00        0.03809        0.16814
   6195.00        0.03711        0.16826
   6196.00        0.03564        0.16837
   6197.00        0.03418        0.16846
   6198.00        0.03271        0.16855
   6199.00        0.03125        0.16861
   6200.00        0.02979        0.16867
   6201.00        0.02832        0.16872
   6202.00        0.02637        0.16876
   6203.00        0.02441        0.16878
   6204.00        0.02246        0.16878
   6205.00        0.02051        0.16878
   6206.00        0.01855        0.16875
   6207.00        0.01660        0.16870
   6208.00        0.01465        0.16864
   6209.00        0.01270        0.16856
   6210.00        0.01074        0.16847
   6211.00        0.00879        0.16837
   6212.00        0.00684        0.16823
   6213.00        0.00488        0.16808
   6214.00        0.00293        0.16791
   6215.00        0.00098        0.16771
   6216.00       -0.00098        0.16750
   6217.00       -0.00293        0.16725
   6218.00       -0.00488        0.16701
   6219.00       -0.00684        0.16672
   6220.00       -0.00879        0.16643
   6221.00       -0.01074        0.16611
   6222.00       -0.01270        0.16576
   6223.00       -0.01465        0.16539
   6224.00       -0.01660        0.16501
   6225.00       -0.01855        0.16461
   6226.00       -0.02002        0.16418
   6227.00       -0.02148        0.16374
   6228.00       -0.02295        0.16328
   6229.00       -0.02441        0.16281
   6230.00       -0.02588        0.16231
   6231.00       -0.02734        0.16180
   6232.00       -0.02832        0.16129
   6233.00       -0.02930        0.16075
   6234.00       -0.03027        0.16020
   6235.00       -0.03125        0.15965
   6236.00       -0.03223        0.15909
   6237.00       -0.03271        0.15851
   6238.00       -0.03320        0.15794
   6239.00       -0.03369        0.15736
   6240.00       -0.03418        0.15678
   6241.00       -0.03467        0.15622
   6242.00       -0.03467        0.15564
   6243.00       -0.03467        0.15508
   6244.00       -0.03467        0.15453
   6245.00       -0.03467        0.15398
   6246.00       -0.03418        0.15344
   6247.00       -0.03369        0.15292
   6248.00       -0.03320        0.15242
   6249.00       -0.03271        0.15193
   6250.00       -0.03223        0.15147
   6251.00       -0.03125        0.15103
   6252.00       -0.03027        0.15063
   6253.00       -0.02930        0.15024
   6254.00       -0.02832        0.14989
   6255.00       -0.02734        0.14958
   6256.00       -0.02637        0.14929
   6257.00       -0.02490        0.14905
   6258.00       -0.02344        0.14883
   6259.00       -0.02197        0.14865
   6260.00       -0.02051        0.14853
   6261.00       -0.01904        0.14844
   6262.00       -0.01758        0.14839
   6263.00       -0.01611        0.14839
   6264.00       -0.01465        0.14844
   6265.00       -0.01270        0.14853
   6266.00       -0.01074        0.14867
   6267.00       -0.00879        0.14886
   6268.00       -0.00684        0.14909
   6269.00       -0.00488        0.14937
   6270.00       -0.00293        0.14970
   6271.00       -0.00098        0.15007
   6272.00        0.00098        0.15050
   6273.00        0.00293        0.15096
   6274.00        0.00488        0.15146
   6275.00        0.00684        0.15201
   6276.00        0.00879        0.15260
   6277.00        0.01025        0.15323
   6278.00        0.01172        0.15388
   6279.00        0.01318        0.15459
   6280.00        0.01465        0.15532
   6281.00        0.01611        0.15608
   6282.00        0.01758        0.15686
   6283.00        0.01904        0.15767
   6284.00        0.02051        0.15849
   6285.00        0.02197        0.15933
   6286.00        0.02295        0.16019
   6287.00        0.02393        0.16106
   6288.00        0.02490        0.16193
   6289.00        0.02588        0.16280
   6290.00        0.02686        0.16365
   6291.00        0.02783        0.16451
   6292.00        0.02832        0.16536
   6293.00        0.02881        0.16618
   6294.00        0.02930        0.16698
   6295.00        0.02979        0.16776
   6296.00        0.03027        0.16850
   6297.00        0.03027        0.16920
   6298.00        0.03027        0.16988
   6299.00        0.03027        0.17050
   6300.00        0.03027        0.17107
   6301.00        0.03027        0.17159
   6302.00        0.02979        0.17203
   6303.00        0.02930        0.17242
   6304.00        0.02881        0.17274
   6305.00        0.02832        0.17299
   6306.00        0.02783        0.17316
   6307.00        0.02734        0.17325
   6308.00        0.02637        0.17325
   6309.00        0.02539        0.17316
   6310.00        0.02441        0.17297
   6311.00        0.02344        0.17270
   6312.00        0.02246        0.17233
   6313.00        0.02148        0.17186
   6314.00        0.02051        0.17128
   6315.00        0.01953        0.17059
   6316.00        0.01807        0.16980
   6317.00        0.01660        0.16890
   6318.00        0.01514        0.16788
   6319.00        0.01367        0.16675
   6320.00        0.01221        0.16551
   6321.00        0.01074        0.16417
   6322.00        0.00928        0.16270
   6323.00        0.00781        0.16112
   6324.00        0.00635        0.15944
   6325.00        0.00488        0.15764
   6326.00        0.00342        0.15573
   6327.00        0.00195        0.15372
   6328.00        0.00049        0.15160
   6329.00       -0.00098        0.14937
   6330.00       -0.00244        0.14705
   6331.00       -0.00391        0.14462
   6332.00       -0.00537        0.14211
   6333.00       -0.00684        0.13950
   6334.00       -0.00830        0.13681
   6335.00       -0.00977        0.13403
   6336.00       -0.01123        0.13120
   6337.00       -0.01221        0.12827
   6338.00       -0.01318        0.12527
   6339.00       -0.01416        0.12224
   6340.00       -0.01514        0.11913
   6341.00       -0.01611        0.11598
   6342.00       -0.01709        0.11278
   6343.00       -0.01807        0.10956
   6344.00       -0.01904        0.10629
   6345.00       -0.02002        0.10300
   6346.00       -0.02100        0.09970
   6347.00       -0.02148        0.09639
   6348.00       -0.02197        0.09306
   6349.00       -0.02246        0.08975
   6350.00       -0.02295        0.08646
   6351.00       -0.02344        0.08318
   6352.00       -0.02393        0.07991
   6353.00       -0.02441        0.07669
   6354.00       -0.02490        0.07350
   6355.00       -0.02539        0.07036
   6356.00       -0.02539        0.06726
   6357.00       -0.02539        0.06424
   6358.00       -0.02539        0.06128
   6359.00       -0.02539        0.05838
   6360.00       -0.02539        0.05557
   6361.00       -0.02539        0.05284
   6362.00       -0.02539        0.05020
   6363.00       -0.02539        0.04767
   6364.00       -0.02539        0.04523
   6365.00       -0.02539        0.04289
   6366.00       -0.02490        0.04066
   6367.00       -0.02441        0.03856
   6368.00       -0.02393        0.03656
   6369.00       -0.02344        0.03470
   6370.00       -0.02295        0.03296
   6371.00       -0.02246        0.03136
   6372.00       -0.02197        0.02988
   6373.00       -0.02148        0.02853
   6374.00       -0.02100        0.02733
   6375.00       -0.02051        0.02626
   6376.00       -0.02002        0.02533
   6377.00       -0.01953        0.02454
   6378.00       -0.01904        0.02390
   6379.00       -0.01855        0.02338
   6380.00       -0.01807        0.02301
   6381.00       -0.01758        0.02278
   6382.00       -0.01660        0.02269
   6383.00       -0.01562        0.02274
   6384.00       -0.01465        0.02290
   6385.00       -0.01367        0.02322
   6386.00       -0.01270        0.02367
   6387.00       -0.01172        0.02423
   6388.00       -0.01074        0.02492
   6389.00       -0.00977        0.02573
   6390.00       -0.00879        0.02666
   6391.00       -0.00781        0.02769
   6392.00       -0.00684        0.02882
   6393.00       -0.00586        0.03008
   6394.00       -0.00488        0.03142
   6395.00       -0.00391        0.03285
   6396.00       -0.00293        0.03438
   6397.00       -0.00195        0.03598
   6398.00       -0.00098        0.03766
   6399.00        0.00000        0.03941
   6400.00        0.00049        0.04121
   6401.00        0.00098        0.04309
   6402.00        0.00146        0.04501
   6403.00        0.00195        0.04698
   6404.00        0.00244        0.04900
   6405.00        0.00293        0.05104
   6406.00        0.00342        0.05310
   6407.00        0.00391        0.05521
   6408.00        0.00439        0.05731
   6409.00        0.00488        0.05943
   6410.00        0.00537        0.06155
   6411.00        0.00586        0.06367
   6412.00        0.00635        0.06578
   6413.00        0.00684        0.06789
   6414.00        0.00732        0.06998
   6415.00        0.00781        0.07204
   6416.00        0.00830        0.07407
   6417.00        0.00879        0.07608
   6418.00        0.00928        0.07805
   6419.00        0.00977        0.07997
   6420.00        0.01025        0.08186
   6421.00        0.01074        0.08369
   6422.00        0.01123        0.08549
   6423.00        0.01172        0.08722
   6424.00        0.01221        0.08891
   6425.00        0.01270        0.09053
   6426.00        0.01318        0.09210
   6427.00        0.01367        0.09360
   6428.00        0.01416        0.09505
   6429.00        0.01465        0.09642
   6430.00        0.01514        0.09773
   6431.00        0.01514        0.09898
   6432.00        0.01514        0.10017
   6433.00        0.01514        0.10129
   6434.00        0.01514        0.10236
   6435.00        0.01514        0.10335
   6436.00        0.01514        0.10428
   6437.00        0.01514        0.10515
   6438.00        0.01514        0.10596
   6439.00        0.01514        0.10672
   6440.00        0.01514        0.10742
   6441.00        0.01514        0.10806
   6442.00        0.01514        0.10867
   6443.00        0.01514        0.10922
   6444.00        0.01514        0.10973
   6445.00        0.01465        0.11018
   6446.00        0.01416        0.11061
   6447.00        0.01367        0.11101
   6448.00        0.01318        0.11136
   6449.00        0.01270        0.11169
   6450.00        0.01221        0.11200
   6451.00        0.01172        0.11229
   6452.00        0.01123        0.11256
   6453.00        0.01074        0.11282
   6454.00        0.01025        0.11307
   6455.00        0.00977        0.11331
   6456.00        0.00879        0.11356
   6457.00        0.00781        0.11380
   6458.00        0.00684        0.11406
   6459.00        0.00586        0.11432
   6460.00        0.00488        0.11459
   6461.00        0.00391        0.11488
   6462.00        0.00293        0.11520
   6463.00        0.00195        0.11554
   6464.00        0.00098        0.11589
   6465.00        0.00000        0.11629
   6466.00       -0.00098        0.11671
   6467.00       -0.00195        0.11717
   6468.00       -0.00293        0.11768
   6469.00       -0.00391        0.11821
   6470.00       -0.00488        0.11880
   6471.00       -0.00635        0.11943
   6472.00       -0.00781        0.12010
   6473.00       -0.00928        0.12082
   6474.00       -0.01074        0.12160
   6475.00       -0.01221        0.12241
   6476.00       -0.01367        0.12328
   6477.00       -0.01514        0.12421
   6478.00       -0.01660        0.12518
   6479.00       -0.01807        0.12621
   6480.00       -0.01953        0.12727
   6481.00       -0.02100        0.12842
   6482.00       -0.02197        0.12959
   6483.00       -0.02295        0.13083
   6484.00       -0.02393        0.13211
   6485.00       -0.02490        0.13344
   6486.00       -0.02588        0.13481
   6487.00       -0.02686        0.13623
   6488.00       -0.02783        0.13770
   6489.00       -0.02881        0.13921
   6490.00       -0.02979        0.14075
   6491.00       -0.03076        0.14233
   6492.00       -0.03174        0.14395
   6493.00       -0.03271        0.14560
   6494.00       -0.03320        0.14728
   6495.00       -0.03369        0.14899
   6496.00       -0.03418        0.15071
   6497.00       -0.03467        0.15247
   6498.00       -0.03516        0.15424
   6499.00       -0.03564        0.15602
   6500.00       -0.03613        0.15781
   6501.00       -0.03613        0.15961
   6502.00       -0.03613        0.16142
   6503.00       -0.03613        0.16322
   6504.00       -0.03613        0.16502
   6505.00       -0.03613        0.16682
   6506.00       -0.03613        0.16861
   6507.00       -0.03613        0.17038
   6508.00       -0.03564        0.17213
   6509.00       -0.03516        0.17387
   6510.00       -0.03467        0.17560
   6511.00       -0.03418        0.17728
   6512.00       -0.03369        0.17894
   6513.00       -0.03320        0.18057
   6514.00       -0.03271        0.18216
   6515.00       -0.03174        0.18372
   6516.00       -0.03076        0.18523
   6517.00       -0.02979        0.18671
   6518.00       -0.02881        0.18813
   6519.00       -0.02783        0.18950
   6520.00       -0.02686        0.19083
   6521.00       -0.02588        0.19209
   6522.00       -0.02490        0.19331
   6523.00       -0.02393        0.19447
   6524.00       -0.02246        0.19559
   6525.00       -0.02100        0.19662
   6526.00       -0.01953        0.19762
   6527.00       -0.01807        0.19855
   6528.00       -0.01660        0.19940
   6529.00       -0.01514        0.20021
   6530.00       -0.01367        0.20094
   6531.00       -0.01221        0.20161
   6532.00       -0.01074        0.20222
   6533.00       -0.00928        0.20277
   6534.00       -0.00781        0.20326
   6535.00       -0.00635        0.20369
   6536.00       -0.00488        0.20404
   6537.00       -0.00342        0.20435
   6538.00       -0.00195        0.20457
   6539.00       -0.00049        0.20476
   6540.00        0.00098        0.20488
   6541.00        0.00195        0.20494
   6542.00        0.00293        0.20494
   6543.00        0.00391        0.20490
   6544.00        0.00488        0.20480
   6545.00        0.00586        0.20465
   6546.00        0.00684        0.20445
   6547.00        0.00781        0.20421
   6548.00        0.00879        0.20392
   6549.00        0.00928        0.20358
   6550.00        0.00977        0.20322
   6551.00        0.01025        0.20280
   6552.00        0.01074        0.20236
   6553.00        0.01123        0.20187
   6554.00        0.01172        0.20137
   6555.00        0.01172        0.20084
   6556.00        0.01172        0.20027
   6557.00        0.01172        0.19969
   6558.00        0.01172        0.19908
   6559.00        0.01172        0.19846
   6560.00        0.01172        0.19781
   6561.00        0.01172        0.19717
   6562.00        0.01123        0.19650
   6563.00        0.01074        0.19583
   6564.00        0.01025        0.19516
   6565.00        0.00977        0.19449
   6566.00        0.00928        0.19380
   6567.00        0.00879        0.19312
   6568.00        0.00830        0.19244
   6569.00        0.00732        0.19177
   6570.00        0.00635        0.19112
   6571.00        0.00537        0.19046
   6572.00        0.00439        0.18982
   6573.00        0.00342        0.18918
   6574.00        0.00244        0.18857
   6575.00        0.00146        0.18797
   6576.00        0.00049        0.18738
   6577.00       -0.00049        0.18681
   6578.00       -0.00146        0.18628
   6579.00       -0.00244        0.18575
   6580.00       -0.00342        0.18526
   6581.00       -0.00439        0.18477
   6582.00       -0.00537        0.18431
   6583.00       -0.00635        0.18388
   6584.00       -0.00732        0.18347
   6585.00       -0.00830        0.18309
   6586.00       -0.00928        0.18274
   6587.00       -0.01025        0.18240
   6588.00       -0.01123        0.18210
   6589.00       -0.01221        0.18181
   6590.00       -0.01318        0.18156
   6591.00       -0.01416        0.18134
   6592.00       -0.01514        0.18112
   6593.00       -0.01611        0.18094
   6594.00       -0.01709        0.18079
   6595.00       -0.01807        0.18065
   6596.00       -0.01904        0.18054
   6597.00       -0.01953        0.18045
   6598.00       -0.02002        0.18039
   6599.00       -0.02051        0.18034
   6600.00       -0.02100        0.18031
   6601.00       -0.02148        0.18031
   6602.00       -0.02197        0.18031
   6603.00       -0.02246        0.18034
   6604.00       -0.02246        0.18039
   6605.00       -0.02246        0.18044
   6606.00       -0.02246        0.18051
   6607.00       -0.02246        0.18059
   6608.00       -0.02246        0.18069
   6609.00       -0.02197        0.18079
   6610.00       -0.02148        0.18091
   6611.00       -0.02100        0.18103
   6612.00       -0.02051        0.18115
   6613.00       -0.02002        0.18129
   6614.00       -0.01904        0.18143
   6615.00       -0.01807        0.18158
   6616.00       -0.01709        0.18172
   6617.00       -0.01611        0.18187
   6618.00       -0.01514        0.18202
   6619.00       -0.01367        0.18216
   6620.00       -0.01221        0.18231
   6621.00       -0.01074        0.18246
   6622.00       -0.00928        0.18262
   6623.00       -0.00781        0.18275
   6624.00       -0.00635        0.18289
   6625.00       -0.00488        0.18303
   6626.00       -0.00342        0.18317
   6627.00       -0.00146        0.18330
   6628.00        0.00049        0.18343
   6629.00        0.00244        0.18355
   6630.00        0.00439        0.18367
   6631.00        0.00635        0.18378
   6632.00        0.00830        0.18390
   6633.00        0.01025        0.18401
   6634.00        0.01221        0.18411
   6635.00        0.01416        0.18420
   6636.00        0.01611        0.18431
   6637.00        0.01807        0.18440
   6638.00        0.02002        0.18451
   6639.00        0.02197        0.18460
   6640.00        0.02393        0.18469
   6641.00        0.02588        0.18480
   6642.00        0.02783        0.18489
   6643.00        0.02979        0.18500
   6644.00        0.03125        0.18510
   6645.00        0.03271        0.18521
   6646.00        0.03418        0.18533
   6647.00        0.03564        0.18547
   6648.00        0.03711        0.18561
   6649.00        0.03857        0.18576
   6650.00        0.04004        0.18591
   6651.00        0.04102        0.18610
   6652.00        0.04199        0.18628
   6653.00        0.04297        0.18649
   6654.00        0.04395        0.18672
   6655.00        0.04492        0.18697
   6656.00        0.04541        0.18723
   6657.00        0.04590        0.18752
   6658.00        0.04639        0.18784
   6659.00        0.04688        0.18817
   6660.00        0.04688        0.18855
   6661.00        0.04688        0.18895
   6662.00        0.04688        0.18938
   6663.00        0.04688        0.18983
   6664.00        0.04688        0.19032
   6665.00        0.04639        0.19086
   6666.00        0.04590        0.19142
   6667.00        0.04541        0.19203
   6668.00        0.04492        0.19267
   6669.00        0.04395        0.19336
   6670.00        0.04297        0.19409
   6671.00        0.04199        0.19485
   6672.00        0.04102        0.19566
   6673.00        0.04004        0.19652
   6674.00        0.03906        0.19742
   6675.00        0.03760        0.19836
   6676.00        0.03613        0.19936
   6677.00        0.03467        0.20039
   6678.00        0.03320        0.20148
   6679.00        0.03174        0.20261
   6680.00        0.03027        0.20380
   6681.00        0.02881        0.20502
   6682.00        0.02686        0.20628
   6683.00        0.02490        0.20761
   6684.00        0.02295        0.20898
   6685.00        0.02100        0.21039
   6686.00        0.01904        0.21185
   6687.00        0.01709        0.21335
   6688.00        0.01514        0.21490
   6689.00        0.01318        0.21649
   6690.00        0.01123        0.21812
   6691.00        0.00928        0.21980
   6692.00        0.00732        0.22151
   6693.00        0.00537        0.22325
   6694.00        0.00342        0.22504
   6695.00        0.00146        0.22687
   6696.00       -0.00049        0.22871
   6697.00       -0.00244        0.23059
   6698.00       -0.00439        0.23251
   6699.00       -0.00635        0.23445
   6700.00       -0.00781        0.23640
   6701.00       -0.00928        0.23839
   6702.00       -0.01074        0.24040
   6703.00       -0.01221        0.24242
   6704.00       -0.01367        0.24446
   6705.00       -0.01514        0.24651
   6706.00       -0.01660        0.24857
   6707.00       -0.01807        0.25063
   6708.00       -0.01953        0.25270
   6709.00       -0.02051        0.25478
   6710.00       -0.02148        0.25685
   6711.00       -0.02246        0.25891
   6712.00       -0.02344        0.26097
   6713.00       -0.02441        0.26303
   6714.00       -0.02539        0.26506
   6715.00       -0.02588        0.26709
   6716.00       -0.02637        0.26909
   6717.00       -0.02686        0.27107
   6718.00       -0.02734        0.27304
   6719.00       -0.02783        0.27498
   6720.00       -0.02832        0.27689
   6721.00       -0.02881        0.27876
   6722.00       -0.02930        0.28061
   6723.00       -0.02930        0.28241
   6724.00       -0.02930        0.28418
   6725.00       -0.02930        0.28590
   6726.00       -0.02930        0.28760
   6727.00       -0.02930        0.28923
   6728.00       -0.02930        0.29082
   6729.00       -0.02930        0.29236
   6730.00       -0.02930        0.29385
   6731.00       -0.02930        0.29530
   6732.00       -0.02881        0.29669
   6733.00       -0.02832        0.29802
   6734.00       -0.02783        0.29930
   6735.00       -0.02734        0.30051
   6736.00       -0.02686        0.30167
   6737.00       -0.02637        0.30276
   6738.00       -0.02588        0.30382
   6739.00       -0.02539        0.30479
   6740.00       -0.02490        0.30571
   6741.00       -0.02441        0.30656
   6742.00       -0.02393        0.30736
   6743.00       -0.02344        0.30809
   6744.00       -0.02295        0.30876
   6745.00       -0.02246        0.30937
   6746.00       -0.02197        0.30992
   6747.00       -0.02148        0.31041
   6748.00       -0.02100        0.31085
   6749.00       -0.02051        0.31122
   6750.00       -0.02002        0.31154
   6751.00       -0.01953        0.31180
   6752.00       -0.01904        0.31200
   6753.00       -0.01855        0.31215
   6754.00       -0.01807        0.31224
   6755.00       -0.01758        0.31229
   6756.00       -0.01758        0.31229
   6757.00       -0.01758        0.31223
   6758.00       -0.01758        0.31213
   6759.00       -0.01758        0.31198
   6760.00       -0.01758        0.31180
   6761.00       -0.01758        0.31157
   6762.00       -0.01758        0.31131
   6763.00       -0.01758        0.31102
   6764.00       -0.01758        0.31068
   6765.00       -0.01758        0.31032
   6766.00       -0.01758        0.30992
   6767.00       -0.01758        0.30949
   6768.00       -0.01758        0.30905
   6769.00       -0.01758        0.30858
   6770.00       -0.01758        0.30809
   6771.00       -0.01758        0.30757
   6772.00       -0.01758        0.30704
   6773.00       -0.01758        0.30650
   6774.00       -0.01758        0.30594
   6775.00       -0.01758        0.30537
   6776.00       -0.01758        0.30479
   6777.00       -0.01758        0.30421
   6778.00       -0.01758        0.30362
   6779.00       -0.01758        0.30302
   6780.00       -0.01758        0.30241
   6781.00       -0.01758        0.30182
   6782.00       -0.01758        0.30122
   6783.00       -0.01758        0.30061
   6784.00       -0.01758        0.30002
   6785.00       -0.01758        0.29942
   6786.00       -0.01758        0.29884
   6787.00       -0.01758        0.29825
   6788.00       -0.01758        0.29767
   6789.00       -0.01758        0.29710
   6790.00       -0.01758        0.29652
   6791.00       -0.01758        0.29597
   6792.00       -0.01758        0.29541
   6793.00       -0.01709        0.29486
   6794.00       -0.01660        0.29433
   6795.00       -0.01611        0.29379
   6796.00       -0.01562        0.29326
   6797.00       -0.01514        0.29274
   6798.00       -0.01465        0.29222
   6799.00       -0.01416        0.29170
   6800.00       -0.01367        0.29118
   6801.00       -0.01318        0.29068
   6802.00       -0.01270        0.29016
   6803.00       -0.01221        0.28966
   6804.00       -0.01172        0.28914
   6805.00       -0.01123        0.28862
   6806.00       -0.01025        0.28810
   6807.00       -0.00928        0.28758
   6808.00       -0.00830        0.28705
   6809.00       -0.00732        0.28651
   6810.00       -0.00635        0.28595
   6811.00       -0.00537        0.28539
   6812.00       -0.00439        0.28481
   6813.00       -0.00342        0.28421
   6814.00       -0.00244        0.28360
   6815.00       -0.00146        0.28296
   6816.00       -0.00049        0.28230
   6817.00        0.00049        0.28162
   6818.00        0.00146        0.28091
   6819.00        0.00244        0.28018
   6820.00        0.00342        0.27942
   6821.00        0.00439        0.27861
   6822.00        0.00537        0.27779
   6823.00        0.00635        0.27692
   6824.00        0.00732        0.27600
   6825.00        0.00830        0.27505
   6826.00        0.00928        0.27408
   6827.00        0.00977        0.27304
   6828.00        0.01025        0.27197
   6829.00        0.01074        0.27086
   6830.00        0.01123        0.26968
   6831.00        0.01172        0.26848
   6832.00        0.01221        0.26721
   6833.00        0.01270        0.26590
   6834.00        0.01318        0.26453
   6835.00        0.01367        0.26311
   6836.00        0.01416        0.26164
   6837.00        0.01416        0.26012
   6838.00        0.01416        0.25853
   6839.00        0.01416        0.25688
   6840.00        0.01416        0.25519
   6841.00        0.01416        0.25345
   6842.00        0.01416        0.25163
   6843.00        0.01416        0.24977
   6844.00        0.01416        0.24785
   6845.00        0.01416        0.24588
   6846.00        0.01367        0.24385
   6847.00        0.01318        0.24176
   6848.00        0.01270        0.23962
   6849.00        0.01221        0.23743
   6850.00        0.01172        0.23517
   6851.00        0.01123        0.23286
   6852.00        0.01074        0.23051
   6853.00        0.01025        0.22810
   6854.00        0.00977        0.22566
   6855.00        0.00928        0.22314
   6856.00        0.00879        0.22060
   6857.00        0.00830        0.21800
   6858.00        0.00781        0.21536
   6859.00        0.00732        0.21268
   6860.00        0.00684        0.20995
   6861.00        0.00635        0.20718
   6862.00        0.00586        0.20438
   6863.00        0.00537        0.20152
   6864.00        0.00488        0.19865
   6865.00        0.00439        0.19574
   6866.00        0.00391        0.19279
   6867.00        0.00342        0.18982
   6868.00        0.00293        0.18683
   6869.00        0.00244        0.18379
   6870.00        0.00195        0.18074
   6871.00        0.00146        0.17767
   6872.00        0.00098        0.17458
   6873.00        0.00049        0.17146
   6874.00        0.00000        0.16832
   6875.00       -0.00049        0.16518
   6876.00       -0.00098        0.16202
   6877.00       -0.00098        0.15884
   6878.00       -0.00098        0.15565
   6879.00       -0.00098        0.15247
   6880.00       -0.00098        0.14926
   6881.00       -0.00098        0.14606
   6882.00       -0.00098        0.14284
   6883.00       -0.00098        0.13962
   6884.00       -0.00049        0.13641
   6885.00        0.00000        0.13319
   6886.00        0.00049        0.12997
   6887.00        0.00098        0.12677
   6888.00        0.00146        0.12355
   6889.00        0.00195        0.12035
   6890.00        0.00244        0.11716
   6891.00        0.00342        0.11397
   6892.00        0.00439        0.11078
   6893.00        0.00537        0.10760
   6894.00        0.00635        0.10443
   6895.00        0.00732        0.10129
   6896.00        0.00830        0.09814
   6897.00        0.00928        0.09500
   6898.00        0.01074        0.09189
   6899.00        0.01221        0.08878
   6900.00        0.01367        0.08569
   6901.00        0.01514        0.08261
   6902.00        0.01660        0.07956
   6903.00        0.01807        0.07651
   6904.00        0.01953        0.07349
   6905.00        0.02100        0.07047
   6906.00        0.02246        0.06747
   6907.00        0.02393        0.06450
   6908.00        0.02539        0.06154
   6909.00        0.02686        0.05859
   6910.00        0.02832        0.05568
   6911.00        0.02979        0.05278
   6912.00        0.03125        0.04990
   6913.00        0.03271        0.04703
   6914.00        0.03418        0.04419
   6915.00        0.03564        0.04138
   6916.00        0.03711        0.03859
   6917.00        0.03857        0.03581
   6918.00        0.04004        0.03307
   6919.00        0.04150        0.03035
   6920.00        0.04297        0.02765
   6921.00        0.04443        0.02498
   6922.00        0.04590        0.02234
   6923.00        0.04736        0.01971
   6924.00        0.04834        0.01714
   6925.00        0.04932        0.01457
   6926.00        0.05029        0.01204
   6927.00        0.05127        0.00955
   6928.00        0.05225        0.00708
   6929.00        0.05273        0.00465
   6930.00        0.05322        0.00226
   6931.00        0.05371       -0.00009
   6932.00        0.05420       -0.00241
   6933.00        0.05469       -0.00470
   6934.00        0.05469       -0.00694
   6935.00        0.05469       -0.00914
   6936.00        0.05469       -0.01129
   6937.00        0.05469       -0.01341
   6938.00        0.05420       -0.01547
   6939.00        0.05371       -0.01750
   6940.00        0.05322       -0.01947
   6941.00        0.05273       -0.02138
   6942.00        0.05176       -0.02324
   6943.00        0.05078       -0.02505
   6944.00        0.04980       -0.02681
   6945.00        0.04883       -0.02850
   6946.00        0.04736       -0.03014
   6947.00        0.04590       -0.03172
   6948.00        0.04443       -0.03323
   6949.00        0.04297       -0.03468
   6950.00        0.04150       -0.03606
   6951.00        0.03955       -0.03737
   6952.00        0.03760       -0.03862
   6953.00        0.03564       -0.03979
   6954.00        0.03369       -0.04089
   6955.00        0.03174       -0.04192
   6956.00        0.02930       -0.04288
   6957.00        0.02686       -0.04375
   6958.00        0.02441       -0.04456
   6959.00        0.02197       -0.04527
   6960.00        0.01953       -0.04591
   6961.00        0.01709       -0.04646
   6962.00        0.01465       -0.04695
   6963.00        0.01221       -0.04735
   6964.00        0.00977       -0.04765
   6965.00        0.00732       -0.04788
   6966.00        0.00488       -0.04803
   6967.00        0.00244       -0.04810
   6968.00        0.00000       -0.04807
   6969.00       -0.00244       -0.04796
   6970.00       -0.00488       -0.04778
   6971.00       -0.00732       -0.04750
   6972.00       -0.00977       -0.04713
   6973.00       -0.01172       -0.04669
   6974.00       -0.01367       -0.04617
   6975.00       -0.01562       -0.04558
   6976.00       -0.01758       -0.04489
   6977.00       -0.01953       -0.04413
   6978.00       -0.02148       -0.04327
   6979.00       -0.02295       -0.04236
   6980.00       -0.02441       -0.04137
   6981.00       -0.02588       -0.04030
   6982.00       -0.02734       -0.03915
   6983.00       -0.02832       -0.03795
   6984.00       -0.02930       -0.03668
   6985.00       -0.03027       -0.03534
   6986.00       -0.03125       -0.03394
   6987.00       -0.03174       -0.03247
   6988.00       -0.03223       -0.03094
   6989.00       -0.03271       -0.02937
   6990.00       -0.03271       -0.02774
   6991.00       -0.03271       -0.02606
   6992.00       -0.03271       -0.02434
   6993.00       -0.03271       -0.02257
   6994.00       -0.03223       -0.02077
   6995.00       -0.03174       -0.01892
   6996.00       -0.03125       -0.01704
   6997.00       -0.03076       -0.01514
   6998.00       -0.02979       -0.01320
   6999.00       -0.02881       -0.01125
   7000.00       -0.02783       -0.00926
   7001.00       -0.02686       -0.00728
   7002.00       -0.02539       -0.00526
   7003.00       -0.02393       -0.00325
   7004.00       -0.02246       -0.00122
   7005.00       -0.02100        0.00079
   7006.00       -0.01953        0.00282
   7007.00       -0.01807        0.00484
   7008.00       -0.01611        0.00685
   7009.00       -0.01416        0.00885
   7010.00       -0.01221        0.01083
   7011.00       -0.01025        0.01280
   7012.00       -0.00830        0.01474
   7013.00       -0.00635        0.01666
   7014.00       -0.00439        0.01857
   7015.00       -0.00244        0.02043
   7016.00       -0.00049        0.02226
   7017.00        0.00146        0.02406
   7018.00        0.00342        0.02583
   7019.00        0.00537        0.02754
   7020.00        0.00732        0.02924
   7021.00        0.00928        0.03087
   7022.00        0.01123        0.03246
   7023.00        0.01318        0.03401
   7024.00        0.01514        0.03551
   7025.00        0.01709        0.03694
   7026.00        0.01855        0.03835
   7027.00        0.02002        0.03969
   7028.00        0.02148        0.04097
   7029.00        0.02295        0.04221
   7030.00        0.02441        0.04340
   7031.00        0.02588        0.04453
   7032.00        0.02686        0.04559
   7033.00        0.02783        0.04662
   7034.00        0.02881        0.04758
   7035.00        0.02979        0.04848
   7036.00        0.03027        0.04933
   7037.00        0.03076        0.05014
   7038.00        0.03125        0.05089
   7039.00        0.03174        0.05159
   7040.00        0.03174        0.05225
   7041.00        0.03174        0.05286
   7042.00        0.03174        0.05342
   7043.00        0.03174        0.05392
   7044.00        0.03174        0.05441
   7045.00        0.03125        0.05484
   7046.00        0.03076        0.05524
   7047.00        0.03027        0.05560
   7048.00        0.02979        0.05592
   7049.00        0.02881        0.05623
   7050.00        0.02783        0.05650
   7051.00        0.02686        0.05675
   7052.00        0.02588        0.05698
   7053.00        0.02490        0.05719
   7054.00        0.02344        0.05739
   7055.00        0.02197        0.05757
   7056.00        0.02051        0.05774
   7057.00        0.01904        0.05791
   7058.00        0.01758        0.05807
   7059.00        0.01611        0.05824
   7060.00        0.01465        0.05843
   7061.00        0.01270        0.05861
   7062.00        0.01074        0.05879
   7063.00        0.00879        0.05901
   7064.00        0.00684        0.05923
   7065.00        0.00488        0.05949
   7066.00        0.00293        0.05977
   7067.00        0.00098        0.06007
   7068.00       -0.00098        0.06041
   7069.00       -0.00293        0.06078
   7070.00       -0.00488        0.06119
   7071.00       -0.00684        0.06165
   7072.00       -0.00879        0.06213
   7073.00       -0.01025        0.06268
   7074.00       -0.01172        0.06328
   7075.00       -0.01318        0.06392
   7076.00       -0.01465        0.06462
   7077.00       -0.01611        0.06538
   7078.00       -0.01758        0.06619
   7079.00       -0.01904        0.06706
   7080.00       -0.02051        0.06801
   7081.00       -0.02148        0.06900
   7082.00       -0.02246        0.07007
   7083.00       -0.02344        0.07121
   7084.00       -0.02441        0.07242
   7085.00       -0.02539        0.07368
   7086.00       -0.02637        0.07503
   7087.00       -0.02686        0.07645
   7088.00       -0.02734        0.07793
   7089.00       -0.02783        0.07948
   7090.00       -0.02832        0.08110
   7091.00       -0.02881        0.08279
   7092.00       -0.02881        0.08455
   7093.00       -0.02881        0.08638
   7094.00       -0.02881        0.08827
   7095.00       -0.02881        0.09024
   7096.00       -0.02881        0.09225
   7097.00       -0.02881        0.09435
   7098.00       -0.02832        0.09650
   7099.00       -0.02783        0.09869
   7100.00       -0.02734        0.10095
   7101.00       -0.02686        0.10327
   7102.00       -0.02637        0.10564
   7103.00       -0.02588        0.10805
   7104.00       -0.02539        0.11049
   7105.00       -0.02490        0.11299
   7106.00       -0.02441        0.11552
   7107.00       -0.02344        0.11809
   7108.00       -0.02246        0.12068
   7109.00       -0.02148        0.12331
   7110.00       -0.02051        0.12596
   7111.00       -0.01953        0.12862
   7112.00       -0.01855        0.13130
   7113.00       -0.01758        0.13399
   7114.00       -0.01660        0.13667
   7115.00       -0.01562        0.13936
   7116.00       -0.01465        0.14204
   7117.00       -0.01367        0.14473
   7118.00       -0.01270        0.14740
   7119.00       -0.01172        0.15004
   7120.00       -0.01074        0.15266
   7121.00       -0.01025        0.15524
   7122.00       -0.00977        0.15781
   7123.00       -0.00928        0.16032
   7124.00       -0.00879        0.16281
   7125.00       -0.00830        0.16524
   7126.00       -0.00781        0.16760
   7127.00       -0.00732        0.16992
   7128.00       -0.00684        0.17218
   7129.00       -0.00635        0.17436
   7130.00       -0.00635        0.17647
   7131.00       -0.00635        0.17851
   7132.00       -0.00635        0.18047
   7133.00       -0.00635        0.18234
   7134.00       -0.00635        0.18411
   7135.00       -0.00635        0.18581
   7136.00       -0.00635        0.18739
   7137.00       -0.00635        0.18889
   7138.00       -0.00635        0.19026
   7139.00       -0.00684        0.19154
   7140.00       -0.00732        0.19270
   7141.00       -0.00781        0.19376
   7142.00       -0.00830        0.19469
   7143.00       -0.00879        0.19551
   7144.00       -0.00928        0.19620
   7145.00       -0.00977        0.19676
   7146.00       -0.01025        0.19720
   7147.00       -0.01074        0.19753
   7148.00       -0.01123        0.19771
   7149.00       -0.01172        0.19777
   7150.00       -0.01221        0.19769
   7151.00       -0.01270        0.19748
   7152.00       -0.01318        0.19714
   7153.00       -0.01367        0.19667
   7154.00       -0.01416        0.19608
   7155.00       -0.01465        0.19533
   7156.00       -0.01514        0.19447
   7157.00       -0.01562        0.19347
   7158.00       -0.01611        0.19235
   7159.00       -0.01660        0.19110
   7160.00       -0.01709        0.18971
   7161.00       -0.01758        0.18822
   7162.00       -0.01807        0.18658
   7163.00       -0.01855        0.18484
   7164.00       -0.01904        0.18298
   7165.00       -0.01953        0.18100
   7166.00       -0.02002        0.17891
   7167.00       -0.02051        0.17671
   7168.00       -0.02100        0.17441
   7169.00       -0.02148        0.17200
   7170.00       -0.02197        0.16949
   7171.00       -0.02246        0.16690
   7172.00       -0.02246        0.16422
   7173.00       -0.02246        0.16144
   7174.00       -0.02246        0.15858
   7175.00       -0.02246        0.15564
   7176.00       -0.02246        0.15263
   7177.00       -0.02246        0.14955
   7178.00       -0.02246        0.14641
   7179.00       -0.02246        0.14320
   7180.00       -0.02197        0.13995
   7181.00       -0.02148        0.13664
   7182.00       -0.02100        0.13329
   7183.00       -0.02051        0.12990
   7184.00       -0.02002        0.12646
   7185.00       -0.01953        0.12300
   7186.00       -0.01904        0.11952
   7187.00       -0.01855        0.11601
   7188.00       -0.01758        0.11249
   7189.00       -0.01660        0.10895
   7190.00       -0.01562        0.10539
   7191.00       -0.01465        0.10184
   7192.00       -0.01367        0.09830
   7193.00       -0.01270        0.09474
   7194.00       -0.01172        0.09120
   7195.00       -0.01074        0.08768
   7196.00       -0.00977        0.08417
   7197.00       -0.00879        0.08069
   7198.00       -0.00781        0.07722
   7199.00       -0.00684        0.07378
   7200.00       -0.00586        0.07037
   7201.00       -0.00488        0.06700
   7202.00       -0.00391        0.06366
   7203.00       -0.00293        0.06036
   7204.00       -0.00195        0.05710
   7205.00       -0.00098        0.05389
   7206.00        0.00000        0.05072
   7207.00        0.00098        0.04759
   7208.00        0.00195        0.04451
   7209.00        0.00293        0.04149
   7210.00        0.00342        0.03851
   7211.00        0.00391        0.03560
   7212.00        0.00439        0.03273
   7213.00        0.00488        0.02991
   7214.00        0.00537        0.02715
   7215.00        0.00586        0.02444
   7216.00        0.00635        0.02179
   7217.00        0.00635        0.01920
   7218.00        0.00635        0.01665
   7219.00        0.00635        0.01416
   7220.00        0.00635        0.01172
   7221.00        0.00635        0.00934
   7222.00        0.00635        0.00702
   7223.00        0.00586        0.00473
   7224.00        0.00537        0.00250
   7225.00        0.00488        0.00034
   7226.00        0.00439       -0.00180
   7227.00        0.00391       -0.00388
   7228.00        0.00342       -0.00592
   7229.00        0.00293       -0.00790
   7230.00        0.00195       -0.00986
   7231.00        0.00098       -0.01176
   7232.00        0.00000       -0.01363
   7233.00       -0.00098       -0.01544
   7234.00       -0.00195       -0.01723
   7235.00       -0.00293       -0.01898
   7236.00       -0.00391       -0.02069
   7237.00       -0.00488       -0.02237
   7238.00       -0.00635       -0.02400
   7239.00       -0.00781       -0.02562
   7240.00       -0.00928       -0.02719
   7241.00       -0.01074       -0.02873
   7242.00       -0.01221       -0.03024
   7243.00       -0.01367       -0.03172
   7244.00       -0.01514       -0.03317
   7245.00       -0.01660       -0.03459
   7246.00       -0.01807       -0.03600
   7247.00       -0.01953       -0.03735
   7248.00       -0.02100       -0.03868
   7249.00       -0.02246       -0.03998
   7250.00       -0.02393       -0.04124
   7251.00       -0.02490       -0.04248
   7252.00       -0.02588       -0.04369
   7253.00       -0.02686       -0.04486
   7254.00       -0.02783       -0.04599
   7255.00       -0.02881       -0.04709
   7256.00       -0.02979       -0.04816
   7257.00       -0.03076       -0.04916
   7258.00       -0.03125       -0.05014
   7259.00       -0.03174       -0.05109
   7260.00       -0.03223       -0.05197
   7261.00       -0.03271       -0.05280
   7262.00       -0.03320       -0.05359
   7263.00       -0.03369       -0.05432
   7264.00       -0.03369       -0.05499
   7265.00       -0.03369       -0.05560
   7266.00       -0.03369       -0.05615
   7267.00       -0.03369       -0.05664
   7268.00       -0.03320       -0.05705
   7269.00       -0.03271       -0.05739
   7270.00       -0.03223       -0.05766
   7271.00       -0.03174       -0.05785
   7272.00       -0.03076       -0.05794
   7273.00       -0.02979       -0.05795
   7274.00       -0.02881       -0.05788
   7275.00       -0.02783       -0.05771
   7276.00       -0.02686       -0.05743
   7277.00       -0.02539       -0.05705
   7278.00       -0.02393       -0.05658
   7279.00       -0.02246       -0.05600
   7280.00       -0.02100       -0.05530
   7281.00       -0.01904       -0.05449
   7282.00       -0.01709       -0.05356
   7283.00       -0.01514       -0.05251
   7284.00       -0.01318       -0.05133
   7285.00       -0.01123       -0.05003
   7286.00       -0.00928       -0.04860
   7287.00       -0.00732       -0.04704
   7288.00       -0.00488       -0.04533
   7289.00       -0.00244       -0.04350
   7290.00        0.00000       -0.04152
   7291.00        0.00244       -0.03940
   7292.00        0.00488       -0.03714
   7293.00        0.00732       -0.03474
   7294.00        0.00977       -0.03220
   7295.00        0.01221       -0.02951
   7296.00        0.01465       -0.02667
   7297.00        0.01709       -0.02368
   7298.00        0.01953       -0.02055
   7299.00        0.02197       -0.01729
   7300.00        0.02441       -0.01387
   7301.00        0.02686       -0.01031
   7302.00        0.02881       -0.00662
   7303.00        0.03076       -0.00278
   7304.00        0.03271        0.00119
   7305.00        0.03467        0.00531
   7306.00        0.03662        0.00955
   7307.00        0.03857        0.01393
   7308.00        0.04053        0.01843
   7309.00        0.04199        0.02306
   7310.00        0.04346        0.02780
   7311.00        0.04492        0.03265
   7312.00        0.04639        0.03763
   7313.00        0.04785        0.04271
   7314.00        0.04883        0.04790
   7315.00        0.04980        0.05318
   7316.00        0.05078        0.05855
   7317.00        0.05176        0.06403
   7318.00        0.05225        0.06956
   7319.00        0.05273        0.07520
   7320.00        0.05322        0.08089
   7321.00        0.05371        0.08665
   7322.00        0.05371        0.09247
   7323.00        0.05371        0.09834
   7324.00        0.05371        0.10428
   7325.00        0.05371        0.11024
   7326.00        0.05322        0.11624
   7327.00        0.05273        0.12227
   7328.00        0.05225        0.12833
   7329.00        0.05176        0.13440
   7330.00        0.05078        0.14047
   7331.00        0.04980        0.14656
   7332.00        0.04883        0.15265
   7333.00        0.04785        0.15872
   7334.00        0.04688        0.16478
   7335.00        0.04590        0.17081
   7336.00        0.04443        0.17682
   7337.00        0.04297        0.18280
   7338.00        0.04150        0.18874
   7339.00        0.04004        0.19464
   7340.00        0.03857        0.20049
   7341.00        0.03711        0.20627
   7342.00        0.03564        0.21201
   7343.00        0.03418        0.21767
   7344.00        0.03271        0.22327
   7345.00        0.03125        0.22879
   7346.00        0.02930        0.23424
   7347.00        0.02734        0.23959
   7348.00        0.02539        0.24487
   7349.00        0.02344        0.25006
   7350.00        0.02148        0.25514
   7351.00        0.02002        0.26013
   7352.00        0.01855        0.26503
   7353.00        0.01709        0.26982
   7354.00        0.01562        0.27451
   7355.00        0.01416        0.27908
   7356.00        0.01270        0.28354
   7357.00        0.01123        0.28790
   7358.00        0.00977        0.29214
   7359.00        0.00830        0.29626
   7360.00        0.00684        0.30028
   7361.00        0.00537        0.30417
   7362.00        0.00439        0.30794
   7363.00        0.00342        0.31160
   7364.00        0.00244        0.31512
   7365.00        0.00146        0.31854
   7366.00        0.00049        0.32185
   7367.00       -0.00049        0.32503
   7368.00       -0.00146        0.32809
   7369.00       -0.00244        0.33104
   7370.00       -0.00293        0.33386
   7371.00       -0.00342        0.33658
   7372.00       -0.00391        0.33917
   7373.00       -0.00439        0.34164
   7374.00       -0.00488        0.34401
   7375.00       -0.00537        0.34627
   7376.00       -0.00586        0.34840
   7377.00       -0.00586        0.35045
   7378.00       -0.00586        0.35237
   7379.00       -0.00586        0.35419
   7380.00       -0.00586        0.35590
   7381.00       -0.00586        0.35751
   7382.00       -0.00586        0.35902
   7383.00       -0.00586        0.36043
   7384.00       -0.00586        0.36174
   7385.00       -0.00586        0.36296
   7386.00       -0.00586        0.36409
   7387.00       -0.00586        0.36511
   7388.00       -0.00537        0.36606
   7389.00       -0.00488        0.36690
   7390.00       -0.00439        0.36766
   7391.00       -0.00391        0.36835
   7392.00       -0.00342        0.36894
   7393.00       -0.00293        0.36945
   7394.00       -0.00244        0.36987
   7395.00       -0.00195        0.37022
   7396.00       -0.00195        0.37048
   7397.00       -0.00195        0.37068
   7398.00       -0.00195        0.37079
   7399.00       -0.00195        0.37083
   7400.00       -0.00195        0.37080
   7401.00       -0.00195        0.37070
   7402.00       -0.00195        0.37051
   7403.00       -0.00195        0.37025
   7404.00       -0.00195        0.36993
   7405.00       -0.00195        0.36954
   7406.00       -0.00195        0.36906
   7407.00       -0.00195        0.36853
   7408.00       -0.00244        0.36794
   7409.00       -0.00293        0.36726
   7410.00       -0.00342        0.36652
   7411.00       -0.00391        0.36571
   7412.00       -0.00439        0.36482
   7413.00       -0.00488        0.36388
   7414.00       -0.00537        0.36287
   7415.00       -0.00586        0.36179
   7416.00       -0.00635        0.36064
   7417.00       -0.00732        0.35942
   7418.00       -0.00830        0.35814
   7419.00       -0.00928        0.35678
   7420.00       -0.01025        0.35536
   7421.00       -0.01123        0.35388
   7422.00       -0.01221        0.35233
   7423.00       -0.01318        0.35071
   7424.00       -0.01416        0.34901
   7425.00       -0.01514        0.34726
   7426.00       -0.01611        0.34544
   7427.00       -0.01709        0.34355
   7428.00       -0.01807        0.34160
   7429.00       -0.01904        0.33957
   7430.00       -0.02002        0.33749
   7431.00       -0.02100        0.33533
   7432.00       -0.02197        0.33311
   7433.00       -0.02295        0.33084
   7434.00       -0.02393        0.32849
   7435.00       -0.02490        0.32608
   7436.00       -0.02588        0.32362
   7437.00       -0.02686        0.32109
   7438.00       -0.02783        0.31850
   7439.00       -0.02881        0.31586
   7440.00       -0.02979        0.31316
   7441.00       -0.03076        0.31039
   7442.00       -0.03174        0.30757
   7443.00       -0.03271        0.30470
   7444.00       -0.03369        0.30177
   7445.00       -0.03467        0.29881
   7446.00       -0.03564        0.29578
   7447.00       -0.03613        0.29271
   7448.00       -0.03662        0.28960
   7449.00       -0.03711        0.28644
   7450.00       -0.03760        0.28325
   7451.00       -0.03809        0.28001
   7452.00       -0.03857        0.27673
   7453.00       -0.03857        0.27342
   7454.00       -0.03857        0.27008
   7455.00       -0.03857        0.26671
   7456.00       -0.03857        0.26331
   7457.00       -0.03857        0.25989
   7458.00       -0.03857        0.25644
   7459.00       -0.03809        0.25296
   7460.00       -0.03760        0.24948
   7461.00       -0.03711        0.24597
   7462.00       -0.03662        0.24245
   7463.00       -0.03613        0.23892
   7464.00       -0.03516        0.23538
   7465.00       -0.03418        0.23184
   7466.00       -0.03320        0.22830
   7467.00       -0.03223        0.22475
   7468.00       -0.03125        0.22121
   7469.00       -0.03027        0.21767
   7470.00       -0.02881        0.21413
   7471.00       -0.02734        0.21060
   7472.00       -0.02588        0.20709
   7473.00       -0.02441        0.20358
   7474.00       -0.02295        0.20010
   7475.00       -0.02148        0.19664
   7476.00       -0.02002        0.19318
   7477.00       -0.01855        0.18976
   7478.00       -0.01709        0.18636
   7479.00       -0.01562        0.18297
   7480.00       -0.01416        0.17963
   7481.00       -0.01221        0.17630
   7482.00       -0.01025        0.17300
   7483.00       -0.00830        0.16974
   7484.00       -0.00635        0.16652
   7485.00       -0.00439        0.16333
   7486.00       -0.00293        0.16017
   7487.00       -0.00146        0.15704
   7488.00        0.00000        0.15396
   7489.00        0.00146        0.15092
   7490.00        0.00293        0.14792
   7491.00        0.00439        0.14496
   7492.00        0.00586        0.14204
   7493.00        0.00732        0.13916
   7494.00        0.00879        0.13634
   7495.00        0.01025        0.13354
   7496.00        0.01172        0.13080
   7497.00        0.01270        0.12810
   7498.00        0.01367        0.12544
   7499.00        0.01465        0.12285
   7500.00        0.01562        0.12029
   7501.00        0.01660        0.11777
   7502.00        0.01758        0.11531
   7503.00        0.01807        0.11288
   7504.00        0.01855        0.11052
   7505.00        0.01904        0.10820
   7506.00        0.01953        0.10593
   7507.00        0.02002        0.10370
   7508.00        0.02002        0.10152
   7509.00        0.02002        0.09940
   7510.00        0.02002        0.09732
   7511.00        0.02002        0.09529
   7512.00        0.02002        0.09331
   7513.00        0.02002        0.09138
   7514.00        0.01953        0.08951
   7515.00        0.01904        0.08768
   7516.00        0.01855        0.08589
   7517.00        0.01807        0.08417
   7518.00        0.01758        0.08250
   7519.00        0.01709        0.08087
   7520.00        0.01660        0.07932
   7521.00        0.01562        0.07779
   7522.00        0.01465        0.07634
   7523.00        0.01367        0.07494
   7524.00        0.01270        0.07358
   7525.00        0.01172        0.07228
   7526.00        0.01074        0.07104
   7527.00        0.00977        0.06985
   7528.00        0.00879        0.06874
   7529.00        0.00781        0.06767
   7530.00        0.00684        0.06667
   7531.00        0.00586        0.06572
   7532.00        0.00488        0.06483
   7533.00        0.00391        0.06401
   7534.00        0.00293        0.06325
   7535.00        0.00195        0.06256
   7536.00        0.00098        0.06192
   7537.00        0.00000        0.06136
   7538.00       -0.00098        0.06085
   7539.00       -0.00195        0.06042
   7540.00       -0.00244        0.06006
   7541.00       -0.00293        0.05977
   7542.00       -0.00342        0.05956
   7543.00       -0.00391        0.05940
   7544.00       -0.00439        0.05933
   7545.00       -0.00488        0.05931
   7546.00       -0.00537        0.05939
   7547.00       -0.00537        0.05952
   7548.00       -0.00537        0.05974
   7549.00       -0.00537        0.06003
   7550.00       -0.00537        0.06039
   7551.00       -0.00537        0.06085
   7552.00       -0.00537        0.06137
   7553.00       -0.00488        0.06198
   7554.00       -0.00439        0.06265
   7555.00       -0.00391        0.06342
   7556.00       -0.00342        0.06425
   7557.00       -0.00293        0.06517
   7558.00       -0.00244        0.06618
   7559.00       -0.00146        0.06725
   7560.00       -0.00049        0.06841
   7561.00        0.00049        0.06964
   7562.00        0.00146        0.07095
   7563.00        0.00244        0.07234
   7564.00        0.00342        0.07381
   7565.00        0.00439        0.07535
   7566.00        0.00586        0.07695
   7567.00        0.00732        0.07864
   7568.00        0.00879        0.08041
   7569.00        0.01025        0.08224
   7570.00        0.01172        0.08415
   7571.00        0.01318        0.08612
   7572.00        0.01465        0.08817
   7573.00        0.01611        0.09029
   7574.00        0.01758        0.09245
   7575.00        0.01904        0.09470
   7576.00        0.02051        0.09700
   7577.00        0.02197        0.09937
   7578.00        0.02344        0.10179
   7579.00        0.02490        0.10426
   7580.00        0.02637        0.10680
   7581.00        0.02783        0.10939
   7582.00        0.02930        0.11201
   7583.00        0.03076        0.11470
   7584.00        0.03223        0.11743
   7585.00        0.03320        0.12021
   7586.00        0.03418        0.12303
   7587.00        0.03516        0.12589
   7588.00        0.03613        0.12878
   7589.00        0.03711        0.13171
   7590.00        0.03809        0.13467
   7591.00        0.03906        0.13768
   7592.00        0.03955        0.14070
   7593.00        0.04004        0.14375
   7594.00        0.04053        0.14684
   7595.00        0.04102        0.14993
   7596.00        0.04150        0.15305
   7597.00        0.04150        0.15619
   7598.00        0.04150        0.15933
   7599.00        0.04150        0.16251
   7600.00        0.04150        0.16568
   7601.00        0.04102        0.16887
   7602.00        0.04053        0.17207
   7603.00        0.04004        0.17528
   7604.00        0.03955        0.17850
   7605.00        0.03906        0.18170
   7606.00        0.03809        0.18492
   7607.00        0.03711        0.18814
   7608.00        0.03613        0.19136
   7609.00        0.03516        0.19458
   7610.00        0.03418        0.19780
   7611.00        0.03271        0.20100
   7612.00        0.03125        0.20421
   7613.00        0.02979        0.20741
   7614.00        0.02832        0.21060
   7615.00        0.02686        0.21379
   7616.00        0.02539        0.21696
   7617.00        0.02393        0.22014
   7618.00        0.02197        0.22331
   7619.00        0.02002        0.22646
   7620.00        0.01807        0.22960
   7621.00        0.01611        0.23274
   7622.00        0.01416        0.23587
   7623.00        0.01221        0.23898
   7624.00        0.01025        0.24210
   7625.00        0.00830        0.24519
   7626.00        0.00635        0.24829
   7627.00        0.00439        0.25137
   7628.00        0.00244        0.25446
   7629.00        0.00049        0.25752
   7630.00       -0.00146        0.26059
   7631.00       -0.00342        0.26364
   7632.00       -0.00537        0.26669
   7633.00       -0.00684        0.26973
   7634.00       -0.00830        0.27278
   7635.00       -0.00977        0.27582
   7636.00       -0.01123        0.27885
   7637.00       -0.01270        0.28188
   7638.00       -0.01416        0.28491
   7639.00       -0.01562        0.28793
   7640.00       -0.01660        0.29097
   7641.00       -0.01758        0.29401
   7642.00       -0.01855        0.29703
   7643.00       -0.01953        0.30006
   7644.00       -0.02051        0.30310
   7645.00       -0.02148        0.30614
   7646.00       -0.02197        0.30917
   7647.00       -0.02246        0.31223
   7648.00       -0.02295        0.31528
   7649.00       -0.02344        0.31833
   7650.00       -0.02344        0.32140
   7651.00       -0.02344        0.32446
   7652.00       -0.02344        0.32753
   7653.00       -0.02344        0.33061
   7654.00       -0.02344        0.33369
   7655.00       -0.02295        0.33679
   7656.00       -0.02246        0.33989
   7657.00       -0.02197        0.34299
   7658.00       -0.02148        0.34610
   7659.00       -0.02100        0.34921
   7660.00       -0.02051        0.35234
   7661.00       -0.01953        0.35545
   7662.00       -0.01855        0.35858
   7663.00       -0.01758        0.36171
   7664.00       -0.01660        0.36485
   7665.00       -0.01562        0.36798
   7666.00       -0.01465        0.37111
   7667.00       -0.01367        0.37424
   7668.00       -0.01270        0.37737
   7669.00       -0.01172        0.38049
   7670.00       -0.01025        0.38362
   7671.00       -0.00879        0.38673
   7672.00       -0.00732        0.38983
   7673.00       -0.00586        0.39293
   7674.00       -0.00439        0.39601
   7675.00       -0.00293        0.39908
   7676.00       -0.00146        0.40213
   7677.00        0.00000        0.40517
   7678.00        0.00146        0.40819
   7679.00        0.00244        0.41118
   7680.00        0.00342        0.41415
   7681.00        0.00439        0.41710
   7682.00        0.00537        0.42001
   7683.00        0.00635        0.42290
   7684.00        0.00732        0.42575
   7685.00        0.00830        0.42857
   7686.00        0.00928        0.43135
   7687.00        0.01025        0.43408
   7688.00        0.01123        0.43678
   7689.00        0.01172        0.43942
   7690.00        0.01221        0.44202
   7691.00        0.01270        0.44456
   7692.00        0.01318        0.44707
   7693.00        0.01367        0.44949
   7694.00        0.01416        0.45187
   7695.00        0.01416        0.45418
   7696.00        0.01416        0.45644
   7697.00        0.01416        0.45862
   7698.00        0.01416        0.46072
   7699.00        0.01416        0.46277
   7700.00        0.01416        0.46472
   7701.00        0.01416        0.46661
   7702.00        0.01367        0.46841
   7703.00        0.01318        0.47014
   7704.00        0.01270        0.47179
   7705.00        0.01221        0.47333
   7706.00        0.01172        0.47479
   7707.00        0.01123        0.47617
   7708.00        0.01074        0.47743
   7709.00        0.01025        0.47862
   7710.00        0.00928        0.47971
   7711.00        0.00830        0.48068
   7712.00        0.00732        0.48155
   7713.00        0.00635        0.48233
   7714.00        0.00537        0.48300
   7715.00        0.00439        0.48357
   7716.00        0.00342        0.48402
   7717.00        0.00244        0.48438
   7718.00        0.00146        0.48460
   7719.00        0.00049        0.48473
   7720.00       -0.00049        0.48474
   7721.00       -0.00146        0.48463
   7722.00       -0.00244        0.48441
   7723.00       -0.00342        0.48407
   7724.00       -0.00439        0.48361
   7725.00       -0.00537        0.48305
   7726.00       -0.00635        0.48236
   7727.00       -0.00732        0.48155
   7728.00       -0.00781        0.48062
   7729.00       -0.00830        0.47957
   7730.00       -0.00879        0.47841
   7731.00       -0.00928        0.47713
   7732.00       -0.00977        0.47574
   7733.00       -0.01025        0.47421
   7734.00       -0.01074        0.47258
   7735.00       -0.01123        0.47083
   7736.00       -0.01172        0.46896
   7737.00       -0.01172        0.46700
   7738.00       -0.01172        0.46489
   7739.00       -0.01172        0.46269
   7740.00       -0.01172        0.46037
   7741.00       -0.01172        0.45795
   7742.00       -0.01172        0.45541
   7743.00       -0.01172        0.45277
   7744.00       -0.01172        0.45003
   7745.00       -0.01123        0.44717
   7746.00       -0.01074        0.44423
   7747.00       -0.01025        0.44118
   7748.00       -0.00977        0.43803
   7749.00       -0.00928        0.43480
   7750.00       -0.00879        0.43146
   7751.00       -0.00830        0.42804
   7752.00       -0.00781        0.42453
   7753.00       -0.00732        0.42094
   7754.00       -0.00684        0.41727
   7755.00       -0.00635        0.41351
   7756.00       -0.00586        0.40968
   7757.00       -0.00537        0.40578
   7758.00       -0.00488        0.40181
   7759.00       -0.00439        0.39777
   7760.00       -0.00391        0.39366
   7761.00       -0.00342        0.38950
   7762.00       -0.00293        0.38527
   7763.00       -0.00244        0.38098
   7764.00       -0.00195        0.37665
   7765.00       -0.00146        0.37227
   7766.00       -0.00098        0.36783
   7767.00       -0.00049        0.36336
   7768.00        0.00000        0.35886
   7769.00        0.00049        0.35431
   7770.00        0.00098        0.34973
   7771.00        0.00146        0.34512
   7772.00        0.00195        0.34048
   7773.00        0.00244        0.33582
   7774.00        0.00293        0.33115
   7775.00        0.00342        0.32645
   7776.00        0.00391        0.32173
   7777.00        0.00391        0.31700
   7778.00        0.00391        0.31227
   7779.00        0.00391        0.30754
   7780.00        0.00391        0.30280
   7781.00        0.00391        0.29805
   7782.00        0.00391        0.29332
   7783.00        0.00391        0.28859
   7784.00        0.00391        0.28386
   7785.00        0.00342        0.27914
   7786.00        0.00293        0.27444
   7787.00        0.00244        0.26976
   7788.00        0.00195        0.26509
   7789.00        0.00146        0.26045
   7790.00        0.00098        0.25583
   7791.00        0.00049        0.25122
   7792.00        0.00000        0.24666
   7793.00       -0.00049        0.24211
   7794.00       -0.00098        0.23759
   7795.00       -0.00195        0.23311
   7796.00       -0.00293        0.22865
   7797.00       -0.00391        0.22423
   7798.00       -0.00488        0.21985
   7799.00       -0.00586        0.21552
   7800.00       -0.00684        0.21121
   7801.00       -0.00781        0.20694
   7802.00       -0.00879        0.20273
   7803.00       -0.00977        0.19855
   7804.00       -0.01074        0.19441
   7805.00       -0.01172        0.19032
   7806.00       -0.01270        0.18626
   7807.00       -0.01367        0.18227
   7808.00       -0.01465        0.17831
   7809.00       -0.01562        0.17441
   7810.00       -0.01660        0.17055
   7811.00       -0.01758        0.16673
   7812.00       -0.01807        0.16298
   7813.00       -0.01855        0.15926
   7814.00       -0.01904        0.15559
   7815.00       -0.01953        0.15198
   7816.00       -0.02002        0.14842
   7817.00       -0.02051        0.14490
   7818.00       -0.02100        0.14143
   7819.00       -0.02148        0.13802
   7820.00       -0.02197        0.13464
   7821.00       -0.02197        0.13133
   7822.00       -0.02197        0.12807
   7823.00       -0.02197        0.12485
   7824.00       -0.02197        0.12167
   7825.00       -0.02197        0.11856
   7826.00       -0.02197        0.11549
   7827.00       -0.02197        0.11247
   7828.00       -0.02197        0.10950
   7829.00       -0.02148        0.10657
   7830.00       -0.02100        0.10370
   7831.00       -0.02051        0.10088
   7832.00       -0.02002        0.09810
   7833.00       -0.01953        0.09537
   7834.00       -0.01904        0.09270
   7835.00       -0.01855        0.09006
   7836.00       -0.01807        0.08748
   7837.00       -0.01709        0.08495
   7838.00       -0.01611        0.08247
   7839.00       -0.01514        0.08003
   7840.00       -0.01416        0.07765
   7841.00       -0.01318        0.07530
   7842.00       -0.01221        0.07301
   7843.00       -0.01123        0.07079
   7844.00       -0.01025        0.06859
   7845.00       -0.00928        0.06645
   7846.00       -0.00830        0.06436
   7847.00       -0.00732        0.06232
   7848.00       -0.00635        0.06033
   7849.00       -0.00537        0.05838
   7850.00       -0.00439        0.05650
   7851.00       -0.00342        0.05466
   7852.00       -0.00244        0.05287
   7853.00       -0.00146        0.05115
   7854.00       -0.00049        0.04947
   7855.00        0.00049        0.04784
   7856.00        0.00146        0.04628
   7857.00        0.00244        0.04475
   7858.00        0.00342        0.04330
   7859.00        0.00439        0.04190
   7860.00        0.00537        0.04054
   7861.00        0.00586        0.03926
   7862.00        0.00635        0.03802
   7863.00        0.00684        0.03685
   7864.00        0.00732        0.03574
   7865.00        0.00781        0.03468
   7866.00        0.00830        0.03369
   7867.00        0.00879        0.03276
   7868.00        0.00879        0.03189
   7869.00        0.00879        0.03108
   7870.00        0.00879        0.03033
   7871.00        0.00879        0.02965
   7872.00        0.00879        0.02904
   7873.00        0.00879        0.02849
   7874.00        0.00879        0.02800
   7875.00        0.00830        0.02757
   7876.00        0.00781        0.02722
   7877.00        0.00732        0.02693
   7878.00        0.00684        0.02670
   7879.00        0.00635        0.02655
   7880.00        0.00586        0.02646
   7881.00        0.00488        0.02643
   7882.00        0.00391        0.02647
   7883.00        0.00293        0.02658
   7884.00        0.00195        0.02676
   7885.00        0.00098        0.02701
   7886.00        0.00000        0.02731
   7887.00       -0.00098        0.02768
   7888.00       -0.00195        0.02812
   7889.00       -0.00342        0.02863
   7890.00       -0.00488        0.02921
   7891.00       -0.00635        0.02983
   7892.00       -0.00781        0.03053
   7893.00       -0.00928        0.03130
   7894.00       -0.01074        0.03210
   7895.00       -0.01221        0.03299
   7896.00       -0.01367        0.03394
   7897.00       -0.01514        0.03493
   7898.00       -0.01660        0.03598
   7899.00       -0.01807        0.03709
   7900.00       -0.01953        0.03825
   7901.00       -0.02100        0.03947
   7902.00       -0.02246        0.04074
   7903.00       -0.02393        0.04207
   7904.00       -0.02490        0.04343
   7905.00       -0.02588        0.04485
   7906.00       -0.02686        0.04630
   7907.00       -0.02783        0.04781
   7908.00       -0.02881        0.04935
   7909.00       -0.02979        0.05092
   7910.00       -0.03076        0.05254
   7911.00       -0.03174        0.05418
   7912.00       -0.03223        0.05586
   7913.00       -0.03271        0.05757
   7914.00       -0.03320        0.05931
   7915.00       -0.03369        0.06108
   7916.00       -0.03418        0.06287
   7917.00       -0.03467        0.06468
   7918.00       -0.03516        0.06651
   7919.00       -0.03516        0.06836
   7920.00       -0.03516        0.07021
   7921.00       -0.03516        0.07208
   7922.00       -0.03516        0.07396
   7923.00       -0.03516        0.07585
   7924.00       -0.03516        0.07774
   7925.00       -0.03467        0.07964
   7926.00       -0.03418        0.08154
   7927.00       -0.03369        0.08344
   7928.00       -0.03320        0.08533
   7929.00       -0.03271        0.08722
   7930.00       -0.03223        0.08910
   7931.00       -0.03174        0.09097
   7932.00       -0.03076        0.09283
   7933.00       -0.02979        0.09468
   7934.00       -0.02881        0.09651
   7935.00       -0.02783        0.09833
   7936.00       -0.02686        0.10014
   7937.00       -0.02588        0.10193
   7938.00       -0.02490        0.10368
   7939.00       -0.02393        0.10544
   7940.00       -0.02295        0.10716
   7941.00       -0.02197        0.10887
   7942.00       -0.02100        0.11055
   7943.00       -0.02002        0.11221
   7944.00       -0.01904        0.11385
   7945.00       -0.01758        0.11545
   7946.00       -0.01611        0.11705
   7947.00       -0.01465        0.11861
   7948.00       -0.01367        0.12015
   7949.00       -0.01270        0.12166
   7950.00       -0.01172        0.12315
   7951.00       -0.01074        0.12463
   7952.00       -0.00977        0.12607
   7953.00       -0.00879        0.12750
   7954.00       -0.00781        0.12891
   7955.00       -0.00684        0.13029
   7956.00       -0.00586        0.13165
   7957.00       -0.00488        0.13301
   7958.00       -0.00391        0.13434
   7959.00       -0.00293        0.13565
   7960.00       -0.00195        0.13695
   7961.00       -0.00098        0.13824
   7962.00        0.00000        0.13951
   7963.00        0.00098        0.14078
   7964.00        0.00146        0.14204
   7965.00        0.00195        0.14330
   7966.00        0.00244        0.14453
   7967.00        0.00293        0.14578
   7968.00        0.00342        0.14702
   7969.00        0.00391        0.14827
   7970.00        0.00439        0.14951
   7971.00        0.00488        0.15076
   7972.00        0.00537        0.15201
   7973.00        0.00586        0.15327
   7974.00        0.00586        0.15454
   7975.00        0.00586        0.15582
   7976.00        0.00586        0.15712
   7977.00        0.00586        0.15843
   7978.00        0.00586        0.15976
   7979.00        0.00586        0.16110
   7980.00        0.00586        0.16248
   7981.00        0.00586        0.16386
   7982.00        0.00586        0.16527
   7983.00        0.00586        0.16670
   7984.00        0.00586        0.16815
   7985.00        0.00586        0.16963
   7986.00        0.00586        0.17114
   7987.00        0.00586        0.17267
   7988.00        0.00586        0.17422
   7989.00        0.00586        0.17583
   7990.00        0.00586        0.17744
   7991.00        0.00586        0.17908
   7992.00        0.00586        0.18076
   7993.00        0.00586        0.18246
   7994.00        0.00586        0.18420
   7995.00        0.00586        0.18596
   7996.00        0.00586        0.18774
   7997.00        0.00586        0.18956
   7998.00        0.00586        0.19141
   7999.00        0.00586        0.19328
   8000.00        0.00586        0.19518
   8001.00        0.00586        0.19710
   8002.00        0.00586        0.19904
   8003.00        0.00586        0.20099
   8004.00        0.00635        0.20297
   8005.00        0.00684        0.20497
   8006.00        0.00732        0.20699
   8007.00        0.00781        0.20901
   8008.00        0.00830        0.21106
   8009.00        0.00879        0.21310
   8010.00        0.00928        0.21516
   8011.00        0.00977        0.21721
   8012.00        0.01025        0.21928
   8013.00        0.01123        0.22134
   8014.00        0.01221        0.22339
   8015.00        0.01318        0.22545
   8016.00        0.01416        0.22749
   8017.00        0.01514        0.22952
   8018.00        0.01611        0.23154
   8019.00        0.01709        0.23354
   8020.00        0.01807        0.23550
   8021.00        0.01904        0.23746
   8022.00        0.02002        0.23938
   8023.00        0.02100        0.24129
   8024.00        0.02197        0.24315
   8025.00        0.02295        0.24496
   8026.00        0.02393        0.24675
   8027.00        0.02490        0.24850
   8028.00        0.02588        0.25020
   8029.00        0.02686        0.25185
   8030.00        0.02832        0.25345
   8031.00        0.02930        0.25499
   8032.00        0.03027        0.25647
   8033.00        0.03125        0.25790
   8034.00        0.03223        0.25928
   8035.00        0.03320        0.26057
   8036.00        0.03418        0.26181
   8037.00        0.03516        0.26297
   8038.00        0.03613        0.26407
   8039.00        0.03711        0.26509
   8040.00        0.03809        0.26604
   8041.00        0.03906        0.26691
   8042.00        0.04004        0.26770
   8043.00        0.04102        0.26840
   8044.00        0.04199        0.26904
   8045.00        0.04297        0.26959
   8046.00        0.04346        0.27005
   8047.00        0.04395        0.27043
   8048.00        0.04443        0.27074
   8049.00        0.04492        0.27095
   8050.00        0.04541        0.27107
   8051.00        0.04590        0.27110
   8052.00        0.04639        0.27106
   8053.00        0.04639        0.27094
   8054.00        0.04639        0.27072
   8055.00        0.04639        0.27042
   8056.00        0.04639        0.27002
   8057.00        0.04639        0.26956
   8058.00        0.04639        0.26900
   8059.00        0.04590        0.26837
   8060.00        0.04541        0.26765
   8061.00        0.04492        0.26685
   8062.00        0.04443        0.26598
   8063.00        0.04395        0.26503
   8064.00        0.04346        0.26399
   8065.00        0.04248        0.26289
   8066.00        0.04150        0.26173
   8067.00        0.04053        0.26048
   8068.00        0.03955        0.25917
   8069.00        0.03857        0.25780
   8070.00        0.03760        0.25636
   8071.00        0.03662        0.25487
   8072.00        0.03564        0.25330
   8073.00        0.03418        0.25168
   8074.00        0.03271        0.25002
   8075.00        0.03125        0.24829
   8076.00        0.02979        0.24651
   8077.00        0.02832        0.24469
   8078.00        0.02686        0.24281
   8079.00        0.02539        0.24091
   8080.00        0.02393        0.23895
   8081.00        0.02246        0.23697
   8082.00        0.02100        0.23494
   8083.00        0.01953        0.23288
   8084.00        0.01807        0.23079
   8085.00        0.01660        0.22867
   8086.00        0.01514        0.22652
   8087.00        0.01367        0.22433
   8088.00        0.01221        0.22214
   8089.00        0.01074        0.21992
   8090.00        0.00977        0.21770
   8091.00        0.00879        0.21544
   8092.00        0.00781        0.21317
   8093.00        0.00684        0.21089
   8094.00        0.00586        0.20859
   8095.00        0.00488        0.20628
   8096.00        0.00391        0.20396
   8097.00        0.00293        0.20164
   8098.00        0.00195        0.19933
   8099.00        0.00146        0.19699
   8100.00        0.00098        0.19464
   8101.00        0.00049        0.19231
   8102.00        0.00000        0.18996
   8103.00       -0.00049        0.18761
   8104.00       -0.00098        0.18527
   8105.00       -0.00146        0.18292
   8106.00       -0.00146        0.18057
   8107.00       -0.00146        0.17824
   8108.00       -0.00146        0.17589
   8109.00       -0.00146        0.17355
   8110.00       -0.00146        0.17120
   8111.00       -0.00146        0.16887
   8112.00       -0.00146        0.16653
   8113.00       -0.00146        0.16420
   8114.00       -0.00098        0.16188
   8115.00       -0.00049        0.15956
   8116.00        0.00000        0.15724
   8117.00        0.00049        0.15492
   8118.00        0.00098        0.15260
   8119.00        0.00146        0.15030
   8120.00        0.00195        0.14798
   8121.00        0.00244        0.14568
   8122.00        0.00293        0.14337
   8123.00        0.00342        0.14108
   8124.00        0.00391        0.13878
   8125.00        0.00439        0.13649
   8126.00        0.00488        0.13420
   8127.00        0.00537        0.13193
   8128.00        0.00586        0.12964
   8129.00        0.00635        0.12737
   8130.00        0.00684        0.12509
   8131.00        0.00732        0.12282
   8132.00        0.00781        0.12054
   8133.00        0.00830        0.11829
   8134.00        0.00830        0.11601
   8135.00        0.00830        0.11377
   8136.00        0.00830        0.11151
   8137.00        0.00830        0.10927
   8138.00        0.00830        0.10703
   8139.00        0.00830        0.10480
   8140.00        0.00830        0.10257
   8141.00        0.00781        0.10034
   8142.00        0.00732        0.09813
   8143.00        0.00684        0.09593
   8144.00        0.00635        0.09373
   8145.00        0.00586        0.09155
   8146.00        0.00537        0.08939
   8147.00        0.00488        0.08722
   8148.00        0.00391        0.08507
   8149.00        0.00293        0.08293
   8150.00        0.00195        0.08081
   8151.00        0.00098        0.07872
   8152.00        0.00000        0.07663
   8153.00       -0.00098        0.07455
   8154.00       -0.00195        0.07251
   8155.00       -0.00342        0.07048
   8156.00       -0.00488        0.06848
   8157.00       -0.00635        0.06650
   8158.00       -0.00781        0.06453
   8159.00       -0.00928        0.06259
   8160.00       -0.01074        0.06068
   8161.00       -0.01221        0.05881
   8162.00       -0.01367        0.05696
   8163.00       -0.01514        0.05513
   8164.00       -0.01660        0.05334
   8165.00       -0.01807        0.05159
   8166.00       -0.01953        0.04985
   8167.00       -0.02100        0.04817
   8168.00       -0.02246        0.04651
   8169.00       -0.02393        0.04489
   8170.00       -0.02539        0.04330
   8171.00       -0.02686        0.04176
   8172.00       -0.02832        0.04027
   8173.00       -0.02979        0.03880
   8174.00       -0.03125        0.03738
   8175.00       -0.03271        0.03600
   8176.00       -0.03418        0.03465
   8177.00       -0.03564        0.03336
   8178.00       -0.03711        0.03210
   8179.00       -0.03857        0.03090
   8180.00       -0.04004        0.02972
   8181.00       -0.04150        0.02861
   8182.00       -0.04248        0.02753
   8183.00       -0.04346        0.02649
   8184.00       -0.04443        0.02550
   8185.00       -0.04541        0.02455
   8186.00       -0.04639        0.02365
   8187.00       -0.04688        0.02280
   8188.00       -0.04736        0.02199
   8189.00       -0.04785        0.02121
   8190.00       -0.04834        0.02049
   8191.00       -0.04883        0.01981
   8192.00       -0.04883        0.01917
   8193.00       -0.04883        0.01857
   8194.00       -0.04883        0.01802
   8195.00       -0.04883        0.01750
   8196.00       -0.04883        0.01703
   8197.00       -0.04834        0.01659
   8198.00       -0.04785        0.01619
   8199.00       -0.04736        0.01582
   8200.00       -0.04688        0.01550
   8201.00       -0.04590        0.01521
   8202.00       -0.04492        0.01497
   8203.00       -0.04395        0.01476
   8204.00       -0.04297        0.01457
   8205.00       -0.04199        0.01442
   8206.00       -0.04102        0.01430
   8207.00       -0.03955        0.01421
   8208.00       -0.03809        0.01416
   8209.00       -0.03662        0.01413
   8210.00       -0.03516        0.01413
   8211.00       -0.03369        0.01416
   8212.00       -0.03223        0.01422
   8213.00       -0.03076        0.01431
   8214.00       -0.02930        0.01442
   8215.00       -0.02783        0.01456
   8216.00       -0.02637        0.01472
   8217.00       -0.02441        0.01491
   8218.00       -0.02246        0.01512
   8219.00       -0.02051        0.01535
   8220.00       -0.01855        0.01561
   8221.00       -0.01660        0.01588
   8222.00       -0.01465        0.01619
   8223.00       -0.01318        0.01651
   8224.00       -0.01172        0.01686
   8225.00       -0.01025        0.01724
   8226.00       -0.00879        0.01762
   8227.00       -0.00732        0.01805
   8228.00       -0.00586        0.01848
   8229.00       -0.00439        0.01895
   8230.00       -0.00293        0.01942
   8231.00       -0.00146        0.01994
   8232.00       -0.00049        0.02048
   8233.00        0.00049        0.02103
   8234.00        0.00146        0.02161
   8235.00        0.00244        0.02222
   8236.00        0.00342        0.02286
   8237.00        0.00439        0.02351
   8238.00        0.00488        0.02420
   8239.00        0.00537        0.02490
   8240.00        0.00586        0.02565
   8241.00        0.00635        0.02643
   8242.00        0.00684        0.02722
   8243.00        0.00684        0.02805
   8244.00        0.00684        0.02892
   8245.00        0.00684        0.02980
   8246.00        0.00684        0.03073
   8247.00        0.00684        0.03169
   8248.00        0.00684        0.03268
   8249.00        0.00635        0.03371
   8250.00        0.00586        0.03476
   8251.00        0.00537        0.03586
   8252.00        0.00488        0.03699
   8253.00        0.00439        0.03816
   8254.00        0.00391        0.03937
   8255.00        0.00293        0.04060
   8256.00        0.00195        0.04187
   8257.00        0.00098        0.04320
   8258.00        0.00000        0.04454
   8259.00       -0.00098        0.04593
   8260.00       -0.00195        0.04735
   8261.00       -0.00293        0.04881
   8262.00       -0.00391        0.05032
   8263.00       -0.00488        0.05185
   8264.00       -0.00586        0.05342
   8265.00       -0.00684        0.05502
   8266.00       -0.00781        0.05667
   8267.00       -0.00879        0.05835
   8268.00       -0.00977        0.06006
   8269.00       -0.01074        0.06180
   8270.00       -0.01172        0.06357
   8271.00       -0.01270        0.06537
   8272.00       -0.01367        0.06720
   8273.00       -0.01465        0.06906
   8274.00       -0.01562        0.07094
   8275.00       -0.01660        0.07285
   8276.00       -0.01758        0.07478
   8277.00       -0.01807        0.07674
   8278.00       -0.01855        0.07870
   8279.00       -0.01904        0.08070
   8280.00       -0.01953        0.08270
   8281.00       -0.02002        0.08472
   8282.00       -0.02051        0.08675
   8283.00       -0.02100        0.08879
   8284.00       -0.02100        0.09084
   8285.00       -0.02100        0.09288
   8286.00       -0.02100        0.09494
   8287.00       -0.02100        0.09698
   8288.00       -0.02100        0.09903
   8289.00       -0.02051        0.10107
   8290.00       -0.02002        0.10312
   8291.00       -0.01953        0.10515
   8292.00       -0.01904        0.10716
   8293.00       -0.01855        0.10916
   8294.00       -0.01758        0.11115
   8295.00       -0.01660        0.11310
   8296.00       -0.01562        0.11505
   8297.00       -0.01465        0.11696
   8298.00       -0.01367        0.11885
   8299.00       -0.01270        0.12071
   8300.00       -0.01172        0.12254
   8301.00       -0.01025        0.12433
   8302.00       -0.00879        0.12610
   8303.00       -0.00732        0.12782
   8304.00       -0.00586        0.12950
   8305.00       -0.00439        0.13113
   8306.00       -0.00293        0.13274
   8307.00       -0.00146        0.13429
   8308.00        0.00000        0.13579
   8309.00        0.00146        0.13725
   8310.00        0.00293        0.13866
   8311.00        0.00439        0.14001
   8312.00        0.00586        0.14133
   8313.00        0.00732        0.14258
   8314.00        0.00879        0.14377
   8315.00        0.01025        0.14491
   8316.00        0.01172        0.14600
   8317.00        0.01318        0.14703
   8318.00        0.01465        0.14799
   8319.00        0.01611        0.14893
   8320.00        0.01758        0.14978
   8321.00        0.01904        0.15057
   8322.00        0.02051        0.15132
   8323.00        0.02197        0.15201
   8324.00        0.02295        0.15265
   8325.00        0.02393        0.15323
   8326.00        0.02490        0.15375
   8327.00        0.02588        0.15421
   8328.00        0.02686        0.15462
   8329.00        0.02783        0.15497
   8330.00        0.02881        0.15527
   8331.00        0.02930        0.15552
   8332.00        0.02979        0.15573
   8333.00        0.03027        0.15588
   8334.00        0.03076        0.15598
   8335.00        0.03125        0.15604
   8336.00        0.03125        0.15605
   8337.00        0.03125        0.15602
   8338.00        0.03125        0.15594
   8339.00        0.03125        0.15582
   8340.00        0.03125        0.15567
   8341.00        0.03125        0.15547
   8342.00        0.03076        0.15526
   8343.00        0.03027        0.15498
   8344.00        0.02979        0.15469
   8345.00        0.02930        0.15437
   8346.00        0.02881        0.15402
   8347.00        0.02832        0.15364
   8348.00        0.02734        0.15323
   8349.00        0.02637        0.15280
   8350.00        0.02539        0.15236
   8351.00        0.02441        0.15189
   8352.00        0.02344        0.15140
   8353.00        0.02246        0.15089
   8354.00        0.02148        0.15038
   8355.00        0.02051        0.14986
   8356.00        0.01953        0.14931
   8357.00        0.01855        0.14876
   8358.00        0.01758        0.14819
   8359.00        0.01660        0.14763
   8360.00        0.01562        0.14706
   8361.00        0.01465        0.14648
   8362.00        0.01367        0.14590
   8363.00        0.01270        0.14532
   8364.00        0.01172        0.14474
   8365.00        0.01074        0.14417
   8366.00        0.00977        0.14359
   8367.00        0.00879        0.14302
   8368.00        0.00781        0.14246
   8369.00        0.00684        0.14189
   8370.00        0.00586        0.14133
   8371.00        0.00488        0.14078
   8372.00        0.00391        0.14023
   8373.00        0.00293        0.13969
   8374.00        0.00244        0.13916
   8375.00        0.00195        0.13864
   8376.00        0.00146        0.13812
   8377.00        0.00098        0.13762
   8378.00        0.00049        0.13713
   8379.00        0.00000        0.13664
   8380.00       -0.00049        0.13617
   8381.00       -0.00098        0.13571
   8382.00       -0.00098        0.13527
   8383.00       -0.00098        0.13483
   8384.00       -0.00098        0.13440
   8385.00       -0.00098        0.13397
   8386.00       -0.00098        0.13356
   8387.00       -0.00098        0.13316
   8388.00       -0.00098        0.13278
   8389.00       -0.00049        0.13240
   8390.00        0.00000        0.13203
   8391.00        0.00049        0.13167
   8392.00        0.00098        0.13132
   8393.00        0.00146        0.13098
   8394.00        0.00195        0.13065
   8395.00        0.00244        0.13033
   8396.00        0.00293        0.13002
   8397.00        0.00342        0.12971
   8398.00        0.00391        0.12941
   8399.00        0.00439        0.12912
   8400.00        0.00488        0.12885
   8401.00        0.00537        0.12856
   8402.00        0.00586        0.12830
   8403.00        0.00635        0.12804
   8404.00        0.00684        0.12778
   8405.00        0.00732        0.12752
   8406.00        0.00781        0.12727
   8407.00        0.00830        0.12704
   8408.00        0.00879        0.12680
   8409.00        0.00928        0.12657
   8410.00        0.00977        0.12634
   8411.00        0.01025        0.12613
   8412.00        0.01074        0.12590
   8413.00        0.01123        0.12569
   8414.00        0.01172        0.12549
   8415.00        0.01221        0.12527
   8416.00        0.01270        0.12508
   8417.00        0.01270        0.12488
   8418.00        0.01270        0.12468
   8419.00        0.01270        0.12448
   8420.00        0.01270        0.12428
   8421.00        0.01270        0.12410
   8422.00        0.01270        0.12392
   8423.00        0.01221        0.12373
   8424.00        0.01172        0.12355
   8425.00        0.01123        0.12337
   8426.00        0.01074        0.12318
   8427.00        0.01025        0.12302
   8428.00        0.00977        0.12283
   8429.00        0.00879        0.12267
   8430.00        0.00781        0.12248
   8431.00        0.00684        0.12231
   8432.00        0.00586        0.12215
   8433.00        0.00488        0.12198
   8434.00        0.00391        0.12181
   8435.00        0.00293        0.12163
   8436.00        0.00146        0.12146
   8437.00        0.00000        0.12129
   8438.00       -0.00146        0.12112
   8439.00       -0.00293        0.12096
   8440.00       -0.00439        0.12077
   8441.00       -0.00586        0.12061
   8442.00       -0.00732        0.12044
   8443.00       -0.00879        0.12025
   8444.00       -0.01025        0.12007
   8445.00       -0.01172        0.11989
   8446.00       -0.01318        0.11971
   8447.00       -0.01465        0.11951
   8448.00       -0.01611        0.11932
   8449.00       -0.01807        0.11913
   8450.00       -0.02002        0.11891
   8451.00       -0.02197        0.11871
   8452.00       -0.02344        0.11850
   8453.00       -0.02490        0.11827
   8454.00       -0.02637        0.11806
   8455.00       -0.02783        0.11781
   8456.00       -0.02930        0.11758
   8457.00       -0.03076        0.11732
   8458.00       -0.03223        0.11708
   8459.00       -0.03369        0.11681
   8460.00       -0.03516        0.11653
   8461.00       -0.03662        0.11626
   8462.00       -0.03809        0.11597
   8463.00       -0.03906        0.11566
   8464.00       -0.04004        0.11534
   8465.00       -0.04102        0.11502
   8466.00       -0.04199        0.11469
   8467.00       -0.04297        0.11433
   8468.00       -0.04395        0.11398
   8469.00       -0.04443        0.11362
   8470.00       -0.04492        0.11324
   8471.00       -0.04541        0.11284
   8472.00       -0.04590        0.11244
   8473.00       -0.04639        0.11203
   8474.00       -0.04639        0.11160
   8475.00       -0.04639        0.11116
   8476.00       -0.04639        0.11072
   8477.00       -0.04639        0.11026
   8478.00       -0.04639        0.10979
   8479.00       -0.04590        0.10930
   8480.00       -0.04541        0.10881
   8481.00       -0.04492        0.10831
   8482.00       -0.04443        0.10779
   8483.00       -0.04395        0.10727
   8484.00       -0.04297        0.10675
   8485.00       -0.04199        0.10622
   8486.00       -0.04102        0.10567
   8487.00       -0.04004        0.10512
   8488.00       -0.03906        0.10457
   8489.00       -0.03809        0.10400
   8490.00       -0.03662        0.10344
   8491.00       -0.03516        0.10287
   8492.00       -0.03369        0.10231
   8493.00       -0.03223        0.10173
   8494.00       -0.03076        0.10117
   8495.00       -0.02930        0.10060
   8496.00       -0.02783        0.10004
   8497.00       -0.02637        0.09949
   8498.00       -0.02490        0.09892
   8499.00       -0.02344        0.09837
   8500.00       -0.02197        0.09784
   8501.00       -0.02051        0.09731
   8502.00       -0.01904        0.09679
   8503.00       -0.01758        0.09628
   8504.00       -0.01611        0.09578
   8505.00       -0.01465        0.09531
   8506.00       -0.01318        0.09483
   8507.00       -0.01172        0.09439
   8508.00       -0.01025        0.09396
   8509.00       -0.00879        0.09355
   8510.00       -0.00732        0.09317
   8511.00       -0.00635        0.09280
   8512.00       -0.00537        0.09247
   8513.00       -0.00439        0.09216
   8514.00       -0.00342        0.09187
   8515.00       -0.00244        0.09161
   8516.00       -0.00146        0.09138
   8517.00       -0.00098        0.09119
   8518.00       -0.00049        0.09103
   8519.00        0.00000        0.09090
   8520.00        0.00049        0.09079
   8521.00        0.00098        0.09073
   8522.00        0.00146        0.09070
   8523.00        0.00146        0.09071
   8524.00        0.00146        0.09076
   8525.00        0.00146        0.09085
   8526.00        0.00146        0.09097
   8527.00        0.00146        0.09114
   8528.00        0.00098        0.09134
   8529.00        0.00049        0.09158
   8530.00        0.00000        0.09187
   8531.00       -0.00049        0.09219
   8532.00       -0.00098        0.09256
   8533.00       -0.00146        0.09297
   8534.00       -0.00244        0.09341
   8535.00       -0.00342        0.09392
   8536.00       -0.00439        0.09444
   8537.00       -0.00537        0.09502
   8538.00       -0.00635        0.09563
   8539.00       -0.00732        0.09628
   8540.00       -0.00830        0.09698
   8541.00       -0.00928        0.09772
   8542.00       -0.01025        0.09848
   8543.00       -0.01123        0.09929
   8544.00       -0.01221        0.10014
   8545.00       -0.01318        0.10103
   8546.00       -0.01416        0.10194
   8547.00       -0.01514        0.10289
   8548.00       -0.01611        0.10388
   8549.00       -0.01709        0.10490
   8550.00       -0.01807        0.10596
   8551.00       -0.01904        0.10703
   8552.00       -0.02002        0.10814
   8553.00       -0.02100        0.10927
   8554.00       -0.02197        0.11043
   8555.00       -0.02295        0.11162
   8556.00       -0.02393        0.11282
   8557.00       -0.02490        0.11406
   8558.00       -0.02588        0.11531
   8559.00       -0.02637        0.11658
   8560.00       -0.02686        0.11786
   8561.00       -0.02734        0.11916
   8562.00       -0.02783        0.12048
   8563.00       -0.02832        0.12181
   8564.00       -0.02881        0.12315
   8565.00       -0.02881        0.12450
   8566.00       -0.02881        0.12585
   8567.00       -0.02881        0.12723
   8568.00       -0.02881        0.12859
   8569.00       -0.02832        0.12997
   8570.00       -0.02783        0.13135
   8571.00       -0.02734        0.13272
   8572.00       -0.02686        0.13409
   8573.00       -0.02637        0.13548
   8574.00       -0.02539        0.13686
   8575.00       -0.02441        0.13821
   8576.00       -0.02344        0.13959
   8577.00       -0.02246        0.14095
   8578.00       -0.02100        0.14229
   8579.00       -0.01953        0.14363
   8580.00       -0.01807        0.14497
   8581.00       -0.01660        0.14629
   8582.00       -0.01514        0.14760
   8583.00       -0.01318        0.14890
   8584.00       -0.01123        0.15018
   8585.00       -0.00928        0.15146
   8586.00       -0.00732        0.15271
   8587.00       -0.00537        0.15395
   8588.00       -0.00342        0.15518
   8589.00       -0.00146        0.15639
   8590.00        0.00049        0.15758
   8591.00        0.00293        0.15874
   8592.00        0.00537        0.15990
   8593.00        0.00781        0.16103
   8594.00        0.01025        0.16216
   8595.00        0.01270        0.16324
   8596.00        0.01514        0.16432
   8597.00        0.01758        0.16537
   8598.00        0.02002        0.16641
   8599.00        0.02246        0.16742
   8600.00        0.02490        0.16841
   8601.00        0.02734        0.16937
   8602.00        0.02979        0.17032
   8603.00        0.03174        0.17123
   8604.00        0.03369        0.17213
   8605.00        0.03564        0.17302
   8606.00        0.03760        0.17386
   8607.00        0.03955        0.17470
   8608.00        0.04150        0.17549
   8609.00        0.04346        0.17627
   8610.00        0.04492        0.17702
   8611.00        0.04639        0.17775
   8612.00        0.04785        0.17845
   8613.00        0.04932        0.17912
   8614.00        0.05078        0.17976
   8615.00        0.05176        0.18037
   8616.00        0.05273        0.18097
   8617.00        0.05371        0.18152
   8618.00        0.05469        0.18205
   8619.00        0.05566        0.18256
   8620.00        0.05615        0.18301
   8621.00        0.05664        0.18346
   8622.00        0.05713        0.18385
   8623.00        0.05762        0.18422
   8624.00        0.05762        0.18456
   8625.00        0.05762        0.18486
   8626.00        0.05762        0.18512
   8627.00        0.05762        0.18533
   8628.00        0.05713        0.18553
   8629.00        0.05664        0.18567
   8630.00        0.05615        0.18578
   8631.00        0.05566        0.18585
   8632.00        0.05518        0.18587
   8633.00        0.05469        0.18585
   8634.00        0.05371        0.18579
   8635.00        0.05273        0.18568
   8636.00        0.05176        0.18552
   8637.00        0.05078        0.18532
   8638.00        0.04980        0.18507
   8639.00        0.04883        0.18477
   8640.00        0.04785        0.18442
   8641.00        0.04639        0.18401
   8642.00        0.04492        0.18355
   8643.00        0.04346        0.18304
   8644.00        0.04199        0.18248
   8645.00        0.04053        0.18185
   8646.00        0.03906        0.18118
   8647.00        0.03760        0.18045
   8648.00        0.03613        0.17966
   8649.00        0.03467        0.17880
   8650.00        0.03320        0.17790
   8651.00        0.03174        0.17693
   8652.00        0.03027        0.17590
   8653.00        0.02881        0.17482
   8654.00        0.02734        0.17368
   8655.00        0.02588        0.17247
   8656.00        0.02441        0.17120
   8657.00        0.02295        0.16988
   8658.00        0.02197        0.16849
   8659.00        0.02100        0.16704
   8660.00        0.02002        0.16554
   8661.00        0.01904        0.16397
   8662.00        0.01807        0.16235
   8663.00        0.01709        0.16068
   8664.00        0.01611        0.15895
   8665.00        0.01514        0.15717
   8666.00        0.01416        0.15532
   8667.00        0.01367        0.15343
   8668.00        0.01318        0.15149
   8669.00        0.01270        0.14949
   8670.00        0.01221        0.14745
   8671.00        0.01172        0.14537
   8672.00        0.01123        0.14323
   8673.00        0.01074        0.14107
   8674.00        0.01025        0.13885
   8675.00        0.00977        0.13661
   8676.00        0.00928        0.13432
   8677.00        0.00928        0.13202
   8678.00        0.00928        0.12967
   8679.00        0.00928        0.12730
   8680.00        0.00928        0.12491
   8681.00        0.00928        0.12250
   8682.00        0.00928        0.12006
   8683.00        0.00928        0.11761
   8684.00        0.00928        0.11514
   8685.00        0.00928        0.11269
   8686.00        0.00928        0.11020
   8687.00        0.00928        0.10773
   8688.00        0.00928        0.10524
   8689.00        0.00928        0.10277
   8690.00        0.00928        0.10030
   8691.00        0.00928        0.09784
   8692.00        0.00928        0.09540
   8693.00        0.00928        0.09297
   8694.00        0.00928        0.09055
   8695.00        0.00928        0.08817
   8696.00        0.00928        0.08580
   8697.00        0.00928        0.08345
   8698.00        0.00928        0.08115
   8699.00        0.00928        0.07887
   8700.00        0.00928        0.07663
   8701.00        0.00928        0.07442
   8702.00        0.00928        0.07225
   8703.00        0.00928        0.07013
   8704.00        0.00928        0.06804
   8705.00        0.00879        0.06599
   8706.00        0.00830        0.06401
   8707.00        0.00781        0.06207
   8708.00        0.00732        0.06017
   8709.00        0.00684        0.05832
   8710.00        0.00635        0.05653
   8711.00        0.00586        0.05479
   8712.00        0.00537        0.05310
   8713.00        0.00488        0.05147
   8714.00        0.00439        0.04988
   8715.00        0.00391        0.04834
   8716.00        0.00342        0.04686
   8717.00        0.00293        0.04544
   8718.00        0.00195        0.04405
   8719.00        0.00098        0.04272
   8720.00        0.00000        0.04146
   8721.00       -0.00098        0.04022
   8722.00       -0.00195        0.03905
   8723.00       -0.00293        0.03790
   8724.00       -0.00391        0.03682
   8725.00       -0.00488        0.03577
   8726.00       -0.00586        0.03474
   8727.00       -0.00684        0.03377
   8728.00       -0.00781        0.03282
   8729.00       -0.00879        0.03192
   8730.00       -0.00977        0.03104
   8731.00       -0.01074        0.03018
   8732.00       -0.01172        0.02936
   8733.00       -0.01270        0.02855
   8734.00       -0.01367        0.02776
   8735.00       -0.01416        0.02698
   8736.00       -0.01465        0.02621
   8737.00       -0.01514        0.02545
   8738.00       -0.01562        0.02469
   8739.00       -0.01611        0.02394
   8740.00       -0.01660        0.02318
   8741.00       -0.01709        0.02242
   8742.00       -0.01758        0.02164
   8743.00       -0.01807        0.02084
   8744.00       -0.01855        0.02005
   8745.00       -0.01904        0.01923
   8746.00       -0.01904        0.01837
   8747.00       -0.01904        0.01749
   8748.00       -0.01904        0.01659
   8749.00       -0.01904        0.01564
   8750.00       -0.01904        0.01466
   8751.00       -0.01904        0.01366
   8752.00       -0.01904        0.01259
   8753.00       -0.01904        0.01149
   8754.00       -0.01904        0.01035
   8755.00       -0.01904        0.00914
   8756.00       -0.01904        0.00789
   8757.00       -0.01855        0.00659
   8758.00       -0.01807        0.00523
   8759.00       -0.01758        0.00381
   8760.00       -0.01709        0.00233
   8761.00       -0.01660        0.00081
   8762.00       -0.01611       -0.00079
   8763.00       -0.01562       -0.00244
   8764.00       -0.01514       -0.00417
   8765.00       -0.01465       -0.00594
   8766.00       -0.01416       -0.00778
   8767.00       -0.01367       -0.00967
   8768.00       -0.01318       -0.01164
   8769.00       -0.01270       -0.01366
   8770.00       -0.01221       -0.01573
   8771.00       -0.01172       -0.01787
   8772.00       -0.01123       -0.02007
   8773.00       -0.01074       -0.02231
   8774.00       -0.01025       -0.02461
   8775.00       -0.00977       -0.02696
   8776.00       -0.00928       -0.02936
   8777.00       -0.00879       -0.03180
   8778.00       -0.00879       -0.03429
   8779.00       -0.00879       -0.03680
   8780.00       -0.00879       -0.03937
   8781.00       -0.00879       -0.04196
   8782.00       -0.00879       -0.04459
   8783.00       -0.00879       -0.04723
   8784.00       -0.00879       -0.04988
   8785.00       -0.00879       -0.05257
   8786.00       -0.00879       -0.05527
   8787.00       -0.00928       -0.05797
   8788.00       -0.00977       -0.06067
   8789.00       -0.01025       -0.06337
   8790.00       -0.01074       -0.06607
   8791.00       -0.01123       -0.06874
   8792.00       -0.01172       -0.07141
   8793.00       -0.01221       -0.07407
   8794.00       -0.01318       -0.07669
   8795.00       -0.01416       -0.07927
   8796.00       -0.01514       -0.08183
   8797.00       -0.01611       -0.08434
   8798.00       -0.01709       -0.08681
   8799.00       -0.01807       -0.08922
   8800.00       -0.01904       -0.09158
   8801.00       -0.02002       -0.09389
   8802.00       -0.02148       -0.09612
   8803.00       -0.02295       -0.09828
   8804.00       -0.02441       -0.10037
   8805.00       -0.02588       -0.10239
   8806.00       -0.02734       -0.10432
   8807.00       -0.02881       -0.10616
   8808.00       -0.03027       -0.10791
   8809.00       -0.03174       -0.10957
   8810.00       -0.03320       -0.11113
   8811.00       -0.03467       -0.11259
   8812.00       -0.03613       -0.11394
   8813.00       -0.03760       -0.11519
   8814.00       -0.03906       -0.11632
   8815.00       -0.04053       -0.11734
   8816.00       -0.04199       -0.11826
   8817.00       -0.04346       -0.11905
   8818.00       -0.04492       -0.11972
   8819.00       -0.04639       -0.12027
   8820.00       -0.04785       -0.12070
   8821.00       -0.04932       -0.12102
   8822.00       -0.05078       -0.12120
   8823.00       -0.05176       -0.12126
   8824.00       -0.05273       -0.12120
   8825.00       -0.05371       -0.12102
   8826.00       -0.05469       -0.12070
   8827.00       -0.05566       -0.12027
   8828.00       -0.05664       -0.11972
   8829.00       -0.05713       -0.11905
   8830.00       -0.05762       -0.11826
   8831.00       -0.05811       -0.11734
   8832.00       -0.05859       -0.11632
   8833.00       -0.05908       -0.11517
   8834.00       -0.05908       -0.11392
   8835.00       -0.05908       -0.11256
   8836.00       -0.05908       -0.11110
   8837.00       -0.05908       -0.10953
   8838.00       -0.05859       -0.10786
   8839.00       -0.05811       -0.10609
   8840.00       -0.05762       -0.10423
   8841.00       -0.05713       -0.10229
   8842.00       -0.05664       -0.10025
   8843.00       -0.05566       -0.09814
   8844.00       -0.05469       -0.09595
   8845.00       -0.05371       -0.09369
   8846.00       -0.05273       -0.09135
   8847.00       -0.05127       -0.08894
   8848.00       -0.04980       -0.08649
   8849.00       -0.04834       -0.08398
   8850.00       -0.04688       -0.08141
   8851.00       -0.04541       -0.07880
   8852.00       -0.04346       -0.07616
   8853.00       -0.04150       -0.07346
   8854.00       -0.03955       -0.07074
   8855.00       -0.03760       -0.06799
   8856.00       -0.03564       -0.06523
   8857.00       -0.03369       -0.06244
   8858.00       -0.03174       -0.05963
   8859.00       -0.02979       -0.05682
   8860.00       -0.02734       -0.05402
   8861.00       -0.02490       -0.05121
   8862.00       -0.02246       -0.04840
   8863.00       -0.02002       -0.04561
   8864.00       -0.01758       -0.04282
   8865.00       -0.01514       -0.04005
   8866.00       -0.01270       -0.03731
   8867.00       -0.01025       -0.03459
   8868.00       -0.00781       -0.03191
   8869.00       -0.00537       -0.02925
   8870.00       -0.00293       -0.02663
   8871.00       -0.00049       -0.02405
   8872.00        0.00146       -0.02151
   8873.00        0.00342       -0.01903
   8874.00        0.00537       -0.01659
   8875.00        0.00732       -0.01419
   8876.00        0.00928       -0.01186
   8877.00        0.01123       -0.00958
   8878.00        0.01318       -0.00735
   8879.00        0.01465       -0.00519
   8880.00        0.01611       -0.00310
   8881.00        0.01758       -0.00105
   8882.00        0.01904        0.00092
   8883.00        0.02051        0.00282
   8884.00        0.02148        0.00465
   8885.00        0.02246        0.00644
   8886.00        0.02344        0.00813
   8887.00        0.02441        0.00977
   8888.00        0.02539        0.01134
   8889.00        0.02588        0.01283
   8890.00        0.02637        0.01425
   8891.00        0.02686        0.01561
   8892.00        0.02734        0.01691
   8893.00        0.02734        0.01813
   8894.00        0.02734        0.01927
   8895.00        0.02734        0.02036
   8896.00        0.02734        0.02138
   8897.00        0.02686        0.02232
   8898.00        0.02637        0.02321
   8899.00        0.02588        0.02405
   8900.00        0.02539        0.02481
   8901.00        0.02490        0.02551
   8902.00        0.02393        0.02615
   8903.00        0.02295        0.02675
   8904.00        0.02197        0.02727
   8905.00        0.02100        0.02776
   8906.00        0.02002        0.02818
   8907.00        0.01904        0.02855
   8908.00        0.01758        0.02888
   8909.00        0.01611        0.02916
   8910.00        0.01465        0.02940
   8911.00        0.01318        0.02960
   8912.00        0.01172        0.02975
   8913.00        0.01025        0.02986
   8914.00        0.00879        0.02994
   8915.00        0.00732        0.02998
   8916.00        0.00586        0.03000
   8917.00        0.00439        0.02998
   8918.00        0.00293        0.02994
   8919.00        0.00146        0.02986
   8920.00        0.00000        0.02977
   8921.00       -0.00146        0.02965
   8922.00       -0.00293        0.02950
   8923.00       -0.00439        0.02934
   8924.00       -0.00586        0.02916
   8925.00       -0.00732        0.02896
   8926.00       -0.00879        0.02875
   8927.00       -0.01025        0.02853
   8928.00       -0.01172        0.02829
   8929.00       -0.01318        0.02805
   8930.00       -0.01465        0.02780
   8931.00       -0.01562        0.02754
   8932.00       -0.01660        0.02727
   8933.00       -0.01758        0.02699
   8934.00       -0.01855        0.02672
   8935.00       -0.01953        0.02644
   8936.00       -0.02051        0.02615
   8937.00       -0.02148        0.02588
   8938.00       -0.02246        0.02559
   8939.00       -0.02295        0.02530
   8940.00       -0.02344        0.02501
   8941.00       -0.02393        0.02473
   8942.00       -0.02441        0.02444
   8943.00       -0.02490        0.02415
   8944.00       -0.02539        0.02388
   8945.00       -0.02588        0.02359
   8946.00       -0.02588        0.02332
   8947.00       -0.02588        0.02304
   8948.00       -0.02588        0.02277
   8949.00       -0.02588        0.02249
   8950.00       -0.02588        0.02222
   8951.00       -0.02588        0.02194
   8952.00       -0.02588        0.02168
   8953.00       -0.02539        0.02141
   8954.00       -0.02490        0.02113
   8955.00       -0.02441        0.02087
   8956.00       -0.02393        0.02060
   8957.00       -0.02344        0.02032
   8958.00       -0.02295        0.02005
   8959.00       -0.02246        0.01979
   8960.00       -0.02197        0.01950
   8961.00       -0.02148        0.01923
   8962.00       -0.02100        0.01895
   8963.00       -0.02051        0.01866
   8964.00       -0.02002        0.01837
   8965.00       -0.01953        0.01807
   8966.00       -0.01904        0.01776
   8967.00       -0.01855        0.01746
   8968.00       -0.01807        0.01714
   8969.00       -0.01758        0.01682
   8970.00       -0.01709        0.01648
   8971.00       -0.01660        0.01613
   8972.00       -0.01611        0.01578
   8973.00       -0.01562        0.01541
   8974.00       -0.01514        0.01503
   8975.00       -0.01465        0.01465
   8976.00       -0.01416        0.01424
   8977.00       -0.01367        0.01382
   8978.00       -0.01318        0.01340
   8979.00       -0.01270        0.01295
   8980.00       -0.01221        0.01250
   8981.00       -0.01172        0.01202
   8982.00       -0.01123        0.01154
   8983.00       -0.01074        0.01103
   8984.00       -0.01025        0.01051
   8985.00       -0.00977        0.00996
   8986.00       -0.00928        0.00941
   8987.00       -0.00879        0.00883
   8988.00       -0.00879        0.00824
   8989.00       -0.00879        0.00763
   8990.00       -0.00879        0.00700
   8991.00       -0.00879        0.00636
   8992.00       -0.00879        0.00569
   8993.00       -0.00879        0.00500
   8994.00       -0.00879        0.00430
   8995.00       -0.00879        0.00359
   8996.00       -0.00879        0.00284
   8997.00       -0.00879        0.00208
   8998.00       -0.00928        0.00130
   8999.00       -0.00977        0.00049
   9000.00       -0.01025       -0.00034
   9001.00       -0.01074       -0.00117
   9002.00       -0.01123       -0.00204
   9003.00       -0.01172       -0.00291
   9004.00       -0.01221       -0.00383
   9005.00       -0.01270       -0.00475
   9006.00       -0.01318       -0.00569
   9007.00       -0.01367       -0.00665
   9008.00       -0.01416       -0.00763
   9009.00       -0.01465       -0.00864
   9010.00       -0.01514       -0.00964
   9011.00       -0.01562       -0.01070
   9012.00       -0.01611       -0.01175
   9013.00       -0.01660       -0.01283
   9014.00       -0.01709       -0.01393
   9015.00       -0.01758       -0.01505
   9016.00       -0.01807       -0.01617
   9017.00       -0.01855       -0.01733
   9018.00       -0.01904       -0.01851
   9019.00       -0.01953       -0.01970
   9020.00       -0.02002       -0.02090
   9021.00       -0.02051       -0.02214
   9022.00       -0.02100       -0.02339
   9023.00       -0.02148       -0.02466
   9024.00       -0.02197       -0.02594
   9025.00       -0.02246       -0.02724
   9026.00       -0.02295       -0.02856
   9027.00       -0.02344       -0.02991
   9028.00       -0.02393       -0.03127
   9029.00       -0.02441       -0.03264
   9030.00       -0.02490       -0.03403
   9031.00       -0.02539       -0.03545
   9032.00       -0.02588       -0.03687
   9033.00       -0.02637       -0.03831
   9034.00       -0.02686       -0.03978
   9035.00       -0.02734       -0.04126
   9036.00       -0.02783       -0.04276
   9037.00       -0.02832       -0.04428
   9038.00       -0.02881       -0.04581
   9039.00       -0.02930       -0.04736
   9040.00       -0.02979       -0.04893
   9041.00       -0.03027       -0.05052
   9042.00       -0.03076       -0.05212
   9043.00       -0.03076       -0.05374
   9044.00       -0.03076       -0.05539
   9045.00       -0.03076       -0.05704
   9046.00       -0.03076       -0.05872
   9047.00       -0.03076       -0.06041
   9048.00       -0.03076       -0.06210
   9049.00       -0.03076       -0.06383
   9050.00       -0.03076       -0.06557
   9051.00       -0.03076       -0.06732
   9052.00       -0.03076       -0.06909
   9053.00       -0.03076       -0.07088
   9054.00       -0.03027       -0.07268
   9055.00       -0.02979       -0.07449
   9056.00       -0.02930       -0.07632
   9057.00       -0.02881       -0.07817
   9058.00       -0.02832       -0.08003
   9059.00       -0.02783       -0.08191
   9060.00       -0.02734       -0.08379
   9061.00       -0.02686       -0.08569
   9062.00       -0.02637       -0.08760
   9063.00       -0.02588       -0.08952
   9064.00       -0.02539       -0.09146
   9065.00       -0.02441       -0.09340
   9066.00       -0.02344       -0.09535
   9067.00       -0.02246       -0.09732
   9068.00       -0.02148       -0.09929
   9069.00       -0.02051       -0.10127
   9070.00       -0.01953       -0.10326
   9071.00       -0.01855       -0.10526
   9072.00       -0.01758       -0.10725
   9073.00       -0.01660       -0.10925
   9074.00       -0.01562       -0.11127
   9075.00       -0.01465       -0.11327
   9076.00       -0.01367       -0.11528
   9077.00       -0.01270       -0.11728
   9078.00       -0.01172       -0.11929
   9079.00       -0.01074       -0.12129
   9080.00       -0.00928       -0.12331
   9081.00       -0.00781       -0.12529
   9082.00       -0.00635       -0.12729
   9083.00       -0.00488       -0.12927
   9084.00       -0.00342       -0.13124
   9085.00       -0.00195       -0.13321
   9086.00       -0.00049       -0.13515
   9087.00        0.00098       -0.13708
   9088.00        0.00244       -0.13901
   9089.00        0.00391       -0.14091
   9090.00        0.00537       -0.14279
   9091.00        0.00684       -0.14467
   9092.00        0.00830       -0.14650
   9093.00        0.00977       -0.14833
   9094.00        0.01123       -0.15012
   9095.00        0.01270       -0.15189
   9096.00        0.01416       -0.15363
   9097.00        0.01562       -0.15533
   9098.00        0.01709       -0.15701
   9099.00        0.01855       -0.15865
   9100.00        0.02002       -0.16025
   9101.00        0.02148       -0.16182
   9102.00        0.02295       -0.16335
   9103.00        0.02441       -0.16483
   9104.00        0.02588       -0.16628
   9105.00        0.02734       -0.16766
   9106.00        0.02881       -0.16902
   9107.00        0.03027       -0.17032
   9108.00        0.03174       -0.17157
   9109.00        0.03320       -0.17276
   9110.00        0.03467       -0.17392
   9111.00        0.03613       -0.17500
   9112.00        0.03760       -0.17604
   9113.00        0.03906       -0.17702
   9114.00        0.04053       -0.17793
   9115.00        0.04199       -0.17879
   9116.00        0.04346       -0.17958
   9117.00        0.04492       -0.18031
   9118.00        0.04639       -0.18098
   9119.00        0.04785       -0.18158
   9120.00        0.04932       -0.18211
   9121.00        0.05029       -0.18259
   9122.00        0.05127       -0.18298
   9123.00        0.05225       -0.18332
   9124.00        0.05322       -0.18358
   9125.00        0.05420       -0.18376
   9126.00        0.05518       -0.18388
   9127.00        0.05615       -0.18394
   9128.00        0.05713       -0.18391
   9129.00        0.05811       -0.18382
   9130.00        0.05908       -0.18367
   9131.00        0.06006       -0.18344
   9132.00        0.06104       -0.18314
   9133.00        0.06201       -0.18275
   9134.00        0.06250       -0.18233
   9135.00        0.06299       -0.18181
   9136.00        0.06348       -0.18123
   9137.00        0.06396       -0.18059
   9138.00        0.06445       -0.17989
   9139.00        0.06494       -0.17911
   9140.00        0.06543       -0.17827
   9141.00        0.06592       -0.17737
   9142.00        0.06641       -0.17642
   9143.00        0.06641       -0.17540
   9144.00        0.06641       -0.17432
   9145.00        0.06641       -0.17319
   9146.00        0.06641       -0.17201
   9147.00        0.06641       -0.17078
   9148.00        0.06641       -0.16949
   9149.00        0.06641       -0.16817
   9150.00        0.06592       -0.16679
   9151.00        0.06543       -0.16539
   9152.00        0.06494       -0.16394
   9153.00        0.06445       -0.16245
   9154.00        0.06396       -0.16093
   9155.00        0.06348       -0.15938
   9156.00        0.06299       -0.15779
   9157.00        0.06201       -0.15619
   9158.00        0.06104       -0.15457
   9159.00        0.06006       -0.15292
   9160.00        0.05908       -0.15126
   9161.00        0.05811       -0.14958
   9162.00        0.05713       -0.14790
   9163.00        0.05615       -0.14621
   9164.00        0.05518       -0.14450
   9165.00        0.05371       -0.14281
   9166.00        0.05225       -0.14111
   9167.00        0.05078       -0.13942
   9168.00        0.04932       -0.13773
   9169.00        0.04785       -0.13606
   9170.00        0.04639       -0.13440
   9171.00        0.04492       -0.13275
   9172.00        0.04346       -0.13112
   9173.00        0.04199       -0.12950
   9174.00        0.04004       -0.12791
   9175.00        0.03809       -0.12636
   9176.00        0.03613       -0.12482
   9177.00        0.03418       -0.12332
   9178.00        0.03223       -0.12184
   9179.00        0.03027       -0.12041
   9180.00        0.02832       -0.11900
   9181.00        0.02637       -0.11763
   9182.00        0.02441       -0.11630
   9183.00        0.02246       -0.11501
   9184.00        0.02051       -0.11375
   9185.00        0.01855       -0.11253
   9186.00        0.01660       -0.11137
   9187.00        0.01465       -0.11024
   9188.00        0.01270       -0.10916
   9189.00        0.01074       -0.10812
   9190.00        0.00879       -0.10712
   9191.00        0.00684       -0.10617
   9192.00        0.00488       -0.10526
   9193.00        0.00293       -0.10439
   9194.00        0.00098       -0.10356
   9195.00       -0.00098       -0.10278
   9196.00       -0.00293       -0.10205
   9197.00       -0.00488       -0.10135
   9198.00       -0.00684       -0.10068
   9199.00       -0.00879       -0.10007
   9200.00       -0.01074       -0.09947
   9201.00       -0.01270       -0.09892
   9202.00       -0.01465       -0.09840
   9203.00       -0.01660       -0.09793
   9204.00       -0.01855       -0.09747
   9205.00       -0.02051       -0.09705
   9206.00       -0.02197       -0.09665
   9207.00       -0.02344       -0.09627
   9208.00       -0.02490       -0.09592
   9209.00       -0.02637       -0.09558
   9210.00       -0.02783       -0.09526
   9211.00       -0.02930       -0.09496
   9212.00       -0.03076       -0.09467
   9213.00       -0.03223       -0.09439
   9214.00       -0.03369       -0.09412
   9215.00       -0.03516       -0.09384
   9216.00       -0.03613       -0.09357
   9217.00       -0.03711       -0.09331
   9218.00       -0.03809       -0.09303
   9219.00       -0.03906       -0.09274
   9220.00       -0.04004       -0.09245
   9221.00       -0.04102       -0.09216
   9222.00       -0.04199       -0.09184
   9223.00       -0.04297       -0.09151
   9224.00       -0.04346       -0.09116
   9225.00       -0.04395       -0.09079
   9226.00       -0.04443       -0.09039
   9227.00       -0.04492       -0.08998
   9228.00       -0.04541       -0.08952
   9229.00       -0.04590       -0.08905
   9230.00       -0.04639       -0.08855
   9231.00       -0.04688       -0.08800
   9232.00       -0.04736       -0.08743
   9233.00       -0.04785       -0.08682
   9234.00       -0.04785       -0.08617
   9235.00       -0.04785       -0.08548
   9236.00       -0.04785       -0.08475
   9237.00       -0.04785       -0.08398
   9238.00       -0.04785       -0.08318
   9239.00       -0.04785       -0.08232
   9240.00       -0.04785       -0.08142
   9241.00       -0.04785       -0.08049
   9242.00       -0.04785       -0.07951
   9243.00       -0.04785       -0.07849
   9244.00       -0.04785       -0.07742
   9245.00       -0.04785       -0.07632
   9246.00       -0.04785       -0.07516
   9247.00       -0.04785       -0.07399
   9248.00       -0.04785       -0.07275
   9249.00       -0.04785       -0.07149
   9250.00       -0.04736       -0.07019
   9251.00       -0.04688       -0.06885
   9252.00       -0.04639       -0.06747
   9253.00       -0.04590       -0.06607
   9254.00       -0.04541       -0.06464
   9255.00       -0.04492       -0.06317
   9256.00       -0.04443       -0.06168
   9257.00       -0.04395       -0.06015
   9258.00       -0.04346       -0.05861
   9259.00       -0.04297       -0.05705
   9260.00       -0.04248       -0.05547
   9261.00       -0.04199       -0.05388
   9262.00       -0.04150       -0.05228
   9263.00       -0.04102       -0.05066
   9264.00       -0.04053       -0.04903
   9265.00       -0.04004       -0.04739
   9266.00       -0.04004       -0.04578
   9267.00       -0.04004       -0.04414
   9268.00       -0.04004       -0.04251
   9269.00       -0.04004       -0.04089
   9270.00       -0.04004       -0.03929
   9271.00       -0.04004       -0.03769
   9272.00       -0.04004       -0.03612
   9273.00       -0.04004       -0.03456
   9274.00       -0.04004       -0.03302
   9275.00       -0.04004       -0.03149
   9276.00       -0.04004       -0.03001
   9277.00       -0.04004       -0.02855
   9278.00       -0.04004       -0.02713
   9279.00       -0.04004       -0.02573
   9280.00       -0.04004       -0.02438
   9281.00       -0.04004       -0.02306
   9282.00       -0.04004       -0.02179
   9283.00       -0.04004       -0.02055
   9284.00       -0.04004       -0.01938
   9285.00       -0.04004       -0.01823
   9286.00       -0.04004       -0.01715
   9287.00       -0.04004       -0.01611
   9288.00       -0.04004       -0.01514
   9289.00       -0.04004       -0.01421
   9290.00       -0.04004       -0.01334
   9291.00       -0.04004       -0.01253
   9292.00       -0.03955       -0.01176
   9293.00       -0.03906       -0.01106
   9294.00       -0.03857       -0.01042
   9295.00       -0.03809       -0.00984
   9296.00       -0.03760       -0.00932
   9297.00       -0.03711       -0.00887
   9298.00       -0.03662       -0.00847
   9299.00       -0.03613       -0.00813
   9300.00       -0.03564       -0.00786
   9301.00       -0.03516       -0.00764
   9302.00       -0.03467       -0.00751
   9303.00       -0.03418       -0.00742
   9304.00       -0.03369       -0.00739
   9305.00       -0.03320       -0.00742
   9306.00       -0.03271       -0.00749
   9307.00       -0.03223       -0.00764
   9308.00       -0.03174       -0.00784
   9309.00       -0.03125       -0.00810
   9310.00       -0.03076       -0.00842
   9311.00       -0.03027       -0.00880
   9312.00       -0.02979       -0.00922
   9313.00       -0.02930       -0.00970
   9314.00       -0.02881       -0.01024
   9315.00       -0.02832       -0.01082
   9316.00       -0.02783       -0.01144
   9317.00       -0.02734       -0.01212
   9318.00       -0.02686       -0.01285
   9319.00       -0.02637       -0.01361
   9320.00       -0.02588       -0.01442
   9321.00       -0.02539       -0.01529
   9322.00       -0.02490       -0.01619
   9323.00       -0.02441       -0.01712
   9324.00       -0.02393       -0.01811
   9325.00       -0.02344       -0.01912
   9326.00       -0.02295       -0.02019
   9327.00       -0.02246       -0.02127
   9328.00       -0.02197       -0.02240
   9329.00       -0.02148       -0.02357
   9330.00       -0.02100       -0.02477
   9331.00       -0.02051       -0.02600
   9332.00       -0.02002       -0.02727
   9333.00       -0.01953       -0.02856
   9334.00       -0.01904       -0.02991
   9335.00       -0.01855       -0.03127
   9336.00       -0.01807       -0.03265
   9337.00       -0.01758       -0.03407
   9338.00       -0.01709       -0.03554
   9339.00       -0.01660       -0.03702
   9340.00       -0.01611       -0.03853
   9341.00       -0.01562       -0.04007
   9342.00       -0.01514       -0.04164
   9343.00       -0.01465       -0.04326
   9344.00       -0.01416       -0.04489
   9345.00       -0.01367       -0.04655
   9346.00       -0.01318       -0.04825
   9347.00       -0.01270       -0.04999
   9348.00       -0.01221       -0.05174
   9349.00       -0.01172       -0.05354
   9350.00       -0.01123       -0.05536
   9351.00       -0.01074       -0.05722
   9352.00       -0.01025       -0.05911
   9353.00       -0.00977       -0.06104
   9354.00       -0.00928       -0.06300
   9355.00       -0.00879       -0.06500
   9356.00       -0.00830       -0.06703
   9357.00       -0.00781       -0.06911
   9358.00       -0.00732       -0.07121
   9359.00       -0.00684       -0.07335
   9360.00       -0.00635       -0.07553
   9361.00       -0.00586       -0.07776
   9362.00       -0.00537       -0.08002
   9363.00       -0.00488       -0.08231
   9364.00       -0.00439       -0.08464
   9365.00       -0.00391       -0.08702
   9366.00       -0.00342       -0.08943
   9367.00       -0.00293       -0.09189
   9368.00       -0.00244       -0.09439
   9369.00       -0.00244       -0.09691
   9370.00       -0.00244       -0.09949
   9371.00       -0.00244       -0.10210
   9372.00       -0.00244       -0.10475
   9373.00       -0.00244       -0.10742
   9374.00       -0.00244       -0.11015
   9375.00       -0.00244       -0.11292
   9376.00       -0.00244       -0.11571
   9377.00       -0.00244       -0.11853
   9378.00       -0.00244       -0.12138
   9379.00       -0.00244       -0.12428
   9380.00       -0.00244       -0.12720
   9381.00       -0.00244       -0.13014
   9382.00       -0.00244       -0.13312
   9383.00       -0.00244       -0.13612
   9384.00       -0.00244       -0.13914
   9385.00       -0.00244       -0.14218
   9386.00       -0.00244       -0.14525
   9387.00       -0.00244       -0.14832
   9388.00       -0.00244       -0.15141
   9389.00       -0.00244       -0.15451
   9390.00       -0.00244       -0.15762
   9391.00       -0.00244       -0.16074
   9392.00       -0.00244       -0.16386
   9393.00       -0.00244       -0.16698
   9394.00       -0.00244       -0.17010
   9395.00       -0.00244       -0.17322
   9396.00       -0.00244       -0.17632
   9397.00       -0.00244       -0.17941
   9398.00       -0.00244       -0.18248
   9399.00       -0.00244       -0.18555
   9400.00       -0.00244       -0.18858
   9401.00       -0.00293       -0.19159
   9402.00       -0.00342       -0.19458
   9403.00       -0.00391       -0.19753
   9404.00       -0.00439       -0.20045
   9405.00       -0.00488       -0.20334
   9406.00       -0.00537       -0.20618
   9407.00       -0.00586       -0.20898
   9408.00       -0.00635       -0.21173
   9409.00       -0.00684       -0.21445
   9410.00       -0.00732       -0.21710
   9411.00       -0.00781       -0.21970
   9412.00       -0.00781       -0.22224
   9413.00       -0.00781       -0.22473
   9414.00       -0.00781       -0.22714
   9415.00       -0.00781       -0.22951
   9416.00       -0.00781       -0.23180
   9417.00       -0.00781       -0.23401
   9418.00       -0.00781       -0.23618
   9419.00       -0.00781       -0.23825
   9420.00       -0.00781       -0.24025
   9421.00       -0.00781       -0.24219
   9422.00       -0.00781       -0.24405
   9423.00       -0.00781       -0.24582
   9424.00       -0.00781       -0.24753
   9425.00       -0.00781       -0.24915
   9426.00       -0.00781       -0.25069
   9427.00       -0.00781       -0.25215
   9428.00       -0.00781       -0.25354
   9429.00       -0.00781       -0.25484
   9430.00       -0.00781       -0.25606
   9431.00       -0.00781       -0.25720
   9432.00       -0.00781       -0.25827
   9433.00       -0.00781       -0.25926
   9434.00       -0.00781       -0.26018
   9435.00       -0.00781       -0.26102
   9436.00       -0.00781       -0.26178
   9437.00       -0.00781       -0.26247
   9438.00       -0.00781       -0.26308
   9439.00       -0.00781       -0.26363
   9440.00       -0.00781       -0.26411
   9441.00       -0.00781       -0.26453
   9442.00       -0.00781       -0.26488
   9443.00       -0.00781       -0.26517
   9444.00       -0.00781       -0.26540
   9445.00       -0.00781       -0.26556
   9446.00       -0.00732       -0.26569
   9447.00       -0.00684       -0.26575
   9448.00       -0.00635       -0.26576
   9449.00       -0.00586       -0.26573
   9450.00       -0.00537       -0.26566
   9451.00       -0.00488       -0.26555
   9452.00       -0.00439       -0.26540
   9453.00       -0.00391       -0.26521
   9454.00       -0.00342       -0.26498
   9455.00       -0.00293       -0.26474
   9456.00       -0.00244       -0.26447
   9457.00       -0.00195       -0.26416
   9458.00       -0.00146       -0.26384
   9459.00       -0.00098       -0.26350
   9460.00       -0.00049       -0.26314
   9461.00        0.00000       -0.26277
   9462.00        0.00049       -0.26239
   9463.00        0.00098       -0.26199
   9464.00        0.00146       -0.26160
   9465.00        0.00195       -0.26120
   9466.00        0.00244       -0.26079
   9467.00        0.00293       -0.26039
   9468.00        0.00342       -0.25999
   9469.00        0.00391       -0.25958
   9470.00        0.00439       -0.25919
   9471.00        0.00488       -0.25880
   9472.00        0.00537       -0.25842
   9473.00        0.00586       -0.25804
   9474.00        0.00635       -0.25768
   9475.00        0.00684       -0.25732
   9476.00        0.00732       -0.25699
   9477.00        0.00781       -0.25665
   9478.00        0.00830       -0.25633
   9479.00        0.00879       -0.25601
   9480.00        0.00928       -0.25571
   9481.00        0.00977       -0.25542
   9482.00        0.01025       -0.25514
   9483.00        0.01074       -0.25487
   9484.00        0.01123       -0.25461
   9485.00        0.01172       -0.25436
   9486.00        0.01221       -0.25410
   9487.00        0.01270       -0.25388
   9488.00        0.01270       -0.25363
   9489.00        0.01270       -0.25340
   9490.00        0.01270       -0.25317
   9491.00        0.01270       -0.25294
   9492.00        0.01270       -0.25270
   9493.00        0.01270       -0.25247
   9494.00        0.01270       -0.25223
   9495.00        0.01270       -0.25197
   9496.00        0.01270       -0.25171
   9497.00        0.01270       -0.25143
   9498.00        0.01221       -0.25114
   9499.00        0.01172       -0.25084
   9500.00        0.01123       -0.25052
   9501.00        0.01074       -0.25017
   9502.00        0.01025       -0.24979
   9503.00        0.00977       -0.24939
   9504.00        0.00928       -0.24896
   9505.00        0.00879       -0.24850
   9506.00        0.00830       -0.24802
   9507.00        0.00781       -0.24748
   9508.00        0.00684       -0.24692
   9509.00        0.00586       -0.24631
   9510.00        0.00488       -0.24565
   9511.00        0.00391       -0.24495
   9512.00        0.00293       -0.24420
   9513.00        0.00195       -0.24339
   9514.00        0.00098       -0.24255
   9515.00        0.00000       -0.24164
   9516.00       -0.00098       -0.24069
   9517.00       -0.00195       -0.23967
   9518.00       -0.00342       -0.23859
   9519.00       -0.00488       -0.23746
   9520.00       -0.00635       -0.23625
   9521.00       -0.00781       -0.23499
   9522.00       -0.00928       -0.23366
   9523.00       -0.01074       -0.23227
   9524.00       -0.01221       -0.23082
   9525.00       -0.01367       -0.22929
   9526.00       -0.01514       -0.22769
   9527.00       -0.01660       -0.22603
   9528.00       -0.01807       -0.22430
   9529.00       -0.01953       -0.22250
   9530.00       -0.02100       -0.22063
   9531.00       -0.02246       -0.21869
   9532.00       -0.02393       -0.21669
   9533.00       -0.02539       -0.21460
   9534.00       -0.02686       -0.21246
   9535.00       -0.02832       -0.21025
   9536.00       -0.02979       -0.20796
   9537.00       -0.03125       -0.20563
   9538.00       -0.03271       -0.20322
   9539.00       -0.03418       -0.20073
   9540.00       -0.03564       -0.19820
   9541.00       -0.03711       -0.19559
   9542.00       -0.03857       -0.19293
   9543.00       -0.04004       -0.19020
   9544.00       -0.04150       -0.18742
   9545.00       -0.04297       -0.18459
   9546.00       -0.04395       -0.18169
   9547.00       -0.04492       -0.17873
   9548.00       -0.04590       -0.17574
   9549.00       -0.04688       -0.17268
   9550.00       -0.04785       -0.16957
   9551.00       -0.04883       -0.16643
   9552.00       -0.04980       -0.16324
   9553.00       -0.05078       -0.15999
   9554.00       -0.05176       -0.15671
   9555.00       -0.05225       -0.15340
   9556.00       -0.05273       -0.15004
   9557.00       -0.05322       -0.14665
   9558.00       -0.05371       -0.14322
   9559.00       -0.05420       -0.13976
   9560.00       -0.05469       -0.13628
   9561.00       -0.05518       -0.13275
   9562.00       -0.05566       -0.12921
   9563.00       -0.05566       -0.12564
   9564.00       -0.05566       -0.12206
   9565.00       -0.05566       -0.11844
   9566.00       -0.05566       -0.11481
   9567.00       -0.05566       -0.11116
   9568.00       -0.05566       -0.10750
   9569.00       -0.05566       -0.10382
   9570.00       -0.05566       -0.10013
   9571.00       -0.05518       -0.09642
   9572.00       -0.05469       -0.09271
   9573.00       -0.05420       -0.08899
   9574.00       -0.05371       -0.08525
   9575.00       -0.05322       -0.08153
   9576.00       -0.05273       -0.07777
   9577.00       -0.05225       -0.07404
   9578.00       -0.05176       -0.07028
   9579.00       -0.05127       -0.06654
   9580.00       -0.05078       -0.06279
   9581.00       -0.04980       -0.05904
   9582.00       -0.04883       -0.05528
   9583.00       -0.04785       -0.05154
   9584.00       -0.04688       -0.04781
   9585.00       -0.04590       -0.04407
   9586.00       -0.04492       -0.04033
   9587.00       -0.04395       -0.03659
   9588.00       -0.04297       -0.03287
   9589.00       -0.04199       -0.02914
   9590.00       -0.04102       -0.02544
   9591.00       -0.04004       -0.02173
   9592.00       -0.03906       -0.01804
   9593.00       -0.03809       -0.01434
   9594.00       -0.03711       -0.01065
   9595.00       -0.03613       -0.00699
   9596.00       -0.03516       -0.00331
   9597.00       -0.03418        0.00034
   9598.00       -0.03320        0.00398
   9599.00       -0.03223        0.00761
   9600.00       -0.03125        0.01125
   9601.00       -0.03027        0.01485
   9602.00       -0.02930        0.01845
   9603.00       -0.02832        0.02205
   9604.00       -0.02734        0.02562
   9605.00       -0.02637        0.02919
   9606.00       -0.02539        0.03275
   9607.00       -0.02441        0.03629
   9608.00       -0.02344        0.03981
   9609.00       -0.02246        0.04332
   9610.00       -0.02148        0.04681
   9611.00       -0.02100        0.05029
   9612.00       -0.02051        0.05376
   9613.00       -0.02002        0.05722
   9614.00       -0.01953        0.06065
   9615.00       -0.01904        0.06407
   9616.00       -0.01855        0.06747
   9617.00       -0.01807        0.07085
   9618.00       -0.01758        0.07422
   9619.00       -0.01709        0.07756
   9620.00       -0.01660        0.08089
   9621.00       -0.01611        0.08420
   9622.00       -0.01562        0.08748
   9623.00       -0.01514        0.09074
   9624.00       -0.01465        0.09398
   9625.00       -0.01416        0.09720
   9626.00       -0.01367        0.10039
   9627.00       -0.01318        0.10356
   9628.00       -0.01270        0.10670
   9629.00       -0.01221        0.10983
   9630.00       -0.01172        0.11293
   9631.00       -0.01123        0.11600
   9632.00       -0.01074        0.11903
   9633.00       -0.01025        0.12204
   9634.00       -0.00977        0.12502
   9635.00       -0.00928        0.12798
   9636.00       -0.00879        0.13089
   9637.00       -0.00830        0.13377
   9638.00       -0.00781        0.13663
   9639.00       -0.00732        0.13945
   9640.00       -0.00684        0.14223
   9641.00       -0.00635        0.14499
   9642.00       -0.00586        0.14771
   9643.00       -0.00537        0.15038
   9644.00       -0.00488        0.15303
   9645.00       -0.00439        0.15562
   9646.00       -0.00391        0.15819
   9647.00       -0.00342        0.16072
   9648.00       -0.00293        0.16321
   9649.00       -0.00244        0.16565
   9650.00       -0.00195        0.16806
   9651.00       -0.00146        0.17041
   9652.00       -0.00098        0.17273
   9653.00       -0.00049        0.17502
   9654.00        0.00000        0.17725
   9655.00        0.00049        0.17943
   9656.00        0.00098        0.18158
   9657.00        0.00146        0.18367
   9658.00        0.00195        0.18573
   9659.00        0.00244        0.18773
   9660.00        0.00293        0.18968
   9661.00        0.00342        0.19159
   9662.00        0.00391        0.19345
   9663.00        0.00439        0.19527
   9664.00        0.00488        0.19704
   9665.00        0.00537        0.19875
   9666.00        0.00586        0.20041
   9667.00        0.00635        0.20203
   9668.00        0.00684        0.20358
   9669.00        0.00732        0.20511
   9670.00        0.00781        0.20656
   9671.00        0.00830        0.20798
   9672.00        0.00879        0.20934
   9673.00        0.00928        0.21063
   9674.00        0.00928        0.21188
   9675.00        0.00928        0.21307
   9676.00        0.00928        0.21422
   9677.00        0.00928        0.21532
   9678.00        0.00928        0.21635
   9679.00        0.00928        0.21733
   9680.00        0.00928        0.21826
   9681.00        0.00928        0.21913
   9682.00        0.00928        0.21996
   9683.00        0.00928        0.22072
   9684.00        0.00928        0.22144
   9685.00        0.00928        0.22208
   9686.00        0.00928        0.22269
   9687.00        0.00928        0.22322
   9688.00        0.00928        0.22371
   9689.00        0.00928        0.22415
   9690.00        0.00928        0.22453
   9691.00        0.00928        0.22485
   9692.00        0.00928        0.22513
   9693.00        0.00928        0.22534
   9694.00        0.00928        0.22549
   9695.00        0.00928        0.22560
   9696.00        0.00928        0.22566
   9697.00        0.00928        0.22566
   9698.00        0.00879        0.22562
   9699.00        0.00830        0.22551
   9700.00        0.00781        0.22536
   9701.00        0.00732        0.22514
   9702.00        0.00684        0.22488
   9703.00        0.00635        0.22458
   9704.00        0.00586        0.22423
   9705.00        0.00537        0.22382
   9706.00        0.00488        0.22336
   9707.00        0.00439        0.22287
   9708.00        0.00391        0.22232
   9709.00        0.00342        0.22173
   9710.00        0.00293        0.22110
   9711.00        0.00244        0.22043
   9712.00        0.00195        0.21971
   9713.00        0.00146        0.21895
   9714.00        0.00098        0.21815
   9715.00        0.00049        0.21733
   9716.00        0.00000        0.21646
   9717.00       -0.00049        0.21556
   9718.00       -0.00098        0.21463
   9719.00       -0.00146        0.21367
   9720.00       -0.00195        0.21268
   9721.00       -0.00244        0.21165
   9722.00       -0.00293        0.21060
   9723.00       -0.00342        0.20953
   9724.00       -0.00391        0.20845
   9725.00       -0.00439        0.20734
   9726.00       -0.00488        0.20621
   9727.00       -0.00537        0.20506
   9728.00       -0.00586        0.20390
   9729.00       -0.00635        0.20274
   9730.00       -0.00684        0.20157
   9731.00       -0.00732        0.20038
   9732.00       -0.00781        0.19919
   9733.00       -0.00830        0.19798
   9734.00       -0.00879        0.19679
   9735.00       -0.00928        0.19559
   9736.00       -0.00977        0.19440
   9737.00       -0.01025        0.19321
   9738.00       -0.01025        0.19202
   9739.00       -0.01025        0.19084
   9740.00       -0.01025        0.18968
   9741.00       -0.01025        0.18852
   9742.00       -0.01025        0.18738
   9743.00       -0.01025        0.18626
   9744.00       -0.01025        0.18515
   9745.00       -0.01025        0.18405
   9746.00       -0.01025        0.18298
   9747.00       -0.01025        0.18195
   9748.00       -0.01025        0.18092
   9749.00       -0.01025        0.17992
   9750.00       -0.01025        0.17894
   9751.00       -0.01025        0.17799
   9752.00       -0.01025        0.17706
   9753.00       -0.01025        0.17618
   9754.00       -0.01025        0.17531
   9755.00       -0.01025        0.17447
[truncated: 42,846 more chars]
