# Supplementary material for: The near-field tsunami generated by the 15 January 2022 eruption of the Hunga Tonga-Hunga Ha’apai volcano and its impact on Tongatapu, Tonga
Source: Sci Rep. 2022 Sep 7;12:15187. doi: 10.1038/s41598-022-19486-w (PMC9452557; doi:10.1038/s41598-022-19486-w)
Supplement: Supplementary file 4 — Supplementary Information 4. [file 41598_2022_19486_MOESM4_ESM.zip › Output-Point_R0_450TNT.txt]

      0.00        0.00000        0.00000
      1.00        0.00000        0.00000
      2.00        0.00000        0.00000
      3.00        0.00000        0.00000
      4.00        0.00000        0.00000
      5.00        0.00000        0.00000
      6.00        0.00000        0.00000
      7.00        0.00000        0.00000
      8.00        0.00000        0.00000
      9.00        0.00000        0.00000
     10.00        0.00000        0.00000
     11.00        0.00000        0.00000
     12.00        0.00000        0.00000
     13.00        0.00000        0.00000
     14.00        0.00000        0.00000
     15.00        0.00000        0.00000
     16.00        0.00000        0.00000
     17.00        0.00000        0.00000
     18.00        0.00000        0.00000
     19.00        0.00000        0.00000
     20.00        0.00000        0.00000
     21.00        0.00000        0.00000
     22.00        0.00000        0.00000
     23.00        0.00000        0.00000
     24.00        0.00000        0.00000
     25.00        0.00000        0.00000
     26.00        0.00000        0.00000
     27.00        0.00000        0.00000
     28.00        0.00000        0.00000
     29.00        0.00000        0.00000
     30.00        0.00000        0.00000
     31.00        0.00000        0.00000
     32.00        0.00000        0.00000
     33.00        0.00000        0.00000
     34.00        0.00000        0.00000
     35.00        0.00000        0.00000
     36.00        0.00000        0.00000
     37.00        0.00000        0.00000
     38.00        0.00000        0.00000
     39.00        0.00000        0.00000
     40.00        0.00000        0.00000
     41.00        0.00000        0.00000
     42.00        0.00000        0.00000
     43.00        0.00000        0.00000
     44.00        0.00000        0.00000
     45.00        0.00000        0.00000
     46.00        0.00000        0.00000
     47.00        0.00000        0.00000
     48.00        0.00000        0.00000
     49.00        0.00000        0.00000
     50.00        0.00000        0.00000
     51.00        0.00000        0.00000
     52.00        0.00000        0.00000
     53.00        0.00000        0.00000
     54.00        0.00000        0.00000
     55.00        0.00000        0.00000
     56.00        0.00000        0.00000
     57.00        0.00000        0.00000
     58.00        0.00000        0.00000
     59.00        0.00000        0.00000
     60.00        0.00000        0.00000
     61.00        0.00000        0.00000
     62.00        0.00000        0.00000
     63.00        0.00000        0.00000
     64.00        0.00000        0.00000
     65.00        0.00000        0.00000
     66.00        0.00000        0.00000
     67.00        0.00000        0.00000
     68.00        0.00000        0.00000
     69.00        0.00000        0.00000
     70.00        0.00000        0.00000
     71.00        0.00000        0.00000
     72.00        0.00000        0.00000
     73.00        0.00000        0.00000
     74.00        0.00000        0.00000
     75.00        0.00000        0.00000
     76.00        0.00000        0.00000
     77.00        0.00000        0.00000
     78.00        0.00000        0.00000
     79.00        0.00000        0.00000
     80.00        0.00000        0.00000
     81.00        0.00000        0.00000
     82.00        0.00000        0.00000
     83.00        0.00000        0.00000
     84.00        0.00000        0.00000
     85.00        0.00000        0.00000
     86.00        0.00000        0.00000
     87.00        0.00000        0.00000
     88.00        0.00000        0.00000
     89.00        0.00000        0.00000
     90.00        0.00000        0.00000
     91.00        0.00000        0.00000
     92.00        0.00000        0.00000
     93.00        0.00000        0.00000
     94.00        0.00000        0.00000
     95.00        0.00000        0.00000
     96.00        0.00000        0.00000
     97.00        0.00000        0.00000
     98.00        0.00000        0.00000
     99.00        0.00000        0.00000
    100.00        0.00000        0.00000
    101.00        0.00000        0.00000
    102.00        0.00000        0.00000
    103.00        0.00000        0.00000
    104.00        0.00000        0.00000
    105.00        0.00000        0.00000
    106.00        0.00000        0.00000
    107.00        0.00000        0.00000
    108.00        0.00000        0.00000
    109.00        0.00000        0.00000
    110.00        0.00000        0.00000
    111.00        0.00000        0.00000
    112.00        0.00000        0.00000
    113.00        0.00000        0.00000
    114.00        0.00000        0.00000
    115.00        0.00000        0.00000
    116.00        0.00000        0.00000
    117.00        0.00000        0.00000
    118.00        0.00000        0.00000
    119.00        0.00000        0.00000
    120.00        0.00000        0.00000
    121.00        0.00000        0.00000
    122.00        0.00000        0.00000
    123.00        0.00000        0.00000
    124.00        0.00000        0.00000
    125.00        0.00000        0.00000
    126.00        0.00000        0.00000
    127.00        0.00000        0.00000
    128.00        0.00000        0.00000
    129.00        0.00000        0.00000
    130.00        0.00000        0.00000
    131.00        0.00000        0.00000
    132.00        0.00000        0.00000
    133.00        0.00000        0.00000
    134.00        0.00000        0.00000
    135.00        0.00000        0.00000
    136.00        0.00000        0.00000
    137.00        0.00000        0.00000
    138.00        0.00000        0.00000
    139.00        0.00000        0.00000
    140.00        0.00000        0.00000
    141.00        0.00000        0.00000
    142.00        0.00000        0.00000
    143.00        0.00000        0.00000
    144.00        0.00000        0.00000
    145.00        0.00000        0.00000
    146.00        0.00000        0.00000
    147.00        0.00000        0.00000
    148.00        0.00000        0.00000
    149.00        0.00000        0.00000
    150.00        0.00000        0.00000
    151.00        0.00000        0.00000
    152.00        0.00000        0.00000
    153.00        0.00000        0.00000
    154.00        0.00000        0.00000
    155.00        0.00000        0.00000
    156.00        0.00000        0.00000
    157.00        0.00000        0.00000
    158.00        0.00000        0.00000
    159.00        0.00000        0.00000
    160.00        0.00000        0.00000
    161.00        0.00000        0.00000
    162.00        0.00000        0.00000
    163.00        0.00000        0.00000
    164.00        0.00000        0.00000
    165.00        0.00000        0.00000
    166.00        0.00000        0.00000
    167.00        0.00000        0.00000
    168.00        0.00000        0.00000
    169.00        0.00000        0.00000
    170.00        0.00000        0.00000
    171.00        0.00000        0.00000
    172.00        0.00000        0.00000
    173.00        0.00000        0.00000
    174.00        0.00000        0.00000
    175.00        0.00000        0.00000
    176.00        0.00000        0.00000
    177.00        0.00000        0.00000
    178.00        0.00000        0.00000
    179.00        0.00000        0.00000
    180.00        0.00000        0.00000
    181.00        0.00000        0.00000
    182.00        0.00000        0.00000
    183.00        0.00000        0.00000
    184.00        0.00000        0.00000
    185.00        0.00000        0.00000
    186.00        0.00000        0.00000
    187.00        0.00000        0.00000
    188.00        0.00000        0.00000
    189.00        0.00000        0.00000
    190.00        0.00000        0.00000
    191.00        0.00000        0.00000
    192.00        0.00000        0.00000
    193.00        0.00000        0.00000
    194.00        0.00000        0.00000
    195.00        0.00000        0.00000
    196.00        0.00000        0.00000
    197.00        0.00000        0.00000
    198.00        0.00000        0.00000
    199.00        0.00000        0.00000
    200.00        0.00000        0.00000
    201.00        0.00000        0.00000
    202.00        0.00000        0.00000
    203.00        0.00000        0.00000
    204.00        0.00000        0.00000
    205.00        0.00000        0.00000
    206.00        0.00000        0.00000
    207.00        0.00000        0.00000
    208.00        0.00000        0.00000
    209.00        0.00000        0.00000
    210.00        0.00000        0.00000
    211.00        0.00000        0.00000
    212.00        0.00000        0.00000
    213.00        0.00000        0.00000
    214.00        0.00000        0.00000
    215.00        0.00000        0.00000
    216.00        0.00000        0.00000
    217.00        0.00000        0.00000
    218.00        0.00000        0.00000
    219.00        0.00000        0.00000
    220.00        0.00000        0.00000
    221.00        0.00000        0.00000
    222.00        0.00000        0.00000
    223.00        0.00000        0.00000
    224.00        0.00000        0.00000
    225.00        0.00000        0.00000
    226.00        0.00000        0.00000
    227.00        0.00000        0.00000
    228.00        0.00000        0.00000
    229.00        0.00000        0.00000
    230.00        0.00000        0.00000
    231.00        0.00000        0.00000
    232.00        0.00000        0.00000
    233.00        0.00000        0.00000
    234.00        0.00000        0.00000
    235.00        0.00000        0.00000
    236.00        0.00000        0.00000
    237.00        0.00000        0.00000
    238.00        0.00000        0.00000
    239.00        0.00000        0.00000
    240.00        0.00000        0.00000
    241.00        0.00000        0.00000
    242.00        0.00000        0.00000
    243.00        0.00000        0.00000
    244.00        0.00000        0.00000
    245.00        0.00000        0.00000
    246.00        0.00000        0.00000
    247.00        0.00000        0.00000
    248.00        0.00000        0.00000
    249.00        0.00000        0.00000
    250.00        0.00000        0.00000
    251.00        0.00000        0.00000
    252.00        0.00000        0.00000
    253.00        0.00000        0.00000
    254.00        0.00000        0.00000
    255.00        0.00000        0.00000
    256.00        0.00000        0.00000
    257.00        0.00000        0.00000
    258.00        0.00000        0.00000
    259.00        0.00000        0.00000
    260.00        0.00000        0.00000
    261.00        0.00000        0.00000
    262.00        0.00000        0.00000
    263.00        0.00000        0.00000
    264.00        0.00000        0.00000
    265.00        0.00000        0.00000
    266.00        0.00000        0.00000
    267.00        0.00000        0.00000
    268.00        0.00000        0.00000
    269.00        0.00000        0.00000
    270.00        0.00000        0.00000
    271.00        0.00000        0.00000
    272.00        0.00000        0.00000
    273.00        0.00000        0.00000
    274.00        0.00000        0.00000
    275.00        0.00000        0.00000
    276.00        0.00000        0.00000
    277.00        0.00000        0.00000
    278.00        0.00000        0.00000
    279.00        0.00000        0.00000
    280.00        0.00000        0.00000
    281.00        0.00000        0.00000
    282.00        0.00000        0.00000
    283.00        0.00000        0.00000
    284.00        0.00000        0.00000
    285.00        0.00000        0.00000
    286.00        0.00000        0.00000
    287.00        0.00000        0.00000
    288.00        0.00000        0.00000
    289.00        0.00000        0.00000
    290.00        0.00000        0.00000
    291.00        0.00000        0.00000
    292.00        0.00000        0.00000
    293.00        0.00000        0.00000
    294.00        0.00000        0.00000
    295.00        0.00000        0.00000
    296.00        0.00000        0.00000
    297.00        0.00000        0.00000
    298.00        0.00000        0.00000
    299.00        0.00000        0.00000
    300.00        0.00000        0.00000
    301.00        0.00000        0.00000
    302.00        0.00000        0.00000
    303.00        0.00000        0.00000
    304.00        0.00000        0.00000
    305.00        0.00000        0.00000
    306.00        0.00000        0.00000
    307.00        0.00000        0.00000
    308.00        0.00000        0.00000
    309.00        0.00000        0.00000
    310.00        0.00000        0.00000
    311.00        0.00000        0.00000
    312.00        0.00000        0.00000
    313.00        0.00000        0.00000
    314.00        0.00000        0.00000
    315.00        0.00000        0.00000
    316.00        0.00000        0.00000
    317.00        0.00000        0.00000
    318.00        0.00000        0.00000
    319.00        0.00000        0.00000
    320.00        0.00000        0.00000
    321.00        0.00000        0.00000
    322.00        0.00000        0.00000
    323.00        0.00000        0.00000
    324.00        0.00000        0.00000
    325.00        0.00000        0.00000
    326.00        0.00000        0.00000
    327.00        0.00000        0.00000
    328.00        0.00000        0.00000
    329.00        0.00000        0.00000
    330.00        0.00000        0.00000
    331.00        0.00000        0.00000
    332.00        0.00000        0.00000
    333.00        0.00000        0.00000
    334.00        0.00000        0.00000
    335.00        0.00000        0.00000
    336.00        0.00000        0.00000
    337.00        0.00000        0.00000
    338.00        0.00000        0.00000
    339.00        0.00000        0.00000
    340.00        0.00000        0.00000
    341.00        0.00000        0.00000
    342.00        0.00000        0.00000
    343.00        0.00000        0.00000
    344.00        0.00000        0.00000
    345.00        0.00000        0.00000
    346.00        0.00000        0.00000
    347.00        0.00000        0.00000
    348.00        0.00000        0.00000
    349.00        0.00000        0.00000
    350.00        0.00000        0.00000
    351.00        0.00000        0.00000
    352.00        0.00000        0.00000
    353.00        0.00000        0.00000
    354.00        0.00000        0.00000
    355.00        0.00000        0.00000
    356.00        0.00000        0.00000
    357.00        0.00000        0.00000
    358.00        0.00000        0.00000
    359.00        0.00000        0.00000
    360.00        0.00000        0.00000
    361.00        0.00000        0.00000
    362.00        0.00000        0.00000
    363.00        0.00000        0.00000
    364.00        0.00000        0.00000
    365.00        0.00000        0.00000
    366.00        0.00000        0.00000
    367.00        0.00000        0.00000
    368.00        0.00000        0.00000
    369.00        0.00000        0.00000
    370.00        0.00000        0.00000
    371.00        0.00000        0.00000
    372.00        0.00000        0.00000
    373.00        0.00000        0.00000
    374.00        0.00000        0.00000
    375.00        0.00000        0.00000
    376.00        0.00000        0.00000
    377.00        0.00000        0.00000
    378.00        0.00000        0.00000
    379.00        0.00000        0.00000
    380.00        0.00000        0.00000
    381.00        0.00000        0.00000
    382.00        0.00000        0.00000
    383.00        0.00000        0.00000
    384.00        0.00000        0.00000
    385.00        0.00000        0.00000
    386.00        0.00000        0.00000
    387.00        0.00000        0.00000
    388.00        0.00000        0.00000
    389.00        0.00000        0.00000
    390.00        0.00000        0.00000
    391.00        0.00000        0.00000
    392.00        0.00000        0.00000
    393.00        0.00000        0.00000
    394.00        0.00000        0.00000
    395.00        0.00000        0.00000
    396.00        0.00000        0.00000
    397.00        0.00000        0.00000
    398.00        0.00000        0.00000
    399.00        0.00000        0.00000
    400.00        0.00000        0.00000
    401.00        0.00000        0.00000
    402.00        0.00000        0.00000
    403.00        0.00000        0.00000
    404.00        0.00000        0.00000
    405.00        0.00000        0.00000
    406.00        0.00000        0.00000
    407.00        0.00000        0.00000
    408.00        0.00000        0.00000
    409.00        0.00000        0.00000
    410.00        0.00000        0.00000
    411.00        0.00000        0.00000
    412.00        0.00000        0.00000
    413.00        0.00000        0.00000
    414.00        0.00000        0.00000
    415.00        0.00000        0.00000
    416.00        0.00000        0.00000
    417.00        0.00000        0.00000
    418.00        0.00000        0.00000
    419.00        0.00000        0.00000
    420.00        0.00000        0.00000
    421.00        0.00000        0.00000
    422.00        0.00000        0.00000
    423.00        0.00000        0.00000
    424.00        0.00000        0.00000
    425.00        0.00000        0.00000
    426.00        0.00000        0.00000
    427.00        0.00000        0.00000
    428.00        0.00000        0.00000
    429.00        0.00000        0.00000
    430.00        0.00000        0.00000
    431.00        0.00000        0.00000
    432.00        0.00000        0.00000
    433.00        0.00000        0.00000
    434.00        0.00000        0.00000
    435.00        0.00000        0.00000
    436.00        0.00000        0.00000
    437.00        0.00000        0.00000
    438.00        0.00000        0.00000
    439.00        0.00000        0.00000
    440.00        0.00000        0.00000
    441.00        0.00000        0.00000
    442.00        0.00000        0.00000
    443.00        0.00000        0.00000
    444.00        0.00000        0.00000
    445.00        0.00000        0.00000
    446.00        0.00000        0.00000
    447.00        0.00000        0.00000
    448.00        0.00000        0.00000
    449.00        0.00000        0.00000
    450.00        0.00000        0.00000
    451.00        0.00000        0.00000
    452.00        0.00000        0.00000
    453.00        0.00000        0.00000
    454.00        0.00000        0.00000
    455.00        0.00000        0.00000
    456.00        0.00000        0.00000
    457.00        0.00000        0.00000
    458.00        0.00000        0.00000
    459.00        0.00000        0.00000
    460.00        0.00000        0.00000
    461.00        0.00000        0.00000
    462.00        0.00000        0.00000
    463.00        0.00000        0.00000
    464.00        0.00000        0.00000
    465.00        0.00000        0.00000
    466.00        0.00000        0.00000
    467.00        0.00000        0.00000
    468.00        0.00000        0.00000
    469.00        0.00000        0.00000
    470.00        0.00000        0.00000
    471.00        0.00000        0.00000
    472.00        0.00000        0.00000
    473.00        0.00000        0.00000
    474.00        0.00000        0.00000
    475.00        0.00000        0.00000
    476.00        0.00000        0.00000
    477.00        0.00000        0.00000
    478.00        0.00000        0.00000
    479.00        0.00000        0.00000
    480.00        0.00000        0.00000
    481.00        0.00000        0.00000
    482.00        0.00000        0.00000
    483.00        0.00000        0.00000
    484.00        0.00000        0.00000
    485.00        0.00000        0.00000
    486.00        0.00000        0.00000
    487.00        0.00000        0.00000
    488.00        0.00000        0.00000
    489.00        0.00000        0.00000
    490.00        0.00000        0.00000
    491.00        0.00000        0.00000
    492.00        0.00000        0.00000
    493.00        0.00000        0.00000
    494.00        0.00000        0.00000
    495.00        0.00000        0.00000
    496.00        0.00000        0.00000
    497.00        0.00000        0.00000
    498.00        0.00000        0.00000
    499.00        0.00000        0.00000
    500.00        0.00000        0.00000
    501.00        0.00000        0.00000
    502.00        0.00000        0.00000
    503.00        0.00000        0.00000
    504.00        0.00000        0.00000
    505.00        0.00000        0.00000
    506.00        0.00000        0.00000
    507.00        0.00000        0.00000
    508.00        0.00000        0.00000
    509.00        0.00000        0.00000
    510.00        0.00000        0.00000
    511.00        0.00000        0.00000
    512.00        0.00000        0.00000
    513.00        0.00000        0.00000
    514.00        0.00000        0.00000
    515.00        0.00000        0.00000
    516.00        0.00000        0.00000
    517.00        0.00000        0.00000
    518.00        0.00000        0.00000
    519.00        0.00000        0.00000
    520.00        0.00000        0.00000
    521.00        0.00000        0.00000
    522.00        0.00000        0.00000
    523.00        0.00000        0.00000
    524.00        0.00000        0.00000
    525.00        0.00000        0.00000
    526.00        0.00000        0.00000
    527.00        0.00000        0.00000
    528.00        0.00000        0.00000
    529.00        0.00000        0.00000
    530.00        0.00000        0.00000
    531.00        0.00000        0.00000
    532.00        0.00000        0.00000
    533.00        0.00000        0.00000
    534.00        0.00000        0.00000
    535.00        0.00000        0.00000
    536.00        0.00000        0.00000
    537.00        0.00000        0.00000
    538.00        0.00000        0.00000
    539.00        0.00000        0.00000
    540.00        0.00000        0.00000
    541.00        0.00000        0.00000
    542.00        0.00000        0.00000
    543.00        0.00000        0.00000
    544.00        0.00000        0.00000
    545.00        0.00000        0.00000
    546.00        0.00000        0.00000
    547.00        0.00000        0.00000
    548.00        0.00000        0.00000
    549.00        0.00000        0.00000
    550.00        0.00000        0.00000
    551.00        0.00000        0.00000
    552.00        0.00000        0.00000
    553.00        0.00000        0.00000
    554.00        0.00000        0.00000
    555.00        0.00000        0.00000
    556.00        0.00000        0.00000
    557.00        0.00000        0.00000
    558.00        0.00000        0.00000
    559.00        0.00000        0.00000
    560.00        0.00000        0.00000
    561.00        0.00000        0.00000
    562.00        0.00000        0.00000
    563.00        0.00000        0.00000
    564.00        0.00000        0.00000
    565.00        0.00000        0.00000
    566.00        0.00000        0.00000
    567.00        0.00000        0.00000
    568.00        0.00000        0.00000
    569.00        0.00000        0.00000
    570.00        0.00000        0.00000
    571.00        0.00000        0.00000
    572.00        0.00000        0.00000
    573.00        0.00000        0.00000
    574.00        0.00000        0.00000
    575.00        0.00000        0.00000
    576.00        0.00000        0.00000
    577.00        0.00000        0.00000
    578.00        0.00000        0.00000
    579.00        0.00000        0.00000
    580.00        0.00000        0.00000
    581.00        0.00000        0.00000
    582.00        0.00000        0.00000
    583.00        0.00000        0.00000
    584.00        0.00000        0.00000
    585.00        0.00000        0.00000
    586.00        0.00000        0.00000
    587.00        0.00000        0.00000
    588.00        0.00000        0.00000
    589.00        0.00000        0.00000
    590.00        0.00000        0.00000
    591.00        0.00000        0.00000
    592.00        0.00000        0.00000
    593.00        0.00000        0.00000
    594.00        0.00000        0.00000
    595.00        0.00000        0.00000
    596.00        0.00000        0.00000
    597.00        0.00000        0.00000
    598.00        0.00000        0.00000
    599.00        0.00000        0.00000
    600.00        0.00000        0.00000
    601.00        0.00000        0.00000
    602.00        0.00000        0.00000
    603.00        0.00000        0.00000
    604.00        0.00000        0.00000
    605.00        0.00000        0.00000
    606.00        0.00000        0.00000
    607.00        0.00000        0.00000
    608.00        0.00000        0.00000
    609.00        0.00000        0.00000
    610.00        0.00000        0.00000
    611.00        0.00000        0.00000
    612.00        0.00000        0.00000
    613.00        0.00000        0.00000
    614.00        0.00000        0.00000
    615.00        0.00000        0.00000
    616.00        0.00000        0.00000
    617.00        0.00000        0.00000
    618.00        0.00000        0.00000
    619.00        0.00000        0.00000
    620.00        0.00000        0.00000
    621.00        0.00000        0.00000
    622.00        0.00000        0.00000
    623.00        0.00000        0.00000
    624.00        0.00000        0.00000
    625.00        0.00000        0.00000
    626.00        0.00000        0.00000
    627.00        0.00000        0.00000
    628.00        0.00000        0.00000
    629.00        0.00000        0.00000
    630.00        0.00000        0.00000
    631.00        0.00000        0.00000
    632.00        0.00000        0.00000
    633.00        0.00000        0.00000
    634.00        0.00000        0.00000
    635.00        0.00000        0.00000
    636.00        0.00000        0.00000
    637.00        0.00000        0.00000
    638.00        0.00000        0.00000
    639.00        0.00000        0.00000
    640.00        0.00000        0.00000
    641.00        0.00000        0.00000
    642.00        0.00000        0.00000
    643.00        0.00000        0.00000
    644.00        0.00000        0.00000
    645.00        0.00000        0.00000
    646.00        0.00000        0.00000
    647.00        0.00000        0.00000
    648.00        0.00000        0.00000
    649.00        0.00000        0.00000
    650.00        0.00000        0.00000
    651.00        0.00000        0.00000
    652.00        0.00000        0.00000
    653.00        0.00000        0.00000
    654.00        0.00000        0.00000
    655.00        0.00000        0.00000
    656.00        0.00000        0.00000
    657.00        0.00000        0.00000
    658.00        0.00000        0.00000
    659.00        0.00000        0.00000
    660.00        0.00000        0.00000
    661.00        0.00000        0.00000
    662.00        0.00000        0.00000
    663.00        0.00000        0.00000
    664.00        0.00000        0.00000
    665.00        0.00000        0.00000
    666.00        0.00000        0.00000
    667.00        0.00000        0.00000
    668.00        0.00000        0.00000
    669.00        0.00000        0.00000
    670.00        0.00000        0.00000
    671.00        0.00000        0.00000
    672.00        0.00000        0.00000
    673.00        0.00000        0.00000
    674.00        0.00000        0.00000
    675.00        0.00000        0.00000
    676.00        0.00000        0.00000
    677.00        0.00000        0.00000
    678.00        0.00000        0.00000
    679.00        0.00000        0.00000
    680.00        0.00000        0.00000
    681.00        0.00000        0.00000
    682.00        0.00000        0.00000
    683.00        0.00000        0.00000
    684.00        0.00000        0.00000
    685.00        0.00000        0.00000
    686.00        0.00000        0.00000
    687.00        0.00000        0.00000
    688.00        0.00000        0.00000
    689.00        0.00000        0.00000
    690.00        0.00000        0.00000
    691.00        0.00000        0.00000
    692.00        0.00000        0.00000
    693.00        0.00000        0.00000
    694.00        0.00000        0.00000
    695.00        0.00000        0.00000
    696.00        0.00000        0.00000
    697.00        0.00000        0.00000
    698.00        0.00000        0.00000
    699.00        0.00000        0.00000
    700.00        0.00000        0.00000
    701.00        0.00000        0.00000
    702.00        0.00000        0.00000
    703.00        0.00000        0.00000
    704.00        0.00000        0.00000
    705.00        0.00000        0.00000
    706.00        0.00000        0.00000
    707.00        0.00000        0.00000
    708.00        0.00000        0.00000
    709.00        0.00000        0.00000
    710.00        0.00000        0.00000
    711.00        0.00000        0.00000
    712.00        0.00000        0.00000
    713.00        0.00000        0.00000
    714.00        0.00000        0.00000
    715.00        0.00000        0.00000
    716.00        0.00000        0.00000
    717.00        0.00000        0.00000
    718.00        0.00000        0.00000
    719.00        0.00000        0.00000
    720.00        0.00000        0.00000
    721.00        0.00000        0.00000
    722.00        0.00000        0.00000
    723.00        0.00000        0.00000
    724.00        0.00000        0.00000
    725.00        0.00000        0.00000
    726.00        0.00000        0.00000
    727.00        0.00000        0.00000
    728.00        0.00000        0.00000
    729.00        0.00000        0.00000
    730.00        0.00000        0.00000
    731.00        0.00000        0.00000
    732.00        0.00000        0.00000
    733.00        0.00000        0.00000
    734.00        0.00000        0.00000
    735.00        0.00000        0.00000
    736.00        0.00000        0.00000
    737.00        0.00000        0.00000
    738.00        0.00000        0.00000
    739.00        0.00000        0.00000
    740.00        0.00000        0.00000
    741.00        0.00000        0.00000
    742.00        0.00000        0.00000
    743.00        0.00000        0.00000
    744.00        0.00000        0.00000
    745.00        0.00000        0.00000
    746.00        0.00000        0.00000
    747.00        0.00000        0.00000
    748.00        0.00000        0.00000
    749.00        0.00000        0.00000
    750.00        0.00000        0.00000
    751.00        0.00000        0.00000
    752.00        0.00000        0.00000
    753.00        0.00000        0.00000
    754.00        0.00000        0.00000
    755.00        0.00000        0.00000
    756.00        0.00000        0.00000
    757.00        0.00000        0.00000
    758.00        0.00000        0.00000
    759.00        0.00000        0.00000
    760.00        0.00000        0.00000
    761.00        0.00000        0.00000
    762.00        0.00000        0.00000
    763.00        0.00000        0.00000
    764.00        0.00000        0.00000
    765.00        0.00000        0.00000
    766.00        0.00000        0.00000
    767.00        0.00000        0.00000
    768.00        0.00000        0.00000
    769.00        0.00000        0.00000
    770.00        0.00000        0.00000
    771.00        0.00000        0.00000
    772.00        0.00000        0.00000
    773.00        0.00000        0.00000
    774.00        0.00000        0.00000
    775.00        0.00000        0.00000
    776.00        0.00000        0.00000
    777.00        0.00000        0.00000
    778.00        0.00000        0.00000
    779.00        0.00000        0.00000
    780.00        0.00000        0.00000
    781.00        0.00000        0.00000
    782.00        0.00000        0.00000
    783.00        0.00000        0.00000
    784.00        0.00000        0.00000
    785.00        0.00000        0.00000
    786.00        0.00000        0.00000
    787.00        0.00000        0.00000
    788.00        0.00000        0.00000
    789.00        0.00000        0.00000
    790.00        0.00000        0.00000
    791.00        0.00000        0.00000
    792.00        0.00000        0.00000
    793.00        0.00000        0.00000
    794.00        0.00000        0.00000
    795.00        0.00000        0.00000
    796.00        0.00000        0.00000
    797.00        0.00000        0.00000
    798.00        0.00000        0.00000
    799.00        0.00000        0.00000
    800.00        0.00000        0.00000
    801.00        0.00000        0.00000
    802.00        0.00000        0.00000
    803.00        0.00000        0.00000
    804.00        0.00000        0.00000
    805.00        0.00000        0.00000
    806.00        0.00000        0.00000
    807.00        0.00000        0.00000
    808.00        0.00000        0.00000
    809.00        0.00000        0.00000
    810.00        0.00000        0.00000
    811.00        0.00000        0.00000
    812.00        0.00000        0.00000
    813.00        0.00000        0.00000
    814.00        0.00000        0.00000
    815.00        0.00000        0.00000
    816.00        0.00000        0.00000
    817.00        0.00000        0.00000
    818.00        0.00000        0.00000
    819.00        0.00000        0.00000
    820.00        0.00000        0.00000
    821.00        0.00000        0.00000
    822.00        0.00000        0.00000
    823.00        0.00000        0.00000
    824.00        0.00000        0.00000
    825.00        0.00000        0.00000
    826.00        0.00000        0.00000
    827.00        0.00000        0.00000
    828.00        0.00000        0.00000
    829.00        0.00000        0.00000
    830.00        0.00000        0.00000
    831.00        0.00000        0.00000
    832.00        0.00000        0.00000
    833.00        0.00000        0.00000
    834.00        0.00000        0.00000
    835.00        0.00000        0.00000
    836.00        0.00000        0.00000
    837.00        0.00000        0.00000
    838.00        0.00000        0.00000
    839.00        0.00000        0.00000
    840.00        0.00000        0.00000
    841.00        0.00000        0.00000
    842.00        0.00000        0.00000
    843.00        0.00000        0.00000
    844.00        0.00000        0.00000
    845.00        0.00000        0.00000
    846.00        0.00000        0.00000
    847.00        0.00000        0.00000
    848.00        0.00000        0.00000
    849.00        0.00000        0.00000
    850.00        0.00000        0.00000
    851.00        0.00000        0.00000
    852.00        0.00000        0.00000
    853.00        0.00000        0.00000
    854.00        0.00000        0.00000
    855.00        0.00000        0.00000
    856.00        0.00000        0.00000
    857.00        0.00000        0.00000
    858.00        0.00000        0.00000
    859.00        0.00000        0.00000
    860.00        0.00000        0.00000
    861.00        0.00000        0.00000
    862.00        0.00000        0.00000
    863.00        0.00000        0.00000
    864.00        0.00000        0.00000
    865.00        0.00000        0.00000
    866.00        0.00000        0.00000
    867.00        0.00000        0.00000
    868.00        0.00000        0.00000
    869.00        0.00000        0.00000
    870.00        0.00000        0.00000
    871.00        0.00000        0.00000
    872.00        0.00000        0.00000
    873.00        0.00000        0.00000
    874.00        0.00000        0.00000
    875.00        0.00000        0.00000
    876.00        0.00000        0.00000
    877.00        0.00000        0.00000
    878.00        0.00000        0.00000
    879.00        0.00000        0.00000
    880.00        0.00000        0.00000
    881.00        0.00000        0.00000
    882.00        0.00000        0.00000
    883.00        0.00000        0.00000
    884.00        0.00000        0.00000
    885.00        0.00000        0.00000
    886.00        0.00000        0.00000
    887.00        0.00000        0.00000
    888.00        0.00000        0.00000
    889.00        0.00000        0.00000
    890.00        0.00000        0.00000
    891.00        0.00000        0.00000
    892.00        0.00000        0.00000
    893.00        0.00000        0.00000
    894.00        0.00000        0.00000
    895.00        0.00000        0.00000
    896.00        0.00000        0.00000
    897.00        0.00000        0.00000
    898.00        0.00000        0.00000
    899.00        0.00000        0.00000
    900.00        0.00000        0.00000
    901.00        0.00000        0.00000
    902.00        0.00000        0.00000
    903.00        0.00000        0.00000
    904.00        0.00000        0.00000
    905.00        0.00000        0.00000
    906.00        0.00000        0.00000
    907.00        0.00000        0.00000
    908.00        0.00000        0.00000
    909.00        0.00000        0.00000
    910.00        0.00000        0.00000
    911.00        0.00000        0.00000
    912.00        0.00000        0.00000
    913.00        0.00000        0.00000
    914.00        0.00000        0.00000
    915.00        0.00000        0.00000
    916.00        0.00000        0.00000
    917.00        0.00000        0.00000
    918.00        0.00000        0.00000
    919.00        0.00000        0.00000
    920.00        0.00000        0.00000
    921.00        0.00000        0.00000
    922.00        0.00000        0.00000
    923.00        0.00000        0.00000
    924.00        0.00000        0.00000
    925.00        0.00000        0.00000
    926.00        0.00000        0.00000
    927.00        0.00000        0.00000
    928.00        0.00000        0.00000
    929.00        0.00000        0.00000
    930.00        0.00000        0.00000
    931.00        0.00000        0.00000
    932.00        0.00000        0.00000
    933.00        0.00000        0.00000
    934.00        0.00000        0.00000
    935.00        0.00000        0.00000
    936.00        0.00000        0.00000
    937.00        0.00000        0.00000
    938.00        0.00000        0.00000
    939.00        0.00000        0.00000
    940.00        0.00000        0.00000
    941.00        0.00000        0.00000
    942.00        0.00000        0.00000
    943.00        0.00000        0.00000
    944.00        0.00000        0.00000
    945.00        0.00000        0.00000
    946.00        0.00000        0.00000
    947.00        0.00000        0.00000
    948.00        0.00000        0.00000
    949.00        0.00000        0.00000
    950.00        0.00000        0.00000
    951.00        0.00000        0.00000
    952.00        0.00000        0.00000
    953.00        0.00000        0.00000
    954.00        0.00000        0.00000
    955.00        0.00000        0.00000
    956.00        0.00000        0.00000
    957.00        0.00000        0.00000
    958.00        0.00000        0.00000
    959.00        0.00000        0.00000
    960.00        0.00000        0.00000
    961.00        0.00000        0.00000
    962.00        0.00000        0.00000
    963.00        0.00000        0.00000
    964.00        0.00000        0.00000
    965.00        0.00000        0.00000
    966.00        0.00000        0.00000
    967.00        0.00000        0.00000
    968.00        0.00000        0.00000
    969.00        0.00000        0.00000
    970.00        0.00000        0.00000
    971.00        0.00000        0.00000
    972.00        0.00000        0.00000
    973.00        0.00000        0.00000
    974.00        0.00000        0.00000
    975.00        0.00000        0.00000
    976.00        0.00000        0.00000
    977.00        0.00000        0.00000
    978.00        0.00000        0.00000
    979.00        0.00000        0.00000
    980.00        0.00000        0.00000
    981.00        0.00000        0.00000
    982.00        0.00000        0.00000
    983.00        0.00000        0.00000
    984.00        0.00000        0.00000
    985.00        0.00000        0.00000
    986.00        0.00000        0.00000
    987.00        0.00000        0.00000
    988.00        0.00000        0.00000
    989.00        0.00000        0.00000
    990.00        0.00000        0.00000
    991.00        0.00000        0.00000
    992.00        0.00000        0.00000
    993.00        0.00000        0.00000
    994.00        0.00000        0.00000
    995.00        0.00000        0.00000
    996.00        0.00000        0.00000
    997.00        0.00000        0.00000
    998.00        0.00000        0.00000
    999.00        0.00000        0.00000
   1000.00        0.00000        0.00000
   1001.00        0.00000        0.00000
   1002.00        0.00000        0.00000
   1003.00        0.00000        0.00000
   1004.00        0.00000        0.00000
   1005.00        0.00000        0.00000
   1006.00        0.00000        0.00000
   1007.00        0.00000        0.00000
   1008.00        0.00000        0.00000
   1009.00        0.00000        0.00000
   1010.00        0.00000        0.00000
   1011.00        0.00000        0.00000
   1012.00        0.00000        0.00000
   1013.00        0.00000        0.00000
   1014.00        0.00000        0.00000
   1015.00        0.00000        0.00000
   1016.00        0.00000        0.00000
   1017.00        0.00000        0.00000
   1018.00        0.00000        0.00000
   1019.00        0.00000        0.00000
   1020.00        0.00000        0.00000
   1021.00        0.00000        0.00000
   1022.00        0.00000        0.00000
   1023.00        0.00000        0.00000
   1024.00        0.00000        0.00000
   1025.00        0.00000        0.00000
   1026.00        0.00000        0.00000
   1027.00        0.00000        0.00000
   1028.00        0.00000        0.00000
   1029.00        0.00000        0.00000
   1030.00        0.00000        0.00000
   1031.00        0.00000        0.00000
   1032.00        0.00000        0.00000
   1033.00        0.00000        0.00000
   1034.00        0.00000        0.00000
   1035.00        0.00000        0.00000
   1036.00        0.00000        0.00000
   1037.00        0.00000        0.00000
   1038.00        0.00000        0.00000
   1039.00        0.00000        0.00000
   1040.00        0.00000        0.00000
   1041.00        0.00000        0.00000
   1042.00        0.00000        0.00000
   1043.00        0.00000        0.00000
   1044.00        0.00000        0.00000
   1045.00        0.00000        0.00000
   1046.00        0.00000        0.00000
   1047.00        0.00000        0.00000
   1048.00        0.00000        0.00000
   1049.00        0.00000        0.00000
   1050.00        0.00000        0.00000
   1051.00        0.00000        0.00000
   1052.00        0.00000        0.00000
   1053.00        0.00000        0.00000
   1054.00        0.00000        0.00000
   1055.00        0.00000        0.00000
   1056.00        0.00000        0.00000
   1057.00        0.00000        0.00000
   1058.00        0.00000        0.00000
   1059.00        0.00000        0.00000
   1060.00        0.00000        0.00000
   1061.00        0.00000        0.00000
   1062.00        0.00000        0.00000
   1063.00        0.00000        0.00000
   1064.00        0.00000        0.00000
   1065.00        0.00000        0.00000
   1066.00        0.00000        0.00000
   1067.00        0.00000        0.00000
   1068.00        0.00000        0.00000
   1069.00        0.00000        0.00000
   1070.00        0.00000        0.00000
   1071.00        0.00000        0.00000
   1072.00        0.00000        0.00000
   1073.00        0.00000        0.00000
   1074.00        0.00000        0.00000
   1075.00        0.00000        0.00000
   1076.00        0.00000        0.00000
   1077.00        0.00000        0.00000
   1078.00        0.00000        0.00000
   1079.00        0.00000        0.00000
   1080.00        0.00000        0.00000
   1081.00        0.00000        0.00000
   1082.00        0.00000        0.00000
   1083.00        0.00000        0.00000
   1084.00        0.00000        0.00000
   1085.00        0.00000        0.00000
   1086.00        0.00000        0.00000
   1087.00        0.00000        0.00000
   1088.00        0.00000        0.00000
   1089.00        0.00000        0.00000
   1090.00        0.00000        0.00000
   1091.00        0.00000        0.00000
   1092.00        0.00000        0.00000
   1093.00        0.00000        0.00000
   1094.00        0.00000        0.00000
   1095.00        0.00000        0.00000
   1096.00        0.00000        0.00000
   1097.00        0.00000        0.00000
   1098.00        0.00000        0.00000
   1099.00        0.00000        0.00000
   1100.00        0.00000        0.00000
   1101.00        0.00000        0.00000
   1102.00        0.00000        0.00000
   1103.00        0.00000        0.00000
   1104.00        0.00000        0.00000
   1105.00        0.00000        0.00000
   1106.00        0.00000        0.00000
   1107.00        0.00000        0.00000
   1108.00        0.00000        0.00000
   1109.00        0.00000        0.00000
   1110.00        0.00000        0.00000
   1111.00        0.00000        0.00000
   1112.00        0.00000        0.00000
   1113.00        0.00000        0.00000
   1114.00        0.00000        0.00000
   1115.00        0.00000        0.00000
   1116.00        0.00000        0.00000
   1117.00        0.00000        0.00000
   1118.00        0.00000        0.00000
   1119.00        0.00000        0.00000
   1120.00        0.00000        0.00000
   1121.00        0.00000        0.00000
   1122.00        0.00000        0.00000
   1123.00        0.00000        0.00000
   1124.00        0.00000        0.00000
   1125.00        0.00000        0.00000
   1126.00        0.00000        0.00000
   1127.00        0.00000        0.00000
   1128.00        0.00000        0.00000
   1129.00        0.00000        0.00000
   1130.00        0.00000        0.00000
   1131.00        0.00000        0.00000
   1132.00        0.00000        0.00000
   1133.00        0.00000        0.00000
   1134.00        0.00000        0.00000
   1135.00        0.00000        0.00000
   1136.00        0.00000        0.00000
   1137.00        0.00000        0.00000
   1138.00        0.00000        0.00000
   1139.00        0.00000        0.00000
   1140.00        0.00000        0.00000
   1141.00        0.00000        0.00000
   1142.00        0.00000        0.00000
   1143.00        0.00000        0.00000
   1144.00        0.00000        0.00000
   1145.00        0.00000        0.00000
   1146.00        0.00000        0.00000
   1147.00        0.00000        0.00000
   1148.00        0.00000        0.00000
   1149.00        0.00000        0.00000
   1150.00        0.00000        0.00000
   1151.00        0.00000        0.00000
   1152.00        0.00000        0.00000
   1153.00        0.00000        0.00000
   1154.00        0.00000        0.00000
   1155.00        0.00000        0.00000
   1156.00        0.00000        0.00000
   1157.00        0.00000        0.00000
   1158.00        0.00000        0.00000
   1159.00        0.00000        0.00000
   1160.00        0.00000        0.00000
   1161.00        0.00000        0.00000
   1162.00        0.00000        0.00000
   1163.00        0.00000        0.00000
   1164.00        0.00000        0.00000
   1165.00        0.00000        0.00000
   1166.00        0.00000        0.00000
   1167.00        0.00000        0.00000
   1168.00        0.00000        0.00000
   1169.00        0.00000        0.00000
   1170.00        0.00000        0.00000
   1171.00        0.00000        0.00000
   1172.00        0.00000        0.00000
   1173.00        0.00000        0.00000
   1174.00        0.00000        0.00000
   1175.00        0.00000        0.00000
   1176.00        0.00000        0.00000
   1177.00        0.00000        0.00000
   1178.00        0.00000        0.00000
   1179.00        0.00000        0.00000
   1180.00        0.00000        0.00000
   1181.00        0.00000        0.00000
   1182.00        0.00000        0.00000
   1183.00        0.00000        0.00000
   1184.00        0.00000        0.00000
   1185.00        0.00000        0.00000
   1186.00        0.00000        0.00000
   1187.00        0.00000        0.00000
   1188.00        0.00000        0.00000
   1189.00        0.00000        0.00000
   1190.00        0.00000        0.00000
   1191.00        0.00000        0.00000
   1192.00        0.00000        0.00000
   1193.00        0.00000        0.00000
   1194.00        0.00000        0.00000
   1195.00        0.00000        0.00000
   1196.00        0.00000        0.00000
   1197.00        0.00000        0.00000
   1198.00        0.00000        0.00000
   1199.00        0.00000        0.00000
   1200.00        0.00000        0.00000
   1201.00        0.00000        0.00000
   1202.00        0.00000        0.00000
   1203.00        0.00000        0.00000
   1204.00        0.00000        0.00000
   1205.00        0.00000        0.00000
   1206.00        0.00000        0.00000
   1207.00        0.00000        0.00000
   1208.00        0.00000        0.00000
   1209.00        0.00000        0.00000
   1210.00        0.00000        0.00000
   1211.00        0.00000        0.00000
   1212.00        0.00000        0.00000
   1213.00        0.00000        0.00000
   1214.00        0.00000        0.00000
   1215.00        0.00000        0.00000
   1216.00        0.00000        0.00000
   1217.00        0.00000        0.00000
   1218.00        0.00000        0.00000
   1219.00        0.00000        0.00000
   1220.00        0.00000        0.00000
   1221.00        0.00000        0.00000
   1222.00        0.00000        0.00000
   1223.00        0.00000        0.00000
   1224.00        0.00000        0.00000
   1225.00        0.00000        0.00000
   1226.00        0.00000        0.00000
   1227.00        0.00000        0.00000
   1228.00        0.00000        0.00000
   1229.00        0.00000        0.00000
   1230.00        0.00000        0.00000
   1231.00        0.00000        0.00000
   1232.00        0.00000        0.00000
   1233.00        0.00000        0.00000
   1234.00        0.00000        0.00000
   1235.00        0.00000        0.00000
   1236.00        0.00000        0.00000
   1237.00        0.00000        0.00000
   1238.00        0.00000        0.00000
   1239.00        0.00000        0.00000
   1240.00        0.00000        0.00000
   1241.00        0.00000        0.00000
   1242.00        0.00000        0.00000
   1243.00        0.00000        0.00000
   1244.00        0.00000        0.00000
   1245.00        0.00000        0.00000
   1246.00        0.00000        0.00000
   1247.00        0.00000        0.00000
   1248.00        0.00000        0.00000
   1249.00        0.00000        0.00000
   1250.00        0.00000        0.00000
   1251.00        0.00000        0.00000
   1252.00        0.00000        0.00000
   1253.00        0.00000        0.00000
   1254.00        0.00000        0.00000
   1255.00        0.00000        0.00000
   1256.00        0.00000        0.00000
   1257.00        0.00000        0.00000
   1258.00        0.00000        0.00000
   1259.00        0.00000        0.00000
   1260.00        0.00000        0.00000
   1261.00        0.00000        0.00000
   1262.00        0.00000        0.00000
   1263.00        0.00000        0.00000
   1264.00        0.00000        0.00000
   1265.00        0.00000        0.00000
   1266.00        0.00000        0.00000
   1267.00        0.00000        0.00000
   1268.00        0.00000        0.00000
   1269.00        0.00000        0.00000
   1270.00        0.00000        0.00000
   1271.00        0.00000        0.00000
   1272.00        0.00000        0.00000
   1273.00        0.00000        0.00000
   1274.00        0.00000        0.00000
   1275.00        0.00000        0.00000
   1276.00        0.00000        0.00000
   1277.00        0.00000        0.00000
   1278.00        0.00000        0.00000
   1279.00        0.00000        0.00000
   1280.00        0.00000        0.00000
   1281.00        0.00000        0.00000
   1282.00        0.00000        0.00000
   1283.00        0.00000        0.00000
   1284.00        0.00000        0.00000
   1285.00        0.00000        0.00000
   1286.00        0.00000        0.00000
   1287.00        0.00000        0.00000
   1288.00        0.00000        0.00000
   1289.00        0.00000        0.00000
   1290.00        0.00000        0.00000
   1291.00        0.00000        0.00000
   1292.00        0.00000        0.00000
   1293.00        0.00000        0.00000
   1294.00        0.00000        0.00000
   1295.00        0.00000        0.00000
   1296.00        0.00000        0.00000
   1297.00        0.00000        0.00000
   1298.00        0.00000        0.00000
   1299.00        0.00000        0.00000
   1300.00        0.00000        0.00000
   1301.00        0.00000        0.00000
   1302.00        0.00000        0.00002
   1303.00        0.00000        0.00002
   1304.00        0.00000        0.00002
   1305.00        0.00000        0.00002
   1306.00        0.00000        0.00002
   1307.00        0.00000        0.00002
   1308.00        0.00000        0.00002
   1309.00        0.00000        0.00002
   1310.00        0.00000        0.00002
   1311.00        0.00000        0.00002
   1312.00        0.00000        0.00003
   1313.00        0.00000        0.00003
   1314.00        0.00000        0.00003
   1315.00        0.00000        0.00003
   1316.00        0.00000        0.00003
   1317.00        0.00000        0.00003
   1318.00        0.00000        0.00005
   1319.00        0.00000        0.00005
   1320.00        0.00000        0.00005
   1321.00        0.00000        0.00006
   1322.00        0.00000        0.00006
   1323.00        0.00000        0.00006
   1324.00        0.00000        0.00008
   1325.00        0.00000        0.00008
   1326.00        0.00000        0.00008
   1327.00        0.00000        0.00009
   1328.00        0.00000        0.00009
   1329.00        0.00000        0.00011
   1330.00        0.00000        0.00011
   1331.00        0.00000        0.00012
   1332.00        0.00000        0.00014
   1333.00        0.00000        0.00014
   1334.00        0.00000        0.00015
   1335.00        0.00000        0.00017
   1336.00        0.00000        0.00018
   1337.00        0.00000        0.00020
   1338.00        0.00000        0.00021
   1339.00        0.00000        0.00023
   1340.00        0.00000        0.00024
   1341.00        0.00000        0.00026
   1342.00        0.00000        0.00027
   1343.00        0.00000        0.00029
   1344.00        0.00000        0.00032
   1345.00        0.00000        0.00034
   1346.00        0.00000        0.00037
   1347.00        0.00000        0.00038
   1348.00        0.00000        0.00041
   1349.00        0.00000        0.00044
   1350.00        0.00000        0.00047
   1351.00        0.00000        0.00050
   1352.00        0.00000        0.00055
   1353.00        0.00000        0.00058
   1354.00        0.00000        0.00063
   1355.00        0.00000        0.00066
   1356.00        0.00000        0.00070
   1357.00        0.00000        0.00075
   1358.00        0.00000        0.00081
   1359.00        0.00000        0.00085
   1360.00        0.00000        0.00092
   1361.00        0.00000        0.00098
   1362.00        0.00000        0.00104
   1363.00        0.00000        0.00110
   1364.00        0.00000        0.00117
   1365.00        0.00000        0.00125
   1366.00        0.00000        0.00133
   1367.00        0.00000        0.00142
   1368.00        0.00000        0.00151
   1369.00        0.00000        0.00160
   1370.00        0.00000        0.00169
   1371.00        0.00000        0.00180
   1372.00        0.00000        0.00192
   1373.00        0.00000        0.00204
   1374.00        0.00000        0.00217
   1375.00        0.00000        0.00230
   1376.00        0.00000        0.00244
   1377.00        0.00000        0.00259
   1378.00        0.00000        0.00275
   1379.00        0.00000        0.00291
   1380.00        0.00000        0.00310
   1381.00        0.00000        0.00328
   1382.00        0.00000        0.00348
   1383.00        0.00000        0.00368
   1384.00        0.00000        0.00391
   1385.00        0.00000        0.00414
   1386.00        0.00000        0.00438
   1387.00        0.00000        0.00464
   1388.00        0.00000        0.00491
   1389.00        0.00000        0.00520
   1390.00        0.00000        0.00551
   1391.00        0.00000        0.00583
   1392.00        0.00000        0.00616
   1393.00        0.00000        0.00653
   1394.00        0.00000        0.00691
   1395.00        0.00000        0.00731
   1396.00        0.00000        0.00772
   1397.00        0.00000        0.00816
   1398.00        0.00000        0.00864
   1399.00        0.00000        0.00912
   1400.00        0.00000        0.00964
   1401.00        0.00000        0.01018
   1402.00        0.00000        0.01076
   1403.00        0.00000        0.01135
   1404.00        0.00000        0.01199
   1405.00        0.00000        0.01266
   1406.00        0.00000        0.01337
   1407.00        0.00000        0.01410
   1408.00        0.00000        0.01488
   1409.00        0.00000        0.01569
   1410.00        0.00000        0.01654
   1411.00        0.00000        0.01744
   1412.00        0.00000        0.01839
   1413.00        0.00000        0.01938
   1414.00        0.00000        0.02043
   1415.00        0.00000        0.02151
   1416.00        0.00000        0.02267
   1417.00        0.00000        0.02388
   1418.00        0.00000        0.02513
   1419.00        0.00000        0.02646
   1420.00        0.00000        0.02785
   1421.00        0.00000        0.02931
   1422.00        0.00000        0.03082
   1423.00        0.00000        0.03242
   1424.00        0.00000        0.03410
   1425.00        0.00000        0.03586
   1426.00        0.00000        0.03769
   1427.00        0.00000        0.03961
   1428.00        0.00000        0.04161
   1429.00        0.00000        0.04372
   1430.00        0.00000        0.04590
   1431.00        0.00000        0.04820
   1432.00        0.00000        0.05060
   1433.00        0.00000        0.05310
   1434.00        0.00000        0.05571
   1435.00        0.00000        0.05844
   1436.00        0.00000        0.06128
   1437.00        0.00000        0.06425
   1438.00        0.00000        0.06735
   1439.00        0.00000        0.07059
   1440.00        0.00000        0.07396
   1441.00        0.00000        0.07747
   1442.00        0.00000        0.08112
   1443.00        0.00000        0.08493
   1444.00        0.00000        0.08888
   1445.00        0.00000        0.09300
   1446.00        0.00000        0.09729
   1447.00        0.00000        0.10176
   1448.00        0.00000        0.10638
   1449.00        0.00000        0.11121
   1450.00        0.00000        0.11621
   1451.00        0.00000        0.12140
   1452.00        0.00000        0.12680
   1453.00        0.00000        0.13239
   1454.00        0.00000        0.13818
   1455.00        0.00000        0.14421
   1456.00        0.00000        0.15044
   1457.00        0.00000        0.15689
   1458.00        0.00000        0.16359
   1459.00        0.00000        0.17052
   1460.00        0.00000        0.17767
   1461.00        0.00000        0.18509
   1462.00        0.00000        0.19275
   1463.00        0.00000        0.20067
   1464.00        0.00000        0.20883
   1465.00        0.00000        0.21729
   1466.00        0.00000        0.22600
   1467.00        0.00000        0.23499
   1468.00        0.00000        0.24426
   1469.00        0.00000        0.25383
   1470.00        0.00000        0.26367
   1471.00        0.00000        0.27382
   1472.00        0.00000        0.28426
   1473.00        0.00000        0.29500
   1474.00        0.00000        0.30605
   1475.00        0.00000        0.31741
   1476.00        0.00000        0.32907
   1477.00        0.00000        0.34106
   1478.00        0.00000        0.35336
   1479.00        0.00000        0.36598
   1480.00        0.00000        0.37894
   1481.00        0.00000        0.39220
   1482.00        0.00000        0.40579
   1483.00        0.00000        0.41971
   1484.00        0.00000        0.43394
   1485.00        0.00000        0.44852
   1486.00        0.00000        0.46341
   1487.00        0.00000        0.47864
   1488.00        0.00000        0.49419
   1489.00        0.00000        0.51006
   1490.00        0.00000        0.52625
   1491.00        0.00000        0.54274
   1492.00        0.00000        0.55957
   1493.00        0.00000        0.57671
   1494.00        0.00000        0.59415
   1495.00        0.00000        0.61191
   1496.00        0.00000        0.62996
   1497.00        0.00000        0.64830
   1498.00        0.00000        0.66693
   1499.00        0.00000        0.68585
   1500.00        0.00000        0.70503
   1501.00        0.00000        0.72450
   1502.00        0.00000        0.74422
   1503.00        0.00000        0.76419
   1504.00        0.00000        0.78441
   1505.00        0.00000        0.80486
   1506.00        0.00000        0.82553
   1507.00        0.00000        0.84642
   1508.00        0.00000        0.86752
   1509.00        0.00000        0.88881
   1510.00        0.00000        0.91028
   1511.00        0.00000        0.93193
   1512.00        0.00000        0.95372
   1513.00        0.00000        0.97568
   1514.00        0.00000        0.99776
   1515.00        0.00000        1.01996
   1516.00        0.00000        1.04227
   1517.00        0.00000        1.06465
   1518.00        0.00000        1.08714
   1519.00        0.00000        1.10968
   1520.00        0.00000        1.13226
   1521.00        0.00000        1.15489
   1522.00        0.00000        1.17755
   1523.00        0.00000        1.20020
   1524.00        0.00000        1.22284
   1525.00        0.00000        1.24547
   1526.00        0.00000        1.26805
   1527.00        0.00000        1.29057
   1528.00        0.00000        1.31303
   1529.00        0.00000        1.33540
   1530.00        0.00000        1.35768
   1531.00        0.00000        1.37984
   1532.00        0.00000        1.40187
   1533.00        0.00000        1.42377
   1534.00        0.00000        1.44550
   1535.00        0.00000        1.46706
   1536.00        0.00000        1.48843
   1537.00        0.00000        1.50961
   1538.00        0.00000        1.53058
   1539.00        0.00000        1.55132
   1540.00        0.00000        1.57182
   1541.00        0.00000        1.59209
   1542.00        0.00000        1.61209
   1543.00        0.00000        1.63182
   1544.00        0.00000        1.65128
   1545.00        0.00000        1.67043
   1546.00        0.00000        1.68929
   1547.00        0.00000        1.70782
   1548.00        0.00000        1.72606
   1549.00        0.00000        1.74396
   1550.00        0.00000        1.76154
   1551.00        0.00000        1.77876
   1552.00        0.00000        1.79564
   1553.00        0.00000        1.81216
   1554.00        0.00000        1.82834
   1555.00        0.00000        1.84415
   1556.00        0.00000        1.85959
   1557.00        0.00000        1.87466
   1558.00        0.00000        1.88937
   1559.00        0.00000        1.90370
   1560.00        0.00000        1.91766
   1561.00        0.00000        1.93123
   1562.00        0.00000        1.94444
   1563.00        0.00000        1.95728
   1564.00        0.00000        1.96973
   1565.00        0.00000        1.98181
   1566.00        0.00000        1.99352
   1567.00        0.00000        2.00485
   1568.00        0.00000        2.01584
   1569.00        0.00000        2.02646
   1570.00        0.00000        2.03671
   1571.00        0.00000        2.04663
   1572.00        0.00000        2.05618
   1573.00        0.00000        2.06541
   1574.00        0.00000        2.07430
   1575.00        0.00000        2.08286
   1576.00        0.00000        2.09109
   1577.00        0.00000        2.09903
   1578.00        0.00000        2.10664
   1579.00        0.00000        2.11395
   1580.00        0.00000        2.12099
   1581.00        0.00000        2.12773
   1582.00        0.00000        2.13420
   1583.00        0.00000        2.14041
   1584.00        0.00000        2.14636
   1585.00        0.00000        2.15207
   1586.00        0.00000        2.15755
   1587.00        0.00000        2.16278
   1588.00        0.00000        2.16780
   1589.00        0.00000        2.17262
   1590.00        0.00000        2.17723
   1591.00        0.00000        2.18167
   1592.00        0.00000        2.18591
   1593.00        0.00000        2.18999
   1594.00        0.00000        2.19391
   1595.00        0.00000        2.19768
   1596.00        0.00000        2.20129
   1597.00        0.00000        2.20479
   1598.00        0.00000        2.20815
   1599.00        0.00000        2.21140
   1600.00        0.00000        2.21454
   1601.00        0.00000        2.21759
   1602.00        0.00000        2.22054
   1603.00        0.00000        2.22340
   1604.00        0.00000        2.22620
   1605.00        0.00000        2.22893
   1606.00        0.00000        2.23158
   1607.00        0.00000        2.23418
   1608.00        0.00000        2.23674
   1609.00        0.00000        2.23924
   1610.00        0.00000        2.24171
   1611.00        0.00000        2.24414
   1612.00        0.00000        2.24655
   1613.00        0.00000        2.24893
   1614.00        0.00000        2.25128
   1615.00        0.00000        2.25362
   1616.00        0.00000        2.25594
   1617.00        0.00000        2.25822
   1618.00        0.00000        2.26051
   1619.00        0.00000        2.26279
   1620.00        0.00000        2.26505
   1621.00        0.00000        2.26730
   1622.00        0.00000        2.26955
   1623.00        0.00000        2.27177
   1624.00        0.00000        2.27399
   1625.00        0.00000        2.27618
   1626.00        0.00000        2.27837
   1627.00        0.00000        2.28053
   1628.00        0.00000        2.28268
   1629.00        0.00000        2.28481
   1630.00        0.00000        2.28690
   1631.00        0.00000        2.28896
   1632.00        0.00000        2.29099
   1633.00        0.00000        2.29298
   1634.00        0.00000        2.29492
   1635.00        0.00000        2.29681
   1636.00        0.00000        2.29865
   1637.00        0.00000        2.30043
   1638.00        0.00000        2.30214
   1639.00        0.00000        2.30377
   1640.00        0.00000        2.30531
   1641.00        0.00000        2.30679
   1642.00        0.00000        2.30815
   1643.00        0.00000        2.30943
   1644.00        0.00000        2.31059
   1645.00        0.00000        2.31165
   1646.00        0.00000        2.31256
   1647.00        0.00000        2.31335
   1648.00        0.00000        2.31401
   1649.00        0.00000        2.31451
   1650.00        0.00000        2.31487
   1651.00        0.00000        2.31506
   1652.00        0.00000        2.31508
   1653.00        0.00000        2.31493
   1654.00        0.00000        2.31458
   1655.00        0.00000        2.31404
   1656.00        0.00000        2.31331
   1657.00        0.00000        2.31238
   1658.00        0.00000        2.31122
   1659.00        0.00000        2.30984
   1660.00        0.00000        2.30824
   1661.00        0.00000        2.30640
   1662.00        0.00000        2.30431
   1663.00        0.00000        2.30199
   1664.00        0.00000        2.29939
   1665.00        0.00000        2.29654
   1666.00        0.00000        2.29343
   1667.00        0.00000        2.29004
   1668.00        0.00000        2.28639
   1669.00        0.00000        2.28244
   1670.00        0.00000        2.27823
   1671.00        0.00000        2.27371
   1672.00        0.00000        2.26892
   1673.00        0.00000        2.26382
   1674.00        0.00000        2.25842
   1675.00        0.00000        2.25273
   1676.00        0.00000        2.24673
   1677.00        0.00000        2.24045
   1678.00        0.00000        2.23386
   1679.00        0.00000        2.22696
   1680.00        0.00000        2.21976
   1681.00        0.00000        2.21227
   1682.00        0.00000        2.20447
   1683.00        0.00000        2.19638
   1684.00        0.00000        2.18799
   1685.00        0.00000        2.17931
   1686.00        0.00000        2.17033
   1687.00        0.00000        2.16109
   1688.00        0.00000        2.15155
   1689.00        0.00000        2.14174
   1690.00        0.00000        2.13165
   1691.00        0.00000        2.12131
   1692.00        0.00000        2.11069
   1693.00        0.00000        2.09982
   1694.00        0.00000        2.08871
   1695.00        0.00000        2.07736
   1696.00        0.00000        2.06578
   1697.00        0.00000        2.05397
   1698.00        0.00000        2.04193
   1699.00        0.00000        2.02969
   1700.00        0.00000        2.01726
   1701.00        0.00000        2.00462
   1702.00        0.00000        1.99181
   1703.00        0.00000        1.97881
   1704.00        0.00000        1.96565
   1705.00        0.00000        1.95235
   1706.00        0.00000        1.93887
   1707.00        0.00000        1.92529
   1708.00        0.00000        1.91156
   1709.00        0.00000        1.89774
   1710.00        0.00000        1.88379
   1711.00        0.00000        1.86975
   1712.00        0.00000        1.85564
   1713.00        0.00000        1.84145
   1714.00        0.00000        1.82718
   1715.00        0.00000        1.81287
   1716.00        0.00000        1.79852
   1717.00        0.00000        1.78413
   1718.00        0.00000        1.76973
   1719.00        0.00000        1.75531
   1720.00        0.00000        1.74089
   1721.00        0.00000        1.72647
   1722.00        0.00000        1.71208
   1723.00        0.00000        1.69772
   1724.00        0.00000        1.68341
   1725.00        0.00000        1.66913
   1726.00        0.00000        1.65492
   1727.00        0.00000        1.64078
   1728.00        0.00000        1.62671
   1729.00        0.00000        1.61272
   1730.00        0.00000        1.59883
   1731.00        0.00000        1.58505
   1732.00        0.00000        1.57138
   1733.00        0.00000        1.55783
   1734.00        0.00000        1.54440
   1735.00        0.00000        1.53113
   1736.00        0.00000        1.51797
   1737.00        0.00000        1.50499
   1738.00        0.00000        1.49216
   1739.00        0.00000        1.47949
   1740.00        0.00000        1.46700
   1741.00        0.00000        1.45468
   1742.00        0.00000        1.44254
   1743.00        0.00000        1.43060
   1744.00        0.00000        1.41885
   1745.00        0.00000        1.40730
   1746.00        0.00000        1.39597
   1747.00        0.00000        1.38483
   1748.00        0.00000        1.37392
   1749.00        0.00000        1.36322
   1750.00        0.00000        1.35275
   1751.00        0.00000        1.34251
   1752.00        0.00000        1.33250
   1753.00        0.00000        1.32274
   1754.00        0.00000        1.31320
   1755.00        0.00000        1.30391
   1756.00        0.00000        1.29486
   1757.00        0.00000        1.28606
   1758.00        0.00000        1.27751
   1759.00        0.00000        1.26921
   1760.00        0.00000        1.26117
   1761.00        0.00000        1.25339
   1762.00        0.00000        1.24586
   1763.00        0.00000        1.23859
   1764.00        0.00000        1.23158
   1765.00        0.00000        1.22484
   1766.00        0.00000        1.21835
   1767.00        0.00000        1.21214
   1768.00        0.00000        1.20619
   1769.00        0.00000        1.20052
   1770.00        0.00000        1.19510
   1771.00        0.00000        1.18994
   1772.00        0.00000        1.18506
   1773.00        0.00000        1.18045
   1774.00        0.00000        1.17610
   1775.00        0.00000        1.17203
   1776.00        0.00000        1.16821
   1777.00        0.00000        1.16467
   1778.00        0.00000        1.16139
   1779.00        0.00000        1.15839
   1780.00        0.00000        1.15564
   1781.00        0.00000        1.15315
   1782.00        0.00000        1.15094
   1783.00        0.00000        1.14900
   1784.00        0.00000        1.14731
   1785.00        0.00000        1.14589
   1786.00        0.00000        1.14473
   1787.00        0.00000        1.14381
   1788.00        0.00000        1.14317
   1789.00        0.00000        1.14279
   1790.00        0.00000        1.14265
   1791.00        0.00000        1.14279
   1792.00        0.00000        1.14317
   1793.00        0.00000        1.14380
   1794.00        0.00000        1.14468
   1795.00        0.00000        1.14581
   1796.00        0.00000        1.14719
   1797.00        0.00000        1.14880
   1798.00        0.00000        1.15067
   1799.00        0.00000        1.15277
   1800.00        0.00000        1.15512
   1801.00        0.00000        1.15770
   1802.00        0.00000        1.16052
   1803.00        0.00000        1.16357
   1804.00        0.00000        1.16685
   1805.00        0.00000        1.17036
   1806.00        0.00000        1.17410
   1807.00        0.00000        1.17805
   1808.00        0.00000        1.18224
   1809.00        0.00000        1.18661
   1810.00        0.00000        1.19124
   1811.00        0.00000        1.19604
   1812.00        0.00000        1.20108
   1813.00        0.00000        1.20631
   1814.00        0.00000        1.21175
   1815.00        0.00000        1.21739
   1816.00        0.00000        1.22322
   1817.00        0.00000        1.22923
   1818.00        0.00000        1.23546
   1819.00        0.00000        1.24185
   1820.00        0.00000        1.24843
   1821.00        0.00000        1.25517
   1822.00        0.00000        1.26210
   1823.00        0.00000        1.26920
   1824.00        0.00000        1.27646
   1825.00        0.00000        1.28387
   1826.00        0.00000        1.29146
   1827.00        0.00000        1.29918
   1828.00        0.00000        1.30705
   1829.00        0.00000        1.31508
   1830.00        0.00000        1.32323
   1831.00        0.00000        1.33151
   1832.00        0.00000        1.33994
   1833.00        0.00000        1.34846
   1834.00        0.00000        1.35712
   1835.00        0.00000        1.36589
   1836.00        0.00000        1.37476
   1837.00        0.00000        1.38373
   1838.00        0.00000        1.39281
   1839.00        0.00000        1.40196
   1840.00        0.00000        1.41121
   1841.00        0.00000        1.42053
   1842.00        0.00000        1.42992
   1843.00        0.00000        1.43939
   1844.00        0.00000        1.44891
   1845.00        0.00000        1.45850
   1846.00        0.00000        1.46812
   1847.00        0.00000        1.47778
   1848.00        0.00000        1.48750
   1849.00        0.00000        1.49724
   1850.00        0.00000        1.50700
   1851.00        0.00000        1.51678
   1852.00        0.00000        1.52658
   1853.00        0.00000        1.53639
   1854.00        0.00000        1.54620
   1855.00        0.00000        1.55600
   1856.00        0.00000        1.56578
   1857.00        0.00000        1.57555
   1858.00        0.00000        1.58530
   1859.00        0.00000        1.59502
   1860.00        0.00000        1.60469
   1861.00        0.00000        1.61433
   1862.00        0.00000        1.62392
   1863.00        0.00000        1.63345
   1864.00        0.00000        1.64293
   1865.00        0.00000        1.65234
   1866.00        0.00000        1.66168
   1867.00        0.00000        1.67094
   1868.00        0.00000        1.68011
   1869.00        0.00000        1.68921
   1870.00        0.00000        1.69821
   1871.00        0.00000        1.70711
   1872.00        0.00000        1.71591
   1873.00        0.00000        1.72461
   1874.00        0.00000        1.73318
   1875.00        0.00000        1.74165
   1876.00        0.00000        1.75000
   1877.00        0.00000        1.75821
   1878.00        0.00000        1.76630
   1879.00        0.00000        1.77426
   1880.00        0.00000        1.78207
   1881.00        0.00000        1.78975
   1882.00        0.00000        1.79729
   1883.00        0.00000        1.80469
   1884.00        0.00000        1.81192
   1885.00        0.00000        1.81900
   1886.00        0.00000        1.82594
   1887.00        0.00000        1.83272
   1888.00        0.00000        1.83932
   1889.00        0.00000        1.84578
   1890.00        0.00000        1.85207
   1891.00        0.00000        1.85818
   1892.00        0.00000        1.86415
   1893.00        0.00000        1.86993
   1894.00        0.00000        1.87555
   1895.00        0.00000        1.88100
   1896.00        0.00000        1.88628
   1897.00        0.00000        1.89139
   1898.00        0.00000        1.89632
   1899.00        0.00000        1.90108
   1900.00        0.00000        1.90567
   1901.00        0.00000        1.91008
   1902.00        0.00000        1.91434
   1903.00        0.00000        1.91840
   1904.00        0.00000        1.92230
   1905.00        0.00000        1.92604
   1906.00        0.00000        1.92960
   1907.00        0.00000        1.93298
   1908.00        0.00000        1.93620
   1909.00        0.00000        1.93925
   1910.00        0.00000        1.94214
   1911.00        0.00000        1.94487
   1912.00        0.00000        1.94742
   1913.00        0.00000        1.94981
   1914.00        0.00000        1.95204
   1915.00        0.00000        1.95410
   1916.00        0.00000        1.95599
   1917.00        0.00000        1.95773
   1918.00        0.00000        1.95932
   1919.00        0.00000        1.96074
   1920.00        0.00000        1.96201
   1921.00        0.00000        1.96312
   1922.00        0.00000        1.96407
   1923.00        0.00000        1.96487
   1924.00        0.00000        1.96552
   1925.00        0.00000        1.96602
   1926.00        0.00000        1.96637
   1927.00        0.00000        1.96655
   1928.00        0.00000        1.96658
   1929.00        0.00000        1.96648
   1930.00        0.00000        1.96620
   1931.00        0.00000        1.96579
   1932.00        0.00000        1.96523
   1933.00        0.00000        1.96451
   1934.00        0.00000        1.96364
   1935.00        0.00000        1.96263
   1936.00        0.00000        1.96146
   1937.00        0.00000        1.96014
   1938.00        0.00000        1.95869
   1939.00        0.00000        1.95708
   1940.00        0.00000        1.95532
   1941.00        0.00000        1.95341
   1942.00        0.00000        1.95135
   1943.00        0.00000        1.94914
   1944.00        0.00000        1.94676
   1945.00        0.00000        1.94424
   1946.00        0.00000        1.94157
   1947.00        0.00000        1.93874
   1948.00        0.00000        1.93575
   1949.00        0.00000        1.93259
   1950.00        0.00000        1.92928
   1951.00        0.00000        1.92580
   1952.00        0.00000        1.92213
   1953.00        0.00000        1.91832
   1954.00        0.00000        1.91432
   1955.00        0.00000        1.91016
   1956.00        0.00000        1.90581
   1957.00        0.00000        1.90128
   1958.00        0.00000        1.89656
   1959.00        0.00000        1.89165
   1960.00        0.00000        1.88655
   1961.00        0.00000        1.88126
   1962.00        0.00000        1.87576
   1963.00        0.00000        1.87007
   1964.00        0.00000        1.86417
   1965.00        0.00000        1.85805
   1966.00        0.00000        1.85172
   1967.00        0.00000        1.84515
   1968.00        0.00000        1.83839
   1969.00        0.00000        1.83139
   1970.00        0.00000        1.82416
   1971.00        0.00000        1.81668
   1972.00        0.00000        1.80898
   1973.00        0.00000        1.80103
   1974.00        0.00000        1.79283
   1975.00        0.00000        1.78439
   1976.00        0.00000        1.77570
   1977.00        0.00000        1.76674
   1978.00        0.00000        1.75752
   1979.00        0.00000        1.74803
   1980.00        0.00000        1.73828
   1981.00        0.00000        1.72827
   1982.00        0.00000        1.71797
   1983.00        0.00000        1.70741
   1984.00        0.00000        1.69656
   1985.00        0.00000        1.68544
   1986.00        0.00000        1.67403
   1987.00        0.00000        1.66234
   1988.00        0.00000        1.65036
   1989.00        0.00000        1.63809
   1990.00        0.00000        1.62555
   1991.00        0.00000        1.61272
   1992.00        0.00000        1.59958
   1993.00        0.00000        1.58617
   1994.00        0.00000        1.57246
   1995.00        0.00000        1.55849
   1996.00        0.00000        1.54420
   1997.00        0.00000        1.52965
   1998.00        0.00000        1.51482
   1999.00        0.00000        1.49969
   2000.00        0.00000        1.48428
   2001.00        0.00000        1.46861
   2002.00        0.00000        1.45265
   2003.00        0.00000        1.43643
   2004.00        0.00000        1.41994
   2005.00        0.00000        1.40318
   2006.00        0.00000        1.38617
   2007.00        0.00000        1.36891
   2008.00        0.00000        1.35139
   2009.00        0.00000        1.33363
   2010.00        0.00000        1.31563
   2011.00        0.00000        1.29739
   2012.00        0.00000        1.27893
   2013.00        0.00000        1.26024
   2014.00        0.00000        1.24135
   2015.00        0.00000        1.22224
   2016.00        0.00000        1.20293
   2017.00        0.00000        1.18343
   2018.00        0.00000        1.16373
   2019.00        0.00000        1.14386
   2020.00        0.00000        1.12381
   2021.00        0.00000        1.10359
   2022.00        0.00000        1.08324
   2023.00        0.00000        1.06271
   2024.00        0.00000        1.04205
   2025.00        0.00000        1.02127
   2026.00        0.00000        1.00035
   2027.00        0.00000        0.97932
   2028.00        0.00000        0.95819
   2029.00        0.00000        0.93697
   2030.00        0.00000        0.91563
   2031.00        0.00000        0.89423
   2032.00        0.00000        0.87276
   2033.00        0.00000        0.85121
   2034.00        0.00000        0.82962
   2035.00        0.00000        0.80797
   2036.00        0.00000        0.78629
   2037.00        0.00000        0.76457
   2038.00        0.00000        0.74283
   2039.00        0.00000        0.72108
   2040.00        0.00000        0.69933
   2041.00        0.00000        0.67757
   2042.00        0.00000        0.65582
   2043.00        0.00000        0.63409
   2044.00        0.00000        0.61238
   2045.00        0.00000        0.59070
   2046.00        0.00000        0.56906
   2047.00        0.00000        0.54747
   2048.00        0.00000        0.52592
   2049.00        0.00000        0.50446
   2050.00        0.00000        0.48303
   2051.00        0.00000        0.46169
   2052.00        0.00000        0.44041
   2053.00        0.00000        0.41922
   2054.00        0.00000        0.39812
   2055.00        0.00000        0.37711
   2056.00        0.00000        0.35619
   2057.00        0.00000        0.33539
   2058.00        0.00000        0.31468
   2059.00        0.00000        0.29408
   2060.00        0.00000        0.27361
   2061.00        0.00000        0.25325
   2062.00        0.00000        0.23300
   2063.00        0.00000        0.21289
   2064.00        0.00000        0.19292
   2065.00        0.00000        0.17307
   2066.00        0.00000        0.15335
   2067.00        0.00000        0.13376
   2068.00        0.00000        0.11432
   2069.00        0.00000        0.09502
   2070.00        0.00000        0.07587
   2071.00        0.00000        0.05685
   2072.00        0.00000        0.03799
   2073.00        0.00000        0.01927
   2074.00        0.00000        0.00072
   2075.00        0.00000       -0.01770
   2076.00        0.00000       -0.03596
   2077.00        0.00000       -0.05408
   2078.00        0.00000       -0.07202
   2079.00        0.00000       -0.08983
   2080.00        0.00000       -0.10747
   2081.00        0.00000       -0.12497
   2082.00        0.00000       -0.14229
   2083.00        0.00000       -0.15947
   2084.00        0.00000       -0.17648
   2085.00        0.00000       -0.19334
   2086.00        0.00000       -0.21005
   2087.00        0.00000       -0.22659
   2088.00        0.00000       -0.24298
   2089.00        0.00000       -0.25922
   2090.00        0.00000       -0.27528
   2091.00        0.00000       -0.29120
   2092.00        0.00000       -0.30695
   2093.00        0.00000       -0.32253
   2094.00        0.00000       -0.33795
   2095.00        0.00000       -0.35323
   2096.00        0.00000       -0.36833
   2097.00        0.00000       -0.38327
   2098.00        0.00000       -0.39806
   2099.00        0.00000       -0.41267
   2100.00        0.00000       -0.42712
   2101.00        0.00000       -0.44141
   2102.00        0.00000       -0.45552
   2103.00        0.00000       -0.46947
   2104.00        0.00000       -0.48325
   2105.00        0.00000       -0.49686
   2106.00        0.00000       -0.51030
   2107.00        0.00000       -0.52356
   2108.00        0.00000       -0.53664
   2109.00        0.00000       -0.54955
   2110.00        0.00000       -0.56227
   2111.00        0.00000       -0.57481
   2112.00        0.00000       -0.58717
   2113.00        0.00000       -0.59933
   2114.00        0.00000       -0.61131
   2115.00        0.00000       -0.62311
   2116.00        0.00000       -0.63469
   2117.00        0.00000       -0.64609
   2118.00        0.00000       -0.65727
   2119.00        0.00000       -0.66826
   2120.00        0.00000       -0.67903
   2121.00        0.00000       -0.68959
   2122.00        0.00000       -0.69994
   2123.00        0.00000       -0.71005
   2124.00        0.00000       -0.54832
   2125.00        0.00000       -0.55499
   2126.00        0.00000       -0.56137
   2127.00        0.00000       -0.56747
   2128.00        0.00000       -0.57329
   2129.00        0.00000       -0.57883
   2130.00        0.00000       -0.58406
   2131.00        0.00000       -0.58899
   2132.00        0.00000       -0.59361
   2133.00        0.00000       -0.59795
   2134.00        0.00000       -0.60196
   2135.00        0.00000       -0.60565
   2136.00        0.00000       -0.60904
   2137.00        0.00000       -0.61209
   2138.00        0.00000       -0.61484
   2139.00        0.00000       -0.61725
   2140.00        0.00000       -0.61932
   2141.00        0.00000       -0.62108
   2142.00        0.00000       -0.62250
   2143.00        0.00000       -0.62358
   2144.00        0.00000       -0.35919
   2145.00        0.00000       -0.35825
   2146.00        0.00000       -0.35689
   2147.00        0.00000       -0.35510
   2148.00        0.00000       -0.35292
   2149.00        0.00000       -0.35031
   2150.00        0.00000       -0.34727
   2151.00        0.00000       -0.34384
   2152.00        0.00000       -0.33998
   2153.00        0.00000       -0.33571
   2154.00        0.00000       -0.33102
   2155.00        0.00000       -0.32593
   2156.00        0.00000       -0.32043
   2157.00        0.00000       -0.31453
   2158.00        0.00000       -0.30823
   2159.00        0.00000       -0.30154
   2160.00        0.00000       -0.29446
   2161.00        0.00000       -0.28700
   2162.00        0.00000       -0.27916
   2163.00        0.00000       -0.27095
   2164.00        0.00000       -0.26237
   2165.00        0.00000       -0.25345
   2166.00        0.00000       -0.24417
   2167.00        0.00000       -0.23456
   2168.00        0.00000       -0.22462
   2169.00        0.00000       -0.21436
   2170.00        0.00000       -0.20378
   2171.00        0.00000       -0.19292
   2172.00        0.00000       -0.18175
   2173.00        0.00000       -0.17030
   2174.00        0.00000       -0.15860
   2175.00        0.00000       -0.14664
   2176.00        0.00000       -0.13443
   2177.00        0.00000       -0.12199
   2178.00        0.00000       -0.10934
   2179.00        0.00000       -0.09648
   2180.00        0.00000       -0.08344
   2181.00        0.00000       -0.07021
   2182.00        0.00000       -0.05681
   2183.00        0.00000       -0.04327
   2184.00        0.00000       -0.02959
   2185.00        0.00000       -0.01579
   2186.00        0.00000       -0.00188
   2187.00        0.00000        0.01213
   2188.00        0.00000        0.02620
   2189.00        0.00000        0.04036
   2190.00        0.00000        0.05455
   2191.00        0.00000        0.06879
   2192.00        0.00000        0.08304
   2193.00        0.00000        0.09729
   2194.00        0.00000        0.11153
   2195.00        0.00000        0.12576
   2196.00        0.00000        0.13994
   2197.00        0.00000        0.15407
   2198.00        0.00000        0.16814
   2199.00        0.00000        0.18211
   2200.00        0.00000        0.19600
   2201.00        0.00000        0.20978
   2202.00        0.00000        0.22343
   2203.00        0.00000        0.23695
   2204.00        0.00000        0.25032
   2205.00        0.00000        0.26352
   2206.00        0.00000        0.27655
   2207.00        0.00000        0.28938
   2208.00        0.00000        0.30203
   2209.00        0.00000        0.31445
   2210.00        0.00000        0.32664
   2211.00        0.00000       -0.06509
   2212.00        0.00000       -0.05566
   2213.00        0.00000       -0.04642
   2214.00        0.00000       -0.03734
   2215.00        0.00000       -0.02844
   2216.00        0.00000       -0.01974
   2217.00        0.00000       -0.01125
   2218.00        0.00000       -0.00294
   2219.00        0.00000        0.00516
   2220.00        0.00000        0.01303
   2221.00        0.00000        0.02069
   2222.00        0.00000        0.02812
   2223.00        0.00000        0.03534
   2224.00        0.00000        0.04231
   2225.00        0.00000        0.04907
   2226.00        0.00000        0.05560
   2227.00        0.00000        0.06189
   2228.00        0.00000        0.06795
   2229.00        0.00000        0.07376
   2230.00        0.00000        0.07936
   2231.00        0.00000        0.08470
   2232.00        0.00000        0.08983
   2233.00        0.00000        0.09471
   2234.00        0.00000        0.09937
   2235.00        0.00000        0.10379
   2236.00        0.00000        0.10799
   2237.00        0.00000        0.11195
   2238.00        0.00000        0.11569
   2239.00        0.00000        0.11922
   2240.00        0.00000        0.12251
   2241.00        0.00000        0.12560
   2242.00        0.00000        0.12846
   2243.00        0.00000        0.13112
   2244.00        0.00000        0.13356
   2245.00        0.00000        0.13580
   2246.00        0.00000        0.13785
   2247.00        0.00000        0.13968
   2248.00        0.00000        0.14133
   2249.00        0.00000        0.14278
   2250.00        0.00000        0.14404
   2251.00        0.00000        0.14511
   2252.00        0.00000        0.14600
   2253.00        0.00000        0.14671
   2254.00        0.00000        0.14723
   2255.00        0.00000        0.14758
   2256.00        0.00000        0.14777
   2257.00        0.00000        0.14777
   2258.00        0.00000        0.14761
   2259.00        0.00000        0.14728
   2260.00        0.00000        0.14679
   2261.00        0.00000        0.14613
   2262.00        0.00000        0.14531
   2263.00        0.00000        0.14435
   2264.00        0.00000        0.14320
   2265.00        0.00000        0.14192
   2266.00        0.00000        0.14047
   2267.00        0.00000        0.13887
   2268.00        0.00000        0.13712
   2269.00        0.00000        0.13522
   2270.00        0.00000        0.13316
   2271.00        0.00000        0.13095
   2272.00        0.00000        0.12860
   2273.00        0.00000        0.12608
   2274.00        0.00000        0.12343
   2275.00        0.00000        0.12062
   2276.00        0.00000        0.11766
   2277.00        0.00000        0.11455
   2278.00        0.00000        0.11130
   2279.00        0.00000        0.10788
   2280.00        0.00000        0.10432
   2281.00        0.00000        0.10062
   2282.00        0.00000        0.09676
   2283.00        0.00000        0.09274
   2284.00        0.00000        0.08858
   2285.00        0.00000        0.08426
   2286.00        0.00000        0.07980
   2287.00        0.00000        0.07518
   2288.00        0.00000        0.07040
   2289.00        0.00000        0.06548
   2290.00        0.00000        0.06039
   2291.00        0.00000        0.05516
   2292.00        0.00000        0.04979
   2293.00        0.00000        0.04425
   2294.00        0.00000        0.03856
   2295.00        0.00000        0.03273
   2296.00        0.00000        0.02675
   2297.00        0.00000        0.02061
   2298.00        0.00000        0.01433
   2299.00        0.00000       -0.25507
   2300.00        0.00000       -0.26048
   2301.00        0.00000       -0.26599
   2302.00        0.00000       -0.27158
   2303.00        0.00000       -0.27724
   2304.00        0.00000       -0.28297
   2305.00        0.00000       -0.28877
   2306.00        0.00000       -0.29466
   2307.00        0.00000       -0.30060
   2308.00        0.00000       -0.30661
   2309.00        0.00000       -0.31268
   2310.00        0.00000       -0.31880
   2311.00        0.00000       -0.32498
   2312.00        0.00000       -0.33121
   2313.00        0.00000       -0.33748
   2314.00        0.00000       -0.34380
   2315.00        0.00000       -0.35014
   2316.00        0.00000       -0.35652
   2317.00        0.00000       -0.36293
   2318.00        0.00000       -0.36935
   2319.00        0.00000       -0.37581
   2320.00        0.00000       -0.38226
   2321.00        0.00000       -0.38873
   2322.00        0.00000       -0.39520
   2323.00        0.00000       -0.40167
   2324.00        0.00000       -0.40813
   2325.00        0.00000       -0.41458
   2326.00        0.00000       -0.42101
   2327.00        0.00000       -0.42741
   2328.00        0.00000       -0.43379
   2329.00        0.00000       -0.44014
   2330.00        0.00000       -0.44646
   2331.00        0.00000       -0.45273
   2332.00        0.00000       -0.45894
   2333.00        0.00000       -0.46512
   2334.00        0.00000       -0.47122
   2335.00        0.00000       -0.47726
   2336.00        0.00000       -0.48323
   2337.00        0.00000       -0.48914
   2338.00        0.00000       -0.49495
   2339.00        0.00000       -0.50069
   2340.00        0.00000       -0.50632
   2341.00        0.00000       -0.51187
   2342.00        0.00000       -0.51732
   2343.00        0.00000       -0.52267
   2344.00        0.00000       -0.52791
   2345.00        0.00000       -0.53304
   2346.00        0.00000       -0.53806
   2347.00        0.00000       -0.54295
   2348.00        0.00000       -0.54773
   2349.00        0.00000       -0.55238
   2350.00        0.00000       -0.55690
   2351.00        0.00000       -0.56129
   2352.00        0.00000       -0.56555
   2353.00        0.00000       -0.56967
   2354.00        0.00000       -0.57365
   2355.00        0.00000       -0.57748
   2356.00        0.00000       -0.58118
   2357.00        0.00000       -0.58472
   2358.00        0.00000       -0.58810
   2359.00        0.00000       -0.59134
   2360.00        0.00000       -0.59444
   2361.00        0.00000       -0.59737
   2362.00        0.00000       -0.60014
   2363.00        0.00000       -0.60277
   2364.00        0.00000       -0.60522
   2365.00        0.00000       -0.60754
   2366.00        0.00000       -0.60970
   2367.00        0.00000       -0.61169
   2368.00        0.00000       -0.61354
   2369.00        0.00000       -0.61522
   2370.00        0.00000       -0.61676
   2371.00        0.00000       -0.61813
   2372.00        0.00000       -0.61935
   2373.00        0.00000       -0.62042
   2374.00        0.00000       -0.62134
   2375.00        0.00000       -0.62209
   2376.00        0.00000       -0.62270
   2377.00        0.00000       -0.62317
   2378.00        0.00000       -0.62347
   2379.00        0.00000       -0.62363
   2380.00        0.00000       -0.62364
   2381.00        0.00000       -0.62352
   2382.00        0.00000       -0.62325
   2383.00        0.00000       -0.62282
   2384.00        0.00000       -0.62225
   2385.00        0.00000       -0.62155
   2386.00        0.00000       -0.62071
   2387.00        0.00000       -0.61972
   2388.00        0.00000       -0.61861
   2389.00        0.00000       -0.61736
   2390.00        0.00000       -0.61595
   2391.00        0.00000       -0.61444
   2392.00        0.00000       -0.61278
   2393.00        0.00000       -0.61099
   2394.00        0.00000       -0.60907
   2395.00        0.00000       -0.60703
   2396.00        0.00000       -0.60484
   2397.00        0.00000       -0.60255
   2398.00        0.00000       -0.60013
   2399.00        0.00000       -0.59758
   2400.00        0.00000       -0.59489
   2401.00        0.00000       -0.59210
   2402.00        0.00000       -0.58919
   2403.00        0.00000       -0.58615
   2404.00        0.00000       -0.58299
   2405.00        0.00049       -0.57973
   2406.00        0.00098       -0.57634
   2407.00        0.00146       -0.57283
   2408.00        0.00195       -0.56921
   2409.00        0.00244       -0.56548
   2410.00        0.00293       -0.56163
   2411.00        0.00342       -0.55768
   2412.00        0.00391       -0.55362
   2413.00        0.00439       -0.54944
   2414.00        0.00488       -0.54515
   2415.00        0.00537       -0.54077
   2416.00        0.00586       -0.53629
   2417.00        0.00635       -0.53169
   2418.00        0.00684       -0.52699
   2419.00        0.00732       -0.52220
   2420.00        0.00781       -0.51730
   2421.00        0.00830       -0.51231
   2422.00        0.00879       -0.50723
   2423.00        0.00928       -0.50206
   2424.00        0.00977       -0.49681
   2425.00        0.01025       -0.49146
   2426.00        0.01074       -0.48602
   2427.00        0.01123       -0.48051
   2428.00        0.01172       -0.47491
   2429.00        0.01172       -0.46924
   2430.00        0.01172       -0.46350
   2431.00        0.01172       -0.45767
   2432.00        0.01172       -0.45178
   2433.00        0.01172       -0.44582
   2434.00        0.01172       -0.43980
   2435.00        0.01172       -0.43372
   2436.00        0.01172       -0.42760
   2437.00        0.01172       -0.42140
   2438.00        0.01172       -0.41518
   2439.00        0.01172       -0.40892
   2440.00        0.01172       -0.40262
   2441.00        0.01172       -0.39629
   2442.00        0.01172       -0.38992
   2443.00        0.01172       -0.38356
   2444.00        0.01172       -0.37717
   2445.00        0.01172       -0.37077
   2446.00        0.01172       -0.36438
   2447.00        0.01172       -0.35797
   2448.00        0.01172       -0.35159
   2449.00        0.01172       -0.34521
   2450.00        0.01172       -0.33887
   2451.00        0.01172       -0.33255
   2452.00        0.01172       -0.32626
   2453.00        0.01172       -0.32002
   2454.00        0.01172       -0.31381
   2455.00        0.01172       -0.30768
   2456.00        0.01172       -0.30157
   2457.00        0.01172       -0.29556
   2458.00        0.01172       -0.28961
   2459.00        0.01172       -0.28372
   2460.00        0.01172       -0.27794
   2461.00        0.01172       -0.27223
   2462.00        0.01172       -0.26662
   2463.00        0.01172       -0.26111
   2464.00        0.01172       -0.25571
   2465.00        0.01172       -0.25043
   2466.00        0.01172       -0.24525
   2467.00        0.01172       -0.24020
   2468.00        0.01172       -0.23528
   2469.00        0.01172       -0.23048
   2470.00        0.01172       -0.22585
   2471.00        0.01172       -0.22133
   2472.00        0.01172       -0.21696
   2473.00        0.01172       -0.21275
   2474.00        0.01172       -0.20869
   2475.00        0.01172       -0.20479
   2476.00        0.01172       -0.20105
   2477.00        0.01172       -0.19746
   2478.00        0.01172       -0.19406
   2479.00        0.01172       -0.19081
   2480.00        0.01172       -0.18774
   2481.00        0.01172       -0.18484
   2482.00        0.01172       -0.18211
   2483.00        0.01172       -0.17957
   2484.00        0.01172       -0.17720
   2485.00        0.01172       -0.17499
   2486.00        0.01172       -0.17297
   2487.00        0.01172       -0.17113
   2488.00        0.01172       -0.16945
   2489.00        0.01172       -0.16794
   2490.00        0.01172       -0.16661
   2491.00        0.01172       -0.16545
   2492.00        0.01172       -0.16446
   2493.00        0.01172       -0.16364
   2494.00        0.01172       -0.16298
   2495.00        0.01172       -0.16248
   2496.00        0.01172       -0.16212
   2497.00        0.01172       -0.16191
   2498.00        0.01172       -0.16187
   2499.00        0.01172       -0.16194
   2500.00        0.01172       -0.16217
   2501.00        0.01172       -0.16252
   2502.00        0.01172       -0.16299
   2503.00        0.01172       -0.16359
   2504.00        0.01172       -0.16429
   2505.00        0.01172       -0.16510
   2506.00        0.01172       -0.16600
   2507.00        0.01172       -0.16699
   2508.00        0.01172       -0.16808
   2509.00        0.01172       -0.16922
   2510.00        0.01172       -0.17044
   2511.00        0.01172       -0.17172
   2512.00        0.01172       -0.17305
   2513.00        0.01172       -0.17442
   2514.00        0.01172       -0.17583
   2515.00        0.01172       -0.17726
   2516.00        0.01172       -0.17871
   2517.00        0.01172       -0.18016
   2518.00        0.01172       -0.18161
   2519.00        0.01172       -0.18306
   2520.00        0.01172       -0.18449
   2521.00        0.01172       -0.18590
   2522.00        0.01172       -0.18727
   2523.00        0.01172       -0.18860
   2524.00        0.01172       -0.18987
   2525.00        0.01172       -0.19109
   2526.00        0.01172       -0.19223
   2527.00        0.01172       -0.19331
   2528.00        0.01172       -0.19431
   2529.00        0.01172       -0.19521
   2530.00        0.01172       -0.19601
   2531.00        0.01172       -0.19672
   2532.00        0.01172       -0.19730
   2533.00        0.01172       -0.19777
   2534.00        0.01172       -0.19812
   2535.00        0.01172       -0.19833
   2536.00        0.01172       -0.19843
   2537.00        0.01172       -0.19836
   2538.00        0.01172       -0.19817
   2539.00        0.01172       -0.19780
   2540.00        0.01221       -0.19730
   2541.00        0.01270       -0.19662
   2542.00        0.01318       -0.19580
   2543.00        0.01318       -0.19479
   2544.00        0.01318       -0.19363
   2545.00        0.01318       -0.19229
   2546.00        0.01318       -0.19080
   2547.00        0.01318       -0.18910
   2548.00        0.01318       -0.18724
   2549.00        0.01318       -0.18520
   2550.00        0.01318       -0.18298
   2551.00        0.01318       -0.18059
   2552.00        0.01318       -0.17801
   2553.00        0.01318       -0.17526
   2554.00        0.01318       -0.17232
   2555.00        0.01318       -0.16922
   2556.00        0.01318       -0.16592
   2557.00        0.01318       -0.16248
   2558.00        0.01318       -0.15884
   2559.00        0.01318       -0.15504
   2560.00        0.01318       -0.15108
   2561.00        0.01318       -0.14694
   2562.00        0.01318       -0.14265
   2563.00        0.01318       -0.13820
   2564.00        0.01318       -0.13359
   2565.00        0.01318       -0.12885
   2566.00        0.01318       -0.12393
   2567.00        0.01318       -0.11890
   2568.00        0.01318       -0.11371
   2569.00        0.01318       -0.10840
   2570.00        0.01318       -0.10295
   2571.00        0.01318       -0.09738
   2572.00        0.01318       -0.09169
   2573.00        0.01318       -0.08589
   2574.00        0.01318       -0.07997
   2575.00        0.01318       -0.07396
   2576.00        0.01318       -0.06784
   2577.00        0.01318       -0.06161
   2578.00        0.01318       -0.05531
   2579.00        0.01318       -0.04892
   2580.00        0.01318       -0.04243
   2581.00        0.01318       -0.03589
   2582.00        0.01318       -0.02927
   2583.00        0.01318       -0.02258
   2584.00        0.01318       -0.01582
   2585.00        0.01318       -0.00900
   2586.00        0.01318       -0.00214
   2587.00        0.01318        0.00478
   2588.00        0.01318        0.01175
   2589.00        0.01318        0.01875
   2590.00        0.01318        0.02580
   2591.00        0.01318        0.03290
   2592.00        0.01318        0.04001
   2593.00        0.01318        0.04716
   2594.00        0.01318        0.05435
   2595.00        0.01318        0.06155
   2596.00        0.01318        0.06879
   2597.00        0.01318        0.07603
   2598.00        0.01318        0.08331
   2599.00        0.01318        0.09059
   2600.00        0.01318        0.09790
   2601.00        0.01318        0.10522
   2602.00        0.01318        0.11256
   2603.00        0.01318        0.11990
   2604.00        0.01318        0.12727
   2605.00        0.01318        0.13464
   2606.00        0.01318        0.14203
   2607.00        0.01318        0.14941
   2608.00        0.01318        0.15683
   2609.00        0.01318        0.16425
   2610.00        0.01318        0.17168
   2611.00        0.01318        0.17912
   2612.00        0.01318        0.18657
   2613.00        0.01318        0.19403
   2614.00        0.01318        0.20151
   2615.00        0.01318        0.20900
   2616.00        0.01318        0.21649
   2617.00        0.01318        0.22400
   2618.00        0.01318        0.23154
   2619.00        0.01318        0.23907
   2620.00        0.01318        0.24663
   2621.00        0.01318        0.25420
   2622.00        0.01318        0.26178
   2623.00        0.01318        0.26936
   2624.00        0.01318        0.27698
   2625.00        0.01318        0.28461
   2626.00        0.01318        0.29224
   2627.00        0.01318        0.29988
   2628.00        0.01318        0.30754
   2629.00        0.01318        0.31520
   2630.00        0.01318        0.32288
   2631.00        0.01318        0.33057
   2632.00        0.01318        0.33826
   2633.00        0.01318        0.34595
   2634.00        0.01318        0.35364
   2635.00        0.01318        0.36133
   2636.00        0.01318        0.36902
   2637.00        0.01318        0.37669
   2638.00        0.01318        0.38435
   2639.00        0.01318        0.39201
   2640.00        0.01318        0.39964
   2641.00        0.01318        0.40726
   2642.00        0.01318        0.41484
   2643.00        0.01318        0.42239
   2644.00        0.01318        0.42992
   2645.00        0.01318        0.43739
   2646.00        0.01318        0.44482
   2647.00        0.01318        0.45219
   2648.00        0.01318        0.45950
   2649.00        0.01318        0.46675
   2650.00        0.01318        0.47394
   2651.00        0.01318        0.48103
   2652.00        0.01318        0.48804
   2653.00        0.01318        0.49496
   2654.00        0.01318        0.50177
   2655.00        0.01318        0.50848
   2656.00        0.01318        0.51508
   2657.00        0.01318        0.52156
   2658.00        0.01318        0.52789
   2659.00        0.01318        0.53410
   2660.00        0.01318        0.54016
   2661.00        0.01318        0.54607
   2662.00        0.01318        0.55180
   2663.00        0.01318        0.55739
   2664.00        0.01318        0.56279
   2665.00        0.01318        0.56799
   2666.00        0.01318        0.57303
   2667.00        0.01318        0.57785
   2668.00        0.01318        0.58246
   2669.00        0.01318        0.58687
   2670.00        0.01318        0.59105
   2671.00        0.01318        0.59502
   2672.00        0.01318        0.59874
   2673.00        0.01318        0.60223
   2674.00        0.01318        0.60547
   2675.00        0.01318        0.60846
   2676.00        0.01318        0.61121
   2677.00        0.01318        0.61368
   2678.00        0.01318        0.61589
   2679.00        0.01318        0.61784
   2680.00        0.01318        0.61952
   2681.00        0.01318        0.62091
   2682.00        0.01318        0.62204
   2683.00        0.01318        0.62288
   2684.00        0.01318        0.62343
   2685.00        0.01318        0.62370
   2686.00        0.01318        0.62370
   2687.00        0.01318        0.62340
   2688.00        0.01318        0.62282
   2689.00        0.01318        0.62195
   2690.00        0.01318        0.62080
   2691.00        0.01318        0.61937
   2692.00        0.01318        0.61766
   2693.00        0.01318        0.61566
   2694.00        0.01318        0.61340
   2695.00        0.01318        0.61086
   2696.00        0.01318        0.60805
   2697.00        0.01318        0.60498
   2698.00        0.01318        0.60165
   2699.00        0.01318        0.59807
   2700.00        0.01318        0.59424
   2701.00        0.01318        0.59016
   2702.00        0.01318        0.58585
   2703.00        0.01318        0.58130
   2704.00        0.01270        0.57654
   2705.00        0.01221        0.57155
   2706.00        0.01221        0.56636
   2707.00        0.01221        0.56097
   2708.00        0.01221        0.55539
   2709.00        0.01221        0.54964
   2710.00        0.01221        0.54370
   2711.00        0.01221        0.53761
   2712.00        0.01221        0.53137
   2713.00        0.01221        0.52498
   2714.00        0.01221        0.51846
   2715.00        0.01221        0.51181
   2716.00        0.01221        0.50505
   2717.00        0.01221        0.49818
   2718.00        0.01221        0.49123
   2719.00        0.01221        0.48419
   2720.00        0.01221        0.47708
   2721.00        0.01221        0.46991
   2722.00        0.01221        0.46269
   2723.00        0.01221        0.45543
   2724.00        0.01221        0.44814
   2725.00        0.01221        0.44083
   2726.00        0.01221        0.43350
   2727.00        0.01221        0.42618
   2728.00        0.01221        0.41887
   2729.00        0.01221        0.41158
   2730.00        0.01221        0.40433
   2731.00        0.01221        0.39711
   2732.00        0.01221        0.38994
   2733.00        0.01221        0.38281
   2734.00        0.01221        0.37576
   2735.00        0.01221        0.36879
   2736.00        0.01221        0.36189
   2737.00        0.01221        0.35509
   2738.00        0.01221        0.34837
   2739.00        0.01221        0.34175
   2740.00        0.01221        0.33525
   2741.00        0.01221        0.32886
   2742.00        0.01221        0.32257
   2743.00        0.01221        0.31642
   2744.00        0.01221        0.31039
   2745.00        0.01221        0.30449
   2746.00        0.01221        0.29872
   2747.00        0.01221        0.29309
   2748.00        0.01221        0.28760
   2749.00        0.01221        0.28226
   2750.00        0.01221        0.27704
   2751.00        0.01221        0.27199
   2752.00        0.01221        0.26706
   2753.00        0.01221        0.26228
   2754.00        0.01221        0.25766
   2755.00        0.01221        0.25316
   2756.00        0.01221        0.24881
   2757.00        0.01221        0.24461
   2758.00        0.01221        0.24054
   2759.00        0.01221        0.23660
   2760.00        0.01221        0.23280
   2761.00        0.01221        0.22913
   2762.00        0.01221        0.22559
   2763.00        0.01221        0.22215
   2764.00        0.01221        0.21884
   2765.00        0.01221        0.21565
   2766.00        0.01221        0.21257
   2767.00        0.01221        0.20959
   2768.00        0.01221        0.20671
   2769.00        0.01221        0.20392
   2770.00        0.01221        0.20122
   2771.00        0.01221        0.19859
   2772.00        0.01221        0.19604
   2773.00        0.01221        0.19357
   2774.00        0.01221        0.19115
   2775.00        0.01221        0.18880
   2776.00        0.01221        0.18648
   2777.00        0.01221        0.18422
   2778.00        0.01221        0.18199
   2779.00        0.01221        0.17979
   2780.00        0.01221        0.17761
   2781.00        0.01221        0.17545
   2782.00        0.01221        0.17329
   2783.00        0.01221        0.17116
   2784.00        0.01221        0.16901
   2785.00        0.01221        0.16684
   2786.00        0.01221        0.16467
   2787.00        0.01221        0.16248
   2788.00        0.01221        0.16026
   2789.00        0.01221        0.15800
   2790.00        0.01221        0.15572
   2791.00        0.01221        0.15338
   2792.00        0.01221        0.15099
   2793.00        0.01221        0.14856
   2794.00        0.01221        0.14607
   2795.00        0.01221        0.14351
   2796.00        0.01221        0.14088
   2797.00        0.01221        0.13820
   2798.00        0.01221        0.13544
   2799.00        0.01221        0.13260
   2800.00        0.01221        0.12968
   2801.00        0.01221        0.12669
   2802.00        0.01221        0.12361
   2803.00        0.01221        0.12045
   2804.00        0.01221        0.11719
   2805.00        0.01221        0.11386
   2806.00        0.01221        0.11043
   2807.00        0.01221        0.10690
   2808.00        0.01221        0.10330
   2809.00        0.01221        0.09961
   2810.00        0.01221        0.09583
   2811.00        0.01221        0.09195
   2812.00        0.01221        0.08800
   2813.00        0.01221        0.08395
   2814.00        0.01221        0.07982
   2815.00        0.01221        0.07561
   2816.00        0.01221        0.07132
   2817.00        0.01221        0.06696
   2818.00        0.01221        0.06252
   2819.00        0.01221        0.05800
   2820.00        0.01221        0.05342
   2821.00        0.01221        0.04878
   2822.00        0.01221        0.04407
   2823.00        0.01221        0.03932
   2824.00        0.01221        0.03450
   2825.00        0.01221        0.02965
   2826.00        0.01221        0.02473
   2827.00        0.01221        0.01979
   2828.00        0.01221        0.01483
   2829.00        0.01221        0.00983
   2830.00        0.01221        0.00479
   2831.00        0.01221       -0.00024
   2832.00        0.01221       -0.00529
   2833.00        0.01221       -0.01036
   2834.00        0.01221       -0.01541
   2835.00        0.01221       -0.02048
   2836.00        0.01221       -0.02551
   2837.00        0.01221       -0.03055
   2838.00        0.01221       -0.03554
   2839.00        0.01221       -0.04051
   2840.00        0.01221       -0.04546
   2841.00        0.01221       -0.05035
   2842.00        0.01221       -0.05521
   2843.00        0.01221       -0.06001
   2844.00        0.01221       -0.06474
   2845.00        0.01221       -0.06943
   2846.00        0.01221       -0.07402
   2847.00        0.01221       -0.07855
   2848.00        0.01221       -0.08301
   2849.00        0.01221       -0.08737
   2850.00        0.01221       -0.09163
   2851.00        0.01221       -0.09581
   2852.00        0.01221       -0.09987
   2853.00        0.01221       -0.10384
   2854.00        0.01221       -0.10768
   2855.00        0.01221       -0.11140
   2856.00        0.01221       -0.11501
   2857.00        0.01221       -0.11848
   2858.00        0.01221       -0.12184
   2859.00        0.01221       -0.12505
   2860.00        0.01221       -0.12811
   2861.00        0.01221       -0.13104
   2862.00        0.01221       -0.13382
   2863.00        0.01221       -0.13646
   2864.00        0.01221       -0.13893
   2865.00        0.01221       -0.14125
   2866.00        0.01221       -0.14342
   2867.00        0.01221       -0.14542
   2868.00        0.01221       -0.14725
   2869.00        0.01221       -0.14890
   2870.00        0.01221       -0.15039
   2871.00        0.01221       -0.15172
   2872.00        0.01221       -0.15286
   2873.00        0.01221       -0.15384
   2874.00        0.01221       -0.15463
   2875.00        0.01221       -0.15524
   2876.00        0.01221       -0.15569
   2877.00        0.01221       -0.15594
   2878.00        0.01221       -0.15602
   2879.00        0.01221       -0.15591
   2880.00        0.01221       -0.15564
   2881.00        0.01221       -0.15517
   2882.00        0.01221       -0.15453
   2883.00        0.01221       -0.15369
   2884.00        0.01221       -0.15266
   2885.00        0.01221       -0.15146
   2886.00        0.01221       -0.15009
   2887.00        0.01270       -0.14851
   2888.00        0.01270       -0.14677
   2889.00        0.01270       -0.14484
   2890.00        0.01270       -0.14275
   2891.00        0.01270       -0.14046
   2892.00        0.01270       -0.13800
   2893.00        0.01270       -0.13538
   2894.00        0.01270       -0.13257
   2895.00        0.01270       -0.12961
   2896.00        0.01270       -0.12646
   2897.00        0.01270       -0.12317
   2898.00        0.01270       -0.11969
   2899.00        0.01270       -0.11607
   2900.00        0.01270       -0.11229
   2901.00        0.01270       -0.10835
   2902.00        0.01270       -0.10426
   2903.00        0.01270       -0.10002
   2904.00        0.01270       -0.09563
   2905.00        0.01270       -0.09109
   2906.00        0.01270       -0.08644
   2907.00        0.01270       -0.08163
   2908.00        0.01270       -0.07669
   2909.00        0.01270       -0.07162
   2910.00        0.01270       -0.06644
   2911.00        0.01270       -0.06113
   2912.00        0.01270       -0.05569
   2913.00        0.01270       -0.05016
   2914.00        0.01270       -0.04449
   2915.00        0.01270       -0.03874
   2916.00        0.01270       -0.03288
   2917.00        0.01270       -0.02692
   2918.00        0.01270       -0.02086
   2919.00        0.01270       -0.01472
   2920.00        0.01270       -0.00850
   2921.00        0.01270       -0.00220
   2922.00        0.01270        0.00418
   2923.00        0.01270        0.01064
   2924.00        0.01270        0.01715
   2925.00        0.01270        0.02373
   2926.00        0.01270        0.03036
   2927.00        0.01270        0.03705
   2928.00        0.01270        0.04378
   2929.00        0.01270        0.05055
   2930.00        0.01270        0.05736
   2931.00        0.01270        0.06421
   2932.00        0.01270        0.07108
   2933.00        0.01270        0.07797
   2934.00        0.01270        0.08488
   2935.00        0.01270        0.09181
   2936.00        0.01221        0.09874
   2937.00        0.01172        0.10567
   2938.00        0.01123        0.11259
   2939.00        0.01074        0.11952
   2940.00        0.01025        0.12643
   2941.00        0.00977        0.13333
   2942.00        0.00928        0.14020
   2943.00        0.00879        0.14703
   2944.00        0.00830        0.15384
   2945.00        0.00781        0.16061
   2946.00        0.00732        0.16734
   2947.00        0.00684        0.17403
   2948.00        0.00635        0.18065
   2949.00        0.00586        0.18723
   2950.00        0.00537        0.19374
   2951.00        0.00488        0.20018
   2952.00        0.00439        0.20656
   2953.00        0.00391        0.21286
   2954.00        0.00342        0.21907
   2955.00        0.00293        0.22522
   2956.00        0.00244        0.23126
   2957.00        0.00195        0.23721
   2958.00        0.00146        0.24307
   2959.00        0.00098        0.24884
   2960.00        0.00049        0.25449
   2961.00        0.00000        0.26004
   2962.00       -0.00049        0.26547
   2963.00       -0.00098        0.27078
   2964.00       -0.00146        0.27599
   2965.00       -0.00195        0.28107
   2966.00       -0.00244        0.28601
   2967.00       -0.00293        0.29085
   2968.00       -0.00342        0.29553
   2969.00       -0.00391        0.30009
   2970.00       -0.00439        0.30452
   2971.00       -0.00488        0.30879
   2972.00       -0.00537        0.31294
   2973.00       -0.00586        0.31693
   2974.00       -0.00635        0.32079
   2975.00       -0.00684        0.32448
   2976.00       -0.00732        0.32803
   2977.00       -0.00781        0.33144
   2978.00       -0.00830        0.33467
   2979.00       -0.00879        0.33777
   2980.00       -0.00928        0.34070
   2981.00       -0.00977        0.34348
   2982.00       -0.01025        0.34608
   2983.00       -0.01074        0.34854
   2984.00       -0.01123        0.35083
   2985.00       -0.01172        0.35297
   2986.00       -0.01221        0.35493
   2987.00       -0.01270        0.35675
   2988.00       -0.01318        0.35838
   2989.00       -0.01367        0.35988
   2990.00       -0.01416        0.36119
   2991.00       -0.01465        0.36235
   2992.00       -0.01514        0.36334
   2993.00       -0.01562        0.36417
   2994.00       -0.01611        0.36484
   2995.00       -0.01660        0.36534
   2996.00       -0.01709        0.36569
   2997.00       -0.01758        0.36588
   2998.00       -0.01807        0.36589
   2999.00       -0.01855        0.36575
   3000.00       -0.01904        0.36545
   3001.00       -0.01953        0.36499
   3002.00       -0.02002        0.36438
   3003.00       -0.02051        0.36360
   3004.00       -0.02100        0.36269
   3005.00       -0.02148        0.36160
   3006.00       -0.02148        0.36037
   3007.00       -0.02148        0.35899
   3008.00       -0.02148        0.35747
   3009.00       -0.02148        0.35579
   3010.00       -0.02148        0.35397
   3011.00       -0.02148        0.35202
   3012.00       -0.02148        0.34991
   3013.00       -0.02148        0.34767
   3014.00       -0.02148        0.34529
   3015.00       -0.02148        0.34277
   3016.00       -0.02148        0.34013
   3017.00       -0.02148        0.33736
   3018.00       -0.02148        0.33444
   3019.00       -0.02148        0.33141
   3020.00       -0.02148        0.32823
   3021.00       -0.02148        0.32495
   3022.00       -0.02148        0.32153
   3023.00       -0.02148        0.31801
   3024.00       -0.02148        0.31435
   3025.00       -0.02148        0.31058
   3026.00       -0.02148        0.30670
   3027.00       -0.02148        0.30270
   3028.00       -0.02148        0.29858
   3029.00       -0.02148        0.29436
   3030.00       -0.02148        0.29002
   3031.00       -0.02148        0.28558
   3032.00       -0.02148        0.28105
   3033.00       -0.02148        0.27640
   3034.00       -0.02148        0.27164
   3035.00       -0.02148        0.26678
   3036.00       -0.02148        0.26184
   3037.00       -0.02148        0.25679
   3038.00       -0.02148        0.25163
   3039.00       -0.02148        0.24640
   3040.00       -0.02148        0.24106
   3041.00       -0.02148        0.23563
   3042.00       -0.02148        0.23010
   3043.00       -0.02148        0.22450
   3044.00       -0.02148        0.21881
   3045.00       -0.02148        0.21303
   3046.00       -0.02148        0.20715
   3047.00       -0.02148        0.20122
   3048.00       -0.02148        0.19519
   3049.00       -0.02148        0.18907
   3050.00       -0.02148        0.18289
   3051.00       -0.02148        0.17664
   3052.00       -0.02148        0.17030
   3053.00       -0.02148        0.16391
   3054.00       -0.02148        0.15742
   3055.00       -0.02148        0.15089
   3056.00       -0.02148        0.14429
   3057.00       -0.02148        0.13762
   3058.00       -0.02148        0.13089
   3059.00       -0.02148        0.12411
   3060.00       -0.02148        0.11728
   3061.00       -0.02148        0.11038
   3062.00       -0.02148        0.10344
   3063.00       -0.02148        0.09645
   3064.00       -0.02148        0.08942
   3065.00       -0.02148        0.08234
   3066.00       -0.02148        0.07521
   3067.00       -0.02148        0.06805
   3068.00       -0.02148        0.06088
   3069.00       -0.02148        0.05367
   3070.00       -0.02148        0.04642
   3071.00       -0.02148        0.03915
   3072.00       -0.02148        0.03188
   3073.00       -0.02148        0.02457
   3074.00       -0.02148        0.01726
   3075.00       -0.02148        0.00995
   3076.00       -0.02148        0.00261
   3077.00       -0.02100       -0.00471
   3078.00       -0.02051       -0.01202
   3079.00       -0.02002       -0.01935
   3080.00       -0.01953       -0.02666
   3081.00       -0.01904       -0.03394
   3082.00       -0.01855       -0.04121
   3083.00       -0.01807       -0.04846
   3084.00       -0.01758       -0.05568
   3085.00       -0.01709       -0.06287
   3086.00       -0.01660       -0.07002
   3087.00       -0.01611       -0.07713
   3088.00       -0.01562       -0.08421
   3089.00       -0.01514       -0.09123
   3090.00       -0.01465       -0.09821
   3091.00       -0.01416       -0.10512
   3092.00       -0.01367       -0.11197
   3093.00       -0.01367       -0.11876
   3094.00       -0.01367       -0.12549
   3095.00       -0.01367       -0.13214
   3096.00       -0.01367       -0.13872
   3097.00       -0.01367       -0.14520
   3098.00       -0.01367       -0.15163
   3099.00       -0.01367       -0.15796
   3100.00       -0.01367       -0.16418
   3101.00       -0.01367       -0.17033
   3102.00       -0.01367       -0.17639
   3103.00       -0.01367       -0.18234
   3104.00       -0.01367       -0.18819
   3105.00       -0.01367       -0.19392
   3106.00       -0.01367       -0.19955
   3107.00       -0.01367       -0.20508
   3108.00       -0.01367       -0.21049
   3109.00       -0.01367       -0.21579
   3110.00       -0.01367       -0.22096
   3111.00       -0.01367       -0.22601
   3112.00       -0.01367       -0.23096
   3113.00       -0.01318       -0.23576
   3114.00       -0.01270       -0.24045
   3115.00       -0.01221       -0.24501
   3116.00       -0.01172       -0.24944
   3117.00       -0.01123       -0.25375
   3118.00       -0.01074       -0.25792
   3119.00       -0.01025       -0.26196
   3120.00       -0.00977       -0.26588
   3121.00       -0.00928       -0.26967
   3122.00       -0.00879       -0.27333
   3123.00       -0.00830       -0.27684
   3124.00       -0.00781       -0.28024
   3125.00       -0.00732       -0.28349
   3126.00       -0.00684       -0.28662
   3127.00       -0.00635       -0.28963
   3128.00       -0.00586       -0.29250
   3129.00       -0.00537       -0.29524
   3130.00       -0.00488       -0.29787
   3131.00       -0.00488       -0.30035
   3132.00       -0.00488       -0.30272
   3133.00       -0.00488       -0.30496
   3134.00       -0.00488       -0.30708
   3135.00       -0.00488       -0.30910
   3136.00       -0.00488       -0.31097
   3137.00       -0.00488       -0.31274
   3138.00       -0.00488       -0.31439
   3139.00       -0.00488       -0.31593
   3140.00       -0.00488       -0.31737
   3141.00       -0.00488       -0.31868
   3142.00       -0.00488       -0.31990
   3143.00       -0.00488       -0.32101
   3144.00       -0.00488       -0.32202
   3145.00       -0.00488       -0.32292
   3146.00       -0.00488       -0.32375
   3147.00       -0.00439       -0.32446
   3148.00       -0.00391       -0.32509
   3149.00       -0.00342       -0.32562
   3150.00       -0.00293       -0.32607
   3151.00       -0.00244       -0.32643
   3152.00       -0.00195       -0.32671
   3153.00       -0.00146       -0.32689
   3154.00       -0.00098       -0.32701
   3155.00       -0.00049       -0.32706
   3156.00        0.00000       -0.32701
   3157.00        0.00049       -0.32690
   3158.00        0.00098       -0.32672
   3159.00        0.00146       -0.32646
   3160.00        0.00195       -0.32614
   3161.00        0.00244       -0.32576
   3162.00        0.00293       -0.32530
   3163.00        0.00342       -0.32478
   3164.00        0.00391       -0.32420
   3165.00        0.00439       -0.32356
   3166.00        0.00488       -0.32288
   3167.00        0.00488       -0.32210
   3168.00        0.00488       -0.32127
   3169.00        0.00488       -0.32039
   3170.00        0.00488       -0.31944
   3171.00        0.00488       -0.31844
   3172.00        0.00488       -0.31735
   3173.00        0.00488       -0.31622
   3174.00        0.00488       -0.31503
   3175.00        0.00488       -0.31377
   3176.00        0.00488       -0.31245
   3177.00        0.00488       -0.31107
   3178.00        0.00488       -0.30963
   3179.00        0.00488       -0.30812
   3180.00        0.00488       -0.30655
   3181.00        0.00488       -0.30492
   3182.00        0.00488       -0.30321
   3183.00        0.00488       -0.30144
   3184.00        0.00488       -0.29959
   3185.00        0.00488       -0.29768
   3186.00        0.00488       -0.29570
   3187.00        0.00488       -0.29364
   3188.00        0.00488       -0.29150
   3189.00        0.00537       -0.28931
   3190.00        0.00586       -0.28702
   3191.00        0.00635       -0.28465
   3192.00        0.00684       -0.28221
   3193.00        0.00732       -0.27969
   3194.00        0.00781       -0.27708
   3195.00        0.00830       -0.27440
   3196.00        0.00879       -0.27162
   3197.00        0.00928       -0.26875
   3198.00        0.00977       -0.26579
   3199.00        0.00977       -0.26276
   3200.00        0.00977       -0.25961
   3201.00        0.00977       -0.25638
   3202.00        0.00977       -0.25307
   3203.00        0.00977       -0.24965
   3204.00        0.00977       -0.24614
   3205.00        0.00977       -0.24252
   3206.00        0.00977       -0.23882
   3207.00        0.00977       -0.23502
   3208.00        0.00977       -0.23112
   3209.00        0.00977       -0.22713
   3210.00        0.00977       -0.22304
   3211.00        0.00977       -0.21884
   3212.00        0.00977       -0.21455
   3213.00        0.00977       -0.21017
   3214.00        0.00977       -0.20570
   3215.00        0.00977       -0.20114
   3216.00        0.00977       -0.19647
   3217.00        0.00977       -0.19173
   3218.00        0.00977       -0.18689
   3219.00        0.00977       -0.18196
   3220.00        0.00977       -0.17696
   3221.00        0.00977       -0.17186
   3222.00        0.00977       -0.16669
   3223.00        0.00977       -0.16144
   3224.00        0.00977       -0.15613
   3225.00        0.00977       -0.15074
   3226.00        0.00977       -0.14529
   3227.00        0.00977       -0.13977
   3228.00        0.00977       -0.13422
   3229.00        0.00977       -0.12859
   3230.00        0.00977       -0.12292
   3231.00        0.00977       -0.11720
   3232.00        0.00977       -0.11147
   3233.00        0.00977       -0.10568
   3234.00        0.00977       -0.09988
   3235.00        0.00977       -0.09406
   3236.00        0.00977       -0.08821
   3237.00        0.00977       -0.08237
   3238.00        0.00977       -0.07651
   3239.00        0.00977       -0.07066
   3240.00        0.00977       -0.06483
   3241.00        0.00977       -0.05902
   3242.00        0.00928       -0.05324
   3243.00        0.00879       -0.04747
   3244.00        0.00830       -0.04176
   3245.00        0.00781       -0.03609
   3246.00        0.00732       -0.03047
   3247.00        0.00684       -0.02492
   3248.00        0.00635       -0.01944
   3249.00        0.00586       -0.01402
   3250.00        0.00537       -0.00871
   3251.00        0.00488       -0.00348
   3252.00        0.00439        0.00165
   3253.00        0.00391        0.00668
   3254.00        0.00342        0.01160
   3255.00        0.00293        0.01637
   3256.00        0.00244        0.02104
   3257.00        0.00195        0.02556
   3258.00        0.00146        0.02995
   3259.00        0.00098        0.03418
   3260.00        0.00049        0.03825
   3261.00        0.00000        0.04218
   3262.00       -0.00049        0.04591
   3263.00       -0.00098        0.04948
   3264.00       -0.00146        0.05287
   3265.00       -0.00195        0.05608
   3266.00       -0.00244        0.05908
   3267.00       -0.00244        0.06189
   3268.00       -0.00244        0.06450
   3269.00       -0.00244        0.06689
   3270.00       -0.00244        0.06908
   3271.00       -0.00244        0.07104
   3272.00       -0.00244        0.07280
   3273.00       -0.00244        0.07433
   3274.00       -0.00244        0.07562
   3275.00       -0.00244        0.07669
   3276.00       -0.00244        0.07753
   3277.00       -0.00244        0.07812
   3278.00       -0.00244        0.07849
   3279.00       -0.00244        0.07863
   3280.00       -0.00244        0.07851
   3281.00       -0.00244        0.07817
   3282.00       -0.00244        0.07758
   3283.00       -0.00244        0.07675
   3284.00       -0.00244        0.07568
   3285.00       -0.00244        0.07439
   3286.00       -0.00244        0.07285
   3287.00       -0.00244        0.07106
   3288.00       -0.00244        0.06906
   3289.00       -0.00244        0.06682
   3290.00       -0.00244        0.06435
   3291.00       -0.00244        0.06165
   3292.00       -0.00244        0.05872
   3293.00       -0.00244        0.05557
   3294.00       -0.00244        0.05222
   3295.00       -0.00244        0.04865
   3296.00       -0.00244        0.04486
   3297.00       -0.00244        0.04089
   3298.00       -0.00244        0.03671
   3299.00       -0.00244        0.03233
   3300.00       -0.00195        0.02777
   3301.00       -0.00146        0.02304
   3302.00       -0.00098        0.01811
   3303.00       -0.00049        0.01303
   3304.00        0.00000        0.00778
   3305.00        0.00049        0.00237
   3306.00        0.00098       -0.00320
   3307.00        0.00146       -0.00891
   3308.00        0.00195       -0.01476
   3309.00        0.00244       -0.02072
   3310.00        0.00293       -0.02682
   3311.00        0.00342       -0.03305
   3312.00        0.00391       -0.03938
   3313.00        0.00439       -0.04582
   3314.00        0.00488       -0.05235
   3315.00        0.00537       -0.05898
   3316.00        0.00586       -0.06569
   3317.00        0.00635       -0.07248
   3318.00        0.00684       -0.07933
   3319.00        0.00732       -0.08626
   3320.00        0.00732       -0.09325
   3321.00        0.00732       -0.10027
   3322.00        0.00732       -0.10735
   3323.00        0.00732       -0.11446
   3324.00        0.00732       -0.12161
   3325.00        0.00732       -0.12878
   3326.00        0.00732       -0.13599
   3327.00        0.00732       -0.14319
   3328.00        0.00732       -0.15042
   3329.00        0.00732       -0.15764
   3330.00        0.00732       -0.16487
   3331.00        0.00732       -0.17209
   3332.00        0.00732       -0.17931
   3333.00        0.00732       -0.18649
   3334.00        0.00781       -0.19368
   3335.00        0.00830       -0.20084
   3336.00        0.00879       -0.20796
   3337.00        0.00928       -0.21507
   3338.00        0.00977       -0.22214
   3339.00        0.01025       -0.22917
   3340.00        0.01074       -0.23616
   3341.00        0.01123       -0.24312
   3342.00        0.01172       -0.25003
   3343.00        0.01221       -0.25688
   3344.00        0.01270       -0.26370
   3345.00        0.01318       -0.27046
   3346.00        0.01367       -0.27718
   3347.00        0.01416       -0.28383
   3348.00        0.01465       -0.29044
   3349.00        0.01514       -0.29698
   3350.00        0.01562       -0.30348
   3351.00        0.01611       -0.30992
   3352.00        0.01660       -0.31630
   3353.00        0.01709       -0.32262
   3354.00        0.01758       -0.32887
   3355.00        0.01807       -0.33508
   3356.00        0.01855       -0.34123
   3357.00        0.01904       -0.34732
   3358.00        0.01953       -0.35335
   3359.00        0.02002       -0.35931
   3360.00        0.02051       -0.36523
   3361.00        0.02100       -0.37109
   3362.00        0.02148       -0.37689
   3363.00        0.02197       -0.38264
   3364.00        0.02246       -0.38834
   3365.00        0.02295       -0.39398
   3366.00        0.02344       -0.39958
   3367.00        0.02393       -0.40512
   3368.00        0.02441       -0.41060
   3369.00        0.02490       -0.41605
   3370.00        0.02539       -0.42143
   3371.00        0.02588       -0.42677
   3372.00        0.02637       -0.43208
   3373.00        0.02686       -0.43733
   3374.00        0.02734       -0.44254
   3375.00        0.02783       -0.44771
   3376.00        0.02832       -0.45282
   3377.00        0.02881       -0.45790
   3378.00        0.02930       -0.46295
   3379.00        0.02979       -0.46794
   3380.00        0.03027       -0.47290
   3381.00        0.03027       -0.47783
   3382.00        0.03027       -0.48270
   3383.00        0.03027       -0.48755
   3384.00        0.03027       -0.49236
   3385.00        0.03027       -0.49712
   3386.00        0.03027       -0.50185
   3387.00        0.03027       -0.50655
   3388.00        0.03027       -0.51120
   3389.00        0.03027       -0.51582
   3390.00        0.03027       -0.52040
   3391.00        0.03027       -0.52495
   3392.00        0.03027       -0.52945
   3393.00        0.03027       -0.53392
   3394.00        0.03027       -0.53835
   3395.00        0.03027       -0.54272
   3396.00        0.03027       -0.54707
   3397.00        0.03027       -0.55138
   3398.00        0.03027       -0.55563
   3399.00        0.03027       -0.55986
   3400.00        0.03027       -0.56403
   3401.00        0.03027       -0.56815
   3402.00        0.03027       -0.57224
   3403.00        0.03027       -0.57626
   3404.00        0.03027       -0.58025
   3405.00        0.03027       -0.58417
   3406.00        0.03027       -0.58804
   3407.00        0.03027       -0.59186
   3408.00        0.03027       -0.59563
   3409.00        0.02979       -0.59932
   3410.00        0.02930       -0.60297
   3411.00        0.02881       -0.60654
   3412.00        0.02832       -0.61005
   3413.00        0.02783       -0.61349
   3414.00        0.02734       -0.61688
   3415.00        0.02686       -0.62018
   3416.00        0.02637       -0.62341
   3417.00        0.02588       -0.62657
   3418.00        0.02539       -0.62964
   3419.00        0.02490       -0.63264
   3420.00        0.02441       -0.63556
   3421.00        0.02393       -0.63838
   3422.00        0.02344       -0.64113
   3423.00        0.02246       -0.64378
   3424.00        0.02148       -0.64635
   3425.00        0.02051       -0.64882
   3426.00        0.01953       -0.65118
   3427.00        0.01855       -0.65346
   3428.00        0.01758       -0.65562
   3429.00        0.01660       -0.65770
   3430.00        0.01562       -0.65965
   3431.00        0.01465       -0.66151
   3432.00        0.01367       -0.66325
   3433.00        0.01270       -0.66489
   3434.00        0.01123       -0.66640
   3435.00        0.00977       -0.66780
   3436.00        0.00830       -0.66908
   3437.00        0.00684       -0.67024
   3438.00        0.00537       -0.67130
   3439.00        0.00391       -0.67221
   3440.00        0.00244       -0.67299
   3441.00        0.00098       -0.67366
   3442.00       -0.00049       -0.67419
   3443.00       -0.00244       -0.67459
   3444.00       -0.00439       -0.67487
   3445.00       -0.00635       -0.67500
   3446.00       -0.00830       -0.67500
   3447.00       -0.01025       -0.67487
   3448.00       -0.01221       -0.67458
   3449.00       -0.01416       -0.67416
   3450.00       -0.01611       -0.67361
   3451.00       -0.01807       -0.67291
   3452.00       -0.02002       -0.67206
   3453.00       -0.02197       -0.67108
   3454.00       -0.02393       -0.66994
   3455.00       -0.02637       -0.66866
   3456.00       -0.02881       -0.66724
   3457.00       -0.03125       -0.66565
   3458.00       -0.03369       -0.66393
   3459.00       -0.03613       -0.66206
   3460.00       -0.03857       -0.66003
   3461.00       -0.04102       -0.65787
   3462.00       -0.04346       -0.65553
   3463.00       -0.04590       -0.65306
   3464.00       -0.04834       -0.65044
   3465.00       -0.05078       -0.64767
   3466.00       -0.05322       -0.64474
   3467.00       -0.05566       -0.64168
   3468.00       -0.05811       -0.63846
   3469.00       -0.06055       -0.63509
   3470.00       -0.06299       -0.63156
   3471.00       -0.06543       -0.62790
   3472.00       -0.06787       -0.62408
   3473.00       -0.07031       -0.62012
   3474.00       -0.07275       -0.61601
   3475.00       -0.07520       -0.61176
   3476.00       -0.07764       -0.60736
   3477.00       -0.08008       -0.60281
   3478.00       -0.08252       -0.59813
   3479.00       -0.08496       -0.59331
   3480.00       -0.08740       -0.58833
   3481.00       -0.08984       -0.58324
   3482.00       -0.09229       -0.57799
   3483.00       -0.09473       -0.57262
   3484.00       -0.09717       -0.56709
   3485.00       -0.09961       -0.56145
   3486.00       -0.10205       -0.55566
   3487.00       -0.10449       -0.54976
   3488.00       -0.10693       -0.54372
   3489.00       -0.10938       -0.53755
   3490.00       -0.11182       -0.53127
   3491.00       -0.11426       -0.52486
   3492.00       -0.11670       -0.51833
   3493.00       -0.11914       -0.51167
   3494.00       -0.12158       -0.50490
   3495.00       -0.12402       -0.49802
   3496.00       -0.12646       -0.49101
   3497.00       -0.12891       -0.48390
   3498.00       -0.13135       -0.47668
   3499.00       -0.13379       -0.46936
   3500.00       -0.13574       -0.46193
   3501.00       -0.13770       -0.45441
   3502.00       -0.13965       -0.44678
   3503.00       -0.14160       -0.43906
   3504.00       -0.14355       -0.43124
   3505.00       -0.14551       -0.42334
   3506.00       -0.14746       -0.41534
   3507.00       -0.14941       -0.40727
   3508.00       -0.15088       -0.39912
   3509.00       -0.15234       -0.39088
   3510.00       -0.15381       -0.38257
   3511.00       -0.15527       -0.37419
   3512.00       -0.15674       -0.36574
   3513.00       -0.15820       -0.35722
   3514.00       -0.15967       -0.34863
   3515.00       -0.16113       -0.34000
   3516.00       -0.16211       -0.33130
   3517.00       -0.16309       -0.32256
   3518.00       -0.16406       -0.31377
   3519.00       -0.16504       -0.30492
   3520.00       -0.16602       -0.29604
   3521.00       -0.16699       -0.28712
   3522.00       -0.16748       -0.27817
   3523.00       -0.16797       -0.26920
   3524.00       -0.16846       -0.26019
   3525.00       -0.16895       -0.25116
   3526.00       -0.16943       -0.24213
   3527.00       -0.16992       -0.23306
   3528.00       -0.16992       -0.22400
   3529.00       -0.16992       -0.21494
   3530.00       -0.16992       -0.20586
   3531.00       -0.16992       -0.19679
   3532.00       -0.16992       -0.18774
   3533.00       -0.16992       -0.17870
   3534.00       -0.16943       -0.16968
   3535.00       -0.16895       -0.16066
   3536.00       -0.16846       -0.15169
   3537.00       -0.16797       -0.14275
   3538.00       -0.16748       -0.13383
   3539.00       -0.16699       -0.12497
   3540.00       -0.16602       -0.11615
   3541.00       -0.16504       -0.10738
   3542.00       -0.16406       -0.09866
   3543.00       -0.16309       -0.09000
   3544.00       -0.16211       -0.08141
   3545.00       -0.16113       -0.07288
   3546.00       -0.15967       -0.06444
   3547.00       -0.15820       -0.05606
   3548.00       -0.15674       -0.04778
   3549.00       -0.15527       -0.03958
   3550.00       -0.15381       -0.03146
   3551.00       -0.15234       -0.02345
   3552.00       -0.15039       -0.01555
   3553.00       -0.14844       -0.00775
   3554.00       -0.14648       -0.00006
   3555.00       -0.14453        0.00751
   3556.00       -0.14258        0.01495
   3557.00       -0.14062        0.02229
   3558.00       -0.13867        0.02948
   3559.00       -0.13623        0.03654
   3560.00       -0.13379        0.04347
   3561.00       -0.13135        0.05026
   3562.00       -0.12891        0.05690
   3563.00       -0.12646        0.06340
   3564.00       -0.12402        0.06973
   3565.00       -0.12109        0.07593
   3566.00       -0.11816        0.08195
   3567.00       -0.11523        0.08781
   3568.00       -0.11230        0.09351
   3569.00       -0.10938        0.09903
   3570.00       -0.10645        0.10439
   3571.00       -0.10352        0.10956
   3572.00       -0.10010        0.11456
   3573.00       -0.09668        0.11938
   3574.00       -0.09326        0.12402
   3575.00       -0.08984        0.12848
   3576.00       -0.08643        0.13275
   3577.00       -0.08301        0.13683
   3578.00       -0.07959        0.14072
   3579.00       -0.07617        0.14441
   3580.00       -0.07227        0.14792
   3581.00       -0.06836        0.15123
   3582.00       -0.06445        0.15434
   3583.00       -0.06055        0.15726
   3584.00       -0.05664        0.15999
   3585.00       -0.05273        0.16251
   3586.00       -0.04883        0.16484
   3587.00       -0.04492        0.16696
   3588.00       -0.04102        0.16890
   3589.00       -0.03711        0.17062
   3590.00       -0.03320        0.17216
   3591.00       -0.02930        0.17351
   3592.00       -0.02490        0.17464
   3593.00       -0.02051        0.17560
   3594.00       -0.01611        0.17635
   3595.00       -0.01172        0.17691
   3596.00       -0.00732        0.17728
   3597.00       -0.00293        0.17744
   3598.00        0.00146        0.17743
   3599.00        0.00586        0.17723
   3600.00        0.01025        0.17685
   3601.00        0.01465        0.17628
   3602.00        0.01904        0.17552
   3603.00        0.02344        0.17459
   3604.00        0.02783        0.17349
   3605.00        0.03223        0.17221
   3606.00        0.03662        0.17075
   3607.00        0.04102        0.16911
   3608.00        0.04541        0.16733
   3609.00        0.04980        0.16536
   3610.00        0.05420        0.16324
   3611.00        0.05859        0.16095
   3612.00        0.06299        0.15851
   3613.00        0.06689        0.15591
   3614.00        0.07080        0.15317
   3615.00        0.07471        0.15027
   3616.00        0.07861        0.14722
   3617.00        0.08252        0.14403
   3618.00        0.08643        0.14070
   3619.00        0.09033        0.13724
   3620.00        0.09424        0.13364
   3621.00        0.09814        0.12990
   3622.00        0.10156        0.12604
   3623.00        0.10498        0.12206
   3624.00        0.10840        0.11794
   3625.00        0.11182        0.11371
   3626.00        0.11523        0.10934
   3627.00        0.11865        0.10487
   3628.00        0.12207        0.10030
   3629.00        0.12500        0.09560
   3630.00        0.12793        0.09079
   3631.00        0.13086        0.08588
   3632.00        0.13379        0.08087
   3633.00        0.13672        0.07574
   3634.00        0.13965        0.07053
   3635.00        0.14209        0.06522
   3636.00        0.14453        0.05981
   3637.00        0.14697        0.05431
   3638.00        0.14941        0.04871
   3639.00        0.15186        0.04303
   3640.00        0.15381        0.03726
   3641.00        0.15576        0.03140
   3642.00        0.15771        0.02547
   3643.00        0.15967        0.01944
   3644.00        0.16162        0.01335
   3645.00        0.16309        0.00717
   3646.00        0.16455        0.00092
   3647.00        0.16602       -0.00540
   3648.00        0.16748       -0.01180
   3649.00        0.16846       -0.01826
   3650.00        0.16943       -0.02480
   3651.00        0.17041       -0.03140
   3652.00        0.17139       -0.03806
   3653.00        0.17236       -0.04478
   3654.00        0.17285       -0.05156
   3655.00        0.17334       -0.05840
   3656.00        0.17383       -0.06529
   3657.00        0.17432       -0.07224
   3658.00        0.17480       -0.07922
   3659.00        0.17480       -0.08627
   3660.00        0.17480       -0.09335
   3661.00        0.17480       -0.10048
   3662.00        0.17480       -0.10764
   3663.00        0.17432       -0.11484
   3664.00        0.17383       -0.12207
   3665.00        0.17334       -0.12933
   3666.00        0.17285       -0.13663
   3667.00        0.17236       -0.14394
   3668.00        0.17139       -0.15126
   3669.00        0.17041       -0.15862
   3670.00        0.16943       -0.16597
   3671.00        0.16846       -0.17334
   3672.00        0.16748       -0.18071
   3673.00        0.16650       -0.18808
   3674.00        0.16504       -0.19545
   3675.00        0.16357       -0.20280
   3676.00        0.16211       -0.21016
   3677.00        0.16064       -0.21748
   3678.00        0.15918       -0.22479
   3679.00        0.15771       -0.23207
   3680.00        0.15576       -0.23932
   3681.00        0.15381       -0.24654
   3682.00        0.15186       -0.25371
   3683.00        0.14990       -0.26083
   3684.00        0.14795       -0.26790
   3685.00        0.14600       -0.27492
   3686.00        0.14355       -0.28186
   3687.00        0.14111       -0.28874
   3688.00        0.13867       -0.29555
   3689.00        0.13623       -0.30228
   3690.00        0.13379       -0.30893
   3691.00        0.13135       -0.31549
   3692.00        0.12891       -0.32195
   3693.00        0.12598       -0.32831
   3694.00        0.12305       -0.33455
   3695.00        0.12012       -0.34070
   3696.00        0.11719       -0.34673
   3697.00        0.11426       -0.35262
   3698.00        0.11133       -0.35838
   3699.00        0.10840       -0.36403
   3700.00        0.10547       -0.36952
   3701.00        0.10205       -0.37488
   3702.00        0.09863       -0.38010
   3703.00        0.09521       -0.38515
   3704.00        0.09180       -0.39005
   3705.00        0.08838       -0.39478
   3706.00        0.08496       -0.39934
   3707.00        0.08154       -0.40373
   3708.00        0.07812       -0.40796
   3709.00        0.07471       -0.41199
   3710.00        0.07129       -0.41585
   3711.00        0.06738       -0.41951
   3712.00        0.06348       -0.42299
   3713.00        0.05957       -0.42628
   3714.00        0.05566       -0.42937
   3715.00        0.05176       -0.43227
   3716.00        0.04785       -0.43495
   3717.00        0.04395       -0.43744
   3718.00        0.04004       -0.43971
   3719.00        0.03613       -0.44179
   3720.00        0.03223       -0.44365
   3721.00        0.02832       -0.44530
   3722.00        0.02441       -0.44675
   3723.00        0.02051       -0.44797
   3724.00        0.01660       -0.44899
   3725.00        0.01270       -0.44980
   3726.00        0.00879       -0.45039
   3727.00        0.00488       -0.45078
   3728.00        0.00098       -0.45094
   3729.00       -0.00293       -0.45090
   3730.00       -0.00684       -0.45065
   3731.00       -0.01074       -0.45020
   3732.00       -0.01465       -0.44954
   3733.00       -0.01855       -0.44867
   3734.00       -0.02246       -0.44759
   3735.00       -0.02637       -0.44632
   3736.00       -0.03027       -0.44484
   3737.00       -0.03418       -0.44318
   3738.00       -0.03809       -0.44131
   3739.00       -0.04199       -0.43927
   3740.00       -0.04590       -0.43704
   3741.00       -0.04980       -0.43462
   3742.00       -0.05371       -0.43202
   3743.00       -0.05762       -0.42926
   3744.00       -0.06104       -0.42633
   3745.00       -0.06445       -0.42322
   3746.00       -0.06787       -0.41997
   3747.00       -0.07129       -0.41655
   3748.00       -0.07471       -0.41298
   3749.00       -0.07812       -0.40927
   3750.00       -0.08154       -0.40541
   3751.00       -0.08447       -0.40141
   3752.00       -0.08740       -0.39729
   3753.00       -0.09033       -0.39305
   3754.00       -0.09326       -0.38869
   3755.00       -0.09619       -0.38420
   3756.00       -0.09863       -0.37961
   3757.00       -0.10107       -0.37491
   3758.00       -0.10352       -0.37012
   3759.00       -0.10596       -0.36523
   3760.00       -0.10840       -0.36026
   3761.00       -0.11035       -0.35519
   3762.00       -0.11230       -0.35005
   3763.00       -0.11426       -0.34485
   3764.00       -0.11621       -0.33957
   3765.00       -0.11768       -0.33423
   3766.00       -0.11914       -0.32883
   3767.00       -0.12061       -0.32336
   3768.00       -0.12207       -0.31786
   3769.00       -0.12305       -0.31232
   3770.00       -0.12402       -0.30672
   3771.00       -0.12500       -0.30109
   3772.00       -0.12598       -0.29544
   3773.00       -0.12646       -0.28975
   3774.00       -0.12695       -0.28403
   3775.00       -0.12744       -0.27831
   3776.00       -0.12744       -0.27255
   3777.00       -0.12744       -0.26678
   3778.00       -0.12744       -0.26100
   3779.00       -0.12744       -0.25522
   3780.00       -0.12695       -0.24942
   3781.00       -0.12646       -0.24362
   3782.00       -0.12598       -0.23782
   3783.00       -0.12549       -0.23203
   3784.00       -0.12500       -0.22623
   3785.00       -0.12402       -0.22043
   3786.00       -0.12305       -0.21465
   3787.00       -0.12207       -0.20886
   3788.00       -0.12109       -0.20309
   3789.00       -0.11963       -0.19733
   3790.00       -0.11816       -0.19157
   3791.00       -0.11670       -0.18584
   3792.00       -0.11523       -0.18011
   3793.00       -0.11377       -0.17439
   3794.00       -0.11230       -0.16869
   3795.00       -0.11035       -0.16299
   3796.00       -0.10840       -0.15730
   3797.00       -0.10645       -0.15164
   3798.00       -0.10449       -0.14598
   3799.00       -0.10254       -0.14035
   3800.00       -0.10059       -0.13472
   3801.00       -0.09863       -0.12909
   3802.00       -0.09619       -0.12349
   3803.00       -0.09375       -0.11789
   3804.00       -0.09131       -0.11230
   3805.00       -0.08887       -0.10674
   3806.00       -0.08643       -0.10118
   3807.00       -0.08398       -0.09563
   3808.00       -0.08154       -0.09007
   3809.00       -0.07910       -0.08455
   3810.00       -0.07666       -0.07901
   3811.00       -0.07422       -0.07350
   3812.00       -0.07178       -0.06799
   3813.00       -0.06934       -0.06248
   3814.00       -0.06689       -0.05699
   3815.00       -0.06445       -0.05150
   3816.00       -0.06201       -0.04602
   3817.00       -0.05957       -0.04054
   3818.00       -0.05713       -0.03508
   3819.00       -0.05469       -0.02962
   3820.00       -0.05225       -0.02417
   3821.00       -0.04980       -0.01872
   3822.00       -0.04736       -0.01329
   3823.00       -0.04492       -0.00787
   3824.00       -0.04248       -0.00246
   3825.00       -0.04004        0.00294
   3826.00       -0.03760        0.00833
   3827.00       -0.03516        0.01370
   3828.00       -0.03271        0.01906
   3829.00       -0.03027        0.02438
   3830.00       -0.02783        0.02971
   3831.00       -0.02539        0.03500
   3832.00       -0.02295        0.04027
   3833.00       -0.02051        0.04552
   3834.00       -0.01807        0.05074
   3835.00       -0.01562        0.05592
   3836.00       -0.01318        0.06108
   3837.00       -0.01074        0.06621
   3838.00       -0.00830        0.07129
   3839.00       -0.00586        0.07632
   3840.00       -0.00342        0.08131
   3841.00       -0.00146        0.08627
   3842.00        0.00049        0.09116
   3843.00        0.00244        0.09601
   3844.00        0.00439        0.10078
   3845.00        0.00635        0.10550
   3846.00        0.00830        0.11017
   3847.00        0.01025        0.11475
   3848.00        0.01221        0.11926
   3849.00        0.01416        0.12370
   3850.00        0.01611        0.12805
   3851.00        0.01807        0.13232
   3852.00        0.02002        0.13651
   3853.00        0.02197        0.14059
   3854.00        0.02393        0.14459
   3855.00        0.02539        0.14848
   3856.00        0.02686        0.15227
   3857.00        0.02832        0.15594
   3858.00        0.02979        0.15952
   3859.00        0.03125        0.16298
   3860.00        0.03271        0.16631
   3861.00        0.03418        0.16953
   3862.00        0.03564        0.17261
   3863.00        0.03711        0.17555
   3864.00        0.03857        0.17838
   3865.00        0.04004        0.18106
   3866.00        0.04102        0.18361
   3867.00        0.04199        0.18600
   3868.00        0.04297        0.18826
   3869.00        0.04395        0.19037
   3870.00        0.04492        0.19232
   3871.00        0.04590        0.19412
   3872.00        0.04688        0.19576
   3873.00        0.04785        0.19724
   3874.00        0.04883        0.19855
   3875.00        0.04980        0.19971
   3876.00        0.05029        0.20070
   3877.00        0.05078        0.20151
   3878.00        0.05127        0.20216
   3879.00        0.05176        0.20264
   3880.00        0.05225        0.20294
   3881.00        0.05273        0.20306
   3882.00        0.05322        0.20303
   3883.00        0.05371        0.20282
   3884.00        0.05420        0.20242
   3885.00        0.05420        0.20187
   3886.00        0.05420        0.20113
   3887.00        0.05420        0.20023
   3888.00        0.05420        0.19916
   3889.00        0.05420        0.19791
   3890.00        0.05420        0.19649
   3891.00        0.05420        0.19492
   3892.00        0.05420        0.19316
   3893.00        0.05420        0.19125
   3894.00        0.05371        0.18918
   3895.00        0.05322        0.18694
   3896.00        0.05273        0.18454
   3897.00        0.05225        0.18199
   3898.00        0.05176        0.17929
   3899.00        0.05127        0.17644
   3900.00        0.05078        0.17345
   3901.00        0.05029        0.17030
   3902.00        0.04932        0.16702
   3903.00        0.04834        0.16359
   3904.00        0.04736        0.16003
   3905.00        0.04639        0.15634
   3906.00        0.04541        0.15253
   3907.00        0.04443        0.14859
   3908.00        0.04346        0.14453
   3909.00        0.04248        0.14035
   3910.00        0.04150        0.13605
   3911.00        0.04053        0.13165
   3912.00        0.03955        0.12714
   3913.00        0.03857        0.12253
   3914.00        0.03711        0.11781
   3915.00        0.03564        0.11301
   3916.00        0.03418        0.10811
   3917.00        0.03271        0.10312
   3918.00        0.03125        0.09805
   3919.00        0.02979        0.09291
   3920.00        0.02832        0.08769
   3921.00        0.02686        0.08240
   3922.00        0.02539        0.07704
   3923.00        0.02393        0.07161
   3924.00        0.02246        0.06612
   3925.00        0.02100        0.06058
   3926.00        0.01953        0.05498
   3927.00        0.01807        0.04933
   3928.00        0.01660        0.04364
   3929.00        0.01514        0.03790
   3930.00        0.01367        0.03212
   3931.00        0.01270        0.02631
   3932.00        0.01172        0.02046
   3933.00        0.01074        0.01459
   3934.00        0.00977        0.00868
   3935.00        0.00879        0.00275
   3936.00        0.00781       -0.00320
   3937.00        0.00684       -0.00917
   3938.00        0.00586       -0.01515
   3939.00        0.00488       -0.02115
   3940.00        0.00391       -0.02716
   3941.00        0.00293       -0.03319
   3942.00        0.00244       -0.03922
   3943.00        0.00195       -0.04524
   3944.00        0.00146       -0.05127
   3945.00        0.00098       -0.05730
   3946.00        0.00049       -0.06331
   3947.00        0.00000       -0.06934
   3948.00       -0.00049       -0.07535
   3949.00       -0.00098       -0.08134
   3950.00       -0.00098       -0.08734
   3951.00       -0.00098       -0.09331
   3952.00       -0.00098       -0.09927
   3953.00       -0.00098       -0.10521
   3954.00       -0.00098       -0.11113
   3955.00       -0.00098       -0.11703
   3956.00       -0.00098       -0.12292
   3957.00       -0.00049       -0.12877
   3958.00        0.00000       -0.13460
   3959.00        0.00049       -0.14040
   3960.00        0.00098       -0.14618
   3961.00        0.00146       -0.15192
   3962.00        0.00195       -0.15762
   3963.00        0.00244       -0.16330
   3964.00        0.00293       -0.16893
   3965.00        0.00391       -0.17453
   3966.00        0.00488       -0.18008
   3967.00        0.00586       -0.18561
   3968.00        0.00684       -0.19109
   3969.00        0.00781       -0.19650
   3970.00        0.00879       -0.20189
   3971.00        0.00977       -0.20723
   3972.00        0.01074       -0.21252
   3973.00        0.01172       -0.21776
   3974.00        0.01270       -0.22295
   3975.00        0.01416       -0.22807
   3976.00        0.01562       -0.23315
   3977.00        0.01709       -0.23817
   3978.00        0.01855       -0.24313
   3979.00        0.02002       -0.24803
   3980.00        0.02148       -0.25287
   3981.00        0.02295       -0.25764
   3982.00        0.02441       -0.26236
   3983.00        0.02588       -0.26700
   3984.00        0.02734       -0.27158
   3985.00        0.02881       -0.27608
   3986.00        0.03027       -0.28052
   3987.00        0.03174       -0.28488
   3988.00        0.03320       -0.28917
   3989.00        0.03467       -0.29338
   3990.00        0.03613       -0.29753
   3991.00        0.03760       -0.30159
   3992.00        0.03857       -0.30557
   3993.00        0.03955       -0.30948
   3994.00        0.04053       -0.31331
   3995.00        0.04150       -0.31705
   3996.00        0.04248       -0.32071
   3997.00        0.04346       -0.32430
   3998.00        0.04443       -0.32779
   3999.00        0.04541       -0.33119
   4000.00        0.04639       -0.33452
   4001.00        0.04736       -0.33777
   4002.00        0.04834       -0.34093
   4003.00        0.04932       -0.34399
   4004.00        0.05029       -0.34697
   4005.00        0.05127       -0.34987
   4006.00        0.05176       -0.35268
   4007.00        0.05225       -0.35541
   4008.00        0.05273       -0.35805
   4009.00        0.05322       -0.36060
   4010.00        0.05371       -0.36307
   4011.00        0.05420       -0.36545
   4012.00        0.05469       -0.36775
   4013.00        0.05518       -0.36996
   4014.00        0.05566       -0.37210
   4015.00        0.05615       -0.37415
   4016.00        0.05664       -0.37611
   4017.00        0.05713       -0.37802
   4018.00        0.05713       -0.37982
   4019.00        0.05713       -0.38156
   4020.00        0.05713       -0.38322
   4021.00        0.05713       -0.38481
   4022.00        0.05713       -0.38634
   4023.00        0.05713       -0.38779
   4024.00        0.05713       -0.38916
   4025.00        0.05713       -0.39047
   4026.00        0.05713       -0.39172
   4027.00        0.05713       -0.39290
   4028.00        0.05713       -0.39403
   4029.00        0.05713       -0.39510
   4030.00        0.05713       -0.39610
   4031.00        0.05713       -0.39706
   4032.00        0.05713       -0.39798
   4033.00        0.05713       -0.39883
   4034.00        0.05713       -0.39964
   4035.00        0.05713       -0.40042
   4036.00        0.05713       -0.40114
   4037.00        0.05713       -0.40182
   4038.00        0.05713       -0.40248
   4039.00        0.05664       -0.40311
   4040.00        0.05615       -0.40369
   4041.00        0.05566       -0.40425
   4042.00        0.05518       -0.40479
   4043.00        0.05469       -0.40530
   4044.00        0.05420       -0.40579
   4045.00        0.05371       -0.40627
   4046.00        0.05322       -0.40672
   4047.00        0.05273       -0.40717
   4048.00        0.05225       -0.40761
   4049.00        0.05176       -0.40804
   4050.00        0.05127       -0.40845
   4051.00        0.05078       -0.40886
   4052.00        0.05029       -0.40927
   4053.00        0.04980       -0.40968
   4054.00        0.04932       -0.41011
   4055.00        0.04883       -0.41052
   4056.00        0.04834       -0.41095
   4057.00        0.04785       -0.41138
   4058.00        0.04736       -0.41182
   4059.00        0.04688       -0.41228
   4060.00        0.04639       -0.41273
   4061.00        0.04590       -0.41321
   4062.00        0.04492       -0.41370
   4063.00        0.04395       -0.41420
   4064.00        0.04297       -0.41472
   4065.00        0.04199       -0.41525
   4066.00        0.04102       -0.41580
   4067.00        0.04004       -0.41637
   4068.00        0.03906       -0.41695
   4069.00        0.03809       -0.41754
   4070.00        0.03711       -0.41817
   4071.00        0.03613       -0.41879
   4072.00        0.03516       -0.41943
   4073.00        0.03369       -0.42010
   4074.00        0.03223       -0.42078
   4075.00        0.03076       -0.42148
   4076.00        0.02930       -0.42218
   4077.00        0.02783       -0.42290
   4078.00        0.02637       -0.42361
   4079.00        0.02490       -0.42435
   4080.00        0.02344       -0.42509
   4081.00        0.02197       -0.42584
   4082.00        0.02051       -0.42659
   4083.00        0.01855       -0.42734
   4084.00        0.01660       -0.42809
   4085.00        0.01465       -0.42883
   4086.00        0.01270       -0.42958
   4087.00        0.01074       -0.43031
   4088.00        0.00879       -0.43103
   4089.00        0.00684       -0.43175
   4090.00        0.00488       -0.43243
   4091.00        0.00293       -0.43311
   4092.00        0.00098       -0.43375
   4093.00       -0.00146       -0.43437
   4094.00       -0.00391       -0.43497
   4095.00       -0.00635       -0.43552
   4096.00       -0.00879       -0.43604
   4097.00       -0.01123       -0.43652
   4098.00       -0.01367       -0.43695
   4099.00       -0.01611       -0.43735
   4100.00       -0.01855       -0.43768
   4101.00       -0.02100       -0.43796
   4102.00       -0.02344       -0.43819
   4103.00       -0.02588       -0.43834
   4104.00       -0.02832       -0.43845
   4105.00       -0.03076       -0.43846
   4106.00       -0.03320       -0.43842
   4107.00       -0.03564       -0.43829
   4108.00       -0.03809       -0.43808
   4109.00       -0.04053       -0.43779
   4110.00       -0.04297       -0.43741
   4111.00       -0.04541       -0.43694
   4112.00       -0.04785       -0.43637
   4113.00       -0.05029       -0.43571
   4114.00       -0.05225       -0.43495
   4115.00       -0.05420       -0.43408
   4116.00       -0.05615       -0.43311
   4117.00       -0.05811       -0.43202
   4118.00       -0.06006       -0.43083
   4119.00       -0.06201       -0.42952
   4120.00       -0.06396       -0.42809
   4121.00       -0.06592       -0.42654
   4122.00       -0.06738       -0.42488
   4123.00       -0.06885       -0.42308
   4124.00       -0.07031       -0.42116
   4125.00       -0.07178       -0.41911
   4126.00       -0.07324       -0.41693
   4127.00       -0.07471       -0.41463
   4128.00       -0.07568       -0.41220
   4129.00       -0.07666       -0.40962
   4130.00       -0.07764       -0.40692
   4131.00       -0.07861       -0.40408
   4132.00       -0.07959       -0.40112
   4133.00       -0.08008       -0.39801
   4134.00       -0.08057       -0.39478
   4135.00       -0.08105       -0.39142
   4136.00       -0.08154       -0.38791
   4137.00       -0.08203       -0.38429
   4138.00       -0.08252       -0.38052
   4139.00       -0.08252       -0.37663
   4140.00       -0.08252       -0.37262
   4141.00       -0.08252       -0.36848
   4142.00       -0.08252       -0.36423
   4143.00       -0.08252       -0.35983
   4144.00       -0.08203       -0.35533
   4145.00       -0.08154       -0.35072
   4146.00       -0.08105       -0.34598
   4147.00       -0.08057       -0.34114
   4148.00       -0.08008       -0.33620
   4149.00       -0.07910       -0.33115
   4150.00       -0.07812       -0.32599
   4151.00       -0.07715       -0.32074
   4152.00       -0.07617       -0.31538
   4153.00       -0.07520       -0.30995
   4154.00       -0.07422       -0.30444
   4155.00       -0.07324       -0.29884
   4156.00       -0.07178       -0.29317
   4157.00       -0.07031       -0.28741
   4158.00       -0.06885       -0.28160
   4159.00       -0.06738       -0.27573
   4160.00       -0.06592       -0.26979
   4161.00       -0.06445       -0.26379
   4162.00       -0.06299       -0.25775
   4163.00       -0.06152       -0.25168
   4164.00       -0.06006       -0.24554
   4165.00       -0.05859       -0.23940
   4166.00       -0.05713       -0.23322
   4167.00       -0.05566       -0.22701
   4168.00       -0.05420       -0.22078
   4169.00       -0.05273       -0.21454
   4170.00       -0.05078       -0.20830
   4171.00       -0.04883       -0.20204
   4172.00       -0.04688       -0.19580
   4173.00       -0.04492       -0.18956
   4174.00       -0.04346       -0.18333
   4175.00       -0.04199       -0.17712
   4176.00       -0.04053       -0.17094
   4177.00       -0.03906       -0.16478
   4178.00       -0.03760       -0.15865
   4179.00       -0.03613       -0.15256
   4180.00       -0.03467       -0.14651
   4181.00       -0.03320       -0.14050
   4182.00       -0.03174       -0.13455
   4183.00       -0.03027       -0.12866
   4184.00       -0.02881       -0.12282
   4185.00       -0.02734       -0.11705
   4186.00       -0.02588       -0.11134
   4187.00       -0.02441       -0.10571
   4188.00       -0.02295       -0.10016
   4189.00       -0.02148       -0.09468
   4190.00       -0.02002       -0.08928
   4191.00       -0.01855       -0.08397
   4192.00       -0.01758       -0.07877
   4193.00       -0.01660       -0.07364
   4194.00       -0.01562       -0.06860
   4195.00       -0.01465       -0.06367
   4196.00       -0.01367       -0.05885
   4197.00       -0.01270       -0.05414
   4198.00       -0.01172       -0.04953
   4199.00       -0.01074       -0.04503
   4200.00       -0.00977       -0.04063
   4201.00       -0.00879       -0.03636
   4202.00       -0.00781       -0.03220
   4203.00       -0.00684       -0.02817
   4204.00       -0.00635       -0.02425
   4205.00       -0.00586       -0.02045
   4206.00       -0.00537       -0.01678
   4207.00       -0.00488       -0.01323
   4208.00       -0.00439       -0.00981
   4209.00       -0.00391       -0.00653
   4210.00       -0.00342       -0.00337
   4211.00       -0.00293       -0.00034
   4212.00       -0.00244        0.00256
   4213.00       -0.00195        0.00534
   4214.00       -0.00146        0.00798
   4215.00       -0.00098        0.01048
   4216.00       -0.00098        0.01286
   4217.00       -0.00098        0.01511
   4218.00       -0.00098        0.01721
   4219.00       -0.00098        0.01920
   4220.00       -0.00098        0.02103
   4221.00       -0.00098        0.02275
   4222.00       -0.00098        0.02432
   4223.00       -0.00098        0.02577
   4224.00       -0.00098        0.02710
   4225.00       -0.00098        0.02827
   4226.00       -0.00098        0.02934
   4227.00       -0.00098        0.03027
   4228.00       -0.00098        0.03107
   4229.00       -0.00098        0.03174
   4230.00       -0.00098        0.03229
   4231.00       -0.00098        0.03271
   4232.00       -0.00098        0.03302
   4233.00       -0.00098        0.03320
   4234.00       -0.00098        0.03325
   4235.00       -0.00146        0.03319
   4236.00       -0.00195        0.03300
   4237.00       -0.00244        0.03271
   4238.00       -0.00293        0.03230
   4239.00       -0.00342        0.03177
   4240.00       -0.00391        0.03113
   4241.00       -0.00439        0.03038
   4242.00       -0.00488        0.02953
   4243.00       -0.00537        0.02855
   4244.00       -0.00586        0.02748
   4245.00       -0.00635        0.02631
   4246.00       -0.00684        0.02504
   4247.00       -0.00732        0.02365
   4248.00       -0.00781        0.02219
   4249.00       -0.00830        0.02061
   4250.00       -0.00879        0.01895
   4251.00       -0.00928        0.01720
   4252.00       -0.00977        0.01535
   4253.00       -0.01025        0.01343
   4254.00       -0.01074        0.01141
   4255.00       -0.01123        0.00931
   4256.00       -0.01172        0.00713
   4257.00       -0.01221        0.00487
   4258.00       -0.01270        0.00253
   4259.00       -0.01318        0.00011
   4260.00       -0.01367       -0.00238
   4261.00       -0.01416       -0.00493
   4262.00       -0.01465       -0.00755
   4263.00       -0.01514       -0.01025
   4264.00       -0.01562       -0.01300
   4265.00       -0.01611       -0.01582
   4266.00       -0.01660       -0.01871
   4267.00       -0.01709       -0.02165
   4268.00       -0.01758       -0.02464
   4269.00       -0.01807       -0.02769
   4270.00       -0.01855       -0.03079
   4271.00       -0.01904       -0.03395
   4272.00       -0.01953       -0.03714
   4273.00       -0.02002       -0.04039
   4274.00       -0.02051       -0.04369
   4275.00       -0.02100       -0.04703
   4276.00       -0.02148       -0.05040
   4277.00       -0.02148       -0.05382
   4278.00       -0.02148       -0.05727
   4279.00       -0.02148       -0.06076
   4280.00       -0.02148       -0.06429
   4281.00       -0.02148       -0.06786
   4282.00       -0.02148       -0.07144
   4283.00       -0.02148       -0.07507
   4284.00       -0.02148       -0.07872
   4285.00       -0.02148       -0.08240
   4286.00       -0.02148       -0.08611
   4287.00       -0.02148       -0.08984
   4288.00       -0.02148       -0.09361
   4289.00       -0.02148       -0.09740
   4290.00       -0.02148       -0.10120
   4291.00       -0.02100       -0.10503
   4292.00       -0.02051       -0.10889
   4293.00       -0.02002       -0.11276
   4294.00       -0.01953       -0.11665
   4295.00       -0.01904       -0.12057
   4296.00       -0.01855       -0.12451
   4297.00       -0.01807       -0.12846
   4298.00       -0.01758       -0.13243
   4299.00       -0.01709       -0.13643
   4300.00       -0.01660       -0.14044
   4301.00       -0.01562       -0.14447
   4302.00       -0.01465       -0.14853
   4303.00       -0.01367       -0.15260
   4304.00       -0.01270       -0.15669
   4305.00       -0.01172       -0.16080
   4306.00       -0.01074       -0.16493
   4307.00       -0.00977       -0.16908
   4308.00       -0.00879       -0.17325
   4309.00       -0.00732       -0.17744
   4310.00       -0.00586       -0.18166
   4311.00       -0.00439       -0.18588
   4312.00       -0.00293       -0.19016
   4313.00       -0.00146       -0.19443
   4314.00        0.00000       -0.19873
   4315.00        0.00146       -0.20306
   4316.00        0.00293       -0.20743
   4317.00        0.00488       -0.21181
   4318.00        0.00684       -0.21622
   4319.00        0.00879       -0.22064
   4320.00        0.01074       -0.22511
   4321.00        0.01270       -0.22960
   4322.00        0.01465       -0.23412
   4323.00        0.01660       -0.23866
   4324.00        0.01855       -0.24324
   4325.00        0.02051       -0.24785
   4326.00        0.02246       -0.25250
   4327.00        0.02441       -0.25717
   4328.00        0.02686       -0.26187
   4329.00        0.02930       -0.26660
   4330.00        0.03174       -0.27138
   4331.00        0.03418       -0.27618
   4332.00        0.03662       -0.28101
   4333.00        0.03906       -0.28587
   4334.00        0.04150       -0.29077
   4335.00        0.04395       -0.29570
   4336.00        0.04639       -0.30066
   4337.00        0.04883       -0.30565
   4338.00        0.05127       -0.31067
   4339.00        0.05371       -0.31572
   4340.00        0.05615       -0.32080
   4341.00        0.05859       -0.32591
   4342.00        0.06104       -0.33104
   4343.00        0.06348       -0.33620
   4344.00        0.06543       -0.34137
   4345.00        0.06738       -0.34657
   4346.00        0.06934       -0.35181
   4347.00        0.07129       -0.35704
   4348.00        0.07324       -0.36230
   4349.00        0.07520       -0.36757
   4350.00        0.07715       -0.37286
   4351.00        0.07910       -0.37814
   4352.00        0.08105       -0.38345
   4353.00        0.08252       -0.38875
   4354.00        0.08398       -0.39406
   4355.00        0.08545       -0.39937
   4356.00        0.08691       -0.40466
   4357.00        0.08838       -0.40996
   4358.00        0.08936       -0.41522
   4359.00        0.09033       -0.42049
   4360.00        0.09131       -0.42574
   4361.00        0.09229       -0.43095
   4362.00        0.09326       -0.43616
   4363.00        0.09375       -0.44131
   4364.00        0.09424       -0.44646
   4365.00        0.09473       -0.45154
   4366.00        0.09521       -0.45660
   4367.00        0.09570       -0.46161
   4368.00        0.09570       -0.46655
   4369.00        0.09570       -0.47145
   4370.00        0.09570       -0.47629
   4371.00        0.09570       -0.48106
   4372.00        0.09521       -0.48578
   4373.00        0.09473       -0.49042
   4374.00        0.09424       -0.49496
   4375.00        0.09326       -0.49945
   4376.00        0.09229       -0.50383
   4377.00        0.09131       -0.50813
   4378.00        0.09033       -0.51234
   4379.00        0.08887       -0.51645
   4380.00        0.08740       -0.52046
   4381.00        0.08594       -0.52437
   4382.00        0.08447       -0.52815
   4383.00        0.08252       -0.53183
   4384.00        0.08057       -0.53539
   4385.00        0.07861       -0.53883
   4386.00        0.07666       -0.54214
   4387.00        0.07471       -0.54533
   4388.00        0.07227       -0.54839
   4389.00        0.06982       -0.55132
   4390.00        0.06738       -0.55409
   4391.00        0.06494       -0.55675
   4392.00        0.06250       -0.55925
   4393.00        0.05957       -0.56161
   4394.00        0.05664       -0.56383
   4395.00        0.05371       -0.56590
   4396.00        0.05078       -0.56783
   4397.00        0.04785       -0.56960
   4398.00        0.04492       -0.57121
   4399.00        0.04150       -0.57269
   4400.00        0.03809       -0.57401
   4401.00        0.03467       -0.57518
   4402.00        0.03125       -0.57619
   4403.00        0.02783       -0.57706
   4404.00        0.02441       -0.57776
   4405.00        0.02100       -0.57832
   4406.00        0.01758       -0.57874
   4407.00        0.01416       -0.57899
   4408.00        0.01074       -0.57912
   4409.00        0.00732       -0.57909
   4410.00        0.00391       -0.57892
   4411.00        0.00049       -0.57860
   4412.00       -0.00293       -0.57814
   4413.00       -0.00635       -0.57756
   4414.00       -0.00977       -0.57683
   4415.00       -0.01318       -0.57597
   4416.00       -0.01660       -0.57500
   4417.00       -0.02002       -0.57390
   4418.00       -0.02344       -0.57266
   4419.00       -0.02686       -0.57133
   4420.00       -0.03027       -0.56987
   4421.00       -0.03369       -0.56831
   4422.00       -0.03711       -0.56665
   4423.00       -0.04053       -0.56490
   4424.00       -0.04395       -0.56303
   4425.00       -0.04736       -0.56108
   4426.00       -0.05078       -0.55905
   4427.00       -0.05371       -0.55695
   4428.00       -0.05664       -0.55476
   4429.00       -0.05957       -0.55252
   4430.00       -0.06250       -0.55020
   4431.00       -0.06543       -0.54784
   4432.00       -0.06836       -0.54541
   4433.00       -0.07080       -0.54294
   4434.00       -0.07324       -0.54044
   4435.00       -0.07568       -0.53789
   4436.00       -0.07812       -0.53531
   4437.00       -0.08057       -0.53271
   4438.00       -0.08252       -0.53011
   4439.00       -0.08447       -0.52748
   4440.00       -0.08643       -0.52484
   4441.00       -0.08838       -0.52220
   4442.00       -0.08984       -0.51956
   4443.00       -0.09131       -0.51694
   4444.00       -0.09277       -0.51433
   4445.00       -0.09424       -0.51173
   4446.00       -0.09521       -0.50917
   4447.00       -0.09619       -0.50662
   4448.00       -0.09717       -0.50412
   4449.00       -0.09814       -0.50165
   4450.00       -0.09863       -0.49921
   4451.00       -0.09912       -0.49683
   4452.00       -0.09961       -0.49448
   4453.00       -0.10010       -0.49219
   4454.00       -0.10010       -0.48996
   4455.00       -0.10010       -0.48778
   4456.00       -0.10010       -0.48566
   4457.00       -0.09961       -0.48361
   4458.00       -0.09912       -0.48161
   4459.00       -0.09863       -0.47969
   4460.00       -0.09766       -0.47784
   4461.00       -0.09668       -0.47606
   4462.00       -0.09570       -0.47435
   4463.00       -0.09473       -0.47270
   4464.00       -0.09326       -0.47113
   4465.00       -0.09180       -0.46964
   4466.00       -0.09033       -0.46822
   4467.00       -0.08887       -0.46687
   4468.00       -0.08691       -0.46559
   4469.00       -0.08496       -0.46439
   4470.00       -0.08301       -0.46326
   4471.00       -0.08057       -0.46219
   4472.00       -0.07812       -0.46120
   4473.00       -0.07568       -0.46028
   4474.00       -0.07324       -0.45941
   4475.00       -0.07080       -0.45862
   4476.00       -0.06787       -0.45789
   4477.00       -0.06494       -0.45720
   4478.00       -0.06201       -0.45659
   4479.00       -0.05908       -0.45602
   4480.00       -0.05566       -0.45551
   4481.00       -0.05225       -0.45503
   4482.00       -0.04883       -0.45462
   4483.00       -0.04541       -0.45424
   4484.00       -0.04199       -0.45389
   4485.00       -0.03857       -0.45358
   4486.00       -0.03467       -0.45331
   4487.00       -0.03076       -0.45305
   4488.00       -0.02686       -0.45282
   4489.00       -0.02295       -0.45261
   4490.00       -0.01904       -0.45241
   4491.00       -0.01514       -0.45221
   4492.00       -0.01123       -0.45203
   4493.00       -0.00732       -0.45184
   4494.00       -0.00342       -0.45164
   4495.00        0.00049       -0.45145
   4496.00        0.00439       -0.45123
   4497.00        0.00830       -0.45099
   4498.00        0.01221       -0.45073
   4499.00        0.01611       -0.45045
   4500.00        0.02002       -0.45013
   4501.00        0.02393       -0.44977
   4502.00        0.02783       -0.44937
   4503.00        0.03174       -0.44893
   4504.00        0.03564       -0.44843
   4505.00        0.03955       -0.44788
   4506.00        0.04346       -0.44727
   4507.00        0.04736       -0.44659
   4508.00        0.05127       -0.44585
   4509.00        0.05469       -0.44502
   4510.00        0.05811       -0.44414
   4511.00        0.06152       -0.44316
   4512.00        0.06494       -0.44209
   4513.00        0.06836       -0.44095
   4514.00        0.07129       -0.43970
   4515.00        0.07422       -0.43835
   4516.00        0.07715       -0.43692
   4517.00        0.08008       -0.43538
   4518.00        0.08301       -0.43372
   4519.00        0.08545       -0.43196
   4520.00        0.08789       -0.43008
   4521.00        0.09033       -0.42810
   4522.00        0.09229       -0.42599
   4523.00        0.09424       -0.42377
   4524.00        0.09619       -0.42142
   4525.00        0.09814       -0.41895
   4526.00        0.09961       -0.41634
   4527.00        0.10107       -0.41360
   4528.00        0.10254       -0.41075
   4529.00        0.10352       -0.40775
   4530.00        0.10449       -0.40462
   4531.00        0.10547       -0.40135
   4532.00        0.10596       -0.39795
   4533.00        0.10645       -0.39442
   4534.00        0.10693       -0.39075
   4535.00        0.10693       -0.38693
   4536.00        0.10693       -0.38300
   4537.00        0.10645       -0.37892
   4538.00        0.10596       -0.37469
   4539.00        0.10547       -0.37035
   4540.00        0.10449       -0.36586
   4541.00        0.10352       -0.36125
   4542.00        0.10254       -0.35651
   4543.00        0.10107       -0.35162
   4544.00        0.09961       -0.34662
   4545.00        0.09814       -0.34148
   4546.00        0.09619       -0.33621
   4547.00        0.09424       -0.33083
   4548.00        0.09229       -0.32532
   4549.00        0.08984       -0.31969
   4550.00        0.08740       -0.31393
   4551.00        0.08496       -0.30807
   4552.00        0.08252       -0.30211
   4553.00        0.07959       -0.29602
   4554.00        0.07666       -0.28983
   4555.00        0.07373       -0.28354
   4556.00        0.07031       -0.27713
   4557.00        0.06689       -0.27065
   4558.00        0.06348       -0.26405
   4559.00        0.06006       -0.25737
   4560.00        0.05664       -0.25060
   4561.00        0.05273       -0.24374
   4562.00        0.04883       -0.23682
   4563.00        0.04492       -0.22980
   4564.00        0.04102       -0.22272
   4565.00        0.03711       -0.21556
   4566.00        0.03320       -0.20834
   4567.00        0.02881       -0.20107
   4568.00        0.02441       -0.19373
   4569.00        0.02002       -0.18633
   4570.00        0.01562       -0.17889
   4571.00        0.01123       -0.17140
   4572.00        0.00684       -0.16388
   4573.00        0.00244       -0.15631
   4574.00       -0.00195       -0.14871
   4575.00       -0.00635       -0.14108
   4576.00       -0.01074       -0.13344
   4577.00       -0.01514       -0.12578
   4578.00       -0.01953       -0.11809
   4579.00       -0.02393       -0.11040
   4580.00       -0.02832       -0.10269
   4581.00       -0.03271       -0.09499
   4582.00       -0.03662       -0.08730
   4583.00       -0.04053       -0.07961
   4584.00       -0.04443       -0.07191
   4585.00       -0.04834       -0.06425
   4586.00       -0.05225       -0.05661
   4587.00       -0.05615       -0.04900
   4588.00       -0.05957       -0.04140
   4589.00       -0.06299       -0.03384
   4590.00       -0.06641       -0.02634
   4591.00       -0.06982       -0.01886
   4592.00       -0.07324       -0.01143
   4593.00       -0.07617       -0.00406
   4594.00       -0.07910        0.00327
   4595.00       -0.08203        0.01053
   4596.00       -0.08496        0.01773
   4597.00       -0.08740        0.02486
   4598.00       -0.08984        0.03191
   4599.00       -0.09229        0.03889
   4600.00       -0.09424        0.04579
   4601.00       -0.09619        0.05261
   4602.00       -0.09814        0.05934
   4603.00       -0.10010        0.06596
   4604.00       -0.10156        0.07251
   4605.00       -0.10303        0.07895
   4606.00       -0.10449        0.08528
   4607.00       -0.10547        0.09152
   4608.00       -0.10645        0.09764
   4609.00       -0.10742        0.10364
   4610.00       -0.10791        0.10953
   4611.00       -0.10840        0.11530
   4612.00       -0.10889        0.12094
   4613.00       -0.10938        0.12645
   4614.00       -0.10938        0.13184
   4615.00       -0.10938        0.13708
   4616.00       -0.10938        0.14221
   4617.00       -0.10889        0.14719
   4618.00       -0.10840        0.15202
   4619.00       -0.10791        0.15671
   4620.00       -0.10693        0.16125
   4621.00       -0.10596        0.16565
   4622.00       -0.10498        0.16989
   4623.00       -0.10400        0.17400
   4624.00       -0.10254        0.17793
   4625.00       -0.10107        0.18170
   4626.00       -0.09961        0.18532
   4627.00       -0.09814        0.18878
   4628.00       -0.09619        0.19208
   4629.00       -0.09424        0.19521
   4630.00       -0.09229        0.19817
   4631.00       -0.09033        0.20096
   4632.00       -0.08789        0.20358
   4633.00       -0.08545        0.20604
   4634.00       -0.08301        0.20833
   4635.00       -0.08057        0.21045
   4636.00       -0.07812        0.21239
   4637.00       -0.07520        0.21417
   4638.00       -0.07227        0.21576
   4639.00       -0.06934        0.21719
   4640.00       -0.06641        0.21844
   4641.00       -0.06348        0.21953
   4642.00       -0.06055        0.22043
   4643.00       -0.05762        0.22116
   4644.00       -0.05469        0.22173
   4645.00       -0.05127        0.22211
   4646.00       -0.04785        0.22232
   4647.00       -0.04443        0.22237
   4648.00       -0.04102        0.22224
   4649.00       -0.03760        0.22195
   4650.00       -0.03418        0.22148
   4651.00       -0.03076        0.22086
   4652.00       -0.02734        0.22006
   4653.00       -0.02393        0.21910
   4654.00       -0.02051        0.21799
   4655.00       -0.01709        0.21671
   4656.00       -0.01367        0.21527
   4657.00       -0.01025        0.21368
   4658.00       -0.00684        0.21193
   4659.00       -0.00342        0.21004
   4660.00        0.00000        0.20799
   4661.00        0.00342        0.20580
   4662.00        0.00684        0.20346
   4663.00        0.01025        0.20099
   4664.00        0.01367        0.19836
   4665.00        0.01709        0.19562
   4666.00        0.02051        0.19275
   4667.00        0.02344        0.18974
   4668.00        0.02637        0.18660
   4669.00        0.02930        0.18335
   4670.00        0.03223        0.17999
   4671.00        0.03516        0.17651
   4672.00        0.03809        0.17293
   4673.00        0.04102        0.16924
   4674.00        0.04395        0.16544
   4675.00        0.04688        0.16154
   4676.00        0.04932        0.15756
   4677.00        0.05176        0.15350
   4678.00        0.05420        0.14934
   4679.00        0.05664        0.14511
   4680.00        0.05908        0.14081
   4681.00        0.06152        0.13644
   4682.00        0.06396        0.13200
   4683.00        0.06592        0.12750
   4684.00        0.06787        0.12296
   4685.00        0.06982        0.11835
   4686.00        0.07178        0.11371
   4687.00        0.07373        0.10902
   4688.00        0.07568        0.10431
   4689.00        0.07715        0.09956
   4690.00        0.07861        0.09479
   4691.00        0.08008        0.09000
   4692.00        0.08154        0.08519
   4693.00        0.08301        0.08038
   4694.00        0.08398        0.07556
   4695.00        0.08496        0.07074
   4696.00        0.08594        0.06593
   4697.00        0.08691        0.06114
   4698.00        0.08740        0.05637
   4699.00        0.08789        0.05161
   4700.00        0.08838        0.04688
   4701.00        0.08887        0.04218
   4702.00        0.08936        0.03751
   4703.00        0.08936        0.03290
   4704.00        0.08936        0.02832
   4705.00        0.08936        0.02380
   4706.00        0.08936        0.01933
   4707.00        0.08936        0.01492
   4708.00        0.08887        0.01059
   4709.00        0.08838        0.00632
   4710.00        0.08789        0.00212
   4711.00        0.08740       -0.00200
   4712.00        0.08691       -0.00603
   4713.00        0.08594       -0.00998
   4714.00        0.08496       -0.01384
   4715.00        0.08398       -0.01761
   4716.00        0.08301       -0.02127
   4717.00        0.08203       -0.02484
   4718.00        0.08057       -0.02831
   4719.00        0.07910       -0.03168
   4720.00        0.07764       -0.03493
   4721.00        0.07617       -0.03806
   4722.00        0.07471       -0.04108
   4723.00        0.07275       -0.04399
   4724.00        0.07080       -0.04677
   4725.00        0.06885       -0.04944
   4726.00        0.06689       -0.05197
   4727.00        0.06494       -0.05440
   4728.00        0.06299       -0.05669
   4729.00        0.06104       -0.05885
   4730.00        0.05908       -0.06088
   4731.00        0.05664       -0.06279
   4732.00        0.05420       -0.06458
   4733.00        0.05176       -0.06622
   4734.00        0.04932       -0.06775
   4735.00        0.04688       -0.06914
   4736.00        0.04443       -0.07039
   4737.00        0.04199       -0.07153
   4738.00        0.03955       -0.07253
   4739.00        0.03711       -0.07341
   4740.00        0.03467       -0.07416
   4741.00        0.03223       -0.07478
   4742.00        0.02979       -0.07529
   4743.00        0.02734       -0.07567
   4744.00        0.02490       -0.07594
   4745.00        0.02246       -0.07608
   4746.00        0.02002       -0.07611
   4747.00        0.01758       -0.07603
   4748.00        0.01514       -0.07585
   4749.00        0.01270       -0.07555
   4750.00        0.01025       -0.07515
   4751.00        0.00781       -0.07465
   4752.00        0.00586       -0.07405
   4753.00        0.00391       -0.07336
   4754.00        0.00195       -0.07259
   4755.00        0.00000       -0.07172
   4756.00       -0.00195       -0.07076
   4757.00       -0.00391       -0.06973
   4758.00       -0.00586       -0.06862
   4759.00       -0.00732       -0.06744
   4760.00       -0.00879       -0.06621
   4761.00       -0.01025       -0.06490
   4762.00       -0.01172       -0.06352
   4763.00       -0.01318       -0.06210
   4764.00       -0.01416       -0.06064
   4765.00       -0.01514       -0.05911
   4766.00       -0.01611       -0.05756
   4767.00       -0.01709       -0.05595
   4768.00       -0.01807       -0.05432
   4769.00       -0.01855       -0.05266
   4770.00       -0.01904       -0.05096
   4771.00       -0.01953       -0.04924
   4772.00       -0.02002       -0.04752
   4773.00       -0.02002       -0.04576
   4774.00       -0.02002       -0.04401
   4775.00       -0.02002       -0.04224
   4776.00       -0.02002       -0.04047
   4777.00       -0.02002       -0.03868
   4778.00       -0.01953       -0.03691
   4779.00       -0.01904       -0.03514
   4780.00       -0.01855       -0.03337
   4781.00       -0.01807       -0.03162
   4782.00       -0.01709       -0.02988
   4783.00       -0.01611       -0.02814
   4784.00       -0.01514       -0.02641
   4785.00       -0.01416       -0.02472
   4786.00       -0.01318       -0.02303
   4787.00       -0.01172       -0.02136
   4788.00       -0.01025       -0.01971
   4789.00       -0.00879       -0.01810
   4790.00       -0.00732       -0.01648
   4791.00       -0.00586       -0.01489
   4792.00       -0.00439       -0.01334
   4793.00       -0.00244       -0.01178
   4794.00       -0.00049       -0.01025
   4795.00        0.00146       -0.00874
   4796.00        0.00342       -0.00725
   4797.00        0.00537       -0.00577
   4798.00        0.00732       -0.00430
   4799.00        0.00928       -0.00285
   4800.00        0.01123       -0.00140
   4801.00        0.01318        0.00003
   4802.00        0.01514        0.00146
   4803.00        0.01709        0.00290
   4804.00        0.01904        0.00433
   4805.00        0.02100        0.00577
   4806.00        0.02295        0.00722
   4807.00        0.02490        0.00868
   4808.00        0.02686        0.01015
   4809.00        0.02881        0.01164
   4810.00        0.03076        0.01317
   4811.00        0.03271        0.01471
   4812.00        0.03467        0.01628
   4813.00        0.03662        0.01790
   4814.00        0.03857        0.01955
   4815.00        0.04053        0.02126
   4816.00        0.04248        0.02299
   4817.00        0.04395        0.02481
   4818.00        0.04541        0.02667
   4819.00        0.04688        0.02859
   4820.00        0.04834        0.03059
   4821.00        0.04980        0.03267
   4822.00        0.05127        0.03481
   4823.00        0.05273        0.03705
   4824.00        0.05371        0.03937
   4825.00        0.05469        0.04178
   4826.00        0.05566        0.04428
   4827.00        0.05664        0.04688
   4828.00        0.05762        0.04959
   4829.00        0.05811        0.05240
   4830.00        0.05859        0.05533
   4831.00        0.05908        0.05838
   4832.00        0.05957        0.06154
   4833.00        0.06006        0.06480
   4834.00        0.06006        0.06821
   4835.00        0.06006        0.07173
   4836.00        0.06006        0.07539
   4837.00        0.06006        0.07918
   4838.00        0.06006        0.08308
   4839.00        0.05957        0.08713
   4840.00        0.05908        0.09131
   4841.00        0.05859        0.09563
   4842.00        0.05811        0.10007
   4843.00        0.05713        0.10464
   4844.00        0.05615        0.10936
   4845.00        0.05518        0.11421
   4846.00        0.05420        0.11920
   4847.00        0.05322        0.12431
   4848.00        0.05225        0.12955
   4849.00        0.05078        0.13492
   4850.00        0.04932        0.14043
   4851.00        0.04785        0.14604
   4852.00        0.04639        0.15178
   4853.00        0.04492        0.15764
   4854.00        0.04346        0.16362
   4855.00        0.04150        0.16969
   4856.00        0.03955        0.17589
   4857.00        0.03760        0.18217
   4858.00        0.03564        0.18857
   4859.00        0.03369        0.19505
   4860.00        0.03174        0.20161
   4861.00        0.02979        0.20827
   4862.00        0.02783        0.21500
   4863.00        0.02588        0.22180
   4864.00        0.02393        0.22867
   4865.00        0.02197        0.23558
   4866.00        0.02002        0.24257
   4867.00        0.01807        0.24959
   4868.00        0.01611        0.25665
   4869.00        0.01416        0.26375
   4870.00        0.01221        0.27086
   4871.00        0.01025        0.27800
   4872.00        0.00830        0.28516
   4873.00        0.00635        0.29231
   4874.00        0.00439        0.29947
   4875.00        0.00244        0.30663
   4876.00        0.00049        0.31375
   4877.00       -0.00146        0.32086
   4878.00       -0.00342        0.32794
   4879.00       -0.00537        0.33498
   4880.00       -0.00732        0.34198
   4881.00       -0.00928        0.34892
   4882.00       -0.01123        0.35582
   4883.00       -0.01318        0.36264
   4884.00       -0.01514        0.36940
   4885.00       -0.01709        0.37608
   4886.00       -0.01904        0.38268
   4887.00       -0.02100        0.38919
   4888.00       -0.02295        0.39560
   4889.00       -0.02490        0.40192
   4890.00       -0.02686        0.40811
   4891.00       -0.02832        0.41422
   4892.00       -0.02979        0.42020
   4893.00       -0.03125        0.42606
   4894.00       -0.03271        0.43178
   4895.00       -0.03418        0.43739
   4896.00       -0.03564        0.44286
   4897.00       -0.03711        0.44820
   4898.00       -0.03857        0.45338
   4899.00       -0.04004        0.45844
   4900.00       -0.04150        0.46335
   4901.00       -0.04248        0.46811
   4902.00       -0.04346        0.47270
   4903.00       -0.04443        0.47716
   4904.00       -0.04541        0.48146
   4905.00       -0.04639        0.48560
   4906.00       -0.04736        0.48959
   4907.00       -0.04834        0.49342
   4908.00       -0.04932        0.49709
   4909.00       -0.05029        0.50060
   4910.00       -0.05078        0.50395
   4911.00       -0.05127        0.50716
   4912.00       -0.05176        0.51019
   4913.00       -0.05225        0.51308
   4914.00       -0.05273        0.51581
   4915.00       -0.05322        0.51840
   4916.00       -0.05371        0.52083
   4917.00       -0.05420        0.52310
   4918.00       -0.05469        0.52524
   4919.00       -0.05469        0.52724
   4920.00       -0.05469        0.52908
   4921.00       -0.05469        0.53079
   4922.00       -0.05469        0.53238
   4923.00       -0.05469        0.53381
   4924.00       -0.05469        0.53514
   4925.00       -0.05469        0.53633
   4926.00       -0.05469        0.53741
   4927.00       -0.05469        0.53838
   4928.00       -0.05469        0.53922
   4929.00       -0.05420        0.53996
   4930.00       -0.05371        0.54060
   4931.00       -0.05322        0.54114
   4932.00       -0.05273        0.54160
   4933.00       -0.05225        0.54195
   4934.00       -0.05176        0.54222
   4935.00       -0.05127        0.54242
   4936.00       -0.05078        0.54256
   4937.00       -0.05029        0.54260
   4938.00       -0.04980        0.54260
   4939.00       -0.04932        0.54254
   4940.00       -0.04883        0.54242
   4941.00       -0.04834        0.54225
   4942.00       -0.04785        0.54204
   4943.00       -0.04688        0.54179
   4944.00       -0.04590        0.54150
   4945.00       -0.04492        0.54120
   4946.00       -0.04395        0.54086
   4947.00       -0.04297        0.54050
   4948.00       -0.04199        0.54013
   4949.00       -0.04102        0.53975
   4950.00       -0.04004        0.53937
   4951.00       -0.03906        0.53899
   4952.00       -0.03809        0.53860
   4953.00       -0.03711        0.53822
   4954.00       -0.03613        0.53786
   4955.00       -0.03516        0.53752
   4956.00       -0.03418        0.53719
   4957.00       -0.03320        0.53688
   4958.00       -0.03223        0.53659
   4959.00       -0.03125        0.53633
   4960.00       -0.03027        0.53612
   4961.00       -0.02930        0.53592
   4962.00       -0.02832        0.53577
   4963.00       -0.02734        0.53566
   4964.00       -0.02637        0.53558
   4965.00       -0.02539        0.53555
   4966.00       -0.02441        0.53557
   4967.00       -0.02344        0.53563
   4968.00       -0.02246        0.53574
   4969.00       -0.02148        0.53590
   4970.00       -0.02051        0.53612
   4971.00       -0.01953        0.53638
   4972.00       -0.01855        0.53668
   4973.00       -0.01758        0.53706
   4974.00       -0.01660        0.53748
   4975.00       -0.01562        0.53795
   4976.00       -0.01465        0.53848
   4977.00       -0.01367        0.53906
   4978.00       -0.01270        0.53969
   4979.00       -0.01172        0.54037
   4980.00       -0.01074        0.54111
   4981.00       -0.00977        0.54189
   4982.00       -0.00879        0.54271
   4983.00       -0.00781        0.54359
   4984.00       -0.00684        0.54451
   4985.00       -0.00586        0.54547
   4986.00       -0.00488        0.54648
   4987.00       -0.00391        0.54752
   4988.00       -0.00293        0.54860
   4989.00       -0.00195        0.54971
   4990.00       -0.00098        0.55086
   4991.00        0.00000        0.55202
   4992.00        0.00098        0.55322
   4993.00        0.00195        0.55443
   4994.00        0.00293        0.55566
   4995.00        0.00391        0.55693
   4996.00        0.00488        0.55818
   4997.00        0.00537        0.55946
   4998.00        0.00586        0.56075
   4999.00        0.00635        0.56201
   5000.00        0.00684        0.56329
   5001.00        0.00732        0.56456
   5002.00        0.00781        0.56583
   5003.00        0.00830        0.56708
   5004.00        0.00879        0.56830
   5005.00        0.00928        0.56950
   5006.00        0.00977        0.57068
   5007.00        0.00977        0.57184
   5008.00        0.00977        0.57295
   5009.00        0.00977        0.57402
   5010.00        0.00977        0.57506
   5011.00        0.00977        0.57605
   5012.00        0.00977        0.57698
   5013.00        0.00977        0.57787
   5014.00        0.00977        0.57869
   5015.00        0.00977        0.57945
   5016.00        0.00977        0.58015
   5017.00        0.00928        0.58078
   5018.00        0.00879        0.58133
   5019.00        0.00830        0.58180
   5020.00        0.00781        0.58220
   5021.00        0.00732        0.58250
   5022.00        0.00684        0.58273
   5023.00        0.00635        0.58287
   5024.00        0.00586        0.58290
   5025.00        0.00537        0.58284
   5026.00        0.00488        0.58269
   5027.00        0.00391        0.58243
   5028.00        0.00293        0.58208
   5029.00        0.00195        0.58160
   5030.00        0.00098        0.58102
   5031.00        0.00000        0.58035
   5032.00       -0.00098        0.57954
   5033.00       -0.00195        0.57864
   5034.00       -0.00293        0.57761
   5035.00       -0.00391        0.57646
   5036.00       -0.00488        0.57521
   5037.00       -0.00586        0.57382
   5038.00       -0.00684        0.57233
   5039.00       -0.00781        0.57071
   5040.00       -0.00879        0.56897
   5041.00       -0.00977        0.56711
   5042.00       -0.01074        0.56514
   5043.00       -0.01172        0.56305
   5044.00       -0.01270        0.56084
   5045.00       -0.01367        0.55852
   5046.00       -0.01465        0.55608
   5047.00       -0.01514        0.55351
   5048.00       -0.01562        0.55086
   5049.00       -0.01611        0.54808
   5050.00       -0.01660        0.54520
   5051.00       -0.01709        0.54221
   5052.00       -0.01758        0.53911
   5053.00       -0.01807        0.53592
   5054.00       -0.01855        0.53262
   5055.00       -0.01904        0.52925
   5056.00       -0.01953        0.52577
   5057.00       -0.02002        0.52222
   5058.00       -0.02002        0.51857
   5059.00       -0.02002        0.51485
   5060.00       -0.02002        0.51103
   5061.00       -0.02002        0.50717
   5062.00       -0.02002        0.50322
   5063.00       -0.02002        0.49922
   5064.00       -0.02002        0.49516
   5065.00       -0.02002        0.49104
   5066.00       -0.02002        0.48688
   5067.00       -0.01953        0.48267
   5068.00       -0.01904        0.47841
   5069.00       -0.01855        0.47412
   5070.00       -0.01807        0.46980
   5071.00       -0.01758        0.46545
   5072.00       -0.01709        0.46109
   5073.00       -0.01660        0.45671
   5074.00       -0.01611        0.45233
   5075.00       -0.01562        0.44794
   5076.00       -0.01514        0.44354
   5077.00       -0.01465        0.43915
   5078.00       -0.01416        0.43477
   5079.00       -0.01367        0.43042
   5080.00       -0.01270        0.42607
   5081.00       -0.01172        0.42175
   5082.00       -0.01074        0.41748
   5083.00       -0.00977        0.41322
   5084.00       -0.00879        0.40901
   5085.00       -0.00781        0.40486
   5086.00       -0.00684        0.40074
   5087.00       -0.00586        0.39668
   5088.00       -0.00488        0.39268
   5089.00       -0.00391        0.38873
   5090.00       -0.00293        0.38486
   5091.00       -0.00195        0.38106
   5092.00       -0.00146        0.37733
   5093.00       -0.00098        0.37369
   5094.00       -0.00049        0.37012
   5095.00        0.00000        0.36662
   5096.00        0.00049        0.36324
   5097.00        0.00098        0.35992
   5098.00        0.00146        0.35672
   5099.00        0.00195        0.35359
   5100.00        0.00244        0.35059
   5101.00        0.00293        0.34766
   5102.00        0.00342        0.34485
   5103.00        0.00391        0.34213
   5104.00        0.00439        0.33952
   5105.00        0.00439        0.33704
   5106.00        0.00439        0.33464
   5107.00        0.00439        0.33237
   5108.00        0.00439        0.33020
   5109.00        0.00439        0.32814
   5110.00        0.00439        0.32619
   5111.00        0.00439        0.32434
   5112.00        0.00439        0.32262
   5113.00        0.00439        0.32100
   5114.00        0.00439        0.31950
   5115.00        0.00391        0.31810
   5116.00        0.00342        0.31682
   5117.00        0.00293        0.31564
   5118.00        0.00244        0.31456
   5119.00        0.00195        0.31360
   5120.00        0.00146        0.31273
   5121.00        0.00098        0.31198
   5122.00        0.00049        0.31131
   5123.00        0.00000        0.31076
   5124.00       -0.00049        0.31029
   5125.00       -0.00098        0.30992
   5126.00       -0.00146        0.30963
   5127.00       -0.00195        0.30945
   5128.00       -0.00293        0.30934
   5129.00       -0.00391        0.30931
   5130.00       -0.00488        0.30937
   5131.00       -0.00586        0.30951
   5132.00       -0.00684        0.30971
   5133.00       -0.00781        0.30998
   5134.00       -0.00879        0.31033
   5135.00       -0.00977        0.31075
   5136.00       -0.01074        0.31122
   5137.00       -0.01172        0.31174
   5138.00       -0.01270        0.31232
   5139.00       -0.01367        0.31296
   5140.00       -0.01465        0.31363
   5141.00       -0.01514        0.31436
   5142.00       -0.01562        0.31512
   5143.00       -0.01611        0.31592
   5144.00       -0.01660        0.31674
   5145.00       -0.01709        0.31761
   5146.00       -0.01758        0.31850
   5147.00       -0.01807        0.31940
   5148.00       -0.01855        0.32033
   5149.00       -0.01904        0.32127
   5150.00       -0.01953        0.32224
   5151.00       -0.02002        0.32320
   5152.00       -0.02051        0.32417
   5153.00       -0.02100        0.32515
   5154.00       -0.02148        0.32613
   5155.00       -0.02197        0.32710
   5156.00       -0.02246        0.32808
   5157.00       -0.02295        0.32904
   5158.00       -0.02295        0.33000
   5159.00       -0.02295        0.33095
   5160.00       -0.02295        0.33188
   5161.00       -0.02295        0.33279
   5162.00       -0.02295        0.33368
   5163.00       -0.02295        0.33456
   5164.00       -0.02295        0.33542
   5165.00       -0.02295        0.33626
   5166.00       -0.02295        0.33707
   5167.00       -0.02295        0.33786
   5168.00       -0.02295        0.33862
   5169.00       -0.02295        0.33936
   5170.00       -0.02295        0.34006
   5171.00       -0.02295        0.34074
   5172.00       -0.02295        0.34138
   5173.00       -0.02295        0.34201
   5174.00       -0.02295        0.34261
   5175.00       -0.02295        0.34319
   5176.00       -0.02295        0.34372
   5177.00       -0.02295        0.34424
   5178.00       -0.02295        0.34473
   5179.00       -0.02295        0.34518
   5180.00       -0.02246        0.34563
   5181.00       -0.02197        0.34604
   5182.00       -0.02148        0.34644
   5183.00       -0.02100        0.34682
   5184.00       -0.02051        0.34718
   5185.00       -0.02002        0.34752
   5186.00       -0.02002        0.34784
   5187.00       -0.02002        0.34816
   5188.00       -0.02002        0.34846
   5189.00       -0.02002        0.34875
   5190.00       -0.02002        0.34906
   5191.00       -0.02002        0.34933
   5192.00       -0.02002        0.34962
   5193.00       -0.02002        0.34991
   5194.00       -0.02002        0.35020
   5195.00       -0.02002        0.35051
   5196.00       -0.02002        0.35081
   5197.00       -0.02002        0.35114
   5198.00       -0.02002        0.35149
   5199.00       -0.02002        0.35184
   5200.00       -0.02002        0.35222
   5201.00       -0.02002        0.35262
   5202.00       -0.02002        0.35306
   5203.00       -0.02002        0.35352
   5204.00       -0.02002        0.35400
   5205.00       -0.02002        0.35454
   5206.00       -0.02002        0.35510
   5207.00       -0.02002        0.35573
   5208.00       -0.02002        0.35638
   5209.00       -0.02002        0.35709
   5210.00       -0.02002        0.35783
   5211.00       -0.02002        0.35864
   5212.00       -0.02002        0.35950
   5213.00       -0.02002        0.36043
   5214.00       -0.02002        0.36140
   5215.00       -0.02002        0.36244
   5216.00       -0.02002        0.36354
   5217.00       -0.02002        0.36472
   5218.00       -0.01953        0.36595
   5219.00       -0.01904        0.36725
   5220.00       -0.01855        0.36862
   5221.00       -0.01807        0.37007
   5222.00       -0.01758        0.37158
   5223.00       -0.01709        0.37317
   5224.00       -0.01660        0.37483
   5225.00       -0.01611        0.37657
   5226.00       -0.01562        0.37839
   5227.00       -0.01514        0.38026
   5228.00       -0.01465        0.38223
   5229.00       -0.01416        0.38426
   5230.00       -0.01367        0.38637
   5231.00       -0.01318        0.38855
   5232.00       -0.01270        0.39079
   5233.00       -0.01221        0.39311
   5234.00       -0.01172        0.39551
   5235.00       -0.01123        0.39795
   5236.00       -0.01074        0.40048
   5237.00       -0.01025        0.40306
   5238.00       -0.00977        0.40570
   5239.00       -0.00928        0.40840
   5240.00       -0.00879        0.41116
   5241.00       -0.00781        0.41397
   5242.00       -0.00684        0.41682
   5243.00       -0.00586        0.41972
   5244.00       -0.00488        0.42267
   5245.00       -0.00391        0.42566
   5246.00       -0.00293        0.42868
   5247.00       -0.00195        0.43172
   5248.00       -0.00098        0.43480
   5249.00        0.00000        0.43790
   5250.00        0.00098        0.44101
   5251.00        0.00195        0.44414
   5252.00        0.00293        0.44727
   5253.00        0.00391        0.45041
   5254.00        0.00488        0.45354
   5255.00        0.00586        0.45667
   5256.00        0.00684        0.45978
   5257.00        0.00781        0.46288
   5258.00        0.00879        0.46594
   5259.00        0.00977        0.46899
   5260.00        0.01074        0.47200
   5261.00        0.01172        0.47496
   5262.00        0.01270        0.47789
   5263.00        0.01367        0.48076
   5264.00        0.01465        0.48358
   5265.00        0.01562        0.48633
   5266.00        0.01660        0.48901
   5267.00        0.01758        0.49162
   5268.00        0.01855        0.49416
   5269.00        0.01953        0.49661
   5270.00        0.02002        0.49898
   5271.00        0.02051        0.50125
   5272.00        0.02100        0.50342
   5273.00        0.02148        0.50548
   5274.00        0.02197        0.50743
   5275.00        0.02246        0.50928
   5276.00        0.02295        0.51100
   5277.00        0.02344        0.51260
   5278.00        0.02393        0.51408
   5279.00        0.02441        0.51544
   5280.00        0.02490        0.51666
   5281.00        0.02539        0.51773
   5282.00        0.02588        0.51868
   5283.00        0.02637        0.51947
   5284.00        0.02686        0.52013
   5285.00        0.02686        0.52063
   5286.00        0.02686        0.52100
   5287.00        0.02686        0.52119
   5288.00        0.02686        0.52124
   5289.00        0.02686        0.52113
   5290.00        0.02686        0.52087
   5291.00        0.02686        0.52045
   5292.00        0.02686        0.51987
   5293.00        0.02686        0.51913
   5294.00        0.02686        0.51823
   5295.00        0.02686        0.51718
   5296.00        0.02686        0.51598
   5297.00        0.02686        0.51460
   5298.00        0.02686        0.51309
   5299.00        0.02686        0.51141
   5300.00        0.02686        0.50958
   5301.00        0.02686        0.50761
   5302.00        0.02686        0.50549
   5303.00        0.02686        0.50322
   5304.00        0.02686        0.50081
   5305.00        0.02686        0.49826
   5306.00        0.02686        0.49559
   5307.00        0.02686        0.49278
   5308.00        0.02686        0.48984
   5309.00        0.02686        0.48679
   5310.00        0.02686        0.48361
   5311.00        0.02686        0.48032
   5312.00        0.02686        0.47693
   5313.00        0.02686        0.47343
   5314.00        0.02686        0.46985
   5315.00        0.02686        0.46616
   5316.00        0.02686        0.46239
   5317.00        0.02686        0.45854
   5318.00        0.02686        0.45462
   5319.00        0.02686        0.45064
   5320.00        0.02686        0.44659
   5321.00        0.02686        0.44250
   5322.00        0.02686        0.43835
   5323.00        0.02686        0.43417
   5324.00        0.02686        0.42996
   5325.00        0.02686        0.42572
   5326.00        0.02686        0.42145
   5327.00        0.02686        0.41719
   5328.00        0.02686        0.41290
   5329.00        0.02686        0.40863
   5330.00        0.02686        0.40437
   5331.00        0.02686        0.40012
   5332.00        0.02734        0.39589
   5333.00        0.02783        0.39169
   5334.00        0.02832        0.38754
   5335.00        0.02881        0.38342
   5336.00        0.02930        0.37935
   5337.00        0.02979        0.37535
   5338.00        0.03027        0.37140
   5339.00        0.03076        0.36752
   5340.00        0.03125        0.36372
   5341.00        0.03174        0.36000
   5342.00        0.03223        0.35637
   5343.00        0.03271        0.35283
   5344.00        0.03320        0.34938
   5345.00        0.03369        0.34604
   5346.00        0.03418        0.34280
   5347.00        0.03467        0.33969
   5348.00        0.03516        0.33669
   5349.00        0.03564        0.33380
   5350.00        0.03613        0.33104
   5351.00        0.03662        0.32840
   5352.00        0.03711        0.32590
   5353.00        0.03760        0.32353
   5354.00        0.03809        0.32130
   5355.00        0.03857        0.31921
   5356.00        0.03906        0.31726
   5357.00        0.03955        0.31546
   5358.00        0.04004        0.31380
   5359.00        0.04053        0.31229
   5360.00        0.04102        0.31091
   5361.00        0.04150        0.30969
   5362.00        0.04199        0.30862
   5363.00        0.04248        0.30771
   5364.00        0.04297        0.30693
   5365.00        0.04346        0.30630
   5366.00        0.04395        0.30582
   5367.00        0.04443        0.30548
   5368.00        0.04492        0.30528
   5369.00        0.04541        0.30524
   5370.00        0.04590        0.30531
   5371.00        0.04639        0.30554
   5372.00        0.04688        0.30589
   5373.00        0.04736        0.30638
   5374.00        0.04736        0.30701
   5375.00        0.04736        0.30774
   5376.00        0.04736        0.30859
   5377.00        0.04736        0.30957
   5378.00        0.04736        0.31065
   5379.00        0.04736        0.31184
   5380.00        0.04736        0.31314
   5381.00        0.04736        0.31454
   5382.00        0.04688        0.31602
   5383.00        0.04639        0.31760
   5384.00        0.04590        0.31924
   5385.00        0.04541        0.32098
   5386.00        0.04492        0.32278
   5387.00        0.04443        0.32465
   5388.00        0.04395        0.32658
   5389.00        0.04297        0.32855
   5390.00        0.04199        0.33058
   5391.00        0.04102        0.33266
   5392.00        0.04004        0.33475
   5393.00        0.03906        0.33688
   5394.00        0.03809        0.33904
   5395.00        0.03711        0.34120
   5396.00        0.03613        0.34338
   5397.00        0.03467        0.34558
   5398.00        0.03320        0.34776
   5399.00        0.03174        0.34995
   5400.00        0.03027        0.35210
   5401.00        0.02881        0.35425
   5402.00        0.02734        0.35637
   5403.00        0.02588        0.35846
   5404.00        0.02441        0.36052
   5405.00        0.02295        0.36253
   5406.00        0.02148        0.36450
   5407.00        0.01953        0.36641
   5408.00        0.01758        0.36829
   5409.00        0.01562        0.37009
   5410.00        0.01367        0.37183
   5411.00        0.01172        0.37349
   5412.00        0.00977        0.37509
   5413.00        0.00781        0.37662
   5414.00        0.00586        0.37805
   5415.00        0.00391        0.37941
   5416.00        0.00195        0.38069
   5417.00        0.00000        0.38188
   5418.00       -0.00195        0.38298
   5419.00       -0.00391        0.38397
   5420.00       -0.00586        0.38489
   5421.00       -0.00781        0.38570
   5422.00       -0.00977        0.38640
   5423.00       -0.01123        0.38702
   5424.00       -0.01270        0.38753
   5425.00       -0.01416        0.38794
   5426.00       -0.01562        0.38824
   5427.00       -0.01709        0.38846
   5428.00       -0.01855        0.38857
   5429.00       -0.02002        0.38858
   5430.00       -0.02148        0.38849
   5431.00       -0.02295        0.38829
   5432.00       -0.02441        0.38800
   5433.00       -0.02539        0.38760
   5434.00       -0.02637        0.38713
   5435.00       -0.02734        0.38655
   5436.00       -0.02832        0.38588
   5437.00       -0.02930        0.38512
   5438.00       -0.03027        0.38426
   5439.00       -0.03125        0.38333
   5440.00       -0.03223        0.38231
   5441.00       -0.03271        0.38121
   5442.00       -0.03320        0.38004
   5443.00       -0.03369        0.37878
   5444.00       -0.03418        0.37746
   5445.00       -0.03467        0.37607
   5446.00       -0.03516        0.37460
   5447.00       -0.03564        0.37308
   5448.00       -0.03564        0.37149
   5449.00       -0.03564        0.36986
   5450.00       -0.03564        0.36816
   5451.00       -0.03564        0.36641
   5452.00       -0.03564        0.36461
   5453.00       -0.03564        0.36278
   5454.00       -0.03564        0.36089
   5455.00       -0.03564        0.35896
   5456.00       -0.03516        0.35701
   5457.00       -0.03467        0.35501
   5458.00       -0.03418        0.35298
   5459.00       -0.03369        0.35094
   5460.00       -0.03320        0.34885
   5461.00       -0.03271        0.34676
   5462.00       -0.03223        0.34462
   5463.00       -0.03174        0.34248
   5464.00       -0.03125        0.34032
   5465.00       -0.03076        0.33815
   5466.00       -0.03027        0.33595
   5467.00       -0.02930        0.33376
   5468.00       -0.02832        0.33153
   5469.00       -0.02734        0.32932
   5470.00       -0.02637        0.32707
   5471.00       -0.02539        0.32483
   5472.00       -0.02441        0.32257
   5473.00       -0.02344        0.32031
   5474.00       -0.02246        0.31804
   5475.00       -0.02148        0.31577
   5476.00       -0.02051        0.31348
   5477.00       -0.01953        0.31117
   5478.00       -0.01855        0.30887
   5479.00       -0.01758        0.30655
   5480.00       -0.01660        0.30421
   5481.00       -0.01562        0.30188
   5482.00       -0.01465        0.29953
   5483.00       -0.01367        0.29715
   5484.00       -0.01270        0.29477
   5485.00       -0.01172        0.29237
   5486.00       -0.01074        0.28995
   5487.00       -0.00977        0.28749
   5488.00       -0.00879        0.28502
   5489.00       -0.00781        0.28253
   5490.00       -0.00684        0.28000
   5491.00       -0.00586        0.27745
   5492.00       -0.00488        0.27486
   5493.00       -0.00391        0.27223
   5494.00       -0.00293        0.26958
   5495.00       -0.00195        0.26688
   5496.00       -0.00098        0.26413
   5497.00        0.00000        0.26135
   5498.00        0.00049        0.25851
   5499.00        0.00098        0.25565
   5500.00        0.00146        0.25272
   5501.00        0.00195        0.24973
   5502.00        0.00244        0.24669
   5503.00        0.00293        0.24361
   5504.00        0.00342        0.24045
   5505.00        0.00391        0.23724
   5506.00        0.00439        0.23398
   5507.00        0.00488        0.23064
   5508.00        0.00537        0.22725
   5509.00        0.00586        0.22379
   5510.00        0.00635        0.22026
   5511.00        0.00684        0.21666
   5512.00        0.00732        0.21300
   5513.00        0.00781        0.20927
   5514.00        0.00830        0.20549
   5515.00        0.00879        0.20163
   5516.00        0.00928        0.19771
   5517.00        0.00928        0.19371
   5518.00        0.00928        0.18965
   5519.00        0.00928        0.18553
   5520.00        0.00928        0.18135
   5521.00        0.00928        0.17711
   5522.00        0.00928        0.17282
   5523.00        0.00928        0.16846
   5524.00        0.00928        0.16405
   5525.00        0.00928        0.15959
   5526.00        0.00928        0.15508
   5527.00        0.00928        0.15051
   5528.00        0.00928        0.14592
   5529.00        0.00928        0.14128
   5530.00        0.00928        0.13660
   5531.00        0.00928        0.13190
   5532.00        0.00928        0.12717
   5533.00        0.00879        0.12241
   5534.00        0.00830        0.11761
   5535.00        0.00781        0.11282
   5536.00        0.00732        0.10802
   5537.00        0.00684        0.10321
   5538.00        0.00635        0.09840
   5539.00        0.00586        0.09358
   5540.00        0.00537        0.08879
   5541.00        0.00488        0.08400
   5542.00        0.00439        0.07924
   5543.00        0.00391        0.07449
   5544.00        0.00342        0.06978
   5545.00        0.00293        0.06511
   5546.00        0.00244        0.06047
   5547.00        0.00146        0.05588
   5548.00        0.00049        0.05133
   5549.00       -0.00049        0.04684
   5550.00       -0.00146        0.04242
   5551.00       -0.00244        0.03806
   5552.00       -0.00342        0.03375
   5553.00       -0.00439        0.02954
   5554.00       -0.00537        0.02541
   5555.00       -0.00635        0.02135
   5556.00       -0.00732        0.01738
   5557.00       -0.00830        0.01349
   5558.00       -0.00928        0.00972
   5559.00       -0.01025        0.00603
   5560.00       -0.01123        0.00244
   5561.00       -0.01221       -0.00102
   5562.00       -0.01318       -0.00439
   5563.00       -0.01416       -0.00766
   5564.00       -0.01514       -0.01080
   5565.00       -0.01611       -0.01382
   5566.00       -0.01709       -0.01674
   5567.00       -0.01807       -0.01953
   5568.00       -0.01904       -0.02220
   5569.00       -0.02002       -0.02475
   5570.00       -0.02100       -0.02719
   5571.00       -0.02197       -0.02950
   5572.00       -0.02295       -0.03168
   5573.00       -0.02393       -0.03375
   5574.00       -0.02490       -0.03571
   5575.00       -0.02588       -0.03752
   5576.00       -0.02686       -0.03923
   5577.00       -0.02783       -0.04082
   5578.00       -0.02881       -0.04230
   5579.00       -0.02930       -0.04366
   5580.00       -0.02979       -0.04491
   5581.00       -0.03027       -0.04605
   5582.00       -0.03076       -0.04709
   5583.00       -0.03125       -0.04803
   5584.00       -0.03174       -0.04887
   5585.00       -0.03223       -0.04961
   5586.00       -0.03271       -0.05026
   5587.00       -0.03271       -0.05083
   5588.00       -0.03271       -0.05132
   5589.00       -0.03271       -0.05171
   5590.00       -0.03271       -0.05205
   5591.00       -0.03271       -0.05231
   5592.00       -0.03271       -0.05251
   5593.00       -0.03271       -0.05266
   5594.00       -0.03223       -0.05273
   5595.00       -0.03174       -0.05278
   5596.00       -0.03125       -0.05278
   5597.00       -0.03076       -0.05273
   5598.00       -0.03027       -0.05266
   5599.00       -0.02979       -0.05257
   5600.00       -0.02881       -0.05244
   5601.00       -0.02783       -0.05231
   5602.00       -0.02686       -0.05217
   5603.00       -0.02588       -0.05202
   5604.00       -0.02490       -0.05186
   5605.00       -0.02393       -0.05173
   5606.00       -0.02246       -0.05159
   5607.00       -0.02100       -0.05147
   5608.00       -0.01953       -0.05138
   5609.00       -0.01807       -0.05130
   5610.00       -0.01660       -0.05125
   5611.00       -0.01514       -0.05125
   5612.00       -0.01367       -0.05128
   5613.00       -0.01172       -0.05135
   5614.00       -0.00977       -0.05147
   5615.00       -0.00781       -0.05164
   5616.00       -0.00586       -0.05185
   5617.00       -0.00391       -0.05212
   5618.00       -0.00195       -0.05246
   5619.00        0.00000       -0.05284
   5620.00        0.00195       -0.05330
   5621.00        0.00391       -0.05382
   5622.00        0.00586       -0.05440
   5623.00        0.00781       -0.05504
   5624.00        0.00977       -0.05576
   5625.00        0.01172       -0.05655
   5626.00        0.01367       -0.05739
   5627.00        0.01562       -0.05832
   5628.00        0.01758       -0.05930
   5629.00        0.01953       -0.06036
   5630.00        0.02148       -0.06148
   5631.00        0.02344       -0.06267
   5632.00        0.02539       -0.06392
   5633.00        0.02734       -0.06523
   5634.00        0.02881       -0.06660
   5635.00        0.03027       -0.06802
   5636.00        0.03174       -0.06952
   5637.00        0.03320       -0.07104
   5638.00        0.03467       -0.07263
   5639.00        0.03613       -0.07426
   5640.00        0.03711       -0.07594
   5641.00        0.03809       -0.07765
   5642.00        0.03906       -0.07941
   5643.00        0.04004       -0.08118
   5644.00        0.04102       -0.08299
   5645.00        0.04150       -0.08481
   5646.00        0.04199       -0.08665
   5647.00        0.04248       -0.08852
   5648.00        0.04297       -0.09038
   5649.00        0.04297       -0.09225
   5650.00        0.04297       -0.09413
   5651.00        0.04297       -0.09599
   5652.00        0.04297       -0.09784
   5653.00        0.04297       -0.09969
   5654.00        0.04248       -0.10150
   5655.00        0.04199       -0.10330
   5656.00        0.04150       -0.10507
   5657.00        0.04102       -0.10680
   5658.00        0.04004       -0.10851
   5659.00        0.03906       -0.11015
   5660.00        0.03809       -0.11176
   5661.00        0.03711       -0.11331
   5662.00        0.03564       -0.11481
   5663.00        0.03418       -0.11624
   5664.00        0.03271       -0.11763
   5665.00        0.03125       -0.11893
   5666.00        0.02979       -0.12018
   5667.00        0.02783       -0.12134
   5668.00        0.02588       -0.12244
   5669.00        0.02393       -0.12344
   5670.00        0.02197       -0.12437
   5671.00        0.02002       -0.12521
   5672.00        0.01807       -0.12598
   5673.00        0.01562       -0.12666
   5674.00        0.01318       -0.12724
   5675.00        0.01074       -0.12773
   5676.00        0.00830       -0.12814
   5677.00        0.00586       -0.12845
   5678.00        0.00342       -0.12868
   5679.00        0.00098       -0.12880
   5680.00       -0.00146       -0.12883
   5681.00       -0.00391       -0.12877
   5682.00       -0.00635       -0.12862
   5683.00       -0.00879       -0.12839
   5684.00       -0.01123       -0.12805
   5685.00       -0.01367       -0.12762
   5686.00       -0.01611       -0.12712
   5687.00       -0.01807       -0.12653
   5688.00       -0.02002       -0.12584
   5689.00       -0.02197       -0.12509
   5690.00       -0.02393       -0.12424
   5691.00       -0.02588       -0.12332
   5692.00       -0.02783       -0.12233
   5693.00       -0.02979       -0.12128
   5694.00       -0.03125       -0.12013
   5695.00       -0.03271       -0.11894
   5696.00       -0.03418       -0.11768
   5697.00       -0.03564       -0.11636
   5698.00       -0.03711       -0.11499
   5699.00       -0.03809       -0.11356
   5700.00       -0.03906       -0.11208
   5701.00       -0.04004       -0.11057
   5702.00       -0.04102       -0.10899
   5703.00       -0.04150       -0.10739
   5704.00       -0.04199       -0.10576
   5705.00       -0.04248       -0.10410
   5706.00       -0.04297       -0.10240
   5707.00       -0.04297       -0.10069
   5708.00       -0.04297       -0.09895
   5709.00       -0.04297       -0.09721
   5710.00       -0.04297       -0.09544
   5711.00       -0.04248       -0.09367
   5712.00       -0.04199       -0.09190
   5713.00       -0.04150       -0.09012
   5714.00       -0.04053       -0.08835
   5715.00       -0.03955       -0.08656
   5716.00       -0.03857       -0.08479
   5717.00       -0.03760       -0.08304
   5718.00       -0.03613       -0.08130
   5719.00       -0.03467       -0.07956
   5720.00       -0.03320       -0.07784
   5721.00       -0.03174       -0.07614
   5722.00       -0.03027       -0.07446
   5723.00       -0.02832       -0.07280
   5724.00       -0.02637       -0.07117
   5725.00       -0.02441       -0.06956
   5726.00       -0.02246       -0.06798
   5727.00       -0.02051       -0.06642
   5728.00       -0.01855       -0.06488
   5729.00       -0.01611       -0.06339
   5730.00       -0.01367       -0.06190
   5731.00       -0.01123       -0.06046
   5732.00       -0.00879       -0.05904
   5733.00       -0.00635       -0.05765
   5734.00       -0.00391       -0.05629
   5735.00       -0.00146       -0.05495
   5736.00        0.00098       -0.05363
   5737.00        0.00342       -0.05235
   5738.00        0.00586       -0.05109
   5739.00        0.00830       -0.04985
   5740.00        0.01074       -0.04863
   5741.00        0.01318       -0.04742
   5742.00        0.01562       -0.04625
   5743.00        0.01807       -0.04507
   5744.00        0.02051       -0.04393
   5745.00        0.02295       -0.04280
   5746.00        0.02539       -0.04167
   5747.00        0.02783       -0.04054
   5748.00        0.03027       -0.03944
   5749.00        0.03271       -0.03833
   5750.00        0.03516       -0.03723
   5751.00        0.03760       -0.03612
   5752.00        0.04004       -0.03502
   5753.00        0.04199       -0.03391
   5754.00        0.04395       -0.03279
   5755.00        0.04590       -0.03166
   5756.00        0.04785       -0.03052
   5757.00        0.04980       -0.02937
   5758.00        0.05176       -0.02821
   5759.00        0.05322       -0.02702
   5760.00        0.05469       -0.02583
   5761.00        0.05615       -0.02460
   5762.00        0.05762       -0.02336
   5763.00        0.05908       -0.02209
   5764.00        0.06055       -0.02080
   5765.00        0.06152       -0.01949
   5766.00        0.06250       -0.01813
   5767.00        0.06348       -0.01675
   5768.00        0.06445       -0.01535
   5769.00        0.06494       -0.01392
   5770.00        0.06543       -0.01244
   5771.00        0.06592       -0.01094
   5772.00        0.06641       -0.00940
   5773.00        0.06689       -0.00783
   5774.00        0.06689       -0.00623
   5775.00        0.06689       -0.00459
   5776.00        0.06689       -0.00291
   5777.00        0.06689       -0.00121
   5778.00        0.06641        0.00053
   5779.00        0.06592        0.00230
   5780.00        0.06543        0.00410
   5781.00        0.06494        0.00592
   5782.00        0.06445        0.00778
   5783.00        0.06348        0.00967
   5784.00        0.06250        0.01158
   5785.00        0.06152        0.01352
   5786.00        0.06055        0.01547
   5787.00        0.05957        0.01746
   5788.00        0.05811        0.01944
   5789.00        0.05664        0.02145
   5790.00        0.05518        0.02348
   5791.00        0.05371        0.02551
   5792.00        0.05225        0.02757
   5793.00        0.05078        0.02962
   5794.00        0.04932        0.03168
   5795.00        0.04736        0.03374
   5796.00        0.04541        0.03578
   5797.00        0.04346        0.03784
   5798.00        0.04150        0.03989
   5799.00        0.03955        0.04192
   5800.00        0.03760        0.04395
   5801.00        0.03564        0.04596
   5802.00        0.03320        0.04794
   5803.00        0.03076        0.04991
   5804.00        0.02832        0.05186
   5805.00        0.02588        0.05379
   5806.00        0.02344        0.05568
   5807.00        0.02100        0.05754
   5808.00        0.01855        0.05937
   5809.00        0.01611        0.06116
   5810.00        0.01367        0.06291
   5811.00        0.01123        0.06464
   5812.00        0.00879        0.06630
   5813.00        0.00635        0.06793
   5814.00        0.00391        0.06950
   5815.00        0.00146        0.07103
   5816.00       -0.00098        0.07251
   5817.00       -0.00391        0.07393
   5818.00       -0.00684        0.07530
   5819.00       -0.00977        0.07661
   5820.00       -0.01270        0.07787
   5821.00       -0.01562        0.07907
   5822.00       -0.01855        0.08020
   5823.00       -0.02100        0.08128
   5824.00       -0.02344        0.08231
   5825.00       -0.02588        0.08327
   5826.00       -0.02832        0.08418
   5827.00       -0.03076        0.08502
   5828.00       -0.03320        0.08580
   5829.00       -0.03564        0.08652
   5830.00       -0.03809        0.08717
   5831.00       -0.04053        0.08778
   5832.00       -0.04297        0.08832
   5833.00       -0.04541        0.08881
   5834.00       -0.04785        0.08923
   5835.00       -0.05029        0.08960
   5836.00       -0.05273        0.08992
   5837.00       -0.05469        0.09018
   5838.00       -0.05664        0.09038
   5839.00       -0.05859        0.09053
   5840.00       -0.06055        0.09062
   5841.00       -0.06250        0.09068
   5842.00       -0.06445        0.09068
   5843.00       -0.06592        0.09064
   5844.00       -0.06738        0.09055
   5845.00       -0.06885        0.09041
   5846.00       -0.07031        0.09023
   5847.00       -0.07178        0.09000
   5848.00       -0.07275        0.08974
   5849.00       -0.07373        0.08945
   5850.00       -0.07471        0.08911
   5851.00       -0.07568        0.08873
   5852.00       -0.07666        0.08833
   5853.00       -0.07715        0.08789
   5854.00       -0.07764        0.08743
   5855.00       -0.07812        0.08693
   5856.00       -0.07861        0.08641
   5857.00       -0.07861        0.08586
   5858.00       -0.07861        0.08528
   5859.00       -0.07861        0.08467
   5860.00       -0.07812        0.08406
   5861.00       -0.07764        0.08340
   5862.00       -0.07715        0.08275
   5863.00       -0.07666        0.08206
   5864.00       -0.07568        0.08134
   5865.00       -0.07471        0.08063
   5866.00       -0.07373        0.07988
   5867.00       -0.07275        0.07912
   5868.00       -0.07129        0.07835
   5869.00       -0.06982        0.07756
   5870.00       -0.06836        0.07674
   5871.00       -0.06689        0.07591
   5872.00       -0.06494        0.07507
   5873.00       -0.06299        0.07422
   5874.00       -0.06104        0.07333
   5875.00       -0.05908        0.07245
   5876.00       -0.05664        0.07153
   5877.00       -0.05420        0.07062
   5878.00       -0.05176        0.06967
   5879.00       -0.04932        0.06871
   5880.00       -0.04688        0.06772
   5881.00       -0.04395        0.06673
   5882.00       -0.04102        0.06570
   5883.00       -0.03809        0.06465
   5884.00       -0.03516        0.06358
   5885.00       -0.03223        0.06250
   5886.00       -0.02930        0.06139
   5887.00       -0.02637        0.06024
   5888.00       -0.02344        0.05908
   5889.00       -0.02051        0.05788
   5890.00       -0.01758        0.05666
   5891.00       -0.01465        0.05540
   5892.00       -0.01172        0.05412
   5893.00       -0.00879        0.05281
   5894.00       -0.00586        0.05145
   5895.00       -0.00293        0.05008
   5896.00        0.00000        0.04865
   5897.00        0.00293        0.04720
   5898.00        0.00586        0.04570
   5899.00        0.00879        0.04416
   5900.00        0.01172        0.04259
   5901.00        0.01465        0.04097
   5902.00        0.01758        0.03932
   5903.00        0.02051        0.03761
   5904.00        0.02295        0.03587
   5905.00        0.02539        0.03409
   5906.00        0.02783        0.03224
   5907.00        0.03027        0.03036
   5908.00        0.03271        0.02844
   5909.00        0.03467        0.02646
   5910.00        0.03662        0.02444
   5911.00        0.03857        0.02237
   5912.00        0.04053        0.02025
   5913.00        0.04199        0.01810
   5914.00        0.04346        0.01588
   5915.00        0.04492        0.01361
   5916.00        0.04590        0.01131
   5917.00        0.04688        0.00896
   5918.00        0.04785        0.00656
   5919.00        0.04834        0.00410
   5920.00        0.04883        0.00162
   5921.00        0.04883       -0.00093
   5922.00        0.04883       -0.00351
   5923.00        0.04883       -0.00613
   5924.00        0.04834       -0.00879
   5925.00        0.04785       -0.01151
   5926.00        0.04736       -0.01425
   5927.00        0.04639       -0.01703
   5928.00        0.04541       -0.01985
   5929.00        0.04443       -0.02271
   5930.00        0.04297       -0.02559
   5931.00        0.04150       -0.02850
   5932.00        0.04004       -0.03145
   5933.00        0.03809       -0.03442
   5934.00        0.03613       -0.03743
   5935.00        0.03418       -0.04045
   5936.00        0.03174       -0.04349
   5937.00        0.02930       -0.04655
   5938.00        0.02686       -0.04964
   5939.00        0.02441       -0.05273
   5940.00        0.02148       -0.05585
   5941.00        0.01855       -0.05896
   5942.00        0.01562       -0.06209
   5943.00        0.01270       -0.06522
   5944.00        0.00977       -0.06834
   5945.00        0.00635       -0.07147
   5946.00        0.00293       -0.07460
   5947.00       -0.00049       -0.07773
   5948.00       -0.00391       -0.08086
   5949.00       -0.00732       -0.08395
   5950.00       -0.01074       -0.08705
   5951.00       -0.01416       -0.09013
   5952.00       -0.01758       -0.09320
   5953.00       -0.02100       -0.09624
   5954.00       -0.02441       -0.09926
   5955.00       -0.02783       -0.10226
   5956.00       -0.03125       -0.10522
   5957.00       -0.03467       -0.10817
   5958.00       -0.03760       -0.11107
   5959.00       -0.04053       -0.11394
   5960.00       -0.04346       -0.11678
   5961.00       -0.04639       -0.11957
   5962.00       -0.04932       -0.12233
   5963.00       -0.05176       -0.12503
   5964.00       -0.05420       -0.12770
   5965.00       -0.05664       -0.13031
   5966.00       -0.05859       -0.13287
   5967.00       -0.06055       -0.13539
   5968.00       -0.06250       -0.13785
   5969.00       -0.06445       -0.14024
   5970.00       -0.06592       -0.14259
   5971.00       -0.06738       -0.14487
   5972.00       -0.06836       -0.14709
   5973.00       -0.06934       -0.14925
   5974.00       -0.07031       -0.15134
   5975.00       -0.07080       -0.15337
   5976.00       -0.07129       -0.15532
   5977.00       -0.07129       -0.15720
   5978.00       -0.07129       -0.15901
   5979.00       -0.07129       -0.16075
   5980.00       -0.07080       -0.16243
   5981.00       -0.07031       -0.16402
   5982.00       -0.06934       -0.16553
   5983.00       -0.06836       -0.16696
   5984.00       -0.06738       -0.16832
   5985.00       -0.06592       -0.16960
   5986.00       -0.06445       -0.17079
   5987.00       -0.06299       -0.17191
   5988.00       -0.06104       -0.17293
   5989.00       -0.05908       -0.17389
   5990.00       -0.05664       -0.17474
   5991.00       -0.05420       -0.17552
   5992.00       -0.05176       -0.17622
   5993.00       -0.04932       -0.17682
   5994.00       -0.04639       -0.17734
   5995.00       -0.04346       -0.17778
   5996.00       -0.04053       -0.17812
   5997.00       -0.03711       -0.17838
   5998.00       -0.03369       -0.17854
   5999.00       -0.03027       -0.17862
   6000.00       -0.02686       -0.17862
   6001.00       -0.02344       -0.17853
   6002.00       -0.02002       -0.17834
   6003.00       -0.01611       -0.17807
   6004.00       -0.01221       -0.17772
   6005.00       -0.00830       -0.17728
   6006.00       -0.00439       -0.17674
   6007.00       -0.00049       -0.17613
   6008.00        0.00342       -0.17543
   6009.00        0.00732       -0.17464
   6010.00        0.01123       -0.17377
   6011.00        0.01514       -0.17282
   6012.00        0.01904       -0.17178
   6013.00        0.02295       -0.17067
   6014.00        0.02637       -0.16946
   6015.00        0.02979       -0.16818
   6016.00        0.03320       -0.16682
   6017.00        0.03662       -0.16539
   6018.00        0.04004       -0.16388
   6019.00        0.04346       -0.16229
   6020.00        0.04639       -0.16063
   6021.00        0.04932       -0.15889
   6022.00        0.05225       -0.15707
   6023.00        0.05518       -0.15520
   6024.00        0.05762       -0.15326
   6025.00        0.06006       -0.15123
   6026.00        0.06250       -0.14915
   6027.00        0.06445       -0.14700
   6028.00        0.06641       -0.14481
   6029.00        0.06836       -0.14253
   6030.00        0.06982       -0.14020
   6031.00        0.07129       -0.13782
   6032.00        0.07275       -0.13536
   6033.00        0.07373       -0.13287
   6034.00        0.07471       -0.13033
   6035.00        0.07568       -0.12772
   6036.00        0.07617       -0.12508
   6037.00        0.07666       -0.12238
   6038.00        0.07715       -0.11963
   6039.00        0.07715       -0.11685
   6040.00        0.07715       -0.11403
   6041.00        0.07715       -0.11116
   6042.00        0.07666       -0.10826
   6043.00        0.07617       -0.10533
   6044.00        0.07568       -0.10236
   6045.00        0.07471       -0.09937
   6046.00        0.07373       -0.09633
   6047.00        0.07275       -0.09328
   6048.00        0.07178       -0.09019
   6049.00        0.07031       -0.08710
   6050.00        0.06885       -0.08398
   6051.00        0.06738       -0.08084
   6052.00        0.06592       -0.07768
   6053.00        0.06396       -0.07451
   6054.00        0.06201       -0.07133
   6055.00        0.06006       -0.06813
   6056.00        0.05811       -0.06493
   6057.00        0.05615       -0.06172
   6058.00        0.05371       -0.05852
   6059.00        0.05127       -0.05530
   6060.00        0.04883       -0.05208
   6061.00        0.04639       -0.04887
   6062.00        0.04395       -0.04567
   6063.00        0.04150       -0.04247
   6064.00        0.03906       -0.03926
   6065.00        0.03662       -0.03609
   6066.00        0.03369       -0.03291
   6067.00        0.03076       -0.02974
   6068.00        0.02783       -0.02660
   6069.00        0.02490       -0.02347
   6070.00        0.02197       -0.02036
   6071.00        0.01904       -0.01726
   6072.00        0.01611       -0.01418
   6073.00        0.01318       -0.01112
   6074.00        0.01025       -0.00809
   6075.00        0.00781       -0.00508
   6076.00        0.00537       -0.00209
   6077.00        0.00293        0.00085
   6078.00        0.00049        0.00380
   6079.00       -0.00195        0.00670
   6080.00       -0.00439        0.00957
   6081.00       -0.00684        0.01241
   6082.00       -0.00928        0.01523
   6083.00       -0.01172        0.01801
   6084.00       -0.01416        0.02075
   6085.00       -0.01611        0.02347
   6086.00       -0.01807        0.02614
   6087.00       -0.02002        0.02879
   6088.00       -0.02197        0.03140
   6089.00       -0.02393        0.03397
   6090.00       -0.02588        0.03651
   6091.00       -0.02783        0.03902
   6092.00       -0.02930        0.04147
   6093.00       -0.03076        0.04390
   6094.00       -0.03223        0.04630
   6095.00       -0.03369        0.04865
   6096.00       -0.03516        0.05096
   6097.00       -0.03613        0.05324
   6098.00       -0.03711        0.05548
   6099.00       -0.03809        0.05768
   6100.00       -0.03906        0.05984
   6101.00       -0.04004        0.06197
   6102.00       -0.04102        0.06406
   6103.00       -0.04150        0.06612
   6104.00       -0.04199        0.06813
   6105.00       -0.04248        0.07011
   6106.00       -0.04297        0.07205
   6107.00       -0.04346        0.07396
   6108.00       -0.04395        0.07584
   6109.00       -0.04395        0.07767
   6110.00       -0.04395        0.07947
   6111.00       -0.04395        0.08124
   6112.00       -0.04395        0.08298
   6113.00       -0.04395        0.08469
   6114.00       -0.04395        0.08635
   6115.00       -0.04346        0.08800
   6116.00       -0.04297        0.08961
   6117.00       -0.04248        0.09120
   6118.00       -0.04199        0.09276
   6119.00       -0.04150        0.09428
   6120.00       -0.04102        0.09579
   6121.00       -0.04053        0.09727
   6122.00       -0.03955        0.09872
   6123.00       -0.03857        0.10016
   6124.00       -0.03760        0.10158
   6125.00       -0.03662        0.10297
   6126.00       -0.03564        0.10434
   6127.00       -0.03467        0.10570
   6128.00       -0.03369        0.10704
   6129.00       -0.03223        0.10837
   6130.00       -0.03076        0.10968
   6131.00       -0.02930        0.11098
   6132.00       -0.02783        0.11227
   6133.00       -0.02637        0.11356
   6134.00       -0.02490        0.11482
   6135.00       -0.02344        0.11609
   6136.00       -0.02197        0.11734
   6137.00       -0.02051        0.11861
   6138.00       -0.01904        0.11986
   6139.00       -0.01709        0.12111
   6140.00       -0.01514        0.12236
   6141.00       -0.01318        0.12361
   6142.00       -0.01123        0.12488
   6143.00       -0.00928        0.12614
   6144.00       -0.00732        0.12741
   6145.00       -0.00537        0.12868
   6146.00       -0.00342        0.12997
   6147.00       -0.00146        0.13126
   6148.00        0.00049        0.13257
   6149.00        0.00244        0.13388
   6150.00        0.00439        0.13521
   6151.00        0.00635        0.13655
   6152.00        0.00830        0.13791
   6153.00        0.01025        0.13928
   6154.00        0.01221        0.14067
   6155.00        0.01416        0.14207
   6156.00        0.01611        0.14349
   6157.00        0.01807        0.14494
   6158.00        0.02002        0.14641
   6159.00        0.02197        0.14787
   6160.00        0.02344        0.14938
   6161.00        0.02490        0.15089
   6162.00        0.02637        0.15244
   6163.00        0.02783        0.15399
   6164.00        0.02930        0.15556
   6165.00        0.03076        0.15715
   6166.00        0.03223        0.15877
   6167.00        0.03369        0.16040
   6168.00        0.03516        0.16205
   6169.00        0.03613        0.16371
   6170.00        0.03711        0.16539
   6171.00        0.03809        0.16708
   6172.00        0.03906        0.16878
   6173.00        0.04004        0.17050
   6174.00        0.04102        0.17223
   6175.00        0.04150        0.17395
   6176.00        0.04199        0.17570
   6177.00        0.04248        0.17744
   6178.00        0.04297        0.17918
   6179.00        0.04346        0.18094
   6180.00        0.04346        0.18268
   6181.00        0.04346        0.18443
   6182.00        0.04346        0.18616
   6183.00        0.04346        0.18790
   6184.00        0.04346        0.18961
   6185.00        0.04297        0.19131
   6186.00        0.04248        0.19299
   6187.00        0.04199        0.19466
   6188.00        0.04150        0.19630
   6189.00        0.04102        0.19791
   6190.00        0.04004        0.19949
   6191.00        0.03906        0.20105
   6192.00        0.03809        0.20256
   6193.00        0.03711        0.20404
   6194.00        0.03613        0.20547
   6195.00        0.03467        0.20686
   6196.00        0.03320        0.20821
   6197.00        0.03174        0.20950
   6198.00        0.03027        0.21074
   6199.00        0.02881        0.21191
   6200.00        0.02686        0.21303
   6201.00        0.02490        0.21407
   6202.00        0.02295        0.21506
   6203.00        0.02100        0.21596
   6204.00        0.01904        0.21680
   6205.00        0.01709        0.21756
   6206.00        0.01514        0.21825
   6207.00        0.01318        0.21884
   6208.00        0.01074        0.21936
   6209.00        0.00830        0.21979
   6210.00        0.00586        0.22012
   6211.00        0.00342        0.22038
   6212.00        0.00098        0.22054
   6213.00       -0.00146        0.22060
   6214.00       -0.00391        0.22058
   6215.00       -0.00635        0.22044
   6216.00       -0.00879        0.22023
   6217.00       -0.01123        0.21991
   6218.00       -0.01367        0.21950
   6219.00       -0.01611        0.21898
   6220.00       -0.01807        0.21837
   6221.00       -0.02002        0.21767
   6222.00       -0.02197        0.21686
   6223.00       -0.02393        0.21596
   6224.00       -0.02588        0.21497
   6225.00       -0.02783        0.21388
   6226.00       -0.02979        0.21269
   6227.00       -0.03174        0.21143
   6228.00       -0.03320        0.21007
   6229.00       -0.03467        0.20863
   6230.00       -0.03613        0.20711
   6231.00       -0.03760        0.20551
   6232.00       -0.03906        0.20383
   6233.00       -0.04004        0.20209
   6234.00       -0.04102        0.20026
   6235.00       -0.04199        0.19838
   6236.00       -0.04297        0.19644
   6237.00       -0.04346        0.19444
   6238.00       -0.04395        0.19238
   6239.00       -0.04443        0.19029
   6240.00       -0.04492        0.18816
   6241.00       -0.04492        0.18597
   6242.00       -0.04492        0.18378
   6243.00       -0.04492        0.18155
   6244.00       -0.04443        0.17929
   6245.00       -0.04395        0.17703
   6246.00       -0.04346        0.17476
   6247.00       -0.04297        0.17249
   6248.00       -0.04199        0.17021
   6249.00       -0.04102        0.16795
   6250.00       -0.04004        0.16571
   6251.00       -0.03857        0.16348
   6252.00       -0.03711        0.16129
   6253.00       -0.03564        0.15913
   6254.00       -0.03418        0.15701
   6255.00       -0.03271        0.15494
   6256.00       -0.03076        0.15291
   6257.00       -0.02881        0.15094
   6258.00       -0.02686        0.14905
   6259.00       -0.02490        0.14722
   6260.00       -0.02295        0.14545
   6261.00       -0.02051        0.14377
   6262.00       -0.01807        0.14217
   6263.00       -0.01562        0.14066
   6264.00       -0.01318        0.13925
   6265.00       -0.01074        0.13792
   6266.00       -0.00830        0.13672
   6267.00       -0.00586        0.13560
   6268.00       -0.00342        0.13460
   6269.00       -0.00098        0.13370
   6270.00        0.00146        0.13292
   6271.00        0.00391        0.13226
   6272.00        0.00635        0.13173
   6273.00        0.00879        0.13130
   6274.00        0.01123        0.13101
   6275.00        0.01367        0.13083
   6276.00        0.01611        0.13078
   6277.00        0.01855        0.13086
   6278.00        0.02100        0.13106
   6279.00        0.02344        0.13138
   6280.00        0.02588        0.13184
   6281.00        0.02832        0.13240
   6282.00        0.03076        0.13309
   6283.00        0.03271        0.13391
   6284.00        0.03467        0.13484
   6285.00        0.03662        0.13588
   6286.00        0.03857        0.13704
   6287.00        0.04053        0.13831
   6288.00        0.04199        0.13968
   6289.00        0.04346        0.14114
   6290.00        0.04492        0.14272
   6291.00        0.04639        0.14438
   6292.00        0.04785        0.14613
   6293.00        0.04883        0.14796
   6294.00        0.04980        0.14987
   6295.00        0.05078        0.15186
   6296.00        0.05127        0.15392
   6297.00        0.05176        0.15602
   6298.00        0.05225        0.15819
   6299.00        0.05273        0.16042
   6300.00        0.05273        0.16267
   6301.00        0.05273        0.16496
   6302.00        0.05273        0.16730
   6303.00        0.05225        0.16963
   6304.00        0.05176        0.17200
   6305.00        0.05127        0.17438
   6306.00        0.05078        0.17674
   6307.00        0.04980        0.17911
   6308.00        0.04883        0.18147
   6309.00        0.04785        0.18381
   6310.00        0.04639        0.18613
   6311.00        0.04492        0.18842
   6312.00        0.04346        0.19066
   6313.00        0.04199        0.19286
   6314.00        0.04004        0.19501
   6315.00        0.03809        0.19711
   6316.00        0.03613        0.19914
   6317.00        0.03418        0.20111
   6318.00        0.03223        0.20300
   6319.00        0.03027        0.20482
   6320.00        0.02783        0.20656
   6321.00        0.02539        0.20819
   6322.00        0.02295        0.20975
   6323.00        0.02051        0.21121
   6324.00        0.01807        0.21257
   6325.00        0.01562        0.21382
   6326.00        0.01318        0.21497
   6327.00        0.01074        0.21600
   6328.00        0.00830        0.21693
   6329.00        0.00586        0.21774
   6330.00        0.00342        0.21844
   6331.00        0.00098        0.21902
   6332.00       -0.00146        0.21950
   6333.00       -0.00391        0.21985
   6334.00       -0.00635        0.22008
   6335.00       -0.00879        0.22018
   6336.00       -0.01123        0.22018
   6337.00       -0.01367        0.22006
   6338.00       -0.01611        0.21982
   6339.00       -0.01855        0.21947
   6340.00       -0.02051        0.21901
   6341.00       -0.02246        0.21843
   6342.00       -0.02441        0.21776
   6343.00       -0.02637        0.21696
   6344.00       -0.02832        0.21608
   6345.00       -0.03027        0.21510
   6346.00       -0.03223        0.21402
   6347.00       -0.03369        0.21286
   6348.00       -0.03516        0.21161
   6349.00       -0.03662        0.21027
   6350.00       -0.03809        0.20886
   6351.00       -0.03906        0.20738
   6352.00       -0.04004        0.20583
   6353.00       -0.04102        0.20422
   6354.00       -0.04199        0.20256
   6355.00       -0.04297        0.20084
   6356.00       -0.04346        0.19908
   6357.00       -0.04395        0.19727
   6358.00       -0.04443        0.19543
   6359.00       -0.04492        0.19357
   6360.00       -0.04492        0.19168
   6361.00       -0.04492        0.18979
   6362.00       -0.04492        0.18787
   6363.00       -0.04492        0.18596
   6364.00       -0.04443        0.18404
   6365.00       -0.04395        0.18213
   6366.00       -0.04346        0.18022
   6367.00       -0.04297        0.17834
   6368.00       -0.04248        0.17648
   6369.00       -0.04150        0.17465
   6370.00       -0.04053        0.17284
   6371.00       -0.03955        0.17108
   6372.00       -0.03857        0.16936
   6373.00       -0.03760        0.16768
   6374.00       -0.03662        0.16605
   6375.00       -0.03516        0.16446
   6376.00       -0.03369        0.16295
   6377.00       -0.03223        0.16148
   6378.00       -0.03076        0.16010
   6379.00       -0.02930        0.15877
   6380.00       -0.02783        0.15750
   6381.00       -0.02637        0.15631
   6382.00       -0.02490        0.15520
   6383.00       -0.02344        0.15414
   6384.00       -0.02197        0.15318
   6385.00       -0.02051        0.15230
   6386.00       -0.01904        0.15147
   6387.00       -0.01758        0.15074
   6388.00       -0.01562        0.15009
   6389.00       -0.01367        0.14951
   6390.00       -0.01172        0.14902
   6391.00       -0.00977        0.14859
   6392.00       -0.00781        0.14824
   6393.00       -0.00635        0.14798
   6394.00       -0.00488        0.14778
   6395.00       -0.00342        0.14764
   6396.00       -0.00195        0.14760
   6397.00       -0.00049        0.14760
   6398.00        0.00098        0.14767
   6399.00        0.00244        0.14781
   6400.00        0.00391        0.14801
   6401.00        0.00537        0.14827
   6402.00        0.00684        0.14857
   6403.00        0.00830        0.14894
   6404.00        0.00977        0.14935
   6405.00        0.01123        0.14980
   6406.00        0.01270        0.15028
   6407.00        0.01416        0.15082
   6408.00        0.01514        0.15137
   6409.00        0.01611        0.15195
   6410.00        0.01709        0.15256
   6411.00        0.01807        0.15320
   6412.00        0.01904        0.15384
   6413.00        0.02002        0.15450
   6414.00        0.02100        0.15517
   6415.00        0.02197        0.15584
   6416.00        0.02246        0.15651
   6417.00        0.02295        0.15718
   6418.00        0.02344        0.15784
   6419.00        0.02393        0.15849
   6420.00        0.02441        0.15913
   6421.00        0.02490        0.15976
   6422.00        0.02539        0.16035
   6423.00        0.02588        0.16093
   6424.00        0.02588        0.16148
   6425.00        0.02588        0.16200
   6426.00        0.02588        0.16249
   6427.00        0.02588        0.16295
   6428.00        0.02588        0.16338
   6429.00        0.02588        0.16376
   6430.00        0.02588        0.16409
   6431.00        0.02588        0.16440
   6432.00        0.02539        0.16464
   6433.00        0.02490        0.16486
   6434.00        0.02441        0.16502
   6435.00        0.02393        0.16515
   6436.00        0.02344        0.16522
   6437.00        0.02295        0.16525
   6438.00        0.02246        0.16524
   6439.00        0.02197        0.16518
   6440.00        0.02148        0.16507
   6441.00        0.02051        0.16490
   6442.00        0.01953        0.16470
   6443.00        0.01855        0.16447
   6444.00        0.01758        0.16418
   6445.00        0.01660        0.16386
   6446.00        0.01562        0.16350
   6447.00        0.01465        0.16310
   6448.00        0.01367        0.16266
   6449.00        0.01270        0.16220
   6450.00        0.01172        0.16170
   6451.00        0.01074        0.16118
   6452.00        0.00977        0.16063
   6453.00        0.00879        0.16006
   6454.00        0.00781        0.15947
   6455.00        0.00684        0.15886
   6456.00        0.00586        0.15825
   6457.00        0.00439        0.15762
   6458.00        0.00293        0.15698
   6459.00        0.00146        0.15634
   6460.00        0.00000        0.15570
   6461.00       -0.00146        0.15508
   6462.00       -0.00293        0.15445
   6463.00       -0.00439        0.15382
   6464.00       -0.00586        0.15323
   6465.00       -0.00732        0.15263
   6466.00       -0.00879        0.15207
   6467.00       -0.01025        0.15154
   6468.00       -0.01172        0.15102
   6469.00       -0.01318        0.15053
   6470.00       -0.01465        0.15009
   6471.00       -0.01611        0.14966
   6472.00       -0.01758        0.14929
   6473.00       -0.01904        0.14896
   6474.00       -0.02002        0.14865
   6475.00       -0.02100        0.14841
   6476.00       -0.02197        0.14821
   6477.00       -0.02295        0.14807
   6478.00       -0.02393        0.14798
   6479.00       -0.02490        0.14793
   6480.00       -0.02588        0.14795
   6481.00       -0.02686        0.14803
   6482.00       -0.02783        0.14816
   6483.00       -0.02881        0.14836
   6484.00       -0.02979        0.14861
   6485.00       -0.03076        0.14893
   6486.00       -0.03174        0.14931
   6487.00       -0.03271        0.14973
   6488.00       -0.03369        0.15024
   6489.00       -0.03418        0.15080
   6490.00       -0.03467        0.15141
   6491.00       -0.03516        0.15210
   6492.00       -0.03564        0.15283
   6493.00       -0.03613        0.15364
   6494.00       -0.03662        0.15450
   6495.00       -0.03711        0.15540
   6496.00       -0.03760        0.15636
   6497.00       -0.03809        0.15738
   6498.00       -0.03809        0.15843
   6499.00       -0.03809        0.15955
   6500.00       -0.03809        0.16071
   6501.00       -0.03809        0.16190
   6502.00       -0.03809        0.16313
   6503.00       -0.03809        0.16440
   6504.00       -0.03809        0.16570
   6505.00       -0.03809        0.16702
   6506.00       -0.03760        0.16838
   6507.00       -0.03711        0.16977
   6508.00       -0.03662        0.17116
   6509.00       -0.03613        0.17258
   6510.00       -0.03564        0.17400
   6511.00       -0.03516        0.17543
   6512.00       -0.03467        0.17686
   6513.00       -0.03418        0.17830
   6514.00       -0.03369        0.17973
   6515.00       -0.03271        0.18115
   6516.00       -0.03174        0.18257
   6517.00       -0.03076        0.18396
   6518.00       -0.02979        0.18533
   6519.00       -0.02881        0.18668
   6520.00       -0.02783        0.18800
   6521.00       -0.02686        0.18929
   6522.00       -0.02588        0.19054
   6523.00       -0.02490        0.19176
   6524.00       -0.02393        0.19292
   6525.00       -0.02295        0.19405
   6526.00       -0.02197        0.19511
   6527.00       -0.02100        0.19614
   6528.00       -0.02002        0.19710
   6529.00       -0.01855        0.19800
   6530.00       -0.01709        0.19885
   6531.00       -0.01562        0.19962
   6532.00       -0.01416        0.20033
   6533.00       -0.01270        0.20097
   6534.00       -0.01123        0.20154
   6535.00       -0.00977        0.20203
   6536.00       -0.00830        0.20245
   6537.00       -0.00684        0.20279
   6538.00       -0.00586        0.20305
   6539.00       -0.00488        0.20325
   6540.00       -0.00391        0.20334
   6541.00       -0.00293        0.20337
   6542.00       -0.00195        0.20331
   6543.00       -0.00098        0.20317
   6544.00        0.00000        0.20296
   6545.00        0.00098        0.20265
   6546.00        0.00195        0.20227
   6547.00        0.00293        0.20181
   6548.00        0.00391        0.20128
   6549.00        0.00488        0.20067
   6550.00        0.00586        0.19997
   6551.00        0.00684        0.19920
   6552.00        0.00732        0.19838
   6553.00        0.00781        0.19746
   6554.00        0.00830        0.19650
   6555.00        0.00879        0.19547
   6556.00        0.00928        0.19437
   6557.00        0.00977        0.19321
   6558.00        0.01025        0.19200
   6559.00        0.01074        0.19073
   6560.00        0.01123        0.18942
   6561.00        0.01123        0.18805
   6562.00        0.01123        0.18665
   6563.00        0.01123        0.18521
   6564.00        0.01123        0.18373
   6565.00        0.01123        0.18224
   6566.00        0.01123        0.18071
   6567.00        0.01123        0.17915
   6568.00        0.01123        0.17758
   6569.00        0.01074        0.17601
   6570.00        0.01025        0.17441
   6571.00        0.00977        0.17282
   6572.00        0.00928        0.17122
   6573.00        0.00879        0.16963
   6574.00        0.00830        0.16806
   6575.00        0.00781        0.16649
   6576.00        0.00732        0.16495
   6577.00        0.00684        0.16342
   6578.00        0.00635        0.16191
   6579.00        0.00586        0.16045
   6580.00        0.00537        0.15901
   6581.00        0.00439        0.15762
   6582.00        0.00342        0.15627
   6583.00        0.00244        0.15497
   6584.00        0.00146        0.15372
   6585.00        0.00049        0.15251
   6586.00       -0.00049        0.15137
   6587.00       -0.00146        0.15028
   6588.00       -0.00244        0.14928
   6589.00       -0.00342        0.14832
   6590.00       -0.00439        0.14743
   6591.00       -0.00537        0.14662
   6592.00       -0.00635        0.14589
   6593.00       -0.00732        0.14522
   6594.00       -0.00781        0.14464
   6595.00       -0.00830        0.14413
   6596.00       -0.00879        0.14372
   6597.00       -0.00928        0.14337
   6598.00       -0.00977        0.14311
   6599.00       -0.01025        0.14294
   6600.00       -0.01074        0.14285
   6601.00       -0.01123        0.14285
   6602.00       -0.01172        0.14294
   6603.00       -0.01221        0.14311
   6604.00       -0.01270        0.14337
   6605.00       -0.01270        0.14371
   6606.00       -0.01270        0.14413
   6607.00       -0.01270        0.14464
   6608.00       -0.01270        0.14522
   6609.00       -0.01270        0.14589
   6610.00       -0.01270        0.14664
   6611.00       -0.01270        0.14748
   6612.00       -0.01221        0.14838
   6613.00       -0.01172        0.14935
   6614.00       -0.01123        0.15041
   6615.00       -0.01074        0.15152
   6616.00       -0.01025        0.15271
   6617.00       -0.00977        0.15396
   6618.00       -0.00928        0.15527
   6619.00       -0.00830        0.15665
   6620.00       -0.00732        0.15808
   6621.00       -0.00635        0.15956
   6622.00       -0.00537        0.16110
   6623.00       -0.00439        0.16267
   6624.00       -0.00342        0.16431
   6625.00       -0.00244        0.16597
   6626.00       -0.00146        0.16768
   6627.00       -0.00049        0.16942
   6628.00        0.00098        0.17120
   6629.00        0.00244        0.17300
   6630.00        0.00391        0.17484
   6631.00        0.00537        0.17668
   6632.00        0.00684        0.17854
   6633.00        0.00830        0.18044
   6634.00        0.00977        0.18233
   6635.00        0.01123        0.18425
   6636.00        0.01270        0.18616
   6637.00        0.01416        0.18808
   6638.00        0.01562        0.19000
   6639.00        0.01709        0.19193
   6640.00        0.01855        0.19385
   6641.00        0.02002        0.19576
   6642.00        0.02148        0.19765
   6643.00        0.02295        0.19955
   6644.00        0.02441        0.20143
   6645.00        0.02588        0.20329
   6646.00        0.02686        0.20514
   6647.00        0.02783        0.20697
   6648.00        0.02881        0.20879
   6649.00        0.02979        0.21059
   6650.00        0.03076        0.21236
   6651.00        0.03174        0.21410
   6652.00        0.03271        0.21582
   6653.00        0.03369        0.21751
   6654.00        0.03467        0.21919
   6655.00        0.03516        0.22084
   6656.00        0.03564        0.22246
   6657.00        0.03613        0.22406
   6658.00        0.03662        0.22563
   6659.00        0.03711        0.22717
   6660.00        0.03760        0.22868
   6661.00        0.03760        0.23018
   6662.00        0.03760        0.23164
   6663.00        0.03760        0.23308
   6664.00        0.03760        0.23450
   6665.00        0.03760        0.23589
   6666.00        0.03760        0.23724
   6667.00        0.03711        0.23859
   6668.00        0.03662        0.23991
   6669.00        0.03613        0.24121
   6670.00        0.03564        0.24249
   6671.00        0.03516        0.24376
   6672.00        0.03467        0.24501
   6673.00        0.03369        0.24623
   6674.00        0.03271        0.24745
   6675.00        0.03174        0.24864
   6676.00        0.03076        0.24983
   6677.00        0.02979        0.25101
   6678.00        0.02881        0.25217
   6679.00        0.02783        0.25331
   6680.00        0.02637        0.25446
   6681.00        0.02490        0.25558
   6682.00        0.02344        0.25671
   6683.00        0.02197        0.25783
   6684.00        0.02051        0.25894
   6685.00        0.01904        0.26004
   6686.00        0.01758        0.26114
   6687.00        0.01611        0.26224
   6688.00        0.01465        0.26332
   6689.00        0.01318        0.26440
   6690.00        0.01172        0.26549
   6691.00        0.01025        0.26656
   6692.00        0.00879        0.26764
   6693.00        0.00732        0.26869
   6694.00        0.00537        0.26976
   6695.00        0.00342        0.27081
   6696.00        0.00146        0.27187
   6697.00       -0.00049        0.27290
   6698.00       -0.00244        0.27394
   6699.00       -0.00391        0.27496
   6700.00       -0.00537        0.27597
   6701.00       -0.00684        0.27698
   6702.00       -0.00830        0.27797
   6703.00       -0.00977        0.27893
   6704.00       -0.01123        0.27989
   6705.00       -0.01270        0.28084
   6706.00       -0.01416        0.28175
   6707.00       -0.01562        0.28267
   6708.00       -0.01709        0.28354
   6709.00       -0.01855        0.28439
   6710.00       -0.02002        0.28522
   6711.00       -0.02148        0.28601
   6712.00       -0.02295        0.28679
   6713.00       -0.02393        0.28751
   6714.00       -0.02490        0.28821
   6715.00       -0.02588        0.28886
   6716.00       -0.02686        0.28949
   6717.00       -0.02783        0.29005
   6718.00       -0.02881        0.29059
   6719.00       -0.02979        0.29108
   6720.00       -0.03076        0.29152
   6721.00       -0.03125        0.29190
   6722.00       -0.03174        0.29222
   6723.00       -0.03223        0.29250
   6724.00       -0.03271        0.29272
   6725.00       -0.03320        0.29288
   6726.00       -0.03369        0.29298
   6727.00       -0.03418        0.29301
   6728.00       -0.03418        0.29300
   6729.00       -0.03418        0.29291
   6730.00       -0.03418        0.29276
   6731.00       -0.03418        0.29253
   6732.00       -0.03418        0.29224
   6733.00       -0.03418        0.29187
   6734.00       -0.03418        0.29144
   6735.00       -0.03369        0.29095
   6736.00       -0.03320        0.29039
   6737.00       -0.03271        0.28975
   6738.00       -0.03223        0.28905
   6739.00       -0.03174        0.28827
   6740.00       -0.03125        0.28743
   6741.00       -0.03076        0.28651
   6742.00       -0.03027        0.28554
   6743.00       -0.02979        0.28450
   6744.00       -0.02930        0.28339
   6745.00       -0.02832        0.28223
   6746.00       -0.02734        0.28099
   6747.00       -0.02637        0.27971
   6748.00       -0.02539        0.27837
   6749.00       -0.02441        0.27698
   6750.00       -0.02344        0.27553
   6751.00       -0.02246        0.27403
   6752.00       -0.02148        0.27249
   6753.00       -0.02051        0.27090
   6754.00       -0.01953        0.26929
   6755.00       -0.01855        0.26762
   6756.00       -0.01758        0.26595
   6757.00       -0.01660        0.26422
   6758.00       -0.01562        0.26248
   6759.00       -0.01465        0.26071
   6760.00       -0.01367        0.25894
   6761.00       -0.01270        0.25714
   6762.00       -0.01172        0.25534
   6763.00       -0.01074        0.25352
   6764.00       -0.00977        0.25172
   6765.00       -0.00879        0.24991
   6766.00       -0.00781        0.24811
   6767.00       -0.00684        0.24632
   6768.00       -0.00586        0.24455
   6769.00       -0.00488        0.24280
   6770.00       -0.00391        0.24107
   6771.00       -0.00293        0.23938
   6772.00       -0.00195        0.23770
   6773.00       -0.00098        0.23607
   6774.00        0.00000        0.23447
   6775.00        0.00098        0.23291
   6776.00        0.00146        0.23140
   6777.00        0.00195        0.22993
   6778.00        0.00244        0.22853
   6779.00        0.00293        0.22717
   6780.00        0.00342        0.22588
   6781.00        0.00391        0.22462
   6782.00        0.00439        0.22345
   6783.00        0.00488        0.22234
   6784.00        0.00537        0.22128
   6785.00        0.00586        0.22029
   6786.00        0.00635        0.21938
   6787.00        0.00684        0.21852
   6788.00        0.00732        0.21774
   6789.00        0.00781        0.21703
   6790.00        0.00781        0.21638
   6791.00        0.00781        0.21581
   6792.00        0.00781        0.21530
   6793.00        0.00781        0.21487
   6794.00        0.00781        0.21451
   6795.00        0.00781        0.21420
   6796.00        0.00781        0.21397
   6797.00        0.00781        0.21381
   6798.00        0.00781        0.21368
   6799.00        0.00781        0.21364
   6800.00        0.00781        0.21365
   6801.00        0.00781        0.21371
   6802.00        0.00781        0.21382
   6803.00        0.00781        0.21397
   6804.00        0.00732        0.21419
   6805.00        0.00684        0.21443
   6806.00        0.00635        0.21472
   6807.00        0.00586        0.21503
   6808.00        0.00537        0.21538
   6809.00        0.00488        0.21576
   6810.00        0.00439        0.21614
   6811.00        0.00391        0.21655
   6812.00        0.00342        0.21698
   6813.00        0.00293        0.21741
   6814.00        0.00244        0.21783
   6815.00        0.00195        0.21826
   6816.00        0.00146        0.21869
   6817.00        0.00098        0.21909
   6818.00        0.00049        0.21948
   6819.00        0.00000        0.21985
   6820.00       -0.00049        0.22018
   6821.00       -0.00098        0.22049
   6822.00       -0.00146        0.22076
   6823.00       -0.00195        0.22099
   6824.00       -0.00244        0.22116
   6825.00       -0.00293        0.22128
   6826.00       -0.00342        0.22136
   6827.00       -0.00391        0.22136
   6828.00       -0.00439        0.22131
   6829.00       -0.00488        0.22118
   6830.00       -0.00537        0.22098
   6831.00       -0.00586        0.22070
   6832.00       -0.00635        0.22034
   6833.00       -0.00684        0.21989
   6834.00       -0.00732        0.21935
   6835.00       -0.00781        0.21872
   6836.00       -0.00830        0.21800
   6837.00       -0.00879        0.21718
   6838.00       -0.00928        0.21625
   6839.00       -0.00977        0.21523
   6840.00       -0.01025        0.21410
   6841.00       -0.01074        0.21286
   6842.00       -0.01123        0.21152
   6843.00       -0.01123        0.21007
   6844.00       -0.01123        0.20851
   6845.00       -0.01123        0.20683
   6846.00       -0.01123        0.20505
   6847.00       -0.01123        0.20316
   6848.00       -0.01123        0.20116
   6849.00       -0.01123        0.19904
   6850.00       -0.01123        0.19681
   6851.00       -0.01123        0.19447
   6852.00       -0.01123        0.19202
   6853.00       -0.01123        0.18947
   6854.00       -0.01123        0.18680
   6855.00       -0.01123        0.18404
   6856.00       -0.01123        0.18117
   6857.00       -0.01074        0.17821
   6858.00       -0.01025        0.17514
   6859.00       -0.00977        0.17198
   6860.00       -0.00928        0.16873
   6861.00       -0.00879        0.16539
   6862.00       -0.00830        0.16196
   6863.00       -0.00781        0.15845
   6864.00       -0.00732        0.15485
   6865.00       -0.00684        0.15118
   6866.00       -0.00635        0.14745
   6867.00       -0.00586        0.14365
   6868.00       -0.00537        0.13977
   6869.00       -0.00488        0.13583
   6870.00       -0.00439        0.13185
   6871.00       -0.00342        0.12781
   6872.00       -0.00244        0.12372
   6873.00       -0.00146        0.11958
   6874.00       -0.00049        0.11542
   6875.00        0.00049        0.11121
   6876.00        0.00146        0.10696
   6877.00        0.00244        0.10271
   6878.00        0.00342        0.09842
   6879.00        0.00439        0.09410
   6880.00        0.00537        0.08978
   6881.00        0.00635        0.08545
   6882.00        0.00732        0.08112
   6883.00        0.00830        0.07677
   6884.00        0.00928        0.07243
   6885.00        0.01025        0.06810
   6886.00        0.01123        0.06377
   6887.00        0.01221        0.05945
   6888.00        0.01318        0.05516
   6889.00        0.01416        0.05087
   6890.00        0.01514        0.04662
   6891.00        0.01611        0.04239
   6892.00        0.01709        0.03819
   6893.00        0.01807        0.03403
   6894.00        0.01904        0.02989
   6895.00        0.02002        0.02579
   6896.00        0.02100        0.02173
   6897.00        0.02197        0.01772
   6898.00        0.02295        0.01375
   6899.00        0.02393        0.00981
   6900.00        0.02490        0.00594
   6901.00        0.02588        0.00211
   6902.00        0.02686       -0.00168
   6903.00        0.02783       -0.00540
   6904.00        0.02881       -0.00908
   6905.00        0.02979       -0.01270
   6906.00        0.03076       -0.01625
   6907.00        0.03174       -0.01976
   6908.00        0.03271       -0.02321
   6909.00        0.03369       -0.02660
   6910.00        0.03418       -0.02992
   6911.00        0.03467       -0.03319
   6912.00        0.03516       -0.03639
   6913.00        0.03564       -0.03954
   6914.00        0.03613       -0.04263
   6915.00        0.03662       -0.04565
   6916.00        0.03711       -0.04861
   6917.00        0.03760       -0.05151
   6918.00        0.03809       -0.05435
   6919.00        0.03857       -0.05713
   6920.00        0.03906       -0.05986
   6921.00        0.03906       -0.06252
   6922.00        0.03906       -0.06511
   6923.00        0.03906       -0.06764
   6924.00        0.03906       -0.07011
   6925.00        0.03906       -0.07253
   6926.00        0.03906       -0.07487
   6927.00        0.03906       -0.07716
   6928.00        0.03906       -0.07939
   6929.00        0.03906       -0.08156
   6930.00        0.03906       -0.08366
   6931.00        0.03857       -0.08571
   6932.00        0.03809       -0.08771
   6933.00        0.03760       -0.08963
   6934.00        0.03711       -0.09151
   6935.00        0.03662       -0.09331
   6936.00        0.03613       -0.09506
   6937.00        0.03564       -0.09676
   6938.00        0.03516       -0.09839
   6939.00        0.03467       -0.09996
   6940.00        0.03418       -0.10146
   6941.00        0.03369       -0.10291
   6942.00        0.03271       -0.10429
   6943.00        0.03174       -0.10562
   6944.00        0.03076       -0.10689
   6945.00        0.02979       -0.10809
   6946.00        0.02881       -0.10924
   6947.00        0.02783       -0.11032
   6948.00        0.02686       -0.11134
   6949.00        0.02588       -0.11229
   6950.00        0.02490       -0.11319
   6951.00        0.02393       -0.11401
   6952.00        0.02295       -0.11478
   6953.00        0.02197       -0.11546
   6954.00        0.02100       -0.11610
   6955.00        0.02002       -0.11665
   6956.00        0.01904       -0.11716
   6957.00        0.01807       -0.11758
   6958.00        0.01709       -0.11795
   6959.00        0.01611       -0.11824
   6960.00        0.01514       -0.11847
   6961.00        0.01416       -0.11862
   6962.00        0.01318       -0.11871
   6963.00        0.01221       -0.11873
   6964.00        0.01123       -0.11868
   6965.00        0.01074       -0.11856
   6966.00        0.01025       -0.11836
   6967.00        0.00977       -0.11810
   6968.00        0.00928       -0.11777
   6969.00        0.00879       -0.11737
   6970.00        0.00830       -0.11690
   6971.00        0.00781       -0.11636
   6972.00        0.00732       -0.11575
   6973.00        0.00684       -0.11507
   6974.00        0.00635       -0.11432
   6975.00        0.00586       -0.11349
   6976.00        0.00537       -0.11263
   6977.00        0.00488       -0.11166
   6978.00        0.00439       -0.11066
   6979.00        0.00391       -0.10957
   6980.00        0.00391       -0.10843
   6981.00        0.00391       -0.10722
   6982.00        0.00391       -0.10596
   6983.00        0.00391       -0.10463
   6984.00        0.00391       -0.10326
   6985.00        0.00391       -0.10181
   6986.00        0.00391       -0.10031
   6987.00        0.00391       -0.09877
   6988.00        0.00391       -0.09717
   6989.00        0.00391       -0.09552
   6990.00        0.00391       -0.09383
   6991.00        0.00391       -0.09209
   6992.00        0.00391       -0.09030
   6993.00        0.00391       -0.08849
   6994.00        0.00439       -0.08662
   6995.00        0.00488       -0.08473
   6996.00        0.00537       -0.08281
   6997.00        0.00586       -0.08084
   6998.00        0.00635       -0.07886
   6999.00        0.00684       -0.07684
   7000.00        0.00732       -0.07481
   7001.00        0.00781       -0.07277
   7002.00        0.00830       -0.07069
   7003.00        0.00879       -0.06860
   7004.00        0.00928       -0.06651
   7005.00        0.00977       -0.06441
   7006.00        0.01025       -0.06230
   7007.00        0.01074       -0.06018
   7008.00        0.01123       -0.05807
   7009.00        0.01172       -0.05595
   7010.00        0.01221       -0.05385
   7011.00        0.01270       -0.05174
   7012.00        0.01318       -0.04965
   7013.00        0.01367       -0.04758
   7014.00        0.01416       -0.04550
   7015.00        0.01465       -0.04346
   7016.00        0.01514       -0.04143
   7017.00        0.01562       -0.03941
   7018.00        0.01562       -0.03743
   7019.00        0.01562       -0.03546
   7020.00        0.01562       -0.03352
   7021.00        0.01562       -0.03162
   7022.00        0.01562       -0.02974
   7023.00        0.01562       -0.02789
   7024.00        0.01562       -0.02608
   7025.00        0.01562       -0.02431
   7026.00        0.01562       -0.02255
   7027.00        0.01562       -0.02084
   7028.00        0.01562       -0.01917
   7029.00        0.01562       -0.01753
   7030.00        0.01562       -0.01593
   7031.00        0.01562       -0.01436
   7032.00        0.01562       -0.01283
   7033.00        0.01562       -0.01135
   7034.00        0.01514       -0.00989
   7035.00        0.01465       -0.00848
   7036.00        0.01416       -0.00710
   7037.00        0.01367       -0.00575
   7038.00        0.01318       -0.00444
   7039.00        0.01270       -0.00317
   7040.00        0.01221       -0.00194
   7041.00        0.01172       -0.00072
   7042.00        0.01123        0.00046
   7043.00        0.01074        0.00162
   7044.00        0.01025        0.00273
   7045.00        0.00977        0.00383
   7046.00        0.00928        0.00491
   7047.00        0.00879        0.00597
   7048.00        0.00830        0.00699
   7049.00        0.00781        0.00801
   7050.00        0.00732        0.00902
   7051.00        0.00635        0.00999
   7052.00        0.00537        0.01099
   7053.00        0.00439        0.01195
   7054.00        0.00342        0.01291
   7055.00        0.00244        0.01387
   7056.00        0.00146        0.01483
   7057.00        0.00049        0.01581
   7058.00       -0.00049        0.01677
   7059.00       -0.00146        0.01775
   7060.00       -0.00244        0.01874
   7061.00       -0.00342        0.01974
   7062.00       -0.00439        0.02077
   7063.00       -0.00537        0.02180
   7064.00       -0.00635        0.02287
   7065.00       -0.00732        0.02396
   7066.00       -0.00830        0.02509
   7067.00       -0.00928        0.02623
   7068.00       -0.01025        0.02742
   7069.00       -0.01123        0.02864
   7070.00       -0.01221        0.02991
   7071.00       -0.01318        0.03120
   7072.00       -0.01416        0.03256
   7073.00       -0.01514        0.03395
   7074.00       -0.01611        0.03539
   7075.00       -0.01709        0.03688
   7076.00       -0.01807        0.03841
   7077.00       -0.01904        0.04001
   7078.00       -0.02002        0.04164
   7079.00       -0.02100        0.04335
   7080.00       -0.02148        0.04510
   7081.00       -0.02197        0.04691
   7082.00       -0.02246        0.04878
   7083.00       -0.02295        0.05070
   7084.00       -0.02344        0.05269
   7085.00       -0.02393        0.05473
   7086.00       -0.02441        0.05684
   7087.00       -0.02490        0.05901
   7088.00       -0.02539        0.06123
   7089.00       -0.02588        0.06351
   7090.00       -0.02637        0.06584
   7091.00       -0.02686        0.06824
   7092.00       -0.02734        0.07069
   7093.00       -0.02783        0.07320
   7094.00       -0.02832        0.07576
   7095.00       -0.02881        0.07837
   7096.00       -0.02881        0.08102
   7097.00       -0.02881        0.08374
   7098.00       -0.02881        0.08649
   7099.00       -0.02881        0.08929
   7100.00       -0.02881        0.09213
   7101.00       -0.02881        0.09502
   7102.00       -0.02881        0.09793
   7103.00       -0.02881        0.10088
   7104.00       -0.02881        0.10385
   7105.00       -0.02881        0.10686
   7106.00       -0.02881        0.10988
   7107.00       -0.02881        0.11293
   7108.00       -0.02881        0.11600
   7109.00       -0.02881        0.11906
   7110.00       -0.02881        0.12216
   7111.00       -0.02881        0.12524
   7112.00       -0.02832        0.12834
   7113.00       -0.02783        0.13144
   7114.00       -0.02734        0.13452
   7115.00       -0.02686        0.13759
   7116.00       -0.02637        0.14066
   7117.00       -0.02588        0.14369
   7118.00       -0.02539        0.14670
   7119.00       -0.02490        0.14969
   7120.00       -0.02441        0.15265
   7121.00       -0.02393        0.15556
   7122.00       -0.02344        0.15845
   7123.00       -0.02295        0.16127
   7124.00       -0.02246        0.16406
   7125.00       -0.02197        0.16679
   7126.00       -0.02148        0.16946
   7127.00       -0.02100        0.17207
   7128.00       -0.02051        0.17462
   7129.00       -0.02002        0.17709
   7130.00       -0.01953        0.17950
   7131.00       -0.01904        0.18182
   7132.00       -0.01855        0.18407
   7133.00       -0.01807        0.18623
   7134.00       -0.01758        0.18831
   7135.00       -0.01660        0.19031
   7136.00       -0.01562        0.19220
   7137.00       -0.01465        0.19400
   7138.00       -0.01367        0.19569
   7139.00       -0.01270        0.19730
   7140.00       -0.01172        0.19879
   7141.00       -0.01074        0.20018
   7142.00       -0.00977        0.20146
   7143.00       -0.00928        0.20264
   7144.00       -0.00879        0.20370
   7145.00       -0.00830        0.20467
   7146.00       -0.00781        0.20551
   7147.00       -0.00732        0.20624
   7148.00       -0.00684        0.20685
   7149.00       -0.00635        0.20735
   7150.00       -0.00586        0.20773
   7151.00       -0.00537        0.20799
   7152.00       -0.00488        0.20816
   7153.00       -0.00439        0.20819
   7154.00       -0.00391        0.20813
   7155.00       -0.00342        0.20795
   7156.00       -0.00293        0.20766
   7157.00       -0.00244        0.20724
   7158.00       -0.00195        0.20674
   7159.00       -0.00146        0.20612
   7160.00       -0.00098        0.20540
   7161.00       -0.00049        0.20457
   7162.00        0.00000        0.20366
   7163.00        0.00049        0.20264
   7164.00        0.00049        0.20152
   7165.00        0.00049        0.20032
   7166.00        0.00049        0.19902
   7167.00        0.00049        0.19765
   7168.00        0.00049        0.19618
   7169.00        0.00049        0.19464
   7170.00        0.00049        0.19302
   7171.00        0.00049        0.19135
   7172.00        0.00049        0.18959
   7173.00        0.00049        0.18777
   7174.00        0.00049        0.18590
   7175.00        0.00049        0.18398
   7176.00        0.00049        0.18199
   7177.00        0.00000        0.17996
   7178.00       -0.00049        0.17789
   7179.00       -0.00098        0.17578
   7180.00       -0.00146        0.17363
   7181.00       -0.00195        0.17145
   7182.00       -0.00244        0.16924
   7183.00       -0.00293        0.16701
   7184.00       -0.00342        0.16476
   7185.00       -0.00391        0.16249
   7186.00       -0.00439        0.16022
   7187.00       -0.00488        0.15793
   7188.00       -0.00537        0.15564
   7189.00       -0.00586        0.15335
   7190.00       -0.00635        0.15105
   7191.00       -0.00684        0.14877
   7192.00       -0.00732        0.14648
   7193.00       -0.00781        0.14423
   7194.00       -0.00830        0.14197
   7195.00       -0.00879        0.13972
   7196.00       -0.00928        0.13751
   7197.00       -0.00977        0.13531
   7198.00       -0.01025        0.13313
   7199.00       -0.01074        0.13098
   7200.00       -0.01123        0.12886
   7201.00       -0.01172        0.12675
   7202.00       -0.01221        0.12469
   7203.00       -0.01270        0.12265
   7204.00       -0.01318        0.12065
   7205.00       -0.01367        0.11867
   7206.00       -0.01416        0.11673
   7207.00       -0.01465        0.11481
   7208.00       -0.01514        0.11293
   7209.00       -0.01562        0.11108
   7210.00       -0.01611        0.10925
   7211.00       -0.01660        0.10747
   7212.00       -0.01709        0.10571
   7213.00       -0.01758        0.10399
   7214.00       -0.01807        0.10228
   7215.00       -0.01855        0.10060
   7216.00       -0.01904        0.09895
   7217.00       -0.01904        0.09734
   7218.00       -0.01904        0.09573
   7219.00       -0.01904        0.09415
   7220.00       -0.01904        0.09258
   7221.00       -0.01904        0.09103
   7222.00       -0.01904        0.08949
   7223.00       -0.01904        0.08797
   7224.00       -0.01904        0.08646
   7225.00       -0.01904        0.08495
   7226.00       -0.01904        0.08345
   7227.00       -0.01904        0.08194
   7228.00       -0.01855        0.08044
   7229.00       -0.01807        0.07893
   7230.00       -0.01758        0.07744
   7231.00       -0.01709        0.07591
   7232.00       -0.01660        0.07439
   7233.00       -0.01611        0.07286
   7234.00       -0.01562        0.07130
   7235.00       -0.01514        0.06975
   7236.00       -0.01465        0.06816
   7237.00       -0.01416        0.06656
   7238.00       -0.01367        0.06494
   7239.00       -0.01318        0.06329
   7240.00       -0.01221        0.06161
   7241.00       -0.01123        0.05992
   7242.00       -0.01025        0.05820
   7243.00       -0.00928        0.05644
   7244.00       -0.00830        0.05466
   7245.00       -0.00732        0.05284
   7246.00       -0.00635        0.05099
   7247.00       -0.00537        0.04912
   7248.00       -0.00439        0.04721
   7249.00       -0.00342        0.04527
   7250.00       -0.00244        0.04332
   7251.00       -0.00146        0.04132
   7252.00       -0.00049        0.03929
   7253.00        0.00049        0.03725
   7254.00        0.00146        0.03517
   7255.00        0.00244        0.03307
   7256.00        0.00342        0.03094
   7257.00        0.00439        0.02881
   7258.00        0.00537        0.02666
   7259.00        0.00586        0.02449
   7260.00        0.00635        0.02231
   7261.00        0.00684        0.02013
   7262.00        0.00732        0.01793
   7263.00        0.00781        0.01573
   7264.00        0.00830        0.01355
   7265.00        0.00879        0.01137
   7266.00        0.00928        0.00920
   7267.00        0.00977        0.00706
   7268.00        0.01025        0.00493
   7269.00        0.01074        0.00284
   7270.00        0.01123        0.00076
   7271.00        0.01172       -0.00127
   7272.00        0.01172       -0.00325
   7273.00        0.01172       -0.00519
   7274.00        0.01172       -0.00708
   7275.00        0.01172       -0.00891
   7276.00        0.01172       -0.01068
   7277.00        0.01172       -0.01237
   7278.00        0.01172       -0.01399
   7279.00        0.01172       -0.01553
   7280.00        0.01172       -0.01698
   7281.00        0.01172       -0.01834
   7282.00        0.01172       -0.01961
   7283.00        0.01172       -0.02077
   7284.00        0.01172       -0.02182
   7285.00        0.01172       -0.02277
   7286.00        0.01172       -0.02359
   7287.00        0.01172       -0.02429
   7288.00        0.01123       -0.02486
   7289.00        0.01074       -0.02530
   7290.00        0.01025       -0.02559
   7291.00        0.00977       -0.02576
   7292.00        0.00928       -0.02577
   7293.00        0.00879       -0.02563
   7294.00        0.00830       -0.02536
   7295.00        0.00781       -0.02492
   7296.00        0.00732       -0.02432
   7297.00        0.00684       -0.02356
   7298.00        0.00635       -0.02264
   7299.00        0.00586       -0.02155
   7300.00        0.00586       -0.02029
   7301.00        0.00586       -0.01888
   7302.00        0.00586       -0.01729
   7303.00        0.00586       -0.01552
   7304.00        0.00586       -0.01358
   7305.00        0.00586       -0.01147
   7306.00        0.00586       -0.00920
   7307.00        0.00586       -0.00676
   7308.00        0.00586       -0.00415
   7309.00        0.00586       -0.00136
   7310.00        0.00586        0.00159
   7311.00        0.00586        0.00468
   7312.00        0.00586        0.00797
   7313.00        0.00586        0.01138
   7314.00        0.00586        0.01497
   7315.00        0.00635        0.01871
   7316.00        0.00684        0.02258
   7317.00        0.00732        0.02661
   7318.00        0.00781        0.03078
   7319.00        0.00830        0.03508
   7320.00        0.00879        0.03951
   7321.00        0.00928        0.04405
   7322.00        0.00977        0.04872
   7323.00        0.01025        0.05351
   7324.00        0.01074        0.05840
   7325.00        0.01123        0.06339
   7326.00        0.01172        0.06848
   7327.00        0.01221        0.07365
   7328.00        0.01318        0.07890
   7329.00        0.01416        0.08423
   7330.00        0.01514        0.08963
   7331.00        0.01611        0.09508
   7332.00        0.01709        0.10059
   7333.00        0.01807        0.10614
   7334.00        0.01904        0.11172
   7335.00        0.02002        0.11736
   7336.00        0.02100        0.12300
   7337.00        0.02197        0.12866
   7338.00        0.02295        0.13434
   7339.00        0.02393        0.14001
   7340.00        0.02490        0.14568
   7341.00        0.02588        0.15132
   7342.00        0.02637        0.15697
   7343.00        0.02686        0.16257
   7344.00        0.02734        0.16814
   7345.00        0.02783        0.17368
   7346.00        0.02832        0.17915
   7347.00        0.02881        0.18459
   7348.00        0.02930        0.18996
   7349.00        0.02979        0.19527
   7350.00        0.03027        0.20050
   7351.00        0.03076        0.20564
   7352.00        0.03125        0.21072
   7353.00        0.03125        0.21570
   7354.00        0.03125        0.22060
   7355.00        0.03125        0.22539
   7356.00        0.03125        0.23007
   7357.00        0.03125        0.23465
   7358.00        0.03125        0.23912
   7359.00        0.03125        0.24348
   7360.00        0.03076        0.24773
   7361.00        0.03027        0.25185
   7362.00        0.02979        0.25584
   7363.00        0.02930        0.25970
   7364.00        0.02881        0.26344
   7365.00        0.02832        0.26706
   7366.00        0.02783        0.27054
   7367.00        0.02686        0.27388
   7368.00        0.02588        0.27710
   7369.00        0.02490        0.28017
   7370.00        0.02393        0.28311
   7371.00        0.02295        0.28592
   7372.00        0.02197        0.28859
   7373.00        0.02100        0.29112
   7374.00        0.02002        0.29352
   7375.00        0.01855        0.29579
   7376.00        0.01709        0.29791
   7377.00        0.01562        0.29993
   7378.00        0.01416        0.30179
   7379.00        0.01270        0.30353
   7380.00        0.01123        0.30515
   7381.00        0.00977        0.30663
   7382.00        0.00830        0.30800
   7383.00        0.00684        0.30923
   7384.00        0.00537        0.31036
   7385.00        0.00391        0.31137
   7386.00        0.00244        0.31226
   7387.00        0.00098        0.31305
   7388.00       -0.00049        0.31372
   7389.00       -0.00195        0.31430
   7390.00       -0.00342        0.31477
   7391.00       -0.00488        0.31514
   7392.00       -0.00635        0.31543
   7393.00       -0.00781        0.31561
   7394.00       -0.00928        0.31572
   7395.00       -0.01074        0.31573
   7396.00       -0.01221        0.31567
   7397.00       -0.01367        0.31554
   7398.00       -0.01514        0.31532
   7399.00       -0.01660        0.31505
   7400.00       -0.01807        0.31470
   7401.00       -0.01953        0.31429
   7402.00       -0.02051        0.31381
   7403.00       -0.02148        0.31329
   7404.00       -0.02246        0.31271
   7405.00       -0.02344        0.31209
   7406.00       -0.02441        0.31142
   7407.00       -0.02539        0.31071
   7408.00       -0.02637        0.30995
   7409.00       -0.02686        0.30917
   7410.00       -0.02734        0.30835
   7411.00       -0.02783        0.30751
   7412.00       -0.02832        0.30663
   7413.00       -0.02881        0.30573
   7414.00       -0.02930        0.30481
   7415.00       -0.02979        0.30386
   7416.00       -0.02979        0.30290
   7417.00       -0.02979        0.30193
   7418.00       -0.02979        0.30093
   7419.00       -0.02979        0.29994
   7420.00       -0.02979        0.29893
   7421.00       -0.02979        0.29791
   7422.00       -0.02979        0.29689
   7423.00       -0.02930        0.29587
   7424.00       -0.02881        0.29483
   7425.00       -0.02832        0.29381
   7426.00       -0.02783        0.29277
   7427.00       -0.02734        0.29173
   7428.00       -0.02686        0.29070
   7429.00       -0.02637        0.28967
   7430.00       -0.02588        0.28864
   7431.00       -0.02539        0.28761
   7432.00       -0.02490        0.28658
   7433.00       -0.02441        0.28555
   7434.00       -0.02344        0.28455
   7435.00       -0.02246        0.28352
   7436.00       -0.02148        0.28250
   7437.00       -0.02051        0.28149
   7438.00       -0.01953        0.28049
   7439.00       -0.01855        0.27948
   7440.00       -0.01758        0.27847
   7441.00       -0.01660        0.27747
   7442.00       -0.01562        0.27646
   7443.00       -0.01465        0.27545
   7444.00       -0.01367        0.27444
   7445.00       -0.01270        0.27344
   7446.00       -0.01172        0.27242
   7447.00       -0.01074        0.27141
   7448.00       -0.00977        0.27039
   7449.00       -0.00928        0.26936
   7450.00       -0.00879        0.26834
   7451.00       -0.00830        0.26730
   7452.00       -0.00781        0.26625
   7453.00       -0.00732        0.26520
   7454.00       -0.00684        0.26413
   7455.00       -0.00635        0.26306
   7456.00       -0.00586        0.26196
   7457.00       -0.00537        0.26086
   7458.00       -0.00488        0.25975
   7459.00       -0.00439        0.25862
   7460.00       -0.00391        0.25748
   7461.00       -0.00342        0.25632
   7462.00       -0.00342        0.25514
   7463.00       -0.00342        0.25394
   7464.00       -0.00342        0.25272
   7465.00       -0.00342        0.25148
   7466.00       -0.00342        0.25021
   7467.00       -0.00342        0.24893
   7468.00       -0.00342        0.24763
   7469.00       -0.00342        0.24631
   7470.00       -0.00342        0.24495
   7471.00       -0.00342        0.24358
   7472.00       -0.00342        0.24217
   7473.00       -0.00342        0.24074
   7474.00       -0.00342        0.23929
   7475.00       -0.00391        0.23781
   7476.00       -0.00439        0.23631
   7477.00       -0.00488        0.23477
   7478.00       -0.00537        0.23322
   7479.00       -0.00586        0.23163
   7480.00       -0.00635        0.23003
   7481.00       -0.00684        0.22838
   7482.00       -0.00732        0.22672
   7483.00       -0.00781        0.22504
   7484.00       -0.00830        0.22331
   7485.00       -0.00879        0.22157
   7486.00       -0.00928        0.21980
   7487.00       -0.00977        0.21802
   7488.00       -0.00977        0.21619
   7489.00       -0.00977        0.21436
   7490.00       -0.00977        0.21249
   7491.00       -0.00977        0.21060
   7492.00       -0.00977        0.20869
   7493.00       -0.00977        0.20677
   7494.00       -0.00977        0.20482
   7495.00       -0.00977        0.20285
   7496.00       -0.00977        0.20087
   7497.00       -0.00977        0.19887
   7498.00       -0.00977        0.19684
   7499.00       -0.00977        0.19481
   7500.00       -0.00977        0.19276
   7501.00       -0.00977        0.19070
   7502.00       -0.00928        0.18863
   7503.00       -0.00879        0.18654
   7504.00       -0.00830        0.18445
   7505.00       -0.00781        0.18236
   7506.00       -0.00732        0.18025
   7507.00       -0.00684        0.17815
   7508.00       -0.00635        0.17603
   7509.00       -0.00586        0.17392
   7510.00       -0.00537        0.17180
   7511.00       -0.00488        0.16969
   7512.00       -0.00439        0.16759
   7513.00       -0.00391        0.16548
   7514.00       -0.00293        0.16339
   7515.00       -0.00195        0.16130
   7516.00       -0.00098        0.15923
   7517.00        0.00000        0.15717
   7518.00        0.00098        0.15511
   7519.00        0.00195        0.15308
   7520.00        0.00293        0.15105
   7521.00        0.00391        0.14905
   7522.00        0.00488        0.14706
   7523.00        0.00586        0.14511
   7524.00        0.00684        0.14317
   7525.00        0.00781        0.14127
   7526.00        0.00879        0.13939
   7527.00        0.00977        0.13754
   7528.00        0.01074        0.13571
   7529.00        0.01172        0.13393
   7530.00        0.01270        0.13217
   7531.00        0.01367        0.13046
   7532.00        0.01465        0.12878
   7533.00        0.01562        0.12714
   7534.00        0.01660        0.12553
   7535.00        0.01758        0.12398
   7536.00        0.01855        0.12247
   7537.00        0.01953        0.12100
   7538.00        0.02051        0.11958
   7539.00        0.02148        0.11821
   7540.00        0.02197        0.11690
   7541.00        0.02246        0.11563
   7542.00        0.02295        0.11441
   7543.00        0.02344        0.11325
   7544.00        0.02393        0.11215
   7545.00        0.02441        0.11110
   7546.00        0.02490        0.11011
   7547.00        0.02539        0.10918
   7548.00        0.02588        0.10831
   7549.00        0.02637        0.10750
   7550.00        0.02686        0.10675
   7551.00        0.02734        0.10608
   7552.00        0.02734        0.10545
   7553.00        0.02734        0.10490
   7554.00        0.02734        0.10442
   7555.00        0.02734        0.10399
   7556.00        0.02734        0.10364
   7557.00        0.02734        0.10336
   7558.00        0.02734        0.10315
   7559.00        0.02734        0.10300
   7560.00        0.02734        0.10292
   7561.00        0.02734        0.10292
   7562.00        0.02734        0.10298
   7563.00        0.02734        0.10312
   7564.00        0.02734        0.10332
   7565.00        0.02734        0.10359
   7566.00        0.02734        0.10394
   7567.00        0.02686        0.10437
   7568.00        0.02637        0.10486
   7569.00        0.02588        0.10542
   7570.00        0.02539        0.10605
   7571.00        0.02490        0.10677
   7572.00        0.02441        0.10754
   7573.00        0.02393        0.10838
   7574.00        0.02344        0.10930
   7575.00        0.02295        0.11029
   7576.00        0.02246        0.11134
   7577.00        0.02197        0.11246
   7578.00        0.02148        0.11365
   7579.00        0.02100        0.11491
   7580.00        0.02051        0.11624
   7581.00        0.02002        0.11763
   7582.00        0.01953        0.11909
   7583.00        0.01953        0.12061
   7584.00        0.01953        0.12219
   7585.00        0.01953        0.12384
   7586.00        0.01953        0.12555
   7587.00        0.01953        0.12732
   7588.00        0.01953        0.12915
   7589.00        0.01953        0.13104
   7590.00        0.01953        0.13300
   7591.00        0.01953        0.13499
   7592.00        0.01953        0.13705
   7593.00        0.01953        0.13916
   7594.00        0.01953        0.14133
   7595.00        0.01953        0.14355
   7596.00        0.01953        0.14581
   7597.00        0.01953        0.14813
   7598.00        0.01953        0.15050
   7599.00        0.01953        0.15291
   7600.00        0.01953        0.15536
   7601.00        0.01953        0.15787
   7602.00        0.01953        0.16042
   7603.00        0.01953        0.16299
   7604.00        0.01953        0.16562
   7605.00        0.01953        0.16827
   7606.00        0.01953        0.17097
   7607.00        0.01953        0.17371
   7608.00        0.01953        0.17648
   7609.00        0.01953        0.17928
   7610.00        0.01904        0.18211
   7611.00        0.01855        0.18497
   7612.00        0.01807        0.18787
   7613.00        0.01758        0.19078
   7614.00        0.01709        0.19373
   7615.00        0.01660        0.19669
   7616.00        0.01611        0.19968
   7617.00        0.01562        0.20268
   7618.00        0.01514        0.20572
   7619.00        0.01465        0.20877
   7620.00        0.01416        0.21182
   7621.00        0.01367        0.21490
   7622.00        0.01318        0.21800
   7623.00        0.01221        0.22112
   7624.00        0.01123        0.22424
   7625.00        0.01025        0.22737
   7626.00        0.00928        0.23053
   7627.00        0.00830        0.23367
   7628.00        0.00732        0.23683
   7629.00        0.00635        0.24001
   7630.00        0.00537        0.24318
   7631.00        0.00439        0.24635
   7632.00        0.00342        0.24953
   7633.00        0.00244        0.25272
   7634.00        0.00146        0.25589
   7635.00        0.00049        0.25908
   7636.00       -0.00049        0.26225
   7637.00       -0.00146        0.26543
   7638.00       -0.00293        0.26860
   7639.00       -0.00439        0.27177
   7640.00       -0.00586        0.27493
   7641.00       -0.00732        0.27809
   7642.00       -0.00879        0.28125
   7643.00       -0.01025        0.28439
   7644.00       -0.01172        0.28752
   7645.00       -0.01318        0.29065
   7646.00       -0.01465        0.29376
   7647.00       -0.01562        0.29686
   7648.00       -0.01660        0.29994
   7649.00       -0.01758        0.30302
   7650.00       -0.01855        0.30608
   7651.00       -0.01953        0.30913
   7652.00       -0.02051        0.31215
   7653.00       -0.02148        0.31517
   7654.00       -0.02246        0.31816
   7655.00       -0.02344        0.32114
   7656.00       -0.02441        0.32408
   7657.00       -0.02539        0.32703
   7658.00       -0.02637        0.32993
   7659.00       -0.02686        0.33282
   7660.00       -0.02734        0.33569
   7661.00       -0.02783        0.33853
   7662.00       -0.02832        0.34135
   7663.00       -0.02881        0.34415
   7664.00       -0.02930        0.34691
   7665.00       -0.02930        0.34964
   7666.00       -0.02930        0.35236
   7667.00       -0.02930        0.35503
   7668.00       -0.02930        0.35767
   7669.00       -0.02930        0.36029
   7670.00       -0.02930        0.36287
   7671.00       -0.02881        0.36542
   7672.00       -0.02832        0.36794
   7673.00       -0.02783        0.37041
   7674.00       -0.02734        0.37285
   7675.00       -0.02686        0.37524
   7676.00       -0.02637        0.37761
   7677.00       -0.02539        0.37993
   7678.00       -0.02441        0.38220
   7679.00       -0.02344        0.38443
   7680.00       -0.02246        0.38663
   7681.00       -0.02148        0.38876
   7682.00       -0.02051        0.39087
   7683.00       -0.01904        0.39291
   7684.00       -0.01758        0.39491
   7685.00       -0.01611        0.39687
   7686.00       -0.01465        0.39877
   7687.00       -0.01318        0.40060
   7688.00       -0.01172        0.40240
   7689.00       -0.01025        0.40413
   7690.00       -0.00879        0.40581
   7691.00       -0.00732        0.40742
   7692.00       -0.00586        0.40900
   7693.00       -0.00439        0.41049
   7694.00       -0.00293        0.41193
   7695.00       -0.00146        0.41330
   7696.00        0.00000        0.41460
   7697.00        0.00146        0.41583
   7698.00        0.00293        0.41701
   7699.00        0.00439        0.41811
   7700.00        0.00586        0.41914
   7701.00        0.00732        0.42010
   7702.00        0.00879        0.42099
   7703.00        0.01025        0.42180
   7704.00        0.01172        0.42255
   7705.00        0.01318        0.42320
   7706.00        0.01465        0.42378
   7707.00        0.01611        0.42429
   7708.00        0.01758        0.42471
   7709.00        0.01855        0.42505
   7710.00        0.01953        0.42531
   7711.00        0.02051        0.42549
   7712.00        0.02148        0.42558
   7713.00        0.02246        0.42558
   7714.00        0.02344        0.42551
   7715.00        0.02441        0.42534
   7716.00        0.02490        0.42509
   7717.00        0.02539        0.42474
   7718.00        0.02588        0.42432
   7719.00        0.02637        0.42378
   7720.00        0.02686        0.42317
   7721.00        0.02686        0.42247
   7722.00        0.02686        0.42166
   7723.00        0.02686        0.42078
   7724.00        0.02686        0.41980
   7725.00        0.02686        0.41872
   7726.00        0.02637        0.41756
   7727.00        0.02588        0.41629
   7728.00        0.02539        0.41495
   7729.00        0.02490        0.41350
   7730.00        0.02441        0.41197
   7731.00        0.02393        0.41034
   7732.00        0.02295        0.40862
   7733.00        0.02197        0.40681
   7734.00        0.02100        0.40491
   7735.00        0.02002        0.40292
   7736.00        0.01904        0.40085
   7737.00        0.01807        0.39868
   7738.00        0.01709        0.39642
   7739.00        0.01562        0.39409
   7740.00        0.01416        0.39166
   7741.00        0.01270        0.38918
   7742.00        0.01123        0.38658
   7743.00        0.00977        0.38393
   7744.00        0.00830        0.38118
   7745.00        0.00684        0.37837
   7746.00        0.00537        0.37549
   7747.00        0.00391        0.37253
   7748.00        0.00244        0.36949
   7749.00        0.00098        0.36639
   7750.00       -0.00049        0.36324
   7751.00       -0.00195        0.36002
   7752.00       -0.00342        0.35674
   7753.00       -0.00488        0.35339
   7754.00       -0.00635        0.35001
   7755.00       -0.00781        0.34656
   7756.00       -0.00928        0.34308
   7757.00       -0.01074        0.33954
   7758.00       -0.01221        0.33595
   7759.00       -0.01367        0.33234
   7760.00       -0.01514        0.32869
   7761.00       -0.01611        0.32501
   7762.00       -0.01709        0.32129
   7763.00       -0.01807        0.31757
   7764.00       -0.01904        0.31380
   7765.00       -0.02002        0.31003
   7766.00       -0.02100        0.30623
   7767.00       -0.02197        0.30243
   7768.00       -0.02246        0.29861
   7769.00       -0.02295        0.29480
   7770.00       -0.02344        0.29097
   7771.00       -0.02393        0.28716
   7772.00       -0.02441        0.28334
   7773.00       -0.02490        0.27954
   7774.00       -0.02490        0.27576
   7775.00       -0.02490        0.27199
   7776.00       -0.02490        0.26823
   7777.00       -0.02490        0.26451
   7778.00       -0.02490        0.26080
   7779.00       -0.02490        0.25713
   7780.00       -0.02441        0.25349
   7781.00       -0.02393        0.24989
   7782.00       -0.02344        0.24632
   7783.00       -0.02295        0.24280
   7784.00       -0.02246        0.23932
   7785.00       -0.02197        0.23589
   7786.00       -0.02148        0.23250
   7787.00       -0.02100        0.22917
   7788.00       -0.02002        0.22589
   7789.00       -0.01904        0.22267
   7790.00       -0.01807        0.21951
   7791.00       -0.01709        0.21642
   7792.00       -0.01611        0.21338
   7793.00       -0.01514        0.21040
   7794.00       -0.01416        0.20750
   7795.00       -0.01318        0.20467
   7796.00       -0.01221        0.20189
   7797.00       -0.01123        0.19919
   7798.00       -0.01025        0.19655
   7799.00       -0.00928        0.19398
   7800.00       -0.00830        0.19150
   7801.00       -0.00732        0.18909
   7802.00       -0.00635        0.18674
   7803.00       -0.00537        0.18446
   7804.00       -0.00439        0.18227
   7805.00       -0.00342        0.18013
   7806.00       -0.00244        0.17807
   7807.00       -0.00146        0.17609
   7808.00       -0.00049        0.17418
   7809.00        0.00049        0.17233
   7810.00        0.00098        0.17055
   7811.00        0.00146        0.16884
   7812.00        0.00195        0.16721
   7813.00        0.00244        0.16562
   7814.00        0.00293        0.16411
   7815.00        0.00342        0.16264
   7816.00        0.00391        0.16125
   7817.00        0.00439        0.15991
   7818.00        0.00488        0.15863
   7819.00        0.00488        0.15739
   7820.00        0.00488        0.15622
   7821.00        0.00488        0.15509
   7822.00        0.00488        0.15399
   7823.00        0.00488        0.15295
   7824.00        0.00488        0.15195
   7825.00        0.00488        0.15099
   7826.00        0.00488        0.15005
   7827.00        0.00439        0.14914
   7828.00        0.00391        0.14827
   7829.00        0.00342        0.14743
   7830.00        0.00293        0.14661
   7831.00        0.00244        0.14580
   7832.00        0.00195        0.14500
   7833.00        0.00146        0.14423
   7834.00        0.00098        0.14346
   7835.00        0.00049        0.14272
   7836.00        0.00000        0.14195
   7837.00       -0.00049        0.14120
   7838.00       -0.00098        0.14046
   7839.00       -0.00146        0.13969
   7840.00       -0.00244        0.13893
   7841.00       -0.00342        0.13817
   7842.00       -0.00439        0.13739
   7843.00       -0.00537        0.13658
   7844.00       -0.00635        0.13577
   7845.00       -0.00732        0.13493
   7846.00       -0.00830        0.13408
   7847.00       -0.00928        0.13321
   7848.00       -0.00977        0.13231
   7849.00       -0.01025        0.13138
   7850.00       -0.01074        0.13042
   7851.00       -0.01123        0.12944
   7852.00       -0.01172        0.12842
   7853.00       -0.01221        0.12737
   7854.00       -0.01270        0.12630
   7855.00       -0.01318        0.12518
   7856.00       -0.01367        0.12402
   7857.00       -0.01416        0.12285
   7858.00       -0.01465        0.12163
   7859.00       -0.01514        0.12038
   7860.00       -0.01562        0.11908
   7861.00       -0.01562        0.11777
   7862.00       -0.01562        0.11641
   7863.00       -0.01562        0.11501
   7864.00       -0.01562        0.11359
   7865.00       -0.01562        0.11214
   7866.00       -0.01562        0.11064
   7867.00       -0.01562        0.10913
   7868.00       -0.01562        0.10759
   7869.00       -0.01562        0.10602
   7870.00       -0.01562        0.10442
   7871.00       -0.01514        0.10280
   7872.00       -0.01465        0.10115
   7873.00       -0.01416        0.09950
   7874.00       -0.01367        0.09782
   7875.00       -0.01318        0.09613
   7876.00       -0.01270        0.09442
   7877.00       -0.01221        0.09271
   7878.00       -0.01172        0.09100
   7879.00       -0.01123        0.08928
   7880.00       -0.01074        0.08755
   7881.00       -0.01025        0.08583
   7882.00       -0.00977        0.08411
   7883.00       -0.00928        0.08240
   7884.00       -0.00879        0.08070
   7885.00       -0.00830        0.07901
   7886.00       -0.00781        0.07735
   7887.00       -0.00732        0.07570
   7888.00       -0.00684        0.07407
   7889.00       -0.00635        0.07248
   7890.00       -0.00586        0.07091
   7891.00       -0.00537        0.06937
   7892.00       -0.00488        0.06786
   7893.00       -0.00439        0.06639
   7894.00       -0.00391        0.06497
   7895.00       -0.00342        0.06360
   7896.00       -0.00293        0.06226
   7897.00       -0.00244        0.06097
   7898.00       -0.00195        0.05974
   7899.00       -0.00195        0.05856
   7900.00       -0.00195        0.05745
   7901.00       -0.00195        0.05638
   7902.00       -0.00195        0.05539
   7903.00       -0.00195        0.05446
   7904.00       -0.00195        0.05359
   7905.00       -0.00195        0.05278
   7906.00       -0.00195        0.05205
   7907.00       -0.00195        0.05138
   7908.00       -0.00195        0.05080
   7909.00       -0.00244        0.05028
   7910.00       -0.00293        0.04982
   7911.00       -0.00342        0.04945
   7912.00       -0.00391        0.04916
   7913.00       -0.00439        0.04895
   7914.00       -0.00488        0.04881
   7915.00       -0.00537        0.04874
   7916.00       -0.00586        0.04875
   7917.00       -0.00635        0.04884
   7918.00       -0.00684        0.04901
   7919.00       -0.00781        0.04926
   7920.00       -0.00879        0.04959
   7921.00       -0.00977        0.04999
   7922.00       -0.01074        0.05046
   7923.00       -0.01172        0.05101
   7924.00       -0.01270        0.05162
   7925.00       -0.01367        0.05232
   7926.00       -0.01465        0.05309
   7927.00       -0.01562        0.05391
   7928.00       -0.01660        0.05481
   7929.00       -0.01758        0.05579
   7930.00       -0.01855        0.05681
   7931.00       -0.01953        0.05791
   7932.00       -0.02051        0.05907
   7933.00       -0.02148        0.06029
   7934.00       -0.02246        0.06157
   7935.00       -0.02344        0.06290
   7936.00       -0.02441        0.06429
   7937.00       -0.02490        0.06572
   7938.00       -0.02539        0.06720
   7939.00       -0.02588        0.06874
   7940.00       -0.02637        0.07031
   7941.00       -0.02686        0.07193
   7942.00       -0.02734        0.07359
   7943.00       -0.02783        0.07530
   7944.00       -0.02832        0.07703
   7945.00       -0.02881        0.07880
   7946.00       -0.02930        0.08060
   7947.00       -0.02930        0.08243
   7948.00       -0.02930        0.08429
   7949.00       -0.02930        0.08617
   7950.00       -0.02930        0.08807
   7951.00       -0.02930        0.09000
   7952.00       -0.02930        0.09193
   7953.00       -0.02881        0.09389
   7954.00       -0.02832        0.09586
   7955.00       -0.02783        0.09784
   7956.00       -0.02734        0.09984
   7957.00       -0.02686        0.10184
   7958.00       -0.02637        0.10385
   7959.00       -0.02588        0.10587
   7960.00       -0.02539        0.10789
   7961.00       -0.02441        0.10991
   7962.00       -0.02344        0.11194
   7963.00       -0.02246        0.11397
   7964.00       -0.02148        0.11600
   7965.00       -0.02051        0.11801
   7966.00       -0.01953        0.12004
   7967.00       -0.01855        0.12206
   7968.00       -0.01758        0.12407
   7969.00       -0.01660        0.12608
   7970.00       -0.01514        0.12808
   7971.00       -0.01367        0.13008
   7972.00       -0.01221        0.13208
   7973.00       -0.01074        0.13406
   7974.00       -0.00928        0.13603
   7975.00       -0.00781        0.13802
   7976.00       -0.00635        0.13997
   7977.00       -0.00488        0.14192
   7978.00       -0.00342        0.14388
   7979.00       -0.00195        0.14581
   7980.00       -0.00049        0.14775
   7981.00        0.00098        0.14967
   7982.00        0.00244        0.15158
   7983.00        0.00391        0.15349
   7984.00        0.00537        0.15540
   7985.00        0.00684        0.15729
   7986.00        0.00830        0.15918
   7987.00        0.00977        0.16107
   7988.00        0.01123        0.16295
   7989.00        0.01221        0.16483
   7990.00        0.01318        0.16669
   7991.00        0.01416        0.16855
   7992.00        0.01514        0.17041
   7993.00        0.01611        0.17226
   7994.00        0.01709        0.17412
   7995.00        0.01807        0.17596
   7996.00        0.01904        0.17781
   7997.00        0.02002        0.17964
   7998.00        0.02100        0.18149
   7999.00        0.02197        0.18332
   8000.00        0.02246        0.18515
   8001.00        0.02295        0.18697
   8002.00        0.02344        0.18880
   8003.00        0.02393        0.19061
   8004.00        0.02441        0.19243
   8005.00        0.02490        0.19424
   8006.00        0.02539        0.19606
   8007.00        0.02588        0.19786
   8008.00        0.02637        0.19966
   8009.00        0.02686        0.20145
   8010.00        0.02686        0.20325
   8011.00        0.02686        0.20502
   8012.00        0.02686        0.20680
   8013.00        0.02686        0.20856
   8014.00        0.02686        0.21031
   8015.00        0.02686        0.21207
   8016.00        0.02686        0.21379
   8017.00        0.02686        0.21552
   8018.00        0.02686        0.21722
   8019.00        0.02686        0.21892
   8020.00        0.02686        0.22061
   8021.00        0.02686        0.22227
   8022.00        0.02686        0.22391
   8023.00        0.02686        0.22554
   8024.00        0.02686        0.22714
   8025.00        0.02686        0.22873
   8026.00        0.02686        0.23029
   8027.00        0.02686        0.23183
   8028.00        0.02686        0.23334
   8029.00        0.02686        0.23483
   8030.00        0.02686        0.23628
   8031.00        0.02734        0.23770
   8032.00        0.02783        0.23911
   8033.00        0.02832        0.24046
   8034.00        0.02881        0.24179
   8035.00        0.02930        0.24309
   8036.00        0.02979        0.24434
   8037.00        0.03027        0.24556
   8038.00        0.03076        0.24673
   8039.00        0.03125        0.24788
   8040.00        0.03174        0.24898
   8041.00        0.03223        0.25003
   8042.00        0.03271        0.25104
   8043.00        0.03320        0.25200
   8044.00        0.03369        0.25293
   8045.00        0.03418        0.25380
   8046.00        0.03516        0.25462
   8047.00        0.03613        0.25542
   8048.00        0.03711        0.25615
   8049.00        0.03809        0.25682
   8050.00        0.03906        0.25746
   8051.00        0.04004        0.25804
   8052.00        0.04102        0.25859
   8053.00        0.04199        0.25906
   8054.00        0.04297        0.25951
   8055.00        0.04395        0.25990
   8056.00        0.04492        0.26024
   8057.00        0.04541        0.26051
   8058.00        0.04590        0.26076
   8059.00        0.04639        0.26096
   8060.00        0.04688        0.26109
   8061.00        0.04736        0.26118
   8062.00        0.04785        0.26123
   8063.00        0.04834        0.26123
   8064.00        0.04883        0.26118
   8065.00        0.04932        0.26109
   8066.00        0.04980        0.26096
   8067.00        0.04980        0.26077
   8068.00        0.04980        0.26056
   8069.00        0.04980        0.26028
   8070.00        0.04980        0.25999
   8071.00        0.04980        0.25964
   8072.00        0.04980        0.25926
   8073.00        0.04932        0.25885
   8074.00        0.04883        0.25841
   8075.00        0.04834        0.25792
   8076.00        0.04785        0.25740
   8077.00        0.04736        0.25685
   8078.00        0.04688        0.25629
   8079.00        0.04590        0.25568
   8080.00        0.04492        0.25504
   8081.00        0.04395        0.25438
   8082.00        0.04297        0.25371
   8083.00        0.04150        0.25301
   8084.00        0.04004        0.25227
   8085.00        0.03857        0.25153
   8086.00        0.03711        0.25076
   8087.00        0.03564        0.24998
   8088.00        0.03418        0.24919
   8089.00        0.03223        0.24837
   8090.00        0.03027        0.24754
   8091.00        0.02832        0.24670
   8092.00        0.02637        0.24585
   8093.00        0.02441        0.24500
   8094.00        0.02246        0.24413
   8095.00        0.02002        0.24324
   8096.00        0.01758        0.24236
   8097.00        0.01514        0.24146
   8098.00        0.01270        0.24055
   8099.00        0.01025        0.23965
   8100.00        0.00781        0.23874
   8101.00        0.00537        0.23782
   8102.00        0.00293        0.23691
   8103.00        0.00049        0.23599
   8104.00       -0.00195        0.23506
   8105.00       -0.00439        0.23413
   8106.00       -0.00684        0.23320
   8107.00       -0.00928        0.23225
   8108.00       -0.01172        0.23132
   8109.00       -0.01416        0.23038
   8110.00       -0.01660        0.22943
   8111.00       -0.01904        0.22849
   8112.00       -0.02148        0.22754
   8113.00       -0.02393        0.22659
   8114.00       -0.02637        0.22563
   8115.00       -0.02832        0.22467
   8116.00       -0.03027        0.22371
   8117.00       -0.03223        0.22275
   8118.00       -0.03418        0.22177
   8119.00       -0.03613        0.22079
   8120.00       -0.03809        0.21980
   8121.00       -0.03955        0.21883
   8122.00       -0.04102        0.21782
   8123.00       -0.04248        0.21683
   8124.00       -0.04395        0.21581
   8125.00       -0.04492        0.21480
   8126.00       -0.04590        0.21376
   8127.00       -0.04688        0.21272
   8128.00       -0.04785        0.21169
   8129.00       -0.04834        0.21063
   8130.00       -0.04883        0.20956
   8131.00       -0.04932        0.20848
   8132.00       -0.04932        0.20740
   8133.00       -0.04932        0.20628
   8134.00       -0.04932        0.20517
   8135.00       -0.04932        0.20404
   8136.00       -0.04883        0.20291
   8137.00       -0.04834        0.20175
   8138.00       -0.04785        0.20058
   8139.00       -0.04736        0.19940
   8140.00       -0.04639        0.19820
   8141.00       -0.04541        0.19698
   8142.00       -0.04443        0.19576
   8143.00       -0.04346        0.19450
   8144.00       -0.04199        0.19324
   8145.00       -0.04053        0.19197
   8146.00       -0.03906        0.19067
   8147.00       -0.03760        0.18936
   8148.00       -0.03613        0.18803
   8149.00       -0.03418        0.18671
   8150.00       -0.03223        0.18535
   8151.00       -0.03027        0.18398
   8152.00       -0.02832        0.18259
   8153.00       -0.02637        0.18118
   8154.00       -0.02441        0.17976
   8155.00       -0.02246        0.17833
   8156.00       -0.02051        0.17690
   8157.00       -0.01855        0.17543
   8158.00       -0.01660        0.17397
   8159.00       -0.01465        0.17247
   8160.00       -0.01270        0.17097
   8161.00       -0.01074        0.16946
   8162.00       -0.00879        0.16794
   8163.00       -0.00684        0.16641
   8164.00       -0.00488        0.16487
   8165.00       -0.00293        0.16331
   8166.00       -0.00098        0.16176
   8167.00        0.00098        0.16019
   8168.00        0.00293        0.15862
   8169.00        0.00488        0.15703
   8170.00        0.00684        0.15544
   8171.00        0.00830        0.15384
   8172.00        0.00977        0.15224
   8173.00        0.01123        0.15063
   8174.00        0.01270        0.14903
   8175.00        0.01416        0.14742
   8176.00        0.01514        0.14580
   8177.00        0.01611        0.14420
   8178.00        0.01709        0.14258
   8179.00        0.01807        0.14096
   8180.00        0.01904        0.13934
   8181.00        0.01953        0.13773
   8182.00        0.02002        0.13612
   8183.00        0.02051        0.13451
   8184.00        0.02100        0.13290
   8185.00        0.02100        0.13132
   8186.00        0.02100        0.12971
   8187.00        0.02100        0.12813
   8188.00        0.02100        0.12656
   8189.00        0.02051        0.12498
   8190.00        0.02002        0.12341
   8191.00        0.01953        0.12186
   8192.00        0.01904        0.12032
   8193.00        0.01807        0.11877
   8194.00        0.01709        0.11726
   8195.00        0.01611        0.11575
   8196.00        0.01514        0.11426
   8197.00        0.01416        0.11278
   8198.00        0.01270        0.11130
   8199.00        0.01123        0.10985
   8200.00        0.00977        0.10841
   8201.00        0.00830        0.10701
   8202.00        0.00684        0.10561
   8203.00        0.00537        0.10423
   8204.00        0.00391        0.10287
   8205.00        0.00244        0.10155
   8206.00        0.00098        0.10023
   8207.00       -0.00098        0.09894
   8208.00       -0.00293        0.09769
   8209.00       -0.00488        0.09645
   8210.00       -0.00684        0.09525
   8211.00       -0.00879        0.09407
   8212.00       -0.01074        0.09291
   8213.00       -0.01270        0.09180
   8214.00       -0.01465        0.09071
   8215.00       -0.01611        0.08966
   8216.00       -0.01758        0.08865
   8217.00       -0.01904        0.08768
   8218.00       -0.02051        0.08673
   8219.00       -0.02197        0.08583
   8220.00       -0.02344        0.08498
   8221.00       -0.02490        0.08415
   8222.00       -0.02637        0.08339
   8223.00       -0.02783        0.08266
   8224.00       -0.02881        0.08197
   8225.00       -0.02979        0.08134
   8226.00       -0.03076        0.08075
   8227.00       -0.03174        0.08022
   8228.00       -0.03271        0.07974
   8229.00       -0.03369        0.07930
   8230.00       -0.03418        0.07893
   8231.00       -0.03467        0.07861
   8232.00       -0.03516        0.07835
   8233.00       -0.03564        0.07816
   8234.00       -0.03613        0.07800
   8235.00       -0.03662        0.07793
   8236.00       -0.03662        0.07790
   8237.00       -0.03662        0.07794
   8238.00       -0.03662        0.07805
   8239.00       -0.03662        0.07822
   8240.00       -0.03662        0.07845
   8241.00       -0.03613        0.07875
   8242.00       -0.03564        0.07912
   8243.00       -0.03516        0.07954
   8244.00       -0.03467        0.08005
   8245.00       -0.03418        0.08061
   8246.00       -0.03369        0.08124
   8247.00       -0.03320        0.08194
   8248.00       -0.03223        0.08270
   8249.00       -0.03125        0.08354
   8250.00       -0.03027        0.08444
   8251.00       -0.02930        0.08540
   8252.00       -0.02832        0.08644
   8253.00       -0.02734        0.08754
   8254.00       -0.02637        0.08870
   8255.00       -0.02539        0.08992
   8256.00       -0.02441        0.09120
   8257.00       -0.02344        0.09254
   8258.00       -0.02246        0.09395
   8259.00       -0.02148        0.09540
   8260.00       -0.02051        0.09691
   8261.00       -0.01953        0.09848
   8262.00       -0.01855        0.10010
   8263.00       -0.01758        0.10176
   8264.00       -0.01660        0.10347
   8265.00       -0.01562        0.10522
   8266.00       -0.01465        0.10703
   8267.00       -0.01367        0.10886
   8268.00       -0.01270        0.11073
   8269.00       -0.01172        0.11263
   8270.00       -0.01074        0.11456
   8271.00       -0.00977        0.11652
   8272.00       -0.00879        0.11850
   8273.00       -0.00781        0.12050
   8274.00       -0.00684        0.12251
   8275.00       -0.00586        0.12454
   8276.00       -0.00488        0.12659
   8277.00       -0.00439        0.12862
   8278.00       -0.00391        0.13066
   8279.00       -0.00342        0.13271
   8280.00       -0.00293        0.13474
   8281.00       -0.00244        0.13675
   8282.00       -0.00195        0.13876
   8283.00       -0.00146        0.14075
   8284.00       -0.00098        0.14270
   8285.00       -0.00049        0.14464
   8286.00        0.00000        0.14655
   8287.00        0.00049        0.14842
   8288.00        0.00049        0.15025
   8289.00        0.00049        0.15205
   8290.00        0.00049        0.15379
   8291.00        0.00049        0.15549
   8292.00        0.00049        0.15714
   8293.00        0.00049        0.15872
   8294.00        0.00049        0.16025
   8295.00        0.00049        0.16171
   8296.00        0.00049        0.16310
   8297.00        0.00049        0.16443
   8298.00        0.00049        0.16570
   8299.00        0.00049        0.16687
   8300.00        0.00049        0.16797
   8301.00        0.00049        0.16899
   8302.00        0.00049        0.16994
   8303.00        0.00049        0.17079
   8304.00        0.00049        0.17155
   8305.00        0.00049        0.17224
   8306.00        0.00049        0.17284
   8307.00        0.00049        0.17332
   8308.00        0.00049        0.17374
   8309.00        0.00049        0.17406
   8310.00        0.00049        0.17427
   8311.00        0.00049        0.17439
   8312.00        0.00049        0.17442
   8313.00        0.00049        0.17436
   8314.00        0.00049        0.17421
   8315.00        0.00049        0.17395
   8316.00        0.00049        0.17360
   8317.00        0.00049        0.17316
   8318.00        0.00049        0.17262
   8319.00        0.00049        0.17200
   8320.00        0.00049        0.17130
   8321.00        0.00049        0.17049
   8322.00        0.00049        0.16959
   8323.00        0.00049        0.16861
   8324.00        0.00049        0.16756
   8325.00        0.00049        0.16641
   8326.00        0.00098        0.16519
   8327.00        0.00146        0.16389
   8328.00        0.00195        0.16252
   8329.00        0.00244        0.16107
   8330.00        0.00293        0.15956
   8331.00        0.00342        0.15799
   8332.00        0.00391        0.15634
   8333.00        0.00439        0.15465
   8334.00        0.00488        0.15288
   8335.00        0.00537        0.15108
   8336.00        0.00586        0.14922
   8337.00        0.00635        0.14731
   8338.00        0.00732        0.14536
   8339.00        0.00830        0.14337
   8340.00        0.00928        0.14134
   8341.00        0.01025        0.13930
   8342.00        0.01123        0.13721
   8343.00        0.01221        0.13510
   8344.00        0.01318        0.13297
   8345.00        0.01416        0.13083
   8346.00        0.01514        0.12866
   8347.00        0.01611        0.12650
   8348.00        0.01709        0.12431
   8349.00        0.01807        0.12213
   8350.00        0.01904        0.11995
   8351.00        0.02002        0.11777
   8352.00        0.02100        0.11560
   8353.00        0.02197        0.11343
   8354.00        0.02295        0.11128
   8355.00        0.02393        0.10915
   8356.00        0.02490        0.10704
   8357.00        0.02588        0.10495
   8358.00        0.02637        0.10287
   8359.00        0.02686        0.10085
   8360.00        0.02734        0.09883
   8361.00        0.02783        0.09686
   8362.00        0.02832        0.09491
   8363.00        0.02881        0.09302
   8364.00        0.02930        0.09114
   8365.00        0.02979        0.08932
   8366.00        0.03027        0.08755
   8367.00        0.03076        0.08582
   8368.00        0.03125        0.08414
   8369.00        0.03125        0.08249
   8370.00        0.03125        0.08090
   8371.00        0.03125        0.07938
   8372.00        0.03125        0.07790
   8373.00        0.03125        0.07646
   8374.00        0.03125        0.07509
   8375.00        0.03125        0.07378
   8376.00        0.03125        0.07253
   8377.00        0.03125        0.07132
   8378.00        0.03076        0.07018
   8379.00        0.03027        0.06909
   8380.00        0.02979        0.06807
   8381.00        0.02930        0.06711
   8382.00        0.02881        0.06621
   8383.00        0.02832        0.06537
   8384.00        0.02783        0.06459
   8385.00        0.02734        0.06386
   8386.00        0.02686        0.06320
   8387.00        0.02637        0.06261
   8388.00        0.02588        0.06207
   8389.00        0.02490        0.06158
   8390.00        0.02393        0.06117
   8391.00        0.02295        0.06081
   8392.00        0.02197        0.06052
   8393.00        0.02100        0.06027
   8394.00        0.02002        0.06009
   8395.00        0.01904        0.05997
   8396.00        0.01807        0.05991
   8397.00        0.01709        0.05989
   8398.00        0.01611        0.05995
   8399.00        0.01514        0.06004
   8400.00        0.01416        0.06021
   8401.00        0.01318        0.06042
   8402.00        0.01221        0.06070
   8403.00        0.01123        0.06102
   8404.00        0.01025        0.06139
   8405.00        0.00928        0.06181
   8406.00        0.00830        0.06229
   8407.00        0.00732        0.06282
   8408.00        0.00635        0.06340
   8409.00        0.00537        0.06403
   8410.00        0.00439        0.06470
   8411.00        0.00342        0.06543
   8412.00        0.00244        0.06619
   8413.00        0.00146        0.06702
   8414.00        0.00049        0.06787
   8415.00       -0.00049        0.06879
   8416.00       -0.00146        0.06973
   8417.00       -0.00244        0.07072
   8418.00       -0.00342        0.07176
   8419.00       -0.00439        0.07285
   8420.00       -0.00537        0.07396
   8421.00       -0.00635        0.07512
   8422.00       -0.00732        0.07632
   8423.00       -0.00830        0.07756
   8424.00       -0.00928        0.07883
   8425.00       -0.00977        0.08015
   8426.00       -0.01025        0.08150
   8427.00       -0.01074        0.08289
   8428.00       -0.01123        0.08430
   8429.00       -0.01172        0.08575
   8430.00       -0.01221        0.08725
   8431.00       -0.01270        0.08878
   8432.00       -0.01318        0.09032
   8433.00       -0.01367        0.09190
   8434.00       -0.01416        0.09352
   8435.00       -0.01465        0.09517
   8436.00       -0.01514        0.09683
   8437.00       -0.01562        0.09854
   8438.00       -0.01611        0.10027
   8439.00       -0.01660        0.10202
   8440.00       -0.01709        0.10379
   8441.00       -0.01758        0.10559
   8442.00       -0.01807        0.10741
   8443.00       -0.01855        0.10925
   8444.00       -0.01904        0.11111
   8445.00       -0.01953        0.11299
   8446.00       -0.02002        0.11490
   8447.00       -0.02051        0.11682
   8448.00       -0.02100        0.11874
   8449.00       -0.02100        0.12070
   8450.00       -0.02100        0.12267
   8451.00       -0.02100        0.12463
   8452.00       -0.02100        0.12662
   8453.00       -0.02100        0.12862
   8454.00       -0.02100        0.13062
   8455.00       -0.02100        0.13263
   8456.00       -0.02100        0.13464
   8457.00       -0.02100        0.13667
   8458.00       -0.02100        0.13870
   8459.00       -0.02100        0.14073
   8460.00       -0.02100        0.14276
   8461.00       -0.02100        0.14479
   8462.00       -0.02148        0.14682
   8463.00       -0.02197        0.14885
   8464.00       -0.02246        0.15088
   8465.00       -0.02295        0.15289
   8466.00       -0.02344        0.15491
   8467.00       -0.02393        0.15692
   8468.00       -0.02441        0.15892
   8469.00       -0.02490        0.16090
   8470.00       -0.02539        0.16289
   8471.00       -0.02588        0.16486
   8472.00       -0.02637        0.16681
   8473.00       -0.02686        0.16875
   8474.00       -0.02734        0.17068
   8475.00       -0.02783        0.17259
   8476.00       -0.02832        0.17450
   8477.00       -0.02832        0.17638
   8478.00       -0.02832        0.17824
   8479.00       -0.02832        0.18008
   8480.00       -0.02832        0.18192
   8481.00       -0.02832        0.18372
   8482.00       -0.02832        0.18550
   8483.00       -0.02832        0.18727
   8484.00       -0.02832        0.18901
   8485.00       -0.02832        0.19073
   8486.00       -0.02832        0.19243
   8487.00       -0.02832        0.19411
   8488.00       -0.02832        0.19576
   8489.00       -0.02832        0.19739
   8490.00       -0.02832        0.19899
   8491.00       -0.02832        0.20058
   8492.00       -0.02832        0.20213
   8493.00       -0.02832        0.20367
   8494.00       -0.02832        0.20517
   8495.00       -0.02832        0.20667
   8496.00       -0.02832        0.20811
   8497.00       -0.02832        0.20955
   8498.00       -0.02832        0.21097
   8499.00       -0.02832        0.21236
   8500.00       -0.02832        0.21371
   8501.00       -0.02832        0.21506
   8502.00       -0.02832        0.21637
   8503.00       -0.02832        0.21765
   8504.00       -0.02832        0.21892
   8505.00       -0.02832        0.22015
   8506.00       -0.02783        0.22137
   8507.00       -0.02734        0.22258
   8508.00       -0.02686        0.22374
   8509.00       -0.02637        0.22490
   8510.00       -0.02588        0.22603
   8511.00       -0.02539        0.22713
   8512.00       -0.02490        0.22821
   8513.00       -0.02441        0.22928
   8514.00       -0.02393        0.23032
   8515.00       -0.02344        0.23134
   8516.00       -0.02295        0.23233
   8517.00       -0.02246        0.23331
   8518.00       -0.02197        0.23427
   8519.00       -0.02148        0.23520
   8520.00       -0.02100        0.23611
   8521.00       -0.02051        0.23701
   8522.00       -0.02002        0.23790
   8523.00       -0.01953        0.23875
   8524.00       -0.01904        0.23959
   8525.00       -0.01855        0.24040
   8526.00       -0.01807        0.24121
   8527.00       -0.01758        0.24199
   8528.00       -0.01709        0.24274
   8529.00       -0.01660        0.24348
   8530.00       -0.01611        0.24420
   8531.00       -0.01562        0.24490
   8532.00       -0.01562        0.24559
   8533.00       -0.01562        0.24625
   8534.00       -0.01562        0.24690
   8535.00       -0.01562        0.24751
   8536.00       -0.01562        0.24812
   8537.00       -0.01562        0.24870
   8538.00       -0.01562        0.24927
   8539.00       -0.01562        0.24980
   8540.00       -0.01562        0.25032
   8541.00       -0.01562        0.25082
   8542.00       -0.01562        0.25130
   8543.00       -0.01562        0.25175
   8544.00       -0.01562        0.25218
   8545.00       -0.01562        0.25259
   8546.00       -0.01562        0.25299
   8547.00       -0.01562        0.25336
   8548.00       -0.01562        0.25369
   8549.00       -0.01562        0.25401
   8550.00       -0.01562        0.25432
   8551.00       -0.01562        0.25458
   8552.00       -0.01562        0.25484
   8553.00       -0.01562        0.25505
   8554.00       -0.01562        0.25525
   8555.00       -0.01562        0.25543
   8556.00       -0.01562        0.25558
   8557.00       -0.01562        0.25571
   8558.00       -0.01562        0.25581
   8559.00       -0.01562        0.25589
   8560.00       -0.01562        0.25594
   8561.00       -0.01562        0.25597
   8562.00       -0.01562        0.25598
   8563.00       -0.01562        0.25597
   8564.00       -0.01562        0.25592
   8565.00       -0.01562        0.25586
   8566.00       -0.01562        0.25577
   8567.00       -0.01562        0.25566
   8568.00       -0.01562        0.25554
   8569.00       -0.01562        0.25539
   8570.00       -0.01562        0.25522
   8571.00       -0.01562        0.25502
   8572.00       -0.01562        0.25482
   8573.00       -0.01562        0.25459
   8574.00       -0.01562        0.25435
   8575.00       -0.01514        0.25409
   8576.00       -0.01465        0.25381
   8577.00       -0.01416        0.25352
   8578.00       -0.01367        0.25322
   8579.00       -0.01318        0.25290
   8580.00       -0.01270        0.25258
   8581.00       -0.01221        0.25224
   8582.00       -0.01172        0.25191
   8583.00       -0.01123        0.25156
   8584.00       -0.01074        0.25121
   8585.00       -0.00977        0.25084
   8586.00       -0.00879        0.25049
   8587.00       -0.00781        0.25012
   8588.00       -0.00684        0.24976
   8589.00       -0.00586        0.24939
   8590.00       -0.00488        0.24904
   8591.00       -0.00391        0.24869
   8592.00       -0.00244        0.24834
   8593.00       -0.00098        0.24799
   8594.00        0.00049        0.24767
   8595.00        0.00195        0.24733
   8596.00        0.00342        0.24702
   8597.00        0.00488        0.24672
   8598.00        0.00635        0.24643
   8599.00        0.00781        0.24615
   8600.00        0.00928        0.24590
   8601.00        0.01123        0.24565
   8602.00        0.01318        0.24542
   8603.00        0.01514        0.24521
   8604.00        0.01709        0.24501
   8605.00        0.01904        0.24484
   8606.00        0.02100        0.24469
   8607.00        0.02295        0.24455
   8608.00        0.02490        0.24443
   8609.00        0.02686        0.24434
   8610.00        0.02881        0.24426
   8611.00        0.03076        0.24420
   8612.00        0.03271        0.24417
   8613.00        0.03467        0.24416
   8614.00        0.03662        0.24417
   8615.00        0.03857        0.24419
   8616.00        0.04053        0.24423
   8617.00        0.04248        0.24429
   8618.00        0.04443        0.24437
   8619.00        0.04639        0.24446
   8620.00        0.04834        0.24457
   8621.00        0.05029        0.24469
   8622.00        0.05225        0.24483
   8623.00        0.05371        0.24498
   8624.00        0.05518        0.24513
   8625.00        0.05664        0.24529
   8626.00        0.05811        0.24545
   8627.00        0.05957        0.24562
   8628.00        0.06104        0.24580
   8629.00        0.06250        0.24597
   8630.00        0.06396        0.24614
   8631.00        0.06494        0.24631
   8632.00        0.06592        0.24646
   8633.00        0.06689        0.24661
   8634.00        0.06787        0.24675
   8635.00        0.06885        0.24687
   8636.00        0.06934        0.24698
   8637.00        0.06982        0.24707
   8638.00        0.07031        0.24713
   8639.00        0.07080        0.24718
   8640.00        0.07129        0.24719
   8641.00        0.07129        0.24718
   8642.00        0.07129        0.24713
   8643.00        0.07129        0.24706
   8644.00        0.07129        0.24693
   8645.00        0.07129        0.24678
   8646.00        0.07080        0.24658
   8647.00        0.07031        0.24634
   8648.00        0.06982        0.24605
   8649.00        0.06934        0.24571
   8650.00        0.06885        0.24533
   8651.00        0.06787        0.24490
   8652.00        0.06689        0.24440
   8653.00        0.06592        0.24387
   8654.00        0.06494        0.24326
   8655.00        0.06396        0.24260
   8656.00        0.06250        0.24188
   8657.00        0.06104        0.24110
   8658.00        0.05957        0.24026
   8659.00        0.05811        0.23935
   8660.00        0.05664        0.23839
   8661.00        0.05518        0.23735
   8662.00        0.05371        0.23627
   8663.00        0.05176        0.23511
   8664.00        0.04980        0.23389
   8665.00        0.04785        0.23260
   8666.00        0.04590        0.23126
   8667.00        0.04395        0.22986
   8668.00        0.04199        0.22838
   8669.00        0.04004        0.22685
   8670.00        0.03809        0.22527
   8671.00        0.03613        0.22363
   8672.00        0.03418        0.22194
   8673.00        0.03223        0.22018
   8674.00        0.03027        0.21838
   8675.00        0.02832        0.21652
   8676.00        0.02637        0.21463
   8677.00        0.02441        0.21268
   8678.00        0.02246        0.21069
   8679.00        0.02051        0.20868
   8680.00        0.01855        0.20660
   8681.00        0.01660        0.20451
   8682.00        0.01465        0.20239
   8683.00        0.01270        0.20024
   8684.00        0.01074        0.19806
   8685.00        0.00879        0.19586
   8686.00        0.00684        0.19365
   8687.00        0.00488        0.19144
   8688.00        0.00293        0.18919
   8689.00        0.00098        0.18695
   8690.00       -0.00098        0.18471
   8691.00       -0.00293        0.18246
   8692.00       -0.00488        0.18022
   8693.00       -0.00684        0.17798
   8694.00       -0.00830        0.17577
   8695.00       -0.00977        0.17355
   8696.00       -0.01123        0.17137
   8697.00       -0.01270        0.16919
   8698.00       -0.01416        0.16705
   8699.00       -0.01562        0.16493
   8700.00       -0.01709        0.16284
   8701.00       -0.01855        0.16080
   8702.00       -0.01953        0.15877
   8703.00       -0.02051        0.15678
   8704.00       -0.02148        0.15485
   8705.00       -0.02246        0.15295
   8706.00       -0.02344        0.15111
   8707.00       -0.02441        0.14929
   8708.00       -0.02490        0.14754
   8709.00       -0.02539        0.14583
   8710.00       -0.02588        0.14418
   8711.00       -0.02637        0.14256
   8712.00       -0.02686        0.14102
   8713.00       -0.02734        0.13951
   8714.00       -0.02734        0.13808
   8715.00       -0.02734        0.13667
   8716.00       -0.02734        0.13535
   8717.00       -0.02734        0.13406
   8718.00       -0.02734        0.13283
   8719.00       -0.02734        0.13165
   8720.00       -0.02686        0.13052
   8721.00       -0.02637        0.12944
   8722.00       -0.02588        0.12842
   8723.00       -0.02539        0.12744
   8724.00       -0.02490        0.12650
   8725.00       -0.02441        0.12561
   8726.00       -0.02393        0.12476
   8727.00       -0.02344        0.12395
   8728.00       -0.02295        0.12317
   8729.00       -0.02197        0.12244
   8730.00       -0.02100        0.12173
   8731.00       -0.02002        0.12105
   8732.00       -0.01904        0.12039
   8733.00       -0.01807        0.11977
   8734.00       -0.01709        0.11916
   8735.00       -0.01611        0.11856
   8736.00       -0.01514        0.11798
   8737.00       -0.01416        0.11740
   8738.00       -0.01318        0.11684
   8739.00       -0.01221        0.11627
   8740.00       -0.01123        0.11571
   8741.00       -0.01025        0.11514
   8742.00       -0.00928        0.11456
   8743.00       -0.00830        0.11397
   8744.00       -0.00732        0.11337
   8745.00       -0.00635        0.11275
   8746.00       -0.00537        0.11211
   8747.00       -0.00439        0.11145
   8748.00       -0.00342        0.11076
   8749.00       -0.00244        0.11003
   8750.00       -0.00146        0.10928
   8751.00       -0.00049        0.10851
   8752.00        0.00000        0.10768
   8753.00        0.00049        0.10681
   8754.00        0.00098        0.10591
   8755.00        0.00146        0.10497
   8756.00        0.00195        0.10397
   8757.00        0.00244        0.10294
   8758.00        0.00293        0.10184
   8759.00        0.00342        0.10071
   8760.00        0.00391        0.09952
   8761.00        0.00439        0.09830
   8762.00        0.00439        0.09702
   8763.00        0.00439        0.09567
   8764.00        0.00439        0.09428
   8765.00        0.00439        0.09286
   8766.00        0.00439        0.09138
   8767.00        0.00439        0.08984
   8768.00        0.00439        0.08827
   8769.00        0.00439        0.08665
   8770.00        0.00391        0.08499
   8771.00        0.00342        0.08328
   8772.00        0.00293        0.08154
   8773.00        0.00244        0.07977
   8774.00        0.00195        0.07796
   8775.00        0.00146        0.07611
   8776.00        0.00098        0.07423
   8777.00        0.00049        0.07234
   8778.00        0.00000        0.07042
   8779.00       -0.00098        0.06848
   8780.00       -0.00195        0.06653
   8781.00       -0.00293        0.06458
   8782.00       -0.00391        0.06261
   8783.00       -0.00488        0.06064
   8784.00       -0.00586        0.05867
   8785.00       -0.00684        0.05672
   8786.00       -0.00781        0.05476
   8787.00       -0.00879        0.05284
   8788.00       -0.00977        0.05092
   8789.00       -0.01074        0.04904
   8790.00       -0.01221        0.04718
   8791.00       -0.01367        0.04535
   8792.00       -0.01514        0.04356
   8793.00       -0.01660        0.04182
   8794.00       -0.01807        0.04013
   8795.00       -0.01953        0.03848
   8796.00       -0.02100        0.03690
   8797.00       -0.02246        0.03537
   8798.00       -0.02393        0.03391
   8799.00       -0.02539        0.03252
   8800.00       -0.02686        0.03119
   8801.00       -0.02832        0.02994
   8802.00       -0.02979        0.02878
   8803.00       -0.03125        0.02769
   8804.00       -0.03271        0.02669
   8805.00       -0.03418        0.02579
   8806.00       -0.03564        0.02498
   8807.00       -0.03711        0.02425
   8808.00       -0.03857        0.02362
   8809.00       -0.03955        0.02310
   8810.00       -0.04053        0.02267
   8811.00       -0.04150        0.02235
   8812.00       -0.04248        0.02214
   8813.00       -0.04346        0.02202
   8814.00       -0.04443        0.02202
   8815.00       -0.04541        0.02211
   8816.00       -0.04639        0.02232
   8817.00       -0.04736        0.02263
   8818.00       -0.04834        0.02304
   8819.00       -0.04932        0.02357
   8820.00       -0.05029        0.02420
   8821.00       -0.05078        0.02493
   8822.00       -0.05127        0.02577
   8823.00       -0.05176        0.02670
   8824.00       -0.05225        0.02774
   8825.00       -0.05273        0.02888
   8826.00       -0.05322        0.03011
   8827.00       -0.05371        0.03143
   8828.00       -0.05420        0.03285
   8829.00       -0.05469        0.03435
   8830.00       -0.05469        0.03593
   8831.00       -0.05469        0.03760
   8832.00       -0.05469        0.03934
   8833.00       -0.05469        0.04115
   8834.00       -0.05469        0.04305
   8835.00       -0.05469        0.04498
   8836.00       -0.05469        0.04700
   8837.00       -0.05420        0.04907
   8838.00       -0.05371        0.05119
   8839.00       -0.05322        0.05336
   8840.00       -0.05273        0.05557
   8841.00       -0.05225        0.05783
   8842.00       -0.05176        0.06012
   8843.00       -0.05127        0.06244
   8844.00       -0.05078        0.06477
   8845.00       -0.04980        0.06714
   8846.00       -0.04883        0.06952
   8847.00       -0.04785        0.07191
   8848.00       -0.04688        0.07431
   8849.00       -0.04590        0.07671
   8850.00       -0.04492        0.07910
   8851.00       -0.04395        0.08150
   8852.00       -0.04297        0.08388
   8853.00       -0.04199        0.08624
   8854.00       -0.04102        0.08858
   8855.00       -0.03955        0.09090
   8856.00       -0.03809        0.09319
   8857.00       -0.03662        0.09543
   8858.00       -0.03516        0.09766
   8859.00       -0.03369        0.09982
   8860.00       -0.03223        0.10196
   8861.00       -0.03076        0.10405
   8862.00       -0.02930        0.10608
   8863.00       -0.02783        0.10806
   8864.00       -0.02637        0.11000
   8865.00       -0.02490        0.11186
   8866.00       -0.02344        0.11368
   8867.00       -0.02197        0.11542
   8868.00       -0.02051        0.11710
   8869.00       -0.01904        0.11870
   8870.00       -0.01758        0.12024
   8871.00       -0.01611        0.12172
   8872.00       -0.01465        0.12311
   8873.00       -0.01270        0.12444
   8874.00       -0.01074        0.12569
   8875.00       -0.00879        0.12686
   8876.00       -0.00732        0.12796
   8877.00       -0.00586        0.12898
   8878.00       -0.00439        0.12993
   8879.00       -0.00293        0.13080
   8880.00       -0.00146        0.13159
   8881.00        0.00000        0.13231
   8882.00        0.00146        0.13293
   8883.00        0.00293        0.13350
   8884.00        0.00439        0.13399
   8885.00        0.00586        0.13440
   8886.00        0.00732        0.13474
   8887.00        0.00879        0.13499
   8888.00        0.01025        0.13519
   8889.00        0.01172        0.13531
   8890.00        0.01318        0.13536
   8891.00        0.01465        0.13535
   8892.00        0.01562        0.13527
   8893.00        0.01660        0.13512
   8894.00        0.01758        0.13490
   8895.00        0.01855        0.13463
   8896.00        0.01953        0.13429
   8897.00        0.02051        0.13390
   8898.00        0.02148        0.13345
   8899.00        0.02197        0.13293
   8900.00        0.02246        0.13239
   8901.00        0.02295        0.13177
   8902.00        0.02344        0.13110
   8903.00        0.02393        0.13040
   8904.00        0.02441        0.12964
   8905.00        0.02441        0.12885
   8906.00        0.02441        0.12799
   8907.00        0.02441        0.12711
   8908.00        0.02441        0.12619
   8909.00        0.02441        0.12523
   8910.00        0.02441        0.12422
   8911.00        0.02393        0.12320
   8912.00        0.02344        0.12213
   8913.00        0.02295        0.12103
   8914.00        0.02246        0.11990
   8915.00        0.02197        0.11874
   8916.00        0.02148        0.11757
   8917.00        0.02051        0.11636
   8918.00        0.01953        0.11513
   8919.00        0.01855        0.11388
   8920.00        0.01758        0.11259
   8921.00        0.01660        0.11130
   8922.00        0.01562        0.10997
   8923.00        0.01465        0.10864
   8924.00        0.01318        0.10728
   8925.00        0.01172        0.10591
   8926.00        0.01025        0.10452
   8927.00        0.00879        0.10312
   8928.00        0.00732        0.10170
   8929.00        0.00586        0.10027
   8930.00        0.00439        0.09883
   8931.00        0.00293        0.09737
   8932.00        0.00146        0.09590
   8933.00        0.00000        0.09442
   8934.00       -0.00146        0.09294
   8935.00       -0.00293        0.09145
   8936.00       -0.00439        0.08994
   8937.00       -0.00586        0.08842
   8938.00       -0.00732        0.08690
   8939.00       -0.00879        0.08537
   8940.00       -0.01025        0.08385
   8941.00       -0.01172        0.08231
   8942.00       -0.01318        0.08076
   8943.00       -0.01465        0.07921
   8944.00       -0.01611        0.07765
   8945.00       -0.01758        0.07610
   8946.00       -0.01904        0.07454
   8947.00       -0.02051        0.07298
   8948.00       -0.02148        0.07143
   8949.00       -0.02246        0.06985
   8950.00       -0.02344        0.06830
   8951.00       -0.02441        0.06674
   8952.00       -0.02539        0.06517
   8953.00       -0.02637        0.06361
   8954.00       -0.02734        0.06206
   8955.00       -0.02783        0.06052
   8956.00       -0.02832        0.05896
   8957.00       -0.02881        0.05742
   8958.00       -0.02930        0.05589
   8959.00       -0.02979        0.05437
   8960.00       -0.03027        0.05284
   8961.00       -0.03027        0.05133
   8962.00       -0.03027        0.04984
   8963.00       -0.03027        0.04836
   8964.00       -0.03027        0.04688
   8965.00       -0.03027        0.04541
   8966.00       -0.03027        0.04396
   8967.00       -0.02979        0.04253
   8968.00       -0.02930        0.04112
   8969.00       -0.02881        0.03972
   8970.00       -0.02832        0.03833
   8971.00       -0.02783        0.03697
   8972.00       -0.02734        0.03563
   8973.00       -0.02637        0.03430
   8974.00       -0.02539        0.03300
   8975.00       -0.02441        0.03172
   8976.00       -0.02344        0.03047
   8977.00       -0.02246        0.02925
   8978.00       -0.02148        0.02805
   8979.00       -0.02051        0.02686
   8980.00       -0.01953        0.02571
   8981.00       -0.01855        0.02458
   8982.00       -0.01758        0.02348
   8983.00       -0.01660        0.02242
   8984.00       -0.01562        0.02138
   8985.00       -0.01465        0.02036
   8986.00       -0.01367        0.01938
   8987.00       -0.01270        0.01842
   8988.00       -0.01172        0.01750
   8989.00       -0.01074        0.01660
   8990.00       -0.00977        0.01575
   8991.00       -0.00879        0.01491
   8992.00       -0.00781        0.01410
   8993.00       -0.00684        0.01332
   8994.00       -0.00586        0.01257
   8995.00       -0.00488        0.01186
   8996.00       -0.00391        0.01117
   8997.00       -0.00342        0.01051
   8998.00       -0.00293        0.00987
   8999.00       -0.00244        0.00928
   9000.00       -0.00195        0.00870
   9001.00       -0.00146        0.00813
   9002.00       -0.00098        0.00760
   9003.00       -0.00049        0.00710
   9004.00       -0.00049        0.00661
   9005.00       -0.00049        0.00615
   9006.00       -0.00049        0.00569
   9007.00       -0.00049        0.00526
   9008.00       -0.00049        0.00487
   9009.00       -0.00098        0.00447
   9010.00       -0.00146        0.00409
   9011.00       -0.00195        0.00372
   9012.00       -0.00244        0.00337
   9013.00       -0.00293        0.00302
   9014.00       -0.00342        0.00269
   9015.00       -0.00439        0.00235
   9016.00       -0.00537        0.00203
   9017.00       -0.00635        0.00171
   9018.00       -0.00732        0.00137
   9019.00       -0.00830        0.00105
   9020.00       -0.00977        0.00073
   9021.00       -0.01123        0.00041
   9022.00       -0.01270        0.00008
   9023.00       -0.01416       -0.00027
   9024.00       -0.01562       -0.00061
   9025.00       -0.01709       -0.00098
   9026.00       -0.01855       -0.00136
   9027.00       -0.02002       -0.00174
   9028.00       -0.02148       -0.00214
   9029.00       -0.02295       -0.00256
   9030.00       -0.02490       -0.00301
   9031.00       -0.02686       -0.00346
   9032.00       -0.02881       -0.00394
   9033.00       -0.03076       -0.00444
   9034.00       -0.03271       -0.00497
   9035.00       -0.03467       -0.00552
   9036.00       -0.03613       -0.00610
   9037.00       -0.03760       -0.00671
   9038.00       -0.03906       -0.00735
   9039.00       -0.04053       -0.00803
   9040.00       -0.04199       -0.00871
   9041.00       -0.04346       -0.00945
   9042.00       -0.04492       -0.01021
   9043.00       -0.04639       -0.01100
   9044.00       -0.04785       -0.01184
   9045.00       -0.04883       -0.01270
   9046.00       -0.04980       -0.01360
   9047.00       -0.05078       -0.01453
   9048.00       -0.05176       -0.01549
   9049.00       -0.05273       -0.01648
   9050.00       -0.05322       -0.01752
   9051.00       -0.05371       -0.01857
   9052.00       -0.05420       -0.01967
   9053.00       -0.05469       -0.02081
   9054.00       -0.05469       -0.02197
   9055.00       -0.05469       -0.02316
   9056.00       -0.05469       -0.02438
   9057.00       -0.05469       -0.02565
   9058.00       -0.05420       -0.02693
   9059.00       -0.05371       -0.02824
   9060.00       -0.05322       -0.02959
   9061.00       -0.05225       -0.03094
   9062.00       -0.05127       -0.03233
   9063.00       -0.05029       -0.03374
   9064.00       -0.04932       -0.03517
   9065.00       -0.04785       -0.03662
   9066.00       -0.04639       -0.03810
   9067.00       -0.04492       -0.03958
   9068.00       -0.04297       -0.04108
   9069.00       -0.04102       -0.04260
   9070.00       -0.03906       -0.04411
   9071.00       -0.03711       -0.04565
   9072.00       -0.03467       -0.04718
   9073.00       -0.03223       -0.04874
   9074.00       -0.02979       -0.05028
   9075.00       -0.02734       -0.05182
   9076.00       -0.02490       -0.05336
   9077.00       -0.02197       -0.05490
   9078.00       -0.01904       -0.05643
   9079.00       -0.01611       -0.05795
   9080.00       -0.01318       -0.05946
   9081.00       -0.01025       -0.06096
   9082.00       -0.00732       -0.06244
   9083.00       -0.00439       -0.06390
   9084.00       -0.00098       -0.06534
   9085.00        0.00244       -0.06676
   9086.00        0.00586       -0.06816
   9087.00        0.00928       -0.06952
   9088.00        0.01270       -0.07086
   9089.00        0.01611       -0.07217
   9090.00        0.01953       -0.07344
   9091.00        0.02295       -0.07468
   9092.00        0.02637       -0.07588
   9093.00        0.02930       -0.07704
   9094.00        0.03223       -0.07816
   9095.00        0.03516       -0.07922
   9096.00        0.03809       -0.08026
   9097.00        0.04102       -0.08124
   9098.00        0.04395       -0.08217
   9099.00        0.04688       -0.08305
   9100.00        0.04980       -0.08388
   9101.00        0.05225       -0.08466
   9102.00        0.05469       -0.08537
   9103.00        0.05713       -0.08604
   9104.00        0.05957       -0.08665
   9105.00        0.06152       -0.08720
   9106.00        0.06348       -0.08769
   9107.00        0.06543       -0.08812
   9108.00        0.06738       -0.08849
   9109.00        0.06885       -0.08881
   9110.00        0.07031       -0.08905
   9111.00        0.07178       -0.08923
   9112.00        0.07324       -0.08934
   9113.00        0.07422       -0.08940
   9114.00        0.07520       -0.08940
   9115.00        0.07617       -0.08932
   9116.00        0.07715       -0.08919
   9117.00        0.07764       -0.08899
   9118.00        0.07812       -0.08873
   9119.00        0.07861       -0.08841
   9120.00        0.07861       -0.08801
   9121.00        0.07861       -0.08757
   9122.00        0.07861       -0.08707
   9123.00        0.07861       -0.08649
   9124.00        0.07812       -0.08586
   9125.00        0.07764       -0.08517
   9126.00        0.07715       -0.08444
   9127.00        0.07666       -0.08363
   9128.00        0.07617       -0.08278
   9129.00        0.07520       -0.08188
   9130.00        0.07422       -0.08092
   9131.00        0.07324       -0.07991
   9132.00        0.07227       -0.07884
   9133.00        0.07129       -0.07774
   9134.00        0.06982       -0.07660
   9135.00        0.06836       -0.07541
   9136.00        0.06689       -0.07417
   9137.00        0.06543       -0.07291
   9138.00        0.06396       -0.07159
   9139.00        0.06250       -0.07025
   9140.00        0.06104       -0.06888
   9141.00        0.05957       -0.06747
   9142.00        0.05811       -0.06604
   9143.00        0.05664       -0.06458
   9144.00        0.05518       -0.06310
   9145.00        0.05371       -0.06160
   9146.00        0.05225       -0.06009
   9147.00        0.05078       -0.05855
   9148.00        0.04932       -0.05701
   9149.00        0.04785       -0.05545
   9150.00        0.04639       -0.05389
   9151.00        0.04492       -0.05232
   9152.00        0.04346       -0.05075
   9153.00        0.04199       -0.04918
   9154.00        0.04053       -0.04761
   9155.00        0.03906       -0.04605
   9156.00        0.03760       -0.04449
   9157.00        0.03613       -0.04295
   9158.00        0.03467       -0.04143
   9159.00        0.03320       -0.03992
   9160.00        0.03174       -0.03842
   9161.00        0.03027       -0.03694
   9162.00        0.02881       -0.03549
   9163.00        0.02734       -0.03406
   9164.00        0.02637       -0.03267
   9165.00        0.02539       -0.03130
   9166.00        0.02441       -0.02995
   9167.00        0.02344       -0.02864
   9168.00        0.02246       -0.02737
   9169.00        0.02148       -0.02614
   9170.00        0.02051       -0.02493
   9171.00        0.01953       -0.02377
   9172.00        0.01855       -0.02266
   9173.00        0.01758       -0.02159
   9174.00        0.01660       -0.02055
   9175.00        0.01562       -0.01958
   9176.00        0.01514       -0.01865
   9177.00        0.01465       -0.01775
   9178.00        0.01416       -0.01691
   9179.00        0.01367       -0.01611
   9180.00        0.01318       -0.01537
   9181.00        0.01270       -0.01468
   9182.00        0.01221       -0.01404
   9183.00        0.01172       -0.01344
   9184.00        0.01123       -0.01289
   9185.00        0.01074       -0.01241
   9186.00        0.01025       -0.01196
   9187.00        0.00977       -0.01157
   9188.00        0.00928       -0.01123
   9189.00        0.00879       -0.01094
   9190.00        0.00830       -0.01070
   9191.00        0.00781       -0.01050
   9192.00        0.00732       -0.01035
   9193.00        0.00684       -0.01024
   9194.00        0.00635       -0.01018
   9195.00        0.00586       -0.01016
   9196.00        0.00537       -0.01019
   9197.00        0.00488       -0.01027
   9198.00        0.00439       -0.01038
   9199.00        0.00342       -0.01053
   9200.00        0.00244       -0.01071
   9201.00        0.00146       -0.01093
   9202.00        0.00049       -0.01117
   9203.00       -0.00049       -0.01146
   9204.00       -0.00146       -0.01176
   9205.00       -0.00244       -0.01212
   9206.00       -0.00342       -0.01247
   9207.00       -0.00439       -0.01286
   9208.00       -0.00537       -0.01326
   9209.00       -0.00635       -0.01369
   9210.00       -0.00732       -0.01413
   9211.00       -0.00879       -0.01459
   9212.00       -0.01025       -0.01506
   9213.00       -0.01172       -0.01553
   9214.00       -0.01318       -0.01602
   9215.00       -0.01465       -0.01651
   9216.00       -0.01611       -0.01700
   9217.00       -0.01758       -0.01750
   9218.00       -0.01904       -0.01799
   9219.00       -0.02051       -0.01848
   9220.00       -0.02197       -0.01897
   9221.00       -0.02344       -0.01944
   9222.00       -0.02490       -0.01990
   9223.00       -0.02637       -0.02036
   9224.00       -0.02783       -0.02080
   9225.00       -0.02930       -0.02122
   9226.00       -0.03076       -0.02162
   9227.00       -0.03271       -0.02202
   9228.00       -0.03467       -0.02238
   9229.00       -0.03662       -0.02272
   9230.00       -0.03809       -0.02304
   9231.00       -0.03955       -0.02333
   9232.00       -0.04102       -0.02361
   9233.00       -0.04248       -0.02385
   9234.00       -0.04395       -0.02406
   9235.00       -0.04541       -0.02425
   9236.00       -0.04688       -0.02440
   9237.00       -0.04834       -0.02452
   9238.00       -0.04980       -0.02461
   9239.00       -0.05127       -0.02467
   9240.00       -0.05273       -0.02470
   9241.00       -0.05420       -0.02470
   9242.00       -0.05566       -0.02467
   9243.00       -0.05713       -0.02460
   9244.00       -0.05859       -0.02451
   9245.00       -0.06006       -0.02437
   9246.00       -0.06104       -0.02420
   9247.00       -0.06201       -0.02402
   9248.00       -0.06299       -0.02379
   9249.00       -0.06396       -0.02353
   9250.00       -0.06494       -0.02325
   9251.00       -0.06592       -0.02293
   9252.00       -0.06689       -0.02260
   9253.00       -0.06738       -0.02223
   9254.00       -0.06787       -0.02185
   9255.00       -0.06836       -0.02144
   9256.00       -0.06885       -0.02101
   9257.00       -0.06934       -0.02055
   9258.00       -0.06982       -0.02008
   9259.00       -0.06982       -0.01959
   9260.00       -0.06982       -0.01909
   9261.00       -0.06982       -0.01857
   9262.00       -0.06982       -0.01805
   9263.00       -0.06982       -0.01752
   9264.00       -0.06982       -0.01697
   9265.00       -0.06982       -0.01640
   9266.00       -0.06934       -0.01585
   9267.00       -0.06885       -0.01529
   9268.00       -0.06836       -0.01474
   9269.00       -0.06787       -0.01418
   9270.00       -0.06738       -0.01363
   9271.00       -0.06689       -0.01308
   9272.00       -0.06641       -0.01253
   9273.00       -0.06543       -0.01199
   9274.00       -0.06445       -0.01147
   9275.00       -0.06348       -0.01097
   9276.00       -0.06250       -0.01047
   9277.00       -0.06152       -0.00999
   9278.00       -0.06055       -0.00954
   9279.00       -0.05957       -0.00909
   9280.00       -0.05859       -0.00868
   9281.00       -0.05762       -0.00829
   9282.00       -0.05664       -0.00792
   9283.00       -0.05566       -0.00757
   9284.00       -0.05469       -0.00726
   9285.00       -0.05371       -0.00697
   9286.00       -0.05273       -0.00671
   9287.00       -0.05127       -0.00648
   9288.00       -0.04980       -0.00629
   9289.00       -0.04834       -0.00613
   9290.00       -0.04688       -0.00600
   9291.00       -0.04541       -0.00591
   9292.00       -0.04395       -0.00584
   9293.00       -0.04248       -0.00581
   9294.00       -0.04102       -0.00583
   9295.00       -0.03955       -0.00587
   9296.00       -0.03809       -0.00595
   9297.00       -0.03711       -0.00607
   9298.00       -0.03613       -0.00623
   9299.00       -0.03516       -0.00642
   9300.00       -0.03418       -0.00665
   9301.00       -0.03320       -0.00691
   9302.00       -0.03223       -0.00722
   9303.00       -0.03125       -0.00755
   9304.00       -0.03027       -0.00792
   9305.00       -0.02930       -0.00833
   9306.00       -0.02832       -0.00877
   9307.00       -0.02734       -0.00925
   9308.00       -0.02637       -0.00977
   9309.00       -0.02539       -0.01030
   9310.00       -0.02441       -0.01088
   9311.00       -0.02344       -0.01147
   9312.00       -0.02246       -0.01212
   9313.00       -0.02148       -0.01279
   9314.00       -0.02051       -0.01347
   9315.00       -0.01953       -0.01421
   9316.00       -0.01855       -0.01495
   9317.00       -0.01758       -0.01573
   9318.00       -0.01660       -0.01654
   9319.00       -0.01562       -0.01736
   9320.00       -0.01465       -0.01822
   9321.00       -0.01367       -0.01910
   9322.00       -0.01270       -0.01999
   9323.00       -0.01172       -0.02092
   9324.00       -0.01074       -0.02187
   9325.00       -0.00977       -0.02283
   9326.00       -0.00879       -0.02382
   9327.00       -0.00830       -0.02481
   9328.00       -0.00781       -0.02585
   9329.00       -0.00732       -0.02689
   9330.00       -0.00684       -0.02794
   9331.00       -0.00635       -0.02902
   9332.00       -0.00586       -0.03012
   9333.00       -0.00537       -0.03123
   9334.00       -0.00488       -0.03236
   9335.00       -0.00439       -0.03352
   9336.00       -0.00391       -0.03468
   9337.00       -0.00342       -0.03587
   9338.00       -0.00293       -0.03706
   9339.00       -0.00244       -0.03828
   9340.00       -0.00195       -0.03952
   9341.00       -0.00146       -0.04077
   9342.00       -0.00098       -0.04205
   9343.00       -0.00049       -0.04333
   9344.00        0.00000       -0.04465
   9345.00        0.00049       -0.04597
   9346.00        0.00098       -0.04732
   9347.00        0.00146       -0.04868
   9348.00        0.00195       -0.05006
   9349.00        0.00244       -0.05147
   9350.00        0.00293       -0.05290
   9351.00        0.00342       -0.05435
   9352.00        0.00391       -0.05583
   9353.00        0.00439       -0.05733
   9354.00        0.00488       -0.05884
   9355.00        0.00537       -0.06038
   9356.00        0.00586       -0.06195
   9357.00        0.00635       -0.06354
   9358.00        0.00684       -0.06516
   9359.00        0.00732       -0.06680
   9360.00        0.00781       -0.06847
   9361.00        0.00830       -0.07016
   9362.00        0.00879       -0.07188
   9363.00        0.00879       -0.07364
   9364.00        0.00879       -0.07541
   9365.00        0.00879       -0.07722
   9366.00        0.00879       -0.07906
   9367.00        0.00879       -0.08090
   9368.00        0.00879       -0.08279
   9369.00        0.00879       -0.08470
   9370.00        0.00879       -0.08664
   9371.00        0.00879       -0.08861
   9372.00        0.00830       -0.09059
   9373.00        0.00781       -0.09261
   9374.00        0.00732       -0.09465
   9375.00        0.00684       -0.09671
   9376.00        0.00635       -0.09879
   9377.00        0.00586       -0.10089
   9378.00        0.00537       -0.10301
   9379.00        0.00488       -0.10515
   9380.00        0.00391       -0.10732
   9381.00        0.00293       -0.10948
   9382.00        0.00195       -0.11166
   9383.00        0.00098       -0.11386
   9384.00        0.00000       -0.11607
   9385.00       -0.00098       -0.11829
   9386.00       -0.00195       -0.12050
   9387.00       -0.00293       -0.12273
   9388.00       -0.00391       -0.12494
   9389.00       -0.00537       -0.12717
   9390.00       -0.00684       -0.12938
   9391.00       -0.00830       -0.13159
   9392.00       -0.00977       -0.13379
   9393.00       -0.01123       -0.13597
   9394.00       -0.01270       -0.13815
   9395.00       -0.01416       -0.14030
   9396.00       -0.01562       -0.14244
   9397.00       -0.01709       -0.14455
   9398.00       -0.01855       -0.14664
   9399.00       -0.02002       -0.14868
   9400.00       -0.02148       -0.15071
   9401.00       -0.02295       -0.15269
   9402.00       -0.02441       -0.15463
   9403.00       -0.02588       -0.15654
   9404.00       -0.02734       -0.15840
   9405.00       -0.02881       -0.16022
   9406.00       -0.03027       -0.16197
   9407.00       -0.03174       -0.16368
   9408.00       -0.03320       -0.16534
   9409.00       -0.03467       -0.16693
   9410.00       -0.03564       -0.16847
   9411.00       -0.03662       -0.16994
   9412.00       -0.03760       -0.17134
   9413.00       -0.03857       -0.17268
   9414.00       -0.03955       -0.17395
   9415.00       -0.04053       -0.17514
   9416.00       -0.04102       -0.17627
   9417.00       -0.04150       -0.17731
   9418.00       -0.04199       -0.17828
   9419.00       -0.04248       -0.17917
   9420.00       -0.04297       -0.17998
   9421.00       -0.04297       -0.18071
   9422.00       -0.04297       -0.18135
   9423.00       -0.04297       -0.18192
   9424.00       -0.04297       -0.18240
   9425.00       -0.04297       -0.18280
   9426.00       -0.04248       -0.18311
   9427.00       -0.04199       -0.18333
   9428.00       -0.04150       -0.18349
   9429.00       -0.04102       -0.18355
   9430.00       -0.04004       -0.18353
   9431.00       -0.03906       -0.18344
   9432.00       -0.03809       -0.18326
   9433.00       -0.03711       -0.18300
   9434.00       -0.03613       -0.18266
   9435.00       -0.03467       -0.18225
   9436.00       -0.03320       -0.18176
   9437.00       -0.03174       -0.18120
   9438.00       -0.03027       -0.18056
   9439.00       -0.02881       -0.17986
   9440.00       -0.02686       -0.17909
   9441.00       -0.02490       -0.17827
   9442.00       -0.02295       -0.17737
   9443.00       -0.02100       -0.17642
   9444.00       -0.01904       -0.17542
   9445.00       -0.01709       -0.17435
   9446.00       -0.01514       -0.17323
   9447.00       -0.01318       -0.17209
   9448.00       -0.01074       -0.17088
   9449.00       -0.00830       -0.16965
   9450.00       -0.00586       -0.16837
   9451.00       -0.00342       -0.16705
   9452.00       -0.00098       -0.16571
   9453.00        0.00146       -0.16435
   9454.00        0.00391       -0.16296
   9455.00        0.00635       -0.16154
   9456.00        0.00879       -0.16013
   9457.00        0.01123       -0.15869
   9458.00        0.01318       -0.15724
   9459.00        0.01514       -0.15579
   9460.00        0.01709       -0.15433
   9461.00        0.01904       -0.15288
   9462.00        0.02100       -0.15143
   9463.00        0.02295       -0.14998
   9464.00        0.02490       -0.14854
   9465.00        0.02686       -0.14713
   9466.00        0.02832       -0.14572
   9467.00        0.02979       -0.14435
   9468.00        0.03125       -0.14297
   9469.00        0.03271       -0.14163
   9470.00        0.03418       -0.14032
   9471.00        0.03516       -0.13904
   9472.00        0.03613       -0.13777
   9473.00        0.03711       -0.13655
   9474.00        0.03809       -0.13535
   9475.00        0.03857       -0.13419
   9476.00        0.03906       -0.13307
   9477.00        0.03955       -0.13197
   9478.00        0.04004       -0.13092
   9479.00        0.04004       -0.12991
   9480.00        0.04004       -0.12894
   9481.00        0.04004       -0.12801
   9482.00        0.04004       -0.12711
   9483.00        0.03955       -0.12625
   9484.00        0.03906       -0.12543
   9485.00        0.03857       -0.12465
   9486.00        0.03809       -0.12390
   9487.00        0.03711       -0.12320
   9488.00        0.03613       -0.12253
   9489.00        0.03516       -0.12189
   9490.00        0.03418       -0.12129
   9491.00        0.03320       -0.12071
   9492.00        0.03174       -0.12018
   9493.00        0.03027       -0.11966
   9494.00        0.02881       -0.11917
   9495.00        0.02734       -0.11871
   9496.00        0.02588       -0.11827
   9497.00        0.02441       -0.11784
   9498.00        0.02246       -0.11745
   9499.00        0.02051       -0.11705
   9500.00        0.01855       -0.11668
   9501.00        0.01660       -0.11632
   9502.00        0.01465       -0.11595
   9503.00        0.01270       -0.11560
   9504.00        0.01074       -0.11525
   9505.00        0.00879       -0.11490
   9506.00        0.00684       -0.11453
   9507.00        0.00488       -0.11417
   9508.00        0.00293       -0.11380
   9509.00        0.00098       -0.11342
   9510.00       -0.00098       -0.11301
   9511.00       -0.00293       -0.11259
   9512.00       -0.00488       -0.11215
   9513.00       -0.00684       -0.11168
   9514.00       -0.00879       -0.11119
   9515.00       -0.01074       -0.11066
   9516.00       -0.01270       -0.11011
   9517.00       -0.01416       -0.10953
   9518.00       -0.01562       -0.10889
   9519.00       -0.01709       -0.10823
   9520.00       -0.01855       -0.10753
   9521.00       -0.02002       -0.10677
   9522.00       -0.02148       -0.10597
   9523.00       -0.02295       -0.10513
   9524.00       -0.02393       -0.10423
   9525.00       -0.02490       -0.10329
   9526.00       -0.02588       -0.10229
   9527.00       -0.02686       -0.10124
   9528.00       -0.02783       -0.10013
   9529.00       -0.02881       -0.09897
   9530.00       -0.02979       -0.09775
   9531.00       -0.03027       -0.09647
   9532.00       -0.03076       -0.09512
   9533.00       -0.03125       -0.09372
   9534.00       -0.03174       -0.09227
   9535.00       -0.03223       -0.09074
   9536.00       -0.03271       -0.08917
   9537.00       -0.03320       -0.08752
   9538.00       -0.03320       -0.08583
   9539.00       -0.03320       -0.08406
   9540.00       -0.03320       -0.08224
   9541.00       -0.03320       -0.08037
   9542.00       -0.03320       -0.07843
   9543.00       -0.03320       -0.07643
   9544.00       -0.03320       -0.07437
   9545.00       -0.03320       -0.07227
   9546.00       -0.03320       -0.07010
   9547.00       -0.03320       -0.06789
   9548.00       -0.03320       -0.06563
   9549.00       -0.03320       -0.06331
   9550.00       -0.03320       -0.06094
   9551.00       -0.03320       -0.05853
   9552.00       -0.03320       -0.05608
   9553.00       -0.03320       -0.05357
   9554.00       -0.03320       -0.05103
   9555.00       -0.03320       -0.04845
   9556.00       -0.03320       -0.04582
   9557.00       -0.03320       -0.04317
   9558.00       -0.03320       -0.04048
   9559.00       -0.03320       -0.03775
   9560.00       -0.03320       -0.03500
   9561.00       -0.03320       -0.03223
   9562.00       -0.03320       -0.02942
   9563.00       -0.03320       -0.02660
   9564.00       -0.03320       -0.02374
   9565.00       -0.03320       -0.02087
   9566.00       -0.03320       -0.01799
   9567.00       -0.03320       -0.01509
   9568.00       -0.03320       -0.01218
   9569.00       -0.03320       -0.00926
   9570.00       -0.03320       -0.00633
   9571.00       -0.03320       -0.00339
   9572.00       -0.03320       -0.00044
   9573.00       -0.03320        0.00250
   9574.00       -0.03320        0.00545
   9575.00       -0.03369        0.00839
   9576.00       -0.03418        0.01134
   9577.00       -0.03467        0.01428
   9578.00       -0.03516        0.01723
   9579.00       -0.03564        0.02016
   9580.00       -0.03613        0.02309
   9581.00       -0.03662        0.02600
   9582.00       -0.03711        0.02890
   9583.00       -0.03760        0.03180
   9584.00       -0.03809        0.03468
   9585.00       -0.03857        0.03755
   9586.00       -0.03906        0.04041
   9587.00       -0.03955        0.04324
   9588.00       -0.04004        0.04605
   9589.00       -0.04053        0.04886
   9590.00       -0.04102        0.05165
   9591.00       -0.04150        0.05443
   9592.00       -0.04199        0.05717
   9593.00       -0.04248        0.05991
   9594.00       -0.04297        0.06262
   9595.00       -0.04346        0.06531
   9596.00       -0.04395        0.06799
   9597.00       -0.04443        0.07065
   9598.00       -0.04492        0.07327
   9599.00       -0.04541        0.07590
   9600.00       -0.04590        0.07849
   9601.00       -0.04590        0.08105
   9602.00       -0.04590        0.08362
   9603.00       -0.04590        0.08615
   9604.00       -0.04590        0.08865
   9605.00       -0.04590        0.09116
   9606.00       -0.04590        0.09363
   9607.00       -0.04590        0.09608
   9608.00       -0.04590        0.09851
   9609.00       -0.04590        0.10094
   9610.00       -0.04541        0.10333
   9611.00       -0.04492        0.10571
   9612.00       -0.04443        0.10808
   9613.00       -0.04395        0.11041
   9614.00       -0.04346        0.11273
   9615.00       -0.04297        0.11505
   9616.00       -0.04248        0.11734
   9617.00       -0.04150        0.11961
   9618.00       -0.04053        0.12187
   9619.00       -0.03955        0.12411
   9620.00       -0.03857        0.12634
   9621.00       -0.03760        0.12854
   9622.00       -0.03662        0.13074
   9623.00       -0.03564        0.13292
   9624.00       -0.03418        0.13509
   9625.00       -0.03271        0.13724
   9626.00       -0.03125        0.13936
   9627.00       -0.02979        0.14148
   9628.00       -0.02832        0.14359
   9629.00       -0.02686        0.14568
   9630.00       -0.02539        0.14775
   9631.00       -0.02393        0.14981
   9632.00       -0.02246        0.15186
   9633.00       -0.02100        0.15388
   9634.00       -0.01953        0.15590
   9635.00       -0.01807        0.15790
   9636.00       -0.01660        0.15988
   9637.00       -0.01465        0.16185
   9638.00       -0.01270        0.16380
   9639.00       -0.01074        0.16573
   9640.00       -0.00879        0.16765
   9641.00       -0.00684        0.16956
   9642.00       -0.00488        0.17143
   9643.00       -0.00342        0.17331
   9644.00       -0.00195        0.17516
   9645.00       -0.00049        0.17699
   9646.00        0.00098        0.17880
   9647.00        0.00244        0.18059
   9648.00        0.00391        0.18237
   9649.00        0.00537        0.18411
   9650.00        0.00684        0.18585
   9651.00        0.00830        0.18756
   9652.00        0.00977        0.18925
   9653.00        0.01123        0.19092
   9654.00        0.01270        0.19257
   9655.00        0.01416        0.19418
   9656.00        0.01514        0.19577
   9657.00        0.01611        0.19734
   9658.00        0.01709        0.19888
   9659.00        0.01807        0.20041
   9660.00        0.01904        0.20190
   9661.00        0.02002        0.20337
   9662.00        0.02100        0.20480
   9663.00        0.02148        0.20621
   9664.00        0.02197        0.20758
   9665.00        0.02246        0.20894
   9666.00        0.02295        0.21025
   9667.00        0.02344        0.21153
   9668.00        0.02393        0.21280
   9669.00        0.02441        0.21402
   9670.00        0.02441        0.21521
   9671.00        0.02441        0.21637
   9672.00        0.02441        0.21750
   9673.00        0.02441        0.21858
   9674.00        0.02441        0.21964
   9675.00        0.02441        0.22066
   9676.00        0.02441        0.22165
   9677.00        0.02441        0.22260
   9678.00        0.02393        0.22351
   9679.00        0.02344        0.22440
   9680.00        0.02295        0.22523
   9681.00        0.02246        0.22604
   9682.00        0.02197        0.22682
   9683.00        0.02148        0.22755
   9684.00        0.02100        0.22826
   9685.00        0.02051        0.22891
   9686.00        0.02002        0.22955
   9687.00        0.01953        0.23013
   9688.00        0.01904        0.23070
   9689.00        0.01855        0.23122
   9690.00        0.01807        0.23169
   9691.00        0.01758        0.23215
   9692.00        0.01709        0.23256
   9693.00        0.01660        0.23294
   9694.00        0.01562        0.23329
   9695.00        0.01465        0.23361
   9696.00        0.01367        0.23389
   9697.00        0.01270        0.23415
   9698.00        0.01172        0.23436
   9699.00        0.01074        0.23456
   9700.00        0.01025        0.23471
   9701.00        0.00977        0.23485
   9702.00        0.00928        0.23495
   9703.00        0.00879        0.23503
   9704.00        0.00830        0.23509
   9705.00        0.00781        0.23512
   9706.00        0.00732        0.23514
   9707.00        0.00684        0.23512
   9708.00        0.00635        0.23509
   9709.00        0.00586        0.23503
   9710.00        0.00537        0.23497
   9711.00        0.00488        0.23489
   9712.00        0.00439        0.23479
   9713.00        0.00391        0.23468
   9714.00        0.00342        0.23456
   9715.00        0.00293        0.23442
   9716.00        0.00244        0.23428
   9717.00        0.00195        0.23415
   9718.00        0.00146        0.23399
   9719.00        0.00098        0.23384
   9720.00        0.00049        0.23367
   9721.00        0.00000        0.23352
   9722.00       -0.00049        0.23337
   9723.00       -0.00098        0.23322
   9724.00       -0.00146        0.23308
   9725.00       -0.00195        0.23294
   9726.00       -0.00244        0.23280
   9727.00       -0.00293        0.23268
   9728.00       -0.00342        0.23257
   9729.00       -0.00391        0.23248
   9730.00       -0.00439        0.23241
   9731.00       -0.00488        0.23233
   9732.00       -0.00537        0.23228
   9733.00       -0.00586        0.23227
   9734.00       -0.00635        0.23225
   9735.00       -0.00684        0.23227
   9736.00       -0.00732        0.23232
   9737.00       -0.00781        0.23238
   9738.00       -0.00830        0.23247
   9739.00       -0.00879        0.23257
   9740.00       -0.00928        0.23273
   9741.00       -0.01025        0.23289
   9742.00       -0.01123        0.23309
   9743.00       -0.01221        0.23332
   9744.00       -0.01318        0.23360
   9745.00       -0.01416        0.23389
   9746.00       -0.01514        0.23421
   9747.00       -0.01611        0.23457
   9748.00       -0.01709        0.23497
   9749.00       -0.01807        0.23540
   9750.00       -0.01904        0.23586
   9751.00       -0.02002        0.23636
   9752.00       -0.02100        0.23688
   9753.00       -0.02197        0.23744
   9754.00       -0.02295        0.23804
   9755.00       -0.02393        0.23868
[truncated: 42,846 more chars]
