# Supplementary material for: The near-field tsunami generated by the 15 January 2022 eruption of the Hunga Tonga-Hunga Ha’apai volcano and its impact on Tongatapu, Tonga
Source: Sci Rep. 2022 Sep 7;12:15187. doi: 10.1038/s41598-022-19486-w (PMC9452557; doi:10.1038/s41598-022-19486-w)
Supplement: Supplementary file 4 — Supplementary Information 4. [file 41598_2022_19486_MOESM4_ESM.zip › Output-Point_R0_500TNT.txt]

      0.00        0.00000        0.00000
      1.00        0.00000        0.00000
      2.00        0.00000        0.00000
      3.00        0.00000        0.00000
      4.00        0.00000        0.00000
      5.00        0.00000        0.00000
      6.00        0.00000        0.00000
      7.00        0.00000        0.00000
      8.00        0.00000        0.00000
      9.00        0.00000        0.00000
     10.00        0.00000        0.00000
     11.00        0.00000        0.00000
     12.00        0.00000        0.00000
     13.00        0.00000        0.00000
     14.00        0.00000        0.00000
     15.00        0.00000        0.00000
     16.00        0.00000        0.00000
     17.00        0.00000        0.00000
     18.00        0.00000        0.00000
     19.00        0.00000        0.00000
     20.00        0.00000        0.00000
     21.00        0.00000        0.00000
     22.00        0.00000        0.00000
     23.00        0.00000        0.00000
     24.00        0.00000        0.00000
     25.00        0.00000        0.00000
     26.00        0.00000        0.00000
     27.00        0.00000        0.00000
     28.00        0.00000        0.00000
     29.00        0.00000        0.00000
     30.00        0.00000        0.00000
     31.00        0.00000        0.00000
     32.00        0.00000        0.00000
     33.00        0.00000        0.00000
     34.00        0.00000        0.00000
     35.00        0.00000        0.00000
     36.00        0.00000        0.00000
     37.00        0.00000        0.00000
     38.00        0.00000        0.00000
     39.00        0.00000        0.00000
     40.00        0.00000        0.00000
     41.00        0.00000        0.00000
     42.00        0.00000        0.00000
     43.00        0.00000        0.00000
     44.00        0.00000        0.00000
     45.00        0.00000        0.00000
     46.00        0.00000        0.00000
     47.00        0.00000        0.00000
     48.00        0.00000        0.00000
     49.00        0.00000        0.00000
     50.00        0.00000        0.00000
     51.00        0.00000        0.00000
     52.00        0.00000        0.00000
     53.00        0.00000        0.00000
     54.00        0.00000        0.00000
     55.00        0.00000        0.00000
     56.00        0.00000        0.00000
     57.00        0.00000        0.00000
     58.00        0.00000        0.00000
     59.00        0.00000        0.00000
     60.00        0.00000        0.00000
     61.00        0.00000        0.00000
     62.00        0.00000        0.00000
     63.00        0.00000        0.00000
     64.00        0.00000        0.00000
     65.00        0.00000        0.00000
     66.00        0.00000        0.00000
     67.00        0.00000        0.00000
     68.00        0.00000        0.00000
     69.00        0.00000        0.00000
     70.00        0.00000        0.00000
     71.00        0.00000        0.00000
     72.00        0.00000        0.00000
     73.00        0.00000        0.00000
     74.00        0.00000        0.00000
     75.00        0.00000        0.00000
     76.00        0.00000        0.00000
     77.00        0.00000        0.00000
     78.00        0.00000        0.00000
     79.00        0.00000        0.00000
     80.00        0.00000        0.00000
     81.00        0.00000        0.00000
     82.00        0.00000        0.00000
     83.00        0.00000        0.00000
     84.00        0.00000        0.00000
     85.00        0.00000        0.00000
     86.00        0.00000        0.00000
     87.00        0.00000        0.00000
     88.00        0.00000        0.00000
     89.00        0.00000        0.00000
     90.00        0.00000        0.00000
     91.00        0.00000        0.00000
     92.00        0.00000        0.00000
     93.00        0.00000        0.00000
     94.00        0.00000        0.00000
     95.00        0.00000        0.00000
     96.00        0.00000        0.00000
     97.00        0.00000        0.00000
     98.00        0.00000        0.00000
     99.00        0.00000        0.00000
    100.00        0.00000        0.00000
    101.00        0.00000        0.00000
    102.00        0.00000        0.00000
    103.00        0.00000        0.00000
    104.00        0.00000        0.00000
    105.00        0.00000        0.00000
    106.00        0.00000        0.00000
    107.00        0.00000        0.00000
    108.00        0.00000        0.00000
    109.00        0.00000        0.00000
    110.00        0.00000        0.00000
    111.00        0.00000        0.00000
    112.00        0.00000        0.00000
    113.00        0.00000        0.00000
    114.00        0.00000        0.00000
    115.00        0.00000        0.00000
    116.00        0.00000        0.00000
    117.00        0.00000        0.00000
    118.00        0.00000        0.00000
    119.00        0.00000        0.00000
    120.00        0.00000        0.00000
    121.00        0.00000        0.00000
    122.00        0.00000        0.00000
    123.00        0.00000        0.00000
    124.00        0.00000        0.00000
    125.00        0.00000        0.00000
    126.00        0.00000        0.00000
    127.00        0.00000        0.00000
    128.00        0.00000        0.00000
    129.00        0.00000        0.00000
    130.00        0.00000        0.00000
    131.00        0.00000        0.00000
    132.00        0.00000        0.00000
    133.00        0.00000        0.00000
    134.00        0.00000        0.00000
    135.00        0.00000        0.00000
    136.00        0.00000        0.00000
    137.00        0.00000        0.00000
    138.00        0.00000        0.00000
    139.00        0.00000        0.00000
    140.00        0.00000        0.00000
    141.00        0.00000        0.00000
    142.00        0.00000        0.00000
    143.00        0.00000        0.00000
    144.00        0.00000        0.00000
    145.00        0.00000        0.00000
    146.00        0.00000        0.00000
    147.00        0.00000        0.00000
    148.00        0.00000        0.00000
    149.00        0.00000        0.00000
    150.00        0.00000        0.00000
    151.00        0.00000        0.00000
    152.00        0.00000        0.00000
    153.00        0.00000        0.00000
    154.00        0.00000        0.00000
    155.00        0.00000        0.00000
    156.00        0.00000        0.00000
    157.00        0.00000        0.00000
    158.00        0.00000        0.00000
    159.00        0.00000        0.00000
    160.00        0.00000        0.00000
    161.00        0.00000        0.00000
    162.00        0.00000        0.00000
    163.00        0.00000        0.00000
    164.00        0.00000        0.00000
    165.00        0.00000        0.00000
    166.00        0.00000        0.00000
    167.00        0.00000        0.00000
    168.00        0.00000        0.00000
    169.00        0.00000        0.00000
    170.00        0.00000        0.00000
    171.00        0.00000        0.00000
    172.00        0.00000        0.00000
    173.00        0.00000        0.00000
    174.00        0.00000        0.00000
    175.00        0.00000        0.00000
    176.00        0.00000        0.00000
    177.00        0.00000        0.00000
    178.00        0.00000        0.00000
    179.00        0.00000        0.00000
    180.00        0.00000        0.00000
    181.00        0.00000        0.00000
    182.00        0.00000        0.00000
    183.00        0.00000        0.00000
    184.00        0.00000        0.00000
    185.00        0.00000        0.00000
    186.00        0.00000        0.00000
    187.00        0.00000        0.00000
    188.00        0.00000        0.00000
    189.00        0.00000        0.00000
    190.00        0.00000        0.00000
    191.00        0.00000        0.00000
    192.00        0.00000        0.00000
    193.00        0.00000        0.00000
    194.00        0.00000        0.00000
    195.00        0.00000        0.00000
    196.00        0.00000        0.00000
    197.00        0.00000        0.00000
    198.00        0.00000        0.00000
    199.00        0.00000        0.00000
    200.00        0.00000        0.00000
    201.00        0.00000        0.00000
    202.00        0.00000        0.00000
    203.00        0.00000        0.00000
    204.00        0.00000        0.00000
    205.00        0.00000        0.00000
    206.00        0.00000        0.00000
    207.00        0.00000        0.00000
    208.00        0.00000        0.00000
    209.00        0.00000        0.00000
    210.00        0.00000        0.00000
    211.00        0.00000        0.00000
    212.00        0.00000        0.00000
    213.00        0.00000        0.00000
    214.00        0.00000        0.00000
    215.00        0.00000        0.00000
    216.00        0.00000        0.00000
    217.00        0.00000        0.00000
    218.00        0.00000        0.00000
    219.00        0.00000        0.00000
    220.00        0.00000        0.00000
    221.00        0.00000        0.00000
    222.00        0.00000        0.00000
    223.00        0.00000        0.00000
    224.00        0.00000        0.00000
    225.00        0.00000        0.00000
    226.00        0.00000        0.00000
    227.00        0.00000        0.00000
    228.00        0.00000        0.00000
    229.00        0.00000        0.00000
    230.00        0.00000        0.00000
    231.00        0.00000        0.00000
    232.00        0.00000        0.00000
    233.00        0.00000        0.00000
    234.00        0.00000        0.00000
    235.00        0.00000        0.00000
    236.00        0.00000        0.00000
    237.00        0.00000        0.00000
    238.00        0.00000        0.00000
    239.00        0.00000        0.00000
    240.00        0.00000        0.00000
    241.00        0.00000        0.00000
    242.00        0.00000        0.00000
    243.00        0.00000        0.00000
    244.00        0.00000        0.00000
    245.00        0.00000        0.00000
    246.00        0.00000        0.00000
    247.00        0.00000        0.00000
    248.00        0.00000        0.00000
    249.00        0.00000        0.00000
    250.00        0.00000        0.00000
    251.00        0.00000        0.00000
    252.00        0.00000        0.00000
    253.00        0.00000        0.00000
    254.00        0.00000        0.00000
    255.00        0.00000        0.00000
    256.00        0.00000        0.00000
    257.00        0.00000        0.00000
    258.00        0.00000        0.00000
    259.00        0.00000        0.00000
    260.00        0.00000        0.00000
    261.00        0.00000        0.00000
    262.00        0.00000        0.00000
    263.00        0.00000        0.00000
    264.00        0.00000        0.00000
    265.00        0.00000        0.00000
    266.00        0.00000        0.00000
    267.00        0.00000        0.00000
    268.00        0.00000        0.00000
    269.00        0.00000        0.00000
    270.00        0.00000        0.00000
    271.00        0.00000        0.00000
    272.00        0.00000        0.00000
    273.00        0.00000        0.00000
    274.00        0.00000        0.00000
    275.00        0.00000        0.00000
    276.00        0.00000        0.00000
    277.00        0.00000        0.00000
    278.00        0.00000        0.00000
    279.00        0.00000        0.00000
    280.00        0.00000        0.00000
    281.00        0.00000        0.00000
    282.00        0.00000        0.00000
    283.00        0.00000        0.00000
    284.00        0.00000        0.00000
    285.00        0.00000        0.00000
    286.00        0.00000        0.00000
    287.00        0.00000        0.00000
    288.00        0.00000        0.00000
    289.00        0.00000        0.00000
    290.00        0.00000        0.00000
    291.00        0.00000        0.00000
    292.00        0.00000        0.00000
    293.00        0.00000        0.00000
    294.00        0.00000        0.00000
    295.00        0.00000        0.00000
    296.00        0.00000        0.00000
    297.00        0.00000        0.00000
    298.00        0.00000        0.00000
    299.00        0.00000        0.00000
    300.00        0.00000        0.00000
    301.00        0.00000        0.00000
    302.00        0.00000        0.00000
    303.00        0.00000        0.00000
    304.00        0.00000        0.00000
    305.00        0.00000        0.00000
    306.00        0.00000        0.00000
    307.00        0.00000        0.00000
    308.00        0.00000        0.00000
    309.00        0.00000        0.00000
    310.00        0.00000        0.00000
    311.00        0.00000        0.00000
    312.00        0.00000        0.00000
    313.00        0.00000        0.00000
    314.00        0.00000        0.00000
    315.00        0.00000        0.00000
    316.00        0.00000        0.00000
    317.00        0.00000        0.00000
    318.00        0.00000        0.00000
    319.00        0.00000        0.00000
    320.00        0.00000        0.00000
    321.00        0.00000        0.00000
    322.00        0.00000        0.00000
    323.00        0.00000        0.00000
    324.00        0.00000        0.00000
    325.00        0.00000        0.00000
    326.00        0.00000        0.00000
    327.00        0.00000        0.00000
    328.00        0.00000        0.00000
    329.00        0.00000        0.00000
    330.00        0.00000        0.00000
    331.00        0.00000        0.00000
    332.00        0.00000        0.00000
    333.00        0.00000        0.00000
    334.00        0.00000        0.00000
    335.00        0.00000        0.00000
    336.00        0.00000        0.00000
    337.00        0.00000        0.00000
    338.00        0.00000        0.00000
    339.00        0.00000        0.00000
    340.00        0.00000        0.00000
    341.00        0.00000        0.00000
    342.00        0.00000        0.00000
    343.00        0.00000        0.00000
    344.00        0.00000        0.00000
    345.00        0.00000        0.00000
    346.00        0.00000        0.00000
    347.00        0.00000        0.00000
    348.00        0.00000        0.00000
    349.00        0.00000        0.00000
    350.00        0.00000        0.00000
    351.00        0.00000        0.00000
    352.00        0.00000        0.00000
    353.00        0.00000        0.00000
    354.00        0.00000        0.00000
    355.00        0.00000        0.00000
    356.00        0.00000        0.00000
    357.00        0.00000        0.00000
    358.00        0.00000        0.00000
    359.00        0.00000        0.00000
    360.00        0.00000        0.00000
    361.00        0.00000        0.00000
    362.00        0.00000        0.00000
    363.00        0.00000        0.00000
    364.00        0.00000        0.00000
    365.00        0.00000        0.00000
    366.00        0.00000        0.00000
    367.00        0.00000        0.00000
    368.00        0.00000        0.00000
    369.00        0.00000        0.00000
    370.00        0.00000        0.00000
    371.00        0.00000        0.00000
    372.00        0.00000        0.00000
    373.00        0.00000        0.00000
    374.00        0.00000        0.00000
    375.00        0.00000        0.00000
    376.00        0.00000        0.00000
    377.00        0.00000        0.00000
    378.00        0.00000        0.00000
    379.00        0.00000        0.00000
    380.00        0.00000        0.00000
    381.00        0.00000        0.00000
    382.00        0.00000        0.00000
    383.00        0.00000        0.00000
    384.00        0.00000        0.00000
    385.00        0.00000        0.00000
    386.00        0.00000        0.00000
    387.00        0.00000        0.00000
    388.00        0.00000        0.00000
    389.00        0.00000        0.00000
    390.00        0.00000        0.00000
    391.00        0.00000        0.00000
    392.00        0.00000        0.00000
    393.00        0.00000        0.00000
    394.00        0.00000        0.00000
    395.00        0.00000        0.00000
    396.00        0.00000        0.00000
    397.00        0.00000        0.00000
    398.00        0.00000        0.00000
    399.00        0.00000        0.00000
    400.00        0.00000        0.00000
    401.00        0.00000        0.00000
    402.00        0.00000        0.00000
    403.00        0.00000        0.00000
    404.00        0.00000        0.00000
    405.00        0.00000        0.00000
    406.00        0.00000        0.00000
    407.00        0.00000        0.00000
    408.00        0.00000        0.00000
    409.00        0.00000        0.00000
    410.00        0.00000        0.00000
    411.00        0.00000        0.00000
    412.00        0.00000        0.00000
    413.00        0.00000        0.00000
    414.00        0.00000        0.00000
    415.00        0.00000        0.00000
    416.00        0.00000        0.00000
    417.00        0.00000        0.00000
    418.00        0.00000        0.00000
    419.00        0.00000        0.00000
    420.00        0.00000        0.00000
    421.00        0.00000        0.00000
    422.00        0.00000        0.00000
    423.00        0.00000        0.00000
    424.00        0.00000        0.00000
    425.00        0.00000        0.00000
    426.00        0.00000        0.00000
    427.00        0.00000        0.00000
    428.00        0.00000        0.00000
    429.00        0.00000        0.00000
    430.00        0.00000        0.00000
    431.00        0.00000        0.00000
    432.00        0.00000        0.00000
    433.00        0.00000        0.00000
    434.00        0.00000        0.00000
    435.00        0.00000        0.00000
    436.00        0.00000        0.00000
    437.00        0.00000        0.00000
    438.00        0.00000        0.00000
    439.00        0.00000        0.00000
    440.00        0.00000        0.00000
    441.00        0.00000        0.00000
    442.00        0.00000        0.00000
    443.00        0.00000        0.00000
    444.00        0.00000        0.00000
    445.00        0.00000        0.00000
    446.00        0.00000        0.00000
    447.00        0.00000        0.00000
    448.00        0.00000        0.00000
    449.00        0.00000        0.00000
    450.00        0.00000        0.00000
    451.00        0.00000        0.00000
    452.00        0.00000        0.00000
    453.00        0.00000        0.00000
    454.00        0.00000        0.00000
    455.00        0.00000        0.00000
    456.00        0.00000        0.00000
    457.00        0.00000        0.00000
    458.00        0.00000        0.00000
    459.00        0.00000        0.00000
    460.00        0.00000        0.00000
    461.00        0.00000        0.00000
    462.00        0.00000        0.00000
    463.00        0.00000        0.00000
    464.00        0.00000        0.00000
    465.00        0.00000        0.00000
    466.00        0.00000        0.00000
    467.00        0.00000        0.00000
    468.00        0.00000        0.00000
    469.00        0.00000        0.00000
    470.00        0.00000        0.00000
    471.00        0.00000        0.00000
    472.00        0.00000        0.00000
    473.00        0.00000        0.00000
    474.00        0.00000        0.00000
    475.00        0.00000        0.00000
    476.00        0.00000        0.00000
    477.00        0.00000        0.00000
    478.00        0.00000        0.00000
    479.00        0.00000        0.00000
    480.00        0.00000        0.00000
    481.00        0.00000        0.00000
    482.00        0.00000        0.00000
    483.00        0.00000        0.00000
    484.00        0.00000        0.00000
    485.00        0.00000        0.00000
    486.00        0.00000        0.00000
    487.00        0.00000        0.00000
    488.00        0.00000        0.00000
    489.00        0.00000        0.00000
    490.00        0.00000        0.00000
    491.00        0.00000        0.00000
    492.00        0.00000        0.00000
    493.00        0.00000        0.00000
    494.00        0.00000        0.00000
    495.00        0.00000        0.00000
    496.00        0.00000        0.00000
    497.00        0.00000        0.00000
    498.00        0.00000        0.00000
    499.00        0.00000        0.00000
    500.00        0.00000        0.00000
    501.00        0.00000        0.00000
    502.00        0.00000        0.00000
    503.00        0.00000        0.00000
    504.00        0.00000        0.00000
    505.00        0.00000        0.00000
    506.00        0.00000        0.00000
    507.00        0.00000        0.00000
    508.00        0.00000        0.00000
    509.00        0.00000        0.00000
    510.00        0.00000        0.00000
    511.00        0.00000        0.00000
    512.00        0.00000        0.00000
    513.00        0.00000        0.00000
    514.00        0.00000        0.00000
    515.00        0.00000        0.00000
    516.00        0.00000        0.00000
    517.00        0.00000        0.00000
    518.00        0.00000        0.00000
    519.00        0.00000        0.00000
    520.00        0.00000        0.00000
    521.00        0.00000        0.00000
    522.00        0.00000        0.00000
    523.00        0.00000        0.00000
    524.00        0.00000        0.00000
    525.00        0.00000        0.00000
    526.00        0.00000        0.00000
    527.00        0.00000        0.00000
    528.00        0.00000        0.00000
    529.00        0.00000        0.00000
    530.00        0.00000        0.00000
    531.00        0.00000        0.00000
    532.00        0.00000        0.00000
    533.00        0.00000        0.00000
    534.00        0.00000        0.00000
    535.00        0.00000        0.00000
    536.00        0.00000        0.00000
    537.00        0.00000        0.00000
    538.00        0.00000        0.00000
    539.00        0.00000        0.00000
    540.00        0.00000        0.00000
    541.00        0.00000        0.00000
    542.00        0.00000        0.00000
    543.00        0.00000        0.00000
    544.00        0.00000        0.00000
    545.00        0.00000        0.00000
    546.00        0.00000        0.00000
    547.00        0.00000        0.00000
    548.00        0.00000        0.00000
    549.00        0.00000        0.00000
    550.00        0.00000        0.00000
    551.00        0.00000        0.00000
    552.00        0.00000        0.00000
    553.00        0.00000        0.00000
    554.00        0.00000        0.00000
    555.00        0.00000        0.00000
    556.00        0.00000        0.00000
    557.00        0.00000        0.00000
    558.00        0.00000        0.00000
    559.00        0.00000        0.00000
    560.00        0.00000        0.00000
    561.00        0.00000        0.00000
    562.00        0.00000        0.00000
    563.00        0.00000        0.00000
    564.00        0.00000        0.00000
    565.00        0.00000        0.00000
    566.00        0.00000        0.00000
    567.00        0.00000        0.00000
    568.00        0.00000        0.00000
    569.00        0.00000        0.00000
    570.00        0.00000        0.00000
    571.00        0.00000        0.00000
    572.00        0.00000        0.00000
    573.00        0.00000        0.00000
    574.00        0.00000        0.00000
    575.00        0.00000        0.00000
    576.00        0.00000        0.00000
    577.00        0.00000        0.00000
    578.00        0.00000        0.00000
    579.00        0.00000        0.00000
    580.00        0.00000        0.00000
    581.00        0.00000        0.00000
    582.00        0.00000        0.00000
    583.00        0.00000        0.00000
    584.00        0.00000        0.00000
    585.00        0.00000        0.00000
    586.00        0.00000        0.00000
    587.00        0.00000        0.00000
    588.00        0.00000        0.00000
    589.00        0.00000        0.00000
    590.00        0.00000        0.00000
    591.00        0.00000        0.00000
    592.00        0.00000        0.00000
    593.00        0.00000        0.00000
    594.00        0.00000        0.00000
    595.00        0.00000        0.00000
    596.00        0.00000        0.00000
    597.00        0.00000        0.00000
    598.00        0.00000        0.00000
    599.00        0.00000        0.00000
    600.00        0.00000        0.00000
    601.00        0.00000        0.00000
    602.00        0.00000        0.00000
    603.00        0.00000        0.00000
    604.00        0.00000        0.00000
    605.00        0.00000        0.00000
    606.00        0.00000        0.00000
    607.00        0.00000        0.00000
    608.00        0.00000        0.00000
    609.00        0.00000        0.00000
    610.00        0.00000        0.00000
    611.00        0.00000        0.00000
    612.00        0.00000        0.00000
    613.00        0.00000        0.00000
    614.00        0.00000        0.00000
    615.00        0.00000        0.00000
    616.00        0.00000        0.00000
    617.00        0.00000        0.00000
    618.00        0.00000        0.00000
    619.00        0.00000        0.00000
    620.00        0.00000        0.00000
    621.00        0.00000        0.00000
    622.00        0.00000        0.00000
    623.00        0.00000        0.00000
    624.00        0.00000        0.00000
    625.00        0.00000        0.00000
    626.00        0.00000        0.00000
    627.00        0.00000        0.00000
    628.00        0.00000        0.00000
    629.00        0.00000        0.00000
    630.00        0.00000        0.00000
    631.00        0.00000        0.00000
    632.00        0.00000        0.00000
    633.00        0.00000        0.00000
    634.00        0.00000        0.00000
    635.00        0.00000        0.00000
    636.00        0.00000        0.00000
    637.00        0.00000        0.00000
    638.00        0.00000        0.00000
    639.00        0.00000        0.00000
    640.00        0.00000        0.00000
    641.00        0.00000        0.00000
    642.00        0.00000        0.00000
    643.00        0.00000        0.00000
    644.00        0.00000        0.00000
    645.00        0.00000        0.00000
    646.00        0.00000        0.00000
    647.00        0.00000        0.00000
    648.00        0.00000        0.00000
    649.00        0.00000        0.00000
    650.00        0.00000        0.00000
    651.00        0.00000        0.00000
    652.00        0.00000        0.00000
    653.00        0.00000        0.00000
    654.00        0.00000        0.00000
    655.00        0.00000        0.00000
    656.00        0.00000        0.00000
    657.00        0.00000        0.00000
    658.00        0.00000        0.00000
    659.00        0.00000        0.00000
    660.00        0.00000        0.00000
    661.00        0.00000        0.00000
    662.00        0.00000        0.00000
    663.00        0.00000        0.00000
    664.00        0.00000        0.00000
    665.00        0.00000        0.00000
    666.00        0.00000        0.00000
    667.00        0.00000        0.00000
    668.00        0.00000        0.00000
    669.00        0.00000        0.00000
    670.00        0.00000        0.00000
    671.00        0.00000        0.00000
    672.00        0.00000        0.00000
    673.00        0.00000        0.00000
    674.00        0.00000        0.00000
    675.00        0.00000        0.00000
    676.00        0.00000        0.00000
    677.00        0.00000        0.00000
    678.00        0.00000        0.00000
    679.00        0.00000        0.00000
    680.00        0.00000        0.00000
    681.00        0.00000        0.00000
    682.00        0.00000        0.00000
    683.00        0.00000        0.00000
    684.00        0.00000        0.00000
    685.00        0.00000        0.00000
    686.00        0.00000        0.00000
    687.00        0.00000        0.00000
    688.00        0.00000        0.00000
    689.00        0.00000        0.00000
    690.00        0.00000        0.00000
    691.00        0.00000        0.00000
    692.00        0.00000        0.00000
    693.00        0.00000        0.00000
    694.00        0.00000        0.00000
    695.00        0.00000        0.00000
    696.00        0.00000        0.00000
    697.00        0.00000        0.00000
    698.00        0.00000        0.00000
    699.00        0.00000        0.00000
    700.00        0.00000        0.00000
    701.00        0.00000        0.00000
    702.00        0.00000        0.00000
    703.00        0.00000        0.00000
    704.00        0.00000        0.00000
    705.00        0.00000        0.00000
    706.00        0.00000        0.00000
    707.00        0.00000        0.00000
    708.00        0.00000        0.00000
    709.00        0.00000        0.00000
    710.00        0.00000        0.00000
    711.00        0.00000        0.00000
    712.00        0.00000        0.00000
    713.00        0.00000        0.00000
    714.00        0.00000        0.00000
    715.00        0.00000        0.00000
    716.00        0.00000        0.00000
    717.00        0.00000        0.00000
    718.00        0.00000        0.00000
    719.00        0.00000        0.00000
    720.00        0.00000        0.00000
    721.00        0.00000        0.00000
    722.00        0.00000        0.00000
    723.00        0.00000        0.00000
    724.00        0.00000        0.00000
    725.00        0.00000        0.00000
    726.00        0.00000        0.00000
    727.00        0.00000        0.00000
    728.00        0.00000        0.00000
    729.00        0.00000        0.00000
    730.00        0.00000        0.00000
    731.00        0.00000        0.00000
    732.00        0.00000        0.00000
    733.00        0.00000        0.00000
    734.00        0.00000        0.00000
    735.00        0.00000        0.00000
    736.00        0.00000        0.00000
    737.00        0.00000        0.00000
    738.00        0.00000        0.00000
    739.00        0.00000        0.00000
    740.00        0.00000        0.00000
    741.00        0.00000        0.00000
    742.00        0.00000        0.00000
    743.00        0.00000        0.00000
    744.00        0.00000        0.00000
    745.00        0.00000        0.00000
    746.00        0.00000        0.00000
    747.00        0.00000        0.00000
    748.00        0.00000        0.00000
    749.00        0.00000        0.00000
    750.00        0.00000        0.00000
    751.00        0.00000        0.00000
    752.00        0.00000        0.00000
    753.00        0.00000        0.00000
    754.00        0.00000        0.00000
    755.00        0.00000        0.00000
    756.00        0.00000        0.00000
    757.00        0.00000        0.00000
    758.00        0.00000        0.00000
    759.00        0.00000        0.00000
    760.00        0.00000        0.00000
    761.00        0.00000        0.00000
    762.00        0.00000        0.00000
    763.00        0.00000        0.00000
    764.00        0.00000        0.00000
    765.00        0.00000        0.00000
    766.00        0.00000        0.00000
    767.00        0.00000        0.00000
    768.00        0.00000        0.00000
    769.00        0.00000        0.00000
    770.00        0.00000        0.00000
    771.00        0.00000        0.00000
    772.00        0.00000        0.00000
    773.00        0.00000        0.00000
    774.00        0.00000        0.00000
    775.00        0.00000        0.00000
    776.00        0.00000        0.00000
    777.00        0.00000        0.00000
    778.00        0.00000        0.00000
    779.00        0.00000        0.00000
    780.00        0.00000        0.00000
    781.00        0.00000        0.00000
    782.00        0.00000        0.00000
    783.00        0.00000        0.00000
    784.00        0.00000        0.00000
    785.00        0.00000        0.00000
    786.00        0.00000        0.00000
    787.00        0.00000        0.00000
    788.00        0.00000        0.00000
    789.00        0.00000        0.00000
    790.00        0.00000        0.00000
    791.00        0.00000        0.00000
    792.00        0.00000        0.00000
    793.00        0.00000        0.00000
    794.00        0.00000        0.00000
    795.00        0.00000        0.00000
    796.00        0.00000        0.00000
    797.00        0.00000        0.00000
    798.00        0.00000        0.00000
    799.00        0.00000        0.00000
    800.00        0.00000        0.00000
    801.00        0.00000        0.00000
    802.00        0.00000        0.00000
    803.00        0.00000        0.00000
    804.00        0.00000        0.00000
    805.00        0.00000        0.00000
    806.00        0.00000        0.00000
    807.00        0.00000        0.00000
    808.00        0.00000        0.00000
    809.00        0.00000        0.00000
    810.00        0.00000        0.00000
    811.00        0.00000        0.00000
    812.00        0.00000        0.00000
    813.00        0.00000        0.00000
    814.00        0.00000        0.00000
    815.00        0.00000        0.00000
    816.00        0.00000        0.00000
    817.00        0.00000        0.00000
    818.00        0.00000        0.00000
    819.00        0.00000        0.00000
    820.00        0.00000        0.00000
    821.00        0.00000        0.00000
    822.00        0.00000        0.00000
    823.00        0.00000        0.00000
    824.00        0.00000        0.00000
    825.00        0.00000        0.00000
    826.00        0.00000        0.00000
    827.00        0.00000        0.00000
    828.00        0.00000        0.00000
    829.00        0.00000        0.00000
    830.00        0.00000        0.00000
    831.00        0.00000        0.00000
    832.00        0.00000        0.00000
    833.00        0.00000        0.00000
    834.00        0.00000        0.00000
    835.00        0.00000        0.00000
    836.00        0.00000        0.00000
    837.00        0.00000        0.00000
    838.00        0.00000        0.00000
    839.00        0.00000        0.00000
    840.00        0.00000        0.00000
    841.00        0.00000        0.00000
    842.00        0.00000        0.00000
    843.00        0.00000        0.00000
    844.00        0.00000        0.00000
    845.00        0.00000        0.00000
    846.00        0.00000        0.00000
    847.00        0.00000        0.00000
    848.00        0.00000        0.00000
    849.00        0.00000        0.00000
    850.00        0.00000        0.00000
    851.00        0.00000        0.00000
    852.00        0.00000        0.00000
    853.00        0.00000        0.00000
    854.00        0.00000        0.00000
    855.00        0.00000        0.00000
    856.00        0.00000        0.00000
    857.00        0.00000        0.00000
    858.00        0.00000        0.00000
    859.00        0.00000        0.00000
    860.00        0.00000        0.00000
    861.00        0.00000        0.00000
    862.00        0.00000        0.00000
    863.00        0.00000        0.00000
    864.00        0.00000        0.00000
    865.00        0.00000        0.00000
    866.00        0.00000        0.00000
    867.00        0.00000        0.00000
    868.00        0.00000        0.00000
    869.00        0.00000        0.00000
    870.00        0.00000        0.00000
    871.00        0.00000        0.00000
    872.00        0.00000        0.00000
    873.00        0.00000        0.00000
    874.00        0.00000        0.00000
    875.00        0.00000        0.00000
    876.00        0.00000        0.00000
    877.00        0.00000        0.00000
    878.00        0.00000        0.00000
    879.00        0.00000        0.00000
    880.00        0.00000        0.00000
    881.00        0.00000        0.00000
    882.00        0.00000        0.00000
    883.00        0.00000        0.00000
    884.00        0.00000        0.00000
    885.00        0.00000        0.00000
    886.00        0.00000        0.00000
    887.00        0.00000        0.00000
    888.00        0.00000        0.00000
    889.00        0.00000        0.00000
    890.00        0.00000        0.00000
    891.00        0.00000        0.00000
    892.00        0.00000        0.00000
    893.00        0.00000        0.00000
    894.00        0.00000        0.00000
    895.00        0.00000        0.00000
    896.00        0.00000        0.00000
    897.00        0.00000        0.00000
    898.00        0.00000        0.00000
    899.00        0.00000        0.00000
    900.00        0.00000        0.00000
    901.00        0.00000        0.00000
    902.00        0.00000        0.00000
    903.00        0.00000        0.00000
    904.00        0.00000        0.00000
    905.00        0.00000        0.00000
    906.00        0.00000        0.00000
    907.00        0.00000        0.00000
    908.00        0.00000        0.00000
    909.00        0.00000        0.00000
    910.00        0.00000        0.00000
    911.00        0.00000        0.00000
    912.00        0.00000        0.00000
    913.00        0.00000        0.00000
    914.00        0.00000        0.00000
    915.00        0.00000        0.00000
    916.00        0.00000        0.00000
    917.00        0.00000        0.00000
    918.00        0.00000        0.00000
    919.00        0.00000        0.00000
    920.00        0.00000        0.00000
    921.00        0.00000        0.00000
    922.00        0.00000        0.00000
    923.00        0.00000        0.00000
    924.00        0.00000        0.00000
    925.00        0.00000        0.00000
    926.00        0.00000        0.00000
    927.00        0.00000        0.00000
    928.00        0.00000        0.00000
    929.00        0.00000        0.00000
    930.00        0.00000        0.00000
    931.00        0.00000        0.00000
    932.00        0.00000        0.00000
    933.00        0.00000        0.00000
    934.00        0.00000        0.00000
    935.00        0.00000        0.00000
    936.00        0.00000        0.00000
    937.00        0.00000        0.00000
    938.00        0.00000        0.00000
    939.00        0.00000        0.00000
    940.00        0.00000        0.00000
    941.00        0.00000        0.00000
    942.00        0.00000        0.00000
    943.00        0.00000        0.00000
    944.00        0.00000        0.00000
    945.00        0.00000        0.00000
    946.00        0.00000        0.00000
    947.00        0.00000        0.00000
    948.00        0.00000        0.00000
    949.00        0.00000        0.00000
    950.00        0.00000        0.00000
    951.00        0.00000        0.00000
    952.00        0.00000        0.00000
    953.00        0.00000        0.00000
    954.00        0.00000        0.00000
    955.00        0.00000        0.00000
    956.00        0.00000        0.00000
    957.00        0.00000        0.00000
    958.00        0.00000        0.00000
    959.00        0.00000        0.00000
    960.00        0.00000        0.00000
    961.00        0.00000        0.00000
    962.00        0.00000        0.00000
    963.00        0.00000        0.00000
    964.00        0.00000        0.00000
    965.00        0.00000        0.00000
    966.00        0.00000        0.00000
    967.00        0.00000        0.00000
    968.00        0.00000        0.00000
    969.00        0.00000        0.00000
    970.00        0.00000        0.00000
    971.00        0.00000        0.00000
    972.00        0.00000        0.00000
    973.00        0.00000        0.00000
    974.00        0.00000        0.00000
    975.00        0.00000        0.00000
    976.00        0.00000        0.00000
    977.00        0.00000        0.00000
    978.00        0.00000        0.00000
    979.00        0.00000        0.00000
    980.00        0.00000        0.00000
    981.00        0.00000        0.00000
    982.00        0.00000        0.00000
    983.00        0.00000        0.00000
    984.00        0.00000        0.00000
    985.00        0.00000        0.00000
    986.00        0.00000        0.00000
    987.00        0.00000        0.00000
    988.00        0.00000        0.00000
    989.00        0.00000        0.00000
    990.00        0.00000        0.00000
    991.00        0.00000        0.00000
    992.00        0.00000        0.00000
    993.00        0.00000        0.00000
    994.00        0.00000        0.00000
    995.00        0.00000        0.00000
    996.00        0.00000        0.00000
    997.00        0.00000        0.00000
    998.00        0.00000        0.00000
    999.00        0.00000        0.00000
   1000.00        0.00000        0.00000
   1001.00        0.00000        0.00000
   1002.00        0.00000        0.00000
   1003.00        0.00000        0.00000
   1004.00        0.00000        0.00000
   1005.00        0.00000        0.00000
   1006.00        0.00000        0.00000
   1007.00        0.00000        0.00000
   1008.00        0.00000        0.00000
   1009.00        0.00000        0.00000
   1010.00        0.00000        0.00000
   1011.00        0.00000        0.00000
   1012.00        0.00000        0.00000
   1013.00        0.00000        0.00000
   1014.00        0.00000        0.00000
   1015.00        0.00000        0.00000
   1016.00        0.00000        0.00000
   1017.00        0.00000        0.00000
   1018.00        0.00000        0.00000
   1019.00        0.00000        0.00000
   1020.00        0.00000        0.00000
   1021.00        0.00000        0.00000
   1022.00        0.00000        0.00000
   1023.00        0.00000        0.00000
   1024.00        0.00000        0.00000
   1025.00        0.00000        0.00000
   1026.00        0.00000        0.00000
   1027.00        0.00000        0.00000
   1028.00        0.00000        0.00000
   1029.00        0.00000        0.00000
   1030.00        0.00000        0.00000
   1031.00        0.00000        0.00000
   1032.00        0.00000        0.00000
   1033.00        0.00000        0.00000
   1034.00        0.00000        0.00000
   1035.00        0.00000        0.00000
   1036.00        0.00000        0.00000
   1037.00        0.00000        0.00000
   1038.00        0.00000        0.00000
   1039.00        0.00000        0.00000
   1040.00        0.00000        0.00000
   1041.00        0.00000        0.00000
   1042.00        0.00000        0.00000
   1043.00        0.00000        0.00000
   1044.00        0.00000        0.00000
   1045.00        0.00000        0.00000
   1046.00        0.00000        0.00000
   1047.00        0.00000        0.00000
   1048.00        0.00000        0.00000
   1049.00        0.00000        0.00000
   1050.00        0.00000        0.00000
   1051.00        0.00000        0.00000
   1052.00        0.00000        0.00000
   1053.00        0.00000        0.00000
   1054.00        0.00000        0.00000
   1055.00        0.00000        0.00000
   1056.00        0.00000        0.00000
   1057.00        0.00000        0.00000
   1058.00        0.00000        0.00000
   1059.00        0.00000        0.00000
   1060.00        0.00000        0.00000
   1061.00        0.00000        0.00000
   1062.00        0.00000        0.00000
   1063.00        0.00000        0.00000
   1064.00        0.00000        0.00000
   1065.00        0.00000        0.00000
   1066.00        0.00000        0.00000
   1067.00        0.00000        0.00000
   1068.00        0.00000        0.00000
   1069.00        0.00000        0.00000
   1070.00        0.00000        0.00000
   1071.00        0.00000        0.00000
   1072.00        0.00000        0.00000
   1073.00        0.00000        0.00000
   1074.00        0.00000        0.00000
   1075.00        0.00000        0.00000
   1076.00        0.00000        0.00000
   1077.00        0.00000        0.00000
   1078.00        0.00000        0.00000
   1079.00        0.00000        0.00000
   1080.00        0.00000        0.00000
   1081.00        0.00000        0.00000
   1082.00        0.00000        0.00000
   1083.00        0.00000        0.00000
   1084.00        0.00000        0.00000
   1085.00        0.00000        0.00000
   1086.00        0.00000        0.00000
   1087.00        0.00000        0.00000
   1088.00        0.00000        0.00000
   1089.00        0.00000        0.00000
   1090.00        0.00000        0.00000
   1091.00        0.00000        0.00000
   1092.00        0.00000        0.00000
   1093.00        0.00000        0.00000
   1094.00        0.00000        0.00000
   1095.00        0.00000        0.00000
   1096.00        0.00000        0.00000
   1097.00        0.00000        0.00000
   1098.00        0.00000        0.00000
   1099.00        0.00000        0.00000
   1100.00        0.00000        0.00000
   1101.00        0.00000        0.00000
   1102.00        0.00000        0.00000
   1103.00        0.00000        0.00000
   1104.00        0.00000        0.00000
   1105.00        0.00000        0.00000
   1106.00        0.00000        0.00000
   1107.00        0.00000        0.00000
   1108.00        0.00000        0.00000
   1109.00        0.00000        0.00000
   1110.00        0.00000        0.00000
   1111.00        0.00000        0.00000
   1112.00        0.00000        0.00000
   1113.00        0.00000        0.00000
   1114.00        0.00000        0.00000
   1115.00        0.00000        0.00000
   1116.00        0.00000        0.00000
   1117.00        0.00000        0.00000
   1118.00        0.00000        0.00000
   1119.00        0.00000        0.00000
   1120.00        0.00000        0.00000
   1121.00        0.00000        0.00000
   1122.00        0.00000        0.00000
   1123.00        0.00000        0.00000
   1124.00        0.00000        0.00000
   1125.00        0.00000        0.00000
   1126.00        0.00000        0.00000
   1127.00        0.00000        0.00000
   1128.00        0.00000        0.00000
   1129.00        0.00000        0.00000
   1130.00        0.00000        0.00000
   1131.00        0.00000        0.00000
   1132.00        0.00000        0.00000
   1133.00        0.00000        0.00000
   1134.00        0.00000        0.00000
   1135.00        0.00000        0.00000
   1136.00        0.00000        0.00000
   1137.00        0.00000        0.00000
   1138.00        0.00000        0.00000
   1139.00        0.00000        0.00000
   1140.00        0.00000        0.00000
   1141.00        0.00000        0.00000
   1142.00        0.00000        0.00000
   1143.00        0.00000        0.00000
   1144.00        0.00000        0.00000
   1145.00        0.00000        0.00000
   1146.00        0.00000        0.00000
   1147.00        0.00000        0.00000
   1148.00        0.00000        0.00000
   1149.00        0.00000        0.00000
   1150.00        0.00000        0.00000
   1151.00        0.00000        0.00000
   1152.00        0.00000        0.00000
   1153.00        0.00000        0.00000
   1154.00        0.00000        0.00000
   1155.00        0.00000        0.00000
   1156.00        0.00000        0.00000
   1157.00        0.00000        0.00000
   1158.00        0.00000        0.00000
   1159.00        0.00000        0.00000
   1160.00        0.00000        0.00000
   1161.00        0.00000        0.00000
   1162.00        0.00000        0.00000
   1163.00        0.00000        0.00000
   1164.00        0.00000        0.00000
   1165.00        0.00000        0.00000
   1166.00        0.00000        0.00000
   1167.00        0.00000        0.00000
   1168.00        0.00000        0.00000
   1169.00        0.00000        0.00000
   1170.00        0.00000        0.00000
   1171.00        0.00000        0.00000
   1172.00        0.00000        0.00000
   1173.00        0.00000        0.00000
   1174.00        0.00000        0.00000
   1175.00        0.00000        0.00000
   1176.00        0.00000        0.00000
   1177.00        0.00000        0.00000
   1178.00        0.00000        0.00000
   1179.00        0.00000        0.00000
   1180.00        0.00000        0.00000
   1181.00        0.00000        0.00000
   1182.00        0.00000        0.00000
   1183.00        0.00000        0.00000
   1184.00        0.00000        0.00000
   1185.00        0.00000        0.00000
   1186.00        0.00000        0.00000
   1187.00        0.00000        0.00000
   1188.00        0.00000        0.00000
   1189.00        0.00000        0.00000
   1190.00        0.00000        0.00000
   1191.00        0.00000        0.00000
   1192.00        0.00000        0.00000
   1193.00        0.00000        0.00000
   1194.00        0.00000        0.00000
   1195.00        0.00000        0.00000
   1196.00        0.00000        0.00000
   1197.00        0.00000        0.00000
   1198.00        0.00000        0.00000
   1199.00        0.00000        0.00000
   1200.00        0.00000        0.00000
   1201.00        0.00000        0.00000
   1202.00        0.00000        0.00000
   1203.00        0.00000        0.00000
   1204.00        0.00000        0.00000
   1205.00        0.00000        0.00000
   1206.00        0.00000        0.00000
   1207.00        0.00000        0.00000
   1208.00        0.00000        0.00000
   1209.00        0.00000        0.00000
   1210.00        0.00000        0.00000
   1211.00        0.00000        0.00000
   1212.00        0.00000        0.00000
   1213.00        0.00000        0.00000
   1214.00        0.00000        0.00000
   1215.00        0.00000        0.00000
   1216.00        0.00000        0.00000
   1217.00        0.00000        0.00000
   1218.00        0.00000        0.00000
   1219.00        0.00000        0.00000
   1220.00        0.00000        0.00000
   1221.00        0.00000        0.00000
   1222.00        0.00000        0.00000
   1223.00        0.00000        0.00000
   1224.00        0.00000        0.00000
   1225.00        0.00000        0.00000
   1226.00        0.00000        0.00000
   1227.00        0.00000        0.00000
   1228.00        0.00000        0.00000
   1229.00        0.00000        0.00000
   1230.00        0.00000        0.00000
   1231.00        0.00000        0.00000
   1232.00        0.00000        0.00000
   1233.00        0.00000        0.00000
   1234.00        0.00000        0.00000
   1235.00        0.00000        0.00000
   1236.00        0.00000        0.00000
   1237.00        0.00000        0.00000
   1238.00        0.00000        0.00000
   1239.00        0.00000        0.00000
   1240.00        0.00000        0.00000
   1241.00        0.00000        0.00000
   1242.00        0.00000        0.00000
   1243.00        0.00000        0.00000
   1244.00        0.00000        0.00000
   1245.00        0.00000        0.00000
   1246.00        0.00000        0.00000
   1247.00        0.00000        0.00000
   1248.00        0.00000        0.00000
   1249.00        0.00000        0.00000
   1250.00        0.00000        0.00000
   1251.00        0.00000        0.00000
   1252.00        0.00000        0.00000
   1253.00        0.00000        0.00000
   1254.00        0.00000        0.00000
   1255.00        0.00000        0.00000
   1256.00        0.00000        0.00000
   1257.00        0.00000        0.00000
   1258.00        0.00000        0.00000
   1259.00        0.00000        0.00000
   1260.00        0.00000        0.00000
   1261.00        0.00000        0.00000
   1262.00        0.00000        0.00000
   1263.00        0.00000        0.00000
   1264.00        0.00000        0.00000
   1265.00        0.00000        0.00000
   1266.00        0.00000        0.00000
   1267.00        0.00000        0.00000
   1268.00        0.00000        0.00000
   1269.00        0.00000        0.00000
   1270.00        0.00000        0.00000
   1271.00        0.00000        0.00000
   1272.00        0.00000        0.00000
   1273.00        0.00000        0.00000
   1274.00        0.00000        0.00000
   1275.00        0.00000        0.00000
   1276.00        0.00000        0.00000
   1277.00        0.00000        0.00000
   1278.00        0.00000        0.00000
   1279.00        0.00000        0.00000
   1280.00        0.00000        0.00000
   1281.00        0.00000        0.00000
   1282.00        0.00000        0.00000
   1283.00        0.00000        0.00000
   1284.00        0.00000        0.00000
   1285.00        0.00000        0.00000
   1286.00        0.00000        0.00000
   1287.00        0.00000        0.00000
   1288.00        0.00000        0.00000
   1289.00        0.00000        0.00000
   1290.00        0.00000        0.00000
   1291.00        0.00000        0.00000
   1292.00        0.00000        0.00000
   1293.00        0.00000        0.00000
   1294.00        0.00000        0.00002
   1295.00        0.00000        0.00002
   1296.00        0.00000        0.00002
   1297.00        0.00000        0.00002
   1298.00        0.00000        0.00002
   1299.00        0.00000        0.00002
   1300.00        0.00000        0.00002
   1301.00        0.00000        0.00002
   1302.00        0.00000        0.00002
   1303.00        0.00000        0.00002
   1304.00        0.00000        0.00003
   1305.00        0.00000        0.00003
   1306.00        0.00000        0.00003
   1307.00        0.00000        0.00003
   1308.00        0.00000        0.00003
   1309.00        0.00000        0.00003
   1310.00        0.00000        0.00005
   1311.00        0.00000        0.00005
   1312.00        0.00000        0.00005
   1313.00        0.00000        0.00006
   1314.00        0.00000        0.00006
   1315.00        0.00000        0.00006
   1316.00        0.00000        0.00008
   1317.00        0.00000        0.00008
   1318.00        0.00000        0.00008
   1319.00        0.00000        0.00009
   1320.00        0.00000        0.00009
   1321.00        0.00000        0.00011
   1322.00        0.00000        0.00011
   1323.00        0.00000        0.00012
   1324.00        0.00000        0.00014
   1325.00        0.00000        0.00014
   1326.00        0.00000        0.00015
   1327.00        0.00000        0.00017
   1328.00        0.00000        0.00018
   1329.00        0.00000        0.00020
   1330.00        0.00000        0.00021
   1331.00        0.00000        0.00023
   1332.00        0.00000        0.00024
   1333.00        0.00000        0.00026
   1334.00        0.00000        0.00027
   1335.00        0.00000        0.00031
   1336.00        0.00000        0.00032
   1337.00        0.00000        0.00035
   1338.00        0.00000        0.00037
   1339.00        0.00000        0.00040
   1340.00        0.00000        0.00043
   1341.00        0.00000        0.00046
   1342.00        0.00000        0.00049
   1343.00        0.00000        0.00052
   1344.00        0.00000        0.00056
   1345.00        0.00000        0.00060
   1346.00        0.00000        0.00064
   1347.00        0.00000        0.00069
   1348.00        0.00000        0.00073
   1349.00        0.00000        0.00078
   1350.00        0.00000        0.00084
   1351.00        0.00000        0.00089
   1352.00        0.00000        0.00095
   1353.00        0.00000        0.00101
   1354.00        0.00000        0.00108
   1355.00        0.00000        0.00116
   1356.00        0.00000        0.00124
   1357.00        0.00000        0.00131
   1358.00        0.00000        0.00139
   1359.00        0.00000        0.00148
   1360.00        0.00000        0.00159
   1361.00        0.00000        0.00168
   1362.00        0.00000        0.00179
   1363.00        0.00000        0.00191
   1364.00        0.00000        0.00203
   1365.00        0.00000        0.00215
   1366.00        0.00000        0.00229
   1367.00        0.00000        0.00244
   1368.00        0.00000        0.00259
   1369.00        0.00000        0.00276
   1370.00        0.00000        0.00293
   1371.00        0.00000        0.00311
   1372.00        0.00000        0.00330
   1373.00        0.00000        0.00351
   1374.00        0.00000        0.00372
   1375.00        0.00000        0.00395
   1376.00        0.00000        0.00420
   1377.00        0.00000        0.00444
   1378.00        0.00000        0.00471
   1379.00        0.00000        0.00500
   1380.00        0.00000        0.00529
   1381.00        0.00000        0.00562
   1382.00        0.00000        0.00595
   1383.00        0.00000        0.00632
   1384.00        0.00000        0.00668
   1385.00        0.00000        0.00708
   1386.00        0.00000        0.00751
   1387.00        0.00000        0.00795
   1388.00        0.00000        0.00841
   1389.00        0.00000        0.00890
   1390.00        0.00000        0.00941
   1391.00        0.00000        0.00996
   1392.00        0.00000        0.01054
   1393.00        0.00000        0.01114
   1394.00        0.00000        0.01178
   1395.00        0.00000        0.01247
   1396.00        0.00000        0.01317
   1397.00        0.00000        0.01392
   1398.00        0.00000        0.01471
   1399.00        0.00000        0.01553
   1400.00        0.00000        0.01640
   1401.00        0.00000        0.01732
   1402.00        0.00000        0.01830
   1403.00        0.00000        0.01930
   1404.00        0.00000        0.02037
   1405.00        0.00000        0.02148
   1406.00        0.00000        0.02267
   1407.00        0.00000        0.02391
   1408.00        0.00000        0.02521
   1409.00        0.00000        0.02657
   1410.00        0.00000        0.02800
   1411.00        0.00000        0.02951
   1412.00        0.00000        0.03108
   1413.00        0.00000        0.03275
   1414.00        0.00000        0.03448
   1415.00        0.00000        0.03630
   1416.00        0.00000        0.03821
   1417.00        0.00000        0.04021
   1418.00        0.00000        0.04230
   1419.00        0.00000        0.04449
   1420.00        0.00000        0.04678
   1421.00        0.00000        0.04918
   1422.00        0.00000        0.05170
   1423.00        0.00000        0.05432
   1424.00        0.00000        0.05707
   1425.00        0.00000        0.05994
   1426.00        0.00000        0.06293
   1427.00        0.00000        0.06607
   1428.00        0.00000        0.06934
   1429.00        0.00000        0.07275
   1430.00        0.00000        0.07631
   1431.00        0.00000        0.08003
   1432.00        0.00000        0.08391
   1433.00        0.00000        0.08794
   1434.00        0.00000        0.09215
   1435.00        0.00000        0.09653
   1436.00        0.00000        0.10109
   1437.00        0.00000        0.10585
   1438.00        0.00000        0.11079
   1439.00        0.00000        0.11592
   1440.00        0.00000        0.12128
   1441.00        0.00000        0.12683
   1442.00        0.00000        0.13260
   1443.00        0.00000        0.13860
   1444.00        0.00000        0.14482
   1445.00        0.00000        0.15128
   1446.00        0.00000        0.15797
   1447.00        0.00000        0.16492
   1448.00        0.00000        0.17210
   1449.00        0.00000        0.17957
   1450.00        0.00000        0.18729
   1451.00        0.00000        0.19527
   1452.00        0.00000        0.20354
   1453.00        0.00000        0.21208
   1454.00        0.00000        0.22093
   1455.00        0.00000        0.23006
   1456.00        0.00000        0.23949
   1457.00        0.00000        0.24924
   1458.00        0.00000        0.25928
   1459.00        0.00000        0.26964
   1460.00        0.00000        0.28032
   1461.00        0.00000        0.29134
   1462.00        0.00000        0.30267
   1463.00        0.00000        0.31435
   1464.00        0.00000        0.32635
   1465.00        0.00000        0.33870
   1466.00        0.00000        0.35139
   1467.00        0.00000        0.36444
   1468.00        0.00000        0.37784
   1469.00        0.00000        0.39159
   1470.00        0.00000        0.40570
   1471.00        0.00000        0.42015
   1472.00        0.00000        0.43497
   1473.00        0.00000        0.45015
   1474.00        0.00000        0.46570
   1475.00        0.00000        0.48158
   1476.00        0.00000        0.49785
   1477.00        0.00000        0.51447
   1478.00        0.00000        0.53143
   1479.00        0.00000        0.54877
   1480.00        0.00000        0.56645
   1481.00        0.00000        0.58447
   1482.00        0.00000        0.60286
   1483.00        0.00000        0.62158
   1484.00        0.00000        0.64062
   1485.00        0.00000        0.66002
   1486.00        0.00000        0.67973
   1487.00        0.00000        0.69978
   1488.00        0.00000        0.72012
   1489.00        0.00000        0.74078
   1490.00        0.00000        0.76173
   1491.00        0.00000        0.78299
   1492.00        0.00000        0.80452
   1493.00        0.00000        0.82631
   1494.00        0.00000        0.84837
   1495.00        0.00000        0.87068
   1496.00        0.00000        0.89323
   1497.00        0.00000        0.91600
   1498.00        0.00000        0.93900
   1499.00        0.00000        0.96219
   1500.00        0.00000        0.98558
   1501.00        0.00000        1.00914
   1502.00        0.00000        1.03287
   1503.00        0.00000        1.05675
   1504.00        0.00000        1.08075
   1505.00        0.00000        1.10487
   1506.00        0.00000        1.12909
   1507.00        0.00000        1.15341
   1508.00        0.00000        1.17780
   1509.00        0.00000        1.20224
   1510.00        0.00000        1.22672
   1511.00        0.00000        1.25122
   1512.00        0.00000        1.27573
   1513.00        0.00000        1.30023
   1514.00        0.00000        1.32469
   1515.00        0.00000        1.34912
   1516.00        0.00000        1.37349
   1517.00        0.00000        1.39777
   1518.00        0.00000        1.42197
   1519.00        0.00000        1.44604
   1520.00        0.00000        1.47000
   1521.00        0.00000        1.49380
   1522.00        0.00000        1.51746
   1523.00        0.00000        1.54094
   1524.00        0.00000        1.56421
   1525.00        0.00000        1.58730
   1526.00        0.00000        1.61015
   1527.00        0.00000        1.63278
   1528.00        0.00000        1.65515
   1529.00        0.00000        1.67726
   1530.00        0.00000        1.69910
   1531.00        0.00000        1.72064
   1532.00        0.00000        1.74188
   1533.00        0.00000        1.76282
   1534.00        0.00000        1.78343
   1535.00        0.00000        1.80371
   1536.00        0.00000        1.82365
   1537.00        0.00000        1.84323
   1538.00        0.00000        1.86246
   1539.00        0.00000        1.88132
   1540.00        0.00000        1.89980
   1541.00        0.00000        1.91789
   1542.00        0.00000        1.93561
   1543.00        0.00000        1.95293
   1544.00        0.00000        1.96985
   1545.00        0.00000        1.98636
   1546.00        0.00000        2.00247
   1547.00        0.00000        2.01819
   1548.00        0.00000        2.03348
   1549.00        0.00000        2.04837
   1550.00        0.00000        2.06285
   1551.00        0.00000        2.07692
   1552.00        0.00000        2.09059
   1553.00        0.00000        2.10385
   1554.00        0.00000        2.11670
   1555.00        0.00000        2.12915
   1556.00        0.00000        2.14120
   1557.00        0.00000        2.15286
   1558.00        0.00000        2.16414
   1559.00        0.00000        2.17503
   1560.00        0.00000        2.18553
   1561.00        0.00000        2.19568
   1562.00        0.00000        2.20546
   1563.00        0.00000        2.21487
   1564.00        0.00000        2.22394
   1565.00        0.00000        2.23267
   1566.00        0.00000        2.24107
   1567.00        0.00000        2.24915
   1568.00        0.00000        2.25690
   1569.00        0.00000        2.26436
   1570.00        0.00000        2.27151
   1571.00        0.00000        2.27840
   1572.00        0.00000        2.28499
   1573.00        0.00000        2.29132
   1574.00        0.00000        2.29741
   1575.00        0.00000        2.30325
   1576.00        0.00000        2.30885
   1577.00        0.00000        2.31424
   1578.00        0.00000        2.31941
   1579.00        0.00000        2.32440
   1580.00        0.00000        2.32919
   1581.00        0.00000        2.33380
   1582.00        0.00000        2.33824
   1583.00        0.00000        2.34253
   1584.00        0.00000        2.34668
   1585.00        0.00000        2.35068
   1586.00        0.00000        2.35457
   1587.00        0.00000        2.35834
   1588.00        0.00000        2.36200
   1589.00        0.00000        2.36555
   1590.00        0.00000        2.36903
   1591.00        0.00000        2.37244
   1592.00        0.00000        2.37576
   1593.00        0.00000        2.37903
   1594.00        0.00000        2.38223
   1595.00        0.00000        2.38539
   1596.00        0.00000        2.38852
   1597.00        0.00000        2.39160
   1598.00        0.00000        2.39465
   1599.00        0.00000        2.39769
   1600.00        0.00000        2.40071
   1601.00        0.00000        2.40370
   1602.00        0.00000        2.40669
   1603.00        0.00000        2.40968
   1604.00        0.00000        2.41266
   1605.00        0.00000        2.41563
   1606.00        0.00000        2.41862
   1607.00        0.00000        2.42160
   1608.00        0.00000        2.42459
   1609.00        0.00000        2.42758
   1610.00        0.00000        2.43057
   1611.00        0.00000        2.43356
   1612.00        0.00000        2.43655
   1613.00        0.00000        2.43956
   1614.00        0.00000        2.44255
   1615.00        0.00000        2.44554
   1616.00        0.00000        2.44852
   1617.00        0.00000        2.45148
   1618.00        0.00000        2.45444
   1619.00        0.00000        2.45737
   1620.00        0.00000        2.46028
   1621.00        0.00000        2.46315
   1622.00        0.00000        2.46599
   1623.00        0.00000        2.46880
   1624.00        0.00000        2.47154
   1625.00        0.00000        2.47423
   1626.00        0.00000        2.47687
   1627.00        0.00000        2.47943
   1628.00        0.00000        2.48192
   1629.00        0.00000        2.48431
   1630.00        0.00000        2.48663
   1631.00        0.00000        2.48883
   1632.00        0.00000        2.49094
   1633.00        0.00000        2.49290
   1634.00        0.00000        2.49477
   1635.00        0.00000        2.49648
   1636.00        0.00000        2.49805
   1637.00        0.00000        2.49947
   1638.00        0.00000        2.50072
   1639.00        0.00000        2.50180
   1640.00        0.00000        2.50270
   1641.00        0.00000        2.50342
   1642.00        0.00000        2.50394
   1643.00        0.00000        2.50424
   1644.00        0.00000        2.50433
   1645.00        0.00000        2.50420
   1646.00        0.00000        2.50385
   1647.00        0.00000        2.50323
   1648.00        0.00000        2.50238
   1649.00        0.00000        2.50128
   1650.00        0.00000        2.49991
   1651.00        0.00000        2.49826
   1652.00        0.00000        2.49635
   1653.00        0.00000        2.49414
   1654.00        0.00000        2.49165
   1655.00        0.00000        2.48886
   1656.00        0.00000        2.48576
   1657.00        0.00000        2.48236
   1658.00        0.00000        2.47864
   1659.00        0.00000        2.47461
   1660.00        0.00000        2.47026
   1661.00        0.00000        2.46558
   1662.00        0.00000        2.46057
   1663.00        0.00000        2.45523
   1664.00        0.00000        2.44957
   1665.00        0.00000        2.44357
   1666.00        0.00000        2.43723
   1667.00        0.00000        2.43056
   1668.00        0.00000        2.42355
   1669.00        0.00000        2.41621
   1670.00        0.00000        2.40855
   1671.00        0.00000        2.40054
   1672.00        0.00000        2.39223
   1673.00        0.00000        2.38358
   1674.00        0.00000        2.37460
   1675.00        0.00000        2.36531
   1676.00        0.00000        2.35570
   1677.00        0.00000        2.34579
   1678.00        0.00000        2.33559
   1679.00        0.00000        2.32507
   1680.00        0.00000        2.31429
   1681.00        0.00000        2.30321
   1682.00        0.00000        2.29184
   1683.00        0.00000        2.28023
   1684.00        0.00000        2.26834
   1685.00        0.00000        2.25621
   1686.00        0.00000        2.24384
   1687.00        0.00000        2.23123
   1688.00        0.00000        2.21840
   1689.00        0.00000        2.20535
   1690.00        0.00000        2.19209
   1691.00        0.00000        2.17865
   1692.00        0.00000        2.16502
   1693.00        0.00000        2.15123
   1694.00        0.00000        2.13727
   1695.00        0.00000        2.12315
   1696.00        0.00000        2.10890
   1697.00        0.00000        2.09453
   1698.00        0.00000        2.08002
   1699.00        0.00000        2.06541
   1700.00        0.00000        2.05072
   1701.00        0.00000        2.03595
   1702.00        0.00000        2.02109
   1703.00        0.00000        2.00618
   1704.00        0.00000        1.99123
   1705.00        0.00000        1.97623
   1706.00        0.00000        1.96120
   1707.00        0.00000        1.94617
   1708.00        0.00000        1.93112
   1709.00        0.00000        1.91609
   1710.00        0.00000        1.90108
   1711.00        0.00000        1.88609
   1712.00        0.00000        1.87115
   1713.00        0.00000        1.85626
   1714.00        0.00000        1.84143
   1715.00        0.00000        1.82668
   1716.00        0.00000        1.81200
   1717.00        0.00000        1.79741
   1718.00        0.00000        1.78291
   1719.00        0.00000        1.76852
   1720.00        0.00000        1.75426
   1721.00        0.00000        1.74013
   1722.00        0.00000        1.72612
   1723.00        0.00000        1.71225
   1724.00        0.00000        1.69855
   1725.00        0.00000        1.68498
   1726.00        0.00000        1.67160
   1727.00        0.00000        1.65837
   1728.00        0.00000        1.64532
   1729.00        0.00000        1.63248
   1730.00        0.00000        1.61980
   1731.00        0.00000        1.60733
   1732.00        0.00000        1.59506
   1733.00        0.00000        1.58299
   1734.00        0.00000        1.57115
   1735.00        0.00000        1.55951
   1736.00        0.00000        1.54810
   1737.00        0.00000        1.53690
   1738.00        0.00000        1.52594
   1739.00        0.00000        1.51521
   1740.00        0.00000        1.50471
   1741.00        0.00000        1.49446
   1742.00        0.00000        1.48444
   1743.00        0.00000        1.47467
   1744.00        0.00000        1.46513
   1745.00        0.00000        1.45586
   1746.00        0.00000        1.44684
   1747.00        0.00000        1.43805
   1748.00        0.00000        1.42953
   1749.00        0.00000        1.42126
   1750.00        0.00000        1.41325
   1751.00        0.00000        1.40549
   1752.00        0.00000        1.39799
   1753.00        0.00000        1.39075
   1754.00        0.00000        1.38376
   1755.00        0.00000        1.37704
   1756.00        0.00000        1.37057
   1757.00        0.00000        1.36436
   1758.00        0.00000        1.35843
   1759.00        0.00000        1.35274
   1760.00        0.00000        1.34731
   1761.00        0.00000        1.34213
   1762.00        0.00000        1.33722
   1763.00        0.00000        1.33257
   1764.00        0.00000        1.32816
   1765.00        0.00000        1.32401
   1766.00        0.00000        1.32011
   1767.00        0.00000        1.31648
   1768.00        0.00000        1.31310
   1769.00        0.00000        1.30995
   1770.00        0.00000        1.30707
   1771.00        0.00000        1.30443
   1772.00        0.00000        1.30205
   1773.00        0.00000        1.29990
   1774.00        0.00000        1.29800
   1775.00        0.00000        1.29636
   1776.00        0.00000        1.29494
   1777.00        0.00000        1.29376
   1778.00        0.00000        1.29283
   1779.00        0.00000        1.29214
   1780.00        0.00000        1.29167
   1781.00        0.00000        1.29146
   1782.00        0.00000        1.29146
   1783.00        0.00000        1.29170
   1784.00        0.00000        1.29218
   1785.00        0.00000        1.29286
   1786.00        0.00000        1.29379
   1787.00        0.00000        1.29494
   1788.00        0.00000        1.29630
   1789.00        0.00000        1.29788
   1790.00        0.00000        1.29970
   1791.00        0.00000        1.30171
   1792.00        0.00000        1.30396
   1793.00        0.00000        1.30640
   1794.00        0.00000        1.30907
   1795.00        0.00000        1.31194
   1796.00        0.00000        1.31500
   1797.00        0.00000        1.31828
   1798.00        0.00000        1.32178
   1799.00        0.00000        1.32545
   1800.00        0.00000        1.32933
   1801.00        0.00000        1.33342
   1802.00        0.00000        1.33768
   1803.00        0.00000        1.34215
   1804.00        0.00000        1.34680
   1805.00        0.00000        1.35162
   1806.00        0.00000        1.35664
   1807.00        0.00000        1.36185
   1808.00        0.00000        1.36723
   1809.00        0.00000        1.37277
   1810.00        0.00000        1.37851
   1811.00        0.00000        1.38440
   1812.00        0.00000        1.39046
   1813.00        0.00000        1.39668
   1814.00        0.00000        1.40308
   1815.00        0.00000        1.40962
   1816.00        0.00000        1.41632
   1817.00        0.00000        1.42316
   1818.00        0.00000        1.43016
   1819.00        0.00000        1.43730
   1820.00        0.00000        1.44458
   1821.00        0.00000        1.45200
   1822.00        0.00000        1.45953
   1823.00        0.00000        1.46721
   1824.00        0.00000        1.47501
   1825.00        0.00000        1.48293
   1826.00        0.00000        1.49097
   1827.00        0.00000        1.49911
   1828.00        0.00000        1.50737
   1829.00        0.00000        1.51572
   1830.00        0.00000        1.52417
   1831.00        0.00000        1.53271
   1832.00        0.00000        1.54135
   1833.00        0.00000        1.55008
   1834.00        0.00000        1.55888
   1835.00        0.00000        1.56775
   1836.00        0.00000        1.57669
   1837.00        0.00000        1.58569
   1838.00        0.00000        1.59476
   1839.00        0.00000        1.60388
   1840.00        0.00000        1.61304
   1841.00        0.00000        1.62225
   1842.00        0.00000        1.63148
   1843.00        0.00000        1.64076
   1844.00        0.00000        1.65007
   1845.00        0.00000        1.65939
   1846.00        0.00000        1.66872
   1847.00        0.00000        1.67805
   1848.00        0.00000        1.68741
   1849.00        0.00000        1.69675
   1850.00        0.00000        1.70609
   1851.00        0.00000        1.71541
   1852.00        0.00000        1.72470
   1853.00        0.00000        1.73398
   1854.00        0.00000        1.74321
   1855.00        0.00000        1.75241
   1856.00        0.00000        1.76158
   1857.00        0.00000        1.77069
   1858.00        0.00000        1.77975
   1859.00        0.00000        1.78876
   1860.00        0.00000        1.79768
   1861.00        0.00000        1.80655
   1862.00        0.00000        1.81534
   1863.00        0.00000        1.82405
   1864.00        0.00000        1.83267
   1865.00        0.00000        1.84122
   1866.00        0.00000        1.84966
   1867.00        0.00000        1.85800
   1868.00        0.00000        1.86624
   1869.00        0.00000        1.87436
   1870.00        0.00000        1.88239
   1871.00        0.00000        1.89029
   1872.00        0.00000        1.89807
   1873.00        0.00000        1.90573
   1874.00        0.00000        1.91325
   1875.00        0.00000        1.92065
   1876.00        0.00000        1.92792
   1877.00        0.00000        1.93504
   1878.00        0.00000        1.94202
   1879.00        0.00000        1.94887
   1880.00        0.00000        1.95557
   1881.00        0.00000        1.96211
   1882.00        0.00000        1.96851
   1883.00        0.00000        1.97475
   1884.00        0.00000        1.98082
   1885.00        0.00000        1.98676
   1886.00        0.00000        1.99252
   1887.00        0.00000        1.99814
   1888.00        0.00000        2.00359
   1889.00        0.00000        2.00887
   1890.00        0.00000        2.01399
   1891.00        0.00000        2.01894
   1892.00        0.00000        2.02373
   1893.00        0.00000        2.02835
   1894.00        0.00000        2.03281
   1895.00        0.00000        2.03709
   1896.00        0.00000        2.04121
   1897.00        0.00000        2.04517
   1898.00        0.00000        2.04895
   1899.00        0.00000        2.05257
   1900.00        0.00000        2.05600
   1901.00        0.00000        2.05928
   1902.00        0.00000        2.06239
   1903.00        0.00000        2.06534
   1904.00        0.00000        2.06810
   1905.00        0.00000        2.07069
   1906.00        0.00000        2.07312
   1907.00        0.00000        2.07538
   1908.00        0.00000        2.07747
   1909.00        0.00000        2.07939
   1910.00        0.00000        2.08115
   1911.00        0.00000        2.08273
   1912.00        0.00000        2.08415
   1913.00        0.00000        2.08539
   1914.00        0.00000        2.08647
   1915.00        0.00000        2.08737
   1916.00        0.00000        2.08809
   1917.00        0.00000        2.08865
   1918.00        0.00000        2.08904
   1919.00        0.00000        2.08926
   1920.00        0.00000        2.08931
   1921.00        0.00000        2.08919
   1922.00        0.00000        2.08888
   1923.00        0.00000        2.08842
   1924.00        0.00000        2.08778
   1925.00        0.00000        2.08699
   1926.00        0.00000        2.08601
   1927.00        0.00000        2.08485
   1928.00        0.00000        2.08354
   1929.00        0.00000        2.08205
   1930.00        0.00000        2.08038
   1931.00        0.00000        2.07854
   1932.00        0.00000        2.07652
   1933.00        0.00000        2.07434
   1934.00        0.00000        2.07196
   1935.00        0.00000        2.06941
   1936.00        0.00000        2.06670
   1937.00        0.00000        2.06378
   1938.00        0.00000        2.06068
   1939.00        0.00000        2.05740
   1940.00        0.00000        2.05392
   1941.00        0.00000        2.05026
   1942.00        0.00000        2.04642
   1943.00        0.00000        2.04236
   1944.00        0.00000        2.03812
   1945.00        0.00000        2.03368
   1946.00        0.00000        2.02902
   1947.00        0.00000        2.02415
   1948.00        0.00000        2.01909
   1949.00        0.00000        2.01381
   1950.00        0.00000        2.00832
   1951.00        0.00000        2.00261
   1952.00        0.00000        1.99667
   1953.00        0.00000        1.99051
   1954.00        0.00000        1.98412
   1955.00        0.00000        1.97749
   1956.00        0.00000        1.97064
   1957.00        0.00000        1.96353
   1958.00        0.00000        1.95619
   1959.00        0.00000        1.94861
   1960.00        0.00000        1.94078
   1961.00        0.00000        1.93268
   1962.00        0.00000        1.92433
   1963.00        0.00000        1.91573
   1964.00        0.00000        1.90686
   1965.00        0.00000        1.89772
   1966.00        0.00000        1.88832
   1967.00        0.00000        1.87865
   1968.00        0.00000        1.86868
   1969.00        0.00000        1.85846
   1970.00        0.00000        1.84795
   1971.00        0.00000        1.83716
   1972.00        0.00000        1.82608
   1973.00        0.00000        1.81473
   1974.00        0.00000        1.80307
   1975.00        0.00000        1.79114
   1976.00        0.00000        1.77892
   1977.00        0.00000        1.76639
   1978.00        0.00000        1.75357
   1979.00        0.00000        1.74048
   1980.00        0.00000        1.72708
   1981.00        0.00000        1.71338
   1982.00        0.00000        1.69940
   1983.00        0.00000        1.68513
   1984.00        0.00000        1.67056
   1985.00        0.00000        1.65572
   1986.00        0.00000        1.64056
   1987.00        0.00000        1.62514
   1988.00        0.00000        1.60942
   1989.00        0.00000        1.59343
   1990.00        0.00000        1.57715
   1991.00        0.00000        1.56061
   1992.00        0.00000        1.54378
   1993.00        0.00000        1.52669
   1994.00        0.00000        1.50934
   1995.00        0.00000        1.49171
   1996.00        0.00000        1.47385
   1997.00        0.00000        1.45572
   1998.00        0.00000        1.43735
   1999.00        0.00000        1.41875
   2000.00        0.00000        1.39989
   2001.00        0.00000        1.38081
   2002.00        0.00000        1.36151
   2003.00        0.00000        1.34200
   2004.00        0.00000        1.32228
   2005.00        0.00000        1.30234
   2006.00        0.00000        1.28221
   2007.00        0.00000        1.26190
   2008.00        0.00000        1.24139
   2009.00        0.00000        1.22072
   2010.00        0.00000        1.19987
   2011.00        0.00000        1.17888
   2012.00        0.00000        1.15773
   2013.00        0.00000        1.13643
   2014.00        0.00000        1.11501
   2015.00        0.00000        1.09344
   2016.00        0.00000        1.07176
   2017.00        0.00000        1.04997
   2018.00        0.00000        1.02808
   2019.00        0.00000        1.00609
   2020.00        0.00000        0.98402
   2021.00        0.00000        0.96187
   2022.00        0.00000        0.93965
   2023.00        0.00000        0.91736
   2024.00        0.00000        0.89503
   2025.00        0.00000        0.87265
   2026.00        0.00000        0.85023
   2027.00        0.00000        0.82777
   2028.00        0.00000        0.80531
   2029.00        0.00000        0.78282
   2030.00        0.00000        0.76033
   2031.00        0.00000        0.73784
   2032.00        0.00000        0.71536
   2033.00        0.00000        0.69290
   2034.00        0.00000        0.67046
   2035.00        0.00000        0.64804
   2036.00        0.00000        0.62566
   2037.00        0.00000        0.60332
   2038.00        0.00000        0.58104
   2039.00        0.00000        0.55881
   2040.00        0.00000        0.53662
   2041.00        0.00000        0.51453
   2042.00        0.00000        0.49248
   2043.00        0.00000        0.47052
   2044.00        0.00000        0.44864
   2045.00        0.00000        0.42685
   2046.00        0.00000        0.40515
   2047.00        0.00000        0.38354
   2048.00        0.00000        0.36205
   2049.00        0.00000        0.34064
   2050.00        0.00000        0.31934
   2051.00        0.00000        0.29816
   2052.00        0.00000        0.27708
   2053.00        0.00000        0.25613
   2054.00        0.00000        0.23531
   2055.00        0.00000        0.21460
   2056.00        0.00000        0.19402
   2057.00        0.00000        0.17355
   2058.00        0.00000        0.15323
   2059.00        0.00000        0.13304
   2060.00        0.00000        0.11298
   2061.00        0.00000        0.09306
   2062.00        0.00000        0.07327
   2063.00        0.00000        0.05363
   2064.00        0.00000        0.03412
   2065.00        0.00000        0.01476
   2066.00        0.00000       -0.00446
   2067.00        0.00000       -0.02354
   2068.00        0.00000       -0.04247
   2069.00        0.00000       -0.06125
   2070.00        0.00000       -0.07990
   2071.00        0.00000       -0.09839
   2072.00        0.00000       -0.11673
   2073.00        0.00000       -0.13493
   2074.00        0.00000       -0.15297
   2075.00        0.00000       -0.17087
   2076.00        0.00000       -0.18861
   2077.00        0.00000       -0.20622
   2078.00        0.00000       -0.22366
   2079.00        0.00000       -0.24095
   2080.00        0.00000       -0.25810
   2081.00        0.00000       -0.27509
   2082.00        0.00000       -0.29192
   2083.00        0.00000       -0.30861
   2084.00        0.00000       -0.32513
   2085.00        0.00000       -0.34149
   2086.00        0.00000       -0.35771
   2087.00        0.00000       -0.37376
   2088.00        0.00000       -0.38966
   2089.00        0.00000       -0.40541
   2090.00        0.00000       -0.42097
   2091.00        0.00000       -0.43640
   2092.00        0.00000       -0.45164
   2093.00        0.00000       -0.46674
   2094.00        0.00000       -0.48166
   2095.00        0.00000       -0.49640
   2096.00        0.00000       -0.51099
   2097.00        0.00000       -0.52539
   2098.00        0.00000       -0.53963
   2099.00        0.00000       -0.55368
   2100.00        0.00000       -0.56757
   2101.00        0.00000       -0.58127
   2102.00        0.00000       -0.59477
   2103.00        0.00000       -0.60811
   2104.00        0.00000       -0.62125
   2105.00        0.00000       -0.63419
   2106.00        0.00000       -0.64694
   2107.00        0.00000       -0.65948
   2108.00        0.00000       -0.67184
   2109.00        0.00000       -0.50369
   2110.00        0.00000       -0.51222
   2111.00        0.00000       -0.52049
   2112.00        0.00000       -0.52850
   2113.00        0.00000       -0.53624
   2114.00        0.00000       -0.54372
   2115.00        0.00000       -0.55092
   2116.00        0.00000       -0.55785
   2117.00        0.00000       -0.56448
   2118.00        0.00000       -0.57085
   2119.00        0.00000       -0.57692
   2120.00        0.00000       -0.58272
   2121.00        0.00000       -0.58821
   2122.00        0.00000       -0.59341
   2123.00        0.00000       -0.59831
   2124.00        0.00000       -0.60292
   2125.00        0.00000       -0.60722
   2126.00        0.00000       -0.61122
   2127.00        0.00000       -0.61491
   2128.00        0.00000       -0.61829
   2129.00        0.00000       -0.62135
   2130.00        0.00000       -0.62410
   2131.00        0.00000       -0.36243
   2132.00        0.00000       -0.36363
   2133.00        0.00000       -0.36447
   2134.00        0.00000       -0.36491
   2135.00        0.00000       -0.36497
   2136.00        0.00000       -0.36465
   2137.00        0.00000       -0.36395
   2138.00        0.00000       -0.36285
   2139.00        0.00000       -0.36137
   2140.00        0.00000       -0.35951
   2141.00        0.00000       -0.35727
   2142.00        0.00000       -0.35466
   2143.00        0.00000       -0.35165
   2144.00        0.00000       -0.34828
   2145.00        0.00000       -0.34454
   2146.00        0.00000       -0.34044
   2147.00        0.00000       -0.33597
   2148.00        0.00000       -0.33113
   2149.00        0.00000       -0.32596
   2150.00        0.00000       -0.32042
   2151.00        0.00000       -0.31454
   2152.00        0.00000       -0.30833
   2153.00        0.00000       -0.30179
   2154.00        0.00000       -0.29492
   2155.00        0.00000       -0.28773
   2156.00        0.00000       -0.28024
   2157.00        0.00000       -0.27245
   2158.00        0.00000       -0.26436
   2159.00        0.00000       -0.25598
   2160.00        0.00000       -0.24733
   2161.00        0.00000       -0.23840
   2162.00        0.00000       -0.22922
   2163.00        0.00000       -0.21979
   2164.00        0.00000       -0.21011
   2165.00        0.00000       -0.20020
   2166.00        0.00000       -0.19006
   2167.00        0.00000       -0.17972
   2168.00        0.00000       -0.16917
   2169.00        0.00000       -0.15843
   2170.00        0.00000       -0.14752
   2171.00        0.00000       -0.13641
   2172.00        0.00000       -0.12517
   2173.00        0.00000       -0.11375
   2174.00        0.00000       -0.10222
   2175.00        0.00000       -0.09055
   2176.00        0.00000       -0.07875
   2177.00        0.00000       -0.06685
   2178.00        0.00000       -0.05484
   2179.00        0.00000       -0.04276
   2180.00        0.00000       -0.03061
   2181.00        0.00000       -0.01837
   2182.00        0.00000       -0.00610
   2183.00        0.00000        0.00623
   2184.00        0.00000        0.01857
   2185.00        0.00000        0.03096
   2186.00        0.00000        0.04333
   2187.00        0.00000        0.05573
   2188.00        0.00000        0.06812
   2189.00        0.00000        0.08047
   2190.00        0.00000        0.09280
   2191.00        0.00000        0.10510
   2192.00        0.00000        0.11736
   2193.00        0.00000        0.12953
   2194.00        0.00000        0.14166
   2195.00        0.00000        0.15370
   2196.00        0.00000        0.16565
   2197.00        0.00000        0.17752
   2198.00        0.00000        0.18927
   2199.00        0.00000        0.20091
   2200.00        0.00000        0.21243
   2201.00        0.00000        0.22383
   2202.00        0.00000       -0.14793
   2203.00        0.00000       -0.13902
   2204.00        0.00000       -0.13020
   2205.00        0.00000       -0.12148
   2206.00        0.00000       -0.11285
   2207.00        0.00000       -0.10434
   2208.00        0.00000       -0.09593
   2209.00        0.00000       -0.08765
   2210.00        0.00000       -0.07948
   2211.00        0.00000       -0.07144
   2212.00        0.00000       -0.06354
   2213.00        0.00000       -0.05576
   2214.00        0.00000       -0.04813
   2215.00        0.00000       -0.04062
   2216.00        0.00000       -0.03325
   2217.00        0.00000       -0.02603
   2218.00        0.00000       -0.01895
   2219.00        0.00000       -0.01202
   2220.00        0.00000       -0.00523
   2221.00        0.00000        0.00139
   2222.00        0.00000        0.00787
   2223.00        0.00000        0.01421
   2224.00        0.00000        0.02039
   2225.00        0.00000        0.02641
   2226.00        0.00000        0.03229
   2227.00        0.00000        0.03801
   2228.00        0.00000        0.04356
   2229.00        0.00000        0.04897
   2230.00        0.00000        0.05423
   2231.00        0.00000        0.05931
   2232.00        0.00000        0.06425
   2233.00        0.00000        0.06903
   2234.00        0.00000        0.07365
   2235.00        0.00000        0.07812
   2236.00        0.00000        0.08243
   2237.00        0.00000        0.08656
   2238.00        0.00000        0.09056
   2239.00        0.00000        0.09438
   2240.00        0.00000        0.09804
   2241.00        0.00000        0.10155
   2242.00        0.00000        0.10489
   2243.00        0.00000        0.10806
   2244.00        0.00000        0.11107
   2245.00        0.00000        0.11391
   2246.00        0.00000        0.11658
   2247.00        0.00000        0.11908
   2248.00        0.00000        0.12141
   2249.00        0.00000        0.12358
   2250.00        0.00000        0.12556
   2251.00        0.00000        0.12737
   2252.00        0.00000        0.12900
   2253.00        0.00000        0.13043
   2254.00        0.00000        0.13170
   2255.00        0.00000        0.13278
   2256.00        0.00000        0.13367
   2257.00        0.00000        0.13437
   2258.00        0.00000        0.13487
   2259.00        0.00000        0.13518
   2260.00        0.00000        0.13530
   2261.00        0.00000        0.13521
   2262.00        0.00000        0.13492
   2263.00        0.00000        0.13441
   2264.00        0.00000        0.13371
   2265.00        0.00000        0.13280
   2266.00        0.00000        0.13167
   2267.00        0.00000        0.13034
   2268.00        0.00000        0.12877
   2269.00        0.00000        0.12700
   2270.00        0.00000        0.12500
   2271.00        0.00000        0.12277
   2272.00        0.00000        0.12033
   2273.00        0.00000        0.11765
   2274.00        0.00000        0.11475
   2275.00        0.00000        0.11160
   2276.00        0.00000        0.10825
   2277.00        0.00000        0.10464
   2278.00        0.00000        0.10081
   2279.00        0.00000        0.09674
   2280.00        0.00000        0.09245
   2281.00        0.00000        0.08792
   2282.00        0.00000        0.08315
   2283.00        0.00000        0.07816
   2284.00        0.00000        0.07292
   2285.00        0.00000        0.06746
   2286.00        0.00000        0.06177
   2287.00        0.00000        0.05585
   2288.00        0.00000        0.04971
   2289.00        0.00000        0.04333
   2290.00        0.00000        0.03674
   2291.00        0.00000        0.02994
   2292.00        0.00000        0.02292
   2293.00        0.00000        0.01569
   2294.00        0.00000        0.00824
   2295.00        0.00000        0.00060
   2296.00        0.00000       -0.00726
   2297.00        0.00000       -0.01530
   2298.00        0.00000       -0.02354
   2299.00        0.00000       -0.03195
   2300.00        0.00000       -0.04056
   2301.00        0.00000       -0.04933
   2302.00        0.00000       -0.05827
   2303.00        0.00000       -0.06737
   2304.00        0.00000       -0.07663
   2305.00        0.00000       -0.08604
   2306.00        0.00000       -0.09558
   2307.00        0.00000       -0.10527
   2308.00        0.00000       -0.11508
   2309.00        0.00000       -0.36583
   2310.00        0.00000       -0.37413
   2311.00        0.00000       -0.38249
   2312.00        0.00000       -0.39090
   2313.00        0.00000       -0.39935
   2314.00        0.00000       -0.40782
   2315.00        0.00000       -0.41634
   2316.00        0.00000       -0.42487
   2317.00        0.00000       -0.43341
   2318.00        0.00000       -0.44196
   2319.00        0.00000       -0.45049
   2320.00        0.00000       -0.45903
   2321.00        0.00000       -0.46754
   2322.00        0.00000       -0.47603
   2323.00        0.00000       -0.48450
   2324.00        0.00000       -0.49292
   2325.00        0.00000       -0.50130
   2326.00        0.00000       -0.50963
   2327.00        0.00000       -0.51788
   2328.00        0.00000       -0.52609
   2329.00        0.00000       -0.53421
   2330.00        0.00000       -0.54227
   2331.00        0.00000       -0.55022
   2332.00        0.00000       -0.55809
   2333.00        0.00000       -0.56586
   2334.00        0.00000       -0.57353
   2335.00        0.00000       -0.58109
   2336.00        0.00000       -0.58853
   2337.00        0.00000       -0.59584
   2338.00        0.00000       -0.60304
   2339.00        0.00000       -0.61011
   2340.00        0.00000       -0.61703
   2341.00        0.00000       -0.62381
   2342.00        0.00000       -0.63046
   2343.00        0.00000       -0.63696
   2344.00        0.00000       -0.64330
   2345.00        0.00000       -0.64949
   2346.00        0.00000       -0.65552
   2347.00        0.00000       -0.66138
   2348.00        0.00000       -0.66708
   2349.00        0.00000       -0.67261
   2350.00        0.00000       -0.67798
   2351.00        0.00000       -0.68317
   2352.00        0.00000       -0.68817
   2353.00        0.00000       -0.69301
   2354.00        0.00000       -0.69768
   2355.00        0.00000       -0.70215
   2356.00        0.00000       -0.70645
   2357.00        0.00000       -0.71057
   2358.00        0.00000       -0.71451
   2359.00        0.00000       -0.71825
   2360.00        0.00000       -0.72182
   2361.00        0.00000       -0.72519
   2362.00        0.00000       -0.72839
   2363.00        0.00000       -0.73140
   2364.00        0.00000       -0.73422
   2365.00        0.00000       -0.73685
   2366.00        0.00000       -0.73929
   2367.00        0.00000       -0.74156
   2368.00        0.00000       -0.74364
   2369.00        0.00000       -0.74553
   2370.00        0.00000       -0.74724
   2371.00        0.00000       -0.74876
   2372.00        0.00000       -0.75011
   2373.00        0.00000       -0.75127
   2374.00        0.00000       -0.75226
   2375.00        0.00000       -0.75307
   2376.00        0.00000       -0.75369
   2377.00        0.00000       -0.75415
   2378.00        0.00000       -0.75443
   2379.00        0.00000       -0.75453
   2380.00        0.00000       -0.75446
   2381.00        0.00049       -0.75423
   2382.00        0.00098       -0.75381
   2383.00        0.00146       -0.75325
   2384.00        0.00195       -0.75250
   2385.00        0.00244       -0.75160
   2386.00        0.00293       -0.75053
   2387.00        0.00342       -0.74930
   2388.00        0.00391       -0.74791
   2389.00        0.00439       -0.74635
   2390.00        0.00488       -0.74464
   2391.00        0.00537       -0.74278
   2392.00        0.00586       -0.74077
   2393.00        0.00635       -0.73860
   2394.00        0.00684       -0.73627
   2395.00        0.00732       -0.73380
   2396.00        0.00781       -0.73117
   2397.00        0.00830       -0.72841
   2398.00        0.00879       -0.72548
   2399.00        0.00928       -0.72243
   2400.00        0.00977       -0.71921
   2401.00        0.01025       -0.71587
   2402.00        0.01074       -0.71237
   2403.00        0.01123       -0.70876
   2404.00        0.01172       -0.70499
   2405.00        0.01221       -0.70108
   2406.00        0.01270       -0.69704
   2407.00        0.01318       -0.69287
   2408.00        0.01318       -0.68857
   2409.00        0.01318       -0.68413
   2410.00        0.01318       -0.67957
   2411.00        0.01318       -0.67488
   2412.00        0.01318       -0.67006
   2413.00        0.01318       -0.66513
   2414.00        0.01318       -0.66006
   2415.00        0.01318       -0.65488
   2416.00        0.01318       -0.64958
   2417.00        0.01318       -0.64417
   2418.00        0.01318       -0.63863
   2419.00        0.01318       -0.63297
   2420.00        0.01318       -0.62720
   2421.00        0.01318       -0.62132
   2422.00        0.01318       -0.61534
   2423.00        0.01318       -0.60924
   2424.00        0.01318       -0.60306
   2425.00        0.01318       -0.59676
   2426.00        0.01318       -0.59038
   2427.00        0.01318       -0.58391
   2428.00        0.01318       -0.57733
   2429.00        0.01318       -0.57069
   2430.00        0.01318       -0.56396
   2431.00        0.01318       -0.55714
   2432.00        0.01318       -0.55028
   2433.00        0.01318       -0.54332
   2434.00        0.01318       -0.53632
   2435.00        0.01318       -0.52924
   2436.00        0.01318       -0.52211
   2437.00        0.01318       -0.51494
   2438.00        0.01318       -0.50772
   2439.00        0.01318       -0.50046
   2440.00        0.01318       -0.49316
   2441.00        0.01318       -0.48582
   2442.00        0.01318       -0.47847
   2443.00        0.01318       -0.47110
   2444.00        0.01318       -0.46371
   2445.00        0.01318       -0.45631
   2446.00        0.01318       -0.44891
   2447.00        0.01318       -0.44153
   2448.00        0.01318       -0.43413
   2449.00        0.01318       -0.42676
   2450.00        0.01318       -0.41940
   2451.00        0.01318       -0.41206
   2452.00        0.01318       -0.40477
   2453.00        0.01318       -0.39751
   2454.00        0.01318       -0.39027
   2455.00        0.01318       -0.38310
   2456.00        0.01318       -0.37598
   2457.00        0.01318       -0.36893
   2458.00        0.01318       -0.36192
   2459.00        0.01318       -0.35500
   2460.00        0.01318       -0.34814
   2461.00        0.01318       -0.34137
   2462.00        0.01318       -0.33469
   2463.00        0.01318       -0.32809
   2464.00        0.01318       -0.32161
   2465.00        0.01318       -0.31520
   2466.00        0.01318       -0.30891
   2467.00        0.01318       -0.30275
   2468.00        0.01318       -0.29669
   2469.00        0.01318       -0.29074
   2470.00        0.01318       -0.28493
   2471.00        0.01318       -0.27925
   2472.00        0.01318       -0.27370
   2473.00        0.01318       -0.26828
   2474.00        0.01318       -0.26300
   2475.00        0.01318       -0.25786
   2476.00        0.01318       -0.25287
   2477.00        0.01318       -0.24803
   2478.00        0.01318       -0.24335
   2479.00        0.01318       -0.23880
   2480.00        0.01318       -0.23442
   2481.00        0.01318       -0.23019
   2482.00        0.01318       -0.22612
   2483.00        0.01318       -0.22220
   2484.00        0.01318       -0.21844
   2485.00        0.01318       -0.21484
   2486.00        0.01318       -0.21141
   2487.00        0.01318       -0.20811
   2488.00        0.01318       -0.20500
   2489.00        0.01318       -0.20203
   2490.00        0.01318       -0.19920
   2491.00        0.01318       -0.19655
   2492.00        0.01318       -0.19403
   2493.00        0.01318       -0.19167
   2494.00        0.01318       -0.18945
   2495.00        0.01318       -0.18738
   2496.00        0.01318       -0.18544
   2497.00        0.01318       -0.18364
   2498.00        0.01318       -0.18198
   2499.00        0.01318       -0.18042
   2500.00        0.01318       -0.17902
   2501.00        0.01318       -0.17770
   2502.00        0.01318       -0.17653
   2503.00        0.01318       -0.17545
   2504.00        0.01318       -0.17447
   2505.00        0.01318       -0.17360
   2506.00        0.01318       -0.17282
   2507.00        0.01318       -0.17212
   2508.00        0.01318       -0.17149
   2509.00        0.01318       -0.17094
   2510.00        0.01318       -0.17047
   2511.00        0.01318       -0.17006
   2512.00        0.01318       -0.16969
   2513.00        0.01318       -0.16937
   2514.00        0.01318       -0.16910
   2515.00        0.01318       -0.16884
   2516.00        0.01318       -0.16862
   2517.00        0.01318       -0.16843
   2518.00        0.01318       -0.16823
   2519.00        0.01318       -0.16805
   2520.00        0.01318       -0.16786
   2521.00        0.01318       -0.16766
   2522.00        0.01318       -0.16745
   2523.00        0.01318       -0.16721
   2524.00        0.01318       -0.16693
   2525.00        0.01318       -0.16663
   2526.00        0.01318       -0.16629
   2527.00        0.01318       -0.16589
   2528.00        0.01318       -0.16544
   2529.00        0.01318       -0.16492
   2530.00        0.01318       -0.16434
   2531.00        0.01318       -0.16368
   2532.00        0.01318       -0.16295
   2533.00        0.01318       -0.16214
   2534.00        0.01318       -0.16124
   2535.00        0.01318       -0.16023
   2536.00        0.01318       -0.15915
   2537.00        0.01318       -0.15794
   2538.00        0.01318       -0.15665
   2539.00        0.01318       -0.15524
   2540.00        0.01318       -0.15372
   2541.00        0.01318       -0.15208
   2542.00        0.01318       -0.15033
   2543.00        0.01318       -0.14845
   2544.00        0.01318       -0.14645
   2545.00        0.01318       -0.14433
   2546.00        0.01318       -0.14209
   2547.00        0.01318       -0.13972
   2548.00        0.01318       -0.13722
   2549.00        0.01318       -0.13460
   2550.00        0.01318       -0.13185
   2551.00        0.01318       -0.12897
   2552.00        0.01318       -0.12596
   2553.00        0.01318       -0.12282
   2554.00        0.01318       -0.11957
   2555.00        0.01318       -0.11618
   2556.00        0.01318       -0.11267
   2557.00        0.01318       -0.10902
   2558.00        0.01318       -0.10529
   2559.00        0.01318       -0.10141
   2560.00        0.01318       -0.09743
   2561.00        0.01318       -0.09332
   2562.00        0.01318       -0.08911
   2563.00        0.01318       -0.08479
   2564.00        0.01318       -0.08035
   2565.00        0.01318       -0.07584
   2566.00        0.01318       -0.07120
   2567.00        0.01318       -0.06647
   2568.00        0.01318       -0.06166
   2569.00        0.01318       -0.05675
   2570.00        0.01318       -0.05174
   2571.00        0.01318       -0.04666
   2572.00        0.01318       -0.04150
   2573.00        0.01318       -0.03627
   2574.00        0.01318       -0.03096
   2575.00        0.01318       -0.02557
   2576.00        0.01318       -0.02013
   2577.00        0.01318       -0.01462
   2578.00        0.01318       -0.00903
   2579.00        0.01318       -0.00340
   2580.00        0.01318        0.00229
   2581.00        0.01318        0.00803
   2582.00        0.01318        0.01381
   2583.00        0.01318        0.01965
   2584.00        0.01318        0.02554
   2585.00        0.01318        0.03146
   2586.00        0.01318        0.03745
   2587.00        0.01318        0.04344
   2588.00        0.01318        0.04950
   2589.00        0.01318        0.05557
   2590.00        0.01318        0.06169
   2591.00        0.01318        0.06784
   2592.00        0.01318        0.07404
   2593.00        0.01318        0.08025
   2594.00        0.01318        0.08649
   2595.00        0.01318        0.09277
   2596.00        0.01318        0.09908
   2597.00        0.01318        0.10542
   2598.00        0.01318        0.11179
   2599.00        0.01318        0.11819
   2600.00        0.01318        0.12462
   2601.00        0.01318        0.13109
   2602.00        0.01318        0.13757
   2603.00        0.01318        0.14410
   2604.00        0.01318        0.15067
   2605.00        0.01318        0.15726
   2606.00        0.01318        0.16388
   2607.00        0.01318        0.17055
   2608.00        0.01318        0.17725
   2609.00        0.01318        0.18398
   2610.00        0.01318        0.19075
   2611.00        0.01318        0.19757
   2612.00        0.01318        0.20442
   2613.00        0.01318        0.21132
   2614.00        0.01318        0.21825
   2615.00        0.01318        0.22523
   2616.00        0.01318        0.23225
   2617.00        0.01318        0.23932
   2618.00        0.01318        0.24643
   2619.00        0.01318        0.25359
   2620.00        0.01318        0.26077
   2621.00        0.01318        0.26802
   2622.00        0.01318        0.27530
   2623.00        0.01318        0.28262
   2624.00        0.01318        0.28999
   2625.00        0.01318        0.29741
   2626.00        0.01318        0.30484
   2627.00        0.01318        0.31233
   2628.00        0.01318        0.31984
   2629.00        0.01318        0.32739
   2630.00        0.01318        0.33498
   2631.00        0.01318        0.34259
   2632.00        0.01318        0.35022
   2633.00        0.01318        0.35786
   2634.00        0.01318        0.36554
   2635.00        0.01318        0.37321
   2636.00        0.01318        0.38091
   2637.00        0.01318        0.38861
   2638.00        0.01318        0.39630
   2639.00        0.01318        0.40399
   2640.00        0.01318        0.41165
   2641.00        0.01318        0.41931
   2642.00        0.01318        0.42694
   2643.00        0.01318        0.43454
   2644.00        0.01318        0.44209
   2645.00        0.01318        0.44962
   2646.00        0.01318        0.45708
   2647.00        0.01318        0.46448
   2648.00        0.01318        0.47182
   2649.00        0.01318        0.47906
   2650.00        0.01318        0.48624
   2651.00        0.01318        0.49332
   2652.00        0.01318        0.50031
   2653.00        0.01318        0.50717
   2654.00        0.01318        0.51393
   2655.00        0.01318        0.52055
   2656.00        0.01318        0.52704
   2657.00        0.01318        0.53339
   2658.00        0.01318        0.53958
   2659.00        0.01318        0.54562
   2660.00        0.01318        0.55148
   2661.00        0.01318        0.55716
   2662.00        0.01318        0.56265
   2663.00        0.01318        0.56796
   2664.00        0.01318        0.57304
   2665.00        0.01318        0.57793
   2666.00        0.01318        0.58260
   2667.00        0.01318        0.58704
   2668.00        0.01318        0.59123
   2669.00        0.01318        0.59520
   2670.00        0.01318        0.59891
   2671.00        0.01318        0.60236
   2672.00        0.01318        0.60556
   2673.00        0.01318        0.60849
   2674.00        0.01318        0.61115
   2675.00        0.01318        0.61353
   2676.00        0.01318        0.61562
   2677.00        0.01318        0.61743
   2678.00        0.01318        0.61896
   2679.00        0.01318        0.62019
   2680.00        0.01318        0.62112
   2681.00        0.01318        0.62177
   2682.00        0.01318        0.62210
   2683.00        0.01318        0.62215
   2684.00        0.01318        0.62189
   2685.00        0.01318        0.62134
   2686.00        0.01318        0.62048
   2687.00        0.01318        0.61932
   2688.00        0.01318        0.61787
   2689.00        0.01318        0.61612
   2690.00        0.01367        0.61407
   2691.00        0.01416        0.61176
   2692.00        0.01465        0.60913
   2693.00        0.01465        0.60625
   2694.00        0.01465        0.60306
   2695.00        0.01465        0.59962
   2696.00        0.01465        0.59590
   2697.00        0.01465        0.59193
   2698.00        0.01465        0.58771
   2699.00        0.01465        0.58324
   2700.00        0.01465        0.57851
   2701.00        0.01465        0.57356
   2702.00        0.01465        0.56837
   2703.00        0.01465        0.56299
   2704.00        0.01465        0.55737
   2705.00        0.01465        0.55157
   2706.00        0.01465        0.54558
   2707.00        0.01465        0.53940
   2708.00        0.01465        0.53307
   2709.00        0.01465        0.52657
   2710.00        0.01465        0.51991
   2711.00        0.01465        0.51312
   2712.00        0.01465        0.50621
   2713.00        0.01465        0.49918
   2714.00        0.01465        0.49205
   2715.00        0.01465        0.48482
   2716.00        0.01465        0.47751
   2717.00        0.01465        0.47012
   2718.00        0.01465        0.46269
   2719.00        0.01465        0.45520
   2720.00        0.01465        0.44768
   2721.00        0.01465        0.44014
   2722.00        0.01465        0.43257
   2723.00        0.01465        0.42500
   2724.00        0.01465        0.41743
   2725.00        0.01465        0.40990
   2726.00        0.01465        0.40237
   2727.00        0.01465        0.39490
   2728.00        0.01465        0.38747
   2729.00        0.01465        0.38010
   2730.00        0.01465        0.37279
   2731.00        0.01465        0.36554
   2732.00        0.01465        0.35838
   2733.00        0.01465        0.35133
   2734.00        0.01465        0.34436
   2735.00        0.01465        0.33749
   2736.00        0.01465        0.33075
   2737.00        0.01465        0.32413
   2738.00        0.01465        0.31761
   2739.00        0.01465        0.31125
   2740.00        0.01465        0.30501
   2741.00        0.01465        0.29890
   2742.00        0.01465        0.29295
   2743.00        0.01465        0.28714
   2744.00        0.01465        0.28148
   2745.00        0.01465        0.27599
   2746.00        0.01465        0.27063
   2747.00        0.01465        0.26544
   2748.00        0.01465        0.26042
   2749.00        0.01465        0.25555
   2750.00        0.01465        0.25084
   2751.00        0.01465        0.24629
   2752.00        0.01465        0.24191
   2753.00        0.01465        0.23769
   2754.00        0.01465        0.23363
   2755.00        0.01465        0.22971
   2756.00        0.01465        0.22595
   2757.00        0.01465        0.22235
   2758.00        0.01465        0.21890
   2759.00        0.01465        0.21559
   2760.00        0.01465        0.21243
   2761.00        0.01465        0.20940
   2762.00        0.01465        0.20651
   2763.00        0.01465        0.20375
   2764.00        0.01465        0.20113
   2765.00        0.01465        0.19861
   2766.00        0.01465        0.19621
   2767.00        0.01465        0.19392
   2768.00        0.01465        0.19174
   2769.00        0.01465        0.18967
   2770.00        0.01465        0.18768
   2771.00        0.01465        0.18578
   2772.00        0.01465        0.18396
   2773.00        0.01465        0.18221
   2774.00        0.01465        0.18053
   2775.00        0.01465        0.17891
   2776.00        0.01465        0.17734
   2777.00        0.01465        0.17583
   2778.00        0.01465        0.17436
   2779.00        0.01465        0.17291
   2780.00        0.01465        0.17151
   2781.00        0.01465        0.17012
   2782.00        0.01465        0.16875
   2783.00        0.01465        0.16739
   2784.00        0.01465        0.16603
   2785.00        0.01465        0.16467
   2786.00        0.01465        0.16330
   2787.00        0.01465        0.16191
   2788.00        0.01465        0.16051
   2789.00        0.01465        0.15907
   2790.00        0.01465        0.15762
   2791.00        0.01465        0.15611
   2792.00        0.01465        0.15459
   2793.00        0.01465        0.15300
   2794.00        0.01465        0.15137
   2795.00        0.01465        0.14967
   2796.00        0.01465        0.14792
   2797.00        0.01465        0.14612
   2798.00        0.01465        0.14424
   2799.00        0.01465        0.14229
   2800.00        0.01465        0.14027
   2801.00        0.01465        0.13818
   2802.00        0.01465        0.13600
   2803.00        0.01465        0.13376
   2804.00        0.01465        0.13142
   2805.00        0.01465        0.12900
   2806.00        0.01465        0.12650
   2807.00        0.01465        0.12390
   2808.00        0.01465        0.12123
   2809.00        0.01465        0.11845
   2810.00        0.01465        0.11560
   2811.00        0.01465        0.11266
   2812.00        0.01465        0.10963
   2813.00        0.01465        0.10651
   2814.00        0.01465        0.10330
   2815.00        0.01465        0.10001
   2816.00        0.01465        0.09663
   2817.00        0.01465        0.09317
   2818.00        0.01465        0.08961
   2819.00        0.01465        0.08598
   2820.00        0.01465        0.08229
   2821.00        0.01465        0.07851
   2822.00        0.01465        0.07465
   2823.00        0.01465        0.07071
   2824.00        0.01465        0.06671
   2825.00        0.01465        0.06265
   2826.00        0.01465        0.05853
   2827.00        0.01465        0.05434
   2828.00        0.01465        0.05009
   2829.00        0.01465        0.04581
   2830.00        0.01465        0.04146
   2831.00        0.01465        0.03706
   2832.00        0.01465        0.03264
   2833.00        0.01465        0.02817
   2834.00        0.01465        0.02367
   2835.00        0.01465        0.01913
   2836.00        0.01465        0.01457
   2837.00        0.01465        0.00999
   2838.00        0.01465        0.00540
   2839.00        0.01465        0.00079
   2840.00        0.01465       -0.00383
   2841.00        0.01465       -0.00844
   2842.00        0.01465       -0.01306
   2843.00        0.01465       -0.01767
   2844.00        0.01465       -0.02228
   2845.00        0.01465       -0.02686
   2846.00        0.01465       -0.03143
   2847.00        0.01465       -0.03596
   2848.00        0.01465       -0.04048
   2849.00        0.01465       -0.04497
   2850.00        0.01465       -0.04941
   2851.00        0.01465       -0.05382
   2852.00        0.01465       -0.05818
   2853.00        0.01465       -0.06248
   2854.00        0.01465       -0.06674
   2855.00        0.01465       -0.07094
   2856.00        0.01465       -0.07507
   2857.00        0.01465       -0.07913
   2858.00        0.01465       -0.08313
   2859.00        0.01465       -0.08705
   2860.00        0.01465       -0.09088
   2861.00        0.01465       -0.09465
   2862.00        0.01465       -0.09831
   2863.00        0.01465       -0.10190
   2864.00        0.01465       -0.10539
   2865.00        0.01465       -0.10878
   2866.00        0.01465       -0.11208
   2867.00        0.01465       -0.11526
   2868.00        0.01465       -0.11835
   2869.00        0.01465       -0.12131
   2870.00        0.01465       -0.12418
   2871.00        0.01465       -0.12691
   2872.00        0.01465       -0.12953
   2873.00        0.01465       -0.13203
   2874.00        0.01465       -0.13441
   2875.00        0.01465       -0.13666
   2876.00        0.01465       -0.13878
   2877.00        0.01465       -0.14076
   2878.00        0.01465       -0.14261
   2879.00        0.01465       -0.14433
   2880.00        0.01465       -0.14590
   2881.00        0.01465       -0.14734
   2882.00        0.01465       -0.14864
   2883.00        0.01465       -0.14980
   2884.00        0.01465       -0.15079
   2885.00        0.01465       -0.15164
   2886.00        0.01465       -0.15236
   2887.00        0.01465       -0.15291
   2888.00        0.01465       -0.15331
   2889.00        0.01465       -0.15355
   2890.00        0.01465       -0.15364
   2891.00        0.01465       -0.15356
   2892.00        0.01465       -0.15334
   2893.00        0.01465       -0.15295
   2894.00        0.01465       -0.15240
   2895.00        0.01465       -0.15170
   2896.00        0.01465       -0.15083
   2897.00        0.01465       -0.14981
   2898.00        0.01465       -0.14864
   2899.00        0.01465       -0.14729
   2900.00        0.01465       -0.14580
   2901.00        0.01465       -0.14415
   2902.00        0.01465       -0.14233
   2903.00        0.01465       -0.14037
   2904.00        0.01465       -0.13824
   2905.00        0.01465       -0.13597
   2906.00        0.01465       -0.13354
   2907.00        0.01465       -0.13097
   2908.00        0.01416       -0.12823
   2909.00        0.01367       -0.12537
   2910.00        0.01318       -0.12234
   2911.00        0.01270       -0.11919
   2912.00        0.01221       -0.11589
   2913.00        0.01172       -0.11246
   2914.00        0.01123       -0.10889
   2915.00        0.01074       -0.10518
   2916.00        0.01025       -0.10135
   2917.00        0.00977       -0.09740
   2918.00        0.00928       -0.09332
   2919.00        0.00879       -0.08914
   2920.00        0.00830       -0.08482
   2921.00        0.00781       -0.08041
   2922.00        0.00732       -0.07590
   2923.00        0.00684       -0.07127
   2924.00        0.00635       -0.06654
   2925.00        0.00586       -0.06174
   2926.00        0.00537       -0.05684
   2927.00        0.00488       -0.05185
   2928.00        0.00439       -0.04680
   2929.00        0.00391       -0.04166
   2930.00        0.00342       -0.03645
   2931.00        0.00293       -0.03119
   2932.00        0.00244       -0.02588
   2933.00        0.00195       -0.02049
   2934.00        0.00195       -0.01508
   2935.00        0.00195       -0.00961
   2936.00        0.00195       -0.00412
   2937.00        0.00195        0.00142
   2938.00        0.00195        0.00697
   2939.00        0.00195        0.01254
   2940.00        0.00195        0.01813
   2941.00        0.00195        0.02373
   2942.00        0.00195        0.02933
   2943.00        0.00195        0.03491
   2944.00        0.00195        0.04050
   2945.00        0.00195        0.04608
   2946.00        0.00195        0.05164
   2947.00        0.00195        0.05716
   2948.00        0.00195        0.06265
   2949.00        0.00195        0.06812
   2950.00        0.00195        0.07355
   2951.00        0.00146        0.07892
   2952.00        0.00098        0.08424
   2953.00        0.00049        0.08952
   2954.00        0.00000        0.09473
   2955.00       -0.00049        0.09988
   2956.00       -0.00098        0.10497
   2957.00       -0.00146        0.10997
   2958.00       -0.00195        0.11490
   2959.00       -0.00244        0.11974
   2960.00       -0.00293        0.12450
   2961.00       -0.00342        0.12918
   2962.00       -0.00391        0.13376
   2963.00       -0.00439        0.13824
   2964.00       -0.00488        0.14262
   2965.00       -0.00537        0.14691
   2966.00       -0.00586        0.15109
   2967.00       -0.00635        0.15517
   2968.00       -0.00684        0.15913
   2969.00       -0.00732        0.16298
   2970.00       -0.00781        0.16672
   2971.00       -0.00830        0.17033
   2972.00       -0.00879        0.17383
   2973.00       -0.00928        0.17722
   2974.00       -0.00977        0.18048
   2975.00       -0.01025        0.18361
   2976.00       -0.01074        0.18663
   2977.00       -0.01123        0.18951
   2978.00       -0.01172        0.19229
   2979.00       -0.01221        0.19493
   2980.00       -0.01270        0.19743
   2981.00       -0.01318        0.19983
   2982.00       -0.01367        0.20209
   2983.00       -0.01416        0.20421
   2984.00       -0.01465        0.20622
   2985.00       -0.01514        0.20810
   2986.00       -0.01562        0.20985
   2987.00       -0.01611        0.21147
   2988.00       -0.01660        0.21297
   2989.00       -0.01709        0.21434
   2990.00       -0.01758        0.21559
   2991.00       -0.01758        0.21671
   2992.00       -0.01758        0.21770
   2993.00       -0.01758        0.21858
   2994.00       -0.01758        0.21933
   2995.00       -0.01758        0.21996
   2996.00       -0.01758        0.22046
   2997.00       -0.01758        0.22084
   2998.00       -0.01758        0.22112
   2999.00       -0.01758        0.22127
   3000.00       -0.01758        0.22130
   3001.00       -0.01758        0.22121
   3002.00       -0.01758        0.22101
   3003.00       -0.01758        0.22069
   3004.00       -0.01758        0.22026
   3005.00       -0.01758        0.21973
   3006.00       -0.01758        0.21907
   3007.00       -0.01758        0.21831
   3008.00       -0.01758        0.21744
   3009.00       -0.01758        0.21645
   3010.00       -0.01758        0.21536
   3011.00       -0.01758        0.21416
   3012.00       -0.01758        0.21284
   3013.00       -0.01758        0.21143
   3014.00       -0.01758        0.20990
   3015.00       -0.01758        0.20827
   3016.00       -0.01758        0.20653
   3017.00       -0.01758        0.20468
   3018.00       -0.01758        0.20274
   3019.00       -0.01807        0.20068
   3020.00       -0.01855        0.19852
   3021.00       -0.01904        0.19626
   3022.00       -0.01953        0.19388
   3023.00       -0.02002        0.19141
   3024.00       -0.02051        0.18881
   3025.00       -0.02100        0.18613
   3026.00       -0.02148        0.18333
   3027.00       -0.02197        0.18042
   3028.00       -0.02246        0.17741
   3029.00       -0.02246        0.17430
   3030.00       -0.02246        0.17108
   3031.00       -0.02246        0.16774
   3032.00       -0.02246        0.16431
   3033.00       -0.02246        0.16077
   3034.00       -0.02246        0.15710
   3035.00       -0.02246        0.15335
   3036.00       -0.02246        0.14949
   3037.00       -0.02246        0.14551
   3038.00       -0.02246        0.14143
   3039.00       -0.02246        0.13724
   3040.00       -0.02246        0.13295
   3041.00       -0.02246        0.12854
   3042.00       -0.02246        0.12404
   3043.00       -0.02246        0.11942
   3044.00       -0.02246        0.11470
   3045.00       -0.02246        0.10988
   3046.00       -0.02246        0.10495
   3047.00       -0.02246        0.09993
   3048.00       -0.02246        0.09479
   3049.00       -0.02246        0.08957
   3050.00       -0.02246        0.08423
   3051.00       -0.02246        0.07881
   3052.00       -0.02246        0.07329
   3053.00       -0.02246        0.06767
   3054.00       -0.02246        0.06197
   3055.00       -0.02246        0.05618
   3056.00       -0.02246        0.05029
   3057.00       -0.02246        0.04434
   3058.00       -0.02246        0.03828
   3059.00       -0.02246        0.03217
   3060.00       -0.02246        0.02597
   3061.00       -0.02246        0.01970
   3062.00       -0.02246        0.01337
   3063.00       -0.02246        0.00696
   3064.00       -0.02246        0.00050
   3065.00       -0.02246       -0.00603
   3066.00       -0.02246       -0.01259
   3067.00       -0.02246       -0.01921
   3068.00       -0.02246       -0.02588
   3069.00       -0.02246       -0.03258
   3070.00       -0.02246       -0.03932
   3071.00       -0.02246       -0.04608
   3072.00       -0.02246       -0.05289
   3073.00       -0.02246       -0.05969
   3074.00       -0.02246       -0.06653
   3075.00       -0.02246       -0.07336
   3076.00       -0.02246       -0.08020
   3077.00       -0.02246       -0.08704
   3078.00       -0.02246       -0.09387
   3079.00       -0.02246       -0.10069
   3080.00       -0.02246       -0.10750
   3081.00       -0.02246       -0.11427
   3082.00       -0.02246       -0.12103
   3083.00       -0.02246       -0.12775
   3084.00       -0.02246       -0.13441
   3085.00       -0.02246       -0.14105
   3086.00       -0.02246       -0.14763
   3087.00       -0.02197       -0.15414
   3088.00       -0.02148       -0.16061
   3089.00       -0.02100       -0.16699
   3090.00       -0.02051       -0.17332
   3091.00       -0.02002       -0.17955
   3092.00       -0.01953       -0.18571
   3093.00       -0.01904       -0.19177
   3094.00       -0.01855       -0.19775
   3095.00       -0.01807       -0.20363
   3096.00       -0.01758       -0.20940
   3097.00       -0.01709       -0.21506
   3098.00       -0.01660       -0.22061
   3099.00       -0.01611       -0.22604
   3100.00       -0.01562       -0.23135
   3101.00       -0.01514       -0.23654
   3102.00       -0.01465       -0.24161
   3103.00       -0.01416       -0.24654
   3104.00       -0.01367       -0.25133
   3105.00       -0.01318       -0.25598
   3106.00       -0.01270       -0.26050
   3107.00       -0.01221       -0.26486
   3108.00       -0.01172       -0.26909
   3109.00       -0.01123       -0.27316
   3110.00       -0.01074       -0.27708
   3111.00       -0.01025       -0.28085
   3112.00       -0.00977       -0.28447
   3113.00       -0.00928       -0.28793
   3114.00       -0.00879       -0.29124
   3115.00       -0.00830       -0.29439
   3116.00       -0.00781       -0.29738
   3117.00       -0.00732       -0.30022
   3118.00       -0.00684       -0.30289
   3119.00       -0.00635       -0.30539
   3120.00       -0.00586       -0.30774
   3121.00       -0.00537       -0.30994
   3122.00       -0.00488       -0.31197
   3123.00       -0.00439       -0.31384
   3124.00       -0.00391       -0.31557
   3125.00       -0.00342       -0.31712
   3126.00       -0.00293       -0.31854
   3127.00       -0.00244       -0.31979
   3128.00       -0.00195       -0.32091
   3129.00       -0.00146       -0.32185
   3130.00       -0.00098       -0.32266
   3131.00       -0.00098       -0.32333
   3132.00       -0.00098       -0.32385
   3133.00       -0.00098       -0.32422
   3134.00       -0.00098       -0.32446
   3135.00       -0.00098       -0.32457
   3136.00       -0.00098       -0.32454
   3137.00       -0.00098       -0.32439
   3138.00       -0.00098       -0.32410
   3139.00       -0.00098       -0.32368
   3140.00       -0.00098       -0.32314
   3141.00       -0.00098       -0.32249
   3142.00       -0.00098       -0.32172
   3143.00       -0.00098       -0.32083
   3144.00       -0.00098       -0.31984
   3145.00       -0.00098       -0.31874
   3146.00       -0.00098       -0.31754
   3147.00       -0.00098       -0.31624
   3148.00       -0.00098       -0.31483
   3149.00       -0.00098       -0.31334
   3150.00       -0.00098       -0.31175
   3151.00       -0.00098       -0.31007
   3152.00       -0.00098       -0.30832
   3153.00       -0.00098       -0.30647
   3154.00       -0.00098       -0.30455
   3155.00       -0.00098       -0.30255
   3156.00       -0.00098       -0.30048
   3157.00       -0.00098       -0.29832
   3158.00       -0.00098       -0.29610
   3159.00       -0.00049       -0.29381
   3160.00        0.00000       -0.29146
   3161.00        0.00049       -0.28903
   3162.00        0.00098       -0.28654
   3163.00        0.00146       -0.28401
   3164.00        0.00195       -0.28142
   3165.00        0.00244       -0.27876
   3166.00        0.00293       -0.27605
   3167.00        0.00342       -0.27330
   3168.00        0.00391       -0.27048
   3169.00        0.00439       -0.26762
   3170.00        0.00488       -0.26471
   3171.00        0.00537       -0.26176
   3172.00        0.00586       -0.25876
   3173.00        0.00635       -0.25572
   3174.00        0.00684       -0.25262
   3175.00        0.00732       -0.24950
   3176.00        0.00781       -0.24632
   3177.00        0.00830       -0.24310
   3178.00        0.00879       -0.23985
   3179.00        0.00928       -0.23656
   3180.00        0.00977       -0.23322
   3181.00        0.01025       -0.22984
   3182.00        0.01074       -0.22643
   3183.00        0.01123       -0.22296
   3184.00        0.01172       -0.21947
   3185.00        0.01172       -0.21593
   3186.00        0.01172       -0.21236
   3187.00        0.01172       -0.20874
   3188.00        0.01172       -0.20509
   3189.00        0.01172       -0.20140
   3190.00        0.01172       -0.19766
   3191.00        0.01172       -0.19389
   3192.00        0.01172       -0.19009
   3193.00        0.01172       -0.18625
   3194.00        0.01172       -0.18236
   3195.00        0.01172       -0.17844
   3196.00        0.01172       -0.17447
   3197.00        0.01172       -0.17047
   3198.00        0.01172       -0.16643
   3199.00        0.01172       -0.16235
   3200.00        0.01172       -0.15823
   3201.00        0.01172       -0.15408
   3202.00        0.01172       -0.14990
   3203.00        0.01172       -0.14568
   3204.00        0.01172       -0.14142
   3205.00        0.01172       -0.13713
   3206.00        0.01172       -0.13281
   3207.00        0.01172       -0.12845
   3208.00        0.01172       -0.12407
   3209.00        0.01172       -0.11964
   3210.00        0.01172       -0.11520
   3211.00        0.01172       -0.11073
   3212.00        0.01172       -0.10623
   3213.00        0.01172       -0.10172
   3214.00        0.01172       -0.09718
   3215.00        0.01172       -0.09262
   3216.00        0.01123       -0.08806
   3217.00        0.01074       -0.08347
   3218.00        0.01025       -0.07887
   3219.00        0.00977       -0.07426
   3220.00        0.00928       -0.06966
   3221.00        0.00879       -0.06503
   3222.00        0.00830       -0.06042
   3223.00        0.00781       -0.05582
   3224.00        0.00732       -0.05121
   3225.00        0.00684       -0.04662
   3226.00        0.00635       -0.04204
   3227.00        0.00586       -0.03749
   3228.00        0.00537       -0.03296
   3229.00        0.00488       -0.02844
   3230.00        0.00439       -0.02397
   3231.00        0.00391       -0.01952
   3232.00        0.00391       -0.01512
   3233.00        0.00391       -0.01076
   3234.00        0.00391       -0.00645
   3235.00        0.00391       -0.00220
   3236.00        0.00391        0.00201
   3237.00        0.00391        0.00615
   3238.00        0.00391        0.01021
   3239.00        0.00391        0.01421
   3240.00        0.00391        0.01813
   3241.00        0.00391        0.02197
   3242.00        0.00391        0.02573
   3243.00        0.00391        0.02939
   3244.00        0.00391        0.03294
   3245.00        0.00391        0.03641
   3246.00        0.00391        0.03976
   3247.00        0.00391        0.04301
   3248.00        0.00391        0.04614
   3249.00        0.00391        0.04915
   3250.00        0.00391        0.05203
   3251.00        0.00391        0.05478
   3252.00        0.00391        0.05740
   3253.00        0.00391        0.05988
   3254.00        0.00391        0.06221
   3255.00        0.00391        0.06441
   3256.00        0.00391        0.06644
   3257.00        0.00391        0.06833
   3258.00        0.00391        0.07005
   3259.00        0.00391        0.07161
   3260.00        0.00391        0.07301
   3261.00        0.00391        0.07425
   3262.00        0.00391        0.07530
   3263.00        0.00391        0.07619
   3264.00        0.00391        0.07689
   3265.00        0.00391        0.07742
   3266.00        0.00391        0.07776
   3267.00        0.00391        0.07791
   3268.00        0.00391        0.07788
   3269.00        0.00391        0.07767
   3270.00        0.00391        0.07726
   3271.00        0.00391        0.07666
   3272.00        0.00391        0.07587
   3273.00        0.00391        0.07487
   3274.00        0.00391        0.07370
   3275.00        0.00391        0.07234
   3276.00        0.00391        0.07077
   3277.00        0.00391        0.06902
   3278.00        0.00391        0.06706
   3279.00        0.00391        0.06493
   3280.00        0.00391        0.06259
   3281.00        0.00391        0.06007
   3282.00        0.00342        0.05736
   3283.00        0.00293        0.05446
   3284.00        0.00244        0.05136
   3285.00        0.00195        0.04810
   3286.00        0.00146        0.04465
   3287.00        0.00098        0.04102
   3288.00        0.00049        0.03720
   3289.00        0.00000        0.03322
   3290.00       -0.00049        0.02907
   3291.00       -0.00098        0.02475
   3292.00       -0.00098        0.02026
   3293.00       -0.00098        0.01561
   3294.00       -0.00098        0.01080
   3295.00       -0.00098        0.00584
   3296.00       -0.00098        0.00075
   3297.00       -0.00098       -0.00450
   3298.00       -0.00098       -0.00990
   3299.00       -0.00098       -0.01543
   3300.00       -0.00098       -0.02109
   3301.00       -0.00098       -0.02689
   3302.00       -0.00098       -0.03279
   3303.00       -0.00098       -0.03882
   3304.00       -0.00098       -0.04497
   3305.00       -0.00098       -0.05122
   3306.00       -0.00098       -0.05757
   3307.00       -0.00098       -0.06404
   3308.00       -0.00098       -0.07059
   3309.00       -0.00098       -0.07722
   3310.00       -0.00098       -0.08395
   3311.00       -0.00098       -0.09076
   3312.00       -0.00098       -0.09764
   3313.00       -0.00098       -0.10458
   3314.00       -0.00098       -0.11160
   3315.00       -0.00098       -0.11868
   3316.00       -0.00049       -0.12581
   3317.00        0.00000       -0.13300
   3318.00        0.00049       -0.14023
   3319.00        0.00098       -0.14749
   3320.00        0.00146       -0.15480
   3321.00        0.00195       -0.16214
   3322.00        0.00244       -0.16951
   3323.00        0.00293       -0.17691
   3324.00        0.00342       -0.18433
   3325.00        0.00391       -0.19174
   3326.00        0.00439       -0.19919
   3327.00        0.00488       -0.20663
   3328.00        0.00537       -0.21408
   3329.00        0.00586       -0.22154
   3330.00        0.00635       -0.22899
   3331.00        0.00684       -0.23642
   3332.00        0.00732       -0.24385
   3333.00        0.00830       -0.25127
   3334.00        0.00928       -0.25867
   3335.00        0.01025       -0.26604
   3336.00        0.01123       -0.27339
   3337.00        0.01221       -0.28072
   3338.00        0.01318       -0.28802
   3339.00        0.01416       -0.29529
   3340.00        0.01514       -0.30252
   3341.00        0.01611       -0.30972
   3342.00        0.01709       -0.31688
   3343.00        0.01807       -0.32399
   3344.00        0.01904       -0.33105
   3345.00        0.02002       -0.33807
   3346.00        0.02100       -0.34506
   3347.00        0.02197       -0.35197
   3348.00        0.02295       -0.35886
   3349.00        0.02393       -0.36568
   3350.00        0.02490       -0.37244
   3351.00        0.02588       -0.37915
   3352.00        0.02686       -0.38579
   3353.00        0.02783       -0.39238
   3354.00        0.02832       -0.39891
   3355.00        0.02881       -0.40536
   3356.00        0.02930       -0.41177
   3357.00        0.02979       -0.41811
   3358.00        0.03027       -0.42436
   3359.00        0.03076       -0.43056
   3360.00        0.03125       -0.43669
   3361.00        0.03174       -0.44275
   3362.00        0.03223       -0.44873
   3363.00        0.03271       -0.45465
   3364.00        0.03320       -0.46048
   3365.00        0.03369       -0.46625
   3366.00        0.03418       -0.47194
   3367.00        0.03467       -0.47755
   3368.00        0.03516       -0.48309
   3369.00        0.03564       -0.48854
   3370.00        0.03564       -0.49393
   3371.00        0.03564       -0.49922
   3372.00        0.03564       -0.50444
   3373.00        0.03564       -0.50958
   3374.00        0.03564       -0.51463
   3375.00        0.03564       -0.51961
   3376.00        0.03564       -0.52449
   3377.00        0.03564       -0.52930
   3378.00        0.03564       -0.53401
   3379.00        0.03564       -0.53864
   3380.00        0.03564       -0.54318
   3381.00        0.03564       -0.54764
   3382.00        0.03564       -0.55202
   3383.00        0.03564       -0.55629
   3384.00        0.03564       -0.56049
   3385.00        0.03564       -0.56458
   3386.00        0.03564       -0.56859
   3387.00        0.03564       -0.57251
   3388.00        0.03564       -0.57634
   3389.00        0.03564       -0.58006
   3390.00        0.03564       -0.58371
   3391.00        0.03516       -0.58725
   3392.00        0.03467       -0.59070
   3393.00        0.03418       -0.59406
   3394.00        0.03369       -0.59732
   3395.00        0.03320       -0.60048
   3396.00        0.03271       -0.60355
   3397.00        0.03223       -0.60652
   3398.00        0.03174       -0.60939
   3399.00        0.03125       -0.61217
   3400.00        0.03076       -0.61484
   3401.00        0.03027       -0.61742
   3402.00        0.02979       -0.61990
   3403.00        0.02930       -0.62227
   3404.00        0.02881       -0.62456
   3405.00        0.02832       -0.62674
   3406.00        0.02783       -0.62881
   3407.00        0.02734       -0.63078
   3408.00        0.02686       -0.63266
   3409.00        0.02637       -0.63445
   3410.00        0.02588       -0.63611
   3411.00        0.02539       -0.63768
   3412.00        0.02490       -0.63916
   3413.00        0.02441       -0.64052
   3414.00        0.02393       -0.64178
   3415.00        0.02344       -0.64296
   3416.00        0.02295       -0.64401
   3417.00        0.02246       -0.64497
   3418.00        0.02197       -0.64584
   3419.00        0.02148       -0.64659
   3420.00        0.02100       -0.64725
   3421.00        0.02051       -0.64780
   3422.00        0.02002       -0.64824
   3423.00        0.01953       -0.64859
   3424.00        0.01904       -0.64883
   3425.00        0.01855       -0.64897
   3426.00        0.01758       -0.64902
   3427.00        0.01660       -0.64896
   3428.00        0.01562       -0.64879
   3429.00        0.01465       -0.64851
   3430.00        0.01367       -0.64815
   3431.00        0.01270       -0.64766
   3432.00        0.01172       -0.64709
   3433.00        0.01074       -0.64641
   3434.00        0.00977       -0.64563
   3435.00        0.00830       -0.64474
   3436.00        0.00684       -0.64375
   3437.00        0.00537       -0.64265
   3438.00        0.00391       -0.64146
   3439.00        0.00244       -0.64017
   3440.00        0.00098       -0.63876
   3441.00       -0.00049       -0.63725
   3442.00       -0.00195       -0.63565
   3443.00       -0.00391       -0.63393
   3444.00       -0.00586       -0.63211
   3445.00       -0.00781       -0.63017
   3446.00       -0.00977       -0.62814
   3447.00       -0.01172       -0.62601
   3448.00       -0.01367       -0.62376
   3449.00       -0.01562       -0.62141
   3450.00       -0.01807       -0.61896
   3451.00       -0.02051       -0.61639
   3452.00       -0.02295       -0.61372
   3453.00       -0.02539       -0.61095
   3454.00       -0.02783       -0.60805
   3455.00       -0.03027       -0.60506
   3456.00       -0.03271       -0.60196
   3457.00       -0.03516       -0.59874
   3458.00       -0.03809       -0.59541
   3459.00       -0.04102       -0.59198
   3460.00       -0.04395       -0.58844
   3461.00       -0.04688       -0.58479
   3462.00       -0.04980       -0.58102
   3463.00       -0.05273       -0.57716
   3464.00       -0.05566       -0.57318
   3465.00       -0.05859       -0.56908
   3466.00       -0.06152       -0.56488
   3467.00       -0.06445       -0.56056
   3468.00       -0.06738       -0.55614
   3469.00       -0.07031       -0.55161
   3470.00       -0.07373       -0.54697
   3471.00       -0.07715       -0.54221
   3472.00       -0.08057       -0.53734
   3473.00       -0.08398       -0.53236
   3474.00       -0.08740       -0.52728
   3475.00       -0.09082       -0.52208
   3476.00       -0.09424       -0.51677
   3477.00       -0.09766       -0.51135
   3478.00       -0.10107       -0.50583
   3479.00       -0.10449       -0.50020
   3480.00       -0.10742       -0.49446
   3481.00       -0.11035       -0.48862
   3482.00       -0.11328       -0.48267
   3483.00       -0.11621       -0.47661
   3484.00       -0.11914       -0.47044
   3485.00       -0.12207       -0.46417
   3486.00       -0.12500       -0.45779
   3487.00       -0.12793       -0.45132
   3488.00       -0.13086       -0.44475
   3489.00       -0.13379       -0.43808
   3490.00       -0.13672       -0.43130
   3491.00       -0.13916       -0.42442
   3492.00       -0.14160       -0.41747
   3493.00       -0.14404       -0.41040
   3494.00       -0.14648       -0.40324
   3495.00       -0.14893       -0.39600
   3496.00       -0.15137       -0.38866
   3497.00       -0.15381       -0.38124
   3498.00       -0.15576       -0.37373
   3499.00       -0.15771       -0.36613
   3500.00       -0.15967       -0.35846
   3501.00       -0.16162       -0.35071
   3502.00       -0.16357       -0.34288
   3503.00       -0.16553       -0.33498
   3504.00       -0.16699       -0.32701
   3505.00       -0.16846       -0.31897
   3506.00       -0.16992       -0.31087
   3507.00       -0.17139       -0.30269
   3508.00       -0.17285       -0.29446
   3509.00       -0.17432       -0.28618
   3510.00       -0.17529       -0.27785
   3511.00       -0.17627       -0.26945
   3512.00       -0.17725       -0.26103
   3513.00       -0.17822       -0.25256
   3514.00       -0.17920       -0.24405
   3515.00       -0.18018       -0.23550
   3516.00       -0.18066       -0.22693
   3517.00       -0.18115       -0.21834
   3518.00       -0.18164       -0.20972
   3519.00       -0.18213       -0.20108
   3520.00       -0.18262       -0.19243
   3521.00       -0.18311       -0.18378
   3522.00       -0.18311       -0.17513
   3523.00       -0.18311       -0.16646
   3524.00       -0.18311       -0.15782
   3525.00       -0.18311       -0.14919
   3526.00       -0.18311       -0.14056
   3527.00       -0.18311       -0.13196
   3528.00       -0.18311       -0.12340
   3529.00       -0.18262       -0.11485
   3530.00       -0.18213       -0.10637
   3531.00       -0.18164       -0.09792
   3532.00       -0.18115       -0.08951
   3533.00       -0.18066       -0.08116
   3534.00       -0.18018       -0.07288
   3535.00       -0.17969       -0.06465
   3536.00       -0.17920       -0.05650
   3537.00       -0.17822       -0.04843
   3538.00       -0.17725       -0.04044
   3539.00       -0.17627       -0.03253
   3540.00       -0.17529       -0.02473
   3541.00       -0.17432       -0.01703
   3542.00       -0.17334       -0.00943
   3543.00       -0.17236       -0.00194
   3544.00       -0.17139        0.00543
   3545.00       -0.16992        0.01270
   3546.00       -0.16846        0.01981
   3547.00       -0.16699        0.02681
   3548.00       -0.16553        0.03366
   3549.00       -0.16406        0.04037
   3550.00       -0.16260        0.04694
   3551.00       -0.16113        0.05334
   3552.00       -0.15918        0.05960
   3553.00       -0.15723        0.06569
   3554.00       -0.15527        0.07161
   3555.00       -0.15332        0.07736
   3556.00       -0.15137        0.08295
   3557.00       -0.14941        0.08835
   3558.00       -0.14697        0.09357
   3559.00       -0.14453        0.09859
   3560.00       -0.14209        0.10342
   3561.00       -0.13965        0.10808
   3562.00       -0.13721        0.11252
   3563.00       -0.13477        0.11678
   3564.00       -0.13184        0.12082
   3565.00       -0.12891        0.12466
   3566.00       -0.12598        0.12830
   3567.00       -0.12305        0.13173
   3568.00       -0.12012        0.13493
   3569.00       -0.11719        0.13794
   3570.00       -0.11377        0.14073
   3571.00       -0.11035        0.14331
   3572.00       -0.10693        0.14566
   3573.00       -0.10352        0.14780
   3574.00       -0.10010        0.14972
   3575.00       -0.09668        0.15143
   3576.00       -0.09277        0.15291
   3577.00       -0.08887        0.15417
   3578.00       -0.08496        0.15523
   3579.00       -0.08105        0.15607
   3580.00       -0.07715        0.15669
   3581.00       -0.07275        0.15709
   3582.00       -0.06836        0.15729
   3583.00       -0.06396        0.15727
   3584.00       -0.05957        0.15704
   3585.00       -0.05518        0.15662
   3586.00       -0.05078        0.15598
   3587.00       -0.04639        0.15514
   3588.00       -0.04150        0.15410
   3589.00       -0.03662        0.15285
   3590.00       -0.03174        0.15143
   3591.00       -0.02686        0.14980
   3592.00       -0.02197        0.14799
   3593.00       -0.01709        0.14600
   3594.00       -0.01221        0.14383
   3595.00       -0.00732        0.14148
   3596.00       -0.00244        0.13895
   3597.00        0.00244        0.13626
   3598.00        0.00732        0.13341
   3599.00        0.01221        0.13039
   3600.00        0.01709        0.12721
   3601.00        0.02197        0.12389
   3602.00        0.02686        0.12041
   3603.00        0.03174        0.11679
   3604.00        0.03662        0.11304
   3605.00        0.04150        0.10915
   3606.00        0.04639        0.10513
   3607.00        0.05127        0.10100
   3608.00        0.05615        0.09673
   3609.00        0.06104        0.09235
   3610.00        0.06592        0.08786
   3611.00        0.07080        0.08327
   3612.00        0.07568        0.07857
   3613.00        0.08057        0.07376
   3614.00        0.08545        0.06888
   3615.00        0.09033        0.06389
   3616.00        0.09521        0.05882
   3617.00        0.10010        0.05368
   3618.00        0.10449        0.04846
   3619.00        0.10889        0.04317
   3620.00        0.11328        0.03780
   3621.00        0.11768        0.03236
   3622.00        0.12207        0.02687
   3623.00        0.12598        0.02133
   3624.00        0.12988        0.01573
   3625.00        0.13379        0.01007
   3626.00        0.13770        0.00438
   3627.00        0.14160       -0.00136
   3628.00        0.14502       -0.00714
   3629.00        0.14844       -0.01297
   3630.00        0.15186       -0.01883
   3631.00        0.15527       -0.02470
   3632.00        0.15820       -0.03062
   3633.00        0.16113       -0.03658
   3634.00        0.16406       -0.04254
   3635.00        0.16699       -0.04852
   3636.00        0.16943       -0.05453
   3637.00        0.17188       -0.06056
   3638.00        0.17432       -0.06659
   3639.00        0.17627       -0.07265
   3640.00        0.17822       -0.07870
   3641.00        0.18018       -0.08478
   3642.00        0.18213       -0.09085
   3643.00        0.18359       -0.09694
   3644.00        0.18506       -0.10301
   3645.00        0.18652       -0.10910
   3646.00        0.18750       -0.11517
   3647.00        0.18848       -0.12126
   3648.00        0.18945       -0.12733
   3649.00        0.19043       -0.13339
   3650.00        0.19092       -0.13945
   3651.00        0.19141       -0.14549
   3652.00        0.19189       -0.15152
   3653.00        0.19238       -0.15753
   3654.00        0.19238       -0.16354
   3655.00        0.19238       -0.16951
   3656.00        0.19238       -0.17548
   3657.00        0.19238       -0.18141
   3658.00        0.19189       -0.18732
   3659.00        0.19141       -0.19321
   3660.00        0.19092       -0.19905
   3661.00        0.19043       -0.20486
   3662.00        0.18945       -0.21065
   3663.00        0.18848       -0.21640
   3664.00        0.18750       -0.22209
   3665.00        0.18652       -0.22775
   3666.00        0.18555       -0.23337
   3667.00        0.18408       -0.23894
   3668.00        0.18262       -0.24445
   3669.00        0.18115       -0.24989
   3670.00        0.17969       -0.25528
   3671.00        0.17822       -0.26062
   3672.00        0.17627       -0.26588
   3673.00        0.17432       -0.27107
   3674.00        0.17236       -0.27620
   3675.00        0.17041       -0.28125
   3676.00        0.16846       -0.28621
   3677.00        0.16650       -0.29109
   3678.00        0.16455       -0.29588
   3679.00        0.16211       -0.30058
   3680.00        0.15967       -0.30518
   3681.00        0.15723       -0.30968
   3682.00        0.15479       -0.31407
   3683.00        0.15234       -0.31836
   3684.00        0.14990       -0.32254
   3685.00        0.14746       -0.32660
   3686.00        0.14502       -0.33054
   3687.00        0.14258       -0.33435
   3688.00        0.13965       -0.33804
   3689.00        0.13672       -0.34160
   3690.00        0.13379       -0.34502
   3691.00        0.13086       -0.34830
   3692.00        0.12793       -0.35143
   3693.00        0.12500       -0.35442
   3694.00        0.12207       -0.35724
   3695.00        0.11914       -0.35992
   3696.00        0.11621       -0.36244
   3697.00        0.11328       -0.36481
   3698.00        0.10986       -0.36699
   3699.00        0.10645       -0.36902
   3700.00        0.10303       -0.37088
   3701.00        0.09961       -0.37256
   3702.00        0.09619       -0.37407
   3703.00        0.09277       -0.37540
   3704.00        0.08936       -0.37654
   3705.00        0.08594       -0.37750
   3706.00        0.08252       -0.37830
   3707.00        0.07910       -0.37889
   3708.00        0.07520       -0.37930
   3709.00        0.07129       -0.37952
   3710.00        0.06738       -0.37955
   3711.00        0.06348       -0.37939
   3712.00        0.05957       -0.37904
   3713.00        0.05566       -0.37851
   3714.00        0.05176       -0.37778
   3715.00        0.04785       -0.37686
   3716.00        0.04395       -0.37575
   3717.00        0.04004       -0.37445
   3718.00        0.03613       -0.37297
   3719.00        0.03223       -0.37129
   3720.00        0.02832       -0.36943
   3721.00        0.02393       -0.36739
   3722.00        0.01953       -0.36516
   3723.00        0.01514       -0.36275
   3724.00        0.01074       -0.36017
   3725.00        0.00635       -0.35741
   3726.00        0.00195       -0.35448
   3727.00       -0.00244       -0.35138
   3728.00       -0.00684       -0.34811
   3729.00       -0.01123       -0.34468
   3730.00       -0.01562       -0.34109
   3731.00       -0.02002       -0.33736
   3732.00       -0.02441       -0.33345
   3733.00       -0.02881       -0.32941
   3734.00       -0.03320       -0.32523
   3735.00       -0.03760       -0.32091
   3736.00       -0.04199       -0.31645
   3737.00       -0.04639       -0.31186
   3738.00       -0.05078       -0.30714
   3739.00       -0.05469       -0.30232
   3740.00       -0.05859       -0.29738
   3741.00       -0.06250       -0.29231
   3742.00       -0.06641       -0.28716
   3743.00       -0.07031       -0.28189
   3744.00       -0.07422       -0.27654
   3745.00       -0.07812       -0.27109
   3746.00       -0.08203       -0.26556
   3747.00       -0.08545       -0.25995
   3748.00       -0.08887       -0.25426
   3749.00       -0.09229       -0.24850
   3750.00       -0.09570       -0.24268
   3751.00       -0.09912       -0.23680
   3752.00       -0.10254       -0.23087
   3753.00       -0.10547       -0.22487
   3754.00       -0.10840       -0.21884
   3755.00       -0.11133       -0.21277
   3756.00       -0.11426       -0.20665
   3757.00       -0.11670       -0.20050
   3758.00       -0.11914       -0.19434
   3759.00       -0.12158       -0.18813
   3760.00       -0.12402       -0.18192
   3761.00       -0.12598       -0.17567
   3762.00       -0.12793       -0.16942
   3763.00       -0.12988       -0.16316
   3764.00       -0.13135       -0.15689
   3765.00       -0.13281       -0.15062
   3766.00       -0.13428       -0.14435
   3767.00       -0.13574       -0.13806
   3768.00       -0.13672       -0.13179
   3769.00       -0.13770       -0.12553
   3770.00       -0.13867       -0.11928
   3771.00       -0.13916       -0.11304
   3772.00       -0.13965       -0.10680
   3773.00       -0.14014       -0.10057
   3774.00       -0.14062       -0.09436
   3775.00       -0.14062       -0.08818
   3776.00       -0.14062       -0.08200
   3777.00       -0.14062       -0.07585
   3778.00       -0.14014       -0.06970
   3779.00       -0.13965       -0.06358
   3780.00       -0.13916       -0.05748
   3781.00       -0.13867       -0.05141
   3782.00       -0.13770       -0.04535
   3783.00       -0.13672       -0.03931
   3784.00       -0.13574       -0.03328
   3785.00       -0.13428       -0.02727
   3786.00       -0.13281       -0.02129
   3787.00       -0.13135       -0.01532
   3788.00       -0.12988       -0.00937
   3789.00       -0.12842       -0.00343
   3790.00       -0.12646        0.00247
   3791.00       -0.12451        0.00838
   3792.00       -0.12256        0.01427
   3793.00       -0.12061        0.02013
   3794.00       -0.11865        0.02599
   3795.00       -0.11621        0.03183
   3796.00       -0.11377        0.03766
   3797.00       -0.11133        0.04349
   3798.00       -0.10889        0.04930
   3799.00       -0.10645        0.05510
   3800.00       -0.10400        0.06088
   3801.00       -0.10107        0.06667
   3802.00       -0.09814        0.07245
   3803.00       -0.09521        0.07822
   3804.00       -0.09229        0.08397
   3805.00       -0.08936        0.08972
   3806.00       -0.08643        0.09547
   3807.00       -0.08350        0.10121
   3808.00       -0.08057        0.10693
   3809.00       -0.07764        0.11266
   3810.00       -0.07471        0.11838
   3811.00       -0.07178        0.12408
   3812.00       -0.06885        0.12978
   3813.00       -0.06592        0.13547
   3814.00       -0.06299        0.14114
   3815.00       -0.06006        0.14680
   3816.00       -0.05713        0.15245
   3817.00       -0.05420        0.15810
   3818.00       -0.05127        0.16371
   3819.00       -0.04834        0.16931
   3820.00       -0.04541        0.17488
   3821.00       -0.04248        0.18044
   3822.00       -0.03955        0.18597
   3823.00       -0.03662        0.19147
   3824.00       -0.03369        0.19693
   3825.00       -0.03076        0.20238
   3826.00       -0.02783        0.20776
   3827.00       -0.02490        0.21312
   3828.00       -0.02246        0.21843
   3829.00       -0.02002        0.22371
   3830.00       -0.01758        0.22891
   3831.00       -0.01514        0.23407
   3832.00       -0.01270        0.23917
   3833.00       -0.01025        0.24422
   3834.00       -0.00781        0.24918
   3835.00       -0.00537        0.25407
   3836.00       -0.00293        0.25890
   3837.00       -0.00049        0.26364
   3838.00        0.00195        0.26830
   3839.00        0.00439        0.27286
   3840.00        0.00635        0.27733
   3841.00        0.00830        0.28169
   3842.00        0.01025        0.28595
   3843.00        0.01221        0.29012
   3844.00        0.01416        0.29416
   3845.00        0.01611        0.29808
   3846.00        0.01807        0.30188
   3847.00        0.02002        0.30554
   3848.00        0.02197        0.30908
   3849.00        0.02393        0.31248
   3850.00        0.02588        0.31575
   3851.00        0.02734        0.31886
   3852.00        0.02881        0.32182
   3853.00        0.03027        0.32462
   3854.00        0.03174        0.32727
   3855.00        0.03320        0.32974
   3856.00        0.03467        0.33206
   3857.00        0.03613        0.33420
   3858.00        0.03760        0.33615
   3859.00        0.03906        0.33794
   3860.00        0.04053        0.33954
   3861.00        0.04199        0.34096
   3862.00        0.04346        0.34218
   3863.00        0.04492        0.34322
   3864.00        0.04639        0.34406
   3865.00        0.04736        0.34468
   3866.00        0.04834        0.34512
   3867.00        0.04932        0.34537
   3868.00        0.05029        0.34540
   3869.00        0.05127        0.34523
   3870.00        0.05225        0.34485
   3871.00        0.05322        0.34425
   3872.00        0.05420        0.34346
   3873.00        0.05518        0.34245
   3874.00        0.05615        0.34125
   3875.00        0.05713        0.33981
   3876.00        0.05811        0.33818
   3877.00        0.05859        0.33633
   3878.00        0.05908        0.33427
   3879.00        0.05957        0.33202
   3880.00        0.06006        0.32954
   3881.00        0.06055        0.32687
   3882.00        0.06104        0.32399
   3883.00        0.06152        0.32092
   3884.00        0.06201        0.31764
   3885.00        0.06250        0.31416
   3886.00        0.06250        0.31049
   3887.00        0.06250        0.30663
   3888.00        0.06250        0.30258
   3889.00        0.06250        0.29834
   3890.00        0.06250        0.29393
   3891.00        0.06250        0.28934
   3892.00        0.06250        0.28456
   3893.00        0.06250        0.27962
   3894.00        0.06201        0.27451
   3895.00        0.06152        0.26924
   3896.00        0.06104        0.26381
   3897.00        0.06055        0.25822
   3898.00        0.06006        0.25249
   3899.00        0.05957        0.24661
   3900.00        0.05908        0.24060
   3901.00        0.05859        0.23445
   3902.00        0.05762        0.22816
   3903.00        0.05664        0.22176
   3904.00        0.05566        0.21523
   3905.00        0.05469        0.20859
   3906.00        0.05371        0.20183
   3907.00        0.05273        0.19498
   3908.00        0.05176        0.18802
   3909.00        0.05078        0.18097
   3910.00        0.04932        0.17383
   3911.00        0.04785        0.16661
   3912.00        0.04639        0.15930
   3913.00        0.04492        0.15193
   3914.00        0.04346        0.14447
   3915.00        0.04199        0.13696
   3916.00        0.04053        0.12939
   3917.00        0.03906        0.12177
   3918.00        0.03760        0.11409
   3919.00        0.03613        0.10637
   3920.00        0.03467        0.09862
   3921.00        0.03320        0.09081
   3922.00        0.03174        0.08298
   3923.00        0.03027        0.07512
   3924.00        0.02881        0.06725
   3925.00        0.02734        0.05934
   3926.00        0.02588        0.05142
   3927.00        0.02441        0.04350
   3928.00        0.02295        0.03555
   3929.00        0.02148        0.02762
   3930.00        0.02002        0.01967
   3931.00        0.01855        0.01173
   3932.00        0.01709        0.00380
   3933.00        0.01562       -0.00414
   3934.00        0.01416       -0.01204
   3935.00        0.01270       -0.01994
   3936.00        0.01123       -0.02783
   3937.00        0.00977       -0.03571
   3938.00        0.00830       -0.04355
   3939.00        0.00684       -0.05138
   3940.00        0.00537       -0.05916
   3941.00        0.00391       -0.06694
   3942.00        0.00244       -0.07468
   3943.00        0.00098       -0.08238
   3944.00        0.00000       -0.09006
   3945.00       -0.00098       -0.09769
   3946.00       -0.00195       -0.10530
   3947.00       -0.00293       -0.11285
   3948.00       -0.00391       -0.12039
   3949.00       -0.00488       -0.12787
   3950.00       -0.00537       -0.13531
   3951.00       -0.00586       -0.14272
   3952.00       -0.00635       -0.15007
   3953.00       -0.00684       -0.15738
   3954.00       -0.00732       -0.16464
   3955.00       -0.00781       -0.17186
   3956.00       -0.00781       -0.17905
   3957.00       -0.00781       -0.18616
   3958.00       -0.00781       -0.19324
   3959.00       -0.00781       -0.20026
   3960.00       -0.00781       -0.20724
   3961.00       -0.00732       -0.21416
   3962.00       -0.00684       -0.22104
   3963.00       -0.00635       -0.22786
   3964.00       -0.00586       -0.23462
   3965.00       -0.00537       -0.24133
   3966.00       -0.00488       -0.24800
   3967.00       -0.00391       -0.25461
   3968.00       -0.00293       -0.26115
   3969.00       -0.00195       -0.26765
   3970.00       -0.00098       -0.27409
   3971.00        0.00000       -0.28047
   3972.00        0.00098       -0.28679
   3973.00        0.00244       -0.29306
   3974.00        0.00391       -0.29927
   3975.00        0.00537       -0.30542
   3976.00        0.00684       -0.31151
   3977.00        0.00830       -0.31754
   3978.00        0.00977       -0.32350
   3979.00        0.01123       -0.32939
   3980.00        0.01270       -0.33524
   3981.00        0.01416       -0.34100
   3982.00        0.01562       -0.34671
   3983.00        0.01758       -0.35236
   3984.00        0.01953       -0.35794
   3985.00        0.02148       -0.36343
   3986.00        0.02344       -0.36888
   3987.00        0.02539       -0.37425
   3988.00        0.02734       -0.37955
   3989.00        0.02930       -0.38477
   3990.00        0.03125       -0.38992
   3991.00        0.03320       -0.39500
   3992.00        0.03516       -0.40001
   3993.00        0.03711       -0.40494
   3994.00        0.03906       -0.40979
   3995.00        0.04102       -0.41457
   3996.00        0.04248       -0.41927
   3997.00        0.04395       -0.42389
   3998.00        0.04541       -0.42842
   3999.00        0.04688       -0.43288
   4000.00        0.04834       -0.43724
   4001.00        0.04980       -0.44154
   4002.00        0.05127       -0.44574
   4003.00        0.05273       -0.44986
   4004.00        0.05420       -0.45390
   4005.00        0.05566       -0.45786
   4006.00        0.05713       -0.46172
   4007.00        0.05811       -0.46548
   4008.00        0.05908       -0.46918
   4009.00        0.06006       -0.47276
   4010.00        0.06104       -0.47627
   4011.00        0.06201       -0.47969
   4012.00        0.06299       -0.48302
   4013.00        0.06396       -0.48625
   4014.00        0.06494       -0.48941
   4015.00        0.06543       -0.49246
   4016.00        0.06592       -0.49542
   4017.00        0.06641       -0.49831
   4018.00        0.06689       -0.50108
   4019.00        0.06738       -0.50377
   4020.00        0.06787       -0.50638
   4021.00        0.06836       -0.50890
   4022.00        0.06885       -0.51131
   4023.00        0.06885       -0.51364
   4024.00        0.06885       -0.51588
   4025.00        0.06885       -0.51804
   4026.00        0.06885       -0.52011
   4027.00        0.06885       -0.52209
   4028.00        0.06885       -0.52399
   4029.00        0.06885       -0.52579
   4030.00        0.06885       -0.52751
   4031.00        0.06885       -0.52916
   4032.00        0.06885       -0.53072
   4033.00        0.06885       -0.53220
   4034.00        0.06836       -0.53360
   4035.00        0.06787       -0.53491
   4036.00        0.06738       -0.53616
   4037.00        0.06689       -0.53732
   4038.00        0.06641       -0.53842
   4039.00        0.06592       -0.53944
   4040.00        0.06543       -0.54041
   4041.00        0.06494       -0.54128
   4042.00        0.06445       -0.54210
   4043.00        0.06396       -0.54285
   4044.00        0.06348       -0.54353
   4045.00        0.06299       -0.54416
   4046.00        0.06250       -0.54472
   4047.00        0.06201       -0.54523
   4048.00        0.06152       -0.54567
   4049.00        0.06104       -0.54607
   4050.00        0.06055       -0.54640
   4051.00        0.06006       -0.54669
   4052.00        0.05957       -0.54694
   4053.00        0.05859       -0.54713
   4054.00        0.05762       -0.54729
   4055.00        0.05664       -0.54739
   4056.00        0.05566       -0.54747
   4057.00        0.05469       -0.54749
   4058.00        0.05371       -0.54749
   4059.00        0.05273       -0.54744
   4060.00        0.05176       -0.54736
   4061.00        0.05078       -0.54724
   4062.00        0.04980       -0.54710
   4063.00        0.04883       -0.54694
   4064.00        0.04785       -0.54674
   4065.00        0.04688       -0.54651
   4066.00        0.04590       -0.54625
   4067.00        0.04492       -0.54597
   4068.00        0.04395       -0.54568
   4069.00        0.04297       -0.54536
   4070.00        0.04150       -0.54503
   4071.00        0.04004       -0.54466
   4072.00        0.03857       -0.54428
   4073.00        0.03711       -0.54388
   4074.00        0.03564       -0.54347
   4075.00        0.03418       -0.54303
   4076.00        0.03271       -0.54259
   4077.00        0.03125       -0.54211
   4078.00        0.02979       -0.54163
   4079.00        0.02832       -0.54112
   4080.00        0.02686       -0.54060
   4081.00        0.02539       -0.54007
   4082.00        0.02344       -0.53951
   4083.00        0.02148       -0.53894
   4084.00        0.01953       -0.53835
   4085.00        0.01758       -0.53772
   4086.00        0.01562       -0.53709
   4087.00        0.01367       -0.53642
   4088.00        0.01172       -0.53574
   4089.00        0.00977       -0.53503
   4090.00        0.00781       -0.53430
   4091.00        0.00586       -0.53352
   4092.00        0.00391       -0.53273
   4093.00        0.00146       -0.53191
   4094.00       -0.00098       -0.53104
   4095.00       -0.00342       -0.53014
   4096.00       -0.00586       -0.52921
   4097.00       -0.00830       -0.52823
   4098.00       -0.01074       -0.52721
   4099.00       -0.01318       -0.52614
   4100.00       -0.01562       -0.52501
   4101.00       -0.01807       -0.52385
   4102.00       -0.02051       -0.52263
   4103.00       -0.02295       -0.52135
   4104.00       -0.02539       -0.52000
   4105.00       -0.02783       -0.51862
   4106.00       -0.03027       -0.51715
   4107.00       -0.03271       -0.51561
   4108.00       -0.03516       -0.51401
   4109.00       -0.03760       -0.51234
   4110.00       -0.04004       -0.51059
   4111.00       -0.04248       -0.50876
   4112.00       -0.04492       -0.50685
   4113.00       -0.04736       -0.50485
   4114.00       -0.04980       -0.50276
   4115.00       -0.05225       -0.50060
   4116.00       -0.05469       -0.49834
   4117.00       -0.05713       -0.49597
   4118.00       -0.05957       -0.49352
   4119.00       -0.06201       -0.49097
   4120.00       -0.06396       -0.48830
   4121.00       -0.06592       -0.48555
   4122.00       -0.06787       -0.48268
   4123.00       -0.06982       -0.47971
   4124.00       -0.07178       -0.47662
   4125.00       -0.07373       -0.47343
   4126.00       -0.07568       -0.47012
   4127.00       -0.07715       -0.46671
   4128.00       -0.07861       -0.46318
   4129.00       -0.08008       -0.45953
   4130.00       -0.08154       -0.45576
   4131.00       -0.08301       -0.45189
   4132.00       -0.08447       -0.44789
   4133.00       -0.08545       -0.44377
   4134.00       -0.08643       -0.43954
   4135.00       -0.08740       -0.43520
   4136.00       -0.08838       -0.43074
   4137.00       -0.08936       -0.42616
   4138.00       -0.08984       -0.42146
   4139.00       -0.09033       -0.41667
   4140.00       -0.09082       -0.41174
   4141.00       -0.09131       -0.40672
   4142.00       -0.09180       -0.40160
   4143.00       -0.09180       -0.39635
   4144.00       -0.09180       -0.39101
   4145.00       -0.09180       -0.38556
   4146.00       -0.09180       -0.38002
   4147.00       -0.09131       -0.37437
   4148.00       -0.09082       -0.36864
   4149.00       -0.09033       -0.36282
   4150.00       -0.08984       -0.35690
   4151.00       -0.08936       -0.35092
   4152.00       -0.08887       -0.34485
   4153.00       -0.08789       -0.33870
   4154.00       -0.08691       -0.33247
   4155.00       -0.08594       -0.32619
   4156.00       -0.08496       -0.31984
   4157.00       -0.08398       -0.31343
   4158.00       -0.08301       -0.30698
   4159.00       -0.08154       -0.30046
   4160.00       -0.08008       -0.29391
   4161.00       -0.07861       -0.28732
   4162.00       -0.07715       -0.28070
   4163.00       -0.07568       -0.27405
   4164.00       -0.07422       -0.26736
   4165.00       -0.07275       -0.26067
   4166.00       -0.07129       -0.25397
   4167.00       -0.06982       -0.24725
   4168.00       -0.06787       -0.24054
   4169.00       -0.06592       -0.23383
   4170.00       -0.06396       -0.22713
   4171.00       -0.06201       -0.22043
   4172.00       -0.06006       -0.21376
   4173.00       -0.05811       -0.20712
   4174.00       -0.05615       -0.20052
   4175.00       -0.05420       -0.19394
   4176.00       -0.05225       -0.18742
   4177.00       -0.05029       -0.18094
   4178.00       -0.04834       -0.17451
   4179.00       -0.04639       -0.16814
   4180.00       -0.04443       -0.16183
   4181.00       -0.04248       -0.15561
   4182.00       -0.04053       -0.14944
   4183.00       -0.03857       -0.14336
   4184.00       -0.03662       -0.13736
   4185.00       -0.03467       -0.13145
   4186.00       -0.03320       -0.12564
   4187.00       -0.03174       -0.11992
   4188.00       -0.03027       -0.11430
   4189.00       -0.02881       -0.10880
   4190.00       -0.02734       -0.10341
   4191.00       -0.02588       -0.09813
   4192.00       -0.02441       -0.09296
   4193.00       -0.02295       -0.08792
   4194.00       -0.02148       -0.08301
   4195.00       -0.02002       -0.07822
   4196.00       -0.01855       -0.07358
   4197.00       -0.01758       -0.06906
   4198.00       -0.01660       -0.06468
   4199.00       -0.01562       -0.06044
   4200.00       -0.01465       -0.05635
   4201.00       -0.01367       -0.05240
   4202.00       -0.01270       -0.04860
   4203.00       -0.01172       -0.04495
   4204.00       -0.01074       -0.04146
   4205.00       -0.00977       -0.03812
   4206.00       -0.00879       -0.03493
   4207.00       -0.00830       -0.03189
   4208.00       -0.00781       -0.02902
   4209.00       -0.00732       -0.02631
   4210.00       -0.00684       -0.02376
   4211.00       -0.00635       -0.02136
   4212.00       -0.00586       -0.01912
   4213.00       -0.00537       -0.01706
   4214.00       -0.00488       -0.01514
   4215.00       -0.00439       -0.01340
   4216.00       -0.00391       -0.01180
   4217.00       -0.00342       -0.01038
   4218.00       -0.00293       -0.00909
   4219.00       -0.00244       -0.00800
   4220.00       -0.00244       -0.00703
   4221.00       -0.00244       -0.00624
   4222.00       -0.00244       -0.00560
   4223.00       -0.00244       -0.00511
   4224.00       -0.00244       -0.00479
   4225.00       -0.00244       -0.00461
   4226.00       -0.00244       -0.00458
   4227.00       -0.00244       -0.00470
   4228.00       -0.00244       -0.00497
   4229.00       -0.00244       -0.00539
   4230.00       -0.00244       -0.00594
   4231.00       -0.00244       -0.00664
   4232.00       -0.00244       -0.00746
   4233.00       -0.00244       -0.00844
   4234.00       -0.00244       -0.00954
   4235.00       -0.00244       -0.01077
   4236.00       -0.00244       -0.01215
   4237.00       -0.00244       -0.01363
   4238.00       -0.00244       -0.01524
   4239.00       -0.00244       -0.01697
   4240.00       -0.00244       -0.01883
   4241.00       -0.00293       -0.02080
   4242.00       -0.00342       -0.02287
   4243.00       -0.00391       -0.02505
   4244.00       -0.00439       -0.02734
   4245.00       -0.00488       -0.02974
   4246.00       -0.00537       -0.03224
   4247.00       -0.00586       -0.03484
   4248.00       -0.00635       -0.03752
   4249.00       -0.00684       -0.04030
   4250.00       -0.00732       -0.04317
   4251.00       -0.00781       -0.04611
   4252.00       -0.00830       -0.04915
   4253.00       -0.00879       -0.05225
   4254.00       -0.00928       -0.05544
   4255.00       -0.00977       -0.05870
   4256.00       -0.01025       -0.06203
   4257.00       -0.01074       -0.06541
   4258.00       -0.01123       -0.06888
   4259.00       -0.01172       -0.07239
   4260.00       -0.01221       -0.07596
   4261.00       -0.01270       -0.07959
   4262.00       -0.01318       -0.08327
   4263.00       -0.01367       -0.08699
   4264.00       -0.01416       -0.09077
   4265.00       -0.01465       -0.09459
   4266.00       -0.01514       -0.09845
   4267.00       -0.01562       -0.10236
   4268.00       -0.01611       -0.10628
   4269.00       -0.01660       -0.11024
   4270.00       -0.01709       -0.11424
   4271.00       -0.01758       -0.11827
   4272.00       -0.01855       -0.12233
   4273.00       -0.01953       -0.12640
   4274.00       -0.02051       -0.13051
   4275.00       -0.02148       -0.13463
   4276.00       -0.02197       -0.13876
   4277.00       -0.02246       -0.14291
   4278.00       -0.02295       -0.14709
   4279.00       -0.02344       -0.15128
   4280.00       -0.02393       -0.15546
   4281.00       -0.02441       -0.15967
   4282.00       -0.02490       -0.16388
   4283.00       -0.02539       -0.16811
   4284.00       -0.02588       -0.17233
   4285.00       -0.02637       -0.17656
   4286.00       -0.02686       -0.18079
   4287.00       -0.02734       -0.18503
   4288.00       -0.02783       -0.18927
   4289.00       -0.02832       -0.19351
   4290.00       -0.02881       -0.19775
   4291.00       -0.02930       -0.20200
   4292.00       -0.02930       -0.20624
   4293.00       -0.02930       -0.21048
   4294.00       -0.02930       -0.21472
   4295.00       -0.02930       -0.21896
   4296.00       -0.02930       -0.22319
   4297.00       -0.02930       -0.22743
   4298.00       -0.02930       -0.23167
   4299.00       -0.02881       -0.23590
   4300.00       -0.02832       -0.24014
   4301.00       -0.02783       -0.24437
   4302.00       -0.02734       -0.24861
   4303.00       -0.02686       -0.25284
   4304.00       -0.02637       -0.25708
   4305.00       -0.02539       -0.26131
   4306.00       -0.02441       -0.26555
   4307.00       -0.02344       -0.26979
   4308.00       -0.02246       -0.27403
   4309.00       -0.02100       -0.27829
   4310.00       -0.01953       -0.28255
   4311.00       -0.01807       -0.28680
   4312.00       -0.01660       -0.29108
   4313.00       -0.01514       -0.29535
   4314.00       -0.01318       -0.29964
   4315.00       -0.01123       -0.30392
   4316.00       -0.00928       -0.30823
   4317.00       -0.00732       -0.31255
   4318.00       -0.00537       -0.31688
   4319.00       -0.00293       -0.32121
   4320.00       -0.00049       -0.32558
   4321.00        0.00195       -0.32996
   4322.00        0.00439       -0.33434
   4323.00        0.00684       -0.33875
   4324.00        0.00928       -0.34317
   4325.00        0.01221       -0.34761
   4326.00        0.01514       -0.35207
   4327.00        0.01807       -0.35655
   4328.00        0.02100       -0.36105
   4329.00        0.02393       -0.36557
   4330.00        0.02686       -0.37012
   4331.00        0.02979       -0.37468
   4332.00        0.03271       -0.37926
   4333.00        0.03564       -0.38387
   4334.00        0.03906       -0.38849
   4335.00        0.04248       -0.39314
   4336.00        0.04590       -0.39781
   4337.00        0.04932       -0.40251
   4338.00        0.05273       -0.40721
   4339.00        0.05615       -0.41194
   4340.00        0.05957       -0.41670
   4341.00        0.06250       -0.42146
   4342.00        0.06543       -0.42625
   4343.00        0.06836       -0.43105
   4344.00        0.07129       -0.43587
   4345.00        0.07422       -0.44069
   4346.00        0.07715       -0.44553
   4347.00        0.08008       -0.45038
   4348.00        0.08301       -0.45523
   4349.00        0.08594       -0.46010
   4350.00        0.08838       -0.46495
   4351.00        0.09082       -0.46982
   4352.00        0.09326       -0.47469
   4353.00        0.09570       -0.47954
   4354.00        0.09814       -0.48438
   4355.00        0.10010       -0.48921
   4356.00        0.10205       -0.49403
   4357.00        0.10400       -0.49884
   4358.00        0.10596       -0.50363
   4359.00        0.10742       -0.50839
   4360.00        0.10889       -0.51312
   4361.00        0.11035       -0.51782
   4362.00        0.11133       -0.52249
   4363.00        0.11230       -0.52711
   4364.00        0.11328       -0.53169
   4365.00        0.11377       -0.53622
   4366.00        0.11426       -0.54071
   4367.00        0.11475       -0.54514
   4368.00        0.11475       -0.54950
   4369.00        0.11475       -0.55380
   4370.00        0.11475       -0.55803
   4371.00        0.11426       -0.56218
   4372.00        0.11377       -0.56625
   4373.00        0.11328       -0.57025
   4374.00        0.11230       -0.57416
   4375.00        0.11133       -0.57797
   4376.00        0.11035       -0.58170
   4377.00        0.10889       -0.58531
   4378.00        0.10742       -0.58882
   4379.00        0.10596       -0.59222
   4380.00        0.10400       -0.59552
   4381.00        0.10205       -0.59868
   4382.00        0.10010       -0.60173
   4383.00        0.09766       -0.60466
   4384.00        0.09521       -0.60745
   4385.00        0.09277       -0.61011
   4386.00        0.09033       -0.61264
   4387.00        0.08740       -0.61502
   4388.00        0.08447       -0.61726
   4389.00        0.08154       -0.61935
   4390.00        0.07861       -0.62129
   4391.00        0.07520       -0.62309
   4392.00        0.07178       -0.62473
   4393.00        0.06836       -0.62621
   4394.00        0.06494       -0.62752
   4395.00        0.06152       -0.62868
   4396.00        0.05811       -0.62967
   4397.00        0.05420       -0.63049
   4398.00        0.05029       -0.63116
   4399.00        0.04639       -0.63165
   4400.00        0.04248       -0.63199
   4401.00        0.03857       -0.63216
   4402.00        0.03467       -0.63214
   4403.00        0.03076       -0.63196
   4404.00        0.02686       -0.63162
   4405.00        0.02295       -0.63110
   4406.00        0.01904       -0.63043
   4407.00        0.01514       -0.62958
   4408.00        0.01123       -0.62857
   4409.00        0.00732       -0.62740
   4410.00        0.00342       -0.62607
   4411.00       -0.00049       -0.62457
   4412.00       -0.00439       -0.62292
   4413.00       -0.00830       -0.62112
   4414.00       -0.01221       -0.61917
   4415.00       -0.01611       -0.61707
   4416.00       -0.02002       -0.61482
   4417.00       -0.02393       -0.61243
   4418.00       -0.02783       -0.60989
   4419.00       -0.03125       -0.60722
   4420.00       -0.03467       -0.60443
   4421.00       -0.03809       -0.60150
   4422.00       -0.04150       -0.59846
   4423.00       -0.04492       -0.59529
   4424.00       -0.04834       -0.59203
   4425.00       -0.05176       -0.58864
   4426.00       -0.05469       -0.58514
   4427.00       -0.05762       -0.58157
   4428.00       -0.06055       -0.57790
   4429.00       -0.06348       -0.57414
   4430.00       -0.06641       -0.57030
   4431.00       -0.06885       -0.56639
   4432.00       -0.07129       -0.56241
   4433.00       -0.07373       -0.55838
   4434.00       -0.07617       -0.55429
   4435.00       -0.07861       -0.55014
   4436.00       -0.08057       -0.54596
   4437.00       -0.08252       -0.54175
   4438.00       -0.08447       -0.53751
   4439.00       -0.08643       -0.53323
   4440.00       -0.08789       -0.52895
   4441.00       -0.08936       -0.52466
   4442.00       -0.09082       -0.52036
   4443.00       -0.09229       -0.51607
   4444.00       -0.09375       -0.51178
   4445.00       -0.09473       -0.50751
   4446.00       -0.09570       -0.50325
   4447.00       -0.09668       -0.49902
   4448.00       -0.09766       -0.49483
   4449.00       -0.09814       -0.49066
   4450.00       -0.09863       -0.48654
   4451.00       -0.09912       -0.48247
   4452.00       -0.09961       -0.47844
   4453.00       -0.09961       -0.47447
   4454.00       -0.09961       -0.47055
   4455.00       -0.09961       -0.46671
   4456.00       -0.09961       -0.46292
   4457.00       -0.09912       -0.45921
   4458.00       -0.09863       -0.45558
   4459.00       -0.09814       -0.45203
   4460.00       -0.09766       -0.44855
   4461.00       -0.09668       -0.44514
   4462.00       -0.09570       -0.44183
   4463.00       -0.09473       -0.43861
   4464.00       -0.09375       -0.43547
   4465.00       -0.09229       -0.43243
   4466.00       -0.09082       -0.42947
   4467.00       -0.08936       -0.42662
   4468.00       -0.08789       -0.42384
   4469.00       -0.08594       -0.42117
   4470.00       -0.08398       -0.41859
   4471.00       -0.08203       -0.41611
   4472.00       -0.08008       -0.41371
   4473.00       -0.07764       -0.41141
   4474.00       -0.07520       -0.40919
   4475.00       -0.07275       -0.40707
   4476.00       -0.07031       -0.40504
   4477.00       -0.06738       -0.40311
   4478.00       -0.06445       -0.40125
   4479.00       -0.06152       -0.39948
   4480.00       -0.05859       -0.39778
   4481.00       -0.05518       -0.39616
   4482.00       -0.05176       -0.39462
   4483.00       -0.04834       -0.39316
   4484.00       -0.04492       -0.39175
   4485.00       -0.04150       -0.39043
   4486.00       -0.03809       -0.38916
   4487.00       -0.03418       -0.38795
   4488.00       -0.03027       -0.38680
   4489.00       -0.02637       -0.38570
   4490.00       -0.02246       -0.38464
   4491.00       -0.01855       -0.38364
   4492.00       -0.01465       -0.38268
   4493.00       -0.01074       -0.38173
   4494.00       -0.00684       -0.38083
   4495.00       -0.00244       -0.37994
   4496.00        0.00195       -0.37909
   4497.00        0.00635       -0.37825
   4498.00        0.01074       -0.37741
   4499.00        0.01514       -0.37659
   4500.00        0.01953       -0.37576
   4501.00        0.02393       -0.37495
   4502.00        0.02832       -0.37415
   4503.00        0.03271       -0.37332
   4504.00        0.03711       -0.37250
   4505.00        0.04150       -0.37164
   4506.00        0.04590       -0.37079
   4507.00        0.04980       -0.36989
   4508.00        0.05371       -0.36897
   4509.00        0.05762       -0.36801
   4510.00        0.06152       -0.36702
   4511.00        0.06543       -0.36598
   4512.00        0.06934       -0.36490
   4513.00        0.07275       -0.36375
   4514.00        0.07617       -0.36255
   4515.00        0.07959       -0.36130
   4516.00        0.08301       -0.35997
   4517.00        0.08643       -0.35858
   4518.00        0.08936       -0.35710
   4519.00        0.09229       -0.35556
   4520.00        0.09521       -0.35391
   4521.00        0.09766       -0.35219
   4522.00        0.10010       -0.35036
   4523.00        0.10254       -0.34843
   4524.00        0.10449       -0.34642
   4525.00        0.10645       -0.34428
   4526.00        0.10840       -0.34206
   4527.00        0.10986       -0.33972
   4528.00        0.11133       -0.33727
   4529.00        0.11279       -0.33472
   4530.00        0.11377       -0.33203
   4531.00        0.11475       -0.32924
   4532.00        0.11523       -0.32634
   4533.00        0.11572       -0.32332
   4534.00        0.11621       -0.32016
   4535.00        0.11621       -0.31689
   4536.00        0.11621       -0.31352
   4537.00        0.11572       -0.31001
   4538.00        0.11523       -0.30638
   4539.00        0.11475       -0.30263
   4540.00        0.11377       -0.29877
   4541.00        0.11279       -0.29477
   4542.00        0.11133       -0.29066
   4543.00        0.10986       -0.28644
   4544.00        0.10840       -0.28209
   4545.00        0.10645       -0.27762
   4546.00        0.10449       -0.27304
   4547.00        0.10205       -0.26834
   4548.00        0.09961       -0.26355
   4549.00        0.09717       -0.25862
   4550.00        0.09424       -0.25360
   4551.00        0.09131       -0.24847
   4552.00        0.08838       -0.24326
   4553.00        0.08496       -0.23793
   4554.00        0.08154       -0.23250
   4555.00        0.07812       -0.22697
   4556.00        0.07422       -0.22137
   4557.00        0.07031       -0.21567
   4558.00        0.06641       -0.20990
   4559.00        0.06201       -0.20404
   4560.00        0.05762       -0.19810
   4561.00        0.05322       -0.19209
   4562.00        0.04883       -0.18602
   4563.00        0.04443       -0.17989
   4564.00        0.03955       -0.17369
   4565.00        0.03467       -0.16745
   4566.00        0.02979       -0.16115
   4567.00        0.02490       -0.15480
   4568.00        0.02002       -0.14841
   4569.00        0.01514       -0.14200
   4570.00        0.01025       -0.13554
   4571.00        0.00537       -0.12907
   4572.00        0.00049       -0.12257
   4573.00       -0.00439       -0.11606
   4574.00       -0.00928       -0.10954
   4575.00       -0.01416       -0.10301
   4576.00       -0.01904       -0.09650
   4577.00       -0.02393       -0.08997
   4578.00       -0.02881       -0.08347
   4579.00       -0.03369       -0.07697
   4580.00       -0.03857       -0.07050
   4581.00       -0.04346       -0.06406
   4582.00       -0.04834       -0.05765
   4583.00       -0.05273       -0.05127
   4584.00       -0.05713       -0.04494
   4585.00       -0.06152       -0.03867
   4586.00       -0.06592       -0.03242
   4587.00       -0.07031       -0.02626
   4588.00       -0.07422       -0.02014
   4589.00       -0.07812       -0.01410
   4590.00       -0.08203       -0.00813
   4591.00       -0.08545       -0.00224
   4592.00       -0.08887        0.00356
   4593.00       -0.09229        0.00928
   4594.00       -0.09570        0.01491
   4595.00       -0.09863        0.02045
   4596.00       -0.10156        0.02588
   4597.00       -0.10449        0.03120
   4598.00       -0.10693        0.03644
   4599.00       -0.10938        0.04153
   4600.00       -0.11133        0.04654
   4601.00       -0.11328        0.05141
   4602.00       -0.11523        0.05617
   4603.00       -0.11670        0.06079
   4604.00       -0.11816        0.06528
   4605.00       -0.11963        0.06964
   4606.00       -0.12061        0.07388
   4607.00       -0.12158        0.07797
   4608.00       -0.12207        0.08192
   4609.00       -0.12256        0.08572
   4610.00       -0.12305        0.08939
   4611.00       -0.12305        0.09291
   4612.00       -0.12305        0.09628
   4613.00       -0.12305        0.09950
   4614.00       -0.12256        0.10257
   4615.00       -0.12207        0.10547
   4616.00       -0.12109        0.10823
   4617.00       -0.12012        0.11084
   4618.00       -0.11914        0.11328
   4619.00       -0.11768        0.11557
   4620.00       -0.11621        0.11771
   4621.00       -0.11475        0.11967
   4622.00       -0.11279        0.12149
   4623.00       -0.11084        0.12314
   4624.00       -0.10889        0.12465
   4625.00       -0.10693        0.12598
   4626.00       -0.10449        0.12717
   4627.00       -0.10205        0.12819
   4628.00       -0.09961        0.12904
   4629.00       -0.09717        0.12976
   4630.00       -0.09424        0.13031
   4631.00       -0.09131        0.13071
   4632.00       -0.08838        0.13095
   4633.00       -0.08545        0.13104
   4634.00       -0.08203        0.13097
   4635.00       -0.07861        0.13075
   4636.00       -0.07520        0.13040
   4637.00       -0.07178        0.12988
   4638.00       -0.06836        0.12923
   4639.00       -0.06494        0.12843
   4640.00       -0.06152        0.12749
   4641.00       -0.05762        0.12640
   4642.00       -0.05371        0.12518
   4643.00       -0.04980        0.12383
   4644.00       -0.04590        0.12233
   4645.00       -0.04199        0.12071
   4646.00       -0.03809        0.11894
   4647.00       -0.03418        0.11707
   4648.00       -0.03027        0.11505
   4649.00       -0.02637        0.11292
   4650.00       -0.02246        0.11066
   4651.00       -0.01855        0.10828
   4652.00       -0.01465        0.10579
   4653.00       -0.01074        0.10318
   4654.00       -0.00684        0.10046
   4655.00       -0.00293        0.09763
   4656.00        0.00098        0.09470
   4657.00        0.00488        0.09166
   4658.00        0.00879        0.08852
   4659.00        0.01270        0.08528
   4660.00        0.01660        0.08194
   4661.00        0.02051        0.07851
   4662.00        0.02441        0.07500
   4663.00        0.02783        0.07140
   4664.00        0.03125        0.06770
   4665.00        0.03467        0.06393
   4666.00        0.03809        0.06007
   4667.00        0.04150        0.05615
   4668.00        0.04492        0.05215
   4669.00        0.04834        0.04810
   4670.00        0.05127        0.04396
   4671.00        0.05420        0.03978
   4672.00        0.05713        0.03552
   4673.00        0.06006        0.03122
   4674.00        0.06299        0.02686
   4675.00        0.06592        0.02246
   4676.00        0.06836        0.01801
   4677.00        0.07080        0.01352
   4678.00        0.07324        0.00899
   4679.00        0.07568        0.00443
   4680.00        0.07812       -0.00017
   4681.00        0.08008       -0.00478
   4682.00        0.08203       -0.00941
   4683.00        0.08398       -0.01407
   4684.00        0.08594       -0.01874
   4685.00        0.08740       -0.02341
   4686.00        0.08887       -0.02809
   4687.00        0.09033       -0.03276
   4688.00        0.09180       -0.03745
   4689.00        0.09326       -0.04210
   4690.00        0.09424       -0.04675
   4691.00        0.09521       -0.05139
   4692.00        0.09619       -0.05600
   4693.00        0.09717       -0.06059
   4694.00        0.09766       -0.06514
   4695.00        0.09814       -0.06966
   4696.00        0.09863       -0.07414
   4697.00        0.09863       -0.07857
   4698.00        0.09863       -0.08295
   4699.00        0.09863       -0.08728
   4700.00        0.09863       -0.09154
   4701.00        0.09814       -0.09573
   4702.00        0.09766       -0.09987
   4703.00        0.09717       -0.10393
   4704.00        0.09668       -0.10791
   4705.00        0.09570       -0.11180
   4706.00        0.09473       -0.11560
   4707.00        0.09375       -0.11931
   4708.00        0.09277       -0.12292
   4709.00        0.09180       -0.12645
   4710.00        0.09033       -0.12985
   4711.00        0.08887       -0.13315
   4712.00        0.08740       -0.13634
   4713.00        0.08594       -0.13939
   4714.00        0.08398       -0.14233
   4715.00        0.08203       -0.14516
   4716.00        0.08008       -0.14784
   4717.00        0.07812       -0.15039
   4718.00        0.07617       -0.15280
   4719.00        0.07422       -0.15508
   4720.00        0.07178       -0.15720
   4721.00        0.06934       -0.15918
   4722.00        0.06689       -0.16101
   4723.00        0.06445       -0.16269
   4724.00        0.06201       -0.16422
   4725.00        0.05957       -0.16557
   4726.00        0.05713       -0.16678
   4727.00        0.05469       -0.16783
   4728.00        0.05176       -0.16872
   4729.00        0.04883       -0.16943
   4730.00        0.04590       -0.16998
   4731.00        0.04297       -0.17036
   4732.00        0.04004       -0.17058
   4733.00        0.03711       -0.17064
   4734.00        0.03418       -0.17052
   4735.00        0.03125       -0.17023
   4736.00        0.02832       -0.16977
   4737.00        0.02539       -0.16916
   4738.00        0.02246       -0.16837
   4739.00        0.01953       -0.16740
   4740.00        0.01660       -0.16629
   4741.00        0.01416       -0.16501
   4742.00        0.01172       -0.16356
   4743.00        0.00928       -0.16196
   4744.00        0.00684       -0.16020
   4745.00        0.00439       -0.15828
   4746.00        0.00195       -0.15622
   4747.00       -0.00049       -0.15399
   4748.00       -0.00293       -0.15163
   4749.00       -0.00488       -0.14912
   4750.00       -0.00684       -0.14647
   4751.00       -0.00879       -0.14368
   4752.00       -0.01074       -0.14076
   4753.00       -0.01270       -0.13771
   4754.00       -0.01416       -0.13454
   4755.00       -0.01562       -0.13126
   4756.00       -0.01709       -0.12784
   4757.00       -0.01855       -0.12431
   4758.00       -0.02002       -0.12070
   4759.00       -0.02100       -0.11696
   4760.00       -0.02197       -0.11314
   4761.00       -0.02295       -0.10922
   4762.00       -0.02393       -0.10521
   4763.00       -0.02441       -0.10114
   4764.00       -0.02490       -0.09697
   4765.00       -0.02539       -0.09274
   4766.00       -0.02588       -0.08844
   4767.00       -0.02588       -0.08408
   4768.00       -0.02588       -0.07967
   4769.00       -0.02588       -0.07520
   4770.00       -0.02588       -0.07068
   4771.00       -0.02539       -0.06613
   4772.00       -0.02490       -0.06154
   4773.00       -0.02441       -0.05693
   4774.00       -0.02393       -0.05228
   4775.00       -0.02295       -0.04761
   4776.00       -0.02197       -0.04292
   4777.00       -0.02100       -0.03822
   4778.00       -0.02002       -0.03352
   4779.00       -0.01855       -0.02881
   4780.00       -0.01709       -0.02409
   4781.00       -0.01562       -0.01938
   4782.00       -0.01416       -0.01468
   4783.00       -0.01270       -0.00998
   4784.00       -0.01123       -0.00528
   4785.00       -0.00928       -0.00061
   4786.00       -0.00732        0.00404
   4787.00       -0.00537        0.00870
   4788.00       -0.00342        0.01332
   4789.00       -0.00146        0.01791
   4790.00        0.00049        0.02249
   4791.00        0.00244        0.02705
   4792.00        0.00439        0.03159
   4793.00        0.00635        0.03610
   4794.00        0.00830        0.04059
   4795.00        0.01025        0.04506
   4796.00        0.01221        0.04950
   4797.00        0.01416        0.05392
   4798.00        0.01660        0.05832
   4799.00        0.01904        0.06270
   4800.00        0.02100        0.06706
   4801.00        0.02295        0.07141
   4802.00        0.02490        0.07574
   4803.00        0.02686        0.08006
   4804.00        0.02881        0.08438
   4805.00        0.03076        0.08868
   4806.00        0.03271        0.09300
   4807.00        0.03467        0.09731
   4808.00        0.03662        0.10161
   4809.00        0.03857        0.10593
   4810.00        0.04053        0.11026
   4811.00        0.04248        0.11459
   4812.00        0.04443        0.11896
   4813.00        0.04639        0.12335
   4814.00        0.04785        0.12776
   4815.00        0.04932        0.13220
   4816.00        0.05078        0.13667
   4817.00        0.05225        0.14119
   4818.00        0.05371        0.14575
   4819.00        0.05518        0.15036
   4820.00        0.05615        0.15503
   4821.00        0.05713        0.15974
   4822.00        0.05811        0.16452
   4823.00        0.05908        0.16936
   4824.00        0.06006        0.17427
   4825.00        0.06055        0.17924
   4826.00        0.06104        0.18430
   4827.00        0.06152        0.18944
   4828.00        0.06201        0.19464
   4829.00        0.06250        0.19995
   4830.00        0.06299        0.20532
   4831.00        0.06299        0.21080
   4832.00        0.06299        0.21637
   4833.00        0.06299        0.22203
   4834.00        0.06299        0.22778
   4835.00        0.06299        0.23364
   4836.00        0.06250        0.23959
   4837.00        0.06201        0.24564
   4838.00        0.06152        0.25179
   4839.00        0.06104        0.25803
   4840.00        0.06055        0.26437
   4841.00        0.06006        0.27081
   4842.00        0.05908        0.27736
   4843.00        0.05811        0.28400
   4844.00        0.05713        0.29073
   4845.00        0.05615        0.29756
   4846.00        0.05518        0.30447
   4847.00        0.05420        0.31148
   4848.00        0.05273        0.31857
   4849.00        0.05127        0.32574
   4850.00        0.04980        0.33299
   4851.00        0.04834        0.34032
   4852.00        0.04688        0.34770
   4853.00        0.04541        0.35516
   4854.00        0.04395        0.36267
   4855.00        0.04248        0.37025
   4856.00        0.04102        0.37787
   4857.00        0.03906        0.38553
   4858.00        0.03711        0.39323
   4859.00        0.03516        0.40097
   4860.00        0.03320        0.40872
   4861.00        0.03125        0.41650
   4862.00        0.02930        0.42429
   4863.00        0.02734        0.43207
   4864.00        0.02539        0.43987
   4865.00        0.02344        0.44763
   4866.00        0.02148        0.45540
   4867.00        0.01953        0.46313
   4868.00        0.01758        0.47083
   4869.00        0.01562        0.47849
   4870.00        0.01367        0.48610
   4871.00        0.01172        0.49367
   4872.00        0.00977        0.50116
   4873.00        0.00781        0.50858
   4874.00        0.00586        0.51591
   4875.00        0.00391        0.52318
   4876.00        0.00195        0.53035
   4877.00        0.00000        0.53741
   4878.00       -0.00195        0.54436
   4879.00       -0.00391        0.55121
   4880.00       -0.00586        0.55792
   4881.00       -0.00781        0.56451
   4882.00       -0.00977        0.57097
   4883.00       -0.01172        0.57729
   4884.00       -0.01367        0.58347
   4885.00       -0.01562        0.58948
   4886.00       -0.01758        0.59534
   4887.00       -0.01953        0.60104
   4888.00       -0.02148        0.60657
   4889.00       -0.02344        0.61192
   4890.00       -0.02539        0.61711
   4891.00       -0.02734        0.62210
   4892.00       -0.02930        0.62692
   4893.00       -0.03125        0.63155
   4894.00       -0.03320        0.63599
   4895.00       -0.03516        0.64023
   4896.00       -0.03662        0.64429
   4897.00       -0.03809        0.64813
   4898.00       -0.03955        0.65179
   4899.00       -0.04102        0.65524
   4900.00       -0.04248        0.65849
   4901.00       -0.04395        0.66154
   4902.00       -0.04541        0.66440
   4903.00       -0.04688        0.66704
   4904.00       -0.04834        0.66949
   4905.00       -0.04980        0.67174
   4906.00       -0.05127        0.67378
   4907.00       -0.05273        0.67564
   4908.00       -0.05371        0.67729
   4909.00       -0.05469        0.67876
   4910.00       -0.05566        0.68002
   4911.00       -0.05664        0.68111
   4912.00       -0.05762        0.68201
   4913.00       -0.05859        0.68272
   4914.00       -0.05957        0.68326
   4915.00       -0.06055        0.68362
   4916.00       -0.06104        0.68381
   4917.00       -0.06152        0.68384
   4918.00       -0.06201        0.68370
   4919.00       -0.06250        0.68340
   4920.00       -0.06299        0.68295
   4921.00       -0.06348        0.68234
   4922.00       -0.06396        0.68161
   4923.00       -0.06396        0.68073
   4924.00       -0.06396        0.67970
   4925.00       -0.06396        0.67857
   4926.00       -0.06396        0.67731
   4927.00       -0.06396        0.67592
   4928.00       -0.06396        0.67442
   4929.00       -0.06396        0.67284
   4930.00       -0.06348        0.67113
   4931.00       -0.06299        0.66934
   4932.00       -0.06250        0.66747
   4933.00       -0.06201        0.66550
   4934.00       -0.06152        0.66345
   4935.00       -0.06104        0.66135
   4936.00       -0.06055        0.65916
   4937.00       -0.05957        0.65692
   4938.00       -0.05859        0.65462
   4939.00       -0.05762        0.65227
   4940.00       -0.05664        0.64989
   4941.00       -0.05566        0.64745
   4942.00       -0.05469        0.64499
   4943.00       -0.05371        0.64249
   4944.00       -0.05273        0.63997
   4945.00       -0.05127        0.63742
   4946.00       -0.04980        0.63487
   4947.00       -0.04834        0.63231
   4948.00       -0.04688        0.62973
   4949.00       -0.04541        0.62717
   4950.00       -0.04395        0.62459
   4951.00       -0.04248        0.62202
   4952.00       -0.04102        0.61948
   4953.00       -0.03955        0.61693
   4954.00       -0.03809        0.61441
   4955.00       -0.03613        0.61191
   4956.00       -0.03418        0.60942
   4957.00       -0.03223        0.60696
   4958.00       -0.03027        0.60454
   4959.00       -0.02832        0.60214
   4960.00       -0.02637        0.59979
   4961.00       -0.02441        0.59746
   4962.00       -0.02246        0.59518
   4963.00       -0.02051        0.59294
   4964.00       -0.01855        0.59073
   4965.00       -0.01660        0.58858
   4966.00       -0.01465        0.58646
   4967.00       -0.01270        0.58438
   4968.00       -0.01074        0.58237
   4969.00       -0.00879        0.58040
   4970.00       -0.00684        0.57848
   4971.00       -0.00537        0.57660
   4972.00       -0.00391        0.57477
   4973.00       -0.00244        0.57300
   4974.00       -0.00098        0.57127
   4975.00        0.00049        0.56961
   4976.00        0.00195        0.56799
   4977.00        0.00342        0.56642
   4978.00        0.00488        0.56491
   4979.00        0.00635        0.56345
   4980.00        0.00781        0.56203
   4981.00        0.00879        0.56067
   4982.00        0.00977        0.55934
   4983.00        0.01074        0.55807
   4984.00        0.01172        0.55685
   4985.00        0.01270        0.55568
   4986.00        0.01367        0.55457
   4987.00        0.01416        0.55348
   4988.00        0.01465        0.55244
   4989.00        0.01514        0.55144
   4990.00        0.01562        0.55049
   4991.00        0.01611        0.54958
   4992.00        0.01660        0.54869
   4993.00        0.01709        0.54785
   4994.00        0.01709        0.54706
   4995.00        0.01709        0.54628
   4996.00        0.01709        0.54555
   4997.00        0.01709        0.54483
   4998.00        0.01709        0.54416
   4999.00        0.01709        0.54350
   5000.00        0.01660        0.54288
   5001.00        0.01611        0.54228
   5002.00        0.01562        0.54170
   5003.00        0.01514        0.54114
   5004.00        0.01465        0.54059
   5005.00        0.01416        0.54007
   5006.00        0.01367        0.53955
   5007.00        0.01270        0.53905
   5008.00        0.01172        0.53856
   5009.00        0.01074        0.53809
   5010.00        0.00977        0.53761
   5011.00        0.00879        0.53714
   5012.00        0.00781        0.53667
   5013.00        0.00684        0.53619
   5014.00        0.00586        0.53574
   5015.00        0.00488        0.53526
   5016.00        0.00391        0.53477
   5017.00        0.00293        0.53429
   5018.00        0.00195        0.53380
   5019.00        0.00098        0.53328
   5020.00        0.00000        0.53276
   5021.00       -0.00146        0.53223
   5022.00       -0.00293        0.53168
   5023.00       -0.00439        0.53111
   5024.00       -0.00586        0.53052
   5025.00       -0.00732        0.52991
   5026.00       -0.00830        0.52927
   5027.00       -0.00928        0.52861
   5028.00       -0.01025        0.52791
   5029.00       -0.01123        0.52719
   5030.00       -0.01221        0.52644
   5031.00       -0.01318        0.52567
   5032.00       -0.01416        0.52486
   5033.00       -0.01514        0.52402
   5034.00       -0.01611        0.52315
   5035.00       -0.01709        0.52223
   5036.00       -0.01807        0.52127
   5037.00       -0.01904        0.52029
   5038.00       -0.02002        0.51927
   5039.00       -0.02100        0.51820
   5040.00       -0.02197        0.51711
   5041.00       -0.02246        0.51596
   5042.00       -0.02295        0.51477
   5043.00       -0.02344        0.51355
   5044.00       -0.02393        0.51228
   5045.00       -0.02441        0.51099
   5046.00       -0.02490        0.50964
   5047.00       -0.02539        0.50826
   5048.00       -0.02588        0.50682
   5049.00       -0.02588        0.50536
   5050.00       -0.02588        0.50385
   5051.00       -0.02588        0.50230
   5052.00       -0.02588        0.50073
   5053.00       -0.02588        0.49911
   5054.00       -0.02588        0.49745
   5055.00       -0.02588        0.49577
   5056.00       -0.02588        0.49405
   5057.00       -0.02588        0.49229
   5058.00       -0.02588        0.49051
   5059.00       -0.02539        0.48869
   5060.00       -0.02490        0.48685
   5061.00       -0.02441        0.48499
   5062.00       -0.02393        0.48309
   5063.00       -0.02344        0.48119
   5064.00       -0.02295        0.47926
   5065.00       -0.02246        0.47731
   5066.00       -0.02197        0.47534
   5067.00       -0.02148        0.47337
   5068.00       -0.02100        0.47139
   5069.00       -0.02051        0.46939
   5070.00       -0.02002        0.46739
   5071.00       -0.01953        0.46539
   5072.00       -0.01904        0.46338
   5073.00       -0.01855        0.46138
   5074.00       -0.01807        0.45938
   5075.00       -0.01758        0.45740
   5076.00       -0.01709        0.45541
   5077.00       -0.01611        0.45345
   5078.00       -0.01514        0.45149
   5079.00       -0.01416        0.44957
   5080.00       -0.01318        0.44765
   5081.00       -0.01221        0.44577
   5082.00       -0.01172        0.44391
   5083.00       -0.01123        0.44206
   5084.00       -0.01074        0.44026
   5085.00       -0.01025        0.43851
   5086.00       -0.00977        0.43677
   5087.00       -0.00928        0.43507
   5088.00       -0.00879        0.43343
   5089.00       -0.00830        0.43182
   5090.00       -0.00781        0.43027
   5091.00       -0.00732        0.42876
   5092.00       -0.00684        0.42729
   5093.00       -0.00635        0.42589
   5094.00       -0.00586        0.42455
   5095.00       -0.00537        0.42325
   5096.00       -0.00488        0.42201
   5097.00       -0.00439        0.42084
   5098.00       -0.00391        0.41972
   5099.00       -0.00342        0.41867
   5100.00       -0.00293        0.41769
   5101.00       -0.00244        0.41676
   5102.00       -0.00195        0.41592
   5103.00       -0.00146        0.41513
   5104.00       -0.00146        0.41441
   5105.00       -0.00146        0.41377
   5106.00       -0.00146        0.41319
   5107.00       -0.00146        0.41269
   5108.00       -0.00146        0.41226
   5109.00       -0.00146        0.41190
   5110.00       -0.00146        0.41161
   5111.00       -0.00146        0.41138
   5112.00       -0.00146        0.41124
   5113.00       -0.00146        0.41116
   5114.00       -0.00146        0.41115
   5115.00       -0.00146        0.41121
   5116.00       -0.00146        0.41135
   5117.00       -0.00146        0.41154
   5118.00       -0.00146        0.41180
   5119.00       -0.00146        0.41214
   5120.00       -0.00146        0.41254
   5121.00       -0.00195        0.41299
   5122.00       -0.00244        0.41351
   5123.00       -0.00293        0.41409
   5124.00       -0.00342        0.41473
   5125.00       -0.00391        0.41542
   5126.00       -0.00439        0.41618
   5127.00       -0.00488        0.41698
   5128.00       -0.00537        0.41783
   5129.00       -0.00586        0.41873
   5130.00       -0.00635        0.41968
   5131.00       -0.00684        0.42067
   5132.00       -0.00732        0.42171
   5133.00       -0.00781        0.42278
   5134.00       -0.00830        0.42389
   5135.00       -0.00879        0.42502
   5136.00       -0.00928        0.42619
   5137.00       -0.00977        0.42740
   5138.00       -0.01025        0.42862
   5139.00       -0.01074        0.42987
   5140.00       -0.01123        0.43114
   5141.00       -0.01172        0.43243
   5142.00       -0.01221        0.43373
   5143.00       -0.01270        0.43504
   5144.00       -0.01318        0.43637
   5145.00       -0.01367        0.43770
   5146.00       -0.01416        0.43904
   5147.00       -0.01465        0.44037
   5148.00       -0.01514        0.44171
   5149.00       -0.01562        0.44304
   5150.00       -0.01611        0.44437
   5151.00       -0.01660        0.44568
   5152.00       -0.01660        0.44698
   5153.00       -0.01660        0.44827
   5154.00       -0.01660        0.44954
   5155.00       -0.01660        0.45079
   5156.00       -0.01660        0.45203
   5157.00       -0.01660        0.45325
   5158.00       -0.01660        0.45442
   5159.00       -0.01660        0.45558
   5160.00       -0.01660        0.45673
   5161.00       -0.01660        0.45782
   5162.00       -0.01660        0.45889
   5163.00       -0.01660        0.45992
   5164.00       -0.01660        0.46092
   5165.00       -0.01709        0.46188
   5166.00       -0.01758        0.46281
   5167.00       -0.01807        0.46370
   5168.00       -0.01855        0.46455
   5169.00       -0.01904        0.46535
   5170.00       -0.01953        0.46613
   5171.00       -0.02002        0.46684
   5172.00       -0.02051        0.46753
   5173.00       -0.02100        0.46817
   5174.00       -0.02148        0.46877
   5175.00       -0.02197        0.46933
   5176.00       -0.02246        0.46983
   5177.00       -0.02295        0.47031
   5178.00       -0.02344        0.47073
   5179.00       -0.02393        0.47113
   5180.00       -0.02441        0.47148
   5181.00       -0.02490        0.47179
   5182.00       -0.02539        0.47205
   5183.00       -0.02588        0.47227
   5184.00       -0.02637        0.47247
   5185.00       -0.02686        0.47263
   5186.00       -0.02734        0.47273
   5187.00       -0.02783        0.47282
   5188.00       -0.02832        0.47287
   5189.00       -0.02881        0.47290
   5190.00       -0.02930        0.47289
   5191.00       -0.02979        0.47284
   5192.00       -0.03027        0.47278
   5193.00       -0.03076        0.47269
   5194.00       -0.03125        0.47258
   5195.00       -0.03125        0.47244
   5196.00       -0.03125        0.47229
   5197.00       -0.03125        0.47212
   5198.00       -0.03125        0.47194
   5199.00       -0.03125        0.47174
   5200.00       -0.03125        0.47153
   5201.00       -0.03125        0.47130
   5202.00       -0.03125        0.47108
   5203.00       -0.03125        0.47084
   5204.00       -0.03125        0.47061
   5205.00       -0.03125        0.47037
   5206.00       -0.03125        0.47014
   5207.00       -0.03125        0.46991
   5208.00       -0.03125        0.46968
   5209.00       -0.03125        0.46945
   5210.00       -0.03076        0.46924
   5211.00       -0.03027        0.46902
   5212.00       -0.02979        0.46884
   5213.00       -0.02930        0.46866
   5214.00       -0.02881        0.46849
   5215.00       -0.02832        0.46834
   5216.00       -0.02783        0.46820
   5217.00       -0.02734        0.46808
   5218.00       -0.02686        0.46799
   5219.00       -0.02637        0.46791
   5220.00       -0.02588        0.46785
   5221.00       -0.02539        0.46782
   5222.00       -0.02441        0.46780
   5223.00       -0.02344        0.46782
   5224.00       -0.02246        0.46785
   5225.00       -0.02148        0.46791
   5226.00       -0.02051        0.46800
   5227.00       -0.01953        0.46811
   5228.00       -0.01855        0.46823
   5229.00       -0.01758        0.46838
   5230.00       -0.01660        0.46857
   5231.00       -0.01562        0.46877
   5232.00       -0.01465        0.46899
   5233.00       -0.01367        0.46922
   5234.00       -0.01270        0.46950
   5235.00       -0.01172        0.46977
   5236.00       -0.01074        0.47006
   5237.00       -0.00977        0.47038
   5238.00       -0.00830        0.47070
   5239.00       -0.00684        0.47105
   5240.00       -0.00537        0.47141
   5241.00       -0.00391        0.47176
   5242.00       -0.00244        0.47214
   5243.00       -0.00098        0.47250
   5244.00        0.00049        0.47289
   5245.00        0.00195        0.47325
   5246.00        0.00342        0.47363
   5247.00        0.00488        0.47400
   5248.00        0.00635        0.47437
   5249.00        0.00732        0.47472
   5250.00        0.00830        0.47505
   5251.00        0.00928        0.47539
   5252.00        0.01025        0.47569
   5253.00        0.01123        0.47598
   5254.00        0.01221        0.47624
   5255.00        0.01318        0.47647
   5256.00        0.01416        0.47668
   5257.00        0.01514        0.47685
   5258.00        0.01611        0.47699
   5259.00        0.01709        0.47710
   5260.00        0.01807        0.47716
   5261.00        0.01904        0.47716
   5262.00        0.02002        0.47713
   5263.00        0.02100        0.47705
   5264.00        0.02197        0.47691
   5265.00        0.02295        0.47672
   5266.00        0.02344        0.47647
   5267.00        0.02393        0.47615
   5268.00        0.02441        0.47578
   5269.00        0.02490        0.47534
   5270.00        0.02539        0.47482
   5271.00        0.02588        0.47424
   5272.00        0.02637        0.47360
   5273.00        0.02686        0.47287
   5274.00        0.02734        0.47206
   5275.00        0.02783        0.47119
   5276.00        0.02832        0.47023
   5277.00        0.02832        0.46918
   5278.00        0.02832        0.46806
   5279.00        0.02832        0.46684
   5280.00        0.02832        0.46556
   5281.00        0.02832        0.46417
   5282.00        0.02832        0.46271
   5283.00        0.02832        0.46117
   5284.00        0.02832        0.45953
   5285.00        0.02832        0.45779
   5286.00        0.02832        0.45599
   5287.00        0.02832        0.45409
   5288.00        0.02832        0.45210
   5289.00        0.02832        0.45003
   5290.00        0.02832        0.44788
   5291.00        0.02832        0.44563
   5292.00        0.02832        0.44331
   5293.00        0.02832        0.44090
   5294.00        0.02783        0.43842
   5295.00        0.02734        0.43585
   5296.00        0.02686        0.43320
   5297.00        0.02637        0.43048
   5298.00        0.02588        0.42769
   5299.00        0.02539        0.42482
   5300.00        0.02490        0.42188
   5301.00        0.02441        0.41888
   5302.00        0.02393        0.41582
   5303.00        0.02344        0.41269
   5304.00        0.02344        0.40950
   5305.00        0.02344        0.40625
   5306.00        0.02344        0.40295
   5307.00        0.02344        0.39961
   5308.00        0.02344        0.39622
   5309.00        0.02344        0.39279
   5310.00        0.02344        0.38931
   5311.00        0.02344        0.38580
   5312.00        0.02344        0.38226
   5313.00        0.02344        0.37871
   5314.00        0.02344        0.37511
   5315.00        0.02344        0.37151
   5316.00        0.02344        0.36787
   5317.00        0.02344        0.36424
   5318.00        0.02344        0.36060
   5319.00        0.02344        0.35693
   5320.00        0.02344        0.35329
   5321.00        0.02344        0.34964
   5322.00        0.02393        0.34601
   5323.00        0.02441        0.34238
   5324.00        0.02490        0.33878
   5325.00        0.02539        0.33519
   5326.00        0.02588        0.33163
   5327.00        0.02637        0.32809
   5328.00        0.02686        0.32460
   5329.00        0.02734        0.32114
   5330.00        0.02783        0.31772
   5331.00        0.02832        0.31435
   5332.00        0.02881        0.31102
   5333.00        0.02930        0.30774
   5334.00        0.02979        0.30452
   5335.00        0.03027        0.30138
   5336.00        0.03076        0.29828
   5337.00        0.03125        0.29526
   5338.00        0.03174        0.29230
   5339.00        0.03223        0.28941
   5340.00        0.03271        0.28662
   5341.00        0.03320        0.28389
   5342.00        0.03369        0.28125
   5343.00        0.03418        0.27870
   5344.00        0.03467        0.27625
   5345.00        0.03516        0.27386
   5346.00        0.03564        0.27159
   5347.00        0.03613        0.26939
   5348.00        0.03662        0.26732
   5349.00        0.03711        0.26532
   5350.00        0.03760        0.26344
   5351.00        0.03809        0.26166
   5352.00        0.03857        0.25998
   5353.00        0.03906        0.25841
   5354.00        0.03955        0.25694
   5355.00        0.04004        0.25560
   5356.00        0.04053        0.25435
   5357.00        0.04102        0.25320
   5358.00        0.04150        0.25218
   5359.00        0.04199        0.25127
   5360.00        0.04248        0.25046
   5361.00        0.04297        0.24977
   5362.00        0.04346        0.24919
   5363.00        0.04395        0.24870
   5364.00        0.04443        0.24834
   5365.00        0.04492        0.24808
   5366.00        0.04541        0.24794
   5367.00        0.04590        0.24789
   5368.00        0.04639        0.24796
   5369.00        0.04688        0.24811
   5370.00        0.04736        0.24838
   5371.00        0.04785        0.24875
   5372.00        0.04785        0.24921
   5373.00        0.04785        0.24977
   5374.00        0.04785        0.25041
   5375.00        0.04785        0.25116
   5376.00        0.04785        0.25198
   5377.00        0.04785        0.25291
   5378.00        0.04785        0.25391
   5379.00        0.04785        0.25499
   5380.00        0.04785        0.25613
   5381.00        0.04736        0.25737
   5382.00        0.04688        0.25867
   5383.00        0.04639        0.26003
   5384.00        0.04590        0.26144
   5385.00        0.04541        0.26294
   5386.00        0.04492        0.26447
   5387.00        0.04443        0.26607
   5388.00        0.04395        0.26770
   5389.00        0.04297        0.26938
   5390.00        0.04199        0.27109
   5391.00        0.04102        0.27284
   5392.00        0.04004        0.27463
   5393.00        0.03906        0.27644
   5394.00        0.03809        0.27827
   5395.00        0.03711        0.28012
   5396.00        0.03613        0.28198
   5397.00        0.03467        0.28386
   5398.00        0.03320        0.28574
   5399.00        0.03174        0.28761
   5400.00        0.03027        0.28949
   5401.00        0.02881        0.29135
   5402.00        0.02734        0.29321
   5403.00        0.02588        0.29506
   5404.00        0.02441        0.29688
   5405.00        0.02295        0.29868
   5406.00        0.02148        0.30045
   5407.00        0.02002        0.30220
   5408.00        0.01855        0.30391
   5409.00        0.01709        0.30557
   5410.00        0.01562        0.30721
   5411.00        0.01416        0.30881
   5412.00        0.01270        0.31035
   5413.00        0.01123        0.31184
   5414.00        0.00977        0.31328
   5415.00        0.00830        0.31467
   5416.00        0.00684        0.31601
   5417.00        0.00537        0.31728
   5418.00        0.00391        0.31850
   5419.00        0.00244        0.31964
   5420.00        0.00098        0.32074
   5421.00       -0.00049        0.32176
   5422.00       -0.00195        0.32271
   5423.00       -0.00342        0.32361
   5424.00       -0.00488        0.32443
   5425.00       -0.00635        0.32518
   5426.00       -0.00781        0.32587
   5427.00       -0.00928        0.32649
   5428.00       -0.01074        0.32704
   5429.00       -0.01221        0.32751
   5430.00       -0.01367        0.32793
   5431.00       -0.01514        0.32826
   5432.00       -0.01660        0.32854
   5433.00       -0.01807        0.32875
   5434.00       -0.01953        0.32890
   5435.00       -0.02100        0.32898
   5436.00       -0.02246        0.32899
   5437.00       -0.02393        0.32896
   5438.00       -0.02539        0.32886
   5439.00       -0.02686        0.32870
   5440.00       -0.02783        0.32849
   5441.00       -0.02881        0.32822
   5442.00       -0.02979        0.32791
   5443.00       -0.03076        0.32755
   5444.00       -0.03174        0.32713
   5445.00       -0.03271        0.32668
   5446.00       -0.03369        0.32617
   5447.00       -0.03467        0.32564
   5448.00       -0.03564        0.32507
   5449.00       -0.03613        0.32448
   5450.00       -0.03662        0.32384
   5451.00       -0.03711        0.32318
   5452.00       -0.03760        0.32249
   5453.00       -0.03809        0.32178
   5454.00       -0.03857        0.32104
   5455.00       -0.03906        0.32030
   5456.00       -0.03906        0.31953
   5457.00       -0.03906        0.31876
   5458.00       -0.03906        0.31798
   5459.00       -0.03906        0.31718
   5460.00       -0.03906        0.31638
   5461.00       -0.03906        0.31558
   5462.00       -0.03906        0.31477
   5463.00       -0.03857        0.31396
   5464.00       -0.03809        0.31316
   5465.00       -0.03760        0.31235
   5466.00       -0.03711        0.31155
   5467.00       -0.03662        0.31075
   5468.00       -0.03613        0.30995
   5469.00       -0.03564        0.30917
   5470.00       -0.03467        0.30840
   5471.00       -0.03369        0.30762
   5472.00       -0.03271        0.30685
   5473.00       -0.03174        0.30609
   5474.00       -0.03076        0.30533
   5475.00       -0.02979        0.30458
   5476.00       -0.02881        0.30383
   5477.00       -0.02783        0.30309
   5478.00       -0.02686        0.30235
   5479.00       -0.02539        0.30161
   5480.00       -0.02393        0.30086
   5481.00       -0.02246        0.30011
   5482.00       -0.02100        0.29936
   5483.00       -0.01953        0.29860
   5484.00       -0.01807        0.29784
   5485.00       -0.01660        0.29704
   5486.00       -0.01514        0.29625
   5487.00       -0.01367        0.29543
   5488.00       -0.01221        0.29459
   5489.00       -0.01074        0.29372
   5490.00       -0.00928        0.29282
   5491.00       -0.00781        0.29189
   5492.00       -0.00635        0.29091
   5493.00       -0.00488        0.28990
   5494.00       -0.00342        0.28885
   5495.00       -0.00195        0.28775
   5496.00       -0.00049        0.28661
   5497.00        0.00098        0.28539
   5498.00        0.00244        0.28412
   5499.00        0.00391        0.28279
   5500.00        0.00537        0.28139
   5501.00        0.00684        0.27991
   5502.00        0.00830        0.27835
   5503.00        0.00977        0.27672
   5504.00        0.01123        0.27499
   5505.00        0.01221        0.27319
   5506.00        0.01318        0.27130
   5507.00        0.01416        0.26930
   5508.00        0.01514        0.26721
   5509.00        0.01611        0.26501
   5510.00        0.01709        0.26271
   5511.00        0.01807        0.26031
   5512.00        0.01904        0.25780
   5513.00        0.02002        0.25517
   5514.00        0.02051        0.25243
   5515.00        0.02100        0.24956
   5516.00        0.02148        0.24658
   5517.00        0.02197        0.24348
   5518.00        0.02246        0.24028
   5519.00        0.02295        0.23694
   5520.00        0.02295        0.23347
   5521.00        0.02295        0.22989
   5522.00        0.02295        0.22620
   5523.00        0.02295        0.22237
   5524.00        0.02295        0.21843
   5525.00        0.02295        0.21437
   5526.00        0.02295        0.21019
   5527.00        0.02246        0.20589
   5528.00        0.02197        0.20148
   5529.00        0.02148        0.19696
   5530.00        0.02100        0.19232
   5531.00        0.02051        0.18759
   5532.00        0.02002        0.18275
   5533.00        0.01904        0.17781
   5534.00        0.01807        0.17279
   5535.00        0.01709        0.16766
   5536.00        0.01611        0.16246
   5537.00        0.01514        0.15717
   5538.00        0.01416        0.15179
   5539.00        0.01318        0.14636
   5540.00        0.01172        0.14087
   5541.00        0.01025        0.13530
   5542.00        0.00879        0.12968
   5543.00        0.00732        0.12402
   5544.00        0.00586        0.11832
   5545.00        0.00439        0.11258
   5546.00        0.00293        0.10681
   5547.00        0.00146        0.10101
   5548.00        0.00000        0.09520
   5549.00       -0.00146        0.08939
   5550.00       -0.00293        0.08357
   5551.00       -0.00488        0.07776
   5552.00       -0.00684        0.07195
   5553.00       -0.00879        0.06616
   5554.00       -0.01074        0.06041
   5555.00       -0.01270        0.05467
   5556.00       -0.01465        0.04898
   5557.00       -0.01660        0.04333
   5558.00       -0.01855        0.03775
   5559.00       -0.02002        0.03221
   5560.00       -0.02148        0.02673
   5561.00       -0.02295        0.02133
   5562.00       -0.02441        0.01601
   5563.00       -0.02588        0.01074
   5564.00       -0.02734        0.00558
   5565.00       -0.02881        0.00052
   5566.00       -0.03027       -0.00447
   5567.00       -0.03174       -0.00934
   5568.00       -0.03320       -0.01411
   5569.00       -0.03467       -0.01877
   5570.00       -0.03613       -0.02333
   5571.00       -0.03711       -0.02776
   5572.00       -0.03809       -0.03207
   5573.00       -0.03906       -0.03629
   5574.00       -0.04004       -0.04036
   5575.00       -0.04102       -0.04430
   5576.00       -0.04199       -0.04813
   5577.00       -0.04248       -0.05182
   5578.00       -0.04297       -0.05537
   5579.00       -0.04346       -0.05881
   5580.00       -0.04395       -0.06212
   5581.00       -0.04443       -0.06529
   5582.00       -0.04492       -0.06834
   5583.00       -0.04492       -0.07126
   5584.00       -0.04492       -0.07405
   5585.00       -0.04492       -0.07672
   5586.00       -0.04492       -0.07927
   5587.00       -0.04492       -0.08168
   5588.00       -0.04443       -0.08398
   5589.00       -0.04395       -0.08618
   5590.00       -0.04346       -0.08826
   5591.00       -0.04297       -0.09023
   5592.00       -0.04248       -0.09209
   5593.00       -0.04199       -0.09384
   5594.00       -0.04102       -0.09550
   5595.00       -0.04004       -0.09708
   5596.00       -0.03906       -0.09857
   5597.00       -0.03809       -0.09996
   5598.00       -0.03711       -0.10129
   5599.00       -0.03564       -0.10254
   5600.00       -0.03418       -0.10371
   5601.00       -0.03271       -0.10483
   5602.00       -0.03125       -0.10590
   5603.00       -0.02979       -0.10690
   5604.00       -0.02832       -0.10786
   5605.00       -0.02686       -0.10880
   5606.00       -0.02539       -0.10968
   5607.00       -0.02344       -0.11053
   5608.00       -0.02148       -0.11137
   5609.00       -0.01953       -0.11218
   5610.00       -0.01758       -0.11299
   5611.00       -0.01562       -0.11378
   5612.00       -0.01367       -0.11458
   5613.00       -0.01172       -0.11537
   5614.00       -0.00977       -0.11618
   5615.00       -0.00781       -0.11699
   5616.00       -0.00586       -0.11783
   5617.00       -0.00391       -0.11867
   5618.00       -0.00195       -0.11955
   5619.00        0.00000       -0.12045
   5620.00        0.00195       -0.12140
   5621.00        0.00391       -0.12238
   5622.00        0.00586       -0.12338
   5623.00        0.00781       -0.12445
   5624.00        0.00977       -0.12555
   5625.00        0.01172       -0.12669
   5626.00        0.01367       -0.12788
   5627.00        0.01562       -0.12914
   5628.00        0.01758       -0.13043
   5629.00        0.01953       -0.13177
   5630.00        0.02148       -0.13318
   5631.00        0.02344       -0.13464
   5632.00        0.02539       -0.13615
   5633.00        0.02734       -0.13771
   5634.00        0.02930       -0.13931
   5635.00        0.03125       -0.14098
   5636.00        0.03271       -0.14270
   5637.00        0.03418       -0.14445
   5638.00        0.03564       -0.14626
   5639.00        0.03711       -0.14812
   5640.00        0.03857       -0.14999
   5641.00        0.04004       -0.15193
   5642.00        0.04150       -0.15388
   5643.00        0.04248       -0.15588
   5644.00        0.04346       -0.15790
   5645.00        0.04443       -0.15994
   5646.00        0.04541       -0.16200
   5647.00        0.04639       -0.16408
   5648.00        0.04688       -0.16617
   5649.00        0.04736       -0.16826
   5650.00        0.04785       -0.17036
   5651.00        0.04834       -0.17244
   5652.00        0.04883       -0.17453
   5653.00        0.04883       -0.17659
   5654.00        0.04883       -0.17863
   5655.00        0.04883       -0.18065
   5656.00        0.04883       -0.18265
   5657.00        0.04834       -0.18460
   5658.00        0.04785       -0.18651
   5659.00        0.04736       -0.18837
   5660.00        0.04688       -0.19017
   5661.00        0.04639       -0.19193
   5662.00        0.04541       -0.19362
   5663.00        0.04443       -0.19524
   5664.00        0.04346       -0.19678
   5665.00        0.04248       -0.19824
   5666.00        0.04150       -0.19962
   5667.00        0.04004       -0.20091
   5668.00        0.03857       -0.20210
   5669.00        0.03711       -0.20322
   5670.00        0.03564       -0.20421
   5671.00        0.03418       -0.20509
   5672.00        0.03271       -0.20589
   5673.00        0.03076       -0.20656
   5674.00        0.02881       -0.20711
   5675.00        0.02686       -0.20753
   5676.00        0.02490       -0.20786
   5677.00        0.02295       -0.20804
   5678.00        0.02100       -0.20810
   5679.00        0.01904       -0.20802
   5680.00        0.01709       -0.20782
   5681.00        0.01514       -0.20749
   5682.00        0.01318       -0.20703
   5683.00        0.01123       -0.20644
   5684.00        0.00879       -0.20570
   5685.00        0.00635       -0.20483
   5686.00        0.00391       -0.20383
   5687.00        0.00146       -0.20270
   5688.00       -0.00098       -0.20143
   5689.00       -0.00342       -0.20004
   5690.00       -0.00586       -0.19852
   5691.00       -0.00781       -0.19685
   5692.00       -0.00977       -0.19507
   5693.00       -0.01172       -0.19316
   5694.00       -0.01367       -0.19115
   5695.00       -0.01562       -0.18900
   5696.00       -0.01758       -0.18674
   5697.00       -0.01953       -0.18436
   5698.00       -0.02148       -0.18187
   5699.00       -0.02344       -0.17928
   5700.00       -0.02539       -0.17659
   5701.00       -0.02734       -0.17380
   5702.00       -0.02881       -0.17090
   5703.00       -0.03027       -0.16792
   5704.00       -0.03174       -0.16486
   5705.00       -0.03320       -0.16171
   5706.00       -0.03467       -0.15849
   5707.00       -0.03564       -0.15520
   5708.00       -0.03662       -0.15184
   5709.00       -0.03760       -0.14842
   5710.00       -0.03857       -0.14494
   5711.00       -0.03955       -0.14140
   5712.00       -0.04004       -0.13782
   5713.00       -0.04053       -0.13420
   5714.00       -0.04102       -0.13054
   5715.00       -0.04150       -0.12685
   5716.00       -0.04150       -0.12312
   5717.00       -0.04150       -0.11937
   5718.00       -0.04150       -0.11560
   5719.00       -0.04150       -0.11182
   5720.00       -0.04102       -0.10803
   5721.00       -0.04053       -0.10423
   5722.00       -0.04004       -0.10043
   5723.00       -0.03955       -0.09663
   5724.00       -0.03857       -0.09285
   5725.00       -0.03760       -0.08907
   5726.00       -0.03662       -0.08528
   5727.00       -0.03564       -0.08153
   5728.00       -0.03418       -0.07780
   5729.00       -0.03271       -0.07408
   5730.00       -0.03125       -0.07040
   5731.00       -0.02979       -0.06674
   5732.00       -0.02832       -0.06311
   5733.00       -0.02637       -0.05949
   5734.00       -0.02441       -0.05594
   5735.00       -0.02246       -0.05240
   5736.00       -0.02051       -0.04890
   5737.00       -0.01855       -0.04544
   5738.00       -0.01611       -0.04202
   5739.00       -0.01367       -0.03864
   5740.00       -0.01123       -0.03529
   5741.00       -0.00879       -0.03198
   5742.00       -0.00635       -0.02872
   5743.00       -0.00391       -0.02548
   5744.00       -0.00146       -0.02229
   5745.00        0.00146       -0.01915
   5746.00        0.00439       -0.01604
   5747.00        0.00732       -0.01295
   5748.00        0.01025       -0.00990
   5749.00        0.01318       -0.00690
   5750.00        0.01611       -0.00392
   5751.00        0.01904       -0.00098
   5752.00        0.02197        0.00194
   5753.00        0.02490        0.00482
   5754.00        0.02783        0.00768
   5755.00        0.03076        0.01051
   5756.00        0.03369        0.01332
   5757.00        0.03662        0.01611
   5758.00        0.03955        0.01889
   5759.00        0.04199        0.02165
   5760.00        0.04443        0.02440
   5761.00        0.04688        0.02713
   5762.00        0.04932        0.02985
   5763.00        0.05176        0.03256
   5764.00        0.05420        0.03526
   5765.00        0.05664        0.03796
   5766.00        0.05859        0.04066
   5767.00        0.06055        0.04337
   5768.00        0.06250        0.04607
   5769.00        0.06445        0.04878
   5770.00        0.06641        0.05148
   5771.00        0.06787        0.05420
   5772.00        0.06934        0.05693
   5773.00        0.07080        0.05966
   5774.00        0.07227        0.06239
   5775.00        0.07324        0.06516
   5776.00        0.07422        0.06792
   5777.00        0.07520        0.07069
   5778.00        0.07568        0.07349
   5779.00        0.07617        0.07628
   5780.00        0.07666        0.07910
   5781.00        0.07715        0.08192
   5782.00        0.07715        0.08476
   5783.00        0.07715        0.08762
   5784.00        0.07715        0.09048
   5785.00        0.07666        0.09335
   5786.00        0.07617        0.09624
   5787.00        0.07568        0.09914
   5788.00        0.07471        0.10204
   5789.00        0.07373        0.10493
   5790.00        0.07275        0.10785
   5791.00        0.07129        0.11076
   5792.00        0.06982        0.11368
   5793.00        0.06836        0.11659
   5794.00        0.06641        0.11951
   5795.00        0.06445        0.12241
   5796.00        0.06250        0.12531
   5797.00        0.06006        0.12820
   5798.00        0.05762        0.13107
   5799.00        0.05518        0.13393
   5800.00        0.05273        0.13676
   5801.00        0.04980        0.13957
   5802.00        0.04688        0.14236
   5803.00        0.04395        0.14513
   5804.00        0.04102        0.14786
   5805.00        0.03809        0.15054
   5806.00        0.03467        0.15321
   5807.00        0.03125        0.15582
   5808.00        0.02783        0.15839
   5809.00        0.02441        0.16090
   5810.00        0.02100        0.16338
   5811.00        0.01758        0.16579
   5812.00        0.01367        0.16815
   5813.00        0.00977        0.17044
   5814.00        0.00586        0.17267
   5815.00        0.00195        0.17484
   5816.00       -0.00195        0.17693
   5817.00       -0.00586        0.17894
   5818.00       -0.00977        0.18088
   5819.00       -0.01367        0.18272
   5820.00       -0.01758        0.18449
   5821.00       -0.02148        0.18619
   5822.00       -0.02539        0.18779
   5823.00       -0.02930        0.18930
   5824.00       -0.03320        0.19072
   5825.00       -0.03662        0.19205
   5826.00       -0.04004        0.19328
   5827.00       -0.04346        0.19441
   5828.00       -0.04688        0.19545
   5829.00       -0.05029        0.19638
   5830.00       -0.05371        0.19722
   5831.00       -0.05713        0.19795
   5832.00       -0.06006        0.19858
   5833.00       -0.06299        0.19911
   5834.00       -0.06592        0.19954
   5835.00       -0.06885        0.19986
   5836.00       -0.07129        0.20007
   5837.00       -0.07373        0.20020
   5838.00       -0.07617        0.20021
   5839.00       -0.07861        0.20012
   5840.00       -0.08057        0.19994
   5841.00       -0.08252        0.19965
   5842.00       -0.08447        0.19926
   5843.00       -0.08594        0.19878
   5844.00       -0.08740        0.19818
   5845.00       -0.08887        0.19751
   5846.00       -0.08984        0.19675
   5847.00       -0.09082        0.19588
   5848.00       -0.09180        0.19493
   5849.00       -0.09229        0.19388
   5850.00       -0.09277        0.19276
   5851.00       -0.09326        0.19154
   5852.00       -0.09326        0.19026
   5853.00       -0.09326        0.18889
   5854.00       -0.09326        0.18744
   5855.00       -0.09277        0.18593
   5856.00       -0.09229        0.18434
   5857.00       -0.09131        0.18268
   5858.00       -0.09033        0.18097
   5859.00       -0.08936        0.17918
   5860.00       -0.08789        0.17734
   5861.00       -0.08643        0.17545
   5862.00       -0.08496        0.17351
   5863.00       -0.08350        0.17151
   5864.00       -0.08154        0.16946
   5865.00       -0.07959        0.16737
   5866.00       -0.07764        0.16524
   5867.00       -0.07520        0.16307
   5868.00       -0.07275        0.16087
   5869.00       -0.07031        0.15865
   5870.00       -0.06787        0.15637
   5871.00       -0.06494        0.15408
   5872.00       -0.06201        0.15176
   5873.00       -0.05908        0.14943
   5874.00       -0.05615        0.14708
   5875.00       -0.05322        0.14470
   5876.00       -0.05029        0.14232
   5877.00       -0.04688        0.13992
   5878.00       -0.04346        0.13751
   5879.00       -0.04004        0.13509
   5880.00       -0.03662        0.13266
   5881.00       -0.03320        0.13023
   5882.00       -0.02979        0.12781
   5883.00       -0.02637        0.12537
   5884.00       -0.02295        0.12294
   5885.00       -0.01953        0.12050
   5886.00       -0.01611        0.11807
   5887.00       -0.01270        0.11565
   5888.00       -0.00928        0.11322
   5889.00       -0.00586        0.11079
   5890.00       -0.00244        0.10838
   5891.00        0.00098        0.10597
   5892.00        0.00439        0.10358
   5893.00        0.00732        0.10118
   5894.00        0.01025        0.09879
   5895.00        0.01318        0.09641
   5896.00        0.01611        0.09404
   5897.00        0.01904        0.09166
   5898.00        0.02197        0.08931
   5899.00        0.02441        0.08694
   5900.00        0.02686        0.08461
   5901.00        0.02930        0.08226
   5902.00        0.03174        0.07993
   5903.00        0.03369        0.07759
   5904.00        0.03564        0.07526
   5905.00        0.03760        0.07294
   5906.00        0.03955        0.07062
   5907.00        0.04102        0.06830
   5908.00        0.04248        0.06596
   5909.00        0.04395        0.06364
   5910.00        0.04492        0.06133
   5911.00        0.04590        0.05901
   5912.00        0.04688        0.05669
   5913.00        0.04785        0.05435
   5914.00        0.04834        0.05202
   5915.00        0.04883        0.04967
   5916.00        0.04932        0.04733
   5917.00        0.04932        0.04497
   5918.00        0.04932        0.04260
   5919.00        0.04932        0.04024
   5920.00        0.04883        0.03786
   5921.00        0.04834        0.03546
   5922.00        0.04785        0.03307
   5923.00        0.04688        0.03065
   5924.00        0.04590        0.02823
   5925.00        0.04492        0.02580
   5926.00        0.04395        0.02336
   5927.00        0.04248        0.02090
   5928.00        0.04102        0.01843
   5929.00        0.03955        0.01595
   5930.00        0.03760        0.01346
   5931.00        0.03564        0.01096
   5932.00        0.03369        0.00844
   5933.00        0.03174        0.00591
   5934.00        0.02979        0.00337
   5935.00        0.02734        0.00082
   5936.00        0.02490       -0.00174
   5937.00        0.02246       -0.00430
   5938.00        0.02002       -0.00688
   5939.00        0.01758       -0.00946
   5940.00        0.01514       -0.01205
   5941.00        0.01221       -0.01465
   5942.00        0.00928       -0.01724
   5943.00        0.00635       -0.01984
   5944.00        0.00342       -0.02245
   5945.00        0.00049       -0.02505
   5946.00       -0.00244       -0.02765
   5947.00       -0.00537       -0.03026
   5948.00       -0.00830       -0.03285
   5949.00       -0.01123       -0.03545
   5950.00       -0.01416       -0.03802
   5951.00       -0.01709       -0.04060
   5952.00       -0.02002       -0.04317
   5953.00       -0.02295       -0.04572
   5954.00       -0.02588       -0.04826
   5955.00       -0.02881       -0.05078
   5956.00       -0.03125       -0.05328
   5957.00       -0.03369       -0.05577
   5958.00       -0.03613       -0.05823
   5959.00       -0.03857       -0.06067
   5960.00       -0.04102       -0.06308
   5961.00       -0.04346       -0.06546
   5962.00       -0.04590       -0.06781
   5963.00       -0.04785       -0.07013
   5964.00       -0.04980       -0.07242
   5965.00       -0.05176       -0.07468
   5966.00       -0.05371       -0.07689
   5967.00       -0.05566       -0.07906
   5968.00       -0.05713       -0.08119
   5969.00       -0.05859       -0.08328
   5970.00       -0.06006       -0.08533
   5971.00       -0.06104       -0.08733
   5972.00       -0.06201       -0.08926
   5973.00       -0.06299       -0.09117
   5974.00       -0.06396       -0.09302
   5975.00       -0.06445       -0.09480
   5976.00       -0.06494       -0.09654
   5977.00       -0.06543       -0.09822
   5978.00       -0.06543       -0.09985
   5979.00       -0.06543       -0.10141
   5980.00       -0.06543       -0.10292
   5981.00       -0.06543       -0.10435
   5982.00       -0.06494       -0.10574
   5983.00       -0.06445       -0.10706
   5984.00       -0.06396       -0.10831
   5985.00       -0.06299       -0.10950
   5986.00       -0.06201       -0.11061
   5987.00       -0.06104       -0.11166
   5988.00       -0.06006       -0.11266
   5989.00       -0.05859       -0.11357
   5990.00       -0.05713       -0.11443
   5991.00       -0.05566       -0.11520
   5992.00       -0.05371       -0.11592
   5993.00       -0.05176       -0.11658
   5994.00       -0.04980       -0.11716
   5995.00       -0.04785       -0.11766
   5996.00       -0.04541       -0.11810
   5997.00       -0.04297       -0.11848
   5998.00       -0.04053       -0.11879
   5999.00       -0.03809       -0.11903
   6000.00       -0.03564       -0.11920
   6001.00       -0.03271       -0.11931
   6002.00       -0.02979       -0.11935
   6003.00       -0.02686       -0.11934
   6004.00       -0.02393       -0.11925
   6005.00       -0.02100       -0.11909
   6006.00       -0.01807       -0.11890
   6007.00       -0.01514       -0.11862
   6008.00       -0.01172       -0.11829
   6009.00       -0.00830       -0.11790
   6010.00       -0.00488       -0.11746
   6011.00       -0.00146       -0.11696
   6012.00        0.00195       -0.11641
   6013.00        0.00537       -0.11580
   6014.00        0.00879       -0.11514
   6015.00        0.01221       -0.11443
   6016.00        0.01562       -0.11366
   6017.00        0.01904       -0.11285
   6018.00        0.02246       -0.11200
   6019.00        0.02588       -0.11110
   6020.00        0.02930       -0.11017
   6021.00        0.03223       -0.10918
   6022.00        0.03516       -0.10815
   6023.00        0.03809       -0.10709
   6024.00        0.04102       -0.10599
   6025.00        0.04395       -0.10484
   6026.00        0.04688       -0.10367
   6027.00        0.04980       -0.10246
   6028.00        0.05225       -0.10123
   6029.00        0.05469       -0.09996
   6030.00        0.05713       -0.09865
   6031.00        0.05957       -0.09732
   6032.00        0.06201       -0.09596
   6033.00        0.06396       -0.09457
   6034.00        0.06592       -0.09315
   6035.00        0.06787       -0.09172
   6036.00        0.06982       -0.09026
   6037.00        0.07129       -0.08876
   6038.00        0.07275       -0.08725
   6039.00        0.07422       -0.08571
   6040.00        0.07568       -0.08415
   6041.00        0.07666       -0.08258
   6042.00        0.07764       -0.08098
   6043.00        0.07861       -0.07935
   6044.00        0.07910       -0.07771
   6045.00        0.07959       -0.07605
   6046.00        0.08008       -0.07436
   6047.00        0.08008       -0.07265
   6048.00        0.08008       -0.07092
   6049.00        0.08008       -0.06918
   6050.00        0.07959       -0.06741
   6051.00        0.07910       -0.06561
   6052.00        0.07861       -0.06380
   6053.00        0.07812       -0.06197
   6054.00        0.07715       -0.06010
   6055.00        0.07617       -0.05823
   6056.00        0.07520       -0.05632
   6057.00        0.07373       -0.05440
   6058.00        0.07227       -0.05244
   6059.00        0.07080       -0.05048
   6060.00        0.06885       -0.04846
   6061.00        0.06689       -0.04645
   6062.00        0.06494       -0.04439
   6063.00        0.06299       -0.04231
   6064.00        0.06055       -0.04021
   6065.00        0.05811       -0.03807
   6066.00        0.05566       -0.03590
   6067.00        0.05322       -0.03371
   6068.00        0.05078       -0.03148
   6069.00        0.04785       -0.02924
   6070.00        0.04492       -0.02695
   6071.00        0.04199       -0.02463
   6072.00        0.03906       -0.02228
   6073.00        0.03613       -0.01988
   6074.00        0.03320       -0.01747
   6075.00        0.02979       -0.01501
   6076.00        0.02637       -0.01253
   6077.00        0.02295       -0.01001
   6078.00        0.01953       -0.00745
   6079.00        0.01611       -0.00485
   6080.00        0.01270       -0.00223
   6081.00        0.00928        0.00043
   6082.00        0.00586        0.00313
   6083.00        0.00244        0.00587
   6084.00       -0.00098        0.00864
   6085.00       -0.00439        0.01144
   6086.00       -0.00781        0.01428
   6087.00       -0.01123        0.01717
   6088.00       -0.01465        0.02007
   6089.00       -0.01758        0.02301
   6090.00       -0.02051        0.02599
   6091.00       -0.02344        0.02899
   6092.00       -0.02637        0.03204
   6093.00       -0.02930        0.03511
   6094.00       -0.03223        0.03822
   6095.00       -0.03467        0.04135
   6096.00       -0.03711        0.04451
   6097.00       -0.03955        0.04770
   6098.00       -0.04199        0.05090
   6099.00       -0.04443        0.05415
   6100.00       -0.04639        0.05740
   6101.00       -0.04834        0.06068
   6102.00       -0.05029        0.06398
   6103.00       -0.05176        0.06729
   6104.00       -0.05322        0.07062
   6105.00       -0.05469        0.07396
   6106.00       -0.05615        0.07732
   6107.00       -0.05713        0.08067
   6108.00       -0.05811        0.08405
   6109.00       -0.05908        0.08742
   6110.00       -0.05957        0.09079
   6111.00       -0.06006        0.09418
   6112.00       -0.06055        0.09755
   6113.00       -0.06055        0.10094
   6114.00       -0.06055        0.10431
   6115.00       -0.06055        0.10767
   6116.00       -0.06006        0.11102
   6117.00       -0.05957        0.11436
   6118.00       -0.05908        0.11771
   6119.00       -0.05811        0.12102
   6120.00       -0.05713        0.12433
   6121.00       -0.05615        0.12761
   6122.00       -0.05518        0.13087
   6123.00       -0.05371        0.13412
   6124.00       -0.05225        0.13734
   6125.00       -0.05078        0.14055
   6126.00       -0.04883        0.14371
   6127.00       -0.04688        0.14685
   6128.00       -0.04492        0.14998
   6129.00       -0.04297        0.15306
   6130.00       -0.04053        0.15611
   6131.00       -0.03809        0.15913
   6132.00       -0.03564        0.16212
   6133.00       -0.03320        0.16508
   6134.00       -0.03076        0.16801
   6135.00       -0.02832        0.17090
   6136.00       -0.02539        0.17375
   6137.00       -0.02246        0.17657
   6138.00       -0.01953        0.17935
   6139.00       -0.01660        0.18210
   6140.00       -0.01367        0.18481
   6141.00       -0.01074        0.18748
   6142.00       -0.00781        0.19012
   6143.00       -0.00488        0.19272
   6144.00       -0.00195        0.19528
   6145.00        0.00098        0.19781
   6146.00        0.00391        0.20032
   6147.00        0.00684        0.20277
   6148.00        0.00977        0.20518
   6149.00        0.01270        0.20758
   6150.00        0.01562        0.20993
   6151.00        0.01855        0.21227
   6152.00        0.02148        0.21455
   6153.00        0.02441        0.21681
   6154.00        0.02686        0.21904
   6155.00        0.02930        0.22124
   6156.00        0.03174        0.22340
   6157.00        0.03418        0.22554
   6158.00        0.03662        0.22766
   6159.00        0.03906        0.22974
   6160.00        0.04102        0.23180
   6161.00        0.04297        0.23383
   6162.00        0.04492        0.23584
   6163.00        0.04688        0.23782
   6164.00        0.04834        0.23978
   6165.00        0.04980        0.24171
   6166.00        0.05127        0.24362
   6167.00        0.05273        0.24550
   6168.00        0.05371        0.24736
   6169.00        0.05469        0.24921
   6170.00        0.05566        0.25101
   6171.00        0.05615        0.25281
   6172.00        0.05664        0.25458
   6173.00        0.05713        0.25632
   6174.00        0.05713        0.25803
   6175.00        0.05713        0.25972
   6176.00        0.05713        0.26138
   6177.00        0.05713        0.26303
   6178.00        0.05664        0.26465
   6179.00        0.05615        0.26622
   6180.00        0.05566        0.26778
   6181.00        0.05469        0.26930
   6182.00        0.05371        0.27080
   6183.00        0.05273        0.27225
   6184.00        0.05176        0.27367
   6185.00        0.05029        0.27505
   6186.00        0.04883        0.27640
   6187.00        0.04736        0.27771
   6188.00        0.04541        0.27896
   6189.00        0.04346        0.28018
   6190.00        0.04150        0.28136
   6191.00        0.03955        0.28247
   6192.00        0.03760        0.28354
   6193.00        0.03516        0.28456
   6194.00        0.03271        0.28551
   6195.00        0.03027        0.28641
   6196.00        0.02783        0.28725
   6197.00        0.02539        0.28801
   6198.00        0.02295        0.28873
   6199.00        0.02051        0.28935
   6200.00        0.01758        0.28992
   6201.00        0.01465        0.29041
   6202.00        0.01172        0.29082
   6203.00        0.00879        0.29115
   6204.00        0.00586        0.29140
   6205.00        0.00293        0.29156
   6206.00        0.00000        0.29164
   6207.00       -0.00293        0.29164
   6208.00       -0.00586        0.29153
   6209.00       -0.00879        0.29134
   6210.00       -0.01172        0.29106
   6211.00       -0.01465        0.29068
   6212.00       -0.01709        0.29019
   6213.00       -0.01953        0.28961
   6214.00       -0.02197        0.28894
   6215.00       -0.02441        0.28816
   6216.00       -0.02686        0.28728
   6217.00       -0.02930        0.28630
   6218.00       -0.03174        0.28522
   6219.00       -0.03369        0.28403
   6220.00       -0.03564        0.28273
   6221.00       -0.03760        0.28134
   6222.00       -0.03955        0.27985
   6223.00       -0.04150        0.27826
   6224.00       -0.04297        0.27657
   6225.00       -0.04443        0.27477
   6226.00       -0.04590        0.27289
   6227.00       -0.04736        0.27090
   6228.00       -0.04834        0.26883
   6229.00       -0.04932        0.26666
   6230.00       -0.05029        0.26442
   6231.00       -0.05078        0.26208
   6232.00       -0.05127        0.25967
   6233.00       -0.05176        0.25717
   6234.00       -0.05225        0.25461
   6235.00       -0.05225        0.25197
   6236.00       -0.05225        0.24927
   6237.00       -0.05225        0.24651
   6238.00       -0.05176        0.24368
   6239.00       -0.05127        0.24080
   6240.00       -0.05078        0.23788
   6241.00       -0.04980        0.23491
   6242.00       -0.04883        0.23192
   6243.00       -0.04785        0.22888
   6244.00       -0.04688        0.22581
   6245.00       -0.04541        0.22273
   6246.00       -0.04395        0.21964
   6247.00       -0.04248        0.21652
   6248.00       -0.04102        0.21341
   6249.00       -0.03906        0.21030
   6250.00       -0.03711        0.20718
   6251.00       -0.03516        0.20410
   6252.00       -0.03320        0.20102
   6253.00       -0.03125        0.19798
   6254.00       -0.02881        0.19496
   6255.00       -0.02637        0.19199
   6256.00       -0.02393        0.18906
   6257.00       -0.02148        0.18617
   6258.00       -0.01904        0.18333
   6259.00       -0.01660        0.18056
   6260.00       -0.01416        0.17786
   6261.00       -0.01172        0.17522
   6262.00       -0.00928        0.17265
   6263.00       -0.00684        0.17017
   6264.00       -0.00391        0.16777
   6265.00       -0.00098        0.16545
   6266.00        0.00195        0.16324
   6267.00        0.00488        0.16112
   6268.00        0.00781        0.15909
   6269.00        0.01074        0.15717
   6270.00        0.01318        0.15535
   6271.00        0.01562        0.15363
   6272.00        0.01807        0.15202
   6273.00        0.02051        0.15054
   6274.00        0.02295        0.14917
   6275.00        0.02539        0.14790
   6276.00        0.02783        0.14676
   6277.00        0.03027        0.14572
   6278.00        0.03271        0.14481
   6279.00        0.03467        0.14401
   6280.00        0.03662        0.14333
   6281.00        0.03857        0.14276
   6282.00        0.04053        0.14232
   6283.00        0.04248        0.14197
   6284.00        0.04395        0.14174
   6285.00        0.04541        0.14162
   6286.00        0.04688        0.14160
   6287.00        0.04834        0.14169
   6288.00        0.04932        0.14189
   6289.00        0.05029        0.14217
   6290.00        0.05127        0.14255
   6291.00        0.05225        0.14302
   6292.00        0.05273        0.14357
   6293.00        0.05322        0.14421
   6294.00        0.05371        0.14491
   6295.00        0.05420        0.14571
   6296.00        0.05420        0.14655
   6297.00        0.05420        0.14746
   6298.00        0.05420        0.14842
   6299.00        0.05420        0.14943
   6300.00        0.05371        0.15050
   6301.00        0.05322        0.15160
   6302.00        0.05273        0.15273
   6303.00        0.05176        0.15388
   6304.00        0.05078        0.15506
   6305.00        0.04980        0.15625
   6306.00        0.04883        0.15746
   6307.00        0.04736        0.15866
   6308.00        0.04590        0.15987
   6309.00        0.04443        0.16106
   6310.00        0.04297        0.16225
   6311.00        0.04150        0.16339
   6312.00        0.03955        0.16454
   6313.00        0.03760        0.16563
   6314.00        0.03564        0.16670
   6315.00        0.03369        0.16771
   6316.00        0.03174        0.16869
   6317.00        0.02930        0.16962
   6318.00        0.02686        0.17047
   6319.00        0.02441        0.17128
   6320.00        0.02197        0.17201
   6321.00        0.01953        0.17268
   6322.00        0.01709        0.17328
   6323.00        0.01465        0.17380
   6324.00        0.01172        0.17422
   6325.00        0.00879        0.17459
   6326.00        0.00586        0.17485
   6327.00        0.00293        0.17503
   6328.00        0.00000        0.17514
   6329.00       -0.00293        0.17514
   6330.00       -0.00586        0.17505
   6331.00       -0.00879        0.17487
   6332.00       -0.01172        0.17459
   6333.00       -0.01465        0.17422
   6334.00       -0.01758        0.17377
   6335.00       -0.02051        0.17320
   6336.00       -0.02344        0.17256
   6337.00       -0.02588        0.17181
   6338.00       -0.02832        0.17099
   6339.00       -0.03076        0.17007
   6340.00       -0.03320        0.16907
   6341.00       -0.03564        0.16798
   6342.00       -0.03809        0.16682
   6343.00       -0.04053        0.16557
   6344.00       -0.04297        0.16426
   6345.00       -0.04492        0.16287
   6346.00       -0.04688        0.16141
   6347.00       -0.04883        0.15988
   6348.00       -0.05078        0.15829
   6349.00       -0.05273        0.15666
   6350.00       -0.05420        0.15497
   6351.00       -0.05566        0.15323
   6352.00       -0.05713        0.15146
   6353.00       -0.05859        0.14964
   6354.00       -0.05957        0.14780
   6355.00       -0.06055        0.14592
   6356.00       -0.06152        0.14403
   6357.00       -0.06250        0.14212
   6358.00       -0.06299        0.14021
   6359.00       -0.06348        0.13829
   6360.00       -0.06396        0.13637
   6361.00       -0.06445        0.13445
   6362.00       -0.06445        0.13255
   6363.00       -0.06445        0.13066
   6364.00       -0.06445        0.12880
   6365.00       -0.06445        0.12697
   6366.00       -0.06396        0.12517
   6367.00       -0.06348        0.12340
   6368.00       -0.06299        0.12167
   6369.00       -0.06250        0.12001
   6370.00       -0.06152        0.11838
   6371.00       -0.06055        0.11682
   6372.00       -0.05957        0.11533
   6373.00       -0.05859        0.11389
   6374.00       -0.05713        0.11252
   6375.00       -0.05566        0.11124
   6376.00       -0.05420        0.11002
   6377.00       -0.05273        0.10889
   6378.00       -0.05078        0.10783
   6379.00       -0.04883        0.10687
   6380.00       -0.04688        0.10599
   6381.00       -0.04492        0.10521
   6382.00       -0.04297        0.10452
   6383.00       -0.04053        0.10391
   6384.00       -0.03809        0.10341
   6385.00       -0.03564        0.10301
   6386.00       -0.03320        0.10271
   6387.00       -0.03076        0.10249
   6388.00       -0.02832        0.10239
   6389.00       -0.02588        0.10237
   6390.00       -0.02344        0.10245
   6391.00       -0.02100        0.10263
   6392.00       -0.01855        0.10291
   6393.00       -0.01562        0.10329
   6394.00       -0.01270        0.10374
   6395.00       -0.00977        0.10431
   6396.00       -0.00684        0.10495
   6397.00       -0.00391        0.10568
   6398.00       -0.00098        0.10651
   6399.00        0.00195        0.10741
   6400.00        0.00488        0.10840
   6401.00        0.00732        0.10945
   6402.00        0.00977        0.11058
   6403.00        0.01221        0.11179
   6404.00        0.01465        0.11305
   6405.00        0.01709        0.11438
   6406.00        0.01953        0.11577
   6407.00        0.02197        0.11722
   6408.00        0.02441        0.11871
   6409.00        0.02686        0.12025
   6410.00        0.02881        0.12184
   6411.00        0.03076        0.12346
   6412.00        0.03271        0.12511
   6413.00        0.03467        0.12680
   6414.00        0.03662        0.12851
   6415.00        0.03857        0.13023
   6416.00        0.04004        0.13197
   6417.00        0.04150        0.13373
   6418.00        0.04297        0.13550
   6419.00        0.04443        0.13725
   6420.00        0.04590        0.13902
   6421.00        0.04688        0.14078
   6422.00        0.04785        0.14253
   6423.00        0.04883        0.14427
   6424.00        0.04980        0.14598
   6425.00        0.05029        0.14769
   6426.00        0.05078        0.14935
   6427.00        0.05127        0.15100
   6428.00        0.05176        0.15262
   6429.00        0.05176        0.15421
   6430.00        0.05176        0.15576
   6431.00        0.05176        0.15727
   6432.00        0.05176        0.15874
   6433.00        0.05127        0.16017
   6434.00        0.05078        0.16156
   6435.00        0.05029        0.16289
   6436.00        0.04980        0.16418
   6437.00        0.04883        0.16542
   6438.00        0.04785        0.16661
   6439.00        0.04688        0.16776
   6440.00        0.04590        0.16884
   6441.00        0.04443        0.16988
   6442.00        0.04297        0.17087
   6443.00        0.04150        0.17180
   6444.00        0.04004        0.17268
   6445.00        0.03857        0.17352
   6446.00        0.03662        0.17430
   6447.00        0.03467        0.17503
   6448.00        0.03271        0.17574
   6449.00        0.03076        0.17638
   6450.00        0.02881        0.17697
   6451.00        0.02686        0.17754
   6452.00        0.02441        0.17805
   6453.00        0.02197        0.17853
   6454.00        0.01953        0.17897
   6455.00        0.01709        0.17938
   6456.00        0.01465        0.17976
   6457.00        0.01221        0.18011
   6458.00        0.00977        0.18045
   6459.00        0.00732        0.18076
   6460.00        0.00488        0.18105
   6461.00        0.00244        0.18130
   6462.00        0.00000        0.18156
   6463.00       -0.00244        0.18181
   6464.00       -0.00488        0.18205
   6465.00       -0.00732        0.18230
   6466.00       -0.00977        0.18253
   6467.00       -0.01221        0.18277
   6468.00       -0.01465        0.18301
   6469.00       -0.01709        0.18327
   6470.00       -0.01953        0.18355
   6471.00       -0.02197        0.18382
   6472.00       -0.02441        0.18413
   6473.00       -0.02686        0.18446
   6474.00       -0.02930        0.18481
   6475.00       -0.03174        0.18518
   6476.00       -0.03369        0.18559
   6477.00       -0.03564        0.18602
   6478.00       -0.03760        0.18649
   6479.00       -0.03955        0.18701
   6480.00       -0.04150        0.18756
   6481.00       -0.04346        0.18814
   6482.00       -0.04492        0.18877
   6483.00       -0.04639        0.18944
   6484.00       -0.04785        0.19016
   6485.00       -0.04932        0.19092
   6486.00       -0.05078        0.19173
   6487.00       -0.05176        0.19258
   6488.00       -0.05273        0.19350
   6489.00       -0.05371        0.19444
   6490.00       -0.05469        0.19545
   6491.00       -0.05518        0.19649
   6492.00       -0.05566        0.19759
   6493.00       -0.05615        0.19873
   6494.00       -0.05664        0.19992
   6495.00       -0.05713        0.20114
   6496.00       -0.05713        0.20242
   6497.00       -0.05713        0.20374
   6498.00       -0.05713        0.20509
   6499.00       -0.05713        0.20650
   6500.00       -0.05664        0.20792
   6501.00       -0.05615        0.20938
   6502.00       -0.05566        0.21088
   6503.00       -0.05518        0.21240
   6504.00       -0.05469        0.21396
   6505.00       -0.05371        0.21553
   6506.00       -0.05273        0.21712
   6507.00       -0.05176        0.21872
   6508.00       -0.05078        0.22034
   6509.00       -0.04980        0.22197
   6510.00       -0.04834        0.22359
   6511.00       -0.04688        0.22522
   6512.00       -0.04541        0.22685
   6513.00       -0.04395        0.22847
   6514.00       -0.04248        0.23009
   6515.00       -0.04102        0.23167
   6516.00       -0.03955        0.23325
   6517.00       -0.03809        0.23480
   6518.00       -0.03613        0.23631
   6519.00       -0.03418        0.23781
   6520.00       -0.03223        0.23926
   6521.00       -0.03027        0.24068
   6522.00       -0.02832        0.24203
   6523.00       -0.02637        0.24335
   6524.00       -0.02441        0.24461
   6525.00       -0.02246        0.24582
   6526.00       -0.02051        0.24696
   6527.00       -0.01855        0.24805
   6528.00       -0.01660        0.24907
   6529.00       -0.01465        0.25000
   6530.00       -0.01270        0.25087
   6531.00       -0.01074        0.25166
   6532.00       -0.00879        0.25237
   6533.00       -0.00732        0.25299
   6534.00       -0.00586        0.25352
   6535.00       -0.00439        0.25398
   6536.00       -0.00293        0.25433
   6537.00       -0.00146        0.25461
   6538.00        0.00000        0.25478
   6539.00        0.00146        0.25485
   6540.00        0.00293        0.25482
   6541.00        0.00391        0.25471
   6542.00        0.00488        0.25449
   6543.00        0.00586        0.25417
   6544.00        0.00684        0.25375
   6545.00        0.00781        0.25323
   6546.00        0.00879        0.25262
   6547.00        0.00928        0.25192
   6548.00        0.00977        0.25110
   6549.00        0.01025        0.25020
   6550.00        0.01074        0.24921
   6551.00        0.01123        0.24811
   6552.00        0.01172        0.24692
   6553.00        0.01172        0.24565
   6554.00        0.01172        0.24428
   6555.00        0.01172        0.24284
   6556.00        0.01172        0.24132
   6557.00        0.01172        0.23972
   6558.00        0.01172        0.23804
   6559.00        0.01172        0.23628
   6560.00        0.01123        0.23447
   6561.00        0.01074        0.23259
   6562.00        0.01025        0.23065
   6563.00        0.00977        0.22865
   6564.00        0.00928        0.22661
   6565.00        0.00879        0.22450
   6566.00        0.00830        0.22238
   6567.00        0.00781        0.22020
   6568.00        0.00684        0.21800
   6569.00        0.00586        0.21576
   6570.00        0.00488        0.21352
   6571.00        0.00391        0.21124
   6572.00        0.00293        0.20895
   6573.00        0.00195        0.20667
   6574.00        0.00098        0.20438
   6575.00        0.00000        0.20209
   6576.00       -0.00098        0.19980
   6577.00       -0.00195        0.19753
   6578.00       -0.00293        0.19528
   6579.00       -0.00391        0.19305
   6580.00       -0.00488        0.19084
   6581.00       -0.00586        0.18867
   6582.00       -0.00684        0.18654
   6583.00       -0.00781        0.18445
   6584.00       -0.00879        0.18240
   6585.00       -0.00977        0.18040
   6586.00       -0.01074        0.17847
   6587.00       -0.01172        0.17657
   6588.00       -0.01270        0.17476
   6589.00       -0.01318        0.17299
   6590.00       -0.01367        0.17130
   6591.00       -0.01416        0.16968
   6592.00       -0.01465        0.16814
   6593.00       -0.01514        0.16666
   6594.00       -0.01562        0.16527
   6595.00       -0.01611        0.16396
   6596.00       -0.01660        0.16272
   6597.00       -0.01709        0.16158
   6598.00       -0.01709        0.16051
   6599.00       -0.01709        0.15953
   6600.00       -0.01709        0.15865
   6601.00       -0.01709        0.15784
   6602.00       -0.01709        0.15714
   6603.00       -0.01709        0.15651
   6604.00       -0.01709        0.15598
   6605.00       -0.01660        0.15552
   6606.00       -0.01611        0.15515
   6607.00       -0.01562        0.15488
   6608.00       -0.01514        0.15469
   6609.00       -0.01465        0.15459
   6610.00       -0.01416        0.15457
   6611.00       -0.01367        0.15462
   6612.00       -0.01270        0.15475
   6613.00       -0.01172        0.15497
   6614.00       -0.01074        0.15526
   6615.00       -0.00977        0.15562
   6616.00       -0.00879        0.15605
   6617.00       -0.00781        0.15654
   6618.00       -0.00684        0.15710
   6619.00       -0.00586        0.15771
   6620.00       -0.00488        0.15840
   6621.00       -0.00342        0.15913
   6622.00       -0.00195        0.15991
   6623.00       -0.00049        0.16074
   6624.00        0.00098        0.16162
   6625.00        0.00244        0.16254
   6626.00        0.00391        0.16348
   6627.00        0.00537        0.16447
   6628.00        0.00684        0.16548
   6629.00        0.00830        0.16653
   6630.00        0.00977        0.16760
   6631.00        0.01123        0.16869
   6632.00        0.01270        0.16978
   6633.00        0.01416        0.17090
   6634.00        0.01562        0.17201
   6635.00        0.01709        0.17314
   6636.00        0.01855        0.17429
   6637.00        0.02002        0.17542
   6638.00        0.02148        0.17654
   6639.00        0.02295        0.17766
   6640.00        0.02441        0.17877
   6641.00        0.02588        0.17987
   6642.00        0.02734        0.18097
   6643.00        0.02832        0.18204
   6644.00        0.02930        0.18309
   6645.00        0.03027        0.18413
   6646.00        0.03125        0.18515
   6647.00        0.03223        0.18614
   6648.00        0.03320        0.18710
   6649.00        0.03418        0.18805
   6650.00        0.03516        0.18896
   6651.00        0.03613        0.18985
   6652.00        0.03711        0.19072
   6653.00        0.03760        0.19154
   6654.00        0.03809        0.19235
   6655.00        0.03857        0.19313
   6656.00        0.03906        0.19388
   6657.00        0.03955        0.19461
   6658.00        0.04004        0.19530
   6659.00        0.04053        0.19597
   6660.00        0.04053        0.19662
   6661.00        0.04053        0.19724
   6662.00        0.04053        0.19783
   6663.00        0.04053        0.19841
   6664.00        0.04053        0.19896
   6665.00        0.04053        0.19949
   6666.00        0.04053        0.20001
   6667.00        0.04053        0.20052
   6668.00        0.04004        0.20100
   6669.00        0.03955        0.20148
   6670.00        0.03906        0.20193
   6671.00        0.03857        0.20239
   6672.00        0.03809        0.20285
   6673.00        0.03760        0.20329
   6674.00        0.03711        0.20374
   6675.00        0.03662        0.20418
   6676.00        0.03564        0.20462
   6677.00        0.03467        0.20508
   6678.00        0.03369        0.20554
   6679.00        0.03271        0.20599
   6680.00        0.03174        0.20647
   6681.00        0.03076        0.20695
   6682.00        0.02979        0.20746
   6683.00        0.02881        0.20798
   6684.00        0.02783        0.20853
   6685.00        0.02686        0.20908
   6686.00        0.02588        0.20966
   6687.00        0.02441        0.21025
   6688.00        0.02295        0.21088
   6689.00        0.02148        0.21153
   6690.00        0.02002        0.21220
   6691.00        0.01855        0.21291
   6692.00        0.01709        0.21362
   6693.00        0.01562        0.21439
   6694.00        0.01416        0.21518
   6695.00        0.01270        0.21599
   6696.00        0.01123        0.21683
   6697.00        0.00977        0.21770
   6698.00        0.00830        0.21860
   6699.00        0.00684        0.21953
   6700.00        0.00537        0.22047
   6701.00        0.00391        0.22145
   6702.00        0.00244        0.22246
   6703.00        0.00098        0.22350
   6704.00       -0.00049        0.22455
   6705.00       -0.00195        0.22562
   6706.00       -0.00342        0.22672
   6707.00       -0.00488        0.22783
   6708.00       -0.00635        0.22896
   6709.00       -0.00781        0.23010
   6710.00       -0.00928        0.23125
   6711.00       -0.01074        0.23242
   6712.00       -0.01221        0.23360
   6713.00       -0.01367        0.23477
   6714.00       -0.01514        0.23596
   6715.00       -0.01660        0.23714
   6716.00       -0.01807        0.23833
   6717.00       -0.01953        0.23950
   6718.00       -0.02051        0.24066
   6719.00       -0.02148        0.24182
   6720.00       -0.02246        0.24297
   6721.00       -0.02344        0.24411
   6722.00       -0.02441        0.24522
   6723.00       -0.02539        0.24631
   6724.00       -0.02637        0.24738
   6725.00       -0.02734        0.24843
   6726.00       -0.02832        0.24944
   6727.00       -0.02930        0.25041
   6728.00       -0.03027        0.25137
   6729.00       -0.03125        0.25229
   6730.00       -0.03174        0.25316
   6731.00       -0.03223        0.25400
   6732.00       -0.03271        0.25479
   6733.00       -0.03320        0.25554
   6734.00       -0.03369        0.25624
   6735.00       -0.03418        0.25690
   6736.00       -0.03467        0.25751
   6737.00       -0.03516        0.25807
   6738.00       -0.03564        0.25859
   6739.00       -0.03564        0.25905
   6740.00       -0.03564        0.25946
   6741.00       -0.03564        0.25981
   6742.00       -0.03564        0.26012
   6743.00       -0.03564        0.26036
   6744.00       -0.03564        0.26056
   6745.00       -0.03564        0.26071
   6746.00       -0.03564        0.26080
   6747.00       -0.03564        0.26085
   6748.00       -0.03564        0.26083
   6749.00       -0.03516        0.26079
   6750.00       -0.03467        0.26068
   6751.00       -0.03418        0.26053
   6752.00       -0.03369        0.26035
   6753.00       -0.03320        0.26010
   6754.00       -0.03271        0.25983
   6755.00       -0.03223        0.25952
   6756.00       -0.03174        0.25917
   6757.00       -0.03125        0.25879
   6758.00       -0.03076        0.25838
   6759.00       -0.02979        0.25793
   6760.00       -0.02881        0.25746
   6761.00       -0.02783        0.25697
   6762.00       -0.02686        0.25647
   6763.00       -0.02588        0.25594
   6764.00       -0.02490        0.25540
   6765.00       -0.02393        0.25485
   6766.00       -0.02295        0.25430
   6767.00       -0.02197        0.25375
   6768.00       -0.02100        0.25319
   6769.00       -0.02002        0.25264
   6770.00       -0.01904        0.25209
   6771.00       -0.01807        0.25156
   6772.00       -0.01709        0.25104
   6773.00       -0.01611        0.25053
   6774.00       -0.01514        0.25005
   6775.00       -0.01416        0.24959
   6776.00       -0.01318        0.24915
   6777.00       -0.01221        0.24873
   6778.00       -0.01123        0.24835
   6779.00       -0.01025        0.24800
   6780.00       -0.00928        0.24770
   6781.00       -0.00830        0.24742
   6782.00       -0.00732        0.24719
   6783.00       -0.00635        0.24699
   6784.00       -0.00537        0.24684
   6785.00       -0.00439        0.24673
   6786.00       -0.00342        0.24667
   6787.00       -0.00244        0.24666
   6788.00       -0.00146        0.24669
   6789.00       -0.00049        0.24678
   6790.00        0.00049        0.24690
   6791.00        0.00146        0.24707
   6792.00        0.00244        0.24730
   6793.00        0.00342        0.24757
   6794.00        0.00439        0.24788
   6795.00        0.00537        0.24825
   6796.00        0.00635        0.24866
   6797.00        0.00732        0.24910
   6798.00        0.00830        0.24959
   6799.00        0.00879        0.25011
   6800.00        0.00928        0.25067
   6801.00        0.00977        0.25127
   6802.00        0.01025        0.25189
   6803.00        0.01074        0.25255
   6804.00        0.01123        0.25322
   6805.00        0.01172        0.25392
   6806.00        0.01221        0.25464
   6807.00        0.01270        0.25537
   6808.00        0.01270        0.25612
   6809.00        0.01270        0.25685
   6810.00        0.01270        0.25761
   6811.00        0.01270        0.25835
   6812.00        0.01270        0.25909
   6813.00        0.01270        0.25981
   6814.00        0.01270        0.26053
   6815.00        0.01221        0.26122
   6816.00        0.01172        0.26187
   6817.00        0.01123        0.26251
   6818.00        0.01074        0.26311
   6819.00        0.01025        0.26366
   6820.00        0.00977        0.26416
   6821.00        0.00928        0.26462
   6822.00        0.00879        0.26501
   6823.00        0.00781        0.26535
   6824.00        0.00684        0.26562
   6825.00        0.00586        0.26582
   6826.00        0.00488        0.26595
   6827.00        0.00391        0.26599
   6828.00        0.00293        0.26595
   6829.00        0.00195        0.26582
   6830.00        0.00098        0.26561
   6831.00        0.00000        0.26529
   6832.00       -0.00098        0.26486
   6833.00       -0.00195        0.26434
   6834.00       -0.00293        0.26370
   6835.00       -0.00391        0.26297
   6836.00       -0.00488        0.26212
   6837.00       -0.00586        0.26114
   6838.00       -0.00684        0.26004
   6839.00       -0.00781        0.25882
   6840.00       -0.00879        0.25748
   6841.00       -0.00977        0.25601
   6842.00       -0.01074        0.25443
   6843.00       -0.01172        0.25270
   6844.00       -0.01270        0.25084
   6845.00       -0.01367        0.24886
   6846.00       -0.01465        0.24675
   6847.00       -0.01514        0.24449
   6848.00       -0.01562        0.24213
   6849.00       -0.01611        0.23961
   6850.00       -0.01660        0.23697
   6851.00       -0.01709        0.23421
   6852.00       -0.01758        0.23131
   6853.00       -0.01807        0.22829
   6854.00       -0.01807        0.22513
   6855.00       -0.01807        0.22186
   6856.00       -0.01807        0.21846
   6857.00       -0.01807        0.21495
   6858.00       -0.01807        0.21132
   6859.00       -0.01807        0.20757
   6860.00       -0.01758        0.20372
   6861.00       -0.01709        0.19975
   6862.00       -0.01660        0.19569
   6863.00       -0.01611        0.19151
   6864.00       -0.01562        0.18726
   6865.00       -0.01465        0.18291
   6866.00       -0.01367        0.17845
   6867.00       -0.01270        0.17392
   6868.00       -0.01172        0.16931
   6869.00       -0.01074        0.16463
   6870.00       -0.00928        0.15987
   6871.00       -0.00781        0.15504
   6872.00       -0.00635        0.15016
   6873.00       -0.00488        0.14522
   6874.00       -0.00342        0.14023
   6875.00       -0.00195        0.13518
   6876.00       -0.00049        0.13008
   6877.00        0.00146        0.12495
   6878.00        0.00342        0.11980
   6879.00        0.00537        0.11461
   6880.00        0.00732        0.10939
   6881.00        0.00928        0.10416
   6882.00        0.01123        0.09892
   6883.00        0.01318        0.09366
   6884.00        0.01514        0.08839
   6885.00        0.01709        0.08313
   6886.00        0.01904        0.07787
   6887.00        0.02100        0.07260
   6888.00        0.02295        0.06735
   6889.00        0.02490        0.06212
   6890.00        0.02686        0.05690
   6891.00        0.02881        0.05171
   6892.00        0.03076        0.04655
   6893.00        0.03271        0.04141
   6894.00        0.03467        0.03630
   6895.00        0.03662        0.03123
   6896.00        0.03857        0.02621
   6897.00        0.04053        0.02122
   6898.00        0.04248        0.01628
   6899.00        0.04443        0.01138
   6900.00        0.04639        0.00653
   6901.00        0.04834        0.00174
   6902.00        0.05029       -0.00301
   6903.00        0.05176       -0.00769
   6904.00        0.05322       -0.01231
   6905.00        0.05469       -0.01689
   6906.00        0.05615       -0.02139
   6907.00        0.05762       -0.02585
   6908.00        0.05908       -0.03023
   6909.00        0.06006       -0.03455
   6910.00        0.06104       -0.03880
   6911.00        0.06201       -0.04298
   6912.00        0.06299       -0.04710
   6913.00        0.06396       -0.05115
   6914.00        0.06445       -0.05513
   6915.00        0.06494       -0.05904
   6916.00        0.06543       -0.06288
   6917.00        0.06592       -0.06665
   6918.00        0.06592       -0.07036
   6919.00        0.06592       -0.07397
   6920.00        0.06592       -0.07753
   6921.00        0.06592       -0.08102
   6922.00        0.06592       -0.08443
   6923.00        0.06543       -0.08777
   6924.00        0.06494       -0.09103
   6925.00        0.06445       -0.09424
   6926.00        0.06396       -0.09735
   6927.00        0.06348       -0.10040
   6928.00        0.06250       -0.10338
   6929.00        0.06152       -0.10629
   6930.00        0.06055       -0.10912
   6931.00        0.05957       -0.11188
   6932.00        0.05859       -0.11456
   6933.00        0.05713       -0.11717
   6934.00        0.05566       -0.11972
   6935.00        0.05420       -0.12219
   6936.00        0.05273       -0.12457
   6937.00        0.05127       -0.12689
   6938.00        0.04980       -0.12914
   6939.00        0.04834       -0.13132
   6940.00        0.04688       -0.13341
   6941.00        0.04541       -0.13542
   6942.00        0.04346       -0.13737
   6943.00        0.04150       -0.13924
   6944.00        0.03955       -0.14102
   6945.00        0.03760       -0.14275
   6946.00        0.03564       -0.14438
   6947.00        0.03369       -0.14594
   6948.00        0.03174       -0.14742
   6949.00        0.02979       -0.14880
   6950.00        0.02783       -0.15013
   6951.00        0.02588       -0.15137
   6952.00        0.02393       -0.15253
   6953.00        0.02246       -0.15359
   6954.00        0.02100       -0.15459
   6955.00        0.01953       -0.15550
   6956.00        0.01807       -0.15631
   6957.00        0.01660       -0.15706
   6958.00        0.01514       -0.15771
   6959.00        0.01367       -0.15828
   6960.00        0.01221       -0.15875
   6961.00        0.01074       -0.15915
   6962.00        0.00928       -0.15945
   6963.00        0.00781       -0.15967
   6964.00        0.00684       -0.15981
   6965.00        0.00586       -0.15985
   6966.00        0.00488       -0.15979
   6967.00        0.00391       -0.15965
   6968.00        0.00293       -0.15944
   6969.00        0.00195       -0.15912
   6970.00        0.00098       -0.15871
   6971.00        0.00000       -0.15822
   6972.00       -0.00049       -0.15764
   6973.00       -0.00098       -0.15697
   6974.00       -0.00146       -0.15622
   6975.00       -0.00195       -0.15538
   6976.00       -0.00244       -0.15445
   6977.00       -0.00293       -0.15343
   6978.00       -0.00342       -0.15233
   6979.00       -0.00391       -0.15115
   6980.00       -0.00391       -0.14989
   6981.00       -0.00391       -0.14854
   6982.00       -0.00391       -0.14713
   6983.00       -0.00391       -0.14561
   6984.00       -0.00391       -0.14404
   6985.00       -0.00391       -0.14240
   6986.00       -0.00391       -0.14067
   6987.00       -0.00391       -0.13889
   6988.00       -0.00391       -0.13702
   6989.00       -0.00391       -0.13510
   6990.00       -0.00391       -0.13312
   6991.00       -0.00391       -0.13107
   6992.00       -0.00391       -0.12897
   6993.00       -0.00391       -0.12682
   6994.00       -0.00342       -0.12460
   6995.00       -0.00293       -0.12234
   6996.00       -0.00244       -0.12004
   6997.00       -0.00195       -0.11771
   6998.00       -0.00146       -0.11531
   6999.00       -0.00098       -0.11290
   7000.00       -0.00049       -0.11044
   7001.00        0.00000       -0.10796
   7002.00        0.00049       -0.10545
   7003.00        0.00049       -0.10292
   7004.00        0.00049       -0.10037
   7005.00        0.00049       -0.09779
   7006.00        0.00049       -0.09521
   7007.00        0.00049       -0.09264
   7008.00        0.00049       -0.09004
   7009.00        0.00049       -0.08745
   7010.00        0.00049       -0.08484
   7011.00        0.00049       -0.08226
   7012.00        0.00049       -0.07967
   7013.00        0.00049       -0.07710
   7014.00        0.00049       -0.07454
   7015.00        0.00049       -0.07199
   7016.00        0.00049       -0.06947
   7017.00        0.00049       -0.06697
   7018.00        0.00049       -0.06450
   7019.00        0.00049       -0.06204
   7020.00        0.00049       -0.05962
   7021.00        0.00049       -0.05724
   7022.00        0.00049       -0.05489
   7023.00        0.00049       -0.05257
   7024.00        0.00049       -0.05028
   7025.00        0.00049       -0.04805
   7026.00        0.00000       -0.04585
   7027.00       -0.00049       -0.04369
   7028.00       -0.00098       -0.04158
   7029.00       -0.00146       -0.03952
   7030.00       -0.00195       -0.03751
   7031.00       -0.00244       -0.03554
   7032.00       -0.00293       -0.03362
   7033.00       -0.00342       -0.03174
   7034.00       -0.00391       -0.02992
   7035.00       -0.00439       -0.02815
   7036.00       -0.00488       -0.02643
   7037.00       -0.00537       -0.02475
   7038.00       -0.00586       -0.02312
   7039.00       -0.00635       -0.02155
   7040.00       -0.00684       -0.02002
   7041.00       -0.00684       -0.01852
   7042.00       -0.00684       -0.01709
   7043.00       -0.00684       -0.01570
   7044.00       -0.00684       -0.01434
   7045.00       -0.00684       -0.01303
   7046.00       -0.00684       -0.01176
   7047.00       -0.00684       -0.01054
   7048.00       -0.00684       -0.00935
   7049.00       -0.00684       -0.00821
   7050.00       -0.00684       -0.00708
   7051.00       -0.00684       -0.00600
   7052.00       -0.00684       -0.00494
   7053.00       -0.00684       -0.00391
   7054.00       -0.00684       -0.00290
   7055.00       -0.00684       -0.00191
   7056.00       -0.00684       -0.00095
   7057.00       -0.00684        0.00000
   7058.00       -0.00684        0.00095
   7059.00       -0.00684        0.00188
   7060.00       -0.00684        0.00279
   7061.00       -0.00684        0.00372
   7062.00       -0.00684        0.00464
   7063.00       -0.00684        0.00555
   7064.00       -0.00684        0.00648
   7065.00       -0.00635        0.00742
   7066.00       -0.00586        0.00835
   7067.00       -0.00537        0.00931
   7068.00       -0.00488        0.01028
   7069.00       -0.00439        0.01128
   7070.00       -0.00391        0.01228
   7071.00       -0.00342        0.01334
   7072.00       -0.00293        0.01439
   7073.00       -0.00244        0.01549
   7074.00       -0.00195        0.01662
   7075.00       -0.00146        0.01779
   7076.00       -0.00146        0.01898
   7077.00       -0.00146        0.02023
   7078.00       -0.00146        0.02151
   7079.00       -0.00146        0.02283
   7080.00       -0.00146        0.02420
   7081.00       -0.00146        0.02562
   7082.00       -0.00146        0.02707
   7083.00       -0.00146        0.02858
   7084.00       -0.00146        0.03014
   7085.00       -0.00146        0.03175
   7086.00       -0.00146        0.03342
   7087.00       -0.00146        0.03513
   7088.00       -0.00146        0.03688
   7089.00       -0.00146        0.03870
   7090.00       -0.00146        0.04056
   7091.00       -0.00146        0.04248
   7092.00       -0.00195        0.04445
   7093.00       -0.00244        0.04648
   7094.00       -0.00293        0.04854
   7095.00       -0.00342        0.05066
   7096.00       -0.00391        0.05283
   7097.00       -0.00439        0.05504
   7098.00       -0.00488        0.05728
   7099.00       -0.00537        0.05959
   7100.00       -0.00586        0.06192
   7101.00       -0.00635        0.06429
   7102.00       -0.00684        0.06670
   7103.00       -0.00732        0.06914
   7104.00       -0.00781        0.07161
   7105.00       -0.00830        0.07410
   7106.00       -0.00928        0.07661
   7107.00       -0.01025        0.07916
   7108.00       -0.01123        0.08171
   7109.00       -0.01221        0.08427
   7110.00       -0.01318        0.08685
   7111.00       -0.01416        0.08945
   7112.00       -0.01514        0.09203
   7113.00       -0.01611        0.09460
   7114.00       -0.01709        0.09718
   7115.00       -0.01807        0.09976
   7116.00       -0.01904        0.10231
   7117.00       -0.02002        0.10484
   7118.00       -0.02100        0.10735
   7119.00       -0.02197        0.10983
   7120.00       -0.02295        0.11227
   7121.00       -0.02393        0.11470
   7122.00       -0.02490        0.11707
   7123.00       -0.02588        0.11940
   7124.00       -0.02637        0.12167
   7125.00       -0.02686        0.12390
   7126.00       -0.02734        0.12607
   7127.00       -0.02783        0.12817
   7128.00       -0.02832        0.13020
   7129.00       -0.02881        0.13217
   7130.00       -0.02930        0.13406
   7131.00       -0.02979        0.13588
   7132.00       -0.03027        0.13760
   7133.00       -0.03076        0.13925
   7134.00       -0.03076        0.14081
   7135.00       -0.03076        0.14227
   7136.00       -0.03076        0.14363
   7137.00       -0.03076        0.14490
   7138.00       -0.03076        0.14607
   7139.00       -0.03076        0.14713
   7140.00       -0.03076        0.14809
   7141.00       -0.03076        0.14893
   7142.00       -0.03076        0.14964
   7143.00       -0.03027        0.15027
   7144.00       -0.02979        0.15077
   7145.00       -0.02930        0.15115
   7146.00       -0.02881        0.15141
   7147.00       -0.02832        0.15157
   7148.00       -0.02783        0.15158
   7149.00       -0.02734        0.15149
   7150.00       -0.02686        0.15128
   7151.00       -0.02588        0.15092
   7152.00       -0.02490        0.15047
   7153.00       -0.02393        0.14989
   7154.00       -0.02295        0.14919
   7155.00       -0.02197        0.14838
   7156.00       -0.02100        0.14743
   7157.00       -0.02002        0.14638
   7158.00       -0.01904        0.14520
   7159.00       -0.01807        0.14392
   7160.00       -0.01709        0.14253
   7161.00       -0.01611        0.14104
   7162.00       -0.01514        0.13942
   7163.00       -0.01367        0.13771
   7164.00       -0.01221        0.13591
   7165.00       -0.01074        0.13400
   7166.00       -0.00928        0.13199
   7167.00       -0.00781        0.12990
   7168.00       -0.00635        0.12773
   7169.00       -0.00488        0.12547
   7170.00       -0.00391        0.12312
   7171.00       -0.00293        0.12071
   7172.00       -0.00195        0.11823
   7173.00       -0.00098        0.11568
   7174.00        0.00000        0.11307
   7175.00        0.00098        0.11041
   7176.00        0.00195        0.10768
   7177.00        0.00293        0.10492
   7178.00        0.00391        0.10211
   7179.00        0.00488        0.09927
   7180.00        0.00586        0.09639
   7181.00        0.00684        0.09349
   7182.00        0.00781        0.09056
   7183.00        0.00830        0.08762
   7184.00        0.00879        0.08466
   7185.00        0.00928        0.08170
   7186.00        0.00977        0.07872
   7187.00        0.01025        0.07576
   7188.00        0.01074        0.07280
   7189.00        0.01123        0.06984
   7190.00        0.01123        0.06691
   7191.00        0.01123        0.06398
   7192.00        0.01123        0.06108
   7193.00        0.01123        0.05821
   7194.00        0.01123        0.05537
   7195.00        0.01123        0.05258
   7196.00        0.01123        0.04980
   7197.00        0.01074        0.04709
   7198.00        0.01025        0.04440
   7199.00        0.00977        0.04178
   7200.00        0.00928        0.03918
   7201.00        0.00879        0.03667
   7202.00        0.00830        0.03418
   7203.00        0.00781        0.03177
   7204.00        0.00684        0.02940
   7205.00        0.00586        0.02710
   7206.00        0.00488        0.02487
   7207.00        0.00391        0.02269
   7208.00        0.00293        0.02058
   7209.00        0.00195        0.01852
   7210.00        0.00098        0.01654
   7211.00        0.00000        0.01462
   7212.00       -0.00098        0.01277
   7213.00       -0.00195        0.01097
   7214.00       -0.00293        0.00925
   7215.00       -0.00391        0.00758
   7216.00       -0.00537        0.00598
   7217.00       -0.00684        0.00443
   7218.00       -0.00830        0.00294
   7219.00       -0.00977        0.00151
   7220.00       -0.01123        0.00014
   7221.00       -0.01270       -0.00117
   7222.00       -0.01416       -0.00244
   7223.00       -0.01562       -0.00366
   7224.00       -0.01660       -0.00484
   7225.00       -0.01758       -0.00597
   7226.00       -0.01855       -0.00705
   7227.00       -0.01953       -0.00810
   7228.00       -0.02051       -0.00911
   7229.00       -0.02148       -0.01009
   7230.00       -0.02246       -0.01103
   7231.00       -0.02344       -0.01195
   7232.00       -0.02441       -0.01285
   7233.00       -0.02539       -0.01373
   7234.00       -0.02637       -0.01459
   7235.00       -0.02734       -0.01544
   7236.00       -0.02832       -0.01627
   7237.00       -0.02881       -0.01711
   7238.00       -0.02930       -0.01791
   7239.00       -0.02979       -0.01874
   7240.00       -0.03027       -0.01956
   7241.00       -0.03076       -0.02039
   7242.00       -0.03125       -0.02122
   7243.00       -0.03174       -0.02206
   7244.00       -0.03174       -0.02293
   7245.00       -0.03174       -0.02380
   7246.00       -0.03174       -0.02469
   7247.00       -0.03174       -0.02559
   7248.00       -0.03174       -0.02652
   7249.00       -0.03174       -0.02747
   7250.00       -0.03174       -0.02844
   7251.00       -0.03125       -0.02943
   7252.00       -0.03076       -0.03046
   7253.00       -0.03027       -0.03149
   7254.00       -0.02979       -0.03256
   7255.00       -0.02930       -0.03366
   7256.00       -0.02881       -0.03479
   7257.00       -0.02832       -0.03593
   7258.00       -0.02734       -0.03711
   7259.00       -0.02637       -0.03830
   7260.00       -0.02539       -0.03952
   7261.00       -0.02441       -0.04076
   7262.00       -0.02344       -0.04202
   7263.00       -0.02246       -0.04329
   7264.00       -0.02148       -0.04459
   7265.00       -0.02051       -0.04588
   7266.00       -0.01953       -0.04720
   7267.00       -0.01855       -0.04851
   7268.00       -0.01709       -0.04984
   7269.00       -0.01562       -0.05115
   7270.00       -0.01416       -0.05246
   7271.00       -0.01270       -0.05376
   7272.00       -0.01123       -0.05505
   7273.00       -0.00977       -0.05632
   7274.00       -0.00830       -0.05757
   7275.00       -0.00684       -0.05879
   7276.00       -0.00537       -0.05997
   7277.00       -0.00391       -0.06113
   7278.00       -0.00244       -0.06223
   7279.00       -0.00098       -0.06329
   7280.00        0.00049       -0.06430
   7281.00        0.00195       -0.06525
   7282.00        0.00342       -0.06612
   7283.00        0.00488       -0.06694
   7284.00        0.00635       -0.06767
   7285.00        0.00781       -0.06833
   7286.00        0.00928       -0.06889
   7287.00        0.01025       -0.06937
   7288.00        0.01123       -0.06975
   7289.00        0.01221       -0.07002
   7290.00        0.01318       -0.07019
   7291.00        0.01416       -0.07025
   7292.00        0.01514       -0.07019
   7293.00        0.01611       -0.07001
   7294.00        0.01709       -0.06969
   7295.00        0.01807       -0.06924
   7296.00        0.01904       -0.06866
   7297.00        0.02002       -0.06793
   7298.00        0.02100       -0.06708
   7299.00        0.02197       -0.06606
   7300.00        0.02246       -0.06490
   7301.00        0.02295       -0.06357
   7302.00        0.02344       -0.06210
   7303.00        0.02393       -0.06047
   7304.00        0.02441       -0.05867
   7305.00        0.02490       -0.05670
   7306.00        0.02539       -0.05458
   7307.00        0.02588       -0.05229
   7308.00        0.02637       -0.04984
   7309.00        0.02686       -0.04720
   7310.00        0.02734       -0.04440
   7311.00        0.02783       -0.04144
   7312.00        0.02832       -0.03831
   7313.00        0.02832       -0.03503
   7314.00        0.02832       -0.03157
   7315.00        0.02832       -0.02795
   7316.00        0.02832       -0.02419
   7317.00        0.02832       -0.02025
   7318.00        0.02832       -0.01616
   7319.00        0.02832       -0.01192
   7320.00        0.02832       -0.00754
   7321.00        0.02832       -0.00301
   7322.00        0.02832        0.00166
   7323.00        0.02832        0.00647
   7324.00        0.02832        0.01140
   7325.00        0.02832        0.01646
   7326.00        0.02832        0.02164
   7327.00        0.02832        0.02693
   7328.00        0.02832        0.03233
   7329.00        0.02832        0.03784
   7330.00        0.02832        0.04344
   7331.00        0.02832        0.04913
   7332.00        0.02832        0.05492
   7333.00        0.02832        0.06076
   7334.00        0.02832        0.06668
   7335.00        0.02832        0.07266
   7336.00        0.02832        0.07870
   7337.00        0.02832        0.08479
   7338.00        0.02832        0.09093
   7339.00        0.02832        0.09709
   7340.00        0.02832        0.10327
   7341.00        0.02832        0.10948
   7342.00        0.02832        0.11571
   7343.00        0.02832        0.12193
   7344.00        0.02832        0.12816
   7345.00        0.02832        0.13437
   7346.00        0.02832        0.14056
   7347.00        0.02832        0.14673
   7348.00        0.02832        0.15288
   7349.00        0.02832        0.15898
   7350.00        0.02832        0.16505
   7351.00        0.02832        0.17107
   7352.00        0.02832        0.17702
   7353.00        0.02832        0.18291
   7354.00        0.02832        0.18874
   7355.00        0.02832        0.19449
   7356.00        0.02832        0.20016
   7357.00        0.02832        0.20576
   7358.00        0.02832        0.21127
   7359.00        0.02832        0.21667
   7360.00        0.02832        0.22200
   7361.00        0.02783        0.22722
   7362.00        0.02734        0.23233
   7363.00        0.02686        0.23734
   7364.00        0.02637        0.24223
   7365.00        0.02588        0.24701
   7366.00        0.02539        0.25168
   7367.00        0.02490        0.25623
   7368.00        0.02441        0.26065
   7369.00        0.02393        0.26495
   7370.00        0.02344        0.26915
   7371.00        0.02295        0.27321
   7372.00        0.02246        0.27715
   7373.00        0.02197        0.28096
   7374.00        0.02100        0.28465
   7375.00        0.02002        0.28822
   7376.00        0.01904        0.29166
   7377.00        0.01807        0.29498
   7378.00        0.01709        0.29819
   7379.00        0.01611        0.30125
   7380.00        0.01514        0.30421
   7381.00        0.01416        0.30705
   7382.00        0.01318        0.30978
   7383.00        0.01221        0.31239
   7384.00        0.01123        0.31488
   7385.00        0.01025        0.31728
   7386.00        0.00928        0.31956
   7387.00        0.00830        0.32173
   7388.00        0.00684        0.32381
   7389.00        0.00537        0.32579
   7390.00        0.00391        0.32767
   7391.00        0.00244        0.32945
   7392.00        0.00098        0.33115
   7393.00       -0.00049        0.33276
   7394.00       -0.00195        0.33429
   7395.00       -0.00342        0.33574
   7396.00       -0.00488        0.33711
   7397.00       -0.00635        0.33841
   7398.00       -0.00781        0.33963
   7399.00       -0.00928        0.34079
   7400.00       -0.01074        0.34189
   7401.00       -0.01221        0.34291
   7402.00       -0.01367        0.34389
   7403.00       -0.01465        0.34480
   7404.00       -0.01562        0.34567
   7405.00       -0.01660        0.34648
   7406.00       -0.01758        0.34726
   7407.00       -0.01855        0.34798
   7408.00       -0.01953        0.34866
   7409.00       -0.02051        0.34930
   7410.00       -0.02148        0.34990
   7411.00       -0.02246        0.35046
   7412.00       -0.02344        0.35100
   7413.00       -0.02441        0.35150
   7414.00       -0.02539        0.35197
   7415.00       -0.02637        0.35242
   7416.00       -0.02686        0.35283
   7417.00       -0.02734        0.35321
   7418.00       -0.02783        0.35358
   7419.00       -0.02832        0.35391
   7420.00       -0.02881        0.35423
   7421.00       -0.02930        0.35452
   7422.00       -0.02979        0.35478
   7423.00       -0.03027        0.35503
   7424.00       -0.03076        0.35526
   7425.00       -0.03076        0.35545
   7426.00       -0.03076        0.35564
   7427.00       -0.03076        0.35579
   7428.00       -0.03076        0.35593
   7429.00       -0.03076        0.35603
   7430.00       -0.03076        0.35611
   7431.00       -0.03076        0.35617
   7432.00       -0.03076        0.35619
   7433.00       -0.03076        0.35620
   7434.00       -0.03076        0.35617
   7435.00       -0.03076        0.35611
   7436.00       -0.03076        0.35602
   7437.00       -0.03076        0.35590
   7438.00       -0.03027        0.35574
   7439.00       -0.02979        0.35555
   7440.00       -0.02930        0.35532
   7441.00       -0.02881        0.35506
   7442.00       -0.02832        0.35475
   7443.00       -0.02783        0.35440
   7444.00       -0.02734        0.35400
   7445.00       -0.02686        0.35358
   7446.00       -0.02637        0.35309
   7447.00       -0.02588        0.35255
   7448.00       -0.02539        0.35197
   7449.00       -0.02490        0.35135
   7450.00       -0.02441        0.35066
   7451.00       -0.02393        0.34991
   7452.00       -0.02344        0.34914
   7453.00       -0.02295        0.34828
   7454.00       -0.02246        0.34738
   7455.00       -0.02197        0.34642
   7456.00       -0.02148        0.34540
   7457.00       -0.02100        0.34431
   7458.00       -0.02051        0.34317
   7459.00       -0.02051        0.34196
   7460.00       -0.02051        0.34070
   7461.00       -0.02051        0.33937
   7462.00       -0.02051        0.33798
   7463.00       -0.02051        0.33653
   7464.00       -0.02051        0.33502
   7465.00       -0.02051        0.33344
   7466.00       -0.02051        0.33180
   7467.00       -0.02051        0.33009
   7468.00       -0.02051        0.32834
   7469.00       -0.02051        0.32651
   7470.00       -0.02051        0.32463
   7471.00       -0.02051        0.32269
   7472.00       -0.02051        0.32068
   7473.00       -0.02051        0.31863
   7474.00       -0.02051        0.31651
   7475.00       -0.02051        0.31435
   7476.00       -0.02051        0.31213
   7477.00       -0.02051        0.30986
   7478.00       -0.02051        0.30754
   7479.00       -0.02051        0.30518
   7480.00       -0.02051        0.30275
   7481.00       -0.02051        0.30031
   7482.00       -0.02051        0.29781
   7483.00       -0.02051        0.29527
   7484.00       -0.02051        0.29269
   7485.00       -0.02051        0.29008
   7486.00       -0.02051        0.28745
   7487.00       -0.02051        0.28477
   7488.00       -0.02051        0.28207
   7489.00       -0.02002        0.27936
   7490.00       -0.01953        0.27661
   7491.00       -0.01904        0.27385
   7492.00       -0.01855        0.27107
   7493.00       -0.01807        0.26828
   7494.00       -0.01758        0.26549
   7495.00       -0.01709        0.26266
   7496.00       -0.01660        0.25986
   7497.00       -0.01611        0.25703
   7498.00       -0.01562        0.25421
   7499.00       -0.01514        0.25139
   7500.00       -0.01416        0.24858
   7501.00       -0.01318        0.24577
   7502.00       -0.01221        0.24298
   7503.00       -0.01123        0.24020
   7504.00       -0.01025        0.23743
   7505.00       -0.00928        0.23468
   7506.00       -0.00830        0.23195
   7507.00       -0.00732        0.22925
   7508.00       -0.00635        0.22656
   7509.00       -0.00488        0.22391
   7510.00       -0.00342        0.22128
   7511.00       -0.00195        0.21867
   7512.00       -0.00049        0.21611
   7513.00        0.00098        0.21359
   7514.00        0.00244        0.21109
   7515.00        0.00391        0.20865
   7516.00        0.00537        0.20624
   7517.00        0.00684        0.20386
   7518.00        0.00830        0.20152
   7519.00        0.00977        0.19925
   7520.00        0.01123        0.19701
   7521.00        0.01270        0.19481
   7522.00        0.01416        0.19267
   7523.00        0.01562        0.19058
   7524.00        0.01709        0.18854
   7525.00        0.01855        0.18654
   7526.00        0.02002        0.18460
   7527.00        0.02148        0.18271
   7528.00        0.02295        0.18088
   7529.00        0.02441        0.17909
   7530.00        0.02588        0.17737
   7531.00        0.02734        0.17570
   7532.00        0.02881        0.17409
   7533.00        0.03027        0.17253
   7534.00        0.03174        0.17102
   7535.00        0.03320        0.16957
   7536.00        0.03467        0.16818
   7537.00        0.03613        0.16685
   7538.00        0.03760        0.16557
   7539.00        0.03906        0.16435
   7540.00        0.04053        0.16319
   7541.00        0.04199        0.16208
   7542.00        0.04346        0.16104
   7543.00        0.04443        0.16005
   7544.00        0.04541        0.15910
   7545.00        0.04639        0.15822
   7546.00        0.04736        0.15739
   7547.00        0.04834        0.15663
   7548.00        0.04932        0.15591
   7549.00        0.04980        0.15524
   7550.00        0.05029        0.15465
   7551.00        0.05078        0.15410
   7552.00        0.05127        0.15359
   7553.00        0.05176        0.15315
   7554.00        0.05225        0.15276
   7555.00        0.05225        0.15242
   7556.00        0.05225        0.15213
   7557.00        0.05225        0.15189
   7558.00        0.05225        0.15170
   7559.00        0.05225        0.15158
   7560.00        0.05176        0.15149
   7561.00        0.05127        0.15146
   7562.00        0.05078        0.15149
   7563.00        0.05029        0.15155
   7564.00        0.04980        0.15167
   7565.00        0.04932        0.15184
   7566.00        0.04834        0.15205
   7567.00        0.04736        0.15233
   7568.00        0.04639        0.15265
   7569.00        0.04541        0.15302
   7570.00        0.04443        0.15343
   7571.00        0.04346        0.15390
   7572.00        0.04199        0.15440
   7573.00        0.04053        0.15497
   7574.00        0.03906        0.15558
   7575.00        0.03760        0.15623
   7576.00        0.03613        0.15694
   7577.00        0.03467        0.15770
   7578.00        0.03320        0.15849
   7579.00        0.03174        0.15935
   7580.00        0.03027        0.16025
   7581.00        0.02832        0.16119
   7582.00        0.02637        0.16219
   7583.00        0.02441        0.16322
   7584.00        0.02246        0.16431
   7585.00        0.02051        0.16545
   7586.00        0.01855        0.16663
   7587.00        0.01660        0.16786
   7588.00        0.01465        0.16913
   7589.00        0.01270        0.17046
   7590.00        0.01074        0.17183
   7591.00        0.00879        0.17323
   7592.00        0.00732        0.17470
   7593.00        0.00586        0.17621
   7594.00        0.00439        0.17775
   7595.00        0.00293        0.17935
   7596.00        0.00146        0.18098
   7597.00        0.00000        0.18268
   7598.00       -0.00146        0.18440
   7599.00       -0.00293        0.18617
   7600.00       -0.00439        0.18799
   7601.00       -0.00586        0.18983
   7602.00       -0.00732        0.19173
   7603.00       -0.00830        0.19366
   7604.00       -0.00928        0.19565
   7605.00       -0.01025        0.19766
   7606.00       -0.01123        0.19972
   7607.00       -0.01221        0.20181
   7608.00       -0.01318        0.20393
   7609.00       -0.01416        0.20610
   7610.00       -0.01514        0.20830
   7611.00       -0.01562        0.21053
   7612.00       -0.01611        0.21280
   7613.00       -0.01660        0.21509
   7614.00       -0.01709        0.21742
   7615.00       -0.01758        0.21977
   7616.00       -0.01807        0.22215
   7617.00       -0.01855        0.22458
   7618.00       -0.01855        0.22701
   7619.00       -0.01855        0.22948
   7620.00       -0.01855        0.23196
   7621.00       -0.01855        0.23448
   7622.00       -0.01855        0.23701
   7623.00       -0.01855        0.23956
   7624.00       -0.01855        0.24214
   7625.00       -0.01855        0.24472
   7626.00       -0.01855        0.24733
   7627.00       -0.01855        0.24995
   7628.00       -0.01807        0.25259
   7629.00       -0.01758        0.25525
   7630.00       -0.01709        0.25790
   7631.00       -0.01660        0.26057
   7632.00       -0.01611        0.26326
   7633.00       -0.01562        0.26596
   7634.00       -0.01514        0.26865
   7635.00       -0.01465        0.27136
   7636.00       -0.01416        0.27406
   7637.00       -0.01367        0.27678
   7638.00       -0.01318        0.27950
   7639.00       -0.01270        0.28221
   7640.00       -0.01221        0.28493
   7641.00       -0.01172        0.28764
   7642.00       -0.01123        0.29036
   7643.00       -0.01074        0.29308
   7644.00       -0.01025        0.29579
   7645.00       -0.00977        0.29849
   7646.00       -0.00928        0.30119
   7647.00       -0.00879        0.30389
   7648.00       -0.00830        0.30659
   7649.00       -0.00781        0.30928
   7650.00       -0.00732        0.31195
   7651.00       -0.00684        0.31462
   7652.00       -0.00635        0.31728
   7653.00       -0.00586        0.31993
   7654.00       -0.00537        0.32257
   7655.00       -0.00488        0.32521
   7656.00       -0.00439        0.32782
   7657.00       -0.00391        0.33043
   7658.00       -0.00342        0.33304
   7659.00       -0.00293        0.33562
   7660.00       -0.00244        0.33820
   7661.00       -0.00195        0.34076
   7662.00       -0.00146        0.34329
   7663.00       -0.00098        0.34584
   7664.00       -0.00049        0.34836
   7665.00        0.00000        0.35086
   7666.00        0.00049        0.35335
   7667.00        0.00098        0.35582
   7668.00        0.00146        0.35829
   7669.00        0.00195        0.36073
   7670.00        0.00244        0.36316
   7671.00        0.00244        0.36557
   7672.00        0.00244        0.36797
   7673.00        0.00244        0.37035
   7674.00        0.00244        0.37271
   7675.00        0.00244        0.37506
   7676.00        0.00244        0.37738
   7677.00        0.00293        0.37970
   7678.00        0.00342        0.38199
   7679.00        0.00391        0.38425
   7680.00        0.00439        0.38651
   7681.00        0.00488        0.38873
   7682.00        0.00537        0.39093
   7683.00        0.00586        0.39311
   7684.00        0.00635        0.39526
   7685.00        0.00684        0.39740
   7686.00        0.00732        0.39951
   7687.00        0.00781        0.40160
   7688.00        0.00830        0.40364
   7689.00        0.00879        0.40567
   7690.00        0.00928        0.40765
   7691.00        0.00977        0.40962
   7692.00        0.01025        0.41156
   7693.00        0.01074        0.41345
   7694.00        0.01123        0.41531
   7695.00        0.01172        0.41713
   7696.00        0.01221        0.41891
   7697.00        0.01270        0.42065
   7698.00        0.01318        0.42236
   7699.00        0.01367        0.42401
   7700.00        0.01416        0.42563
   7701.00        0.01465        0.42719
   7702.00        0.01514        0.42870
   7703.00        0.01562        0.43016
   7704.00        0.01611        0.43156
   7705.00        0.01660        0.43291
   7706.00        0.01709        0.43420
   7707.00        0.01758        0.43544
   7708.00        0.01807        0.43660
   7709.00        0.01855        0.43770
   7710.00        0.01904        0.43874
   7711.00        0.01953        0.43970
   7712.00        0.02002        0.44058
   7713.00        0.02051        0.44141
   7714.00        0.02100        0.44214
   7715.00        0.02148        0.44281
   7716.00        0.02197        0.44339
   7717.00        0.02197        0.44388
   7718.00        0.02197        0.44429
   7719.00        0.02197        0.44461
   7720.00        0.02197        0.44484
   7721.00        0.02197        0.44498
   7722.00        0.02197        0.44501
   7723.00        0.02197        0.44496
   7724.00        0.02197        0.44481
   7725.00        0.02197        0.44455
   7726.00        0.02197        0.44418
   7727.00        0.02197        0.44373
   7728.00        0.02148        0.44316
   7729.00        0.02100        0.44249
   7730.00        0.02051        0.44170
   7731.00        0.02002        0.44081
   7732.00        0.01953        0.43980
   7733.00        0.01904        0.43869
   7734.00        0.01855        0.43745
   7735.00        0.01807        0.43611
   7736.00        0.01709        0.43466
   7737.00        0.01611        0.43309
   7738.00        0.01514        0.43141
   7739.00        0.01416        0.42961
   7740.00        0.01318        0.42770
   7741.00        0.01221        0.42567
   7742.00        0.01123        0.42354
   7743.00        0.01025        0.42128
   7744.00        0.00928        0.41893
   7745.00        0.00830        0.41646
   7746.00        0.00684        0.41388
   7747.00        0.00537        0.41119
   7748.00        0.00391        0.40840
   7749.00        0.00244        0.40550
   7750.00        0.00098        0.40251
   7751.00       -0.00049        0.39943
   7752.00       -0.00195        0.39624
   7753.00       -0.00342        0.39296
   7754.00       -0.00488        0.38957
   7755.00       -0.00635        0.38612
   7756.00       -0.00781        0.38257
   7757.00       -0.00928        0.37895
   7758.00       -0.01074        0.37524
   7759.00       -0.01221        0.37148
   7760.00       -0.01367        0.36763
   7761.00       -0.01514        0.36371
   7762.00       -0.01660        0.35974
   7763.00       -0.01807        0.35571
   7764.00       -0.01953        0.35162
   7765.00       -0.02100        0.34749
   7766.00       -0.02246        0.34332
   7767.00       -0.02393        0.33910
   7768.00       -0.02539        0.33485
   7769.00       -0.02686        0.33057
   7770.00       -0.02832        0.32625
   7771.00       -0.02930        0.32193
   7772.00       -0.03027        0.31758
   7773.00       -0.03125        0.31322
   7774.00       -0.03223        0.30885
   7775.00       -0.03320        0.30449
   7776.00       -0.03418        0.30013
   7777.00       -0.03516        0.29576
   7778.00       -0.03564        0.29141
   7779.00       -0.03613        0.28708
   7780.00       -0.03662        0.28276
   7781.00       -0.03711        0.27849
   7782.00       -0.03760        0.27422
   7783.00       -0.03809        0.26999
   7784.00       -0.03809        0.26581
   7785.00       -0.03809        0.26166
   7786.00       -0.03809        0.25755
   7787.00       -0.03809        0.25349
   7788.00       -0.03809        0.24950
   7789.00       -0.03760        0.24554
   7790.00       -0.03711        0.24164
   7791.00       -0.03662        0.23781
   7792.00       -0.03613        0.23404
   7793.00       -0.03564        0.23033
   7794.00       -0.03516        0.22670
   7795.00       -0.03418        0.22313
   7796.00       -0.03320        0.21964
   7797.00       -0.03223        0.21620
   7798.00       -0.03125        0.21286
   7799.00       -0.03027        0.20958
   7800.00       -0.02930        0.20638
   7801.00       -0.02832        0.20326
   7802.00       -0.02734        0.20021
   7803.00       -0.02588        0.19725
   7804.00       -0.02441        0.19437
   7805.00       -0.02295        0.19156
   7806.00       -0.02148        0.18883
   7807.00       -0.02002        0.18617
   7808.00       -0.01855        0.18359
   7809.00       -0.01709        0.18109
   7810.00       -0.01562        0.17867
   7811.00       -0.01416        0.17630
   7812.00       -0.01270        0.17403
   7813.00       -0.01123        0.17180
   7814.00       -0.00977        0.16965
   7815.00       -0.00830        0.16757
   7816.00       -0.00684        0.16556
   7817.00       -0.00537        0.16359
   7818.00       -0.00391        0.16168
   7819.00       -0.00244        0.15984
   7820.00       -0.00098        0.15805
   7821.00        0.00049        0.15631
   7822.00        0.00146        0.15460
   7823.00        0.00244        0.15295
   7824.00        0.00342        0.15134
   7825.00        0.00439        0.14977
   7826.00        0.00537        0.14822
   7827.00        0.00635        0.14671
   7828.00        0.00732        0.14523
   7829.00        0.00830        0.14377
   7830.00        0.00879        0.14233
   7831.00        0.00928        0.14091
   7832.00        0.00977        0.13951
   7833.00        0.01025        0.13811
   7834.00        0.01074        0.13672
   7835.00        0.01123        0.13533
   7836.00        0.01172        0.13394
   7837.00        0.01172        0.13257
   7838.00        0.01172        0.13118
   7839.00        0.01172        0.12978
   7840.00        0.01172        0.12837
   7841.00        0.01172        0.12695
   7842.00        0.01172        0.12550
   7843.00        0.01123        0.12405
   7844.00        0.01074        0.12257
   7845.00        0.01025        0.12108
   7846.00        0.00977        0.11957
   7847.00        0.00928        0.11801
   7848.00        0.00879        0.11644
   7849.00        0.00830        0.11485
   7850.00        0.00781        0.11322
   7851.00        0.00684        0.11156
   7852.00        0.00586        0.10986
   7853.00        0.00488        0.10814
   7854.00        0.00391        0.10638
   7855.00        0.00293        0.10460
   7856.00        0.00195        0.10278
   7857.00        0.00098        0.10094
   7858.00        0.00000        0.09906
   7859.00       -0.00098        0.09714
   7860.00       -0.00195        0.09520
   7861.00       -0.00293        0.09323
   7862.00       -0.00391        0.09123
   7863.00       -0.00488        0.08922
   7864.00       -0.00586        0.08717
   7865.00       -0.00684        0.08511
   7866.00       -0.00781        0.08302
   7867.00       -0.00879        0.08092
   7868.00       -0.00977        0.07880
   7869.00       -0.01074        0.07666
   7870.00       -0.01172        0.07452
   7871.00       -0.01270        0.07237
   7872.00       -0.01367        0.07022
   7873.00       -0.01416        0.06807
   7874.00       -0.01465        0.06592
   7875.00       -0.01514        0.06377
   7876.00       -0.01562        0.06163
   7877.00       -0.01611        0.05949
   7878.00       -0.01660        0.05739
   7879.00       -0.01709        0.05528
   7880.00       -0.01758        0.05322
   7881.00       -0.01807        0.05118
   7882.00       -0.01855        0.04916
   7883.00       -0.01904        0.04718
   7884.00       -0.01904        0.04523
   7885.00       -0.01904        0.04333
   7886.00       -0.01904        0.04147
   7887.00       -0.01904        0.03966
   7888.00       -0.01904        0.03790
   7889.00       -0.01904        0.03619
   7890.00       -0.01904        0.03455
   7891.00       -0.01904        0.03296
   7892.00       -0.01904        0.03143
   7893.00       -0.01904        0.02998
   7894.00       -0.01855        0.02859
   7895.00       -0.01807        0.02728
   7896.00       -0.01758        0.02606
   7897.00       -0.01709        0.02490
   7898.00       -0.01660        0.02383
   7899.00       -0.01611        0.02284
   7900.00       -0.01562        0.02194
   7901.00       -0.01514        0.02112
   7902.00       -0.01465        0.02040
   7903.00       -0.01416        0.01976
   7904.00       -0.01367        0.01923
   7905.00       -0.01318        0.01877
   7906.00       -0.01270        0.01842
   7907.00       -0.01221        0.01816
   7908.00       -0.01172        0.01801
   7909.00       -0.01123        0.01794
   7910.00       -0.01074        0.01797
   7911.00       -0.01025        0.01811
   7912.00       -0.00977        0.01834
   7913.00       -0.00928        0.01868
   7914.00       -0.00879        0.01910
   7915.00       -0.00830        0.01962
   7916.00       -0.00781        0.02025
   7917.00       -0.00732        0.02095
   7918.00       -0.00684        0.02176
   7919.00       -0.00635        0.02266
   7920.00       -0.00586        0.02365
   7921.00       -0.00537        0.02473
   7922.00       -0.00537        0.02591
   7923.00       -0.00537        0.02716
   7924.00       -0.00537        0.02850
   7925.00       -0.00537        0.02992
   7926.00       -0.00537        0.03142
   7927.00       -0.00537        0.03299
   7928.00       -0.00537        0.03464
   7929.00       -0.00537        0.03636
   7930.00       -0.00537        0.03816
   7931.00       -0.00537        0.04002
   7932.00       -0.00537        0.04195
   7933.00       -0.00586        0.04393
   7934.00       -0.00635        0.04597
   7935.00       -0.00684        0.04808
   7936.00       -0.00732        0.05023
   7937.00       -0.00781        0.05244
   7938.00       -0.00830        0.05470
   7939.00       -0.00879        0.05699
   7940.00       -0.00928        0.05934
   7941.00       -0.00977        0.06172
   7942.00       -0.01025        0.06413
   7943.00       -0.01074        0.06659
   7944.00       -0.01123        0.06908
   7945.00       -0.01172        0.07158
   7946.00       -0.01221        0.07411
   7947.00       -0.01270        0.07668
   7948.00       -0.01318        0.07925
   7949.00       -0.01367        0.08185
   7950.00       -0.01416        0.08446
   7951.00       -0.01465        0.08708
   7952.00       -0.01514        0.08972
   7953.00       -0.01562        0.09236
   7954.00       -0.01611        0.09502
   7955.00       -0.01660        0.09767
   7956.00       -0.01709        0.10034
   7957.00       -0.01758        0.10301
   7958.00       -0.01807        0.10567
   7959.00       -0.01855        0.10834
   7960.00       -0.01904        0.11101
   7961.00       -0.01953        0.11366
   7962.00       -0.02002        0.11632
   7963.00       -0.02002        0.11897
   7964.00       -0.02002        0.12163
   7965.00       -0.02002        0.12427
   7966.00       -0.02002        0.12689
   7967.00       -0.02002        0.12953
   7968.00       -0.02002        0.13216
   7969.00       -0.02002        0.13477
   7970.00       -0.02002        0.13737
   7971.00       -0.02002        0.13997
   7972.00       -0.02002        0.14256
   7973.00       -0.01953        0.14514
   7974.00       -0.01904        0.14772
   7975.00       -0.01855        0.15030
   7976.00       -0.01807        0.15286
   7977.00       -0.01758        0.15543
   7978.00       -0.01709        0.15799
   7979.00       -0.01660        0.16054
   7980.00       -0.01611        0.16309
   7981.00       -0.01562        0.16563
   7982.00       -0.01465        0.16817
   7983.00       -0.01367        0.17072
   7984.00       -0.01270        0.17325
   7985.00       -0.01172        0.17578
   7986.00       -0.01074        0.17833
   7987.00       -0.00977        0.18086
   7988.00       -0.00879        0.18341
   7989.00       -0.00781        0.18596
   7990.00       -0.00684        0.18851
   7991.00       -0.00586        0.19106
   7992.00       -0.00488        0.19360
   7993.00       -0.00391        0.19617
   7994.00       -0.00293        0.19873
   7995.00       -0.00195        0.20129
   7996.00       -0.00098        0.20387
   7997.00        0.00000        0.20645
   7998.00        0.00098        0.20903
   7999.00        0.00244        0.21162
   8000.00        0.00391        0.21422
   8001.00        0.00537        0.21681
   8002.00        0.00684        0.21942
   8003.00        0.00830        0.22203
   8004.00        0.00977        0.22464
   8005.00        0.01074        0.22726
   8006.00        0.01172        0.22989
   8007.00        0.01270        0.23251
   8008.00        0.01367        0.23514
   8009.00        0.01465        0.23776
   8010.00        0.01562        0.24040
   8011.00        0.01660        0.24303
   8012.00        0.01758        0.24565
   8013.00        0.01855        0.24828
   8014.00        0.01953        0.25090
   8015.00        0.02051        0.25351
   8016.00        0.02148        0.25612
   8017.00        0.02246        0.25871
   8018.00        0.02344        0.26131
   8019.00        0.02441        0.26389
   8020.00        0.02539        0.26643
   8021.00        0.02637        0.26898
   8022.00        0.02734        0.27151
   8023.00        0.02832        0.27402
   8024.00        0.02930        0.27650
   8025.00        0.03027        0.27896
   8026.00        0.03076        0.28139
   8027.00        0.03125        0.28378
   8028.00        0.03174        0.28616
   8029.00        0.03223        0.28850
   8030.00        0.03271        0.29079
   8031.00        0.03320        0.29306
   8032.00        0.03369        0.29527
   8033.00        0.03418        0.29745
   8034.00        0.03467        0.29958
   8035.00        0.03516        0.30167
   8036.00        0.03564        0.30370
   8037.00        0.03613        0.30568
   8038.00        0.03662        0.30760
   8039.00        0.03711        0.30946
   8040.00        0.03760        0.31128
   8041.00        0.03809        0.31302
   8042.00        0.03857        0.31470
   8043.00        0.03906        0.31631
   8044.00        0.03955        0.31787
   8045.00        0.04004        0.31935
   8046.00        0.04053        0.32076
   8047.00        0.04102        0.32208
   8048.00        0.04150        0.32335
   8049.00        0.04199        0.32452
   8050.00        0.04199        0.32562
   8051.00        0.04199        0.32664
   8052.00        0.04199        0.32759
   8053.00        0.04199        0.32845
   8054.00        0.04199        0.32922
   8055.00        0.04199        0.32993
   8056.00        0.04199        0.33052
   8057.00        0.04199        0.33104
   8058.00        0.04199        0.33148
   8059.00        0.04199        0.33182
   8060.00        0.04199        0.33208
   8061.00        0.04199        0.33224
   8062.00        0.04199        0.33232
   8063.00        0.04199        0.33232
   8064.00        0.04199        0.33221
   8065.00        0.04199        0.33203
   8066.00        0.04199        0.33174
   8067.00        0.04199        0.33138
   8068.00        0.04199        0.33092
   8069.00        0.04199        0.33037
   8070.00        0.04199        0.32974
   8071.00        0.04199        0.32901
   8072.00        0.04199        0.32820
   8073.00        0.04199        0.32732
   8074.00        0.04199        0.32632
   8075.00        0.04199        0.32527
   8076.00        0.04199        0.32411
   8077.00        0.04199        0.32288
   8078.00        0.04199        0.32156
   8079.00        0.04199        0.32018
   8080.00        0.04199        0.31870
   8081.00        0.04199        0.31714
   8082.00        0.04199        0.31551
   8083.00        0.04199        0.31381
   8084.00        0.04199        0.31203
   8085.00        0.04199        0.31018
   8086.00        0.04199        0.30824
   8087.00        0.04199        0.30626
   8088.00        0.04199        0.30418
   8089.00        0.04150        0.30206
   8090.00        0.04102        0.29987
   8091.00        0.04053        0.29761
   8092.00        0.04004        0.29529
   8093.00        0.03955        0.29289
   8094.00        0.03906        0.29045
   8095.00        0.03857        0.28796
   8096.00        0.03809        0.28540
   8097.00        0.03760        0.28279
   8098.00        0.03662        0.28014
   8099.00        0.03564        0.27742
   8100.00        0.03467        0.27466
   8101.00        0.03369        0.27184
   8102.00        0.03271        0.26898
   8103.00        0.03174        0.26608
   8104.00        0.03076        0.26314
   8105.00        0.02930        0.26015
   8106.00        0.02783        0.25713
   8107.00        0.02637        0.25406
   8108.00        0.02490        0.25095
   8109.00        0.02344        0.24782
   8110.00        0.02197        0.24464
   8111.00        0.02051        0.24144
   8112.00        0.01904        0.23820
   8113.00        0.01709        0.23495
   8114.00        0.01514        0.23166
   8115.00        0.01318        0.22835
   8116.00        0.01123        0.22501
   8117.00        0.00928        0.22165
   8118.00        0.00732        0.21826
   8119.00        0.00537        0.21486
   8120.00        0.00342        0.21144
   8121.00        0.00146        0.20801
   8122.00       -0.00049        0.20456
   8123.00       -0.00244        0.20110
   8124.00       -0.00439        0.19762
   8125.00       -0.00635        0.19414
   8126.00       -0.00830        0.19064
   8127.00       -0.01025        0.18715
   8128.00       -0.01221        0.18364
   8129.00       -0.01416        0.18013
   8130.00       -0.01611        0.17662
   8131.00       -0.01807        0.17311
   8132.00       -0.02002        0.16960
   8133.00       -0.02197        0.16609
   8134.00       -0.02393        0.16258
   8135.00       -0.02588        0.15909
   8136.00       -0.02783        0.15559
   8137.00       -0.02930        0.15211
   8138.00       -0.03076        0.14865
   8139.00       -0.03223        0.14519
   8140.00       -0.03369        0.14175
   8141.00       -0.03516        0.13832
   8142.00       -0.03662        0.13492
   8143.00       -0.03760        0.13152
   8144.00       -0.03857        0.12814
   8145.00       -0.03955        0.12480
   8146.00       -0.04053        0.12148
   8147.00       -0.04150        0.11816
   8148.00       -0.04199        0.11490
   8149.00       -0.04248        0.11165
   8150.00       -0.04297        0.10843
   8151.00       -0.04346        0.10524
   8152.00       -0.04395        0.10208
   8153.00       -0.04395        0.09895
   8154.00       -0.04395        0.09587
   8155.00       -0.04395        0.09282
   8156.00       -0.04395        0.08980
   8157.00       -0.04346        0.08682
   8158.00       -0.04297        0.08388
   8159.00       -0.04248        0.08098
   8160.00       -0.04199        0.07812
   8161.00       -0.04150        0.07530
   8162.00       -0.04053        0.07254
   8163.00       -0.03955        0.06981
   8164.00       -0.03857        0.06712
   8165.00       -0.03760        0.06450
   8166.00       -0.03662        0.06190
   8167.00       -0.03516        0.05937
   8168.00       -0.03369        0.05687
   8169.00       -0.03223        0.05443
   8170.00       -0.03076        0.05205
   8171.00       -0.02930        0.04970
   8172.00       -0.02783        0.04741
   8173.00       -0.02637        0.04517
   8174.00       -0.02490        0.04298
   8175.00       -0.02344        0.04085
   8176.00       -0.02197        0.03877
   8177.00       -0.02002        0.03674
   8178.00       -0.01807        0.03477
   8179.00       -0.01611        0.03285
   8180.00       -0.01416        0.03098
   8181.00       -0.01221        0.02917
   8182.00       -0.01074        0.02740
   8183.00       -0.00928        0.02570
   8184.00       -0.00781        0.02405
   8185.00       -0.00635        0.02245
   8186.00       -0.00488        0.02090
   8187.00       -0.00342        0.01941
   8188.00       -0.00195        0.01797
   8189.00       -0.00049        0.01660
   8190.00        0.00098        0.01526
   8191.00        0.00244        0.01399
   8192.00        0.00342        0.01277
   8193.00        0.00439        0.01160
   8194.00        0.00537        0.01048
   8195.00        0.00635        0.00941
   8196.00        0.00732        0.00839
   8197.00        0.00830        0.00743
   8198.00        0.00879        0.00653
   8199.00        0.00928        0.00566
   8200.00        0.00977        0.00487
   8201.00        0.01025        0.00410
   8202.00        0.01074        0.00340
   8203.00        0.01074        0.00275
   8204.00        0.01074        0.00215
   8205.00        0.01074        0.00160
   8206.00        0.01074        0.00110
   8207.00        0.01025        0.00066
   8208.00        0.00977        0.00026
   8209.00        0.00928       -0.00009
   8210.00        0.00879       -0.00038
   8211.00        0.00830       -0.00063
   8212.00        0.00732       -0.00082
   8213.00        0.00635       -0.00096
   8214.00        0.00537       -0.00105
   8215.00        0.00439       -0.00108
   8216.00        0.00342       -0.00107
   8217.00        0.00244       -0.00101
   8218.00        0.00146       -0.00089
   8219.00        0.00000       -0.00070
   8220.00       -0.00146       -0.00047
   8221.00       -0.00293       -0.00020
   8222.00       -0.00439        0.00014
   8223.00       -0.00586        0.00053
   8224.00       -0.00732        0.00098
   8225.00       -0.00879        0.00150
   8226.00       -0.01025        0.00204
   8227.00       -0.01172        0.00267
   8228.00       -0.01318        0.00334
   8229.00       -0.01465        0.00407
   8230.00       -0.01611        0.00487
   8231.00       -0.01758        0.00572
   8232.00       -0.01904        0.00662
   8233.00       -0.02051        0.00760
   8234.00       -0.02197        0.00862
   8235.00       -0.02344        0.00972
   8236.00       -0.02490        0.01086
   8237.00       -0.02637        0.01207
   8238.00       -0.02783        0.01335
   8239.00       -0.02930        0.01468
   8240.00       -0.03027        0.01607
   8241.00       -0.03125        0.01753
   8242.00       -0.03223        0.01904
   8243.00       -0.03320        0.02061
   8244.00       -0.03418        0.02225
   8245.00       -0.03516        0.02394
   8246.00       -0.03564        0.02570
   8247.00       -0.03613        0.02751
   8248.00       -0.03662        0.02939
   8249.00       -0.03711        0.03131
   8250.00       -0.03760        0.03329
   8251.00       -0.03809        0.03534
   8252.00       -0.03809        0.03743
   8253.00       -0.03809        0.03958
   8254.00       -0.03809        0.04176
   8255.00       -0.03809        0.04402
   8256.00       -0.03809        0.04631
   8257.00       -0.03760        0.04865
   8258.00       -0.03711        0.05104
   8259.00       -0.03662        0.05347
   8260.00       -0.03613        0.05592
   8261.00       -0.03564        0.05843
   8262.00       -0.03516        0.06097
   8263.00       -0.03418        0.06355
   8264.00       -0.03320        0.06615
   8265.00       -0.03223        0.06877
   8266.00       -0.03125        0.07143
   8267.00       -0.03027        0.07411
   8268.00       -0.02930        0.07681
   8269.00       -0.02832        0.07951
   8270.00       -0.02734        0.08224
   8271.00       -0.02637        0.08498
   8272.00       -0.02539        0.08771
   8273.00       -0.02441        0.09045
   8274.00       -0.02295        0.09320
   8275.00       -0.02148        0.09593
   8276.00       -0.02002        0.09866
   8277.00       -0.01855        0.10138
   8278.00       -0.01709        0.10406
   8279.00       -0.01562        0.10675
   8280.00       -0.01416        0.10941
   8281.00       -0.01270        0.11203
   8282.00       -0.01172        0.11464
   8283.00       -0.01074        0.11720
   8284.00       -0.00977        0.11974
   8285.00       -0.00879        0.12221
   8286.00       -0.00781        0.12466
   8287.00       -0.00684        0.12704
   8288.00       -0.00586        0.12939
   8289.00       -0.00488        0.13168
   8290.00       -0.00391        0.13391
   8291.00       -0.00293        0.13608
   8292.00       -0.00195        0.13818
   8293.00       -0.00098        0.14023
   8294.00        0.00000        0.14220
   8295.00        0.00049        0.14410
   8296.00        0.00098        0.14594
   8297.00        0.00146        0.14767
   8298.00        0.00195        0.14935
   8299.00        0.00244        0.15096
   8300.00        0.00293        0.15247
   8301.00        0.00342        0.15390
   8302.00        0.00391        0.15524
   8303.00        0.00439        0.15651
   8304.00        0.00439        0.15768
   8305.00        0.00439        0.15878
   8306.00        0.00439        0.15979
   8307.00        0.00439        0.16072
   8308.00        0.00439        0.16156
   8309.00        0.00439        0.16231
   8310.00        0.00439        0.16298
   8311.00        0.00439        0.16356
   8312.00        0.00439        0.16406
   8313.00        0.00439        0.16447
   8314.00        0.00439        0.16481
   8315.00        0.00439        0.16508
   8316.00        0.00439        0.16527
   8317.00        0.00439        0.16537
   8318.00        0.00439        0.16541
   8319.00        0.00439        0.16537
   8320.00        0.00439        0.16528
   8321.00        0.00439        0.16512
   8322.00        0.00439        0.16490
   8323.00        0.00439        0.16461
   8324.00        0.00439        0.16428
   8325.00        0.00439        0.16389
   8326.00        0.00439        0.16345
   8327.00        0.00488        0.16298
   8328.00        0.00537        0.16245
   8329.00        0.00586        0.16190
   8330.00        0.00635        0.16130
   8331.00        0.00684        0.16068
   8332.00        0.00732        0.16003
   8333.00        0.00781        0.15936
   8334.00        0.00830        0.15868
   8335.00        0.00879        0.15797
   8336.00        0.00977        0.15727
   8337.00        0.01074        0.15656
   8338.00        0.01172        0.15584
   8339.00        0.01270        0.15514
   8340.00        0.01367        0.15442
   8341.00        0.01465        0.15373
   8342.00        0.01562        0.15305
   8343.00        0.01660        0.15239
   8344.00        0.01807        0.15173
   8345.00        0.01953        0.15112
   8346.00        0.02100        0.15053
   8347.00        0.02246        0.14996
   8348.00        0.02393        0.14943
   8349.00        0.02539        0.14894
   8350.00        0.02686        0.14848
   8351.00        0.02832        0.14807
   8352.00        0.02979        0.14771
   8353.00        0.03125        0.14738
   8354.00        0.03271        0.14711
   8355.00        0.03418        0.14688
   8356.00        0.03564        0.14671
   8357.00        0.03711        0.14659
   8358.00        0.03857        0.14653
   8359.00        0.04004        0.14651
   8360.00        0.04150        0.14656
   8361.00        0.04297        0.14665
   8362.00        0.04443        0.14680
   8363.00        0.04590        0.14702
   8364.00        0.04736        0.14729
   8365.00        0.04883        0.14761
   8366.00        0.05029        0.14799
   8367.00        0.05127        0.14844
   8368.00        0.05225        0.14893
   8369.00        0.05322        0.14948
   8370.00        0.05420        0.15007
   8371.00        0.05518        0.15073
   8372.00        0.05566        0.15143
   8373.00        0.05615        0.15218
   8374.00        0.05664        0.15297
   8375.00        0.05713        0.15382
   8376.00        0.05762        0.15471
   8377.00        0.05762        0.15562
   8378.00        0.05762        0.15660
   8379.00        0.05762        0.15759
   8380.00        0.05762        0.15865
   8381.00        0.05713        0.15971
   8382.00        0.05664        0.16081
   8383.00        0.05615        0.16194
   8384.00        0.05518        0.16309
   8385.00        0.05420        0.16426
   8386.00        0.05322        0.16547
   8387.00        0.05225        0.16667
   8388.00        0.05078        0.16789
   8389.00        0.04932        0.16914
   8390.00        0.04785        0.17038
   8391.00        0.04639        0.17165
   8392.00        0.04443        0.17290
   8393.00        0.04248        0.17416
   8394.00        0.04053        0.17543
   8395.00        0.03857        0.17668
   8396.00        0.03613        0.17793
   8397.00        0.03369        0.17918
   8398.00        0.03125        0.18042
   8399.00        0.02881        0.18164
   8400.00        0.02637        0.18286
   8401.00        0.02393        0.18405
   8402.00        0.02100        0.18523
   8403.00        0.01807        0.18640
   8404.00        0.01514        0.18753
   8405.00        0.01221        0.18866
   8406.00        0.00928        0.18976
   8407.00        0.00635        0.19083
   8408.00        0.00342        0.19188
   8409.00        0.00049        0.19290
   8410.00       -0.00244        0.19389
   8411.00       -0.00537        0.19487
   8412.00       -0.00830        0.19580
   8413.00       -0.01123        0.19672
   8414.00       -0.01416        0.19760
   8415.00       -0.01709        0.19846
   8416.00       -0.02002        0.19928
   8417.00       -0.02295        0.20009
   8418.00       -0.02588        0.20085
   8419.00       -0.02832        0.20160
   8420.00       -0.03076        0.20230
   8421.00       -0.03320        0.20299
   8422.00       -0.03564        0.20364
   8423.00       -0.03809        0.20428
   8424.00       -0.04053        0.20488
   8425.00       -0.04248        0.20546
   8426.00       -0.04443        0.20601
   8427.00       -0.04639        0.20654
   8428.00       -0.04834        0.20705
   8429.00       -0.04980        0.20753
   8430.00       -0.05127        0.20799
   8431.00       -0.05273        0.20844
   8432.00       -0.05420        0.20886
   8433.00       -0.05518        0.20926
   8434.00       -0.05615        0.20964
   8435.00       -0.05713        0.21001
   8436.00       -0.05762        0.21036
   8437.00       -0.05811        0.21069
   8438.00       -0.05859        0.21100
   8439.00       -0.05908        0.21130
   8440.00       -0.05908        0.21159
   8441.00       -0.05908        0.21188
   8442.00       -0.05908        0.21214
   8443.00       -0.05859        0.21240
   8444.00       -0.05811        0.21265
   8445.00       -0.05762        0.21288
   8446.00       -0.05713        0.21309
   8447.00       -0.05664        0.21330
   8448.00       -0.05566        0.21350
   8449.00       -0.05469        0.21370
   8450.00       -0.05371        0.21388
   8451.00       -0.05273        0.21405
   8452.00       -0.05176        0.21420
   8453.00       -0.05029        0.21436
   8454.00       -0.04883        0.21449
   8455.00       -0.04736        0.21463
   8456.00       -0.04590        0.21474
   8457.00       -0.04443        0.21484
   8458.00       -0.04297        0.21494
   8459.00       -0.04150        0.21503
   8460.00       -0.04004        0.21509
   8461.00       -0.03857        0.21513
   8462.00       -0.03711        0.21516
   8463.00       -0.03564        0.21519
   8464.00       -0.03418        0.21519
   8465.00       -0.03271        0.21516
   8466.00       -0.03125        0.21513
   8467.00       -0.02979        0.21507
   8468.00       -0.02832        0.21500
   8469.00       -0.02686        0.21490
   8470.00       -0.02539        0.21478
   8471.00       -0.02393        0.21463
   8472.00       -0.02246        0.21446
   8473.00       -0.02100        0.21426
   8474.00       -0.02002        0.21404
   8475.00       -0.01904        0.21379
   8476.00       -0.01807        0.21352
   8477.00       -0.01709        0.21320
   8478.00       -0.01611        0.21286
   8479.00       -0.01514        0.21249
   8480.00       -0.01416        0.21210
   8481.00       -0.01367        0.21165
   8482.00       -0.01318        0.21120
   8483.00       -0.01270        0.21069
   8484.00       -0.01221        0.21017
   8485.00       -0.01172        0.20961
   8486.00       -0.01172        0.20901
   8487.00       -0.01172        0.20839
   8488.00       -0.01172        0.20772
   8489.00       -0.01172        0.20703
   8490.00       -0.01172        0.20630
   8491.00       -0.01172        0.20555
   8492.00       -0.01172        0.20476
   8493.00       -0.01221        0.20395
   8494.00       -0.01270        0.20309
   8495.00       -0.01318        0.20222
   8496.00       -0.01367        0.20132
   8497.00       -0.01416        0.20039
   8498.00       -0.01465        0.19945
   8499.00       -0.01514        0.19847
   8500.00       -0.01562        0.19748
   8501.00       -0.01611        0.19647
   8502.00       -0.01709        0.19543
   8503.00       -0.01807        0.19438
   8504.00       -0.01904        0.19333
   8505.00       -0.02002        0.19226
   8506.00       -0.02100        0.19118
   8507.00       -0.02197        0.19009
   8508.00       -0.02295        0.18901
   8509.00       -0.02393        0.18791
   8510.00       -0.02490        0.18683
   8511.00       -0.02588        0.18575
   8512.00       -0.02686        0.18466
   8513.00       -0.02734        0.18359
   8514.00       -0.02783        0.18253
   8515.00       -0.02832        0.18149
   8516.00       -0.02881        0.18047
   8517.00       -0.02930        0.17946
   8518.00       -0.02979        0.17848
   8519.00       -0.03027        0.17754
   8520.00       -0.03076        0.17661
   8521.00       -0.03125        0.17572
   8522.00       -0.03174        0.17487
   8523.00       -0.03174        0.17404
   8524.00       -0.03174        0.17326
   8525.00       -0.03174        0.17253
   8526.00       -0.03174        0.17184
   8527.00       -0.03174        0.17120
   8528.00       -0.03174        0.17062
   8529.00       -0.03174        0.17009
   8530.00       -0.03125        0.16960
   8531.00       -0.03076        0.16917
   8532.00       -0.03027        0.16881
   8533.00       -0.02979        0.16850
   8534.00       -0.02930        0.16826
   8535.00       -0.02881        0.16809
   8536.00       -0.02832        0.16798
   8537.00       -0.02783        0.16794
   8538.00       -0.02686        0.16795
   8539.00       -0.02588        0.16805
   8540.00       -0.02490        0.16821
   8541.00       -0.02393        0.16844
   8542.00       -0.02295        0.16873
   8543.00       -0.02197        0.16911
   8544.00       -0.02100        0.16956
   8545.00       -0.02002        0.17006
   8546.00       -0.01904        0.17065
   8547.00       -0.01807        0.17131
   8548.00       -0.01709        0.17203
   8549.00       -0.01611        0.17282
   8550.00       -0.01514        0.17368
   8551.00       -0.01416        0.17461
   8552.00       -0.01318        0.17560
   8553.00       -0.01221        0.17665
   8554.00       -0.01074        0.17776
   8555.00       -0.00928        0.17894
   8556.00       -0.00830        0.18018
   8557.00       -0.00732        0.18147
   8558.00       -0.00635        0.18282
   8559.00       -0.00537        0.18422
   8560.00       -0.00439        0.18567
   8561.00       -0.00342        0.18716
   8562.00       -0.00244        0.18871
   8563.00       -0.00146        0.19029
   8564.00       -0.00049        0.19193
   8565.00        0.00049        0.19359
   8566.00        0.00146        0.19528
   8567.00        0.00244        0.19701
   8568.00        0.00342        0.19876
   8569.00        0.00439        0.20053
   8570.00        0.00537        0.20233
   8571.00        0.00635        0.20415
   8572.00        0.00732        0.20598
   8573.00        0.00830        0.20782
   8574.00        0.00928        0.20969
   8575.00        0.01025        0.21155
   8576.00        0.01123        0.21341
   8577.00        0.01221        0.21527
   8578.00        0.01270        0.21713
   8579.00        0.01318        0.21899
   8580.00        0.01367        0.22084
   8581.00        0.01416        0.22267
   8582.00        0.01465        0.22450
   8583.00        0.01514        0.22630
   8584.00        0.01562        0.22810
   8585.00        0.01611        0.22987
   8586.00        0.01660        0.23161
   8587.00        0.01709        0.23334
   8588.00        0.01758        0.23503
   8589.00        0.01807        0.23669
   8590.00        0.01855        0.23833
   8591.00        0.01904        0.23993
   8592.00        0.01953        0.24150
   8593.00        0.02002        0.24303
   8594.00        0.02051        0.24452
   8595.00        0.02100        0.24599
   8596.00        0.02148        0.24741
   8597.00        0.02197        0.24878
   8598.00        0.02246        0.25012
   8599.00        0.02344        0.25142
   8600.00        0.02441        0.25267
   8601.00        0.02539        0.25389
   8602.00        0.02637        0.25507
   8603.00        0.02734        0.25621
   8604.00        0.02832        0.25729
   8605.00        0.02930        0.25835
   8606.00        0.03027        0.25937
   8607.00        0.03125        0.26033
   8608.00        0.03223        0.26126
   8609.00        0.03320        0.26216
   8610.00        0.03418        0.26302
   8611.00        0.03564        0.26382
   8612.00        0.03711        0.26460
   8613.00        0.03857        0.26535
   8614.00        0.04004        0.26605
   8615.00        0.04150        0.26672
   8616.00        0.04297        0.26736
   8617.00        0.04443        0.26797
   8618.00        0.04590        0.26855
   8619.00        0.04736        0.26909
   8620.00        0.04883        0.26961
   8621.00        0.05029        0.27010
   8622.00        0.05176        0.27055
   8623.00        0.05322        0.27100
   8624.00        0.05469        0.27141
   8625.00        0.05615        0.27179
   8626.00        0.05762        0.27216
   8627.00        0.05908        0.27249
   8628.00        0.06055        0.27281
   8629.00        0.06201        0.27310
   8630.00        0.06348        0.27339
   8631.00        0.06494        0.27365
   8632.00        0.06641        0.27390
   8633.00        0.06738        0.27411
   8634.00        0.06836        0.27432
   8635.00        0.06934        0.27451
   8636.00        0.07031        0.27469
   8637.00        0.07129        0.27484
   8638.00        0.07227        0.27498
   8639.00        0.07324        0.27510
   8640.00        0.07373        0.27522
   8641.00        0.07422        0.27531
   8642.00        0.07471        0.27539
   8643.00        0.07520        0.27545
   8644.00        0.07568        0.27550
   8645.00        0.07568        0.27551
   8646.00        0.07568        0.27553
   8647.00        0.07568        0.27551
   8648.00        0.07568        0.27550
   8649.00        0.07568        0.27545
   8650.00        0.07520        0.27538
   8651.00        0.07471        0.27528
   8652.00        0.07422        0.27518
   8653.00        0.07373        0.27505
   8654.00        0.07275        0.27489
   8655.00        0.07178        0.27472
   8656.00        0.07080        0.27451
   8657.00        0.06982        0.27428
   8658.00        0.06836        0.27402
   8659.00        0.06689        0.27373
   8660.00        0.06543        0.27342
   8661.00        0.06396        0.27307
   8662.00        0.06201        0.27269
   8663.00        0.06006        0.27228
   8664.00        0.05811        0.27185
   8665.00        0.05615        0.27136
   8666.00        0.05420        0.27086
   8667.00        0.05176        0.27031
   8668.00        0.04932        0.26973
   8669.00        0.04688        0.26912
   8670.00        0.04443        0.26846
   8671.00        0.04199        0.26778
   8672.00        0.03955        0.26704
   8673.00        0.03711        0.26628
   8674.00        0.03418        0.26549
   8675.00        0.03125        0.26465
   8676.00        0.02832        0.26376
   8677.00        0.02539        0.26285
   8678.00        0.02246        0.26189
   8679.00        0.01953        0.26089
   8680.00        0.01660        0.25987
   8681.00        0.01367        0.25880
   8682.00        0.01074        0.25771
   8683.00        0.00781        0.25658
   8684.00        0.00537        0.25540
   8685.00        0.00293        0.25420
   8686.00        0.00049        0.25298
   8687.00       -0.00195        0.25171
   8688.00       -0.00439        0.25041
   8689.00       -0.00684        0.24908
   8690.00       -0.00928        0.24774
   8691.00       -0.01123        0.24637
   8692.00       -0.01318        0.24498
   8693.00       -0.01514        0.24356
   8694.00       -0.01709        0.24211
   8695.00       -0.01904        0.24066
   8696.00       -0.02051        0.23918
   8697.00       -0.02197        0.23770
   8698.00       -0.02344        0.23619
   8699.00       -0.02490        0.23468
   8700.00       -0.02588        0.23317
   8701.00       -0.02686        0.23164
   8702.00       -0.02783        0.23010
   8703.00       -0.02832        0.22856
   8704.00       -0.02881        0.22704
   8705.00       -0.02930        0.22549
   8706.00       -0.02979        0.22395
   8707.00       -0.02979        0.22243
   8708.00       -0.02979        0.22090
   8709.00       -0.02979        0.21939
   8710.00       -0.02979        0.21788
   8711.00       -0.02930        0.21637
   8712.00       -0.02881        0.21489
   8713.00       -0.02832        0.21341
   8714.00       -0.02783        0.21196
   8715.00       -0.02686        0.21051
   8716.00       -0.02588        0.20908
   8717.00       -0.02490        0.20767
   8718.00       -0.02393        0.20627
   8719.00       -0.02295        0.20490
   8720.00       -0.02148        0.20354
   8721.00       -0.02002        0.20221
   8722.00       -0.01855        0.20088
   8723.00       -0.01709        0.19958
   8724.00       -0.01562        0.19832
   8725.00       -0.01416        0.19705
   8726.00       -0.01270        0.19582
   8727.00       -0.01123        0.19460
   8728.00       -0.00977        0.19339
   8729.00       -0.00830        0.19220
   8730.00       -0.00684        0.19104
   8731.00       -0.00537        0.18988
   8732.00       -0.00391        0.18874
   8733.00       -0.00244        0.18761
   8734.00       -0.00098        0.18649
   8735.00        0.00049        0.18538
   8736.00        0.00195        0.18428
   8737.00        0.00342        0.18320
   8738.00        0.00488        0.18210
   8739.00        0.00635        0.18102
   8740.00        0.00781        0.17993
   8741.00        0.00928        0.17883
   8742.00        0.01025        0.17773
   8743.00        0.01123        0.17664
   8744.00        0.01221        0.17554
   8745.00        0.01318        0.17441
   8746.00        0.01416        0.17328
   8747.00        0.01465        0.17213
   8748.00        0.01514        0.17096
   8749.00        0.01562        0.16977
   8750.00        0.01611        0.16856
   8751.00        0.01660        0.16733
   8752.00        0.01660        0.16606
   8753.00        0.01660        0.16476
   8754.00        0.01660        0.16345
   8755.00        0.01660        0.16208
   8756.00        0.01611        0.16069
   8757.00        0.01562        0.15926
   8758.00        0.01514        0.15778
   8759.00        0.01465        0.15627
   8760.00        0.01367        0.15471
   8761.00        0.01270        0.15311
   8762.00        0.01172        0.15146
   8763.00        0.01074        0.14975
   8764.00        0.00977        0.14801
   8765.00        0.00830        0.14622
   8766.00        0.00684        0.14438
   8767.00        0.00537        0.14249
   8768.00        0.00391        0.14053
   8769.00        0.00244        0.13853
   8770.00        0.00049        0.13649
   8771.00       -0.00146        0.13440
   8772.00       -0.00342        0.13225
   8773.00       -0.00537        0.13007
   8774.00       -0.00732        0.12782
   8775.00       -0.00928        0.12552
   8776.00       -0.01123        0.12318
   8777.00       -0.01318        0.12080
   8778.00       -0.01514        0.11838
   8779.00       -0.01709        0.11592
   8780.00       -0.01904        0.11342
   8781.00       -0.02100        0.11087
   8782.00       -0.02295        0.10831
   8783.00       -0.02490        0.10570
   8784.00       -0.02686        0.10307
   8785.00       -0.02881        0.10040
   8786.00       -0.03076        0.09772
   8787.00       -0.03271        0.09502
   8788.00       -0.03467        0.09230
   8789.00       -0.03662        0.08958
   8790.00       -0.03857        0.08684
   8791.00       -0.04004        0.08409
   8792.00       -0.04150        0.08136
   8793.00       -0.04297        0.07861
   8794.00       -0.04443        0.07588
   8795.00       -0.04590        0.07317
   8796.00       -0.04736        0.07045
   8797.00       -0.04834        0.06778
   8798.00       -0.04932        0.06511
   8799.00       -0.05029        0.06248
   8800.00       -0.05127        0.05988
   8801.00       -0.05225        0.05733
   8802.00       -0.05322        0.05479
   8803.00       -0.05371        0.05232
   8804.00       -0.05420        0.04991
   8805.00       -0.05469        0.04753
   8806.00       -0.05518        0.04523
   8807.00       -0.05566        0.04298
   8808.00       -0.05566        0.04080
   8809.00       -0.05566        0.03870
   8810.00       -0.05566        0.03667
   8811.00       -0.05566        0.03470
   8812.00       -0.05566        0.03282
   8813.00       -0.05518        0.03104
   8814.00       -0.05469        0.02934
   8815.00       -0.05420        0.02773
   8816.00       -0.05371        0.02621
   8817.00       -0.05322        0.02480
   8818.00       -0.05273        0.02348
   8819.00       -0.05225        0.02226
   8820.00       -0.05176        0.02115
   8821.00       -0.05078        0.02014
   8822.00       -0.04980        0.01924
   8823.00       -0.04883        0.01845
   8824.00       -0.04785        0.01778
   8825.00       -0.04688        0.01721
   8826.00       -0.04590        0.01675
   8827.00       -0.04492        0.01642
   8828.00       -0.04395        0.01619
   8829.00       -0.04297        0.01607
   8830.00       -0.04199        0.01607
   8831.00       -0.04102        0.01617
   8832.00       -0.04004        0.01640
   8833.00       -0.03906        0.01674
   8834.00       -0.03809        0.01718
   8835.00       -0.03711        0.01775
   8836.00       -0.03613        0.01840
   8837.00       -0.03516        0.01918
   8838.00       -0.03418        0.02005
   8839.00       -0.03320        0.02103
   8840.00       -0.03223        0.02211
   8841.00       -0.03125        0.02328
   8842.00       -0.03076        0.02455
   8843.00       -0.03027        0.02592
   8844.00       -0.02979        0.02737
   8845.00       -0.02930        0.02892
   8846.00       -0.02881        0.03055
   8847.00       -0.02832        0.03224
   8848.00       -0.02783        0.03403
   8849.00       -0.02734        0.03589
   8850.00       -0.02686        0.03781
   8851.00       -0.02637        0.03979
   8852.00       -0.02588        0.04184
   8853.00       -0.02539        0.04395
   8854.00       -0.02490        0.04610
   8855.00       -0.02441        0.04831
   8856.00       -0.02393        0.05055
   8857.00       -0.02344        0.05286
   8858.00       -0.02344        0.05518
   8859.00       -0.02344        0.05754
   8860.00       -0.02344        0.05992
   8861.00       -0.02344        0.06233
   8862.00       -0.02344        0.06476
   8863.00       -0.02344        0.06720
   8864.00       -0.02344        0.06966
   8865.00       -0.02344        0.07211
   8866.00       -0.02344        0.07457
   8867.00       -0.02344        0.07701
   8868.00       -0.02344        0.07947
   8869.00       -0.02295        0.08191
   8870.00       -0.02246        0.08432
   8871.00       -0.02197        0.08673
   8872.00       -0.02148        0.08911
   8873.00       -0.02100        0.09146
   8874.00       -0.02051        0.09378
   8875.00       -0.02002        0.09607
   8876.00       -0.01953        0.09833
   8877.00       -0.01904        0.10054
   8878.00       -0.01855        0.10271
   8879.00       -0.01807        0.10484
   8880.00       -0.01758        0.10692
   8881.00       -0.01709        0.10893
   8882.00       -0.01660        0.11092
   8883.00       -0.01562        0.11282
   8884.00       -0.01465        0.11469
   8885.00       -0.01367        0.11649
   8886.00       -0.01270        0.11823
   8887.00       -0.01172        0.11989
   8888.00       -0.01074        0.12151
   8889.00       -0.00977        0.12303
   8890.00       -0.00879        0.12451
   8891.00       -0.00781        0.12592
   8892.00       -0.00684        0.12726
   8893.00       -0.00586        0.12851
   8894.00       -0.00488        0.12971
   8895.00       -0.00391        0.13083
   8896.00       -0.00293        0.13188
   8897.00       -0.00146        0.13287
   8898.00        0.00000        0.13377
   8899.00        0.00146        0.13461
   8900.00        0.00293        0.13539
   8901.00        0.00439        0.13609
   8902.00        0.00586        0.13672
   8903.00        0.00684        0.13728
   8904.00        0.00781        0.13779
   8905.00        0.00879        0.13821
   8906.00        0.00977        0.13858
   8907.00        0.01074        0.13887
   8908.00        0.01172        0.13911
   8909.00        0.01270        0.13930
   8910.00        0.01367        0.13942
   8911.00        0.01465        0.13948
   8912.00        0.01562        0.13948
   8913.00        0.01660        0.13943
   8914.00        0.01758        0.13934
   8915.00        0.01855        0.13919
   8916.00        0.01904        0.13901
   8917.00        0.01953        0.13876
   8918.00        0.02002        0.13849
   8919.00        0.02051        0.13817
   8920.00        0.02100        0.13780
   8921.00        0.02148        0.13741
   8922.00        0.02148        0.13698
   8923.00        0.02148        0.13652
   8924.00        0.02148        0.13603
   8925.00        0.02148        0.13551
   8926.00        0.02148        0.13496
   8927.00        0.02100        0.13441
   8928.00        0.02051        0.13382
   8929.00        0.02002        0.13322
   8930.00        0.01953        0.13261
   8931.00        0.01904        0.13199
   8932.00        0.01855        0.13135
   8933.00        0.01758        0.13069
   8934.00        0.01660        0.13005
   8935.00        0.01562        0.12938
   8936.00        0.01465        0.12872
   8937.00        0.01367        0.12807
   8938.00        0.01270        0.12741
   8939.00        0.01172        0.12675
   8940.00        0.01025        0.12610
   8941.00        0.00879        0.12546
   8942.00        0.00732        0.12482
   8943.00        0.00586        0.12419
   8944.00        0.00439        0.12358
   8945.00        0.00293        0.12297
   8946.00        0.00146        0.12238
   8947.00        0.00000        0.12181
   8948.00       -0.00146        0.12125
   8949.00       -0.00293        0.12070
   8950.00       -0.00439        0.12018
   8951.00       -0.00586        0.11966
   8952.00       -0.00732        0.11917
   8953.00       -0.00879        0.11870
   8954.00       -0.01025        0.11826
   8955.00       -0.01172        0.11783
   8956.00       -0.01318        0.11742
   8957.00       -0.01465        0.11702
   8958.00       -0.01611        0.11665
   8959.00       -0.01758        0.11630
   8960.00       -0.01855        0.11597
   8961.00       -0.01953        0.11566
   8962.00       -0.02051        0.11537
   8963.00       -0.02148        0.11511
   8964.00       -0.02246        0.11485
   8965.00       -0.02344        0.11462
   8966.00       -0.02441        0.11441
   8967.00       -0.02490        0.11421
   8968.00       -0.02539        0.11404
   8969.00       -0.02588        0.11388
   8970.00       -0.02637        0.11372
   8971.00       -0.02686        0.11359
   8972.00       -0.02686        0.11348
   8973.00       -0.02686        0.11336
   8974.00       -0.02686        0.11327
   8975.00       -0.02686        0.11317
   8976.00       -0.02686        0.11310
   8977.00       -0.02686        0.11302
   8978.00       -0.02637        0.11295
   8979.00       -0.02588        0.11288
   8980.00       -0.02539        0.11282
   8981.00       -0.02490        0.11276
   8982.00       -0.02441        0.11272
   8983.00       -0.02393        0.11266
   8984.00       -0.02295        0.11259
   8985.00       -0.02197        0.11253
   8986.00       -0.02100        0.11246
   8987.00       -0.02002        0.11238
   8988.00       -0.01904        0.11230
   8989.00       -0.01807        0.11220
   8990.00       -0.01709        0.11211
   8991.00       -0.01611        0.11198
   8992.00       -0.01514        0.11185
   8993.00       -0.01416        0.11171
   8994.00       -0.01318        0.11154
   8995.00       -0.01221        0.11137
   8996.00       -0.01123        0.11118
   8997.00       -0.01025        0.11096
   8998.00       -0.00928        0.11072
   8999.00       -0.00830        0.11046
   9000.00       -0.00732        0.11017
   9001.00       -0.00635        0.10986
   9002.00       -0.00537        0.10953
   9003.00       -0.00439        0.10918
   9004.00       -0.00342        0.10878
   9005.00       -0.00293        0.10837
   9006.00       -0.00244        0.10793
   9007.00       -0.00195        0.10745
   9008.00       -0.00146        0.10695
   9009.00       -0.00098        0.10641
   9010.00       -0.00049        0.10585
   9011.00       -0.00049        0.10524
   9012.00       -0.00049        0.10461
   9013.00       -0.00049        0.10396
   9014.00       -0.00049        0.10326
   9015.00       -0.00049        0.10252
   9016.00       -0.00098        0.10176
   9017.00       -0.00146        0.10097
   9018.00       -0.00195        0.10013
   9019.00       -0.00244        0.09926
   9020.00       -0.00342        0.09837
   9021.00       -0.00439        0.09744
   9022.00       -0.00537        0.09647
   9023.00       -0.00635        0.09547
   9024.00       -0.00732        0.09444
   9025.00       -0.00879        0.09338
   9026.00       -0.01025        0.09229
   9027.00       -0.01172        0.09116
   9028.00       -0.01318        0.09000
   9029.00       -0.01465        0.08882
   9030.00       -0.01611        0.08760
   9031.00       -0.01758        0.08635
   9032.00       -0.01953        0.08508
   9033.00       -0.02148        0.08379
   9034.00       -0.02344        0.08246
   9035.00       -0.02539        0.08110
   9036.00       -0.02734        0.07973
   9037.00       -0.02930        0.07832
   9038.00       -0.03125        0.07690
   9039.00       -0.03320        0.07545
   9040.00       -0.03516        0.07399
   9041.00       -0.03711        0.07251
   9042.00       -0.03906        0.07101
   9043.00       -0.04102        0.06949
   9044.00       -0.04297        0.06796
   9045.00       -0.04492        0.06641
   9046.00       -0.04639        0.06485
   9047.00       -0.04785        0.06326
   9048.00       -0.04932        0.06168
   9049.00       -0.05078        0.06007
   9050.00       -0.05225        0.05847
   9051.00       -0.05371        0.05685
   9052.00       -0.05469        0.05524
   9053.00       -0.05566        0.05360
   9054.00       -0.05664        0.05197
   9055.00       -0.05762        0.05034
   9056.00       -0.05811        0.04871
   9057.00       -0.05859        0.04706
   9058.00       -0.05908        0.04543
   9059.00       -0.05908        0.04378
   9060.00       -0.05908        0.04214
   9061.00       -0.05908        0.04051
   9062.00       -0.05859        0.03888
   9063.00       -0.05811        0.03726
   9064.00       -0.05762        0.03564
   9065.00       -0.05664        0.03403
   9066.00       -0.05566        0.03242
   9067.00       -0.05469        0.03084
   9068.00       -0.05322        0.02925
   9069.00       -0.05176        0.02768
   9070.00       -0.04980        0.02612
   9071.00       -0.04785        0.02457
   9072.00       -0.04590        0.02304
   9073.00       -0.04346        0.02151
   9074.00       -0.04102        0.02002
   9075.00       -0.03857        0.01852
   9076.00       -0.03613        0.01706
   9077.00       -0.03320        0.01559
   9078.00       -0.03027        0.01416
   9079.00       -0.02734        0.01274
   9080.00       -0.02393        0.01134
   9081.00       -0.02051        0.00996
   9082.00       -0.01709        0.00861
   9083.00       -0.01367        0.00728
   9084.00       -0.01025        0.00597
   9085.00       -0.00684        0.00467
   9086.00       -0.00293        0.00340
   9087.00        0.00098        0.00217
   9088.00        0.00488        0.00095
   9089.00        0.00879       -0.00024
   9090.00        0.01270       -0.00142
   9091.00        0.01660       -0.00255
   9092.00        0.02051       -0.00366
   9093.00        0.02441       -0.00475
   9094.00        0.02832       -0.00580
   9095.00        0.03223       -0.00684
   9096.00        0.03613       -0.00783
   9097.00        0.04004       -0.00879
   9098.00        0.04346       -0.00972
   9099.00        0.04688       -0.01064
   9100.00        0.05029       -0.01149
   9101.00        0.05371       -0.01233
   9102.00        0.05713       -0.01314
   9103.00        0.06055       -0.01390
   9104.00        0.06348       -0.01463
   9105.00        0.06641       -0.01534
   9106.00        0.06934       -0.01599
   9107.00        0.07227       -0.01662
   9108.00        0.07471       -0.01720
   9109.00        0.07715       -0.01775
   9110.00        0.07959       -0.01825
   9111.00        0.08154       -0.01871
   9112.00        0.08350       -0.01913
   9113.00        0.08545       -0.01952
   9114.00        0.08691       -0.01985
   9115.00        0.08838       -0.02014
   9116.00        0.08984       -0.02040
   9117.00        0.09082       -0.02061
   9118.00        0.09180       -0.02077
   9119.00        0.09277       -0.02089
   9120.00        0.09326       -0.02095
   9121.00        0.09375       -0.02098
   9122.00        0.09375       -0.02095
   9123.00        0.09375       -0.02087
   9124.00        0.09375       -0.02075
   9125.00        0.09375       -0.02058
   9126.00        0.09326       -0.02036
   9127.00        0.09277       -0.02008
   9128.00        0.09229       -0.01976
   9129.00        0.09131       -0.01938
   9130.00        0.09033       -0.01895
   9131.00        0.08936       -0.01846
   9132.00        0.08838       -0.01793
   9133.00        0.08691       -0.01735
   9134.00        0.08545       -0.01671
   9135.00        0.08398       -0.01602
   9136.00        0.08252       -0.01527
   9137.00        0.08105       -0.01448
   9138.00        0.07910       -0.01363
   9139.00        0.07715       -0.01273
   9140.00        0.07520       -0.01176
   9141.00        0.07324       -0.01076
   9142.00        0.07129       -0.00970
   9143.00        0.06934       -0.00859
   9144.00        0.06738       -0.00743
   9145.00        0.06543       -0.00623
   9146.00        0.06348       -0.00496
   9147.00        0.06152       -0.00365
   9148.00        0.05957       -0.00229
   9149.00        0.05762       -0.00090
   9150.00        0.05566        0.00055
   9151.00        0.05371        0.00204
   9152.00        0.05176        0.00359
   9153.00        0.04980        0.00516
   9154.00        0.04785        0.00677
   9155.00        0.04590        0.00842
   9156.00        0.04395        0.01012
   9157.00        0.04199        0.01186
   9158.00        0.04004        0.01361
   9159.00        0.03857        0.01541
   9160.00        0.03711        0.01723
   9161.00        0.03564        0.01909
   9162.00        0.03418        0.02097
   9163.00        0.03271        0.02287
   9164.00        0.03125        0.02480
   9165.00        0.02979        0.02673
   9166.00        0.02832        0.02870
   9167.00        0.02734        0.03069
   9168.00        0.02637        0.03267
   9169.00        0.02539        0.03467
   9170.00        0.02441        0.03668
   9171.00        0.02344        0.03870
   9172.00        0.02246        0.04071
   9173.00        0.02148        0.04274
   9174.00        0.02051        0.04475
   9175.00        0.01953        0.04677
   9176.00        0.01904        0.04877
   9177.00        0.01855        0.05077
   9178.00        0.01807        0.05275
   9179.00        0.01758        0.05473
   9180.00        0.01709        0.05669
   9181.00        0.01660        0.05862
   9182.00        0.01611        0.06053
   9183.00        0.01562        0.06242
   9184.00        0.01514        0.06429
   9185.00        0.01465        0.06612
   9186.00        0.01416        0.06792
   9187.00        0.01367        0.06969
   9188.00        0.01318        0.07143
   9189.00        0.01270        0.07312
   9190.00        0.01221        0.07478
   9191.00        0.01172        0.07640
   9192.00        0.01074        0.07797
   9193.00        0.00977        0.07950
   9194.00        0.00879        0.08098
   9195.00        0.00781        0.08241
   9196.00        0.00684        0.08380
   9197.00        0.00586        0.08513
   9198.00        0.00488        0.08641
   9199.00        0.00391        0.08763
   9200.00        0.00293        0.08881
   9201.00        0.00146        0.08992
   9202.00        0.00000        0.09097
   9203.00       -0.00146        0.09198
   9204.00       -0.00293        0.09293
   9205.00       -0.00439        0.09381
   9206.00       -0.00586        0.09464
   9207.00       -0.00732        0.09540
   9208.00       -0.00928        0.09610
   9209.00       -0.01123        0.09674
   9210.00       -0.01318        0.09734
   9211.00       -0.01514        0.09785
   9212.00       -0.01709        0.09833
   9213.00       -0.01904        0.09874
   9214.00       -0.02100        0.09909
   9215.00       -0.02295        0.09938
   9216.00       -0.02490        0.09962
   9217.00       -0.02686        0.09979
   9218.00       -0.02881        0.09993
   9219.00       -0.03125        0.09999
   9220.00       -0.03369        0.10002
   9221.00       -0.03613        0.09998
   9222.00       -0.03857        0.09990
   9223.00       -0.04102        0.09976
   9224.00       -0.04346        0.09959
   9225.00       -0.04541        0.09937
   9226.00       -0.04736        0.09909
   9227.00       -0.04932        0.09879
   9228.00       -0.05127        0.09843
   9229.00       -0.05322        0.09804
   9230.00       -0.05518        0.09761
   9231.00       -0.05713        0.09714
   9232.00       -0.05908        0.09665
   9233.00       -0.06104        0.09612
   9234.00       -0.06299        0.09555
   9235.00       -0.06445        0.09497
   9236.00       -0.06592        0.09436
   9237.00       -0.06738        0.09372
   9238.00       -0.06885        0.09306
   9239.00       -0.07031        0.09239
   9240.00       -0.07129        0.09171
   9241.00       -0.07227        0.09099
   9242.00       -0.07324        0.09027
   9243.00       -0.07422        0.08954
   9244.00       -0.07471        0.08881
   9245.00       -0.07520        0.08806
   9246.00       -0.07568        0.08731
   9247.00       -0.07617        0.08655
   9248.00       -0.07666        0.08578
   9249.00       -0.07666        0.08504
   9250.00       -0.07666        0.08427
   9251.00       -0.07666        0.08353
   9252.00       -0.07666        0.08278
   9253.00       -0.07617        0.08205
   9254.00       -0.07568        0.08131
   9255.00       -0.07520        0.08060
   9256.00       -0.07471        0.07988
   9257.00       -0.07373        0.07918
   9258.00       -0.07275        0.07851
   9259.00       -0.07178        0.07784
   9260.00       -0.07080        0.07718
   9261.00       -0.06982        0.07655
   9262.00       -0.06885        0.07593
   9263.00       -0.06738        0.07533
   9264.00       -0.06592        0.07477
   9265.00       -0.06445        0.07420
   9266.00       -0.06299        0.07367
   9267.00       -0.06152        0.07315
   9268.00       -0.06006        0.07266
   9269.00       -0.05859        0.07220
   9270.00       -0.05713        0.07175
   9271.00       -0.05566        0.07133
   9272.00       -0.05420        0.07094
   9273.00       -0.05273        0.07056
   9274.00       -0.05127        0.07021
   9275.00       -0.04980        0.06989
   9276.00       -0.04834        0.06958
   9277.00       -0.04688        0.06929
   9278.00       -0.04541        0.06903
   9279.00       -0.04395        0.06880
   9280.00       -0.04248        0.06859
   9281.00       -0.04102        0.06841
   9282.00       -0.03955        0.06824
   9283.00       -0.03809        0.06808
   9284.00       -0.03662        0.06796
   9285.00       -0.03516        0.06786
   9286.00       -0.03418        0.06776
   9287.00       -0.03320        0.06769
   9288.00       -0.03223        0.06764
   9289.00       -0.03125        0.06761
   9290.00       -0.03027        0.06758
   9291.00       -0.02930        0.06758
   9292.00       -0.02881        0.06760
   9293.00       -0.02832        0.06761
   9294.00       -0.02783        0.06764
   9295.00       -0.02734        0.06770
   9296.00       -0.02686        0.06775
   9297.00       -0.02686        0.06781
   9298.00       -0.02686        0.06789
   9299.00       -0.02686        0.06796
   9300.00       -0.02686        0.06805
   9301.00       -0.02686        0.06813
   9302.00       -0.02686        0.06822
   9303.00       -0.02686        0.06831
   9304.00       -0.02734        0.06841
   9305.00       -0.02783        0.06850
   9306.00       -0.02832        0.06859
   9307.00       -0.02881        0.06868
   9308.00       -0.02930        0.06876
   9309.00       -0.02979        0.06883
   9310.00       -0.03027        0.06889
   9311.00       -0.03076        0.06894
   9312.00       -0.03125        0.06898
   9313.00       -0.03174        0.06902
   9314.00       -0.03223        0.06905
   9315.00       -0.03271        0.06905
   9316.00       -0.03320        0.06903
   9317.00       -0.03369        0.06900
   9318.00       -0.03418        0.06895
   9319.00       -0.03467        0.06888
   9320.00       -0.03516        0.06877
   9321.00       -0.03564        0.06866
   9322.00       -0.03613        0.06851
   9323.00       -0.03662        0.06834
   9324.00       -0.03711        0.06813
   9325.00       -0.03711        0.06790
   9326.00       -0.03711        0.06763
   9327.00       -0.03711        0.06732
   9328.00       -0.03711        0.06699
   9329.00       -0.03711        0.06662
   9330.00       -0.03711        0.06621
   9331.00       -0.03662        0.06575
   9332.00       -0.03613        0.06525
   9333.00       -0.03564        0.06471
   9334.00       -0.03516        0.06412
   9335.00       -0.03467        0.06348
   9336.00       -0.03369        0.06281
   9337.00       -0.03271        0.06207
   9338.00       -0.03174        0.06128
   9339.00       -0.03076        0.06044
   9340.00       -0.02930        0.05956
   9341.00       -0.02783        0.05861
   9342.00       -0.02637        0.05760
   9343.00       -0.02490        0.05655
   9344.00       -0.02344        0.05544
   9345.00       -0.02148        0.05424
   9346.00       -0.01953        0.05301
   9347.00       -0.01758        0.05171
   9348.00       -0.01562        0.05034
   9349.00       -0.01367        0.04892
   9350.00       -0.01172        0.04742
   9351.00       -0.00977        0.04587
   9352.00       -0.00732        0.04425
   9353.00       -0.00488        0.04256
   9354.00       -0.00244        0.04080
   9355.00        0.00000        0.03899
   9356.00        0.00244        0.03709
   9357.00        0.00488        0.03514
   9358.00        0.00732        0.03313
   9359.00        0.00977        0.03105
   9360.00        0.01221        0.02890
   9361.00        0.01465        0.02669
   9362.00        0.01660        0.02441
   9363.00        0.01855        0.02206
   9364.00        0.02051        0.01967
   9365.00        0.02246        0.01720
   9366.00        0.02441        0.01468
   9367.00        0.02637        0.01210
   9368.00        0.02832        0.00946
   9369.00        0.02979        0.00676
   9370.00        0.03125        0.00401
   9371.00        0.03271        0.00121
   9372.00        0.03418       -0.00165
   9373.00        0.03516       -0.00455
   9374.00        0.03613       -0.00749
   9375.00        0.03711       -0.01050
   9376.00        0.03760       -0.01352
   9377.00        0.03809       -0.01660
   9378.00        0.03857       -0.01970
   9379.00        0.03857       -0.02284
   9380.00        0.03857       -0.02602
   9381.00        0.03857       -0.02921
   9382.00        0.03809       -0.03242
   9383.00        0.03760       -0.03568
   9384.00        0.03711       -0.03893
   9385.00        0.03613       -0.04221
   9386.00        0.03516       -0.04549
   9387.00        0.03418       -0.04878
   9388.00        0.03271       -0.05208
   9389.00        0.03125       -0.05537
   9390.00        0.02979       -0.05865
   9391.00        0.02832       -0.06194
   9392.00        0.02637       -0.06522
   9393.00        0.02441       -0.06847
   9394.00        0.02246       -0.07172
   9395.00        0.02051       -0.07492
   9396.00        0.01807       -0.07812
   9397.00        0.01562       -0.08128
   9398.00        0.01318       -0.08441
   9399.00        0.01074       -0.08749
   9400.00        0.00830       -0.09055
   9401.00        0.00537       -0.09357
   9402.00        0.00244       -0.09653
   9403.00       -0.00049       -0.09943
   9404.00       -0.00342       -0.10229
   9405.00       -0.00635       -0.10509
   9406.00       -0.00928       -0.10783
   9407.00       -0.01221       -0.11050
   9408.00       -0.01514       -0.11311
   9409.00       -0.01807       -0.11566
   9410.00       -0.02100       -0.11813
   9411.00       -0.02393       -0.12053
   9412.00       -0.02686       -0.12286
   9413.00       -0.02979       -0.12511
   9414.00       -0.03223       -0.12727
   9415.00       -0.03467       -0.12936
   9416.00       -0.03711       -0.13136
   9417.00       -0.03955       -0.13329
   9418.00       -0.04199       -0.13512
   9419.00       -0.04395       -0.13687
   9420.00       -0.04590       -0.13852
   9421.00       -0.04785       -0.14011
   9422.00       -0.04980       -0.14159
   9423.00       -0.05127       -0.14297
   9424.00       -0.05273       -0.14429
   9425.00       -0.05420       -0.14551
   9426.00       -0.05518       -0.14664
   9427.00       -0.05615       -0.14767
   9428.00       -0.05664       -0.14862
   9429.00       -0.05713       -0.14949
   9430.00       -0.05762       -0.15027
   9431.00       -0.05762       -0.15097
   9432.00       -0.05762       -0.15158
   9433.00       -0.05713       -0.15210
   9434.00       -0.05664       -0.15256
   9435.00       -0.05615       -0.15292
   9436.00       -0.05518       -0.15321
   9437.00       -0.05420       -0.15343
   9438.00       -0.05322       -0.15356
   9439.00       -0.05176       -0.15364
   9440.00       -0.05029       -0.15364
   9441.00       -0.04883       -0.15358
   9442.00       -0.04688       -0.15346
   9443.00       -0.04492       -0.15326
   9444.00       -0.04297       -0.15302
   9445.00       -0.04053       -0.15271
   9446.00       -0.03809       -0.15236
   9447.00       -0.03564       -0.15195
   9448.00       -0.03320       -0.15150
   9449.00       -0.03027       -0.15100
   9450.00       -0.02734       -0.15047
   9451.00       -0.02441       -0.14989
   9452.00       -0.02148       -0.14926
   9453.00       -0.01855       -0.14862
   9454.00       -0.01562       -0.14793
   9455.00       -0.01270       -0.14723
   9456.00       -0.00977       -0.14650
   9457.00       -0.00635       -0.14575
   9458.00       -0.00293       -0.14497
   9459.00        0.00049       -0.14418
   9460.00        0.00342       -0.14339
   9461.00        0.00635       -0.14256
   9462.00        0.00928       -0.14174
   9463.00        0.01221       -0.14090
   9464.00        0.01514       -0.14006
   9465.00        0.01807       -0.13922
   9466.00        0.02100       -0.13837
   9467.00        0.02393       -0.13753
   9468.00        0.02637       -0.13669
   9469.00        0.02881       -0.13583
   9470.00        0.03125       -0.13499
   9471.00        0.03369       -0.13417
   9472.00        0.03564       -0.13333
   9473.00        0.03760       -0.13252
   9474.00        0.03955       -0.13170
   9475.00        0.04102       -0.13091
   9476.00        0.04248       -0.13010
   9477.00        0.04395       -0.12932
   9478.00        0.04492       -0.12854
   9479.00        0.04590       -0.12776
   9480.00        0.04688       -0.12701
   9481.00        0.04736       -0.12625
   9482.00        0.04785       -0.12550
   9483.00        0.04834       -0.12477
   9484.00        0.04834       -0.12404
   9485.00        0.04834       -0.12332
   9486.00        0.04834       -0.12260
   9487.00        0.04785       -0.12189
   9488.00        0.04736       -0.12119
   9489.00        0.04688       -0.12047
   9490.00        0.04590       -0.11977
   9491.00        0.04492       -0.11905
   9492.00        0.04395       -0.11835
   9493.00        0.04248       -0.11763
   9494.00        0.04102       -0.11691
   9495.00        0.03955       -0.11618
   9496.00        0.03809       -0.11545
   9497.00        0.03613       -0.11470
   9498.00        0.03418       -0.11394
   9499.00        0.03223       -0.11316
   9500.00        0.03027       -0.11237
   9501.00        0.02832       -0.11157
   9502.00        0.02588       -0.11073
   9503.00        0.02344       -0.10989
   9504.00        0.02100       -0.10901
   9505.00        0.01855       -0.10811
   9506.00        0.01611       -0.10719
   9507.00        0.01367       -0.10623
   9508.00        0.01123       -0.10524
   9509.00        0.00879       -0.10423
   9510.00        0.00635       -0.10318
   9511.00        0.00391       -0.10208
   9512.00        0.00146       -0.10097
   9513.00       -0.00098       -0.09981
   9514.00       -0.00342       -0.09860
   9515.00       -0.00586       -0.09735
   9516.00       -0.00830       -0.09607
   9517.00       -0.01074       -0.09474
   9518.00       -0.01318       -0.09337
   9519.00       -0.01562       -0.09195
   9520.00       -0.01758       -0.09048
   9521.00       -0.01953       -0.08897
   9522.00       -0.02148       -0.08742
   9523.00       -0.02344       -0.08582
   9524.00       -0.02539       -0.08417
   9525.00       -0.02734       -0.08246
   9526.00       -0.02881       -0.08072
   9527.00       -0.03027       -0.07892
   9528.00       -0.03174       -0.07707
   9529.00       -0.03320       -0.07518
   9530.00       -0.03467       -0.07323
   9531.00       -0.03564       -0.07124
   9532.00       -0.03662       -0.06920
   9533.00       -0.03760       -0.06711
   9534.00       -0.03857       -0.06497
   9535.00       -0.03955       -0.06279
   9536.00       -0.04004       -0.06056
   9537.00       -0.04053       -0.05829
   9538.00       -0.04102       -0.05598
   9539.00       -0.04150       -0.05362
   9540.00       -0.04199       -0.05122
   9541.00       -0.04199       -0.04877
   9542.00       -0.04199       -0.04630
   9543.00       -0.04199       -0.04376
   9544.00       -0.04199       -0.04121
   9545.00       -0.04199       -0.03860
   9546.00       -0.04199       -0.03598
   9547.00       -0.04199       -0.03331
   9548.00       -0.04199       -0.03061
   9549.00       -0.04150       -0.02788
   9550.00       -0.04102       -0.02512
   9551.00       -0.04053       -0.02232
   9552.00       -0.04004       -0.01950
   9553.00       -0.03955       -0.01666
   9554.00       -0.03906       -0.01379
   9555.00       -0.03857       -0.01089
   9556.00       -0.03809       -0.00798
   9557.00       -0.03760       -0.00505
   9558.00       -0.03711       -0.00209
   9559.00       -0.03662        0.00089
   9560.00       -0.03613        0.00388
   9561.00       -0.03564        0.00687
   9562.00       -0.03516        0.00989
   9563.00       -0.03516        0.01292
   9564.00       -0.03516        0.01596
   9565.00       -0.03516        0.01901
   9566.00       -0.03516        0.02208
   9567.00       -0.03516        0.02515
   9568.00       -0.03516        0.02823
   9569.00       -0.03516        0.03131
   9570.00       -0.03516        0.03439
   9571.00       -0.03516        0.03748
   9572.00       -0.03516        0.04057
   9573.00       -0.03516        0.04367
   9574.00       -0.03516        0.04675
   9575.00       -0.03564        0.04985
   9576.00       -0.03613        0.05295
   9577.00       -0.03662        0.05603
   9578.00       -0.03711        0.05913
   9579.00       -0.03760        0.06221
   9580.00       -0.03809        0.06528
   9581.00       -0.03857        0.06836
   9582.00       -0.03906        0.07141
   9583.00       -0.03955        0.07448
   9584.00       -0.04004        0.07753
   9585.00       -0.04053        0.08057
   9586.00       -0.04102        0.08360
   9587.00       -0.04150        0.08662
   9588.00       -0.04199        0.08963
   9589.00       -0.04248        0.09264
   9590.00       -0.04297        0.09563
   9591.00       -0.04346        0.09860
   9592.00       -0.04395        0.10156
   9593.00       -0.04443        0.10451
   9594.00       -0.04492        0.10744
   9595.00       -0.04541        0.11035
   9596.00       -0.04590        0.11327
   9597.00       -0.04639        0.11615
   9598.00       -0.04688        0.11902
   9599.00       -0.04688        0.12186
   9600.00       -0.04688        0.12469
   9601.00       -0.04688        0.12750
   9602.00       -0.04688        0.13029
   9603.00       -0.04688        0.13306
   9604.00       -0.04688        0.13580
   9605.00       -0.04639        0.13853
   9606.00       -0.04590        0.14124
   9607.00       -0.04541        0.14391
   9608.00       -0.04492        0.14656
   9609.00       -0.04443        0.14919
   9610.00       -0.04346        0.15178
   9611.00       -0.04248        0.15436
   9612.00       -0.04150        0.15691
   9613.00       -0.04053        0.15942
   9614.00       -0.03955        0.16191
   9615.00       -0.03809        0.16437
   9616.00       -0.03662        0.16679
   9617.00       -0.03516        0.16919
   9618.00       -0.03369        0.17154
   9619.00       -0.03223        0.17387
   9620.00       -0.03027        0.17618
   9621.00       -0.02832        0.17844
   9622.00       -0.02637        0.18066
   9623.00       -0.02441        0.18285
   9624.00       -0.02246        0.18501
   9625.00       -0.02051        0.18712
   9626.00       -0.01807        0.18921
   9627.00       -0.01562        0.19125
   9628.00       -0.01318        0.19325
   9629.00       -0.01074        0.19524
   9630.00       -0.00830        0.19716
   9631.00       -0.00586        0.19905
   9632.00       -0.00342        0.20091
   9633.00       -0.00098        0.20271
   9634.00        0.00146        0.20450
   9635.00        0.00391        0.20624
   9636.00        0.00635        0.20793
   9637.00        0.00879        0.20959
   9638.00        0.01123        0.21121
   9639.00        0.01367        0.21278
   9640.00        0.01611        0.21432
   9641.00        0.01855        0.21584
   9642.00        0.02100        0.21730
   9643.00        0.02295        0.21873
   9644.00        0.02490        0.22012
   9645.00        0.02686        0.22148
   9646.00        0.02881        0.22279
   9647.00        0.03076        0.22408
   9648.00        0.03271        0.22533
   9649.00        0.03418        0.22655
   9650.00        0.03564        0.22772
   9651.00        0.03711        0.22887
   9652.00        0.03857        0.22998
   9653.00        0.03955        0.23108
   9654.00        0.04053        0.23213
   9655.00        0.04150        0.23315
   9656.00        0.04248        0.23416
   9657.00        0.04297        0.23514
   9658.00        0.04346        0.23608
   9659.00        0.04395        0.23700
   9660.00        0.04395        0.23790
   9661.00        0.04395        0.23878
   9662.00        0.04395        0.23964
   9663.00        0.04395        0.24046
   9664.00        0.04346        0.24129
   9665.00        0.04297        0.24208
   9666.00        0.04248        0.24286
   9667.00        0.04150        0.24362
   9668.00        0.04053        0.24437
   9669.00        0.03955        0.24510
   9670.00        0.03857        0.24582
   9671.00        0.03711        0.24652
   9672.00        0.03564        0.24722
   9673.00        0.03418        0.24791
   9674.00        0.03271        0.24860
   9675.00        0.03125        0.24925
   9676.00        0.02979        0.24992
   9677.00        0.02783        0.25058
   9678.00        0.02588        0.25124
   9679.00        0.02393        0.25188
   9680.00        0.02197        0.25252
   9681.00        0.02002        0.25316
   9682.00        0.01807        0.25378
   9683.00        0.01611        0.25443
   9684.00        0.01416        0.25507
   9685.00        0.01221        0.25569
   9686.00        0.01025        0.25632
   9687.00        0.00830        0.25696
   9688.00        0.00635        0.25758
   9689.00        0.00439        0.25822
   9690.00        0.00244        0.25887
   9691.00        0.00049        0.25949
   9692.00       -0.00146        0.26013
   9693.00       -0.00342        0.26077
   9694.00       -0.00537        0.26143
   9695.00       -0.00684        0.26207
   9696.00       -0.00830        0.26273
   9697.00       -0.00977        0.26338
   9698.00       -0.01123        0.26404
   9699.00       -0.01270        0.26471
   9700.00       -0.01416        0.26538
   9701.00       -0.01514        0.26605
   9702.00       -0.01611        0.26672
   9703.00       -0.01709        0.26741
   9704.00       -0.01807        0.26810
   9705.00       -0.01904        0.26880
   9706.00       -0.01953        0.26949
   9707.00       -0.02002        0.27020
   9708.00       -0.02051        0.27090
   9709.00       -0.02100        0.27162
   9710.00       -0.02148        0.27234
   9711.00       -0.02148        0.27307
   9712.00       -0.02148        0.27380
   9713.00       -0.02148        0.27455
   9714.00       -0.02148        0.27530
   9715.00       -0.02148        0.27605
   9716.00       -0.02100        0.27681
   9717.00       -0.02051        0.27759
   9718.00       -0.02002        0.27837
   9719.00       -0.01953        0.27916
   9720.00       -0.01904        0.27997
   9721.00       -0.01855        0.28078
   9722.00       -0.01758        0.28160
   9723.00       -0.01660        0.28242
   9724.00       -0.01562        0.28328
   9725.00       -0.01465        0.28413
   9726.00       -0.01367        0.28500
   9727.00       -0.01270        0.28589
   9728.00       -0.01172        0.28679
   9729.00       -0.01074        0.28770
   9730.00       -0.00977        0.28864
   9731.00       -0.00879        0.28958
   9732.00       -0.00781        0.29056
   9733.00       -0.00684        0.29153
   9734.00       -0.00586        0.29254
   9735.00       -0.00488        0.29358
   9736.00       -0.00391        0.29463
   9737.00       -0.00293        0.29570
   9738.00       -0.00244        0.29680
   9739.00       -0.00195        0.29791
   9740.00       -0.00146        0.29906
   9741.00       -0.00098        0.30023
   9742.00       -0.00049        0.30144
   9743.00        0.00000        0.30266
   9744.00        0.00000        0.30391
   9745.00        0.00000        0.30521
   9746.00        0.00000        0.30652
   9747.00        0.00000        0.30786
   9748.00        0.00000        0.30925
   9749.00       -0.00049        0.31067
   9750.00       -0.00098        0.31212
   9751.00       -0.00146        0.31360
   9752.00       -0.00195        0.31511
   9753.00       -0.00244        0.31667
   9754.00       -0.00342        0.31825
   9755.00       -0.00439        0.31987
[truncated: 42,846 more chars]
