# Supplementary material for: The near-field tsunami generated by the 15 January 2022 eruption of the Hunga Tonga-Hunga Ha’apai volcano and its impact on Tongatapu, Tonga
Source: Sci Rep. 2022 Sep 7;12:15187. doi: 10.1038/s41598-022-19486-w (PMC9452557; doi:10.1038/s41598-022-19486-w)
Supplement: Supplementary file 4 — Supplementary Information 4. [file 41598_2022_19486_MOESM4_ESM.zip › Output-Point_R0_550TNT.txt]

      0.00        0.00000        0.00000
      1.00        0.00000        0.00000
      2.00        0.00000        0.00000
      3.00        0.00000        0.00000
      4.00        0.00000        0.00000
      5.00        0.00000        0.00000
      6.00        0.00000        0.00000
      7.00        0.00000        0.00000
      8.00        0.00000        0.00000
      9.00        0.00000        0.00000
     10.00        0.00000        0.00000
     11.00        0.00000        0.00000
     12.00        0.00000        0.00000
     13.00        0.00000        0.00000
     14.00        0.00000        0.00000
     15.00        0.00000        0.00000
     16.00        0.00000        0.00000
     17.00        0.00000        0.00000
     18.00        0.00000        0.00000
     19.00        0.00000        0.00000
     20.00        0.00000        0.00000
     21.00        0.00000        0.00000
     22.00        0.00000        0.00000
     23.00        0.00000        0.00000
     24.00        0.00000        0.00000
     25.00        0.00000        0.00000
     26.00        0.00000        0.00000
     27.00        0.00000        0.00000
     28.00        0.00000        0.00000
     29.00        0.00000        0.00000
     30.00        0.00000        0.00000
     31.00        0.00000        0.00000
     32.00        0.00000        0.00000
     33.00        0.00000        0.00000
     34.00        0.00000        0.00000
     35.00        0.00000        0.00000
     36.00        0.00000        0.00000
     37.00        0.00000        0.00000
     38.00        0.00000        0.00000
     39.00        0.00000        0.00000
     40.00        0.00000        0.00000
     41.00        0.00000        0.00000
     42.00        0.00000        0.00000
     43.00        0.00000        0.00000
     44.00        0.00000        0.00000
     45.00        0.00000        0.00000
     46.00        0.00000        0.00000
     47.00        0.00000        0.00000
     48.00        0.00000        0.00000
     49.00        0.00000        0.00000
     50.00        0.00000        0.00000
     51.00        0.00000        0.00000
     52.00        0.00000        0.00000
     53.00        0.00000        0.00000
     54.00        0.00000        0.00000
     55.00        0.00000        0.00000
     56.00        0.00000        0.00000
     57.00        0.00000        0.00000
     58.00        0.00000        0.00000
     59.00        0.00000        0.00000
     60.00        0.00000        0.00000
     61.00        0.00000        0.00000
     62.00        0.00000        0.00000
     63.00        0.00000        0.00000
     64.00        0.00000        0.00000
     65.00        0.00000        0.00000
     66.00        0.00000        0.00000
     67.00        0.00000        0.00000
     68.00        0.00000        0.00000
     69.00        0.00000        0.00000
     70.00        0.00000        0.00000
     71.00        0.00000        0.00000
     72.00        0.00000        0.00000
     73.00        0.00000        0.00000
     74.00        0.00000        0.00000
     75.00        0.00000        0.00000
     76.00        0.00000        0.00000
     77.00        0.00000        0.00000
     78.00        0.00000        0.00000
     79.00        0.00000        0.00000
     80.00        0.00000        0.00000
     81.00        0.00000        0.00000
     82.00        0.00000        0.00000
     83.00        0.00000        0.00000
     84.00        0.00000        0.00000
     85.00        0.00000        0.00000
     86.00        0.00000        0.00000
     87.00        0.00000        0.00000
     88.00        0.00000        0.00000
     89.00        0.00000        0.00000
     90.00        0.00000        0.00000
     91.00        0.00000        0.00000
     92.00        0.00000        0.00000
     93.00        0.00000        0.00000
     94.00        0.00000        0.00000
     95.00        0.00000        0.00000
     96.00        0.00000        0.00000
     97.00        0.00000        0.00000
     98.00        0.00000        0.00000
     99.00        0.00000        0.00000
    100.00        0.00000        0.00000
    101.00        0.00000        0.00000
    102.00        0.00000        0.00000
    103.00        0.00000        0.00000
    104.00        0.00000        0.00000
    105.00        0.00000        0.00000
    106.00        0.00000        0.00000
    107.00        0.00000        0.00000
    108.00        0.00000        0.00000
    109.00        0.00000        0.00000
    110.00        0.00000        0.00000
    111.00        0.00000        0.00000
    112.00        0.00000        0.00000
    113.00        0.00000        0.00000
    114.00        0.00000        0.00000
    115.00        0.00000        0.00000
    116.00        0.00000        0.00000
    117.00        0.00000        0.00000
    118.00        0.00000        0.00000
    119.00        0.00000        0.00000
    120.00        0.00000        0.00000
    121.00        0.00000        0.00000
    122.00        0.00000        0.00000
    123.00        0.00000        0.00000
    124.00        0.00000        0.00000
    125.00        0.00000        0.00000
    126.00        0.00000        0.00000
    127.00        0.00000        0.00000
    128.00        0.00000        0.00000
    129.00        0.00000        0.00000
    130.00        0.00000        0.00000
    131.00        0.00000        0.00000
    132.00        0.00000        0.00000
    133.00        0.00000        0.00000
    134.00        0.00000        0.00000
    135.00        0.00000        0.00000
    136.00        0.00000        0.00000
    137.00        0.00000        0.00000
    138.00        0.00000        0.00000
    139.00        0.00000        0.00000
    140.00        0.00000        0.00000
    141.00        0.00000        0.00000
    142.00        0.00000        0.00000
    143.00        0.00000        0.00000
    144.00        0.00000        0.00000
    145.00        0.00000        0.00000
    146.00        0.00000        0.00000
    147.00        0.00000        0.00000
    148.00        0.00000        0.00000
    149.00        0.00000        0.00000
    150.00        0.00000        0.00000
    151.00        0.00000        0.00000
    152.00        0.00000        0.00000
    153.00        0.00000        0.00000
    154.00        0.00000        0.00000
    155.00        0.00000        0.00000
    156.00        0.00000        0.00000
    157.00        0.00000        0.00000
    158.00        0.00000        0.00000
    159.00        0.00000        0.00000
    160.00        0.00000        0.00000
    161.00        0.00000        0.00000
    162.00        0.00000        0.00000
    163.00        0.00000        0.00000
    164.00        0.00000        0.00000
    165.00        0.00000        0.00000
    166.00        0.00000        0.00000
    167.00        0.00000        0.00000
    168.00        0.00000        0.00000
    169.00        0.00000        0.00000
    170.00        0.00000        0.00000
    171.00        0.00000        0.00000
    172.00        0.00000        0.00000
    173.00        0.00000        0.00000
    174.00        0.00000        0.00000
    175.00        0.00000        0.00000
    176.00        0.00000        0.00000
    177.00        0.00000        0.00000
    178.00        0.00000        0.00000
    179.00        0.00000        0.00000
    180.00        0.00000        0.00000
    181.00        0.00000        0.00000
    182.00        0.00000        0.00000
    183.00        0.00000        0.00000
    184.00        0.00000        0.00000
    185.00        0.00000        0.00000
    186.00        0.00000        0.00000
    187.00        0.00000        0.00000
    188.00        0.00000        0.00000
    189.00        0.00000        0.00000
    190.00        0.00000        0.00000
    191.00        0.00000        0.00000
    192.00        0.00000        0.00000
    193.00        0.00000        0.00000
    194.00        0.00000        0.00000
    195.00        0.00000        0.00000
    196.00        0.00000        0.00000
    197.00        0.00000        0.00000
    198.00        0.00000        0.00000
    199.00        0.00000        0.00000
    200.00        0.00000        0.00000
    201.00        0.00000        0.00000
    202.00        0.00000        0.00000
    203.00        0.00000        0.00000
    204.00        0.00000        0.00000
    205.00        0.00000        0.00000
    206.00        0.00000        0.00000
    207.00        0.00000        0.00000
    208.00        0.00000        0.00000
    209.00        0.00000        0.00000
    210.00        0.00000        0.00000
    211.00        0.00000        0.00000
    212.00        0.00000        0.00000
    213.00        0.00000        0.00000
    214.00        0.00000        0.00000
    215.00        0.00000        0.00000
    216.00        0.00000        0.00000
    217.00        0.00000        0.00000
    218.00        0.00000        0.00000
    219.00        0.00000        0.00000
    220.00        0.00000        0.00000
    221.00        0.00000        0.00000
    222.00        0.00000        0.00000
    223.00        0.00000        0.00000
    224.00        0.00000        0.00000
    225.00        0.00000        0.00000
    226.00        0.00000        0.00000
    227.00        0.00000        0.00000
    228.00        0.00000        0.00000
    229.00        0.00000        0.00000
    230.00        0.00000        0.00000
    231.00        0.00000        0.00000
    232.00        0.00000        0.00000
    233.00        0.00000        0.00000
    234.00        0.00000        0.00000
    235.00        0.00000        0.00000
    236.00        0.00000        0.00000
    237.00        0.00000        0.00000
    238.00        0.00000        0.00000
    239.00        0.00000        0.00000
    240.00        0.00000        0.00000
    241.00        0.00000        0.00000
    242.00        0.00000        0.00000
    243.00        0.00000        0.00000
    244.00        0.00000        0.00000
    245.00        0.00000        0.00000
    246.00        0.00000        0.00000
    247.00        0.00000        0.00000
    248.00        0.00000        0.00000
    249.00        0.00000        0.00000
    250.00        0.00000        0.00000
    251.00        0.00000        0.00000
    252.00        0.00000        0.00000
    253.00        0.00000        0.00000
    254.00        0.00000        0.00000
    255.00        0.00000        0.00000
    256.00        0.00000        0.00000
    257.00        0.00000        0.00000
    258.00        0.00000        0.00000
    259.00        0.00000        0.00000
    260.00        0.00000        0.00000
    261.00        0.00000        0.00000
    262.00        0.00000        0.00000
    263.00        0.00000        0.00000
    264.00        0.00000        0.00000
    265.00        0.00000        0.00000
    266.00        0.00000        0.00000
    267.00        0.00000        0.00000
    268.00        0.00000        0.00000
    269.00        0.00000        0.00000
    270.00        0.00000        0.00000
    271.00        0.00000        0.00000
    272.00        0.00000        0.00000
    273.00        0.00000        0.00000
    274.00        0.00000        0.00000
    275.00        0.00000        0.00000
    276.00        0.00000        0.00000
    277.00        0.00000        0.00000
    278.00        0.00000        0.00000
    279.00        0.00000        0.00000
    280.00        0.00000        0.00000
    281.00        0.00000        0.00000
    282.00        0.00000        0.00000
    283.00        0.00000        0.00000
    284.00        0.00000        0.00000
    285.00        0.00000        0.00000
    286.00        0.00000        0.00000
    287.00        0.00000        0.00000
    288.00        0.00000        0.00000
    289.00        0.00000        0.00000
    290.00        0.00000        0.00000
    291.00        0.00000        0.00000
    292.00        0.00000        0.00000
    293.00        0.00000        0.00000
    294.00        0.00000        0.00000
    295.00        0.00000        0.00000
    296.00        0.00000        0.00000
    297.00        0.00000        0.00000
    298.00        0.00000        0.00000
    299.00        0.00000        0.00000
    300.00        0.00000        0.00000
    301.00        0.00000        0.00000
    302.00        0.00000        0.00000
    303.00        0.00000        0.00000
    304.00        0.00000        0.00000
    305.00        0.00000        0.00000
    306.00        0.00000        0.00000
    307.00        0.00000        0.00000
    308.00        0.00000        0.00000
    309.00        0.00000        0.00000
    310.00        0.00000        0.00000
    311.00        0.00000        0.00000
    312.00        0.00000        0.00000
    313.00        0.00000        0.00000
    314.00        0.00000        0.00000
    315.00        0.00000        0.00000
    316.00        0.00000        0.00000
    317.00        0.00000        0.00000
    318.00        0.00000        0.00000
    319.00        0.00000        0.00000
    320.00        0.00000        0.00000
    321.00        0.00000        0.00000
    322.00        0.00000        0.00000
    323.00        0.00000        0.00000
    324.00        0.00000        0.00000
    325.00        0.00000        0.00000
    326.00        0.00000        0.00000
    327.00        0.00000        0.00000
    328.00        0.00000        0.00000
    329.00        0.00000        0.00000
    330.00        0.00000        0.00000
    331.00        0.00000        0.00000
    332.00        0.00000        0.00000
    333.00        0.00000        0.00000
    334.00        0.00000        0.00000
    335.00        0.00000        0.00000
    336.00        0.00000        0.00000
    337.00        0.00000        0.00000
    338.00        0.00000        0.00000
    339.00        0.00000        0.00000
    340.00        0.00000        0.00000
    341.00        0.00000        0.00000
    342.00        0.00000        0.00000
    343.00        0.00000        0.00000
    344.00        0.00000        0.00000
    345.00        0.00000        0.00000
    346.00        0.00000        0.00000
    347.00        0.00000        0.00000
    348.00        0.00000        0.00000
    349.00        0.00000        0.00000
    350.00        0.00000        0.00000
    351.00        0.00000        0.00000
    352.00        0.00000        0.00000
    353.00        0.00000        0.00000
    354.00        0.00000        0.00000
    355.00        0.00000        0.00000
    356.00        0.00000        0.00000
    357.00        0.00000        0.00000
    358.00        0.00000        0.00000
    359.00        0.00000        0.00000
    360.00        0.00000        0.00000
    361.00        0.00000        0.00000
    362.00        0.00000        0.00000
    363.00        0.00000        0.00000
    364.00        0.00000        0.00000
    365.00        0.00000        0.00000
    366.00        0.00000        0.00000
    367.00        0.00000        0.00000
    368.00        0.00000        0.00000
    369.00        0.00000        0.00000
    370.00        0.00000        0.00000
    371.00        0.00000        0.00000
    372.00        0.00000        0.00000
    373.00        0.00000        0.00000
    374.00        0.00000        0.00000
    375.00        0.00000        0.00000
    376.00        0.00000        0.00000
    377.00        0.00000        0.00000
    378.00        0.00000        0.00000
    379.00        0.00000        0.00000
    380.00        0.00000        0.00000
    381.00        0.00000        0.00000
    382.00        0.00000        0.00000
    383.00        0.00000        0.00000
    384.00        0.00000        0.00000
    385.00        0.00000        0.00000
    386.00        0.00000        0.00000
    387.00        0.00000        0.00000
    388.00        0.00000        0.00000
    389.00        0.00000        0.00000
    390.00        0.00000        0.00000
    391.00        0.00000        0.00000
    392.00        0.00000        0.00000
    393.00        0.00000        0.00000
    394.00        0.00000        0.00000
    395.00        0.00000        0.00000
    396.00        0.00000        0.00000
    397.00        0.00000        0.00000
    398.00        0.00000        0.00000
    399.00        0.00000        0.00000
    400.00        0.00000        0.00000
    401.00        0.00000        0.00000
    402.00        0.00000        0.00000
    403.00        0.00000        0.00000
    404.00        0.00000        0.00000
    405.00        0.00000        0.00000
    406.00        0.00000        0.00000
    407.00        0.00000        0.00000
    408.00        0.00000        0.00000
    409.00        0.00000        0.00000
    410.00        0.00000        0.00000
    411.00        0.00000        0.00000
    412.00        0.00000        0.00000
    413.00        0.00000        0.00000
    414.00        0.00000        0.00000
    415.00        0.00000        0.00000
    416.00        0.00000        0.00000
    417.00        0.00000        0.00000
    418.00        0.00000        0.00000
    419.00        0.00000        0.00000
    420.00        0.00000        0.00000
    421.00        0.00000        0.00000
    422.00        0.00000        0.00000
    423.00        0.00000        0.00000
    424.00        0.00000        0.00000
    425.00        0.00000        0.00000
    426.00        0.00000        0.00000
    427.00        0.00000        0.00000
    428.00        0.00000        0.00000
    429.00        0.00000        0.00000
    430.00        0.00000        0.00000
    431.00        0.00000        0.00000
    432.00        0.00000        0.00000
    433.00        0.00000        0.00000
    434.00        0.00000        0.00000
    435.00        0.00000        0.00000
    436.00        0.00000        0.00000
    437.00        0.00000        0.00000
    438.00        0.00000        0.00000
    439.00        0.00000        0.00000
    440.00        0.00000        0.00000
    441.00        0.00000        0.00000
    442.00        0.00000        0.00000
    443.00        0.00000        0.00000
    444.00        0.00000        0.00000
    445.00        0.00000        0.00000
    446.00        0.00000        0.00000
    447.00        0.00000        0.00000
    448.00        0.00000        0.00000
    449.00        0.00000        0.00000
    450.00        0.00000        0.00000
    451.00        0.00000        0.00000
    452.00        0.00000        0.00000
    453.00        0.00000        0.00000
    454.00        0.00000        0.00000
    455.00        0.00000        0.00000
    456.00        0.00000        0.00000
    457.00        0.00000        0.00000
    458.00        0.00000        0.00000
    459.00        0.00000        0.00000
    460.00        0.00000        0.00000
    461.00        0.00000        0.00000
    462.00        0.00000        0.00000
    463.00        0.00000        0.00000
    464.00        0.00000        0.00000
    465.00        0.00000        0.00000
    466.00        0.00000        0.00000
    467.00        0.00000        0.00000
    468.00        0.00000        0.00000
    469.00        0.00000        0.00000
    470.00        0.00000        0.00000
    471.00        0.00000        0.00000
    472.00        0.00000        0.00000
    473.00        0.00000        0.00000
    474.00        0.00000        0.00000
    475.00        0.00000        0.00000
    476.00        0.00000        0.00000
    477.00        0.00000        0.00000
    478.00        0.00000        0.00000
    479.00        0.00000        0.00000
    480.00        0.00000        0.00000
    481.00        0.00000        0.00000
    482.00        0.00000        0.00000
    483.00        0.00000        0.00000
    484.00        0.00000        0.00000
    485.00        0.00000        0.00000
    486.00        0.00000        0.00000
    487.00        0.00000        0.00000
    488.00        0.00000        0.00000
    489.00        0.00000        0.00000
    490.00        0.00000        0.00000
    491.00        0.00000        0.00000
    492.00        0.00000        0.00000
    493.00        0.00000        0.00000
    494.00        0.00000        0.00000
    495.00        0.00000        0.00000
    496.00        0.00000        0.00000
    497.00        0.00000        0.00000
    498.00        0.00000        0.00000
    499.00        0.00000        0.00000
    500.00        0.00000        0.00000
    501.00        0.00000        0.00000
    502.00        0.00000        0.00000
    503.00        0.00000        0.00000
    504.00        0.00000        0.00000
    505.00        0.00000        0.00000
    506.00        0.00000        0.00000
    507.00        0.00000        0.00000
    508.00        0.00000        0.00000
    509.00        0.00000        0.00000
    510.00        0.00000        0.00000
    511.00        0.00000        0.00000
    512.00        0.00000        0.00000
    513.00        0.00000        0.00000
    514.00        0.00000        0.00000
    515.00        0.00000        0.00000
    516.00        0.00000        0.00000
    517.00        0.00000        0.00000
    518.00        0.00000        0.00000
    519.00        0.00000        0.00000
    520.00        0.00000        0.00000
    521.00        0.00000        0.00000
    522.00        0.00000        0.00000
    523.00        0.00000        0.00000
    524.00        0.00000        0.00000
    525.00        0.00000        0.00000
    526.00        0.00000        0.00000
    527.00        0.00000        0.00000
    528.00        0.00000        0.00000
    529.00        0.00000        0.00000
    530.00        0.00000        0.00000
    531.00        0.00000        0.00000
    532.00        0.00000        0.00000
    533.00        0.00000        0.00000
    534.00        0.00000        0.00000
    535.00        0.00000        0.00000
    536.00        0.00000        0.00000
    537.00        0.00000        0.00000
    538.00        0.00000        0.00000
    539.00        0.00000        0.00000
    540.00        0.00000        0.00000
    541.00        0.00000        0.00000
    542.00        0.00000        0.00000
    543.00        0.00000        0.00000
    544.00        0.00000        0.00000
    545.00        0.00000        0.00000
    546.00        0.00000        0.00000
    547.00        0.00000        0.00000
    548.00        0.00000        0.00000
    549.00        0.00000        0.00000
    550.00        0.00000        0.00000
    551.00        0.00000        0.00000
    552.00        0.00000        0.00000
    553.00        0.00000        0.00000
    554.00        0.00000        0.00000
    555.00        0.00000        0.00000
    556.00        0.00000        0.00000
    557.00        0.00000        0.00000
    558.00        0.00000        0.00000
    559.00        0.00000        0.00000
    560.00        0.00000        0.00000
    561.00        0.00000        0.00000
    562.00        0.00000        0.00000
    563.00        0.00000        0.00000
    564.00        0.00000        0.00000
    565.00        0.00000        0.00000
    566.00        0.00000        0.00000
    567.00        0.00000        0.00000
    568.00        0.00000        0.00000
    569.00        0.00000        0.00000
    570.00        0.00000        0.00000
    571.00        0.00000        0.00000
    572.00        0.00000        0.00000
    573.00        0.00000        0.00000
    574.00        0.00000        0.00000
    575.00        0.00000        0.00000
    576.00        0.00000        0.00000
    577.00        0.00000        0.00000
    578.00        0.00000        0.00000
    579.00        0.00000        0.00000
    580.00        0.00000        0.00000
    581.00        0.00000        0.00000
    582.00        0.00000        0.00000
    583.00        0.00000        0.00000
    584.00        0.00000        0.00000
    585.00        0.00000        0.00000
    586.00        0.00000        0.00000
    587.00        0.00000        0.00000
    588.00        0.00000        0.00000
    589.00        0.00000        0.00000
    590.00        0.00000        0.00000
    591.00        0.00000        0.00000
    592.00        0.00000        0.00000
    593.00        0.00000        0.00000
    594.00        0.00000        0.00000
    595.00        0.00000        0.00000
    596.00        0.00000        0.00000
    597.00        0.00000        0.00000
    598.00        0.00000        0.00000
    599.00        0.00000        0.00000
    600.00        0.00000        0.00000
    601.00        0.00000        0.00000
    602.00        0.00000        0.00000
    603.00        0.00000        0.00000
    604.00        0.00000        0.00000
    605.00        0.00000        0.00000
    606.00        0.00000        0.00000
    607.00        0.00000        0.00000
    608.00        0.00000        0.00000
    609.00        0.00000        0.00000
    610.00        0.00000        0.00000
    611.00        0.00000        0.00000
    612.00        0.00000        0.00000
    613.00        0.00000        0.00000
    614.00        0.00000        0.00000
    615.00        0.00000        0.00000
    616.00        0.00000        0.00000
    617.00        0.00000        0.00000
    618.00        0.00000        0.00000
    619.00        0.00000        0.00000
    620.00        0.00000        0.00000
    621.00        0.00000        0.00000
    622.00        0.00000        0.00000
    623.00        0.00000        0.00000
    624.00        0.00000        0.00000
    625.00        0.00000        0.00000
    626.00        0.00000        0.00000
    627.00        0.00000        0.00000
    628.00        0.00000        0.00000
    629.00        0.00000        0.00000
    630.00        0.00000        0.00000
    631.00        0.00000        0.00000
    632.00        0.00000        0.00000
    633.00        0.00000        0.00000
    634.00        0.00000        0.00000
    635.00        0.00000        0.00000
    636.00        0.00000        0.00000
    637.00        0.00000        0.00000
    638.00        0.00000        0.00000
    639.00        0.00000        0.00000
    640.00        0.00000        0.00000
    641.00        0.00000        0.00000
    642.00        0.00000        0.00000
    643.00        0.00000        0.00000
    644.00        0.00000        0.00000
    645.00        0.00000        0.00000
    646.00        0.00000        0.00000
    647.00        0.00000        0.00000
    648.00        0.00000        0.00000
    649.00        0.00000        0.00000
    650.00        0.00000        0.00000
    651.00        0.00000        0.00000
    652.00        0.00000        0.00000
    653.00        0.00000        0.00000
    654.00        0.00000        0.00000
    655.00        0.00000        0.00000
    656.00        0.00000        0.00000
    657.00        0.00000        0.00000
    658.00        0.00000        0.00000
    659.00        0.00000        0.00000
    660.00        0.00000        0.00000
    661.00        0.00000        0.00000
    662.00        0.00000        0.00000
    663.00        0.00000        0.00000
    664.00        0.00000        0.00000
    665.00        0.00000        0.00000
    666.00        0.00000        0.00000
    667.00        0.00000        0.00000
    668.00        0.00000        0.00000
    669.00        0.00000        0.00000
    670.00        0.00000        0.00000
    671.00        0.00000        0.00000
    672.00        0.00000        0.00000
    673.00        0.00000        0.00000
    674.00        0.00000        0.00000
    675.00        0.00000        0.00000
    676.00        0.00000        0.00000
    677.00        0.00000        0.00000
    678.00        0.00000        0.00000
    679.00        0.00000        0.00000
    680.00        0.00000        0.00000
    681.00        0.00000        0.00000
    682.00        0.00000        0.00000
    683.00        0.00000        0.00000
    684.00        0.00000        0.00000
    685.00        0.00000        0.00000
    686.00        0.00000        0.00000
    687.00        0.00000        0.00000
    688.00        0.00000        0.00000
    689.00        0.00000        0.00000
    690.00        0.00000        0.00000
    691.00        0.00000        0.00000
    692.00        0.00000        0.00000
    693.00        0.00000        0.00000
    694.00        0.00000        0.00000
    695.00        0.00000        0.00000
    696.00        0.00000        0.00000
    697.00        0.00000        0.00000
    698.00        0.00000        0.00000
    699.00        0.00000        0.00000
    700.00        0.00000        0.00000
    701.00        0.00000        0.00000
    702.00        0.00000        0.00000
    703.00        0.00000        0.00000
    704.00        0.00000        0.00000
    705.00        0.00000        0.00000
    706.00        0.00000        0.00000
    707.00        0.00000        0.00000
    708.00        0.00000        0.00000
    709.00        0.00000        0.00000
    710.00        0.00000        0.00000
    711.00        0.00000        0.00000
    712.00        0.00000        0.00000
    713.00        0.00000        0.00000
    714.00        0.00000        0.00000
    715.00        0.00000        0.00000
    716.00        0.00000        0.00000
    717.00        0.00000        0.00000
    718.00        0.00000        0.00000
    719.00        0.00000        0.00000
    720.00        0.00000        0.00000
    721.00        0.00000        0.00000
    722.00        0.00000        0.00000
    723.00        0.00000        0.00000
    724.00        0.00000        0.00000
    725.00        0.00000        0.00000
    726.00        0.00000        0.00000
    727.00        0.00000        0.00000
    728.00        0.00000        0.00000
    729.00        0.00000        0.00000
    730.00        0.00000        0.00000
    731.00        0.00000        0.00000
    732.00        0.00000        0.00000
    733.00        0.00000        0.00000
    734.00        0.00000        0.00000
    735.00        0.00000        0.00000
    736.00        0.00000        0.00000
    737.00        0.00000        0.00000
    738.00        0.00000        0.00000
    739.00        0.00000        0.00000
    740.00        0.00000        0.00000
    741.00        0.00000        0.00000
    742.00        0.00000        0.00000
    743.00        0.00000        0.00000
    744.00        0.00000        0.00000
    745.00        0.00000        0.00000
    746.00        0.00000        0.00000
    747.00        0.00000        0.00000
    748.00        0.00000        0.00000
    749.00        0.00000        0.00000
    750.00        0.00000        0.00000
    751.00        0.00000        0.00000
    752.00        0.00000        0.00000
    753.00        0.00000        0.00000
    754.00        0.00000        0.00000
    755.00        0.00000        0.00000
    756.00        0.00000        0.00000
    757.00        0.00000        0.00000
    758.00        0.00000        0.00000
    759.00        0.00000        0.00000
    760.00        0.00000        0.00000
    761.00        0.00000        0.00000
    762.00        0.00000        0.00000
    763.00        0.00000        0.00000
    764.00        0.00000        0.00000
    765.00        0.00000        0.00000
    766.00        0.00000        0.00000
    767.00        0.00000        0.00000
    768.00        0.00000        0.00000
    769.00        0.00000        0.00000
    770.00        0.00000        0.00000
    771.00        0.00000        0.00000
    772.00        0.00000        0.00000
    773.00        0.00000        0.00000
    774.00        0.00000        0.00000
    775.00        0.00000        0.00000
    776.00        0.00000        0.00000
    777.00        0.00000        0.00000
    778.00        0.00000        0.00000
    779.00        0.00000        0.00000
    780.00        0.00000        0.00000
    781.00        0.00000        0.00000
    782.00        0.00000        0.00000
    783.00        0.00000        0.00000
    784.00        0.00000        0.00000
    785.00        0.00000        0.00000
    786.00        0.00000        0.00000
    787.00        0.00000        0.00000
    788.00        0.00000        0.00000
    789.00        0.00000        0.00000
    790.00        0.00000        0.00000
    791.00        0.00000        0.00000
    792.00        0.00000        0.00000
    793.00        0.00000        0.00000
    794.00        0.00000        0.00000
    795.00        0.00000        0.00000
    796.00        0.00000        0.00000
    797.00        0.00000        0.00000
    798.00        0.00000        0.00000
    799.00        0.00000        0.00000
    800.00        0.00000        0.00000
    801.00        0.00000        0.00000
    802.00        0.00000        0.00000
    803.00        0.00000        0.00000
    804.00        0.00000        0.00000
    805.00        0.00000        0.00000
    806.00        0.00000        0.00000
    807.00        0.00000        0.00000
    808.00        0.00000        0.00000
    809.00        0.00000        0.00000
    810.00        0.00000        0.00000
    811.00        0.00000        0.00000
    812.00        0.00000        0.00000
    813.00        0.00000        0.00000
    814.00        0.00000        0.00000
    815.00        0.00000        0.00000
    816.00        0.00000        0.00000
    817.00        0.00000        0.00000
    818.00        0.00000        0.00000
    819.00        0.00000        0.00000
    820.00        0.00000        0.00000
    821.00        0.00000        0.00000
    822.00        0.00000        0.00000
    823.00        0.00000        0.00000
    824.00        0.00000        0.00000
    825.00        0.00000        0.00000
    826.00        0.00000        0.00000
    827.00        0.00000        0.00000
    828.00        0.00000        0.00000
    829.00        0.00000        0.00000
    830.00        0.00000        0.00000
    831.00        0.00000        0.00000
    832.00        0.00000        0.00000
    833.00        0.00000        0.00000
    834.00        0.00000        0.00000
    835.00        0.00000        0.00000
    836.00        0.00000        0.00000
    837.00        0.00000        0.00000
    838.00        0.00000        0.00000
    839.00        0.00000        0.00000
    840.00        0.00000        0.00000
    841.00        0.00000        0.00000
    842.00        0.00000        0.00000
    843.00        0.00000        0.00000
    844.00        0.00000        0.00000
    845.00        0.00000        0.00000
    846.00        0.00000        0.00000
    847.00        0.00000        0.00000
    848.00        0.00000        0.00000
    849.00        0.00000        0.00000
    850.00        0.00000        0.00000
    851.00        0.00000        0.00000
    852.00        0.00000        0.00000
    853.00        0.00000        0.00000
    854.00        0.00000        0.00000
    855.00        0.00000        0.00000
    856.00        0.00000        0.00000
    857.00        0.00000        0.00000
    858.00        0.00000        0.00000
    859.00        0.00000        0.00000
    860.00        0.00000        0.00000
    861.00        0.00000        0.00000
    862.00        0.00000        0.00000
    863.00        0.00000        0.00000
    864.00        0.00000        0.00000
    865.00        0.00000        0.00000
    866.00        0.00000        0.00000
    867.00        0.00000        0.00000
    868.00        0.00000        0.00000
    869.00        0.00000        0.00000
    870.00        0.00000        0.00000
    871.00        0.00000        0.00000
    872.00        0.00000        0.00000
    873.00        0.00000        0.00000
    874.00        0.00000        0.00000
    875.00        0.00000        0.00000
    876.00        0.00000        0.00000
    877.00        0.00000        0.00000
    878.00        0.00000        0.00000
    879.00        0.00000        0.00000
    880.00        0.00000        0.00000
    881.00        0.00000        0.00000
    882.00        0.00000        0.00000
    883.00        0.00000        0.00000
    884.00        0.00000        0.00000
    885.00        0.00000        0.00000
    886.00        0.00000        0.00000
    887.00        0.00000        0.00000
    888.00        0.00000        0.00000
    889.00        0.00000        0.00000
    890.00        0.00000        0.00000
    891.00        0.00000        0.00000
    892.00        0.00000        0.00000
    893.00        0.00000        0.00000
    894.00        0.00000        0.00000
    895.00        0.00000        0.00000
    896.00        0.00000        0.00000
    897.00        0.00000        0.00000
    898.00        0.00000        0.00000
    899.00        0.00000        0.00000
    900.00        0.00000        0.00000
    901.00        0.00000        0.00000
    902.00        0.00000        0.00000
    903.00        0.00000        0.00000
    904.00        0.00000        0.00000
    905.00        0.00000        0.00000
    906.00        0.00000        0.00000
    907.00        0.00000        0.00000
    908.00        0.00000        0.00000
    909.00        0.00000        0.00000
    910.00        0.00000        0.00000
    911.00        0.00000        0.00000
    912.00        0.00000        0.00000
    913.00        0.00000        0.00000
    914.00        0.00000        0.00000
    915.00        0.00000        0.00000
    916.00        0.00000        0.00000
    917.00        0.00000        0.00000
    918.00        0.00000        0.00000
    919.00        0.00000        0.00000
    920.00        0.00000        0.00000
    921.00        0.00000        0.00000
    922.00        0.00000        0.00000
    923.00        0.00000        0.00000
    924.00        0.00000        0.00000
    925.00        0.00000        0.00000
    926.00        0.00000        0.00000
    927.00        0.00000        0.00000
    928.00        0.00000        0.00000
    929.00        0.00000        0.00000
    930.00        0.00000        0.00000
    931.00        0.00000        0.00000
    932.00        0.00000        0.00000
    933.00        0.00000        0.00000
    934.00        0.00000        0.00000
    935.00        0.00000        0.00000
    936.00        0.00000        0.00000
    937.00        0.00000        0.00000
    938.00        0.00000        0.00000
    939.00        0.00000        0.00000
    940.00        0.00000        0.00000
    941.00        0.00000        0.00000
    942.00        0.00000        0.00000
    943.00        0.00000        0.00000
    944.00        0.00000        0.00000
    945.00        0.00000        0.00000
    946.00        0.00000        0.00000
    947.00        0.00000        0.00000
    948.00        0.00000        0.00000
    949.00        0.00000        0.00000
    950.00        0.00000        0.00000
    951.00        0.00000        0.00000
    952.00        0.00000        0.00000
    953.00        0.00000        0.00000
    954.00        0.00000        0.00000
    955.00        0.00000        0.00000
    956.00        0.00000        0.00000
    957.00        0.00000        0.00000
    958.00        0.00000        0.00000
    959.00        0.00000        0.00000
    960.00        0.00000        0.00000
    961.00        0.00000        0.00000
    962.00        0.00000        0.00000
    963.00        0.00000        0.00000
    964.00        0.00000        0.00000
    965.00        0.00000        0.00000
    966.00        0.00000        0.00000
    967.00        0.00000        0.00000
    968.00        0.00000        0.00000
    969.00        0.00000        0.00000
    970.00        0.00000        0.00000
    971.00        0.00000        0.00000
    972.00        0.00000        0.00000
    973.00        0.00000        0.00000
    974.00        0.00000        0.00000
    975.00        0.00000        0.00000
    976.00        0.00000        0.00000
    977.00        0.00000        0.00000
    978.00        0.00000        0.00000
    979.00        0.00000        0.00000
    980.00        0.00000        0.00000
    981.00        0.00000        0.00000
    982.00        0.00000        0.00000
    983.00        0.00000        0.00000
    984.00        0.00000        0.00000
    985.00        0.00000        0.00000
    986.00        0.00000        0.00000
    987.00        0.00000        0.00000
    988.00        0.00000        0.00000
    989.00        0.00000        0.00000
    990.00        0.00000        0.00000
    991.00        0.00000        0.00000
    992.00        0.00000        0.00000
    993.00        0.00000        0.00000
    994.00        0.00000        0.00000
    995.00        0.00000        0.00000
    996.00        0.00000        0.00000
    997.00        0.00000        0.00000
    998.00        0.00000        0.00000
    999.00        0.00000        0.00000
   1000.00        0.00000        0.00000
   1001.00        0.00000        0.00000
   1002.00        0.00000        0.00000
   1003.00        0.00000        0.00000
   1004.00        0.00000        0.00000
   1005.00        0.00000        0.00000
   1006.00        0.00000        0.00000
   1007.00        0.00000        0.00000
   1008.00        0.00000        0.00000
   1009.00        0.00000        0.00000
   1010.00        0.00000        0.00000
   1011.00        0.00000        0.00000
   1012.00        0.00000        0.00000
   1013.00        0.00000        0.00000
   1014.00        0.00000        0.00000
   1015.00        0.00000        0.00000
   1016.00        0.00000        0.00000
   1017.00        0.00000        0.00000
   1018.00        0.00000        0.00000
   1019.00        0.00000        0.00000
   1020.00        0.00000        0.00000
   1021.00        0.00000        0.00000
   1022.00        0.00000        0.00000
   1023.00        0.00000        0.00000
   1024.00        0.00000        0.00000
   1025.00        0.00000        0.00000
   1026.00        0.00000        0.00000
   1027.00        0.00000        0.00000
   1028.00        0.00000        0.00000
   1029.00        0.00000        0.00000
   1030.00        0.00000        0.00000
   1031.00        0.00000        0.00000
   1032.00        0.00000        0.00000
   1033.00        0.00000        0.00000
   1034.00        0.00000        0.00000
   1035.00        0.00000        0.00000
   1036.00        0.00000        0.00000
   1037.00        0.00000        0.00000
   1038.00        0.00000        0.00000
   1039.00        0.00000        0.00000
   1040.00        0.00000        0.00000
   1041.00        0.00000        0.00000
   1042.00        0.00000        0.00000
   1043.00        0.00000        0.00000
   1044.00        0.00000        0.00000
   1045.00        0.00000        0.00000
   1046.00        0.00000        0.00000
   1047.00        0.00000        0.00000
   1048.00        0.00000        0.00000
   1049.00        0.00000        0.00000
   1050.00        0.00000        0.00000
   1051.00        0.00000        0.00000
   1052.00        0.00000        0.00000
   1053.00        0.00000        0.00000
   1054.00        0.00000        0.00000
   1055.00        0.00000        0.00000
   1056.00        0.00000        0.00000
   1057.00        0.00000        0.00000
   1058.00        0.00000        0.00000
   1059.00        0.00000        0.00000
   1060.00        0.00000        0.00000
   1061.00        0.00000        0.00000
   1062.00        0.00000        0.00000
   1063.00        0.00000        0.00000
   1064.00        0.00000        0.00000
   1065.00        0.00000        0.00000
   1066.00        0.00000        0.00000
   1067.00        0.00000        0.00000
   1068.00        0.00000        0.00000
   1069.00        0.00000        0.00000
   1070.00        0.00000        0.00000
   1071.00        0.00000        0.00000
   1072.00        0.00000        0.00000
   1073.00        0.00000        0.00000
   1074.00        0.00000        0.00000
   1075.00        0.00000        0.00000
   1076.00        0.00000        0.00000
   1077.00        0.00000        0.00000
   1078.00        0.00000        0.00000
   1079.00        0.00000        0.00000
   1080.00        0.00000        0.00000
   1081.00        0.00000        0.00000
   1082.00        0.00000        0.00000
   1083.00        0.00000        0.00000
   1084.00        0.00000        0.00000
   1085.00        0.00000        0.00000
   1086.00        0.00000        0.00000
   1087.00        0.00000        0.00000
   1088.00        0.00000        0.00000
   1089.00        0.00000        0.00000
   1090.00        0.00000        0.00000
   1091.00        0.00000        0.00000
   1092.00        0.00000        0.00000
   1093.00        0.00000        0.00000
   1094.00        0.00000        0.00000
   1095.00        0.00000        0.00000
   1096.00        0.00000        0.00000
   1097.00        0.00000        0.00000
   1098.00        0.00000        0.00000
   1099.00        0.00000        0.00000
   1100.00        0.00000        0.00000
   1101.00        0.00000        0.00000
   1102.00        0.00000        0.00000
   1103.00        0.00000        0.00000
   1104.00        0.00000        0.00000
   1105.00        0.00000        0.00000
   1106.00        0.00000        0.00000
   1107.00        0.00000        0.00000
   1108.00        0.00000        0.00000
   1109.00        0.00000        0.00000
   1110.00        0.00000        0.00000
   1111.00        0.00000        0.00000
   1112.00        0.00000        0.00000
   1113.00        0.00000        0.00000
   1114.00        0.00000        0.00000
   1115.00        0.00000        0.00000
   1116.00        0.00000        0.00000
   1117.00        0.00000        0.00000
   1118.00        0.00000        0.00000
   1119.00        0.00000        0.00000
   1120.00        0.00000        0.00000
   1121.00        0.00000        0.00000
   1122.00        0.00000        0.00000
   1123.00        0.00000        0.00000
   1124.00        0.00000        0.00000
   1125.00        0.00000        0.00000
   1126.00        0.00000        0.00000
   1127.00        0.00000        0.00000
   1128.00        0.00000        0.00000
   1129.00        0.00000        0.00000
   1130.00        0.00000        0.00000
   1131.00        0.00000        0.00000
   1132.00        0.00000        0.00000
   1133.00        0.00000        0.00000
   1134.00        0.00000        0.00000
   1135.00        0.00000        0.00000
   1136.00        0.00000        0.00000
   1137.00        0.00000        0.00000
   1138.00        0.00000        0.00000
   1139.00        0.00000        0.00000
   1140.00        0.00000        0.00000
   1141.00        0.00000        0.00000
   1142.00        0.00000        0.00000
   1143.00        0.00000        0.00000
   1144.00        0.00000        0.00000
   1145.00        0.00000        0.00000
   1146.00        0.00000        0.00000
   1147.00        0.00000        0.00000
   1148.00        0.00000        0.00000
   1149.00        0.00000        0.00000
   1150.00        0.00000        0.00000
   1151.00        0.00000        0.00000
   1152.00        0.00000        0.00000
   1153.00        0.00000        0.00000
   1154.00        0.00000        0.00000
   1155.00        0.00000        0.00000
   1156.00        0.00000        0.00000
   1157.00        0.00000        0.00000
   1158.00        0.00000        0.00000
   1159.00        0.00000        0.00000
   1160.00        0.00000        0.00000
   1161.00        0.00000        0.00000
   1162.00        0.00000        0.00000
   1163.00        0.00000        0.00000
   1164.00        0.00000        0.00000
   1165.00        0.00000        0.00000
   1166.00        0.00000        0.00000
   1167.00        0.00000        0.00000
   1168.00        0.00000        0.00000
   1169.00        0.00000        0.00000
   1170.00        0.00000        0.00000
   1171.00        0.00000        0.00000
   1172.00        0.00000        0.00000
   1173.00        0.00000        0.00000
   1174.00        0.00000        0.00000
   1175.00        0.00000        0.00000
   1176.00        0.00000        0.00000
   1177.00        0.00000        0.00000
   1178.00        0.00000        0.00000
   1179.00        0.00000        0.00000
   1180.00        0.00000        0.00000
   1181.00        0.00000        0.00000
   1182.00        0.00000        0.00000
   1183.00        0.00000        0.00000
   1184.00        0.00000        0.00000
   1185.00        0.00000        0.00000
   1186.00        0.00000        0.00000
   1187.00        0.00000        0.00000
   1188.00        0.00000        0.00000
   1189.00        0.00000        0.00000
   1190.00        0.00000        0.00000
   1191.00        0.00000        0.00000
   1192.00        0.00000        0.00000
   1193.00        0.00000        0.00000
   1194.00        0.00000        0.00000
   1195.00        0.00000        0.00000
   1196.00        0.00000        0.00000
   1197.00        0.00000        0.00000
   1198.00        0.00000        0.00000
   1199.00        0.00000        0.00000
   1200.00        0.00000        0.00000
   1201.00        0.00000        0.00000
   1202.00        0.00000        0.00000
   1203.00        0.00000        0.00000
   1204.00        0.00000        0.00000
   1205.00        0.00000        0.00000
   1206.00        0.00000        0.00000
   1207.00        0.00000        0.00000
   1208.00        0.00000        0.00000
   1209.00        0.00000        0.00000
   1210.00        0.00000        0.00000
   1211.00        0.00000        0.00000
   1212.00        0.00000        0.00000
   1213.00        0.00000        0.00000
   1214.00        0.00000        0.00000
   1215.00        0.00000        0.00000
   1216.00        0.00000        0.00000
   1217.00        0.00000        0.00000
   1218.00        0.00000        0.00000
   1219.00        0.00000        0.00000
   1220.00        0.00000        0.00000
   1221.00        0.00000        0.00000
   1222.00        0.00000        0.00000
   1223.00        0.00000        0.00000
   1224.00        0.00000        0.00000
   1225.00        0.00000        0.00000
   1226.00        0.00000        0.00000
   1227.00        0.00000        0.00000
   1228.00        0.00000        0.00000
   1229.00        0.00000        0.00000
   1230.00        0.00000        0.00000
   1231.00        0.00000        0.00000
   1232.00        0.00000        0.00000
   1233.00        0.00000        0.00000
   1234.00        0.00000        0.00000
   1235.00        0.00000        0.00000
   1236.00        0.00000        0.00000
   1237.00        0.00000        0.00000
   1238.00        0.00000        0.00000
   1239.00        0.00000        0.00000
   1240.00        0.00000        0.00000
   1241.00        0.00000        0.00000
   1242.00        0.00000        0.00000
   1243.00        0.00000        0.00000
   1244.00        0.00000        0.00000
   1245.00        0.00000        0.00000
   1246.00        0.00000        0.00000
   1247.00        0.00000        0.00000
   1248.00        0.00000        0.00000
   1249.00        0.00000        0.00000
   1250.00        0.00000        0.00000
   1251.00        0.00000        0.00000
   1252.00        0.00000        0.00000
   1253.00        0.00000        0.00000
   1254.00        0.00000        0.00000
   1255.00        0.00000        0.00000
   1256.00        0.00000        0.00000
   1257.00        0.00000        0.00000
   1258.00        0.00000        0.00000
   1259.00        0.00000        0.00000
   1260.00        0.00000        0.00000
   1261.00        0.00000        0.00000
   1262.00        0.00000        0.00000
   1263.00        0.00000        0.00000
   1264.00        0.00000        0.00000
   1265.00        0.00000        0.00000
   1266.00        0.00000        0.00000
   1267.00        0.00000        0.00000
   1268.00        0.00000        0.00000
   1269.00        0.00000        0.00000
   1270.00        0.00000        0.00000
   1271.00        0.00000        0.00000
   1272.00        0.00000        0.00000
   1273.00        0.00000        0.00000
   1274.00        0.00000        0.00000
   1275.00        0.00000        0.00000
   1276.00        0.00000        0.00000
   1277.00        0.00000        0.00000
   1278.00        0.00000        0.00000
   1279.00        0.00000        0.00000
   1280.00        0.00000        0.00000
   1281.00        0.00000        0.00000
   1282.00        0.00000        0.00000
   1283.00        0.00000        0.00000
   1284.00        0.00000        0.00000
   1285.00        0.00000        0.00000
   1286.00        0.00000        0.00002
   1287.00        0.00000        0.00002
   1288.00        0.00000        0.00002
   1289.00        0.00000        0.00002
   1290.00        0.00000        0.00002
   1291.00        0.00000        0.00002
   1292.00        0.00000        0.00002
   1293.00        0.00000        0.00002
   1294.00        0.00000        0.00002
   1295.00        0.00000        0.00002
   1296.00        0.00000        0.00003
   1297.00        0.00000        0.00003
   1298.00        0.00000        0.00003
   1299.00        0.00000        0.00003
   1300.00        0.00000        0.00003
   1301.00        0.00000        0.00005
   1302.00        0.00000        0.00005
   1303.00        0.00000        0.00005
   1304.00        0.00000        0.00005
   1305.00        0.00000        0.00006
   1306.00        0.00000        0.00006
   1307.00        0.00000        0.00006
   1308.00        0.00000        0.00008
   1309.00        0.00000        0.00008
   1310.00        0.00000        0.00009
   1311.00        0.00000        0.00009
   1312.00        0.00000        0.00011
   1313.00        0.00000        0.00011
   1314.00        0.00000        0.00012
   1315.00        0.00000        0.00014
   1316.00        0.00000        0.00014
   1317.00        0.00000        0.00015
   1318.00        0.00000        0.00017
   1319.00        0.00000        0.00018
   1320.00        0.00000        0.00020
   1321.00        0.00000        0.00021
   1322.00        0.00000        0.00023
   1323.00        0.00000        0.00024
   1324.00        0.00000        0.00026
   1325.00        0.00000        0.00027
   1326.00        0.00000        0.00031
   1327.00        0.00000        0.00032
   1328.00        0.00000        0.00035
   1329.00        0.00000        0.00037
   1330.00        0.00000        0.00040
   1331.00        0.00000        0.00043
   1332.00        0.00000        0.00046
   1333.00        0.00000        0.00049
   1334.00        0.00000        0.00053
   1335.00        0.00000        0.00056
   1336.00        0.00000        0.00061
   1337.00        0.00000        0.00066
   1338.00        0.00000        0.00070
   1339.00        0.00000        0.00075
   1340.00        0.00000        0.00079
   1341.00        0.00000        0.00085
   1342.00        0.00000        0.00092
   1343.00        0.00000        0.00098
   1344.00        0.00000        0.00104
   1345.00        0.00000        0.00111
   1346.00        0.00000        0.00119
   1347.00        0.00000        0.00127
   1348.00        0.00000        0.00136
   1349.00        0.00000        0.00145
   1350.00        0.00000        0.00154
   1351.00        0.00000        0.00165
   1352.00        0.00000        0.00175
   1353.00        0.00000        0.00186
   1354.00        0.00000        0.00198
   1355.00        0.00000        0.00212
   1356.00        0.00000        0.00226
   1357.00        0.00000        0.00241
   1358.00        0.00000        0.00256
   1359.00        0.00000        0.00273
   1360.00        0.00000        0.00290
   1361.00        0.00000        0.00308
   1362.00        0.00000        0.00328
   1363.00        0.00000        0.00349
   1364.00        0.00000        0.00371
   1365.00        0.00000        0.00395
   1366.00        0.00000        0.00420
   1367.00        0.00000        0.00446
   1368.00        0.00000        0.00473
   1369.00        0.00000        0.00504
   1370.00        0.00000        0.00534
   1371.00        0.00000        0.00568
   1372.00        0.00000        0.00603
   1373.00        0.00000        0.00639
   1374.00        0.00000        0.00679
   1375.00        0.00000        0.00720
   1376.00        0.00000        0.00763
   1377.00        0.00000        0.00810
   1378.00        0.00000        0.00859
   1379.00        0.00000        0.00909
   1380.00        0.00000        0.00964
   1381.00        0.00000        0.01022
   1382.00        0.00000        0.01083
   1383.00        0.00000        0.01147
   1384.00        0.00000        0.01215
   1385.00        0.00000        0.01286
   1386.00        0.00000        0.01361
   1387.00        0.00000        0.01442
   1388.00        0.00000        0.01526
   1389.00        0.00000        0.01613
   1390.00        0.00000        0.01706
   1391.00        0.00000        0.01805
   1392.00        0.00000        0.01909
   1393.00        0.00000        0.02017
   1394.00        0.00000        0.02132
   1395.00        0.00000        0.02252
   1396.00        0.00000        0.02379
   1397.00        0.00000        0.02513
   1398.00        0.00000        0.02654
   1399.00        0.00000        0.02802
   1400.00        0.00000        0.02956
   1401.00        0.00000        0.03119
   1402.00        0.00000        0.03291
   1403.00        0.00000        0.03471
   1404.00        0.00000        0.03659
   1405.00        0.00000        0.03857
   1406.00        0.00000        0.04066
   1407.00        0.00000        0.04285
   1408.00        0.00000        0.04514
   1409.00        0.00000        0.04753
   1410.00        0.00000        0.05005
   1411.00        0.00000        0.05267
   1412.00        0.00000        0.05544
   1413.00        0.00000        0.05833
   1414.00        0.00000        0.06136
   1415.00        0.00000        0.06451
   1416.00        0.00000        0.06783
   1417.00        0.00000        0.07129
   1418.00        0.00000        0.07491
   1419.00        0.00000        0.07867
   1420.00        0.00000        0.08263
   1421.00        0.00000        0.08675
   1422.00        0.00000        0.09103
   1423.00        0.00000        0.09552
   1424.00        0.00000        0.10020
   1425.00        0.00000        0.10507
   1426.00        0.00000        0.11015
   1427.00        0.00000        0.11545
   1428.00        0.00000        0.12097
   1429.00        0.00000        0.12669
   1430.00        0.00000        0.13268
   1431.00        0.00000        0.13887
   1432.00        0.00000        0.14532
   1433.00        0.00000        0.15204
   1434.00        0.00000        0.15900
   1435.00        0.00000        0.16624
   1436.00        0.00000        0.17374
   1437.00        0.00000        0.18153
   1438.00        0.00000        0.18961
   1439.00        0.00000        0.19797
   1440.00        0.00000        0.20665
   1441.00        0.00000        0.21562
   1442.00        0.00000        0.22491
   1443.00        0.00000        0.23453
   1444.00        0.00000        0.24448
   1445.00        0.00000        0.25475
   1446.00        0.00000        0.26537
   1447.00        0.00000        0.27634
   1448.00        0.00000        0.28764
   1449.00        0.00000        0.29932
   1450.00        0.00000        0.31136
   1451.00        0.00000        0.32376
   1452.00        0.00000        0.33653
   1453.00        0.00000        0.34969
   1454.00        0.00000        0.36322
   1455.00        0.00000        0.37715
   1456.00        0.00000        0.39145
   1457.00        0.00000        0.40616
   1458.00        0.00000        0.42125
   1459.00        0.00000        0.43674
   1460.00        0.00000        0.45264
   1461.00        0.00000        0.46893
   1462.00        0.00000        0.48561
   1463.00        0.00000        0.50272
   1464.00        0.00000        0.52020
   1465.00        0.00000        0.53810
   1466.00        0.00000        0.55640
   1467.00        0.00000        0.57507
   1468.00        0.00000        0.59416
   1469.00        0.00000        0.61363
   1470.00        0.00000        0.63350
   1471.00        0.00000        0.65375
   1472.00        0.00000        0.67436
   1473.00        0.00000        0.69536
   1474.00        0.00000        0.71674
   1475.00        0.00000        0.73845
   1476.00        0.00000        0.76053
   1477.00        0.00000        0.78294
   1478.00        0.00000        0.80569
   1479.00        0.00000        0.82878
   1480.00        0.00000        0.85217
   1481.00        0.00000        0.87587
   1482.00        0.00000        0.89987
   1483.00        0.00000        0.92415
   1484.00        0.00000        0.94868
   1485.00        0.00000        0.97348
   1486.00        0.00000        0.99852
   1487.00        0.00000        1.02379
   1488.00        0.00000        1.04927
   1489.00        0.00000        1.07495
   1490.00        0.00000        1.10081
   1491.00        0.00000        1.12685
   1492.00        0.00000        1.15302
   1493.00        0.00000        1.17934
   1494.00        0.00000        1.20575
   1495.00        0.00000        1.23227
   1496.00        0.00000        1.25887
   1497.00        0.00000        1.28554
   1498.00        0.00000        1.31224
   1499.00        0.00000        1.33896
   1500.00        0.00000        1.36569
   1501.00        0.00000        1.39241
   1502.00        0.00000        1.41908
   1503.00        0.00000        1.44572
   1504.00        0.00000        1.47227
   1505.00        0.00000        1.49875
   1506.00        0.00000        1.52512
   1507.00        0.00000        1.55135
   1508.00        0.00000        1.57744
   1509.00        0.00000        1.60336
   1510.00        0.00000        1.62910
   1511.00        0.00000        1.65465
   1512.00        0.00000        1.67998
   1513.00        0.00000        1.70508
   1514.00        0.00000        1.72992
   1515.00        0.00000        1.75450
   1516.00        0.00000        1.77879
   1517.00        0.00000        1.80280
   1518.00        0.00000        1.82649
   1519.00        0.00000        1.84985
   1520.00        0.00000        1.87288
   1521.00        0.00000        1.89555
   1522.00        0.00000        1.91788
   1523.00        0.00000        1.93980
   1524.00        0.00000        1.96136
   1525.00        0.00000        1.98253
   1526.00        0.00000        2.00328
   1527.00        0.00000        2.02364
   1528.00        0.00000        2.04356
   1529.00        0.00000        2.06306
   1530.00        0.00000        2.08212
   1531.00        0.00000        2.10077
   1532.00        0.00000        2.11896
   1533.00        0.00000        2.13670
   1534.00        0.00000        2.15399
   1535.00        0.00000        2.17084
   1536.00        0.00000        2.18724
   1537.00        0.00000        2.20319
   1538.00        0.00000        2.21867
   1539.00        0.00000        2.23372
   1540.00        0.00000        2.24831
   1541.00        0.00000        2.26247
   1542.00        0.00000        2.27617
   1543.00        0.00000        2.28944
   1544.00        0.00000        2.30228
   1545.00        0.00000        2.31468
   1546.00        0.00000        2.32666
   1547.00        0.00000        2.33824
   1548.00        0.00000        2.34940
   1549.00        0.00000        2.36017
   1550.00        0.00000        2.37053
   1551.00        0.00000        2.38052
   1552.00        0.00000        2.39014
   1553.00        0.00000        2.39938
   1554.00        0.00000        2.40828
   1555.00        0.00000        2.41684
   1556.00        0.00000        2.42506
   1557.00        0.00000        2.43297
   1558.00        0.00000        2.44055
   1559.00        0.00000        2.44785
   1560.00        0.00000        2.45486
   1561.00        0.00000        2.46159
   1562.00        0.00000        2.46808
   1563.00        0.00000        2.47430
   1564.00        0.00000        2.48030
   1565.00        0.00000        2.48607
   1566.00        0.00000        2.49162
   1567.00        0.00000        2.49699
   1568.00        0.00000        2.50217
   1569.00        0.00000        2.50717
   1570.00        0.00000        2.51201
   1571.00        0.00000        2.51671
   1572.00        0.00000        2.52126
   1573.00        0.00000        2.52568
   1574.00        0.00000        2.53000
   1575.00        0.00000        2.53421
   1576.00        0.00000        2.53833
   1577.00        0.00000        2.54237
   1578.00        0.00000        2.54633
   1579.00        0.00000        2.55023
   1580.00        0.00000        2.55408
   1581.00        0.00000        2.55788
   1582.00        0.00000        2.56165
   1583.00        0.00000        2.56538
   1584.00        0.00000        2.56909
   1585.00        0.00000        2.57278
   1586.00        0.00000        2.57648
   1587.00        0.00000        2.58017
   1588.00        0.00000        2.58385
   1589.00        0.00000        2.58755
   1590.00        0.00000        2.59125
   1591.00        0.00000        2.59497
   1592.00        0.00000        2.59869
   1593.00        0.00000        2.60245
   1594.00        0.00000        2.60622
   1595.00        0.00000        2.61000
   1596.00        0.00000        2.61382
   1597.00        0.00000        2.61765
   1598.00        0.00000        2.62149
   1599.00        0.00000        2.62537
   1600.00        0.00000        2.62924
   1601.00        0.00000        2.63313
   1602.00        0.00000        2.63704
   1603.00        0.00000        2.64096
   1604.00        0.00000        2.64487
   1605.00        0.00000        2.64877
   1606.00        0.00000        2.65268
   1607.00        0.00000        2.65657
   1608.00        0.00000        2.66043
   1609.00        0.00000        2.66428
   1610.00        0.00000        2.66808
   1611.00        0.00000        2.67184
   1612.00        0.00000        2.67555
   1613.00        0.00000        2.67920
   1614.00        0.00000        2.68279
   1615.00        0.00000        2.68629
   1616.00        0.00000        2.68973
   1617.00        0.00000        2.69305
   1618.00        0.00000        2.69629
   1619.00        0.00000        2.69940
   1620.00        0.00000        2.70238
   1621.00        0.00000        2.70523
   1622.00        0.00000        2.70795
   1623.00        0.00000        2.71049
   1624.00        0.00000        2.71288
   1625.00        0.00000        2.71509
   1626.00        0.00000        2.71710
   1627.00        0.00000        2.71893
   1628.00        0.00000        2.72055
   1629.00        0.00000        2.72194
   1630.00        0.00000        2.72311
   1631.00        0.00000        2.72404
   1632.00        0.00000        2.72472
   1633.00        0.00000        2.72514
   1634.00        0.00000        2.72530
   1635.00        0.00000        2.72517
   1636.00        0.00000        2.72478
   1637.00        0.00000        2.72408
   1638.00        0.00000        2.72307
   1639.00        0.00000        2.72176
   1640.00        0.00000        2.72012
   1641.00        0.00000        2.71815
   1642.00        0.00000        2.71587
   1643.00        0.00000        2.71323
   1644.00        0.00000        2.71025
   1645.00        0.00000        2.70692
   1646.00        0.00000        2.70323
   1647.00        0.00000        2.69919
   1648.00        0.00000        2.69476
   1649.00        0.00000        2.68999
   1650.00        0.00000        2.68483
   1651.00        0.00000        2.67929
   1652.00        0.00000        2.67339
   1653.00        0.00000        2.66710
   1654.00        0.00000        2.66045
   1655.00        0.00000        2.65340
   1656.00        0.00000        2.64598
   1657.00        0.00000        2.63818
   1658.00        0.00000        2.63002
   1659.00        0.00000        2.62149
   1660.00        0.00000        2.61258
   1661.00        0.00000        2.60332
   1662.00        0.00000        2.59369
   1663.00        0.00000        2.58371
   1664.00        0.00000        2.57338
   1665.00        0.00000        2.56271
   1666.00        0.00000        2.55171
   1667.00        0.00000        2.54037
   1668.00        0.00000        2.52873
   1669.00        0.00000        2.51677
   1670.00        0.00000        2.50450
   1671.00        0.00000        2.49194
   1672.00        0.00000        2.47910
   1673.00        0.00000        2.46599
   1674.00        0.00000        2.45261
   1675.00        0.00000        2.43896
   1676.00        0.00000        2.42509
   1677.00        0.00000        2.41100
   1678.00        0.00000        2.39667
   1679.00        0.00000        2.38214
   1680.00        0.00000        2.36740
   1681.00        0.00000        2.35249
   1682.00        0.00000        2.33742
   1683.00        0.00000        2.32217
   1684.00        0.00000        2.30679
   1685.00        0.00000        2.29128
   1686.00        0.00000        2.27563
   1687.00        0.00000        2.25989
   1688.00        0.00000        2.24405
   1689.00        0.00000        2.22813
   1690.00        0.00000        2.21214
   1691.00        0.00000        2.19609
   1692.00        0.00000        2.17999
   1693.00        0.00000        2.16388
   1694.00        0.00000        2.14774
   1695.00        0.00000        2.13158
   1696.00        0.00000        2.11543
   1697.00        0.00000        2.09932
   1698.00        0.00000        2.08322
   1699.00        0.00000        2.06715
   1700.00        0.00000        2.05115
   1701.00        0.00000        2.03522
   1702.00        0.00000        2.01935
   1703.00        0.00000        2.00356
   1704.00        0.00000        1.98787
   1705.00        0.00000        1.97229
   1706.00        0.00000        1.95682
   1707.00        0.00000        1.94147
   1708.00        0.00000        1.92625
   1709.00        0.00000        1.91118
   1710.00        0.00000        1.89626
   1711.00        0.00000        1.88148
   1712.00        0.00000        1.86688
   1713.00        0.00000        1.85245
   1714.00        0.00000        1.83821
   1715.00        0.00000        1.82414
   1716.00        0.00000        1.81027
   1717.00        0.00000        1.79662
   1718.00        0.00000        1.78316
   1719.00        0.00000        1.76990
   1720.00        0.00000        1.75687
   1721.00        0.00000        1.74405
   1722.00        0.00000        1.73146
   1723.00        0.00000        1.71912
   1724.00        0.00000        1.70699
   1725.00        0.00000        1.69510
   1726.00        0.00000        1.68346
   1727.00        0.00000        1.67206
   1728.00        0.00000        1.66092
   1729.00        0.00000        1.65001
   1730.00        0.00000        1.63936
   1731.00        0.00000        1.62897
   1732.00        0.00000        1.61884
   1733.00        0.00000        1.60896
   1734.00        0.00000        1.59933
   1735.00        0.00000        1.58998
   1736.00        0.00000        1.58089
   1737.00        0.00000        1.57205
   1738.00        0.00000        1.56349
   1739.00        0.00000        1.55519
   1740.00        0.00000        1.54715
   1741.00        0.00000        1.53938
   1742.00        0.00000        1.53188
   1743.00        0.00000        1.52463
   1744.00        0.00000        1.51765
   1745.00        0.00000        1.51094
   1746.00        0.00000        1.50450
   1747.00        0.00000        1.49832
   1748.00        0.00000        1.49240
   1749.00        0.00000        1.48674
   1750.00        0.00000        1.48135
   1751.00        0.00000        1.47621
   1752.00        0.00000        1.47134
   1753.00        0.00000        1.46674
   1754.00        0.00000        1.46239
   1755.00        0.00000        1.45828
   1756.00        0.00000        1.45445
   1757.00        0.00000        1.45087
   1758.00        0.00000        1.44754
   1759.00        0.00000        1.44446
   1760.00        0.00000        1.44164
   1761.00        0.00000        1.43906
   1762.00        0.00000        1.43674
   1763.00        0.00000        1.43465
   1764.00        0.00000        1.43282
   1765.00        0.00000        1.43123
   1766.00        0.00000        1.42989
   1767.00        0.00000        1.42879
   1768.00        0.00000        1.42792
   1769.00        0.00000        1.42731
   1770.00        0.00000        1.42691
   1771.00        0.00000        1.42676
   1772.00        0.00000        1.42685
   1773.00        0.00000        1.42717
   1774.00        0.00000        1.42772
   1775.00        0.00000        1.42850
   1776.00        0.00000        1.42949
   1777.00        0.00000        1.43073
   1778.00        0.00000        1.43219
   1779.00        0.00000        1.43387
   1780.00        0.00000        1.43576
   1781.00        0.00000        1.43790
   1782.00        0.00000        1.44023
   1783.00        0.00000        1.44278
   1784.00        0.00000        1.44556
   1785.00        0.00000        1.44853
   1786.00        0.00000        1.45174
   1787.00        0.00000        1.45512
   1788.00        0.00000        1.45874
   1789.00        0.00000        1.46255
   1790.00        0.00000        1.46657
   1791.00        0.00000        1.47078
   1792.00        0.00000        1.47520
   1793.00        0.00000        1.47981
   1794.00        0.00000        1.48462
   1795.00        0.00000        1.48961
   1796.00        0.00000        1.49480
   1797.00        0.00000        1.50017
   1798.00        0.00000        1.50572
   1799.00        0.00000        1.51146
   1800.00        0.00000        1.51736
   1801.00        0.00000        1.52345
   1802.00        0.00000        1.52971
   1803.00        0.00000        1.53613
   1804.00        0.00000        1.54272
   1805.00        0.00000        1.54948
   1806.00        0.00000        1.55640
   1807.00        0.00000        1.56346
   1808.00        0.00000        1.57068
   1809.00        0.00000        1.57805
   1810.00        0.00000        1.58556
   1811.00        0.00000        1.59320
   1812.00        0.00000        1.60098
   1813.00        0.00000        1.60890
   1814.00        0.00000        1.61694
   1815.00        0.00000        1.62511
   1816.00        0.00000        1.63339
   1817.00        0.00000        1.64178
   1818.00        0.00000        1.65030
   1819.00        0.00000        1.65891
   1820.00        0.00000        1.66760
   1821.00        0.00000        1.67641
   1822.00        0.00000        1.68529
   1823.00        0.00000        1.69426
   1824.00        0.00000        1.70331
   1825.00        0.00000        1.71242
   1826.00        0.00000        1.72160
   1827.00        0.00000        1.73085
   1828.00        0.00000        1.74014
   1829.00        0.00000        1.74950
   1830.00        0.00000        1.75890
   1831.00        0.00000        1.76833
   1832.00        0.00000        1.77779
   1833.00        0.00000        1.78726
   1834.00        0.00000        1.79677
   1835.00        0.00000        1.80629
   1836.00        0.00000        1.81581
   1837.00        0.00000        1.82535
   1838.00        0.00000        1.83487
   1839.00        0.00000        1.84438
   1840.00        0.00000        1.85387
   1841.00        0.00000        1.86334
   1842.00        0.00000        1.87277
   1843.00        0.00000        1.88219
   1844.00        0.00000        1.89154
   1845.00        0.00000        1.90086
   1846.00        0.00000        1.91013
   1847.00        0.00000        1.91934
   1848.00        0.00000        1.92848
   1849.00        0.00000        1.93756
   1850.00        0.00000        1.94655
   1851.00        0.00000        1.95547
   1852.00        0.00000        1.96431
   1853.00        0.00000        1.97307
   1854.00        0.00000        1.98172
   1855.00        0.00000        1.99026
   1856.00        0.00000        1.99872
   1857.00        0.00000        2.00706
   1858.00        0.00000        2.01529
   1859.00        0.00000        2.02341
   1860.00        0.00000        2.03140
   1861.00        0.00000        2.03928
   1862.00        0.00000        2.04703
   1863.00        0.00000        2.05464
   1864.00        0.00000        2.06212
   1865.00        0.00000        2.06946
   1866.00        0.00000        2.07666
   1867.00        0.00000        2.08372
   1868.00        0.00000        2.09064
   1869.00        0.00000        2.09741
   1870.00        0.00000        2.10403
   1871.00        0.00000        2.11050
   1872.00        0.00000        2.11682
   1873.00        0.00000        2.12297
   1874.00        0.00000        2.12898
   1875.00        0.00000        2.13483
   1876.00        0.00000        2.14052
   1877.00        0.00000        2.14604
   1878.00        0.00000        2.15141
   1879.00        0.00000        2.15663
   1880.00        0.00000        2.16167
   1881.00        0.00000        2.16655
   1882.00        0.00000        2.17128
   1883.00        0.00000        2.17584
   1884.00        0.00000        2.18024
   1885.00        0.00000        2.18446
   1886.00        0.00000        2.18854
   1887.00        0.00000        2.19244
   1888.00        0.00000        2.19620
   1889.00        0.00000        2.19977
   1890.00        0.00000        2.20319
   1891.00        0.00000        2.20644
   1892.00        0.00000        2.20953
   1893.00        0.00000        2.21245
   1894.00        0.00000        2.21521
   1895.00        0.00000        2.21780
   1896.00        0.00000        2.22025
   1897.00        0.00000        2.22252
   1898.00        0.00000        2.22462
   1899.00        0.00000        2.22656
   1900.00        0.00000        2.22833
   1901.00        0.00000        2.22993
   1902.00        0.00000        2.23137
   1903.00        0.00000        2.23264
   1904.00        0.00000        2.23375
   1905.00        0.00000        2.23468
   1906.00        0.00000        2.23546
   1907.00        0.00000        2.23605
   1908.00        0.00000        2.23650
   1909.00        0.00000        2.23677
   1910.00        0.00000        2.23688
   1911.00        0.00000        2.23680
   1912.00        0.00000        2.23657
   1913.00        0.00000        2.23618
   1914.00        0.00000        2.23561
   1915.00        0.00000        2.23486
   1916.00        0.00000        2.23395
   1917.00        0.00000        2.23286
   1918.00        0.00000        2.23161
   1919.00        0.00000        2.23018
   1920.00        0.00000        2.22858
   1921.00        0.00000        2.22678
   1922.00        0.00000        2.22481
   1923.00        0.00000        2.22266
   1924.00        0.00000        2.22032
   1925.00        0.00000        2.21780
   1926.00        0.00000        2.21509
   1927.00        0.00000        2.21217
   1928.00        0.00000        2.20908
   1929.00        0.00000        2.20578
   1930.00        0.00000        2.20227
   1931.00        0.00000        2.19856
   1932.00        0.00000        2.19466
   1933.00        0.00000        2.19052
   1934.00        0.00000        2.18619
   1935.00        0.00000        2.18163
   1936.00        0.00000        2.17685
   1937.00        0.00000        2.17183
   1938.00        0.00000        2.16660
   1939.00        0.00000        2.16112
   1940.00        0.00000        2.15540
   1941.00        0.00000        2.14944
   1942.00        0.00000        2.14323
   1943.00        0.00000        2.13678
   1944.00        0.00000        2.13007
   1945.00        0.00000        2.12309
   1946.00        0.00000        2.11586
   1947.00        0.00000        2.10835
   1948.00        0.00000        2.10057
   1949.00        0.00000        2.09251
   1950.00        0.00000        2.08418
   1951.00        0.00000        2.07556
   1952.00        0.00000        2.06665
   1953.00        0.00000        2.05745
   1954.00        0.00000        2.04794
   1955.00        0.00000        2.03815
   1956.00        0.00000        2.02805
   1957.00        0.00000        2.01765
   1958.00        0.00000        2.00694
   1959.00        0.00000        1.99591
   1960.00        0.00000        1.98457
   1961.00        0.00000        1.97293
   1962.00        0.00000        1.96097
   1963.00        0.00000        1.94867
   1964.00        0.00000        1.93607
   1965.00        0.00000        1.92314
   1966.00        0.00000        1.90990
   1967.00        0.00000        1.89633
   1968.00        0.00000        1.88243
   1969.00        0.00000        1.86823
   1970.00        0.00000        1.85368
   1971.00        0.00000        1.83884
   1972.00        0.00000        1.82365
   1973.00        0.00000        1.80817
   1974.00        0.00000        1.79236
   1975.00        0.00000        1.77623
   1976.00        0.00000        1.75980
   1977.00        0.00000        1.74306
   1978.00        0.00000        1.72601
   1979.00        0.00000        1.70866
   1980.00        0.00000        1.69101
   1981.00        0.00000        1.67308
   1982.00        0.00000        1.65485
   1983.00        0.00000        1.63634
   1984.00        0.00000        1.61755
   1985.00        0.00000        1.59850
   1986.00        0.00000        1.57916
   1987.00        0.00000        1.55957
   1988.00        0.00000        1.53973
   1989.00        0.00000        1.51964
   1990.00        0.00000        1.49931
   1991.00        0.00000        1.47874
   1992.00        0.00000        1.45796
   1993.00        0.00000        1.43695
   1994.00        0.00000        1.41574
   1995.00        0.00000        1.39432
   1996.00        0.00000        1.37270
   1997.00        0.00000        1.35091
   1998.00        0.00000        1.32893
   1999.00        0.00000        1.30678
   2000.00        0.00000        1.28447
   2001.00        0.00000        1.26202
   2002.00        0.00000        1.23943
   2003.00        0.00000        1.21669
   2004.00        0.00000        1.19383
   2005.00        0.00000        1.17087
   2006.00        0.00000        1.14780
   2007.00        0.00000        1.12462
   2008.00        0.00000        1.10136
   2009.00        0.00000        1.07803
   2010.00        0.00000        1.05463
   2011.00        0.00000        1.03116
   2012.00        0.00000        1.00764
   2013.00        0.00000        0.98409
   2014.00        0.00000        0.96048
   2015.00        0.00000        0.93686
   2016.00        0.00000        0.91322
   2017.00        0.00000        0.88957
   2018.00        0.00000        0.86594
   2019.00        0.00000        0.84229
   2020.00        0.00000        0.81866
   2021.00        0.00000        0.79506
   2022.00        0.00000        0.77148
   2023.00        0.00000        0.74796
   2024.00        0.00000        0.72447
   2025.00        0.00000        0.70102
   2026.00        0.00000        0.67764
   2027.00        0.00000        0.65433
   2028.00        0.00000        0.63109
   2029.00        0.00000        0.60791
   2030.00        0.00000        0.58482
   2031.00        0.00000        0.56183
   2032.00        0.00000        0.53891
   2033.00        0.00000        0.51610
   2034.00        0.00000        0.49339
   2035.00        0.00000        0.47079
   2036.00        0.00000        0.44830
   2037.00        0.00000        0.42593
   2038.00        0.00000        0.40367
   2039.00        0.00000        0.38153
   2040.00        0.00000        0.35953
   2041.00        0.00000        0.33765
   2042.00        0.00000        0.31590
   2043.00        0.00000        0.29430
   2044.00        0.00000        0.27281
   2045.00        0.00000        0.25148
   2046.00        0.00000        0.23029
   2047.00        0.00000        0.20924
   2048.00        0.00000        0.18834
   2049.00        0.00000        0.16757
   2050.00        0.00000        0.14697
   2051.00        0.00000        0.12651
   2052.00        0.00000        0.10620
   2053.00        0.00000        0.08604
   2054.00        0.00000        0.06604
   2055.00        0.00000        0.04619
   2056.00        0.00000        0.02650
   2057.00        0.00000        0.00696
   2058.00        0.00000       -0.01242
   2059.00        0.00000       -0.03165
   2060.00        0.00000       -0.05072
   2061.00        0.00000       -0.06964
   2062.00        0.00000       -0.08839
   2063.00        0.00000       -0.10699
   2064.00        0.00000       -0.12543
   2065.00        0.00000       -0.14372
   2066.00        0.00000       -0.16183
   2067.00        0.00000       -0.17981
   2068.00        0.00000       -0.19762
   2069.00        0.00000       -0.21526
   2070.00        0.00000       -0.23274
   2071.00        0.00000       -0.25008
   2072.00        0.00000       -0.26724
   2073.00        0.00000       -0.28424
   2074.00        0.00000       -0.30109
   2075.00        0.00000       -0.31776
   2076.00        0.00000       -0.33427
   2077.00        0.00000       -0.35062
   2078.00        0.00000       -0.36681
   2079.00        0.00000       -0.38281
   2080.00        0.00000       -0.39867
   2081.00        0.00000       -0.41435
   2082.00        0.00000       -0.42986
   2083.00        0.00000       -0.44519
   2084.00        0.00000       -0.46034
   2085.00        0.00000       -0.47533
   2086.00        0.00000       -0.49014
   2087.00        0.00000       -0.50476
   2088.00        0.00000       -0.51921
   2089.00        0.00000       -0.53346
   2090.00        0.00000       -0.54755
   2091.00        0.00000       -0.56142
   2092.00        0.00000       -0.57510
   2093.00        0.00000       -0.58861
   2094.00        0.00000       -0.60190
   2095.00        0.00000       -0.41933
   2096.00        0.00000       -0.42862
   2097.00        0.00000       -0.43765
   2098.00        0.00000       -0.44644
   2099.00        0.00000       -0.45497
   2100.00        0.00000       -0.46324
   2101.00        0.00000       -0.47124
   2102.00        0.00000       -0.47896
   2103.00        0.00000       -0.48642
   2104.00        0.00000       -0.49359
   2105.00        0.00000       -0.50050
   2106.00        0.00000       -0.50713
   2107.00        0.00000       -0.51347
   2108.00        0.00000       -0.51953
   2109.00        0.00000       -0.52530
   2110.00        0.00000       -0.53079
   2111.00        0.00000       -0.53598
   2112.00        0.00000       -0.54088
   2113.00        0.00000       -0.54549
   2114.00        0.00000       -0.54979
   2115.00        0.00000       -0.55380
   2116.00        0.00000       -0.55751
   2117.00        0.00000       -0.56093
   2118.00        0.00000       -0.56404
   2119.00        0.00000       -0.56683
   2120.00        0.00000       -0.56934
   2121.00        0.00000       -0.57153
   2122.00        0.00000       -0.57343
   2123.00        0.00000       -0.57501
   2124.00        0.00000       -0.57629
   2125.00        0.00000       -0.57727
   2126.00        0.00000       -0.57794
   2127.00        0.00000       -0.57831
   2128.00        0.00000       -0.57837
   2129.00        0.00000       -0.57812
   2130.00        0.00000       -0.57759
   2131.00        0.00000       -0.57674
   2132.00        0.00000       -0.57559
   2133.00        0.00000       -0.57416
   2134.00        0.00000       -0.57242
   2135.00        0.00000       -0.57039
   2136.00        0.00000       -0.56805
   2137.00        0.00000       -0.56544
   2138.00        0.00000       -0.56255
   2139.00        0.00000       -0.55936
   2140.00        0.00000       -0.55589
   2141.00        0.00000       -0.55215
   2142.00        0.00000       -0.54813
   2143.00        0.00000       -0.54384
   2144.00        0.00000       -0.53928
   2145.00        0.00000       -0.53445
   2146.00        0.00000       -0.52937
   2147.00        0.00000       -0.52403
   2148.00        0.00000       -0.51845
   2149.00        0.00000       -0.51260
   2150.00        0.00000       -0.50653
   2151.00        0.00000       -0.50021
   2152.00        0.00000       -0.49365
   2153.00        0.00000       -0.48686
   2154.00        0.00000       -0.47986
   2155.00        0.00000       -0.47264
   2156.00        0.00000       -0.46519
   2157.00        0.00000       -0.45755
   2158.00        0.00000       -0.44969
   2159.00        0.00000       -0.44165
   2160.00        0.00000       -0.43340
   2161.00        0.00000       -0.42497
   2162.00        0.00000       -0.41635
   2163.00        0.00000       -0.40756
   2164.00        0.00000       -0.39861
   2165.00        0.00000       -0.38948
   2166.00        0.00000       -0.38019
   2167.00        0.00000       -0.37074
   2168.00        0.00000       -0.36115
   2169.00        0.00000       -0.35141
   2170.00        0.00000       -0.34154
   2171.00        0.00000       -0.33153
   2172.00        0.00000       -0.32140
   2173.00        0.00000       -0.31113
   2174.00        0.00000       -0.30077
   2175.00        0.00000       -0.29028
   2176.00        0.00000       -0.27971
   2177.00        0.00000       -0.26903
   2178.00        0.00000       -0.25826
   2179.00        0.00000       -0.24739
   2180.00        0.00000       -0.23647
   2181.00        0.00000       -0.22545
   2182.00        0.00000       -0.21437
   2183.00        0.00000       -0.20323
   2184.00        0.00000       -0.19203
   2185.00        0.00000       -0.18079
   2186.00        0.00000       -0.16949
   2187.00        0.00000       -0.15816
   2188.00        0.00000       -0.14679
   2189.00        0.00000       -0.13541
   2190.00        0.00000       -0.12398
   2191.00        0.00000       -0.11255
   2192.00        0.00000       -0.10110
   2193.00        0.00000       -0.08966
   2194.00        0.00000       -0.07822
   2195.00        0.00000       -0.06679
   2196.00        0.00000       -0.05536
   2197.00        0.00000       -0.04396
   2198.00        0.00000       -0.03258
   2199.00        0.00000       -0.02124
   2200.00        0.00000       -0.00993
   2201.00        0.00000        0.00134
   2202.00        0.00000        0.01256
   2203.00        0.00000        0.02371
   2204.00        0.00000        0.03481
   2205.00        0.00000        0.04584
   2206.00        0.00000        0.05679
   2207.00        0.00000        0.06767
   2208.00        0.00000        0.07846
   2209.00        0.00000        0.08916
   2210.00        0.00000        0.09975
   2211.00        0.00000        0.11023
   2212.00        0.00000        0.12061
   2213.00        0.00000        0.13086
   2214.00        0.00000        0.14099
   2215.00        0.00000        0.15099
   2216.00        0.00000        0.16084
   2217.00        0.00000        0.17055
   2218.00        0.00000        0.18010
   2219.00        0.00000        0.18950
   2220.00        0.00000        0.19872
   2221.00        0.00000        0.20776
   2222.00        0.00000        0.21663
   2223.00        0.00000        0.22530
   2224.00        0.00000        0.23376
   2225.00        0.00000        0.24202
   2226.00        0.00000        0.25008
   2227.00        0.00000        0.25790
   2228.00        0.00000        0.26549
   2229.00        0.00000        0.27284
   2230.00        0.00000        0.27995
   2231.00        0.00000        0.28682
   2232.00        0.00000        0.29341
   2233.00        0.00000        0.29974
   2234.00        0.00000        0.30579
   2235.00        0.00000        0.31155
   2236.00        0.00000        0.31703
   2237.00        0.00000        0.32220
   2238.00        0.00000        0.32707
   2239.00        0.00000        0.33163
   2240.00        0.00000        0.33586
   2241.00        0.00000        0.33977
   2242.00        0.00000        0.34334
   2243.00        0.00000        0.34657
   2244.00        0.00000        0.34944
   2245.00        0.00000        0.35197
   2246.00        0.00000        0.35414
   2247.00        0.00000        0.35593
   2248.00        0.00000        0.35736
   2249.00        0.00000        0.35840
   2250.00        0.00000        0.35907
   2251.00        0.00000        0.35934
   2252.00        0.00000        0.35924
   2253.00        0.00000        0.35872
   2254.00        0.00000        0.35782
   2255.00        0.00000        0.35651
   2256.00        0.00000        0.35478
   2257.00        0.00000        0.35265
   2258.00        0.00000        0.35011
   2259.00        0.00000        0.34715
   2260.00        0.00000        0.34380
   2261.00        0.00000        0.34001
   2262.00        0.00000        0.33580
   2263.00        0.00000        0.33119
   2264.00        0.00000        0.32616
   2265.00        0.00000        0.32071
   2266.00        0.00000        0.31485
   2267.00        0.00000        0.30859
   2268.00        0.00000        0.30191
   2269.00        0.00000        0.29482
   2270.00        0.00000        0.28734
   2271.00        0.00000        0.27945
   2272.00        0.00000        0.27116
   2273.00        0.00000        0.26248
   2274.00        0.00000        0.25343
   2275.00        0.00000        0.24399
   2276.00        0.00000        0.23418
   2277.00        0.00000        0.22400
   2278.00        0.00000        0.21347
   2279.00        0.00000       -0.09285
   2280.00        0.00000       -0.10217
   2281.00        0.00000       -0.11176
   2282.00        0.00000       -0.12157
   2283.00        0.00000       -0.13162
   2284.00        0.00000       -0.14189
   2285.00        0.00000       -0.15239
   2286.00        0.00000       -0.16310
   2287.00        0.00000       -0.17401
   2288.00        0.00000       -0.18510
   2289.00        0.00000       -0.19640
   2290.00        0.00000       -0.20784
   2291.00        0.00000       -0.21947
   2292.00        0.00000       -0.23123
   2293.00        0.00000       -0.24313
   2294.00        0.00000       -0.25517
   2295.00        0.00000       -0.26735
   2296.00        0.00000       -0.27962
   2297.00        0.00000       -0.29198
   2298.00        0.00000       -0.30443
   2299.00        0.00000       -0.31696
   2300.00        0.00000       -0.32954
   2301.00        0.00000       -0.34219
   2302.00        0.00000       -0.35487
   2303.00        0.00000       -0.36758
   2304.00        0.00000       -0.38031
   2305.00        0.00000       -0.39304
   2306.00        0.00000       -0.40575
   2307.00        0.00000       -0.41846
   2308.00        0.00000       -0.43112
   2309.00        0.00000       -0.44374
   2310.00        0.00000       -0.45631
   2311.00        0.00000       -0.46883
   2312.00        0.00000       -0.48125
   2313.00        0.00000       -0.49359
   2314.00        0.00000       -0.50583
   2315.00        0.00000       -0.51797
   2316.00        0.00000       -0.52998
   2317.00        0.00000       -0.54187
   2318.00        0.00000       -0.55362
   2319.00        0.00000       -0.56522
   2320.00        0.00000       -0.57666
   2321.00        0.00000       -0.58792
   2322.00        0.00000       -0.59903
   2323.00        0.00000       -0.60994
   2324.00        0.00000       -0.62067
   2325.00        0.00000       -0.63120
   2326.00        0.00000       -0.64151
   2327.00        0.00000       -0.65161
   2328.00        0.00000       -0.66150
   2329.00        0.00000       -0.67116
   2330.00        0.00000       -0.68057
   2331.00        0.00000       -0.68977
   2332.00        0.00000       -0.69872
   2333.00        0.00000       -0.70741
   2334.00        0.00000       -0.71585
   2335.00        0.00000       -0.72404
   2336.00        0.00000       -0.73198
   2337.00        0.00000       -0.73965
   2338.00        0.00000       -0.74706
   2339.00        0.00000       -0.75420
   2340.00        0.00000       -0.76106
   2341.00        0.00000       -0.76765
   2342.00        0.00000       -0.77399
   2343.00        0.00000       -0.78003
   2344.00        0.00000       -0.78581
   2345.00        0.00000       -0.79131
   2346.00        0.00000       -0.79654
   2347.00        0.00000       -0.80148
   2348.00        0.00000       -0.80617
   2349.00        0.00000       -0.81058
   2350.00        0.00000       -0.81471
   2351.00        0.00000       -0.81857
   2352.00        0.00000       -0.82216
   2353.00        0.00000       -0.82549
   2354.00        0.00000       -0.82854
   2355.00        0.00000       -0.83134
   2356.00        0.00000       -0.83388
   2357.00        0.00000       -0.83617
   2358.00        0.00000       -0.83818
   2359.00        0.00000       -0.83997
   2360.00        0.00000       -0.84149
   2361.00        0.00000       -0.84279
   2362.00        0.00049       -0.84384
   2363.00        0.00098       -0.84465
   2364.00        0.00146       -0.84525
   2365.00        0.00195       -0.84560
   2366.00        0.00244       -0.84573
   2367.00        0.00293       -0.84566
   2368.00        0.00342       -0.84537
   2369.00        0.00391       -0.84486
   2370.00        0.00439       -0.84416
   2371.00        0.00488       -0.84325
   2372.00        0.00537       -0.84215
   2373.00        0.00586       -0.84085
   2374.00        0.00635       -0.83937
   2375.00        0.00684       -0.83772
   2376.00        0.00732       -0.83588
   2377.00        0.00781       -0.83388
   2378.00        0.00830       -0.83170
   2379.00        0.00879       -0.82935
   2380.00        0.00928       -0.82684
   2381.00        0.00977       -0.82419
   2382.00        0.01025       -0.82138
   2383.00        0.01074       -0.81842
   2384.00        0.01123       -0.81532
   2385.00        0.01172       -0.81209
   2386.00        0.01221       -0.80870
   2387.00        0.01270       -0.80519
   2388.00        0.01318       -0.80156
   2389.00        0.01367       -0.79779
   2390.00        0.01367       -0.79390
   2391.00        0.01367       -0.78990
   2392.00        0.01367       -0.78578
   2393.00        0.01367       -0.78154
   2394.00        0.01367       -0.77719
   2395.00        0.01367       -0.77274
   2396.00        0.01367       -0.76817
   2397.00        0.01367       -0.76352
   2398.00        0.01367       -0.75876
   2399.00        0.01367       -0.75389
   2400.00        0.01367       -0.74893
   2401.00        0.01367       -0.74388
   2402.00        0.01367       -0.73875
   2403.00        0.01367       -0.73352
   2404.00        0.01367       -0.72820
   2405.00        0.01367       -0.72279
   2406.00        0.01367       -0.71730
   2407.00        0.01367       -0.71173
   2408.00        0.01367       -0.70607
   2409.00        0.01367       -0.70033
   2410.00        0.01367       -0.69452
   2411.00        0.01367       -0.68863
   2412.00        0.01367       -0.68266
   2413.00        0.01367       -0.67662
   2414.00        0.01367       -0.67050
   2415.00        0.01367       -0.66432
   2416.00        0.01367       -0.65808
   2417.00        0.01367       -0.65175
   2418.00        0.01367       -0.64537
   2419.00        0.01367       -0.63893
   2420.00        0.01367       -0.63242
   2421.00        0.01367       -0.62585
   2422.00        0.01367       -0.61922
   2423.00        0.01367       -0.61255
   2424.00        0.01367       -0.60580
   2425.00        0.01367       -0.59901
   2426.00        0.01367       -0.59219
   2427.00        0.01367       -0.58530
   2428.00        0.01367       -0.57838
   2429.00        0.01367       -0.57141
   2430.00        0.01367       -0.56441
   2431.00        0.01367       -0.55736
   2432.00        0.01367       -0.55028
   2433.00        0.01367       -0.54317
   2434.00        0.01367       -0.53604
   2435.00        0.01367       -0.52887
   2436.00        0.01367       -0.52170
   2437.00        0.01367       -0.51450
   2438.00        0.01367       -0.50728
   2439.00        0.01367       -0.50005
   2440.00        0.01367       -0.49281
   2441.00        0.01367       -0.48558
   2442.00        0.01367       -0.47835
   2443.00        0.01367       -0.47112
   2444.00        0.01367       -0.46388
   2445.00        0.01367       -0.45668
   2446.00        0.01367       -0.44948
   2447.00        0.01367       -0.44231
   2448.00        0.01367       -0.43515
   2449.00        0.01367       -0.42804
   2450.00        0.01367       -0.42094
   2451.00        0.01367       -0.41391
   2452.00        0.01367       -0.40691
   2453.00        0.01367       -0.39995
   2454.00        0.01367       -0.39304
   2455.00        0.01367       -0.38620
   2456.00        0.01367       -0.37941
   2457.00        0.01367       -0.37270
   2458.00        0.01367       -0.36606
   2459.00        0.01367       -0.35948
   2460.00        0.01367       -0.35300
   2461.00        0.01367       -0.34659
   2462.00        0.01367       -0.34027
   2463.00        0.01367       -0.33406
   2464.00        0.01367       -0.32793
   2465.00        0.01367       -0.32191
   2466.00        0.01367       -0.31599
   2467.00        0.01367       -0.31018
   2468.00        0.01367       -0.30449
   2469.00        0.01367       -0.29890
   2470.00        0.01367       -0.29346
   2471.00        0.01367       -0.28812
   2472.00        0.01367       -0.28291
   2473.00        0.01367       -0.27783
   2474.00        0.01367       -0.27287
   2475.00        0.01367       -0.26805
   2476.00        0.01367       -0.26338
   2477.00        0.01367       -0.25883
   2478.00        0.01367       -0.25443
   2479.00        0.01367       -0.25015
   2480.00        0.01367       -0.24602
   2481.00        0.01367       -0.24203
   2482.00        0.01367       -0.23819
   2483.00        0.01367       -0.23448
   2484.00        0.01367       -0.23091
   2485.00        0.01367       -0.22749
   2486.00        0.01367       -0.22420
   2487.00        0.01367       -0.22105
   2488.00        0.01367       -0.21805
   2489.00        0.01367       -0.21518
   2490.00        0.01367       -0.21243
   2491.00        0.01367       -0.20982
   2492.00        0.01367       -0.20734
   2493.00        0.01367       -0.20499
   2494.00        0.01367       -0.20276
   2495.00        0.01367       -0.20065
   2496.00        0.01367       -0.19865
   2497.00        0.01367       -0.19676
   2498.00        0.01367       -0.19499
   2499.00        0.01367       -0.19331
   2500.00        0.01367       -0.19174
   2501.00        0.01367       -0.19026
   2502.00        0.01367       -0.18887
   2503.00        0.01367       -0.18756
   2504.00        0.01367       -0.18634
   2505.00        0.01367       -0.18518
   2506.00        0.01367       -0.18410
   2507.00        0.01367       -0.18307
   2508.00        0.01367       -0.18210
   2509.00        0.01367       -0.18118
   2510.00        0.01367       -0.18031
   2511.00        0.01367       -0.17947
   2512.00        0.01367       -0.17867
   2513.00        0.01367       -0.17787
   2514.00        0.01367       -0.17711
   2515.00        0.01367       -0.17636
   2516.00        0.01367       -0.17563
   2517.00        0.01367       -0.17488
   2518.00        0.01367       -0.17413
   2519.00        0.01367       -0.17337
   2520.00        0.01367       -0.17259
   2521.00        0.01367       -0.17178
   2522.00        0.01367       -0.17094
   2523.00        0.01367       -0.17007
   2524.00        0.01367       -0.16917
   2525.00        0.01367       -0.16821
   2526.00        0.01367       -0.16721
   2527.00        0.01367       -0.16614
   2528.00        0.01367       -0.16501
   2529.00        0.01367       -0.16382
   2530.00        0.01367       -0.16255
   2531.00        0.01367       -0.16121
   2532.00        0.01367       -0.15979
   2533.00        0.01367       -0.15828
   2534.00        0.01367       -0.15669
   2535.00        0.01367       -0.15501
   2536.00        0.01367       -0.15323
   2537.00        0.01367       -0.15135
   2538.00        0.01367       -0.14938
   2539.00        0.01367       -0.14731
   2540.00        0.01367       -0.14513
   2541.00        0.01367       -0.14284
   2542.00        0.01367       -0.14044
   2543.00        0.01367       -0.13794
   2544.00        0.01367       -0.13531
   2545.00        0.01367       -0.13258
   2546.00        0.01367       -0.12973
   2547.00        0.01367       -0.12677
   2548.00        0.01367       -0.12369
   2549.00        0.01367       -0.12050
   2550.00        0.01367       -0.11719
   2551.00        0.01416       -0.11377
   2552.00        0.01465       -0.11021
   2553.00        0.01465       -0.10657
   2554.00        0.01465       -0.10278
   2555.00        0.01465       -0.09889
   2556.00        0.01465       -0.09489
   2557.00        0.01465       -0.09077
   2558.00        0.01465       -0.08655
   2559.00        0.01465       -0.08220
   2560.00        0.01465       -0.07774
   2561.00        0.01465       -0.07318
   2562.00        0.01465       -0.06851
   2563.00        0.01465       -0.06374
   2564.00        0.01465       -0.05884
   2565.00        0.01465       -0.05385
   2566.00        0.01465       -0.04875
   2567.00        0.01465       -0.04356
   2568.00        0.01465       -0.03825
   2569.00        0.01465       -0.03285
   2570.00        0.01465       -0.02736
   2571.00        0.01465       -0.02176
   2572.00        0.01465       -0.01607
   2573.00        0.01465       -0.01028
   2574.00        0.01465       -0.00439
   2575.00        0.01465        0.00159
   2576.00        0.01465        0.00766
   2577.00        0.01465        0.01381
   2578.00        0.01465        0.02007
   2579.00        0.01465        0.02641
   2580.00        0.01465        0.03284
   2581.00        0.01465        0.03937
   2582.00        0.01465        0.04597
   2583.00        0.01465        0.05267
   2584.00        0.01465        0.05945
   2585.00        0.01465        0.06631
   2586.00        0.01465        0.07327
   2587.00        0.01465        0.08031
   2588.00        0.01465        0.08743
   2589.00        0.01465        0.09465
   2590.00        0.01465        0.10194
   2591.00        0.01465        0.10933
   2592.00        0.01465        0.11679
   2593.00        0.01465        0.12434
   2594.00        0.01465        0.13197
   2595.00        0.01465        0.13968
   2596.00        0.01465        0.14748
   2597.00        0.01465        0.15535
   2598.00        0.01465        0.16330
   2599.00        0.01465        0.17134
   2600.00        0.01465        0.17946
   2601.00        0.01465        0.18765
   2602.00        0.01465        0.19592
   2603.00        0.01465        0.20427
   2604.00        0.01465        0.21269
   2605.00        0.01465        0.22118
   2606.00        0.01465        0.22975
   2607.00        0.01465        0.23837
   2608.00        0.01465        0.24707
   2609.00        0.01465        0.25584
   2610.00        0.01465        0.26466
   2611.00        0.01465        0.27354
   2612.00        0.01465        0.28249
   2613.00        0.01465        0.29147
   2614.00        0.01465        0.30051
   2615.00        0.01465        0.30959
   2616.00        0.01465        0.31871
   2617.00        0.01465        0.32787
   2618.00        0.01465        0.33705
   2619.00        0.01465        0.34627
   2620.00        0.01465        0.35550
   2621.00        0.01465        0.36475
   2622.00        0.01465        0.37401
   2623.00        0.01465        0.38326
   2624.00        0.01465        0.39252
   2625.00        0.01465        0.40176
   2626.00        0.01465        0.41098
   2627.00        0.01465        0.42018
   2628.00        0.01465        0.42934
   2629.00        0.01465        0.43846
   2630.00        0.01465        0.44754
   2631.00        0.01465        0.45654
   2632.00        0.01465        0.46550
   2633.00        0.01465        0.47437
   2634.00        0.01465        0.48315
   2635.00        0.01465        0.49184
   2636.00        0.01465        0.50043
   2637.00        0.01465        0.50890
   2638.00        0.01465        0.51724
   2639.00        0.01465        0.52545
   2640.00        0.01465        0.53354
   2641.00        0.01465        0.54146
   2642.00        0.01465        0.54921
   2643.00        0.01465        0.55679
   2644.00        0.01465        0.56419
   2645.00        0.01465        0.57141
   2646.00        0.01465        0.57841
   2647.00        0.01465        0.58521
   2648.00        0.01465        0.59178
   2649.00        0.01465        0.59813
   2650.00        0.01465        0.60423
   2651.00        0.01465        0.61008
   2652.00        0.01465        0.61568
   2653.00        0.01465        0.62100
   2654.00        0.01465        0.62607
   2655.00        0.01465        0.63083
   2656.00        0.01465        0.63531
   2657.00        0.01465        0.63950
   2658.00        0.01465        0.64339
   2659.00        0.01465        0.64694
   2660.00        0.01465        0.65021
   2661.00        0.01465        0.65312
   2662.00        0.01465        0.65573
   2663.00        0.01465        0.65800
   2664.00        0.01465        0.65993
   2665.00        0.01465        0.66153
   2666.00        0.01465        0.66277
   2667.00        0.01465        0.66367
   2668.00        0.01465        0.66423
   2669.00        0.01465        0.66443
   2670.00        0.01465        0.66429
   2671.00        0.01465        0.66379
   2672.00        0.01465        0.66293
   2673.00        0.01465        0.66174
   2674.00        0.01465        0.66020
   2675.00        0.01465        0.65829
   2676.00        0.01465        0.65607
   2677.00        0.01465        0.65349
   2678.00        0.01465        0.65057
   2679.00        0.01514        0.64732
   2680.00        0.01562        0.64375
   2681.00        0.01562        0.63985
   2682.00        0.01562        0.63564
   2683.00        0.01562        0.63110
   2684.00        0.01562        0.62627
   2685.00        0.01562        0.62114
   2686.00        0.01562        0.61572
   2687.00        0.01562        0.61002
   2688.00        0.01562        0.60403
   2689.00        0.01562        0.59781
   2690.00        0.01562        0.59131
   2691.00        0.01562        0.58458
   2692.00        0.01562        0.57762
   2693.00        0.01562        0.57043
   2694.00        0.01562        0.56303
   2695.00        0.01562        0.55544
   2696.00        0.01562        0.54765
   2697.00        0.01562        0.53969
   2698.00        0.01562        0.53157
   2699.00        0.01562        0.52330
   2700.00        0.01562        0.51488
   2701.00        0.01562        0.50635
   2702.00        0.01562        0.49770
   2703.00        0.01562        0.48894
   2704.00        0.01562        0.48010
   2705.00        0.01562        0.47118
   2706.00        0.01562        0.46220
   2707.00        0.01562        0.45317
   2708.00        0.01562        0.44411
   2709.00        0.01562        0.43501
   2710.00        0.01562        0.42590
   2711.00        0.01562        0.41679
   2712.00        0.01562        0.40770
   2713.00        0.01562        0.39862
   2714.00        0.01562        0.38957
   2715.00        0.01562        0.38058
   2716.00        0.01562        0.37164
   2717.00        0.01562        0.36276
   2718.00        0.01562        0.35396
   2719.00        0.01562        0.34525
   2720.00        0.01562        0.33662
   2721.00        0.01562        0.32811
   2722.00        0.01562        0.31970
   2723.00        0.01562        0.31142
   2724.00        0.01562        0.30327
   2725.00        0.01562        0.29526
   2726.00        0.01562        0.28737
   2727.00        0.01562        0.27965
   2728.00        0.01562        0.27208
   2729.00        0.01562        0.26468
   2730.00        0.01562        0.25743
   2731.00        0.01562        0.25035
   2732.00        0.01562        0.24347
   2733.00        0.01562        0.23674
   2734.00        0.01562        0.23021
   2735.00        0.01562        0.22386
   2736.00        0.01562        0.21770
   2737.00        0.01562        0.21172
   2738.00        0.01562        0.20593
   2739.00        0.01562        0.20035
   2740.00        0.01562        0.19495
   2741.00        0.01562        0.18973
   2742.00        0.01562        0.18471
   2743.00        0.01562        0.17989
   2744.00        0.01562        0.17525
   2745.00        0.01562        0.17079
   2746.00        0.01611        0.16653
   2747.00        0.01660        0.16246
   2748.00        0.01660        0.15855
   2749.00        0.01660        0.15483
   2750.00        0.01660        0.15129
   2751.00        0.01660        0.14792
   2752.00        0.01660        0.14471
   2753.00        0.01660        0.14168
   2754.00        0.01660        0.13879
   2755.00        0.01660        0.13608
   2756.00        0.01660        0.13350
   2757.00        0.01660        0.13107
   2758.00        0.01660        0.12878
   2759.00        0.01660        0.12663
   2760.00        0.01660        0.12460
   2761.00        0.01660        0.12271
   2762.00        0.01660        0.12093
   2763.00        0.01660        0.11926
   2764.00        0.01660        0.11771
   2765.00        0.01660        0.11624
   2766.00        0.01709        0.11488
   2767.00        0.01758        0.11362
   2768.00        0.01758        0.11243
   2769.00        0.01758        0.11133
   2770.00        0.01758        0.11029
   2771.00        0.01758        0.10931
   2772.00        0.01758        0.10841
   2773.00        0.01758        0.10757
   2774.00        0.01758        0.10678
   2775.00        0.01758        0.10602
   2776.00        0.01758        0.10532
   2777.00        0.01758        0.10464
   2778.00        0.01758        0.10400
   2779.00        0.01758        0.10338
   2780.00        0.01758        0.10278
   2781.00        0.01758        0.10220
   2782.00        0.01758        0.10164
   2783.00        0.01758        0.10109
   2784.00        0.01758        0.10054
   2785.00        0.01758        0.09999
   2786.00        0.01758        0.09944
   2787.00        0.01758        0.09889
   2788.00        0.01758        0.09833
   2789.00        0.01758        0.09775
   2790.00        0.01758        0.09717
   2791.00        0.01758        0.09656
   2792.00        0.01758        0.09593
   2793.00        0.01758        0.09529
   2794.00        0.01758        0.09464
   2795.00        0.01758        0.09393
   2796.00        0.01758        0.09323
   2797.00        0.01758        0.09248
   2798.00        0.01758        0.09172
   2799.00        0.01758        0.09093
   2800.00        0.01758        0.09010
   2801.00        0.01807        0.08926
   2802.00        0.01855        0.08838
   2803.00        0.01855        0.08746
   2804.00        0.01855        0.08653
   2805.00        0.01855        0.08556
   2806.00        0.01855        0.08456
   2807.00        0.01855        0.08354
   2808.00        0.01855        0.08249
   2809.00        0.01855        0.08142
   2810.00        0.01855        0.08031
   2811.00        0.01855        0.07918
   2812.00        0.01855        0.07803
   2813.00        0.01855        0.07686
   2814.00        0.01855        0.07567
   2815.00        0.01855        0.07445
   2816.00        0.01855        0.07323
   2817.00        0.01855        0.07198
   2818.00        0.01904        0.07071
   2819.00        0.01953        0.06944
   2820.00        0.01953        0.06815
   2821.00        0.01953        0.06685
   2822.00        0.01953        0.06555
   2823.00        0.01953        0.06424
   2824.00        0.01953        0.06293
   2825.00        0.01953        0.06161
   2826.00        0.01953        0.06030
   2827.00        0.01953        0.05898
   2828.00        0.01953        0.05766
   2829.00        0.01953        0.05637
   2830.00        0.01953        0.05507
   2831.00        0.01953        0.05377
   2832.00        0.01953        0.05251
   2833.00        0.01953        0.05124
   2834.00        0.01953        0.04999
   2835.00        0.01953        0.04875
   2836.00        0.01953        0.04753
   2837.00        0.01953        0.04634
   2838.00        0.01953        0.04517
   2839.00        0.01953        0.04401
   2840.00        0.01953        0.04289
   2841.00        0.01953        0.04179
   2842.00        0.01953        0.04073
   2843.00        0.01953        0.03969
   2844.00        0.01953        0.03868
   2845.00        0.01953        0.03770
   2846.00        0.01953        0.03676
   2847.00        0.01953        0.03586
   2848.00        0.01953        0.03500
   2849.00        0.01953        0.03418
   2850.00        0.01953        0.03339
   2851.00        0.01953        0.03265
   2852.00        0.01953        0.03195
   2853.00        0.01953        0.03130
   2854.00        0.01953        0.03070
   2855.00        0.01953        0.03015
   2856.00        0.01953        0.02963
   2857.00        0.01953        0.02919
   2858.00        0.01953        0.02878
   2859.00        0.01953        0.02843
   2860.00        0.01953        0.02814
   2861.00        0.01953        0.02791
   2862.00        0.01953        0.02773
   2863.00        0.01953        0.02760
   2864.00        0.01953        0.02756
   2865.00        0.01953        0.02756
   2866.00        0.01953        0.02763
   2867.00        0.01953        0.02777
   2868.00        0.01953        0.02797
   2869.00        0.01953        0.02824
   2870.00        0.01953        0.02858
   2871.00        0.01953        0.02899
   2872.00        0.01953        0.02948
   2873.00        0.01953        0.03003
   2874.00        0.01953        0.03067
   2875.00        0.01953        0.03139
   2876.00        0.01953        0.03218
   2877.00        0.01953        0.03307
   2878.00        0.01953        0.03403
   2879.00        0.01953        0.03508
   2880.00        0.01953        0.03622
   2881.00        0.01953        0.03745
   2882.00        0.01953        0.03876
   2883.00        0.01953        0.04016
   2884.00        0.01953        0.04166
   2885.00        0.01953        0.04324
   2886.00        0.01953        0.04494
   2887.00        0.01953        0.04671
   2888.00        0.01953        0.04858
   2889.00        0.01953        0.05054
   2890.00        0.01953        0.05261
   2891.00        0.01953        0.05476
   2892.00        0.01953        0.05702
   2893.00        0.01953        0.05937
   2894.00        0.01953        0.06183
   2895.00        0.01953        0.06438
   2896.00        0.01904        0.06702
   2897.00        0.01855        0.06976
   2898.00        0.01807        0.07260
   2899.00        0.01758        0.07553
   2900.00        0.01709        0.07855
   2901.00        0.01660        0.08167
   2902.00        0.01611        0.08488
   2903.00        0.01562        0.08818
   2904.00        0.01514        0.09157
   2905.00        0.01465        0.09505
   2906.00        0.01416        0.09862
   2907.00        0.01367        0.10225
   2908.00        0.01318        0.10599
   2909.00        0.01270        0.10979
   2910.00        0.01221        0.11366
   2911.00        0.01172        0.11761
   2912.00        0.01123        0.12164
   2913.00        0.01074        0.12573
   2914.00        0.01025        0.12988
   2915.00        0.00977        0.13408
   2916.00        0.00928        0.13835
   2917.00        0.00879        0.14265
   2918.00        0.00830        0.14702
   2919.00        0.00781        0.15143
   2920.00        0.00732        0.15585
   2921.00        0.00684        0.16032
   2922.00        0.00635        0.16483
   2923.00        0.00586        0.16934
   2924.00        0.00537        0.17389
   2925.00        0.00488        0.17844
   2926.00        0.00439        0.18300
   2927.00        0.00391        0.18755
   2928.00        0.00342        0.19211
   2929.00        0.00293        0.19664
   2930.00        0.00244        0.20117
   2931.00        0.00195        0.20567
   2932.00        0.00146        0.21016
   2933.00        0.00098        0.21460
   2934.00        0.00049        0.21901
   2935.00        0.00000        0.22337
   2936.00       -0.00049        0.22768
   2937.00       -0.00098        0.23193
   2938.00       -0.00146        0.23613
   2939.00       -0.00195        0.24025
   2940.00       -0.00244        0.24431
   2941.00       -0.00293        0.24828
   2942.00       -0.00342        0.25217
   2943.00       -0.00391        0.25597
   2944.00       -0.00391        0.25967
   2945.00       -0.00391        0.26329
   2946.00       -0.00391        0.26678
   2947.00       -0.00391        0.27019
   2948.00       -0.00391        0.27345
   2949.00       -0.00391        0.27663
   2950.00       -0.00391        0.27966
   2951.00       -0.00391        0.28258
   2952.00       -0.00391        0.28535
   2953.00       -0.00391        0.28799
   2954.00       -0.00391        0.29051
   2955.00       -0.00391        0.29288
   2956.00       -0.00391        0.29510
   2957.00       -0.00391        0.29720
   2958.00       -0.00391        0.29913
   2959.00       -0.00391        0.30090
   2960.00       -0.00391        0.30254
   2961.00       -0.00391        0.30402
   2962.00       -0.00391        0.30534
   2963.00       -0.00391        0.30650
   2964.00       -0.00439        0.30751
   2965.00       -0.00488        0.30836
   2966.00       -0.00537        0.30905
   2967.00       -0.00586        0.30959
   2968.00       -0.00635        0.30995
   2969.00       -0.00684        0.31017
   2970.00       -0.00732        0.31023
   2971.00       -0.00781        0.31012
   2972.00       -0.00830        0.30986
   2973.00       -0.00879        0.30945
   2974.00       -0.00928        0.30888
   2975.00       -0.00977        0.30817
   2976.00       -0.01025        0.30730
   2977.00       -0.01074        0.30627
   2978.00       -0.01123        0.30511
   2979.00       -0.01172        0.30380
   2980.00       -0.01221        0.30237
   2981.00       -0.01270        0.30077
   2982.00       -0.01318        0.29904
   2983.00       -0.01367        0.29720
   2984.00       -0.01416        0.29520
   2985.00       -0.01465        0.29309
   2986.00       -0.01514        0.29085
   2987.00       -0.01562        0.28850
   2988.00       -0.01611        0.28601
   2989.00       -0.01660        0.28343
   2990.00       -0.01709        0.28073
   2991.00       -0.01758        0.27792
   2992.00       -0.01807        0.27501
   2993.00       -0.01855        0.27200
   2994.00       -0.01904        0.26891
   2995.00       -0.01953        0.26572
   2996.00       -0.02002        0.26244
   2997.00       -0.02051        0.25906
   2998.00       -0.02100        0.25562
   2999.00       -0.02148        0.25209
   3000.00       -0.02197        0.24849
   3001.00       -0.02246        0.24483
   3002.00       -0.02295        0.24109
   3003.00       -0.02344        0.23729
   3004.00       -0.02344        0.23341
   3005.00       -0.02344        0.22949
   3006.00       -0.02344        0.22551
   3007.00       -0.02344        0.22148
   3008.00       -0.02344        0.21739
   3009.00       -0.02344        0.21326
   3010.00       -0.02344        0.20908
   3011.00       -0.02344        0.20485
   3012.00       -0.02344        0.20059
   3013.00       -0.02344        0.19627
   3014.00       -0.02344        0.19193
   3015.00       -0.02344        0.18755
   3016.00       -0.02344        0.18312
   3017.00       -0.02344        0.17867
   3018.00       -0.02344        0.17418
   3019.00       -0.02344        0.16965
   3020.00       -0.02344        0.16510
   3021.00       -0.02344        0.16051
   3022.00       -0.02344        0.15590
   3023.00       -0.02344        0.15125
   3024.00       -0.02344        0.14656
   3025.00       -0.02344        0.14186
   3026.00       -0.02344        0.13712
   3027.00       -0.02344        0.13234
   3028.00       -0.02344        0.12755
   3029.00       -0.02344        0.12271
   3030.00       -0.02344        0.11786
   3031.00       -0.02344        0.11296
   3032.00       -0.02344        0.10805
   3033.00       -0.02344        0.10309
   3034.00       -0.02344        0.09810
   3035.00       -0.02344        0.09309
   3036.00       -0.02344        0.08804
   3037.00       -0.02344        0.08296
   3038.00       -0.02344        0.07785
   3039.00       -0.02344        0.07269
   3040.00       -0.02344        0.06752
   3041.00       -0.02344        0.06230
   3042.00       -0.02344        0.05705
   3043.00       -0.02344        0.05177
   3044.00       -0.02344        0.04646
   3045.00       -0.02344        0.04112
   3046.00       -0.02344        0.03574
   3047.00       -0.02344        0.03032
   3048.00       -0.02344        0.02487
   3049.00       -0.02344        0.01939
   3050.00       -0.02344        0.01389
   3051.00       -0.02344        0.00835
   3052.00       -0.02344        0.00278
   3053.00       -0.02344       -0.00282
   3054.00       -0.02344       -0.00845
   3055.00       -0.02344       -0.01411
   3056.00       -0.02344       -0.01979
   3057.00       -0.02344       -0.02550
   3058.00       -0.02344       -0.03122
   3059.00       -0.02344       -0.03697
   3060.00       -0.02344       -0.04272
   3061.00       -0.02344       -0.04851
   3062.00       -0.02344       -0.05431
   3063.00       -0.02344       -0.06010
   3064.00       -0.02344       -0.06592
   3065.00       -0.02344       -0.07175
   3066.00       -0.02344       -0.07758
   3067.00       -0.02344       -0.08339
   3068.00       -0.02344       -0.08922
   3069.00       -0.02344       -0.09503
   3070.00       -0.02344       -0.10083
   3071.00       -0.02344       -0.10663
   3072.00       -0.02344       -0.11241
   3073.00       -0.02344       -0.11816
   3074.00       -0.02344       -0.12390
   3075.00       -0.02344       -0.12961
   3076.00       -0.02344       -0.13528
   3077.00       -0.02344       -0.14093
   3078.00       -0.02344       -0.14653
   3079.00       -0.02344       -0.15210
   3080.00       -0.02344       -0.15761
   3081.00       -0.02344       -0.16307
   3082.00       -0.02344       -0.16849
   3083.00       -0.02344       -0.17384
   3084.00       -0.02344       -0.17912
   3085.00       -0.02344       -0.18436
   3086.00       -0.02344       -0.18950
   3087.00       -0.02344       -0.19458
   3088.00       -0.02344       -0.19958
   3089.00       -0.02344       -0.20450
   3090.00       -0.02344       -0.20934
   3091.00       -0.02344       -0.21408
   3092.00       -0.02295       -0.21873
   3093.00       -0.02246       -0.22328
   3094.00       -0.02197       -0.22774
   3095.00       -0.02148       -0.23209
   3096.00       -0.02100       -0.23634
   3097.00       -0.02051       -0.24048
   3098.00       -0.02002       -0.24451
   3099.00       -0.01953       -0.24843
   3100.00       -0.01904       -0.25221
   3101.00       -0.01855       -0.25591
   3102.00       -0.01807       -0.25946
   3103.00       -0.01758       -0.26289
   3104.00       -0.01709       -0.26620
   3105.00       -0.01660       -0.26939
   3106.00       -0.01611       -0.27245
   3107.00       -0.01562       -0.27538
   3108.00       -0.01514       -0.27817
   3109.00       -0.01465       -0.28084
   3110.00       -0.01416       -0.28339
   3111.00       -0.01367       -0.28578
   3112.00       -0.01318       -0.28806
   3113.00       -0.01270       -0.29021
   3114.00       -0.01221       -0.29221
   3115.00       -0.01172       -0.29408
   3116.00       -0.01123       -0.29584
   3117.00       -0.01074       -0.29745
   3118.00       -0.01025       -0.29895
   3119.00       -0.00977       -0.30031
   3120.00       -0.00928       -0.30153
   3121.00       -0.00879       -0.30264
   3122.00       -0.00830       -0.30362
   3123.00       -0.00781       -0.30449
   3124.00       -0.00732       -0.30522
   3125.00       -0.00684       -0.30585
   3126.00       -0.00635       -0.30635
   3127.00       -0.00586       -0.30675
   3128.00       -0.00537       -0.30702
   3129.00       -0.00488       -0.30719
   3130.00       -0.00439       -0.30725
   3131.00       -0.00391       -0.30721
   3132.00       -0.00342       -0.30707
   3133.00       -0.00293       -0.30682
   3134.00       -0.00244       -0.30649
   3135.00       -0.00195       -0.30605
   3136.00       -0.00146       -0.30553
   3137.00       -0.00146       -0.30492
   3138.00       -0.00146       -0.30423
   3139.00       -0.00146       -0.30345
   3140.00       -0.00146       -0.30260
   3141.00       -0.00146       -0.30167
   3142.00       -0.00146       -0.30066
   3143.00       -0.00146       -0.29959
   3144.00       -0.00146       -0.29845
   3145.00       -0.00146       -0.29724
   3146.00       -0.00146       -0.29596
   3147.00       -0.00146       -0.29463
   3148.00       -0.00146       -0.29323
   3149.00       -0.00146       -0.29178
   3150.00       -0.00146       -0.29027
   3151.00       -0.00146       -0.28870
   3152.00       -0.00146       -0.28708
   3153.00       -0.00146       -0.28542
   3154.00       -0.00146       -0.28369
   3155.00       -0.00146       -0.28192
   3156.00       -0.00146       -0.28012
   3157.00       -0.00146       -0.27826
   3158.00       -0.00146       -0.27637
   3159.00       -0.00146       -0.27443
   3160.00       -0.00098       -0.27245
   3161.00       -0.00049       -0.27042
   3162.00        0.00000       -0.26836
   3163.00        0.00049       -0.26625
   3164.00        0.00098       -0.26411
   3165.00        0.00146       -0.26193
   3166.00        0.00195       -0.25970
   3167.00        0.00244       -0.25745
   3168.00        0.00293       -0.25514
   3169.00        0.00342       -0.25281
   3170.00        0.00391       -0.25043
   3171.00        0.00439       -0.24800
   3172.00        0.00488       -0.24554
   3173.00        0.00537       -0.24303
   3174.00        0.00586       -0.24048
   3175.00        0.00635       -0.23788
   3176.00        0.00684       -0.23524
   3177.00        0.00732       -0.23256
   3178.00        0.00781       -0.22983
   3179.00        0.00830       -0.22704
   3180.00        0.00879       -0.22420
   3181.00        0.00928       -0.22130
   3182.00        0.00977       -0.21835
   3183.00        0.01025       -0.21536
   3184.00        0.01074       -0.21230
   3185.00        0.01123       -0.20918
   3186.00        0.01172       -0.20599
   3187.00        0.01221       -0.20276
   3188.00        0.01270       -0.19945
   3189.00        0.01318       -0.19608
   3190.00        0.01318       -0.19264
   3191.00        0.01318       -0.18913
   3192.00        0.01318       -0.18555
   3193.00        0.01318       -0.18190
   3194.00        0.01318       -0.17819
   3195.00        0.01318       -0.17439
   3196.00        0.01318       -0.17052
   3197.00        0.01318       -0.16658
   3198.00        0.01318       -0.16257
   3199.00        0.01318       -0.15846
   3200.00        0.01318       -0.15430
   3201.00        0.01318       -0.15005
   3202.00        0.01318       -0.14572
   3203.00        0.01318       -0.14133
   3204.00        0.01318       -0.13684
   3205.00        0.01318       -0.13229
   3206.00        0.01318       -0.12766
   3207.00        0.01318       -0.12296
   3208.00        0.01318       -0.11818
   3209.00        0.01318       -0.11333
   3210.00        0.01318       -0.10841
   3211.00        0.01318       -0.10342
   3212.00        0.01318       -0.09837
   3213.00        0.01318       -0.09326
   3214.00        0.01318       -0.08809
   3215.00        0.01318       -0.08284
   3216.00        0.01318       -0.07755
   3217.00        0.01318       -0.07220
   3218.00        0.01318       -0.06682
   3219.00        0.01318       -0.06137
   3220.00        0.01318       -0.05589
   3221.00        0.01318       -0.05037
   3222.00        0.01318       -0.04482
   3223.00        0.01270       -0.03923
   3224.00        0.01221       -0.03363
   3225.00        0.01172       -0.02800
   3226.00        0.01123       -0.02237
   3227.00        0.01074       -0.01672
   3228.00        0.01025       -0.01106
   3229.00        0.00977       -0.00542
   3230.00        0.00928        0.00021
   3231.00        0.00879        0.00584
   3232.00        0.00830        0.01146
   3233.00        0.00781        0.01704
   3234.00        0.00732        0.02258
   3235.00        0.00684        0.02809
   3236.00        0.00635        0.03357
   3237.00        0.00586        0.03897
   3238.00        0.00537        0.04433
   3239.00        0.00537        0.04962
   3240.00        0.00537        0.05484
   3241.00        0.00537        0.05998
   3242.00        0.00537        0.06505
   3243.00        0.00537        0.07001
   3244.00        0.00537        0.07487
   3245.00        0.00537        0.07965
   3246.00        0.00537        0.08430
   3247.00        0.00537        0.08884
   3248.00        0.00537        0.09325
   3249.00        0.00537        0.09753
   3250.00        0.00537        0.10168
   3251.00        0.00537        0.10568
   3252.00        0.00537        0.10954
   3253.00        0.00537        0.11325
   3254.00        0.00537        0.11679
   3255.00        0.00537        0.12018
   3256.00        0.00537        0.12338
   3257.00        0.00537        0.12642
   3258.00        0.00537        0.12929
   3259.00        0.00537        0.13196
   3260.00        0.00537        0.13443
   3261.00        0.00537        0.13672
   3262.00        0.00537        0.13881
   3263.00        0.00537        0.14070
   3264.00        0.00537        0.14240
   3265.00        0.00537        0.14388
   3266.00        0.00537        0.14514
   3267.00        0.00537        0.14619
   3268.00        0.00537        0.14703
   3269.00        0.00537        0.14766
   3270.00        0.00537        0.14806
   3271.00        0.00537        0.14824
   3272.00        0.00537        0.14821
   3273.00        0.00537        0.14795
   3274.00        0.00537        0.14748
   3275.00        0.00537        0.14677
   3276.00        0.00537        0.14584
   3277.00        0.00488        0.14470
   3278.00        0.00439        0.14333
   3279.00        0.00391        0.14172
   3280.00        0.00342        0.13991
   3281.00        0.00293        0.13788
   3282.00        0.00244        0.13562
   3283.00        0.00195        0.13315
   3284.00        0.00146        0.13046
   3285.00        0.00098        0.12758
   3286.00        0.00049        0.12447
   3287.00        0.00000        0.12115
   3288.00       -0.00049        0.11765
   3289.00       -0.00098        0.11394
   3290.00       -0.00146        0.11003
   3291.00       -0.00195        0.10593
   3292.00       -0.00195        0.10164
   3293.00       -0.00195        0.09717
   3294.00       -0.00195        0.09253
   3295.00       -0.00195        0.08769
   3296.00       -0.00195        0.08270
   3297.00       -0.00195        0.07755
   3298.00       -0.00195        0.07222
   3299.00       -0.00195        0.06673
   3300.00       -0.00195        0.06110
   3301.00       -0.00195        0.05533
   3302.00       -0.00195        0.04941
   3303.00       -0.00195        0.04335
   3304.00       -0.00195        0.03716
   3305.00       -0.00195        0.03084
   3306.00       -0.00195        0.02440
   3307.00       -0.00195        0.01785
   3308.00       -0.00195        0.01118
   3309.00       -0.00195        0.00441
   3310.00       -0.00195       -0.00247
   3311.00       -0.00195       -0.00943
   3312.00       -0.00195       -0.01649
   3313.00       -0.00195       -0.02365
   3314.00       -0.00195       -0.03088
   3315.00       -0.00146       -0.03819
   3316.00       -0.00098       -0.04558
   3317.00       -0.00049       -0.05302
   3318.00        0.00000       -0.06055
   3319.00        0.00049       -0.06813
   3320.00        0.00098       -0.07576
   3321.00        0.00146       -0.08344
   3322.00        0.00195       -0.09117
   3323.00        0.00244       -0.09895
   3324.00        0.00293       -0.10677
   3325.00        0.00342       -0.11462
   3326.00        0.00391       -0.12251
   3327.00        0.00439       -0.13043
   3328.00        0.00488       -0.13838
   3329.00        0.00537       -0.14636
   3330.00        0.00586       -0.15436
   3331.00        0.00635       -0.16237
   3332.00        0.00684       -0.17039
   3333.00        0.00732       -0.17844
   3334.00        0.00830       -0.18651
   3335.00        0.00928       -0.19456
   3336.00        0.01025       -0.20264
   3337.00        0.01123       -0.21072
   3338.00        0.01221       -0.21881
   3339.00        0.01318       -0.22690
   3340.00        0.01416       -0.23499
   3341.00        0.01514       -0.24307
   3342.00        0.01611       -0.25116
   3343.00        0.01709       -0.25925
   3344.00        0.01807       -0.26732
   3345.00        0.01904       -0.27539
   3346.00        0.02002       -0.28346
   3347.00        0.02100       -0.29152
   3348.00        0.02197       -0.29958
   3349.00        0.02295       -0.30762
   3350.00        0.02393       -0.31564
   3351.00        0.02490       -0.32367
   3352.00        0.02588       -0.33168
   3353.00        0.02637       -0.33968
   3354.00        0.02686       -0.34766
   3355.00        0.02734       -0.35564
   3356.00        0.02783       -0.36359
   3357.00        0.02832       -0.37154
   3358.00        0.02881       -0.37947
   3359.00        0.02930       -0.38737
   3360.00        0.02979       -0.39528
   3361.00        0.03027       -0.40317
   3362.00        0.03076       -0.41103
   3363.00        0.03125       -0.41887
   3364.00        0.03174       -0.42670
   3365.00        0.03223       -0.43451
   3366.00        0.03271       -0.44231
   3367.00        0.03320       -0.45007
   3368.00        0.03369       -0.45782
   3369.00        0.03418       -0.46555
   3370.00        0.03467       -0.47325
   3371.00        0.03516       -0.48093
   3372.00        0.03564       -0.48857
   3373.00        0.03613       -0.49620
   3374.00        0.03662       -0.50380
   3375.00        0.03711       -0.51138
   3376.00        0.03760       -0.51892
   3377.00        0.03809       -0.52643
   3378.00        0.03857       -0.53392
   3379.00        0.03857       -0.54137
   3380.00        0.03857       -0.54877
   3381.00        0.03857       -0.55615
   3382.00        0.03857       -0.56348
   3383.00        0.03857       -0.57079
   3384.00        0.03857       -0.57803
   3385.00        0.03857       -0.58525
   3386.00        0.03857       -0.59241
   3387.00        0.03857       -0.59953
   3388.00        0.03857       -0.60660
   3389.00        0.03857       -0.61363
   3390.00        0.03857       -0.62059
   3391.00        0.03857       -0.62750
   3392.00        0.03857       -0.63435
   3393.00        0.03857       -0.64114
   3394.00        0.03857       -0.64789
   3395.00        0.03857       -0.65454
   3396.00        0.03857       -0.66115
   3397.00        0.03857       -0.66768
   3398.00        0.03857       -0.67413
   3399.00        0.03857       -0.68051
   3400.00        0.03857       -0.68683
   3401.00        0.03857       -0.69305
   3402.00        0.03857       -0.69919
   3403.00        0.03809       -0.70525
   3404.00        0.03760       -0.71121
   3405.00        0.03711       -0.71709
   3406.00        0.03662       -0.72287
   3407.00        0.03613       -0.72856
   3408.00        0.03564       -0.73415
   3409.00        0.03516       -0.73962
   3410.00        0.03467       -0.74501
   3411.00        0.03418       -0.75027
   3412.00        0.03369       -0.75543
   3413.00        0.03320       -0.76047
   3414.00        0.03271       -0.76538
   3415.00        0.03223       -0.77019
   3416.00        0.03125       -0.77486
   3417.00        0.03027       -0.77940
   3418.00        0.02930       -0.78383
   3419.00        0.02832       -0.78810
   3420.00        0.02734       -0.79225
   3421.00        0.02637       -0.79625
   3422.00        0.02539       -0.80011
   3423.00        0.02441       -0.80382
   3424.00        0.02344       -0.80739
   3425.00        0.02246       -0.81079
   3426.00        0.02100       -0.81404
   3427.00        0.01953       -0.81714
   3428.00        0.01807       -0.82007
   3429.00        0.01660       -0.82283
   3430.00        0.01514       -0.82542
   3431.00        0.01367       -0.82785
   3432.00        0.01221       -0.83009
   3433.00        0.01074       -0.83215
   3434.00        0.00928       -0.83405
   3435.00        0.00732       -0.83574
   3436.00        0.00537       -0.83727
   3437.00        0.00342       -0.83858
   3438.00        0.00146       -0.83971
   3439.00       -0.00049       -0.84065
   3440.00       -0.00244       -0.84138
   3441.00       -0.00439       -0.84192
   3442.00       -0.00684       -0.84224
   3443.00       -0.00928       -0.84236
   3444.00       -0.01172       -0.84229
   3445.00       -0.01416       -0.84198
   3446.00       -0.01660       -0.84148
   3447.00       -0.01904       -0.84074
   3448.00       -0.02148       -0.83980
   3449.00       -0.02393       -0.83862
   3450.00       -0.02637       -0.83723
   3451.00       -0.02930       -0.83562
   3452.00       -0.03223       -0.83377
   3453.00       -0.03516       -0.83171
   3454.00       -0.03809       -0.82941
   3455.00       -0.04102       -0.82689
   3456.00       -0.04395       -0.82413
   3457.00       -0.04688       -0.82114
   3458.00       -0.04980       -0.81792
   3459.00       -0.05273       -0.81447
   3460.00       -0.05566       -0.81079
   3461.00       -0.05859       -0.80687
   3462.00       -0.06152       -0.80273
   3463.00       -0.06494       -0.79836
   3464.00       -0.06836       -0.79373
   3465.00       -0.07178       -0.78889
   3466.00       -0.07520       -0.78383
   3467.00       -0.07861       -0.77852
   3468.00       -0.08203       -0.77299
   3469.00       -0.08545       -0.76724
   3470.00       -0.08887       -0.76126
   3471.00       -0.09229       -0.75507
   3472.00       -0.09570       -0.74864
   3473.00       -0.09912       -0.74199
   3474.00       -0.10254       -0.73514
   3475.00       -0.10596       -0.72806
   3476.00       -0.10938       -0.72078
   3477.00       -0.11279       -0.71329
   3478.00       -0.11621       -0.70560
   3479.00       -0.11914       -0.69769
   3480.00       -0.12207       -0.68959
   3481.00       -0.12500       -0.68130
   3482.00       -0.12793       -0.67282
   3483.00       -0.13086       -0.66414
   3484.00       -0.13379       -0.65529
   3485.00       -0.13672       -0.64626
   3486.00       -0.13965       -0.63704
   3487.00       -0.14258       -0.62767
   3488.00       -0.14551       -0.61813
   3489.00       -0.14844       -0.60843
   3490.00       -0.15137       -0.59857
   3491.00       -0.15381       -0.58856
   3492.00       -0.15625       -0.57841
   3493.00       -0.15869       -0.56812
   3494.00       -0.16113       -0.55769
   3495.00       -0.16357       -0.54715
   3496.00       -0.16602       -0.53648
   3497.00       -0.16846       -0.52570
   3498.00       -0.17090       -0.51480
   3499.00       -0.17285       -0.50380
   3500.00       -0.17480       -0.49271
   3501.00       -0.17676       -0.48151
   3502.00       -0.17871       -0.47025
   3503.00       -0.18066       -0.45889
   3504.00       -0.18262       -0.44746
   3505.00       -0.18457       -0.43597
   3506.00       -0.18604       -0.42444
   3507.00       -0.18750       -0.41283
   3508.00       -0.18896       -0.40118
   3509.00       -0.19043       -0.38951
   3510.00       -0.19189       -0.37779
   3511.00       -0.19336       -0.36606
   3512.00       -0.19434       -0.35431
   3513.00       -0.19531       -0.34253
   3514.00       -0.19629       -0.33076
   3515.00       -0.19727       -0.31900
   3516.00       -0.19824       -0.30724
   3517.00       -0.19922       -0.29549
   3518.00       -0.19971       -0.28377
   3519.00       -0.20020       -0.27208
   3520.00       -0.20068       -0.26042
   3521.00       -0.20117       -0.24881
   3522.00       -0.20166       -0.23724
   3523.00       -0.20215       -0.22574
   3524.00       -0.20215       -0.21429
   3525.00       -0.20215       -0.20291
   3526.00       -0.20215       -0.19160
   3527.00       -0.20215       -0.18039
   3528.00       -0.20215       -0.16925
   3529.00       -0.20215       -0.15822
   3530.00       -0.20166       -0.14728
   3531.00       -0.20117       -0.13644
   3532.00       -0.20068       -0.12573
   3533.00       -0.20020       -0.11513
   3534.00       -0.19971       -0.10464
   3535.00       -0.19873       -0.09428
   3536.00       -0.19775       -0.08408
   3537.00       -0.19678       -0.07399
   3538.00       -0.19580       -0.06406
   3539.00       -0.19482       -0.05428
   3540.00       -0.19336       -0.04465
   3541.00       -0.19189       -0.03517
   3542.00       -0.19043       -0.02586
   3543.00       -0.18896       -0.01672
   3544.00       -0.18750       -0.00775
   3545.00       -0.18604        0.00105
   3546.00       -0.18408        0.00966
   3547.00       -0.18213        0.01810
   3548.00       -0.18018        0.02634
   3549.00       -0.17822        0.03439
   3550.00       -0.17627        0.04225
   3551.00       -0.17383        0.04991
   3552.00       -0.17139        0.05737
   3553.00       -0.16895        0.06464
   3554.00       -0.16650        0.07170
   3555.00       -0.16406        0.07855
   3556.00       -0.16113        0.08521
   3557.00       -0.15820        0.09163
   3558.00       -0.15527        0.09785
   3559.00       -0.15234        0.10387
   3560.00       -0.14941        0.10965
   3561.00       -0.14648        0.11523
   3562.00       -0.14307        0.12059
   3563.00       -0.13965        0.12573
   3564.00       -0.13623        0.13066
   3565.00       -0.13281        0.13538
   3566.00       -0.12939        0.13986
   3567.00       -0.12549        0.14413
   3568.00       -0.12158        0.14819
   3569.00       -0.11768        0.15202
   3570.00       -0.11377        0.15564
   3571.00       -0.10986        0.15906
   3572.00       -0.10596        0.16225
   3573.00       -0.10156        0.16522
   3574.00       -0.09717        0.16798
   3575.00       -0.09277        0.17053
   3576.00       -0.08838        0.17288
   3577.00       -0.08398        0.17502
   3578.00       -0.07959        0.17694
   3579.00       -0.07520        0.17867
   3580.00       -0.07031        0.18019
   3581.00       -0.06543        0.18152
   3582.00       -0.06055        0.18265
   3583.00       -0.05566        0.18358
   3584.00       -0.05078        0.18433
   3585.00       -0.04590        0.18488
   3586.00       -0.04102        0.18524
   3587.00       -0.03613        0.18541
   3588.00       -0.03125        0.18541
   3589.00       -0.02637        0.18524
   3590.00       -0.02148        0.18489
   3591.00       -0.01611        0.18436
   3592.00       -0.01074        0.18367
   3593.00       -0.00537        0.18282
   3594.00        0.00000        0.18179
   3595.00        0.00537        0.18062
   3596.00        0.01074        0.17929
   3597.00        0.01611        0.17780
   3598.00        0.02148        0.17618
   3599.00        0.02686        0.17439
   3600.00        0.03223        0.17249
   3601.00        0.03760        0.17043
   3602.00        0.04297        0.16824
   3603.00        0.04834        0.16592
   3604.00        0.05322        0.16347
   3605.00        0.05811        0.16090
   3606.00        0.06299        0.15820
   3607.00        0.06787        0.15540
   3608.00        0.07275        0.15248
   3609.00        0.07764        0.14944
   3610.00        0.08252        0.14630
   3611.00        0.08740        0.14305
   3612.00        0.09229        0.13971
   3613.00        0.09717        0.13626
   3614.00        0.10156        0.13272
   3615.00        0.10596        0.12909
   3616.00        0.11035        0.12537
   3617.00        0.11475        0.12155
   3618.00        0.11914        0.11766
   3619.00        0.12354        0.11368
   3620.00        0.12793        0.10963
   3621.00        0.13184        0.10550
   3622.00        0.13574        0.10129
   3623.00        0.13965        0.09700
   3624.00        0.14355        0.09265
   3625.00        0.14746        0.08824
   3626.00        0.15088        0.08376
   3627.00        0.15430        0.07919
   3628.00        0.15771        0.07458
   3629.00        0.16113        0.06992
   3630.00        0.16455        0.06517
   3631.00        0.16748        0.06038
   3632.00        0.17041        0.05554
   3633.00        0.17334        0.05063
   3634.00        0.17627        0.04567
   3635.00        0.17871        0.04066
   3636.00        0.18115        0.03560
   3637.00        0.18359        0.03049
   3638.00        0.18604        0.02533
   3639.00        0.18799        0.02013
   3640.00        0.18994        0.01488
   3641.00        0.19189        0.00958
   3642.00        0.19385        0.00424
   3643.00        0.19531       -0.00114
   3644.00        0.19678       -0.00656
   3645.00        0.19824       -0.01202
   3646.00        0.19971       -0.01752
   3647.00        0.20068       -0.02306
   3648.00        0.20166       -0.02863
   3649.00        0.20264       -0.03423
   3650.00        0.20361       -0.03987
   3651.00        0.20410       -0.04553
   3652.00        0.20459       -0.05124
   3653.00        0.20508       -0.05696
   3654.00        0.20557       -0.06271
   3655.00        0.20605       -0.06848
   3656.00        0.20605       -0.07428
   3657.00        0.20605       -0.08009
   3658.00        0.20605       -0.08592
   3659.00        0.20605       -0.09177
   3660.00        0.20557       -0.09763
   3661.00        0.20508       -0.10349
   3662.00        0.20459       -0.10936
   3663.00        0.20410       -0.11523
   3664.00        0.20312       -0.12112
   3665.00        0.20215       -0.12700
   3666.00        0.20117       -0.13286
   3667.00        0.20020       -0.13873
   3668.00        0.19922       -0.14458
   3669.00        0.19775       -0.15041
   3670.00        0.19629       -0.15622
   3671.00        0.19482       -0.16200
   3672.00        0.19336       -0.16777
   3673.00        0.19141       -0.17351
   3674.00        0.18945       -0.17920
   3675.00        0.18750       -0.18484
   3676.00        0.18555       -0.19046
   3677.00        0.18359       -0.19601
   3678.00        0.18115       -0.20151
   3679.00        0.17871       -0.20695
   3680.00        0.17627       -0.21234
   3681.00        0.17383       -0.21765
   3682.00        0.17139       -0.22289
   3683.00        0.16846       -0.22806
   3684.00        0.16553       -0.23312
   3685.00        0.16260       -0.23811
   3686.00        0.15967       -0.24301
   3687.00        0.15674       -0.24780
   3688.00        0.15381       -0.25250
   3689.00        0.15039       -0.25708
   3690.00        0.14697       -0.26155
   3691.00        0.14355       -0.26590
   3692.00        0.14014       -0.27013
   3693.00        0.13672       -0.27423
   3694.00        0.13330       -0.27820
   3695.00        0.12939       -0.28201
   3696.00        0.12549       -0.28571
   3697.00        0.12158       -0.28925
   3698.00        0.11768       -0.29263
   3699.00        0.11377       -0.29585
   3700.00        0.10986       -0.29892
   3701.00        0.10596       -0.30183
   3702.00        0.10205       -0.30457
   3703.00        0.09766       -0.30713
   3704.00        0.09326       -0.30952
   3705.00        0.08887       -0.31174
   3706.00        0.08447       -0.31377
   3707.00        0.08008       -0.31563
   3708.00        0.07568       -0.31729
   3709.00        0.07129       -0.31876
   3710.00        0.06689       -0.32004
   3711.00        0.06250       -0.32114
   3712.00        0.05811       -0.32202
   3713.00        0.05371       -0.32272
   3714.00        0.04883       -0.32323
   3715.00        0.04395       -0.32353
   3716.00        0.03906       -0.32364
   3717.00        0.03418       -0.32356
   3718.00        0.02930       -0.32327
   3719.00        0.02441       -0.32278
   3720.00        0.01953       -0.32210
   3721.00        0.01465       -0.32121
   3722.00        0.00977       -0.32013
   3723.00        0.00488       -0.31886
   3724.00        0.00000       -0.31740
   3725.00       -0.00488       -0.31573
   3726.00       -0.00977       -0.31389
   3727.00       -0.01465       -0.31186
   3728.00       -0.01904       -0.30965
   3729.00       -0.02344       -0.30725
   3730.00       -0.02783       -0.30467
   3731.00       -0.03223       -0.30194
   3732.00       -0.03662       -0.29903
   3733.00       -0.04102       -0.29594
   3734.00       -0.04541       -0.29271
   3735.00       -0.04980       -0.28932
   3736.00       -0.05420       -0.28580
   3737.00       -0.05859       -0.28210
   3738.00       -0.06299       -0.27829
   3739.00       -0.06689       -0.27434
   3740.00       -0.07080       -0.27025
   3741.00       -0.07471       -0.26605
   3742.00       -0.07861       -0.26172
   3743.00       -0.08252       -0.25729
   3744.00       -0.08643       -0.25275
   3745.00       -0.08984       -0.24812
   3746.00       -0.09326       -0.24339
   3747.00       -0.09668       -0.23857
   3748.00       -0.10010       -0.23369
   3749.00       -0.10352       -0.22871
   3750.00       -0.10645       -0.22368
   3751.00       -0.10938       -0.21860
   3752.00       -0.11230       -0.21344
   3753.00       -0.11523       -0.20825
   3754.00       -0.11768       -0.20300
   3755.00       -0.12012       -0.19774
   3756.00       -0.12256       -0.19243
   3757.00       -0.12500       -0.18710
   3758.00       -0.12695       -0.18175
   3759.00       -0.12891       -0.17639
   3760.00       -0.13086       -0.17102
   3761.00       -0.13281       -0.16565
   3762.00       -0.13428       -0.16028
   3763.00       -0.13574       -0.15492
   3764.00       -0.13721       -0.14957
   3765.00       -0.13867       -0.14423
   3766.00       -0.13965       -0.13892
   3767.00       -0.14062       -0.13362
   3768.00       -0.14160       -0.12837
   3769.00       -0.14258       -0.12314
   3770.00       -0.14307       -0.11794
   3771.00       -0.14355       -0.11278
   3772.00       -0.14404       -0.10767
   3773.00       -0.14453       -0.10258
   3774.00       -0.14453       -0.09756
   3775.00       -0.14453       -0.09258
   3776.00       -0.14453       -0.08765
   3777.00       -0.14453       -0.08276
   3778.00       -0.14453       -0.07793
   3779.00       -0.14404       -0.07315
   3780.00       -0.14355       -0.06842
   3781.00       -0.14307       -0.06374
   3782.00       -0.14258       -0.05911
   3783.00       -0.14160       -0.05453
   3784.00       -0.14062       -0.05002
   3785.00       -0.13965       -0.04555
   3786.00       -0.13867       -0.04114
   3787.00       -0.13721       -0.03677
   3788.00       -0.13574       -0.03246
   3789.00       -0.13428       -0.02817
   3790.00       -0.13281       -0.02394
   3791.00       -0.13135       -0.01976
   3792.00       -0.12988       -0.01562
   3793.00       -0.12793       -0.01152
   3794.00       -0.12598       -0.00745
   3795.00       -0.12402       -0.00342
   3796.00       -0.12207        0.00058
   3797.00       -0.12012        0.00455
   3798.00       -0.11816        0.00850
   3799.00       -0.11572        0.01241
   3800.00       -0.11328        0.01631
   3801.00       -0.11084        0.02019
   3802.00       -0.10840        0.02405
   3803.00       -0.10596        0.02789
   3804.00       -0.10352        0.03172
   3805.00       -0.10107        0.03555
   3806.00       -0.09814        0.03937
   3807.00       -0.09521        0.04320
   3808.00       -0.09229        0.04701
   3809.00       -0.08936        0.05083
   3810.00       -0.08643        0.05466
   3811.00       -0.08350        0.05849
   3812.00       -0.08057        0.06233
   3813.00       -0.07764        0.06618
   3814.00       -0.07471        0.07004
   3815.00       -0.07178        0.07391
   3816.00       -0.06885        0.07782
   3817.00       -0.06592        0.08173
   3818.00       -0.06299        0.08565
   3819.00       -0.06006        0.08960
   3820.00       -0.05713        0.09357
   3821.00       -0.05420        0.09756
   3822.00       -0.05127        0.10158
   3823.00       -0.04834        0.10561
   3824.00       -0.04492        0.10965
   3825.00       -0.04150        0.11372
   3826.00       -0.03809        0.11783
   3827.00       -0.03467        0.12193
   3828.00       -0.03174        0.12607
   3829.00       -0.02881        0.13022
   3830.00       -0.02588        0.13438
   3831.00       -0.02295        0.13855
   3832.00       -0.02002        0.14275
   3833.00       -0.01709        0.14694
   3834.00       -0.01416        0.15115
   3835.00       -0.01123        0.15536
   3836.00       -0.00830        0.15958
   3837.00       -0.00537        0.16379
   3838.00       -0.00244        0.16798
   3839.00        0.00049        0.17220
   3840.00        0.00342        0.17638
   3841.00        0.00635        0.18056
   3842.00        0.00928        0.18471
   3843.00        0.01221        0.18883
   3844.00        0.01514        0.19293
   3845.00        0.01807        0.19701
   3846.00        0.02051        0.20103
   3847.00        0.02295        0.20503
   3848.00        0.02539        0.20898
   3849.00        0.02783        0.21288
   3850.00        0.03027        0.21672
   3851.00        0.03271        0.22049
   3852.00        0.03516        0.22420
   3853.00        0.03760        0.22784
   3854.00        0.03955        0.23141
   3855.00        0.04150        0.23489
   3856.00        0.04346        0.23828
   3857.00        0.04541        0.24159
   3858.00        0.04736        0.24480
   3859.00        0.04932        0.24789
   3860.00        0.05127        0.25090
   3861.00        0.05273        0.25378
   3862.00        0.05420        0.25655
   3863.00        0.05566        0.25919
   3864.00        0.05713        0.26170
   3865.00        0.05859        0.26410
   3866.00        0.06006        0.26634
   3867.00        0.06104        0.26845
   3868.00        0.06201        0.27040
   3869.00        0.06299        0.27222
   3870.00        0.06396        0.27388
   3871.00        0.06494        0.27538
   3872.00        0.06543        0.27672
   3873.00        0.06592        0.27789
   3874.00        0.06641        0.27890
   3875.00        0.06689        0.27974
   3876.00        0.06738        0.28041
   3877.00        0.06738        0.28091
   3878.00        0.06738        0.28123
   3879.00        0.06738        0.28137
   3880.00        0.06738        0.28134
   3881.00        0.06738        0.28113
   3882.00        0.06738        0.28073
   3883.00        0.06689        0.28015
   3884.00        0.06641        0.27939
   3885.00        0.06592        0.27844
   3886.00        0.06543        0.27733
   3887.00        0.06494        0.27602
   3888.00        0.06445        0.27454
   3889.00        0.06396        0.27287
   3890.00        0.06299        0.27103
   3891.00        0.06201        0.26901
   3892.00        0.06104        0.26682
   3893.00        0.06006        0.26445
   3894.00        0.05908        0.26192
   3895.00        0.05811        0.25922
   3896.00        0.05713        0.25635
   3897.00        0.05615        0.25331
   3898.00        0.05518        0.25012
   3899.00        0.05371        0.24678
   3900.00        0.05225        0.24327
   3901.00        0.05078        0.23962
   3902.00        0.04932        0.23584
   3903.00        0.04785        0.23190
   3904.00        0.04639        0.22784
   3905.00        0.04492        0.22363
   3906.00        0.04346        0.21931
   3907.00        0.04199        0.21486
   3908.00        0.04053        0.21030
   3909.00        0.03906        0.20561
   3910.00        0.03760        0.20082
   3911.00        0.03613        0.19592
   3912.00        0.03467        0.19092
   3913.00        0.03320        0.18584
   3914.00        0.03174        0.18066
   3915.00        0.03027        0.17540
   3916.00        0.02881        0.17006
   3917.00        0.02734        0.16464
   3918.00        0.02588        0.15915
   3919.00        0.02441        0.15361
   3920.00        0.02295        0.14799
   3921.00        0.02148        0.14233
   3922.00        0.02002        0.13661
   3923.00        0.01855        0.13086
   3924.00        0.01709        0.12506
   3925.00        0.01611        0.11922
   3926.00        0.01514        0.11334
   3927.00        0.01416        0.10745
   3928.00        0.01318        0.10153
   3929.00        0.01221        0.09558
   3930.00        0.01123        0.08961
   3931.00        0.01025        0.08365
   3932.00        0.00928        0.07767
   3933.00        0.00830        0.07167
   3934.00        0.00732        0.06567
   3935.00        0.00635        0.05968
   3936.00        0.00586        0.05368
   3937.00        0.00537        0.04770
   3938.00        0.00488        0.04172
   3939.00        0.00439        0.03574
   3940.00        0.00391        0.02977
   3941.00        0.00342        0.02382
   3942.00        0.00293        0.01788
   3943.00        0.00244        0.01196
   3944.00        0.00195        0.00606
   3945.00        0.00195        0.00017
   3946.00        0.00195       -0.00571
   3947.00        0.00195       -0.01157
   3948.00        0.00195       -0.01740
   3949.00        0.00195       -0.02321
   3950.00        0.00195       -0.02901
   3951.00        0.00195       -0.03477
   3952.00        0.00195       -0.04053
   3953.00        0.00195       -0.04626
   3954.00        0.00244       -0.05199
   3955.00        0.00293       -0.05768
   3956.00        0.00342       -0.06337
   3957.00        0.00391       -0.06903
   3958.00        0.00439       -0.07468
   3959.00        0.00488       -0.08031
   3960.00        0.00537       -0.08592
   3961.00        0.00586       -0.09154
   3962.00        0.00635       -0.09712
   3963.00        0.00684       -0.10271
   3964.00        0.00781       -0.10828
   3965.00        0.00879       -0.11385
   3966.00        0.00977       -0.11940
   3967.00        0.01074       -0.12495
   3968.00        0.01172       -0.13051
   3969.00        0.01270       -0.13605
   3970.00        0.01367       -0.14159
   3971.00        0.01465       -0.14714
   3972.00        0.01562       -0.15268
   3973.00        0.01660       -0.15822
   3974.00        0.01758       -0.16377
   3975.00        0.01855       -0.16933
   3976.00        0.01953       -0.17488
   3977.00        0.02100       -0.18044
   3978.00        0.02246       -0.18600
   3979.00        0.02393       -0.19157
   3980.00        0.02539       -0.19716
   3981.00        0.02686       -0.20276
   3982.00        0.02832       -0.20834
   3983.00        0.02979       -0.21396
   3984.00        0.03125       -0.21957
   3985.00        0.03271       -0.22519
   3986.00        0.03418       -0.23083
   3987.00        0.03564       -0.23647
   3988.00        0.03711       -0.24211
   3989.00        0.03857       -0.24777
   3990.00        0.04004       -0.25343
   3991.00        0.04150       -0.25911
   3992.00        0.04297       -0.26479
   3993.00        0.04443       -0.27046
   3994.00        0.04590       -0.27614
   3995.00        0.04736       -0.28181
   3996.00        0.04883       -0.28751
   3997.00        0.05029       -0.29318
   3998.00        0.05176       -0.29886
   3999.00        0.05322       -0.30453
   4000.00        0.05469       -0.31020
   4001.00        0.05615       -0.31586
   4002.00        0.05762       -0.32150
   4003.00        0.05908       -0.32713
   4004.00        0.06055       -0.33275
   4005.00        0.06201       -0.33835
   4006.00        0.06348       -0.34393
   4007.00        0.06494       -0.34949
   4008.00        0.06641       -0.35501
   4009.00        0.06787       -0.36052
   4010.00        0.06885       -0.36600
   4011.00        0.06982       -0.37143
   4012.00        0.07080       -0.37683
   4013.00        0.07178       -0.38220
   4014.00        0.07275       -0.38753
   4015.00        0.07373       -0.39281
   4016.00        0.07471       -0.39804
   4017.00        0.07568       -0.40323
   4018.00        0.07666       -0.40836
   4019.00        0.07764       -0.41344
   4020.00        0.07861       -0.41846
   4021.00        0.07959       -0.42342
   4022.00        0.08057       -0.42833
   4023.00        0.08154       -0.43317
   4024.00        0.08203       -0.43793
   4025.00        0.08252       -0.44263
   4026.00        0.08301       -0.44725
   4027.00        0.08350       -0.45181
   4028.00        0.08398       -0.45630
   4029.00        0.08447       -0.46069
   4030.00        0.08496       -0.46503
   4031.00        0.08545       -0.46927
   4032.00        0.08594       -0.47343
   4033.00        0.08594       -0.47752
   4034.00        0.08594       -0.48151
   4035.00        0.08594       -0.48543
   4036.00        0.08594       -0.48926
   4037.00        0.08594       -0.49300
   4038.00        0.08594       -0.49664
   4039.00        0.08594       -0.50021
   4040.00        0.08545       -0.50368
   4041.00        0.08496       -0.50706
   4042.00        0.08447       -0.51036
   4043.00        0.08398       -0.51358
   4044.00        0.08350       -0.51669
   4045.00        0.08301       -0.51973
   4046.00        0.08203       -0.52267
   4047.00        0.08105       -0.52553
   4048.00        0.08008       -0.52831
   4049.00        0.07910       -0.53099
   4050.00        0.07812       -0.53358
   4051.00        0.07715       -0.53610
   4052.00        0.07617       -0.53854
   4053.00        0.07471       -0.54089
   4054.00        0.07324       -0.54317
   4055.00        0.07178       -0.54538
   4056.00        0.07031       -0.54750
   4057.00        0.06885       -0.54955
   4058.00        0.06738       -0.55151
   4059.00        0.06543       -0.55342
   4060.00        0.06348       -0.55525
   4061.00        0.06152       -0.55702
   4062.00        0.05957       -0.55872
   4063.00        0.05762       -0.56036
   4064.00        0.05566       -0.56194
   4065.00        0.05371       -0.56345
   4066.00        0.05127       -0.56491
   4067.00        0.04883       -0.56631
   4068.00        0.04639       -0.56766
   4069.00        0.04395       -0.56897
   4070.00        0.04150       -0.57021
   4071.00        0.03906       -0.57141
   4072.00        0.03662       -0.57257
   4073.00        0.03418       -0.57368
   4074.00        0.03174       -0.57475
   4075.00        0.02881       -0.57578
   4076.00        0.02588       -0.57677
   4077.00        0.02295       -0.57773
   4078.00        0.02002       -0.57864
   4079.00        0.01709       -0.57951
   4080.00        0.01416       -0.58035
   4081.00        0.01123       -0.58118
   4082.00        0.00830       -0.58195
   4083.00        0.00537       -0.58270
   4084.00        0.00244       -0.58340
   4085.00       -0.00049       -0.58409
   4086.00       -0.00342       -0.58475
   4087.00       -0.00635       -0.58536
   4088.00       -0.00928       -0.58595
   4089.00       -0.01221       -0.58652
   4090.00       -0.01514       -0.58704
   4091.00       -0.01807       -0.58752
   4092.00       -0.02100       -0.58798
   4093.00       -0.02393       -0.58841
   4094.00       -0.02686       -0.58881
   4095.00       -0.02979       -0.58916
   4096.00       -0.03271       -0.58946
   4097.00       -0.03564       -0.58974
   4098.00       -0.03857       -0.58998
   4099.00       -0.04150       -0.59016
   4100.00       -0.04443       -0.59032
   4101.00       -0.04688       -0.59041
   4102.00       -0.04932       -0.59047
   4103.00       -0.05176       -0.59047
   4104.00       -0.05420       -0.59041
   4105.00       -0.05664       -0.59030
   4106.00       -0.05908       -0.59013
   4107.00       -0.06152       -0.58989
   4108.00       -0.06396       -0.58960
   4109.00       -0.06592       -0.58923
   4110.00       -0.06787       -0.58881
   4111.00       -0.06982       -0.58830
   4112.00       -0.07178       -0.58772
   4113.00       -0.07373       -0.58707
   4114.00       -0.07568       -0.58632
   4115.00       -0.07715       -0.58551
   4116.00       -0.07861       -0.58459
   4117.00       -0.08008       -0.58360
   4118.00       -0.08154       -0.58250
   4119.00       -0.08301       -0.58131
   4120.00       -0.08447       -0.58003
   4121.00       -0.08545       -0.57864
   4122.00       -0.08643       -0.57716
   4123.00       -0.08740       -0.57558
   4124.00       -0.08838       -0.57387
   4125.00       -0.08936       -0.57207
   4126.00       -0.08984       -0.57014
   4127.00       -0.09033       -0.56810
   4128.00       -0.09082       -0.56596
   4129.00       -0.09131       -0.56369
   4130.00       -0.09180       -0.56131
   4131.00       -0.09229       -0.55879
   4132.00       -0.09229       -0.55617
   4133.00       -0.09229       -0.55342
   4134.00       -0.09229       -0.55055
   4135.00       -0.09229       -0.54755
   4136.00       -0.09229       -0.54443
   4137.00       -0.09229       -0.54118
   4138.00       -0.09229       -0.53781
   4139.00       -0.09180       -0.53433
   4140.00       -0.09131       -0.53072
   4141.00       -0.09082       -0.52696
   4142.00       -0.09033       -0.52310
   4143.00       -0.08984       -0.51912
   4144.00       -0.08936       -0.51501
   4145.00       -0.08887       -0.51080
   4146.00       -0.08838       -0.50645
   4147.00       -0.08740       -0.50200
   4148.00       -0.08643       -0.49744
   4149.00       -0.08545       -0.49275
   4150.00       -0.08447       -0.48796
   4151.00       -0.08350       -0.48306
   4152.00       -0.08252       -0.47807
   4153.00       -0.08154       -0.47296
   4154.00       -0.08057       -0.46777
   4155.00       -0.07959       -0.46248
   4156.00       -0.07812       -0.45711
   4157.00       -0.07666       -0.45163
   4158.00       -0.07520       -0.44609
   4159.00       -0.07373       -0.44046
   4160.00       -0.07227       -0.43475
   4161.00       -0.07080       -0.42899
   4162.00       -0.06934       -0.42314
   4163.00       -0.06787       -0.41724
   4164.00       -0.06641       -0.41129
   4165.00       -0.06494       -0.40527
   4166.00       -0.06348       -0.39922
   4167.00       -0.06201       -0.39311
   4168.00       -0.06055       -0.38698
   4169.00       -0.05908       -0.38080
   4170.00       -0.05762       -0.37460
   4171.00       -0.05615       -0.36838
   4172.00       -0.05469       -0.36214
   4173.00       -0.05322       -0.35588
   4174.00       -0.05176       -0.34962
   4175.00       -0.05029       -0.34335
   4176.00       -0.04883       -0.33710
   4177.00       -0.04736       -0.33084
   4178.00       -0.04590       -0.32460
   4179.00       -0.04395       -0.31837
   4180.00       -0.04199       -0.31216
   4181.00       -0.04004       -0.30598
   4182.00       -0.03809       -0.29984
   4183.00       -0.03613       -0.29373
   4184.00       -0.03418       -0.28766
   4185.00       -0.03223       -0.28163
   4186.00       -0.03027       -0.27565
   4187.00       -0.02881       -0.26973
   4188.00       -0.02734       -0.26385
   4189.00       -0.02588       -0.25806
   4190.00       -0.02441       -0.25232
   4191.00       -0.02295       -0.24664
   4192.00       -0.02148       -0.24104
   4193.00       -0.02002       -0.23552
   4194.00       -0.01855       -0.23007
   4195.00       -0.01709       -0.22472
   4196.00       -0.01562       -0.21944
   4197.00       -0.01416       -0.21425
   4198.00       -0.01270       -0.20915
   4199.00       -0.01123       -0.20415
   4200.00       -0.00977       -0.19923
   4201.00       -0.00830       -0.19441
   4202.00       -0.00684       -0.18970
   4203.00       -0.00537       -0.18507
   4204.00       -0.00391       -0.18057
   4205.00       -0.00244       -0.17616
   4206.00       -0.00098       -0.17186
   4207.00        0.00000       -0.16765
   4208.00        0.00098       -0.16356
   4209.00        0.00195       -0.15958
   4210.00        0.00293       -0.15570
   4211.00        0.00391       -0.15193
   4212.00        0.00488       -0.14827
   4213.00        0.00586       -0.14473
   4214.00        0.00684       -0.14128
   4215.00        0.00781       -0.13795
   4216.00        0.00830       -0.13472
   4217.00        0.00879       -0.13161
   4218.00        0.00928       -0.12860
   4219.00        0.00977       -0.12570
   4220.00        0.01025       -0.12289
   4221.00        0.01074       -0.12021
   4222.00        0.01123       -0.11761
   4223.00        0.01123       -0.11514
   4224.00        0.01123       -0.11276
   4225.00        0.01123       -0.11047
   4226.00        0.01123       -0.10829
   4227.00        0.01123       -0.10622
   4228.00        0.01123       -0.10422
   4229.00        0.01074       -0.10234
   4230.00        0.01025       -0.10054
   4231.00        0.00977       -0.09885
   4232.00        0.00928       -0.09723
   4233.00        0.00879       -0.09572
   4234.00        0.00830       -0.09428
   4235.00        0.00781       -0.09294
   4236.00        0.00684       -0.09169
   4237.00        0.00586       -0.09052
   4238.00        0.00488       -0.08943
   4239.00        0.00391       -0.08842
   4240.00        0.00293       -0.08749
   4241.00        0.00195       -0.08664
   4242.00        0.00098       -0.08586
   4243.00       -0.00049       -0.08516
   4244.00       -0.00195       -0.08453
   4245.00       -0.00342       -0.08398
   4246.00       -0.00488       -0.08350
   4247.00       -0.00635       -0.08307
   4248.00       -0.00781       -0.08273
   4249.00       -0.00928       -0.08244
   4250.00       -0.01074       -0.08223
   4251.00       -0.01221       -0.08208
   4252.00       -0.01367       -0.08199
   4253.00       -0.01562       -0.08195
   4254.00       -0.01758       -0.08199
   4255.00       -0.01953       -0.08209
   4256.00       -0.02148       -0.08224
   4257.00       -0.02344       -0.08244
   4258.00       -0.02539       -0.08272
   4259.00       -0.02734       -0.08304
   4260.00       -0.02930       -0.08344
   4261.00       -0.03125       -0.08386
   4262.00       -0.03320       -0.08437
   4263.00       -0.03467       -0.08492
   4264.00       -0.03613       -0.08553
   4265.00       -0.03760       -0.08618
   4266.00       -0.03906       -0.08690
   4267.00       -0.04053       -0.08768
   4268.00       -0.04199       -0.08850
   4269.00       -0.04346       -0.08939
   4270.00       -0.04492       -0.09033
   4271.00       -0.04639       -0.09134
   4272.00       -0.04785       -0.09239
   4273.00       -0.04883       -0.09351
   4274.00       -0.04980       -0.09468
   4275.00       -0.05078       -0.09592
   4276.00       -0.05176       -0.09720
   4277.00       -0.05273       -0.09856
   4278.00       -0.05371       -0.09998
   4279.00       -0.05420       -0.10146
   4280.00       -0.05469       -0.10300
   4281.00       -0.05518       -0.10460
   4282.00       -0.05566       -0.10628
   4283.00       -0.05615       -0.10802
   4284.00       -0.05615       -0.10982
   4285.00       -0.05615       -0.11169
   4286.00       -0.05615       -0.11365
   4287.00       -0.05615       -0.11566
   4288.00       -0.05566       -0.11777
   4289.00       -0.05518       -0.11993
   4290.00       -0.05469       -0.12218
   4291.00       -0.05420       -0.12450
   4292.00       -0.05322       -0.12691
   4293.00       -0.05225       -0.12938
   4294.00       -0.05127       -0.13194
   4295.00       -0.05029       -0.13460
   4296.00       -0.04883       -0.13733
   4297.00       -0.04736       -0.14014
   4298.00       -0.04590       -0.14304
   4299.00       -0.04443       -0.14603
   4300.00       -0.04248       -0.14909
   4301.00       -0.04053       -0.15225
   4302.00       -0.03857       -0.15552
   4303.00       -0.03662       -0.15886
   4304.00       -0.03467       -0.16229
   4305.00       -0.03223       -0.16582
   4306.00       -0.02979       -0.16943
   4307.00       -0.02734       -0.17316
   4308.00       -0.02490       -0.17696
   4309.00       -0.02246       -0.18086
   4310.00       -0.01953       -0.18484
   4311.00       -0.01660       -0.18893
   4312.00       -0.01367       -0.19312
   4313.00       -0.01074       -0.19739
   4314.00       -0.00781       -0.20175
   4315.00       -0.00488       -0.20621
   4316.00       -0.00195       -0.21077
   4317.00        0.00146       -0.21541
   4318.00        0.00488       -0.22014
   4319.00        0.00830       -0.22495
   4320.00        0.01172       -0.22986
   4321.00        0.01514       -0.23485
   4322.00        0.01855       -0.23991
   4323.00        0.02197       -0.24507
   4324.00        0.02539       -0.25031
   4325.00        0.02881       -0.25562
   4326.00        0.03223       -0.26102
   4327.00        0.03564       -0.26646
   4328.00        0.03906       -0.27200
   4329.00        0.04248       -0.27760
   4330.00        0.04590       -0.28326
   4331.00        0.04932       -0.28899
   4332.00        0.05273       -0.29477
   4333.00        0.05615       -0.30060
   4334.00        0.05957       -0.30649
   4335.00        0.06299       -0.31242
   4336.00        0.06592       -0.31841
   4337.00        0.06885       -0.32442
   4338.00        0.07178       -0.33046
   4339.00        0.07471       -0.33653
   4340.00        0.07764       -0.34264
   4341.00        0.08057       -0.34875
   4342.00        0.08350       -0.35490
   4343.00        0.08643       -0.36105
   4344.00        0.08887       -0.36720
   4345.00        0.09131       -0.37337
   4346.00        0.09375       -0.37952
   4347.00        0.09619       -0.38565
   4348.00        0.09863       -0.39178
   4349.00        0.10107       -0.39789
   4350.00        0.10303       -0.40398
   4351.00        0.10498       -0.41002
   4352.00        0.10693       -0.41605
   4353.00        0.10889       -0.42201
   4354.00        0.11084       -0.42795
   4355.00        0.11230       -0.43382
   4356.00        0.11377       -0.43964
   4357.00        0.11523       -0.44539
   4358.00        0.11670       -0.45108
   4359.00        0.11768       -0.45668
   4360.00        0.11865       -0.46222
   4361.00        0.11963       -0.46767
   4362.00        0.12061       -0.47304
   4363.00        0.12109       -0.47830
   4364.00        0.12158       -0.48347
   4365.00        0.12207       -0.48853
   4366.00        0.12256       -0.49348
   4367.00        0.12305       -0.49834
   4368.00        0.12305       -0.50307
   4369.00        0.12305       -0.50768
   4370.00        0.12305       -0.51215
   4371.00        0.12305       -0.51651
   4372.00        0.12256       -0.52072
   4373.00        0.12207       -0.52481
   4374.00        0.12158       -0.52876
   4375.00        0.12109       -0.53256
   4376.00        0.12012       -0.53622
   4377.00        0.11914       -0.53973
   4378.00        0.11816       -0.54311
   4379.00        0.11719       -0.54631
   4380.00        0.11572       -0.54938
   4381.00        0.11426       -0.55228
   4382.00        0.11279       -0.55502
   4383.00        0.11133       -0.55762
   4384.00        0.10938       -0.56004
   4385.00        0.10742       -0.56232
   4386.00        0.10547       -0.56444
   4387.00        0.10352       -0.56639
   4388.00        0.10107       -0.56818
   4389.00        0.09863       -0.56981
   4390.00        0.09619       -0.57129
   4391.00        0.09375       -0.57262
   4392.00        0.09131       -0.57378
   4393.00        0.08838       -0.57478
   4394.00        0.08545       -0.57564
   4395.00        0.08252       -0.57634
   4396.00        0.07959       -0.57689
   4397.00        0.07666       -0.57730
   4398.00        0.07324       -0.57756
   4399.00        0.06982       -0.57768
   4400.00        0.06641       -0.57767
   4401.00        0.06299       -0.57751
   4402.00        0.05957       -0.57722
   4403.00        0.05566       -0.57681
   4404.00        0.05176       -0.57628
   4405.00        0.04785       -0.57562
   4406.00        0.04395       -0.57484
   4407.00        0.04004       -0.57396
   4408.00        0.03613       -0.57297
   4409.00        0.03174       -0.57188
   4410.00        0.02734       -0.57069
   4411.00        0.02295       -0.56941
   4412.00        0.01855       -0.56804
   4413.00        0.01416       -0.56659
   4414.00        0.00977       -0.56506
   4415.00        0.00537       -0.56346
   4416.00        0.00098       -0.56178
   4417.00       -0.00342       -0.56006
   4418.00       -0.00781       -0.55826
   4419.00       -0.01221       -0.55643
   4420.00       -0.01660       -0.55453
   4421.00       -0.02100       -0.55260
   4422.00       -0.02539       -0.55064
   4423.00       -0.02979       -0.54865
   4424.00       -0.03418       -0.54663
   4425.00       -0.03857       -0.54460
   4426.00       -0.04297       -0.54256
   4427.00       -0.04736       -0.54050
   4428.00       -0.05176       -0.53845
   4429.00       -0.05615       -0.53641
   4430.00       -0.06055       -0.53436
   4431.00       -0.06494       -0.53235
   4432.00       -0.06934       -0.53035
   4433.00       -0.07373       -0.52837
   4434.00       -0.07764       -0.52643
   4435.00       -0.08154       -0.52451
   4436.00       -0.08545       -0.52264
   4437.00       -0.08936       -0.52081
   4438.00       -0.09326       -0.51903
   4439.00       -0.09668       -0.51730
   4440.00       -0.10010       -0.51564
   4441.00       -0.10352       -0.51402
   4442.00       -0.10693       -0.51247
   4443.00       -0.10986       -0.51099
   4444.00       -0.11279       -0.50957
   4445.00       -0.11572       -0.50821
   4446.00       -0.11816       -0.50694
   4447.00       -0.12061       -0.50574
   4448.00       -0.12256       -0.50461
   4449.00       -0.12451       -0.50356
   4450.00       -0.12646       -0.50259
   4451.00       -0.12793       -0.50169
   4452.00       -0.12939       -0.50089
   4453.00       -0.13037       -0.50014
   4454.00       -0.13135       -0.49948
   4455.00       -0.13232       -0.49892
   4456.00       -0.13281       -0.49841
   4457.00       -0.13330       -0.49799
   4458.00       -0.13330       -0.49763
   4459.00       -0.13330       -0.49736
   4460.00       -0.13281       -0.49716
   4461.00       -0.13232       -0.49702
   4462.00       -0.13135       -0.49696
   4463.00       -0.13037       -0.49696
   4464.00       -0.12891       -0.49702
   4465.00       -0.12744       -0.49715
   4466.00       -0.12598       -0.49733
   4467.00       -0.12402       -0.49756
   4468.00       -0.12207       -0.49783
   4469.00       -0.11963       -0.49815
   4470.00       -0.11719       -0.49852
   4471.00       -0.11426       -0.49892
   4472.00       -0.11133       -0.49936
   4473.00       -0.10791       -0.49982
   4474.00       -0.10449       -0.50029
   4475.00       -0.10107       -0.50079
   4476.00       -0.09717       -0.50131
   4477.00       -0.09326       -0.50185
   4478.00       -0.08936       -0.50240
   4479.00       -0.08496       -0.50293
   4480.00       -0.08057       -0.50348
   4481.00       -0.07617       -0.50401
   4482.00       -0.07129       -0.50453
   4483.00       -0.06641       -0.50504
   4484.00       -0.06152       -0.50551
   4485.00       -0.05664       -0.50597
   4486.00       -0.05176       -0.50638
   4487.00       -0.04639       -0.50676
   4488.00       -0.04102       -0.50710
   4489.00       -0.03564       -0.50739
   4490.00       -0.03027       -0.50763
   4491.00       -0.02490       -0.50781
   4492.00       -0.01953       -0.50792
   4493.00       -0.01416       -0.50797
   4494.00       -0.00879       -0.50795
   4495.00       -0.00342       -0.50786
   4496.00        0.00195       -0.50768
   4497.00        0.00732       -0.50742
   4498.00        0.01270       -0.50706
   4499.00        0.01807       -0.50662
   4500.00        0.02344       -0.50607
   4501.00        0.02881       -0.50543
   4502.00        0.03418       -0.50468
   4503.00        0.03955       -0.50383
   4504.00        0.04492       -0.50287
   4505.00        0.04980       -0.50180
   4506.00        0.05469       -0.50060
   4507.00        0.05957       -0.49927
   4508.00        0.06445       -0.49782
   4509.00        0.06885       -0.49623
   4510.00        0.07324       -0.49452
   4511.00        0.07764       -0.49268
   4512.00        0.08154       -0.49069
   4513.00        0.08545       -0.48857
   4514.00        0.08936       -0.48631
   4515.00        0.09277       -0.48392
   4516.00        0.09619       -0.48137
   4517.00        0.09961       -0.47870
   4518.00        0.10254       -0.47589
   4519.00        0.10547       -0.47293
   4520.00        0.10791       -0.46983
   4521.00        0.11035       -0.46660
   4522.00        0.11279       -0.46323
   4523.00        0.11475       -0.45972
   4524.00        0.11670       -0.45607
   4525.00        0.11816       -0.45229
   4526.00        0.11963       -0.44836
   4527.00        0.12061       -0.44432
   4528.00        0.12158       -0.44014
   4529.00        0.12207       -0.43582
   4530.00        0.12256       -0.43140
   4531.00        0.12305       -0.42683
   4532.00        0.12305       -0.42213
   4533.00        0.12305       -0.41734
   4534.00        0.12256       -0.41241
   4535.00        0.12207       -0.40738
   4536.00        0.12109       -0.40222
   4537.00        0.12012       -0.39697
   4538.00        0.11914       -0.39160
   4539.00        0.11768       -0.38614
   4540.00        0.11621       -0.38057
   4541.00        0.11426       -0.37489
   4542.00        0.11230       -0.36914
   4543.00        0.11035       -0.36330
   4544.00        0.10791       -0.35736
   4545.00        0.10547       -0.35135
   4546.00        0.10303       -0.34525
   4547.00        0.10010       -0.33908
   4548.00        0.09717       -0.33284
   4549.00        0.09424       -0.32652
   4550.00        0.09131       -0.32014
   4551.00        0.08789       -0.31372
   4552.00        0.08447       -0.30722
   4553.00        0.08105       -0.30067
   4554.00        0.07764       -0.29408
   4555.00        0.07422       -0.28745
   4556.00        0.07031       -0.28078
   4557.00        0.06641       -0.27405
   4558.00        0.06250       -0.26730
   4559.00        0.05859       -0.26053
   4560.00        0.05469       -0.25372
   4561.00        0.05078       -0.24689
   4562.00        0.04688       -0.24005
   4563.00        0.04248       -0.23318
   4564.00        0.03809       -0.22632
   4565.00        0.03369       -0.21945
   4566.00        0.02930       -0.21257
   4567.00        0.02490       -0.20569
   4568.00        0.02051       -0.19882
   4569.00        0.01611       -0.19196
   4570.00        0.01172       -0.18510
   4571.00        0.00732       -0.17827
   4572.00        0.00293       -0.17145
   4573.00       -0.00146       -0.16466
   4574.00       -0.00586       -0.15788
   4575.00       -0.01025       -0.15115
   4576.00       -0.01416       -0.14445
   4577.00       -0.01807       -0.13779
   4578.00       -0.02197       -0.13116
   4579.00       -0.02588       -0.12459
   4580.00       -0.02979       -0.11806
   4581.00       -0.03369       -0.11159
   4582.00       -0.03760       -0.10516
   4583.00       -0.04150       -0.09880
   4584.00       -0.04492       -0.09250
   4585.00       -0.04834       -0.08626
   4586.00       -0.05176       -0.08009
   4587.00       -0.05518       -0.07399
   4588.00       -0.05859       -0.06798
   4589.00       -0.06201       -0.06204
   4590.00       -0.06494       -0.05618
   4591.00       -0.06787       -0.05040
   4592.00       -0.07080       -0.04471
   4593.00       -0.07373       -0.03912
   4594.00       -0.07666       -0.03362
   4595.00       -0.07910       -0.02821
   4596.00       -0.08154       -0.02292
   4597.00       -0.08398       -0.01772
   4598.00       -0.08643       -0.01262
   4599.00       -0.08887       -0.00763
   4600.00       -0.09082       -0.00275
   4601.00       -0.09277        0.00201
   4602.00       -0.09473        0.00665
   4603.00       -0.09668        0.01118
   4604.00       -0.09863        0.01559
   4605.00       -0.10010        0.01988
   4606.00       -0.10156        0.02403
   4607.00       -0.10303        0.02806
   4608.00       -0.10449        0.03197
   4609.00       -0.10547        0.03574
   4610.00       -0.10645        0.03937
   4611.00       -0.10742        0.04288
   4612.00       -0.10791        0.04623
   4613.00       -0.10840        0.04947
   4614.00       -0.10889        0.05255
   4615.00       -0.10938        0.05550
   4616.00       -0.10938        0.05830
   4617.00       -0.10938        0.06096
   4618.00       -0.10938        0.06348
   4619.00       -0.10938        0.06586
   4620.00       -0.10889        0.06808
   4621.00       -0.10840        0.07018
   4622.00       -0.10791        0.07210
   4623.00       -0.10693        0.07390
   4624.00       -0.10596        0.07555
   4625.00       -0.10498        0.07704
   4626.00       -0.10400        0.07840
   4627.00       -0.10254        0.07961
   4628.00       -0.10107        0.08066
   4629.00       -0.09961        0.08159
   4630.00       -0.09814        0.08235
   4631.00       -0.09619        0.08299
   4632.00       -0.09424        0.08348
   4633.00       -0.09229        0.08382
   4634.00       -0.08984        0.08403
   4635.00       -0.08740        0.08411
   4636.00       -0.08496        0.08405
   4637.00       -0.08252        0.08385
   4638.00       -0.07959        0.08351
   4639.00       -0.07666        0.08304
   4640.00       -0.07373        0.08246
   4641.00       -0.07080        0.08174
   4642.00       -0.06738        0.08090
   4643.00       -0.06396        0.07994
   4644.00       -0.06055        0.07886
   4645.00       -0.05713        0.07767
   4646.00       -0.05371        0.07635
   4647.00       -0.04980        0.07494
   4648.00       -0.04590        0.07341
   4649.00       -0.04199        0.07178
   4650.00       -0.03809        0.07004
   4651.00       -0.03418        0.06821
   4652.00       -0.03027        0.06628
   4653.00       -0.02637        0.06427
   4654.00       -0.02246        0.06218
   4655.00       -0.01807        0.05998
   4656.00       -0.01367        0.05772
   4657.00       -0.00928        0.05537
   4658.00       -0.00488        0.05296
   4659.00       -0.00049        0.05048
   4660.00        0.00391        0.04793
   4661.00        0.00830        0.04530
   4662.00        0.01270        0.04263
   4663.00        0.01709        0.03992
   4664.00        0.02148        0.03714
   4665.00        0.02588        0.03432
   4666.00        0.03027        0.03145
   4667.00        0.03418        0.02853
   4668.00        0.03809        0.02560
   4669.00        0.04199        0.02263
   4670.00        0.04590        0.01962
   4671.00        0.04980        0.01660
   4672.00        0.05371        0.01357
   4673.00        0.05762        0.01050
   4674.00        0.06104        0.00743
   4675.00        0.06445        0.00433
   4676.00        0.06787        0.00125
   4677.00        0.07129       -0.00185
   4678.00        0.07422       -0.00493
   4679.00        0.07715       -0.00803
   4680.00        0.08008       -0.01111
   4681.00        0.08301       -0.01418
   4682.00        0.08545       -0.01723
   4683.00        0.08789       -0.02026
   4684.00        0.09033       -0.02328
   4685.00        0.09229       -0.02628
   4686.00        0.09424       -0.02924
   4687.00        0.09619       -0.03218
   4688.00        0.09766       -0.03510
   4689.00        0.09912       -0.03796
   4690.00        0.10059       -0.04080
   4691.00        0.10156       -0.04359
   4692.00        0.10254       -0.04634
   4693.00        0.10303       -0.04906
   4694.00        0.10352       -0.05171
   4695.00        0.10400       -0.05432
   4696.00        0.10400       -0.05688
   4697.00        0.10400       -0.05939
   4698.00        0.10400       -0.06184
   4699.00        0.10352       -0.06424
   4700.00        0.10303       -0.06657
   4701.00        0.10254       -0.06883
   4702.00        0.10156       -0.07104
   4703.00        0.10059       -0.07318
   4704.00        0.09961       -0.07526
   4705.00        0.09814       -0.07727
   4706.00        0.09668       -0.07921
   4707.00        0.09521       -0.08107
   4708.00        0.09375       -0.08286
   4709.00        0.09180       -0.08458
   4710.00        0.08984       -0.08621
   4711.00        0.08789       -0.08778
   4712.00        0.08594       -0.08926
   4713.00        0.08350       -0.09067
   4714.00        0.08105       -0.09200
   4715.00        0.07861       -0.09325
   4716.00        0.07617       -0.09441
   4717.00        0.07373       -0.09549
   4718.00        0.07080       -0.09648
   4719.00        0.06787       -0.09738
   4720.00        0.06494       -0.09821
   4721.00        0.06201       -0.09894
   4722.00        0.05908       -0.09959
   4723.00        0.05615       -0.10016
   4724.00        0.05322       -0.10063
   4725.00        0.05029       -0.10101
   4726.00        0.04736       -0.10130
   4727.00        0.04443       -0.10152
   4728.00        0.04150       -0.10162
   4729.00        0.03857       -0.10165
   4730.00        0.03564       -0.10159
   4731.00        0.03271       -0.10144
   4732.00        0.02979       -0.10118
   4733.00        0.02686       -0.10085
   4734.00        0.02393       -0.10042
   4735.00        0.02148       -0.09990
   4736.00        0.01904       -0.09930
   4737.00        0.01660       -0.09860
   4738.00        0.01416       -0.09781
   4739.00        0.01172       -0.09694
   4740.00        0.00928       -0.09596
   4741.00        0.00732       -0.09491
   4742.00        0.00537       -0.09377
   4743.00        0.00342       -0.09253
   4744.00        0.00146       -0.09122
   4745.00       -0.00049       -0.08981
   4746.00       -0.00195       -0.08832
   4747.00       -0.00342       -0.08675
   4748.00       -0.00488       -0.08510
   4749.00       -0.00635       -0.08336
   4750.00       -0.00732       -0.08153
   4751.00       -0.00830       -0.07962
   4752.00       -0.00928       -0.07765
   4753.00       -0.01025       -0.07559
   4754.00       -0.01074       -0.07346
   4755.00       -0.01123       -0.07124
   4756.00       -0.01172       -0.06895
   4757.00       -0.01221       -0.06659
   4758.00       -0.01221       -0.06416
   4759.00       -0.01221       -0.06166
   4760.00       -0.01221       -0.05910
   4761.00       -0.01221       -0.05646
   4762.00       -0.01172       -0.05376
   4763.00       -0.01123       -0.05099
   4764.00       -0.01074       -0.04817
   4765.00       -0.01025       -0.04529
   4766.00       -0.00928       -0.04234
   4767.00       -0.00830       -0.03935
   4768.00       -0.00732       -0.03630
   4769.00       -0.00635       -0.03320
   4770.00       -0.00537       -0.03004
   4771.00       -0.00439       -0.02686
   4772.00       -0.00293       -0.02361
   4773.00       -0.00146       -0.02031
   4774.00        0.00000       -0.01698
   4775.00        0.00146       -0.01361
   4776.00        0.00293       -0.01021
   4777.00        0.00439       -0.00676
   4778.00        0.00586       -0.00328
   4779.00        0.00732        0.00023
   4780.00        0.00879        0.00377
   4781.00        0.01025        0.00734
   4782.00        0.01172        0.01094
   4783.00        0.01367        0.01456
   4784.00        0.01562        0.01820
   4785.00        0.01758        0.02188
   4786.00        0.01953        0.02556
   4787.00        0.02148        0.02927
   4788.00        0.02344        0.03299
   4789.00        0.02490        0.03673
   4790.00        0.02637        0.04048
   4791.00        0.02783        0.04425
   4792.00        0.02930        0.04803
   4793.00        0.03076        0.05182
   4794.00        0.03223        0.05562
   4795.00        0.03369        0.05943
   4796.00        0.03516        0.06325
   4797.00        0.03662        0.06708
   4798.00        0.03809        0.07091
   4799.00        0.03955        0.07475
   4800.00        0.04102        0.07860
   4801.00        0.04199        0.08244
   4802.00        0.04297        0.08630
   4803.00        0.04395        0.09016
   4804.00        0.04492        0.09404
   4805.00        0.04590        0.09792
   4806.00        0.04688        0.10179
   4807.00        0.04785        0.10568
   4808.00        0.04883        0.10957
   4809.00        0.04932        0.11346
   4810.00        0.04980        0.11737
   4811.00        0.05029        0.12129
   4812.00        0.05078        0.12521
   4813.00        0.05127        0.12914
   4814.00        0.05176        0.13309
   4815.00        0.05225        0.13704
   4816.00        0.05225        0.14099
   4817.00        0.05225        0.14497
   4818.00        0.05225        0.14896
   4819.00        0.05225        0.15297
   4820.00        0.05225        0.15698
   4821.00        0.05225        0.16101
   4822.00        0.05225        0.16507
   4823.00        0.05225        0.16914
   4824.00        0.05176        0.17323
   4825.00        0.05127        0.17734
   4826.00        0.05078        0.18147
   4827.00        0.05029        0.18564
   4828.00        0.04980        0.18980
   4829.00        0.04932        0.19402
   4830.00        0.04883        0.19824
   4831.00        0.04834        0.20250
   4832.00        0.04785        0.20679
   4833.00        0.04736        0.21109
   4834.00        0.04639        0.21544
   4835.00        0.04541        0.21980
   4836.00        0.04443        0.22420
   4837.00        0.04346        0.22864
   4838.00        0.04248        0.23309
   4839.00        0.04150        0.23758
   4840.00        0.04053        0.24210
   4841.00        0.03955        0.24666
   4842.00        0.03857        0.25124
   4843.00        0.03760        0.25584
   4844.00        0.03662        0.26050
   4845.00        0.03564        0.26517
   4846.00        0.03467        0.26987
   4847.00        0.03369        0.27460
   4848.00        0.03271        0.27936
   4849.00        0.03174        0.28415
   4850.00        0.03076        0.28896
   4851.00        0.02979        0.29379
   4852.00        0.02881        0.29866
   4853.00        0.02734        0.30354
   4854.00        0.02588        0.30844
   4855.00        0.02441        0.31335
   4856.00        0.02295        0.31830
   4857.00        0.02148        0.32324
   4858.00        0.02002        0.32822
   4859.00        0.01855        0.33319
   4860.00        0.01709        0.33817
   4861.00        0.01562        0.34315
   4862.00        0.01416        0.34814
   4863.00        0.01270        0.35313
   4864.00        0.01123        0.35812
   4865.00        0.00977        0.36311
   4866.00        0.00830        0.36809
   4867.00        0.00684        0.37305
   4868.00        0.00537        0.37801
   4869.00        0.00391        0.38293
   4870.00        0.00244        0.38785
   4871.00        0.00098        0.39275
   4872.00       -0.00049        0.39761
   4873.00       -0.00195        0.40245
   4874.00       -0.00342        0.40726
   4875.00       -0.00488        0.41202
   4876.00       -0.00635        0.41675
   4877.00       -0.00781        0.42143
   4878.00       -0.00977        0.42607
   4879.00       -0.01172        0.43066
   4880.00       -0.01367        0.43521
   4881.00       -0.01562        0.43970
   4882.00       -0.01758        0.44412
   4883.00       -0.01953        0.44849
   4884.00       -0.02148        0.45279
   4885.00       -0.02344        0.45703
   4886.00       -0.02539        0.46120
   4887.00       -0.02734        0.46529
   4888.00       -0.02930        0.46931
   4889.00       -0.03125        0.47325
   4890.00       -0.03320        0.47711
   4891.00       -0.03516        0.48090
   4892.00       -0.03662        0.48459
   4893.00       -0.03809        0.48819
   4894.00       -0.03955        0.49171
   4895.00       -0.04102        0.49515
   4896.00       -0.04248        0.49849
   4897.00       -0.04395        0.50172
   4898.00       -0.04541        0.50488
   4899.00       -0.04688        0.50793
   4900.00       -0.04834        0.51088
   4901.00       -0.04980        0.51375
   4902.00       -0.05127        0.51649
   4903.00       -0.05273        0.51917
   4904.00       -0.05420        0.52171
   4905.00       -0.05518        0.52419
   4906.00       -0.05615        0.52654
   4907.00       -0.05713        0.52879
   4908.00       -0.05811        0.53096
   4909.00       -0.05908        0.53302
   4910.00       -0.06006        0.53497
   4911.00       -0.06104        0.53683
   4912.00       -0.06152        0.53859
   4913.00       -0.06201        0.54027
   4914.00       -0.06250        0.54184
   4915.00       -0.06299        0.54330
   4916.00       -0.06348        0.54469
   4917.00       -0.06396        0.54599
   4918.00       -0.06445        0.54720
   4919.00       -0.06445        0.54831
   4920.00       -0.06445        0.54935
   4921.00       -0.06445        0.55029
   4922.00       -0.06445        0.55116
   4923.00       -0.06445        0.55196
   4924.00       -0.06396        0.55266
   4925.00       -0.06348        0.55331
   4926.00       -0.06299        0.55388
   4927.00       -0.06250        0.55438
   4928.00       -0.06201        0.55482
   4929.00       -0.06104        0.55521
   4930.00       -0.06006        0.55553
   4931.00       -0.05908        0.55580
   4932.00       -0.05811        0.55602
   4933.00       -0.05713        0.55618
   4934.00       -0.05615        0.55630
   4935.00       -0.05469        0.55638
   4936.00       -0.05322        0.55643
   4937.00       -0.05176        0.55644
   4938.00       -0.05029        0.55643
   4939.00       -0.04883        0.55638
   4940.00       -0.04736        0.55632
   4941.00       -0.04590        0.55623
   4942.00       -0.04443        0.55612
   4943.00       -0.04248        0.55602
   4944.00       -0.04053        0.55589
   4945.00       -0.03857        0.55577
   4946.00       -0.03662        0.55563
   4947.00       -0.03467        0.55551
   4948.00       -0.03271        0.55539
   4949.00       -0.03076        0.55528
   4950.00       -0.02881        0.55519
   4951.00       -0.02686        0.55510
   4952.00       -0.02490        0.55504
   4953.00       -0.02295        0.55501
   4954.00       -0.02100        0.55499
   4955.00       -0.01904        0.55501
   4956.00       -0.01709        0.55504
   4957.00       -0.01514        0.55511
   4958.00       -0.01318        0.55524
   4959.00       -0.01123        0.55537
   4960.00       -0.00928        0.55557
   4961.00       -0.00732        0.55580
   4962.00       -0.00537        0.55608
   4963.00       -0.00342        0.55640
   4964.00       -0.00146        0.55678
   4965.00        0.00049        0.55719
   4966.00        0.00195        0.55766
   4967.00        0.00342        0.55818
   4968.00        0.00488        0.55875
   4969.00        0.00635        0.55937
   4970.00        0.00781        0.56006
   4971.00        0.00928        0.56079
   4972.00        0.01074        0.56158
   4973.00        0.01172        0.56242
   4974.00        0.01270        0.56332
   4975.00        0.01367        0.56427
   4976.00        0.01465        0.56528
   4977.00        0.01562        0.56633
   4978.00        0.01660        0.56744
   4979.00        0.01709        0.56859
   4980.00        0.01758        0.56979
   4981.00        0.01807        0.57104
   4982.00        0.01855        0.57236
   4983.00        0.01904        0.57368
   4984.00        0.01953        0.57507
   4985.00        0.01953        0.57649
   4986.00        0.01953        0.57796
   4987.00        0.01953        0.57945
   4988.00        0.01953        0.58098
   4989.00        0.01953        0.58252
   4990.00        0.01953        0.58411
   4991.00        0.01904        0.58569
   4992.00        0.01855        0.58731
   4993.00        0.01807        0.58894
   4994.00        0.01758        0.59058
   4995.00        0.01709        0.59222
   4996.00        0.01660        0.59387
   4997.00        0.01611        0.59552
   4998.00        0.01514        0.59715
   4999.00        0.01416        0.59879
   5000.00        0.01318        0.60039
   5001.00        0.01221        0.60199
   5002.00        0.01123        0.60356
   5003.00        0.01025        0.60510
   5004.00        0.00928        0.60661
   5005.00        0.00830        0.60809
   5006.00        0.00732        0.60953
   5007.00        0.00635        0.61092
   5008.00        0.00488        0.61224
   5009.00        0.00342        0.61353
   5010.00        0.00195        0.61476
   5011.00        0.00049        0.61592
   5012.00       -0.00098        0.61702
   5013.00       -0.00244        0.61804
   5014.00       -0.00391        0.61900
   5015.00       -0.00537        0.61987
   5016.00       -0.00684        0.62065
   5017.00       -0.00830        0.62135
   5018.00       -0.00977        0.62196
   5019.00       -0.01123        0.62248
   5020.00       -0.01270        0.62291
   5021.00       -0.01416        0.62323
   5022.00       -0.01514        0.62344
   5023.00       -0.01611        0.62357
   5024.00       -0.01709        0.62357
   5025.00       -0.01807        0.62346
   5026.00       -0.01904        0.62323
   5027.00       -0.02002        0.62289
   5028.00       -0.02100        0.62244
   5029.00       -0.02197        0.62186
   5030.00       -0.02295        0.62117
   5031.00       -0.02393        0.62035
   5032.00       -0.02490        0.61940
   5033.00       -0.02588        0.61835
   5034.00       -0.02686        0.61716
   5035.00       -0.02734        0.61583
   5036.00       -0.02783        0.61440
   5037.00       -0.02832        0.61284
   5038.00       -0.02881        0.61115
   5039.00       -0.02930        0.60933
   5040.00       -0.02979        0.60741
   5041.00       -0.03027        0.60535
   5042.00       -0.03076        0.60316
   5043.00       -0.03125        0.60088
   5044.00       -0.03125        0.59848
   5045.00       -0.03125        0.59595
   5046.00       -0.03125        0.59332
   5047.00       -0.03125        0.59058
   5048.00       -0.03125        0.58774
   5049.00       -0.03125        0.58479
   5050.00       -0.03125        0.58174
   5051.00       -0.03125        0.57860
   5052.00       -0.03125        0.57536
   5053.00       -0.03125        0.57205
   5054.00       -0.03125        0.56863
   5055.00       -0.03125        0.56516
   5056.00       -0.03076        0.56160
   5057.00       -0.03027        0.55797
   5058.00       -0.02979        0.55428
   5059.00       -0.02930        0.55051
   5060.00       -0.02881        0.54669
   5061.00       -0.02832        0.54283
   5062.00       -0.02783        0.53893
   5063.00       -0.02734        0.53497
   5064.00       -0.02686        0.53098
   5065.00       -0.02637        0.52696
   5066.00       -0.02588        0.52292
   5067.00       -0.02539        0.51886
   5068.00       -0.02490        0.51479
   5069.00       -0.02441        0.51070
   5070.00       -0.02393        0.50661
   5071.00       -0.02344        0.50253
   5072.00       -0.02295        0.49846
   5073.00       -0.02246        0.49438
   5074.00       -0.02197        0.49034
   5075.00       -0.02148        0.48633
   5076.00       -0.02100        0.48235
   5077.00       -0.02051        0.47839
   5078.00       -0.02002        0.47447
   5079.00       -0.01953        0.47061
   5080.00       -0.01904        0.46680
   5081.00       -0.01855        0.46303
   5082.00       -0.01807        0.45934
   5083.00       -0.01758        0.45570
   5084.00       -0.01709        0.45213
   5085.00       -0.01660        0.44864
   5086.00       -0.01611        0.44524
   5087.00       -0.01562        0.44189
   5088.00       -0.01514        0.43866
   5089.00       -0.01465        0.43550
   5090.00       -0.01416        0.43243
   5091.00       -0.01367        0.42947
   5092.00       -0.01318        0.42662
   5093.00       -0.01270        0.42386
   5094.00       -0.01221        0.42120
   5095.00       -0.01172        0.41866
   5096.00       -0.01123        0.41623
   5097.00       -0.01074        0.41391
   5098.00       -0.01025        0.41170
   5099.00       -0.00977        0.40961
   5100.00       -0.00928        0.40765
   5101.00       -0.00879        0.40581
   5102.00       -0.00830        0.40408
   5103.00       -0.00781        0.40248
   5104.00       -0.00732        0.40100
   5105.00       -0.00684        0.39966
   5106.00       -0.00635        0.39842
   5107.00       -0.00586        0.39732
   5108.00       -0.00537        0.39635
   5109.00       -0.00488        0.39548
   5110.00       -0.00439        0.39474
   5111.00       -0.00391        0.39413
   5112.00       -0.00342        0.39365
   5113.00       -0.00293        0.39328
   5114.00       -0.00244        0.39304
   5115.00       -0.00195        0.39290
   5116.00       -0.00146        0.39288
   5117.00       -0.00098        0.39297
   5118.00       -0.00049        0.39317
   5119.00        0.00000        0.39348
   5120.00        0.00049        0.39391
   5121.00        0.00098        0.39442
   5122.00        0.00146        0.39503
   5123.00        0.00195        0.39575
   5124.00        0.00244        0.39656
   5125.00        0.00293        0.39746
   5126.00        0.00342        0.39844
   5127.00        0.00391        0.39951
   5128.00        0.00391        0.40065
   5129.00        0.00391        0.40187
   5130.00        0.00391        0.40315
   5131.00        0.00391        0.40451
   5132.00        0.00391        0.40593
   5133.00        0.00391        0.40739
   5134.00        0.00391        0.40892
   5135.00        0.00391        0.41049
   5136.00        0.00391        0.41211
   5137.00        0.00342        0.41376
   5138.00        0.00293        0.41545
   5139.00        0.00244        0.41716
   5140.00        0.00195        0.41890
   5141.00        0.00146        0.42065
   5142.00        0.00098        0.42242
   5143.00        0.00049        0.42421
   5144.00        0.00000        0.42599
   5145.00       -0.00098        0.42778
   5146.00       -0.00195        0.42955
   5147.00       -0.00293        0.43132
   5148.00       -0.00391        0.43307
   5149.00       -0.00488        0.43480
   5150.00       -0.00586        0.43651
   5151.00       -0.00684        0.43819
   5152.00       -0.00781        0.43982
   5153.00       -0.00879        0.44142
   5154.00       -0.01025        0.44299
   5155.00       -0.01172        0.44450
   5156.00       -0.01318        0.44597
   5157.00       -0.01465        0.44737
   5158.00       -0.01611        0.44872
   5159.00       -0.01758        0.45000
   5160.00       -0.01904        0.45122
   5161.00       -0.02051        0.45236
   5162.00       -0.02197        0.45343
   5163.00       -0.02344        0.45442
   5164.00       -0.02490        0.45535
   5165.00       -0.02637        0.45618
   5166.00       -0.02783        0.45692
   5167.00       -0.02930        0.45760
   5168.00       -0.03076        0.45816
   5169.00       -0.03223        0.45865
   5170.00       -0.03369        0.45903
   5171.00       -0.03516        0.45934
   5172.00       -0.03662        0.45953
   5173.00       -0.03809        0.45964
   5174.00       -0.03955        0.45964
   5175.00       -0.04053        0.45955
   5176.00       -0.04150        0.45935
   5177.00       -0.04248        0.45906
   5178.00       -0.04346        0.45868
   5179.00       -0.04443        0.45819
   5180.00       -0.04541        0.45761
   5181.00       -0.04639        0.45694
   5182.00       -0.04688        0.45616
   5183.00       -0.04736        0.45529
   5184.00       -0.04785        0.45433
   5185.00       -0.04834        0.45329
   5186.00       -0.04883        0.45215
   5187.00       -0.04932        0.45093
   5188.00       -0.04932        0.44962
   5189.00       -0.04932        0.44823
   5190.00       -0.04932        0.44676
   5191.00       -0.04932        0.44522
   5192.00       -0.04932        0.44360
   5193.00       -0.04883        0.44193
   5194.00       -0.04834        0.44017
   5195.00       -0.04785        0.43837
   5196.00       -0.04736        0.43649
   5197.00       -0.04688        0.43457
   5198.00       -0.04639        0.43260
   5199.00       -0.04541        0.43059
   5200.00       -0.04443        0.42853
   5201.00       -0.04346        0.42644
   5202.00       -0.04248        0.42432
   5203.00       -0.04150        0.42216
   5204.00       -0.04053        0.41998
   5205.00       -0.03906        0.41780
   5206.00       -0.03760        0.41559
   5207.00       -0.03613        0.41338
   5208.00       -0.03467        0.41116
   5209.00       -0.03320        0.40895
   5210.00       -0.03174        0.40674
   5211.00       -0.03027        0.40454
   5212.00       -0.02881        0.40236
   5213.00       -0.02734        0.40019
   5214.00       -0.02539        0.39806
   5215.00       -0.02344        0.39595
   5216.00       -0.02148        0.39389
   5217.00       -0.01953        0.39185
   5218.00       -0.01758        0.38986
   5219.00       -0.01562        0.38792
   5220.00       -0.01367        0.38603
   5221.00       -0.01172        0.38420
   5222.00       -0.00977        0.38242
   5223.00       -0.00781        0.38071
   5224.00       -0.00586        0.37906
   5225.00       -0.00391        0.37747
   5226.00       -0.00195        0.37598
   5227.00        0.00000        0.37454
   5228.00        0.00146        0.37318
   5229.00        0.00293        0.37192
   5230.00        0.00439        0.37073
   5231.00        0.00586        0.36963
   5232.00        0.00732        0.36861
   5233.00        0.00879        0.36768
   5234.00        0.01025        0.36684
   5235.00        0.01172        0.36609
   5236.00        0.01318        0.36543
   5237.00        0.01416        0.36487
   5238.00        0.01514        0.36440
   5239.00        0.01611        0.36401
   5240.00        0.01709        0.36374
   5241.00        0.01807        0.36354
   5242.00        0.01904        0.36343
   5243.00        0.02002        0.36343
   5244.00        0.02051        0.36351
   5245.00        0.02100        0.36368
   5246.00        0.02148        0.36394
   5247.00        0.02197        0.36427
   5248.00        0.02246        0.36470
   5249.00        0.02295        0.36520
   5250.00        0.02295        0.36578
   5251.00        0.02295        0.36646
   5252.00        0.02295        0.36719
   5253.00        0.02295        0.36800
   5254.00        0.02295        0.36887
   5255.00        0.02295        0.36981
   5256.00        0.02295        0.37080
   5257.00        0.02295        0.37187
   5258.00        0.02295        0.37299
   5259.00        0.02246        0.37415
   5260.00        0.02197        0.37535
   5261.00        0.02148        0.37660
   5262.00        0.02100        0.37790
   5263.00        0.02051        0.37923
   5264.00        0.02002        0.38057
   5265.00        0.01953        0.38196
   5266.00        0.01904        0.38335
   5267.00        0.01855        0.38477
   5268.00        0.01807        0.38620
   5269.00        0.01758        0.38763
   5270.00        0.01709        0.38907
   5271.00        0.01660        0.39052
   5272.00        0.01611        0.39194
   5273.00        0.01562        0.39337
   5274.00        0.01514        0.39478
   5275.00        0.01465        0.39616
   5276.00        0.01416        0.39754
   5277.00        0.01367        0.39888
   5278.00        0.01318        0.40018
   5279.00        0.01270        0.40146
   5280.00        0.01221        0.40269
   5281.00        0.01172        0.40388
   5282.00        0.01123        0.40504
   5283.00        0.01074        0.40614
   5284.00        0.01074        0.40718
   5285.00        0.01074        0.40819
   5286.00        0.01074        0.40912
   5287.00        0.01074        0.40999
   5288.00        0.01074        0.41080
   5289.00        0.01074        0.41154
   5290.00        0.01074        0.41222
   5291.00        0.01074        0.41283
   5292.00        0.01074        0.41336
   5293.00        0.01074        0.41382
   5294.00        0.01074        0.41422
   5295.00        0.01123        0.41452
   5296.00        0.01172        0.41475
   5297.00        0.01221        0.41490
   5298.00        0.01270        0.41496
   5299.00        0.01318        0.41496
   5300.00        0.01367        0.41487
   5301.00        0.01416        0.41470
   5302.00        0.01465        0.41444
   5303.00        0.01514        0.41411
   5304.00        0.01562        0.41370
   5305.00        0.01660        0.41321
   5306.00        0.01758        0.41263
   5307.00        0.01855        0.41197
   5308.00        0.01953        0.41125
   5309.00        0.02051        0.41045
   5310.00        0.02148        0.40958
   5311.00        0.02246        0.40862
   5312.00        0.02344        0.40759
   5313.00        0.02441        0.40651
   5314.00        0.02539        0.40536
   5315.00        0.02637        0.40414
   5316.00        0.02734        0.40286
   5317.00        0.02832        0.40154
   5318.00        0.02930        0.40015
   5319.00        0.03027        0.39870
   5320.00        0.03125        0.39722
   5321.00        0.03223        0.39569
   5322.00        0.03320        0.39412
   5323.00        0.03418        0.39250
   5324.00        0.03516        0.39085
   5325.00        0.03613        0.38919
   5326.00        0.03711        0.38748
   5327.00        0.03809        0.38577
   5328.00        0.03906        0.38403
   5329.00        0.04004        0.38228
   5330.00        0.04102        0.38052
   5331.00        0.04199        0.37875
   5332.00        0.04248        0.37698
   5333.00        0.04297        0.37523
   5334.00        0.04346        0.37347
   5335.00        0.04395        0.37173
   5336.00        0.04443        0.37003
   5337.00        0.04492        0.36832
   5338.00        0.04541        0.36665
   5339.00        0.04590        0.36501
   5340.00        0.04639        0.36340
   5341.00        0.04688        0.36183
   5342.00        0.04736        0.36031
   5343.00        0.04785        0.35883
   5344.00        0.04834        0.35739
   5345.00        0.04883        0.35603
   5346.00        0.04932        0.35472
   5347.00        0.04932        0.35347
   5348.00        0.04932        0.35229
   5349.00        0.04932        0.35118
   5350.00        0.04932        0.35014
   5351.00        0.04932        0.34918
   5352.00        0.04932        0.34831
   5353.00        0.04932        0.34752
   5354.00        0.04932        0.34680
   5355.00        0.04932        0.34619
   5356.00        0.04932        0.34566
   5357.00        0.04932        0.34523
   5358.00        0.04932        0.34489
   5359.00        0.04932        0.34465
   5360.00        0.04932        0.34451
   5361.00        0.04932        0.34448
   5362.00        0.04932        0.34454
   5363.00        0.04932        0.34471
   5364.00        0.04932        0.34499
   5365.00        0.04932        0.34537
   5366.00        0.04932        0.34586
   5367.00        0.04883        0.34645
   5368.00        0.04834        0.34715
   5369.00        0.04785        0.34796
   5370.00        0.04736        0.34888
   5371.00        0.04688        0.34990
   5372.00        0.04639        0.35103
   5373.00        0.04590        0.35225
   5374.00        0.04541        0.35358
   5375.00        0.04492        0.35500
   5376.00        0.04443        0.35652
   5377.00        0.04395        0.35815
   5378.00        0.04346        0.35986
   5379.00        0.04297        0.36168
   5380.00        0.04248        0.36357
   5381.00        0.04199        0.36555
   5382.00        0.04150        0.36761
   5383.00        0.04102        0.36975
   5384.00        0.04053        0.37196
   5385.00        0.04004        0.37425
   5386.00        0.03955        0.37660
   5387.00        0.03906        0.37903
   5388.00        0.03857        0.38150
   5389.00        0.03809        0.38403
   5390.00        0.03760        0.38661
   5391.00        0.03711        0.38924
   5392.00        0.03613        0.39191
   5393.00        0.03516        0.39459
   5394.00        0.03418        0.39732
   5395.00        0.03320        0.40009
   5396.00        0.03223        0.40285
   5397.00        0.03125        0.40562
   5398.00        0.03027        0.40842
   5399.00        0.02930        0.41121
   5400.00        0.02832        0.41400
   5401.00        0.02734        0.41678
   5402.00        0.02637        0.41956
   5403.00        0.02539        0.42229
   5404.00        0.02441        0.42500
   5405.00        0.02295        0.42769
   5406.00        0.02148        0.43034
   5407.00        0.02002        0.43294
   5408.00        0.01855        0.43550
   5409.00        0.01709        0.43800
   5410.00        0.01562        0.44043
   5411.00        0.01416        0.44281
   5412.00        0.01270        0.44511
   5413.00        0.01123        0.44734
   5414.00        0.00977        0.44949
   5415.00        0.00830        0.45157
   5416.00        0.00635        0.45354
   5417.00        0.00439        0.45543
   5418.00        0.00244        0.45721
   5419.00        0.00049        0.45891
   5420.00       -0.00146        0.46049
   5421.00       -0.00342        0.46196
   5422.00       -0.00537        0.46333
   5423.00       -0.00732        0.46458
   5424.00       -0.00928        0.46571
   5425.00       -0.01123        0.46674
   5426.00       -0.01318        0.46764
   5427.00       -0.01514        0.46840
   5428.00       -0.01709        0.46906
   5429.00       -0.01904        0.46957
   5430.00       -0.02100        0.46997
   5431.00       -0.02295        0.47023
   5432.00       -0.02490        0.47037
   5433.00       -0.02686        0.47038
   5434.00       -0.02881        0.47026
   5435.00       -0.03076        0.47002
   5436.00       -0.03271        0.46964
   5437.00       -0.03418        0.46912
   5438.00       -0.03564        0.46848
   5439.00       -0.03711        0.46771
   5440.00       -0.03857        0.46683
   5441.00       -0.04004        0.46582
   5442.00       -0.04150        0.46468
   5443.00       -0.04297        0.46342
   5444.00       -0.04443        0.46204
   5445.00       -0.04541        0.46056
   5446.00       -0.04639        0.45894
   5447.00       -0.04736        0.45723
   5448.00       -0.04834        0.45540
   5449.00       -0.04932        0.45346
   5450.00       -0.04980        0.45143
   5451.00       -0.05029        0.44930
   5452.00       -0.05078        0.44705
   5453.00       -0.05127        0.44473
   5454.00       -0.05176        0.44232
   5455.00       -0.05176        0.43980
   5456.00       -0.05176        0.43723
   5457.00       -0.05176        0.43456
   5458.00       -0.05176        0.43181
   5459.00       -0.05127        0.42899
   5460.00       -0.05078        0.42610
   5461.00       -0.05029        0.42316
   5462.00       -0.04980        0.42014
   5463.00       -0.04932        0.41705
   5464.00       -0.04834        0.41393
   5465.00       -0.04736        0.41074
   5466.00       -0.04639        0.40749
   5467.00       -0.04541        0.40421
   5468.00       -0.04395        0.40086
   5469.00       -0.04248        0.39749
   5470.00       -0.04102        0.39407
   5471.00       -0.03955        0.39062
   5472.00       -0.03809        0.38715
   5473.00       -0.03662        0.38362
   5474.00       -0.03467        0.38007
   5475.00       -0.03271        0.37648
   5476.00       -0.03076        0.37288
   5477.00       -0.02881        0.36923
   5478.00       -0.02686        0.36557
   5479.00       -0.02490        0.36189
   5480.00       -0.02295        0.35818
   5481.00       -0.02100        0.35445
   5482.00       -0.01855        0.35069
   5483.00       -0.01611        0.34692
   5484.00       -0.01367        0.34312
   5485.00       -0.01123        0.33931
   5486.00       -0.00879        0.33546
   5487.00       -0.00635        0.33160
   5488.00       -0.00391        0.32771
   5489.00       -0.00146        0.32381
   5490.00        0.00098        0.31987
   5491.00        0.00342        0.31590
   5492.00        0.00586        0.31192
   5493.00        0.00781        0.30791
   5494.00        0.00977        0.30388
   5495.00        0.01172        0.29980
   5496.00        0.01367        0.29570
   5497.00        0.01562        0.29156
   5498.00        0.01758        0.28740
   5499.00        0.01953        0.28319
   5500.00        0.02148        0.27895
   5501.00        0.02295        0.27466
   5502.00        0.02441        0.27034
   5503.00        0.02588        0.26598
   5504.00        0.02734        0.26155
   5505.00        0.02881        0.25710
   5506.00        0.03027        0.25259
   5507.00        0.03125        0.24803
   5508.00        0.03223        0.24344
   5509.00        0.03320        0.23877
   5510.00        0.03418        0.23405
   5511.00        0.03516        0.22929
   5512.00        0.03564        0.22447
   5513.00        0.03613        0.21959
   5514.00        0.03662        0.21466
   5515.00        0.03711        0.20967
   5516.00        0.03711        0.20461
   5517.00        0.03711        0.19949
   5518.00        0.03711        0.19432
   5519.00        0.03711        0.18910
   5520.00        0.03711        0.18381
   5521.00        0.03662        0.17845
   5522.00        0.03613        0.17305
   5523.00        0.03564        0.16759
   5524.00        0.03516        0.16206
   5525.00        0.03418        0.15649
   5526.00        0.03320        0.15086
   5527.00        0.03223        0.14519
   5528.00        0.03125        0.13947
   5529.00        0.03027        0.13368
   5530.00        0.02930        0.12787
   5531.00        0.02783        0.12199
   5532.00        0.02637        0.11609
   5533.00        0.02490        0.11015
   5534.00        0.02344        0.10417
   5535.00        0.02197        0.09818
   5536.00        0.02051        0.09213
   5537.00        0.01904        0.08607
   5538.00        0.01709        0.08000
   5539.00        0.01514        0.07390
   5540.00        0.01318        0.06779
   5541.00        0.01123        0.06168
   5542.00        0.00928        0.05556
   5543.00        0.00732        0.04945
   5544.00        0.00537        0.04333
   5545.00        0.00342        0.03723
   5546.00        0.00146        0.03114
   5547.00       -0.00049        0.02509
   5548.00       -0.00244        0.01904
   5549.00       -0.00439        0.01303
   5550.00       -0.00635        0.00705
   5551.00       -0.00830        0.00111
   5552.00       -0.01025       -0.00478
   5553.00       -0.01221       -0.01062
   5554.00       -0.01416       -0.01642
   5555.00       -0.01611       -0.02214
   5556.00       -0.01807       -0.02782
   5557.00       -0.02002       -0.03342
   5558.00       -0.02197       -0.03894
   5559.00       -0.02393       -0.04440
   5560.00       -0.02539       -0.04977
   5561.00       -0.02686       -0.05507
   5562.00       -0.02832       -0.06026
   5563.00       -0.02979       -0.06537
   5564.00       -0.03125       -0.07039
   5565.00       -0.03271       -0.07530
   5566.00       -0.03418       -0.08011
   5567.00       -0.03564       -0.08481
   5568.00       -0.03662       -0.08942
   5569.00       -0.03760       -0.09390
   5570.00       -0.03857       -0.09828
   5571.00       -0.03955       -0.10254
   5572.00       -0.04053       -0.10669
   5573.00       -0.04150       -0.11072
   5574.00       -0.04248       -0.11462
   5575.00       -0.04297       -0.11842
   5576.00       -0.04346       -0.12209
   5577.00       -0.04395       -0.12564
   5578.00       -0.04443       -0.12907
   5579.00       -0.04492       -0.13239
   5580.00       -0.04541       -0.13556
   5581.00       -0.04590       -0.13864
   5582.00       -0.04590       -0.14159
   5583.00       -0.04590       -0.14442
   5584.00       -0.04590       -0.14714
   5585.00       -0.04590       -0.14973
   5586.00       -0.04590       -0.15222
   5587.00       -0.04590       -0.15462
   5588.00       -0.04590       -0.15688
   5589.00       -0.04541       -0.15906
   5590.00       -0.04492       -0.16112
   5591.00       -0.04443       -0.16309
   5592.00       -0.04395       -0.16496
   5593.00       -0.04346       -0.16673
   5594.00       -0.04297       -0.16843
   5595.00       -0.04248       -0.17003
   5596.00       -0.04150       -0.17155
   5597.00       -0.04053       -0.17300
   5598.00       -0.03955       -0.17438
   5599.00       -0.03857       -0.17569
   5600.00       -0.03760       -0.17693
   5601.00       -0.03662       -0.17812
   5602.00       -0.03564       -0.17923
   5603.00       -0.03467       -0.18031
   5604.00       -0.03320       -0.18134
   5605.00       -0.03174       -0.18233
   5606.00       -0.03027       -0.18327
   5607.00       -0.02881       -0.18417
   5608.00       -0.02734       -0.18506
   5609.00       -0.02588       -0.18593
   5610.00       -0.02441       -0.18677
   5611.00       -0.02295       -0.18759
   5612.00       -0.02148       -0.18840
   5613.00       -0.02002       -0.18919
   5614.00       -0.01855       -0.18999
   5615.00       -0.01660       -0.19078
   5616.00       -0.01465       -0.19159
   5617.00       -0.01270       -0.19238
   5618.00       -0.01074       -0.19319
   5619.00       -0.00879       -0.19402
   5620.00       -0.00684       -0.19485
   5621.00       -0.00488       -0.19571
   5622.00       -0.00293       -0.19658
   5623.00       -0.00098       -0.19748
   5624.00        0.00098       -0.19839
   5625.00        0.00293       -0.19934
   5626.00        0.00488       -0.20030
   5627.00        0.00684       -0.20129
   5628.00        0.00879       -0.20232
   5629.00        0.01074       -0.20337
   5630.00        0.01270       -0.20445
   5631.00        0.01465       -0.20555
   5632.00        0.01660       -0.20670
   5633.00        0.01855       -0.20786
   5634.00        0.02051       -0.20905
   5635.00        0.02246       -0.21027
   5636.00        0.02393       -0.21150
   5637.00        0.02539       -0.21275
   5638.00        0.02686       -0.21405
   5639.00        0.02832       -0.21535
   5640.00        0.02979       -0.21666
   5641.00        0.03125       -0.21800
   5642.00        0.03271       -0.21935
   5643.00        0.03418       -0.22069
   5644.00        0.03564       -0.22205
   5645.00        0.03662       -0.22340
   5646.00        0.03760       -0.22476
   5647.00        0.03857       -0.22610
   5648.00        0.03955       -0.22745
   5649.00        0.04053       -0.22878
   5650.00        0.04150       -0.23009
   5651.00        0.04199       -0.23137
   5652.00        0.04248       -0.23264
   5653.00        0.04297       -0.23386
   5654.00        0.04346       -0.23506
   5655.00        0.04395       -0.23621
   5656.00        0.04395       -0.23732
   5657.00        0.04395       -0.23837
   5658.00        0.04395       -0.23938
   5659.00        0.04395       -0.24033
   5660.00        0.04395       -0.24121
   5661.00        0.04346       -0.24202
   5662.00        0.04297       -0.24277
   5663.00        0.04248       -0.24342
   5664.00        0.04199       -0.24402
   5665.00        0.04150       -0.24451
   5666.00        0.04053       -0.24492
   5667.00        0.03955       -0.24524
   5668.00        0.03857       -0.24545
   5669.00        0.03760       -0.24556
   5670.00        0.03613       -0.24557
   5671.00        0.03467       -0.24547
   5672.00        0.03320       -0.24527
   5673.00        0.03174       -0.24493
   5674.00        0.03027       -0.24451
   5675.00        0.02881       -0.24394
   5676.00        0.02686       -0.24326
   5677.00        0.02490       -0.24245
   5678.00        0.02295       -0.24152
   5679.00        0.02100       -0.24046
   5680.00        0.01904       -0.23927
   5681.00        0.01709       -0.23796
   5682.00        0.01465       -0.23651
   5683.00        0.01221       -0.23492
   5684.00        0.00977       -0.23323
   5685.00        0.00732       -0.23138
   5686.00        0.00488       -0.22943
   5687.00        0.00244       -0.22733
   5688.00        0.00000       -0.22511
   5689.00       -0.00244       -0.22276
   5690.00       -0.00488       -0.22029
   5691.00       -0.00732       -0.21770
   5692.00       -0.00977       -0.21498
   5693.00       -0.01221       -0.21216
   5694.00       -0.01465       -0.20921
   5695.00       -0.01709       -0.20616
   5696.00       -0.01953       -0.20299
   5697.00       -0.02197       -0.19972
   5698.00       -0.02441       -0.19635
   5699.00       -0.02686       -0.19289
   5700.00       -0.02881       -0.18933
   5701.00       -0.03076       -0.18568
   5702.00       -0.03271       -0.18196
   5703.00       -0.03467       -0.17815
   5704.00       -0.03662       -0.17427
   5705.00       -0.03857       -0.17033
   5706.00       -0.04004       -0.16632
   5707.00       -0.04150       -0.16225
   5708.00       -0.04297       -0.15813
   5709.00       -0.04443       -0.15396
   5710.00       -0.04541       -0.14977
   5711.00       -0.04639       -0.14552
   5712.00       -0.04736       -0.14125
   5713.00       -0.04834       -0.13696
   5714.00       -0.04883       -0.13264
   5715.00       -0.04932       -0.12833
   5716.00       -0.04980       -0.12399
   5717.00       -0.04980       -0.11967
   5718.00       -0.04980       -0.11536
   5719.00       -0.04980       -0.11104
   5720.00       -0.04980       -0.10675
   5721.00       -0.04932       -0.10248
   5722.00       -0.04883       -0.09824
   5723.00       -0.04834       -0.09404
   5724.00       -0.04736       -0.08986
   5725.00       -0.04639       -0.08574
   5726.00       -0.04541       -0.08165
   5727.00       -0.04395       -0.07762
   5728.00       -0.04248       -0.07365
   5729.00       -0.04102       -0.06975
   5730.00       -0.03906       -0.06590
   5731.00       -0.03711       -0.06212
   5732.00       -0.03516       -0.05841
   5733.00       -0.03320       -0.05478
   5734.00       -0.03076       -0.05122
   5735.00       -0.02832       -0.04774
   5736.00       -0.02588       -0.04436
   5737.00       -0.02344       -0.04105
   5738.00       -0.02051       -0.03783
   5739.00       -0.01758       -0.03470
   5740.00       -0.01465       -0.03165
   5741.00       -0.01172       -0.02870
   5742.00       -0.00879       -0.02583
   5743.00       -0.00537       -0.02306
   5744.00       -0.00195       -0.02039
   5745.00        0.00146       -0.01779
   5746.00        0.00488       -0.01529
   5747.00        0.00830       -0.01289
   5748.00        0.01172       -0.01057
   5749.00        0.01514       -0.00835
   5750.00        0.01855       -0.00620
   5751.00        0.02197       -0.00414
   5752.00        0.02539       -0.00217
   5753.00        0.02881       -0.00027
   5754.00        0.03223        0.00154
   5755.00        0.03564        0.00328
   5756.00        0.03906        0.00494
   5757.00        0.04248        0.00653
   5758.00        0.04590        0.00806
   5759.00        0.04883        0.00951
   5760.00        0.05176        0.01091
   5761.00        0.05469        0.01224
   5762.00        0.05762        0.01352
   5763.00        0.06055        0.01476
   5764.00        0.06299        0.01595
   5765.00        0.06543        0.01707
   5766.00        0.06787        0.01819
   5767.00        0.07031        0.01924
   5768.00        0.07227        0.02028
   5769.00        0.07422        0.02129
   5770.00        0.07617        0.02226
   5771.00        0.07764        0.02321
   5772.00        0.07910        0.02415
   5773.00        0.08057        0.02509
   5774.00        0.08154        0.02600
   5775.00        0.08252        0.02692
   5776.00        0.08350        0.02782
   5777.00        0.08398        0.02873
   5778.00        0.08447        0.02965
   5779.00        0.08447        0.03056
   5780.00        0.08447        0.03149
   5781.00        0.08447        0.03244
   5782.00        0.08398        0.03340
   5783.00        0.08350        0.03439
   5784.00        0.08301        0.03540
   5785.00        0.08203        0.03642
   5786.00        0.08105        0.03748
   5787.00        0.07959        0.03856
   5788.00        0.07812        0.03967
   5789.00        0.07666        0.04082
   5790.00        0.07471        0.04199
   5791.00        0.07275        0.04320
   5792.00        0.07080        0.04443
   5793.00        0.06836        0.04572
   5794.00        0.06592        0.04704
   5795.00        0.06348        0.04839
   5796.00        0.06055        0.04977
   5797.00        0.05762        0.05121
   5798.00        0.05469        0.05267
   5799.00        0.05176        0.05417
   5800.00        0.04834        0.05571
   5801.00        0.04492        0.05728
   5802.00        0.04150        0.05888
   5803.00        0.03809        0.06052
   5804.00        0.03467        0.06219
   5805.00        0.03076        0.06389
   5806.00        0.02686        0.06561
   5807.00        0.02295        0.06738
   5808.00        0.01904        0.06915
   5809.00        0.01514        0.07097
   5810.00        0.01123        0.07278
   5811.00        0.00732        0.07463
   5812.00        0.00342        0.07649
   5813.00       -0.00049        0.07837
   5814.00       -0.00439        0.08025
   5815.00       -0.00830        0.08215
   5816.00       -0.01221        0.08405
   5817.00       -0.01611        0.08595
   5818.00       -0.02002        0.08786
   5819.00       -0.02393        0.08977
   5820.00       -0.02783        0.09166
   5821.00       -0.03174        0.09355
   5822.00       -0.03564        0.09543
   5823.00       -0.03955        0.09729
   5824.00       -0.04346        0.09914
   5825.00       -0.04688        0.10097
   5826.00       -0.05029        0.10277
   5827.00       -0.05371        0.10455
   5828.00       -0.05713        0.10631
   5829.00       -0.06055        0.10803
   5830.00       -0.06348        0.10973
   5831.00       -0.06641        0.11139
   5832.00       -0.06934        0.11301
   5833.00       -0.07227        0.11458
   5834.00       -0.07471        0.11610
   5835.00       -0.07715        0.11760
   5836.00       -0.07959        0.11903
   5837.00       -0.08154        0.12044
   5838.00       -0.08350        0.12178
   5839.00       -0.08545        0.12306
   5840.00       -0.08691        0.12430
   5841.00       -0.08838        0.12546
   5842.00       -0.08984        0.12659
   5843.00       -0.09082        0.12764
   5844.00       -0.09180        0.12863
   5845.00       -0.09277        0.12956
   5846.00       -0.09326        0.13043
   5847.00       -0.09375        0.13123
   5848.00       -0.09424        0.13196
   5849.00       -0.09424        0.13263
   5850.00       -0.09424        0.13322
   5851.00       -0.09424        0.13376
   5852.00       -0.09375        0.13422
   5853.00       -0.09326        0.13460
   5854.00       -0.09277        0.13492
   5855.00       -0.09180        0.13516
   5856.00       -0.09082        0.13535
   5857.00       -0.08984        0.13545
   5858.00       -0.08838        0.13548
   5859.00       -0.08691        0.13545
   5860.00       -0.08545        0.13533
   5861.00       -0.08350        0.13516
   5862.00       -0.08154        0.13490
   5863.00       -0.07959        0.13458
   5864.00       -0.07715        0.13419
   5865.00       -0.07471        0.13373
   5866.00       -0.07227        0.13319
   5867.00       -0.06982        0.13258
   5868.00       -0.06738        0.13191
   5869.00       -0.06445        0.13118
   5870.00       -0.06152        0.13037
   5871.00       -0.05859        0.12950
   5872.00       -0.05566        0.12856
   5873.00       -0.05273        0.12755
   5874.00       -0.04980        0.12648
   5875.00       -0.04639        0.12535
   5876.00       -0.04297        0.12416
   5877.00       -0.03955        0.12289
   5878.00       -0.03613        0.12158
   5879.00       -0.03271        0.12019
   5880.00       -0.02930        0.11876
   5881.00       -0.02588        0.11725
   5882.00       -0.02246        0.11569
   5883.00       -0.01904        0.11409
   5884.00       -0.01562        0.11241
   5885.00       -0.01221        0.11069
   5886.00       -0.00879        0.10890
   5887.00       -0.00537        0.10707
   5888.00       -0.00195        0.10518
   5889.00        0.00146        0.10324
   5890.00        0.00439        0.10124
   5891.00        0.00732        0.09921
   5892.00        0.01025        0.09712
   5893.00        0.01318        0.09497
   5894.00        0.01611        0.09279
   5895.00        0.01904        0.09056
   5896.00        0.02197        0.08827
   5897.00        0.02441        0.08595
   5898.00        0.02686        0.08359
   5899.00        0.02930        0.08118
   5900.00        0.03174        0.07872
   5901.00        0.03369        0.07623
   5902.00        0.03564        0.07370
   5903.00        0.03760        0.07112
   5904.00        0.03955        0.06851
   5905.00        0.04102        0.06586
   5906.00        0.04248        0.06317
   5907.00        0.04395        0.06044
   5908.00        0.04492        0.05769
   5909.00        0.04590        0.05490
   5910.00        0.04688        0.05208
   5911.00        0.04736        0.04922
   5912.00        0.04785        0.04634
   5913.00        0.04834        0.04343
   5914.00        0.04883        0.04048
   5915.00        0.04883        0.03751
   5916.00        0.04883        0.03452
   5917.00        0.04883        0.03149
   5918.00        0.04834        0.02844
   5919.00        0.04785        0.02538
   5920.00        0.04736        0.02229
   5921.00        0.04639        0.01920
   5922.00        0.04541        0.01607
   5923.00        0.04443        0.01292
   5924.00        0.04297        0.00978
   5925.00        0.04150        0.00661
   5926.00        0.04004        0.00343
   5927.00        0.03857        0.00024
   5928.00        0.03662       -0.00294
   5929.00        0.03467       -0.00615
   5930.00        0.03271       -0.00935
   5931.00        0.03076       -0.01256
   5932.00        0.02832       -0.01578
   5933.00        0.02588       -0.01898
   5934.00        0.02344       -0.02219
   5935.00        0.02100       -0.02538
   5936.00        0.01807       -0.02856
   5937.00        0.01514       -0.03175
   5938.00        0.01221       -0.03493
   5939.00        0.00928       -0.03807
   5940.00        0.00635       -0.04121
   5941.00        0.00342       -0.04434
   5942.00        0.00049       -0.04744
   5943.00       -0.00244       -0.05052
   5944.00       -0.00537       -0.05357
   5945.00       -0.00879       -0.05659
   5946.00       -0.01221       -0.05959
   5947.00       -0.01562       -0.06256
   5948.00       -0.01904       -0.06549
   5949.00       -0.02246       -0.06839
   5950.00       -0.02539       -0.07124
   5951.00       -0.02832       -0.07405
   5952.00       -0.03125       -0.07683
   5953.00       -0.03418       -0.07956
   5954.00       -0.03711       -0.08224
   5955.00       -0.04004       -0.08487
   5956.00       -0.04297       -0.08745
   5957.00       -0.04590       -0.08998
   5958.00       -0.04883       -0.09245
   5959.00       -0.05127       -0.09486
   5960.00       -0.05371       -0.09723
   5961.00       -0.05615       -0.09952
   5962.00       -0.05859       -0.10176
   5963.00       -0.06104       -0.10393
   5964.00       -0.06299       -0.10603
   5965.00       -0.06494       -0.10806
   5966.00       -0.06689       -0.11003
   5967.00       -0.06836       -0.11192
   5968.00       -0.06982       -0.11375
   5969.00       -0.07129       -0.11551
   5970.00       -0.07275       -0.11719
   5971.00       -0.07373       -0.11879
   5972.00       -0.07471       -0.12030
   5973.00       -0.07568       -0.12175
   5974.00       -0.07617       -0.12312
   5975.00       -0.07666       -0.12442
   5976.00       -0.07666       -0.12563
   5977.00       -0.07666       -0.12675
   5978.00       -0.07666       -0.12779
   5979.00       -0.07617       -0.12877
   5980.00       -0.07568       -0.12965
   5981.00       -0.07520       -0.13045
   5982.00       -0.07422       -0.13116
   5983.00       -0.07324       -0.13181
   5984.00       -0.07178       -0.13235
   5985.00       -0.07031       -0.13283
   5986.00       -0.06885       -0.13322
   5987.00       -0.06689       -0.13353
   5988.00       -0.06494       -0.13376
   5989.00       -0.06299       -0.13391
   5990.00       -0.06055       -0.13397
   5991.00       -0.05811       -0.13396
   5992.00       -0.05566       -0.13387
   5993.00       -0.05273       -0.13370
   5994.00       -0.04980       -0.13345
   5995.00       -0.04688       -0.13313
   5996.00       -0.04346       -0.13274
   5997.00       -0.04004       -0.13228
   5998.00       -0.03662       -0.13173
   5999.00       -0.03320       -0.13112
   6000.00       -0.02979       -0.13043
   6001.00       -0.02588       -0.12968
   6002.00       -0.02197       -0.12886
   6003.00       -0.01807       -0.12798
   6004.00       -0.01416       -0.12703
   6005.00       -0.01025       -0.12602
   6006.00       -0.00635       -0.12495
   6007.00       -0.00244       -0.12384
   6008.00        0.00146       -0.12265
   6009.00        0.00586       -0.12141
   6010.00        0.01025       -0.12013
   6011.00        0.01465       -0.11879
   6012.00        0.01904       -0.11740
   6013.00        0.02295       -0.11597
   6014.00        0.02686       -0.11449
   6015.00        0.03076       -0.11298
   6016.00        0.03467       -0.11142
   6017.00        0.03857       -0.10982
   6018.00        0.04248       -0.10818
   6019.00        0.04639       -0.10651
   6020.00        0.05029       -0.10481
   6021.00        0.05420       -0.10309
   6022.00        0.05762       -0.10132
   6023.00        0.06104       -0.09953
   6024.00        0.06445       -0.09773
   6025.00        0.06787       -0.09589
   6026.00        0.07080       -0.09404
   6027.00        0.07373       -0.09216
   6028.00        0.07666       -0.09027
   6029.00        0.07910       -0.08836
   6030.00        0.08154       -0.08646
   6031.00        0.08398       -0.08452
   6032.00        0.08594       -0.08257
   6033.00        0.08789       -0.08061
   6034.00        0.08984       -0.07866
   6035.00        0.09131       -0.07669
   6036.00        0.09277       -0.07471
   6037.00        0.09375       -0.07272
   6038.00        0.09473       -0.07074
   6039.00        0.09570       -0.06876
   6040.00        0.09619       -0.06677
   6041.00        0.09668       -0.06479
   6042.00        0.09668       -0.06281
   6043.00        0.09668       -0.06081
   6044.00        0.09668       -0.05882
   6045.00        0.09619       -0.05684
   6046.00        0.09570       -0.05487
   6047.00        0.09473       -0.05289
   6048.00        0.09375       -0.05092
   6049.00        0.09229       -0.04895
   6050.00        0.09082       -0.04698
   6051.00        0.08936       -0.04503
   6052.00        0.08740       -0.04306
   6053.00        0.08545       -0.04112
   6054.00        0.08350       -0.03917
   6055.00        0.08105       -0.03723
   6056.00        0.07861       -0.03529
   6057.00        0.07617       -0.03337
   6058.00        0.07324       -0.03145
   6059.00        0.07031       -0.02953
   6060.00        0.06738       -0.02762
   6061.00        0.06396       -0.02571
   6062.00        0.06055       -0.02382
   6063.00        0.05713       -0.02191
   6064.00        0.05371       -0.02002
   6065.00        0.05029       -0.01814
   6066.00        0.04639       -0.01627
   6067.00        0.04248       -0.01439
   6068.00        0.03857       -0.01251
   6069.00        0.03467       -0.01064
   6070.00        0.03076       -0.00877
   6071.00        0.02686       -0.00691
   6072.00        0.02295       -0.00507
   6073.00        0.01904       -0.00320
   6074.00        0.01514       -0.00136
   6075.00        0.01123        0.00050
   6076.00        0.00732        0.00235
   6077.00        0.00342        0.00418
   6078.00       -0.00049        0.00603
   6079.00       -0.00439        0.00787
   6080.00       -0.00830        0.00970
   6081.00       -0.01221        0.01154
   6082.00       -0.01611        0.01337
   6083.00       -0.02002        0.01520
   6084.00       -0.02393        0.01703
   6085.00       -0.02734        0.01886
   6086.00       -0.03076        0.02068
   6087.00       -0.03418        0.02251
   6088.00       -0.03760        0.02432
   6089.00       -0.04102        0.02614
   6090.00       -0.04395        0.02794
   6091.00       -0.04688        0.02975
   6092.00       -0.04980        0.03156
   6093.00       -0.05225        0.03334
   6094.00       -0.05469        0.03514
   6095.00       -0.05713        0.03693
   6096.00       -0.05908        0.03871
   6097.00       -0.06104        0.04048
   6098.00       -0.06299        0.04225
   6099.00       -0.06445        0.04401
   6100.00       -0.06592        0.04576
   6101.00       -0.06738        0.04750
   6102.00       -0.06836        0.04924
   6103.00       -0.06934        0.05096
   6104.00       -0.07031        0.05267
   6105.00       -0.07080        0.05438
   6106.00       -0.07129        0.05606
   6107.00       -0.07129        0.05774
   6108.00       -0.07129        0.05940
   6109.00       -0.07129        0.06105
   6110.00       -0.07080        0.06270
   6111.00       -0.07031        0.06432
   6112.00       -0.06982        0.06592
   6113.00       -0.06885        0.06752
   6114.00       -0.06787        0.06909
   6115.00       -0.06689        0.07065
   6116.00       -0.06543        0.07219
   6117.00       -0.06396        0.07372
   6118.00       -0.06250        0.07521
   6119.00       -0.06055        0.07671
   6120.00       -0.05859        0.07817
   6121.00       -0.05664        0.07962
   6122.00       -0.05420        0.08104
   6123.00       -0.05176        0.08246
   6124.00       -0.04932        0.08385
   6125.00       -0.04688        0.08522
   6126.00       -0.04443        0.08658
   6127.00       -0.04150        0.08791
   6128.00       -0.03857        0.08922
   6129.00       -0.03564        0.09052
   6130.00       -0.03271        0.09180
   6131.00       -0.02979        0.09305
   6132.00       -0.02686        0.09430
   6133.00       -0.02393        0.09552
   6134.00       -0.02051        0.09673
   6135.00       -0.01709        0.09792
   6136.00       -0.01367        0.09909
   6137.00       -0.01025        0.10023
   6138.00       -0.00684        0.10138
   6139.00       -0.00342        0.10251
   6140.00        0.00000        0.10362
   6141.00        0.00342        0.10472
   6142.00        0.00684        0.10582
   6143.00        0.01025        0.10690
   6144.00        0.01367        0.10797
   6145.00        0.01660        0.10902
   6146.00        0.01953        0.11008
   6147.00        0.02246        0.11111
   6148.00        0.02539        0.11215
   6149.00        0.02832        0.11319
   6150.00        0.03125        0.11421
   6151.00        0.03418        0.11523
   6152.00        0.03662        0.11626
   6153.00        0.03906        0.11726
   6154.00        0.04150        0.11829
   6155.00        0.04395        0.11931
   6156.00        0.04639        0.12032
   6157.00        0.04834        0.12134
   6158.00        0.05029        0.12236
   6159.00        0.05225        0.12337
   6160.00        0.05420        0.12440
   6161.00        0.05566        0.12543
   6162.00        0.05713        0.12646
   6163.00        0.05859        0.12750
   6164.00        0.06006        0.12854
   6165.00        0.06104        0.12959
   6166.00        0.06201        0.13065
   6167.00        0.06299        0.13170
   6168.00        0.06348        0.13277
   6169.00        0.06396        0.13383
   6170.00        0.06445        0.13492
   6171.00        0.06494        0.13600
   6172.00        0.06494        0.13708
   6173.00        0.06494        0.13818
   6174.00        0.06494        0.13928
   6175.00        0.06445        0.14038
   6176.00        0.06396        0.14148
   6177.00        0.06348        0.14259
   6178.00        0.06299        0.14371
   6179.00        0.06201        0.14482
   6180.00        0.06104        0.14592
   6181.00        0.06006        0.14703
   6182.00        0.05908        0.14815
   6183.00        0.05762        0.14925
   6184.00        0.05615        0.15034
   6185.00        0.05469        0.15144
   6186.00        0.05322        0.15253
   6187.00        0.05176        0.15359
   6188.00        0.04980        0.15466
   6189.00        0.04785        0.15572
   6190.00        0.04590        0.15675
   6191.00        0.04395        0.15778
   6192.00        0.04199        0.15878
   6193.00        0.04004        0.15976
   6194.00        0.03760        0.16072
   6195.00        0.03516        0.16167
   6196.00        0.03271        0.16257
   6197.00        0.03027        0.16347
   6198.00        0.02783        0.16432
   6199.00        0.02539        0.16515
   6200.00        0.02295        0.16594
   6201.00        0.02051        0.16670
   6202.00        0.01807        0.16742
   6203.00        0.01562        0.16811
   6204.00        0.01270        0.16875
   6205.00        0.00977        0.16936
   6206.00        0.00684        0.16991
   6207.00        0.00391        0.17043
   6208.00        0.00098        0.17090
   6209.00       -0.00195        0.17131
   6210.00       -0.00488        0.17169
   6211.00       -0.00732        0.17201
   6212.00       -0.00977        0.17229
   6213.00       -0.01221        0.17252
   6214.00       -0.01465        0.17268
   6215.00       -0.01709        0.17281
   6216.00       -0.01953        0.17287
   6217.00       -0.02197        0.17288
   6218.00       -0.02441        0.17284
   6219.00       -0.02686        0.17274
   6220.00       -0.02930        0.17261
   6221.00       -0.03125        0.17241
   6222.00       -0.03320        0.17215
   6223.00       -0.03516        0.17184
   6224.00       -0.03711        0.17149
   6225.00       -0.03906        0.17110
   6226.00       -0.04102        0.17064
   6227.00       -0.04248        0.17015
   6228.00       -0.04395        0.16960
   6229.00       -0.04541        0.16902
   6230.00       -0.04688        0.16840
   6231.00       -0.04834        0.16772
   6232.00       -0.04932        0.16702
   6233.00       -0.05029        0.16629
   6234.00       -0.05127        0.16551
   6235.00       -0.05225        0.16472
   6236.00       -0.05273        0.16389
   6237.00       -0.05322        0.16304
   6238.00       -0.05371        0.16217
   6239.00       -0.05420        0.16129
   6240.00       -0.05420        0.16039
   6241.00       -0.05420        0.15947
   6242.00       -0.05420        0.15855
   6243.00       -0.05371        0.15764
   6244.00       -0.05322        0.15671
   6245.00       -0.05273        0.15579
   6246.00       -0.05225        0.15489
   6247.00       -0.05127        0.15399
   6248.00       -0.05029        0.15311
   6249.00       -0.04932        0.15224
   6250.00       -0.04834        0.15140
   6251.00       -0.04688        0.15059
   6252.00       -0.04541        0.14980
   6253.00       -0.04395        0.14905
   6254.00       -0.04248        0.14835
   6255.00       -0.04053        0.14767
   6256.00       -0.03857        0.14705
   6257.00       -0.03662        0.14647
   6258.00       -0.03467        0.14595
   6259.00       -0.03223        0.14548
   6260.00       -0.02979        0.14507
   6261.00       -0.02734        0.14471
   6262.00       -0.02490        0.14444
   6263.00       -0.02246        0.14423
   6264.00       -0.02002        0.14407
   6265.00       -0.01709        0.14400
   6266.00       -0.01416        0.14400
   6267.00       -0.01123        0.14409
   6268.00       -0.00830        0.14424
   6269.00       -0.00537        0.14447
   6270.00       -0.00244        0.14479
   6271.00        0.00049        0.14520
   6272.00        0.00342        0.14568
   6273.00        0.00635        0.14626
   6274.00        0.00928        0.14691
   6275.00        0.01221        0.14764
   6276.00        0.01514        0.14847
   6277.00        0.01807        0.14938
   6278.00        0.02100        0.15038
   6279.00        0.02393        0.15146
   6280.00        0.02686        0.15262
   6281.00        0.02979        0.15387
   6282.00        0.03223        0.15518
   6283.00        0.03467        0.15660
   6284.00        0.03711        0.15808
   6285.00        0.03955        0.15964
   6286.00        0.04199        0.16127
   6287.00        0.04443        0.16296
   6288.00        0.04639        0.16473
   6289.00        0.04834        0.16658
   6290.00        0.05029        0.16847
   6291.00        0.05225        0.17043
   6292.00        0.05371        0.17244
   6293.00        0.05518        0.17451
   6294.00        0.05664        0.17662
   6295.00        0.05762        0.17879
   6296.00        0.05859        0.18098
   6297.00        0.05957        0.18321
   6298.00        0.06055        0.18549
   6299.00        0.06104        0.18779
   6300.00        0.06152        0.19011
   6301.00        0.06201        0.19244
   6302.00        0.06201        0.19481
   6303.00        0.06201        0.19717
   6304.00        0.06152        0.19955
   6305.00        0.06104        0.20193
   6306.00        0.06055        0.20432
   6307.00        0.05957        0.20668
   6308.00        0.05859        0.20905
   6309.00        0.05762        0.21138
   6310.00        0.05615        0.21370
   6311.00        0.05469        0.21600
   6312.00        0.05322        0.21828
   6313.00        0.05127        0.22052
   6314.00        0.04932        0.22273
   6315.00        0.04736        0.22490
   6316.00        0.04541        0.22702
   6317.00        0.04297        0.22910
   6318.00        0.04053        0.23111
   6319.00        0.03809        0.23309
   6320.00        0.03564        0.23500
   6321.00        0.03271        0.23686
   6322.00        0.02979        0.23865
   6323.00        0.02686        0.24039
   6324.00        0.02393        0.24205
   6325.00        0.02100        0.24364
   6326.00        0.01758        0.24515
   6327.00        0.01416        0.24660
   6328.00        0.01074        0.24797
   6329.00        0.00732        0.24927
   6330.00        0.00391        0.25049
   6331.00        0.00049        0.25163
   6332.00       -0.00293        0.25269
   6333.00       -0.00635        0.25366
   6334.00       -0.00977        0.25456
   6335.00       -0.01318        0.25539
   6336.00       -0.01660        0.25613
   6337.00       -0.02002        0.25679
   6338.00       -0.02344        0.25737
   6339.00       -0.02686        0.25787
   6340.00       -0.03027        0.25830
   6341.00       -0.03369        0.25865
   6342.00       -0.03711        0.25893
   6343.00       -0.04004        0.25912
   6344.00       -0.04297        0.25926
   6345.00       -0.04590        0.25931
   6346.00       -0.04883        0.25931
   6347.00       -0.05176        0.25922
   6348.00       -0.05420        0.25908
   6349.00       -0.05664        0.25888
   6350.00       -0.05908        0.25861
   6351.00       -0.06104        0.25829
   6352.00       -0.06299        0.25790
   6353.00       -0.06494        0.25748
   6354.00       -0.06689        0.25700
   6355.00       -0.06836        0.25647
   6356.00       -0.06982        0.25591
   6357.00       -0.07129        0.25529
   6358.00       -0.07227        0.25464
   6359.00       -0.07324        0.25397
   6360.00       -0.07373        0.25325
   6361.00       -0.07422        0.25250
   6362.00       -0.07471        0.25172
   6363.00       -0.07471        0.25093
   6364.00       -0.07471        0.25012
   6365.00       -0.07471        0.24928
   6366.00       -0.07422        0.24844
   6367.00       -0.07373        0.24757
   6368.00       -0.07324        0.24670
   6369.00       -0.07227        0.24583
   6370.00       -0.07129        0.24495
   6371.00       -0.07031        0.24406
   6372.00       -0.06885        0.24318
   6373.00       -0.06738        0.24231
   6374.00       -0.06592        0.24142
   6375.00       -0.06396        0.24055
   6376.00       -0.06201        0.23970
   6377.00       -0.06006        0.23885
   6378.00       -0.05811        0.23801
   6379.00       -0.05566        0.23718
   6380.00       -0.05322        0.23637
   6381.00       -0.05078        0.23558
   6382.00       -0.04834        0.23480
   6383.00       -0.04541        0.23404
   6384.00       -0.04248        0.23331
   6385.00       -0.03955        0.23257
   6386.00       -0.03662        0.23187
   6387.00       -0.03369        0.23120
   6388.00       -0.03076        0.23053
   6389.00       -0.02783        0.22990
   6390.00       -0.02490        0.22928
   6391.00       -0.02197        0.22868
   6392.00       -0.01904        0.22810
   6393.00       -0.01611        0.22754
   6394.00       -0.01318        0.22701
   6395.00       -0.01025        0.22649
   6396.00       -0.00732        0.22598
   6397.00       -0.00439        0.22551
   6398.00       -0.00146        0.22504
   6399.00        0.00146        0.22458
   6400.00        0.00439        0.22415
   6401.00        0.00732        0.22372
   6402.00        0.01025        0.22331
   6403.00        0.01318        0.22292
   6404.00        0.01611        0.22252
   6405.00        0.01904        0.22214
   6406.00        0.02148        0.22177
   6407.00        0.02393        0.22139
   6408.00        0.02637        0.22102
   6409.00        0.02881        0.22066
   6410.00        0.03125        0.22029
   6411.00        0.03320        0.21994
   6412.00        0.03516        0.21957
   6413.00        0.03711        0.21919
   6414.00        0.03906        0.21883
   6415.00        0.04053        0.21844
   6416.00        0.04199        0.21805
   6417.00        0.04346        0.21765
   6418.00        0.04443        0.21724
   6419.00        0.04541        0.21683
   6420.00        0.04639        0.21640
   6421.00        0.04736        0.21594
   6422.00        0.04785        0.21548
   6423.00        0.04834        0.21501
   6424.00        0.04883        0.21451
   6425.00        0.04883        0.21400
   6426.00        0.04883        0.21347
   6427.00        0.04883        0.21292
   6428.00        0.04883        0.21236
   6429.00        0.04834        0.21176
   6430.00        0.04785        0.21115
   6431.00        0.04736        0.21053
   6432.00        0.04639        0.20987
   6433.00        0.04541        0.20920
   6434.00        0.04443        0.20851
   6435.00        0.04346        0.20779
   6436.00        0.04248        0.20706
   6437.00        0.04102        0.20631
   6438.00        0.03955        0.20554
   6439.00        0.03809        0.20474
   6440.00        0.03662        0.20393
   6441.00        0.03467        0.20311
   6442.00        0.03271        0.20227
   6443.00        0.03076        0.20140
   6444.00        0.02881        0.20053
   6445.00        0.02686        0.19965
   6446.00        0.02490        0.19875
   6447.00        0.02295        0.19785
   6448.00        0.02051        0.19693
   6449.00        0.01807        0.19600
   6450.00        0.01562        0.19507
   6451.00        0.01318        0.19412
   6452.00        0.01074        0.19319
   6453.00        0.00830        0.19225
   6454.00        0.00586        0.19130
   6455.00        0.00342        0.19037
   6456.00        0.00098        0.18942
   6457.00       -0.00146        0.18849
   6458.00       -0.00391        0.18758
   6459.00       -0.00635        0.18666
   6460.00       -0.00879        0.18576
   6461.00       -0.01123        0.18488
   6462.00       -0.01367        0.18399
   6463.00       -0.01611        0.18314
   6464.00       -0.01855        0.18230
   6465.00       -0.02100        0.18147
   6466.00       -0.02295        0.18068
   6467.00       -0.02490        0.17990
   6468.00       -0.02686        0.17915
   6469.00       -0.02881        0.17844
   6470.00       -0.03076        0.17775
   6471.00       -0.03271        0.17709
   6472.00       -0.03467        0.17645
   6473.00       -0.03662        0.17586
   6474.00       -0.03809        0.17531
   6475.00       -0.03955        0.17477
   6476.00       -0.04102        0.17429
   6477.00       -0.04248        0.17384
   6478.00       -0.04395        0.17343
   6479.00       -0.04541        0.17307
   6480.00       -0.04688        0.17274
   6481.00       -0.04785        0.17245
   6482.00       -0.04883        0.17221
   6483.00       -0.04980        0.17201
   6484.00       -0.05078        0.17184
   6485.00       -0.05176        0.17174
   6486.00       -0.05225        0.17166
   6487.00       -0.05273        0.17165
   6488.00       -0.05322        0.17166
   6489.00       -0.05371        0.17172
   6490.00       -0.05420        0.17183
   6491.00       -0.05469        0.17197
   6492.00       -0.05469        0.17216
   6493.00       -0.05469        0.17239
   6494.00       -0.05469        0.17267
   6495.00       -0.05469        0.17297
   6496.00       -0.05469        0.17332
   6497.00       -0.05469        0.17372
   6498.00       -0.05420        0.17413
   6499.00       -0.05371        0.17459
   6500.00       -0.05322        0.17509
   6501.00       -0.05273        0.17561
   6502.00       -0.05225        0.17616
   6503.00       -0.05176        0.17674
   6504.00       -0.05127        0.17735
   6505.00       -0.05078        0.17799
   6506.00       -0.04980        0.17865
   6507.00       -0.04883        0.17932
   6508.00       -0.04785        0.18002
   6509.00       -0.04688        0.18073
   6510.00       -0.04590        0.18146
   6511.00       -0.04492        0.18219
   6512.00       -0.04395        0.18292
   6513.00       -0.04297        0.18369
   6514.00       -0.04199        0.18443
   6515.00       -0.04102        0.18520
   6516.00       -0.03955        0.18594
   6517.00       -0.03809        0.18671
   6518.00       -0.03662        0.18745
   6519.00       -0.03516        0.18819
   6520.00       -0.03369        0.18892
   6521.00       -0.03223        0.18962
   6522.00       -0.03076        0.19032
   6523.00       -0.02930        0.19101
   6524.00       -0.02783        0.19167
   6525.00       -0.02637        0.19229
   6526.00       -0.02490        0.19290
   6527.00       -0.02344        0.19348
   6528.00       -0.02197        0.19403
   6529.00       -0.02051        0.19455
   6530.00       -0.01904        0.19504
   6531.00       -0.01758        0.19550
   6532.00       -0.01611        0.19591
   6533.00       -0.01465        0.19627
   6534.00       -0.01318        0.19661
   6535.00       -0.01172        0.19690
   6536.00       -0.01025        0.19714
   6537.00       -0.00879        0.19734
   6538.00       -0.00732        0.19749
   6539.00       -0.00586        0.19760
   6540.00       -0.00439        0.19768
   6541.00       -0.00293        0.19768
   6542.00       -0.00146        0.19765
   6543.00        0.00000        0.19757
   6544.00        0.00098        0.19743
   6545.00        0.00195        0.19727
   6546.00        0.00293        0.19704
   6547.00        0.00391        0.19676
   6548.00        0.00488        0.19643
   6549.00        0.00586        0.19606
   6550.00        0.00684        0.19565
   6551.00        0.00781        0.19519
   6552.00        0.00879        0.19469
   6553.00        0.00977        0.19414
   6554.00        0.01074        0.19356
   6555.00        0.01123        0.19293
   6556.00        0.01172        0.19228
   6557.00        0.01221        0.19157
   6558.00        0.01270        0.19086
   6559.00        0.01318        0.19009
   6560.00        0.01367        0.18932
   6561.00        0.01416        0.18849
   6562.00        0.01465        0.18767
   6563.00        0.01514        0.18681
   6564.00        0.01514        0.18594
   6565.00        0.01514        0.18506
   6566.00        0.01514        0.18416
   6567.00        0.01514        0.18324
   6568.00        0.01514        0.18234
   6569.00        0.01514        0.18143
   6570.00        0.01514        0.18051
   6571.00        0.01514        0.17961
   6572.00        0.01514        0.17871
   6573.00        0.01465        0.17783
   6574.00        0.01416        0.17696
   6575.00        0.01367        0.17610
   6576.00        0.01318        0.17526
   6577.00        0.01270        0.17445
   6578.00        0.01221        0.17368
   6579.00        0.01172        0.17293
   6580.00        0.01123        0.17223
   6581.00        0.01074        0.17154
   6582.00        0.01025        0.17091
   6583.00        0.00977        0.17032
   6584.00        0.00879        0.16977
   6585.00        0.00781        0.16928
   6586.00        0.00684        0.16882
   6587.00        0.00586        0.16844
   6588.00        0.00488        0.16811
   6589.00        0.00391        0.16783
   6590.00        0.00293        0.16762
   6591.00        0.00195        0.16747
   6592.00        0.00098        0.16739
   6593.00        0.00000        0.16737
   6594.00       -0.00098        0.16742
   6595.00       -0.00195        0.16754
   6596.00       -0.00293        0.16772
   6597.00       -0.00391        0.16798
   6598.00       -0.00488        0.16832
   6599.00       -0.00586        0.16873
   6600.00       -0.00684        0.16922
   6601.00       -0.00732        0.16977
   6602.00       -0.00781        0.17041
   6603.00       -0.00830        0.17111
   6604.00       -0.00879        0.17189
   6605.00       -0.00928        0.17274
   6606.00       -0.00977        0.17368
   6607.00       -0.01025        0.17468
   6608.00       -0.01074        0.17575
   6609.00       -0.01123        0.17690
   6610.00       -0.01123        0.17812
   6611.00       -0.01123        0.17940
   6612.00       -0.01123        0.18076
   6613.00       -0.01123        0.18217
   6614.00       -0.01123        0.18364
   6615.00       -0.01123        0.18520
   6616.00       -0.01123        0.18680
   6617.00       -0.01074        0.18845
   6618.00       -0.01025        0.19017
   6619.00       -0.00977        0.19194
   6620.00       -0.00928        0.19376
   6621.00       -0.00879        0.19562
   6622.00       -0.00830        0.19754
   6623.00       -0.00732        0.19949
   6624.00       -0.00635        0.20151
   6625.00       -0.00537        0.20354
   6626.00       -0.00439        0.20561
   6627.00       -0.00342        0.20772
   6628.00       -0.00244        0.20987
   6629.00       -0.00098        0.21204
   6630.00        0.00049        0.21422
   6631.00        0.00195        0.21645
   6632.00        0.00342        0.21867
   6633.00        0.00488        0.22093
   6634.00        0.00635        0.22319
   6635.00        0.00781        0.22548
   6636.00        0.00928        0.22777
   6637.00        0.01123        0.23007
   6638.00        0.01318        0.23238
   6639.00        0.01514        0.23468
   6640.00        0.01709        0.23698
   6641.00        0.01904        0.23929
   6642.00        0.02100        0.24159
   6643.00        0.02295        0.24390
   6644.00        0.02490        0.24620
   6645.00        0.02686        0.24847
   6646.00        0.02881        0.25075
   6647.00        0.03076        0.25302
   6648.00        0.03271        0.25528
   6649.00        0.03467        0.25751
   6650.00        0.03662        0.25974
   6651.00        0.03857        0.26195
   6652.00        0.04053        0.26414
   6653.00        0.04199        0.26633
   6654.00        0.04346        0.26848
   6655.00        0.04492        0.27063
   6656.00        0.04639        0.27275
   6657.00        0.04785        0.27486
   6658.00        0.04932        0.27695
   6659.00        0.05078        0.27902
   6660.00        0.05176        0.28107
   6661.00        0.05273        0.28311
   6662.00        0.05371        0.28513
   6663.00        0.05469        0.28712
   6664.00        0.05566        0.28911
   6665.00        0.05615        0.29108
   6666.00        0.05664        0.29303
   6667.00        0.05713        0.29497
   6668.00        0.05762        0.29689
   6669.00        0.05762        0.29880
   6670.00        0.05762        0.30069
   6671.00        0.05762        0.30257
   6672.00        0.05762        0.30444
   6673.00        0.05713        0.30630
   6674.00        0.05664        0.30815
   6675.00        0.05615        0.31000
   6676.00        0.05566        0.31183
   6677.00        0.05469        0.31366
   6678.00        0.05371        0.31548
   6679.00        0.05273        0.31729
   6680.00        0.05176        0.31911
   6681.00        0.05029        0.32091
   6682.00        0.04883        0.32271
   6683.00        0.04736        0.32449
   6684.00        0.04590        0.32629
   6685.00        0.04395        0.32808
   6686.00        0.04199        0.32986
   6687.00        0.04004        0.33163
   6688.00        0.03809        0.33340
   6689.00        0.03613        0.33519
   6690.00        0.03369        0.33694
   6691.00        0.03125        0.33871
   6692.00        0.02881        0.34047
   6693.00        0.02637        0.34221
   6694.00        0.02393        0.34396
   6695.00        0.02148        0.34569
   6696.00        0.01904        0.34741
   6697.00        0.01660        0.34912
   6698.00        0.01367        0.35083
   6699.00        0.01074        0.35252
   6700.00        0.00781        0.35419
   6701.00        0.00488        0.35585
   6702.00        0.00195        0.35748
   6703.00       -0.00098        0.35910
   6704.00       -0.00391        0.36069
   6705.00       -0.00684        0.36226
   6706.00       -0.00977        0.36378
   6707.00       -0.01270        0.36530
   6708.00       -0.01562        0.36678
   6709.00       -0.01855        0.36821
   6710.00       -0.02148        0.36961
   6711.00       -0.02441        0.37097
   6712.00       -0.02686        0.37228
   6713.00       -0.02930        0.37355
   6714.00       -0.03174        0.37477
   6715.00       -0.03418        0.37593
   6716.00       -0.03662        0.37704
   6717.00       -0.03906        0.37810
   6718.00       -0.04150        0.37907
   6719.00       -0.04346        0.38000
   6720.00       -0.04541        0.38086
   6721.00       -0.04736        0.38164
   6722.00       -0.04932        0.38235
   6723.00       -0.05127        0.38298
   6724.00       -0.05273        0.38353
   6725.00       -0.05420        0.38400
   6726.00       -0.05566        0.38438
   6727.00       -0.05713        0.38469
   6728.00       -0.05811        0.38489
   6729.00       -0.05908        0.38501
   6730.00       -0.06006        0.38503
   6731.00       -0.06104        0.38495
   6732.00       -0.06201        0.38478
   6733.00       -0.06250        0.38451
   6734.00       -0.06299        0.38412
   6735.00       -0.06348        0.38365
   6736.00       -0.06396        0.38307
   6737.00       -0.06396        0.38237
   6738.00       -0.06396        0.38158
   6739.00       -0.06396        0.38068
   6740.00       -0.06396        0.37967
   6741.00       -0.06348        0.37856
   6742.00       -0.06299        0.37733
   6743.00       -0.06250        0.37601
   6744.00       -0.06201        0.37457
   6745.00       -0.06104        0.37303
   6746.00       -0.06006        0.37138
   6747.00       -0.05908        0.36964
   6748.00       -0.05811        0.36780
   6749.00       -0.05713        0.36584
   6750.00       -0.05566        0.36380
   6751.00       -0.05420        0.36165
   6752.00       -0.05273        0.35942
   6753.00       -0.05127        0.35709
   6754.00       -0.04980        0.35468
   6755.00       -0.04834        0.35217
   6756.00       -0.04639        0.34958
   6757.00       -0.04443        0.34692
   6758.00       -0.04248        0.34418
   6759.00       -0.04053        0.34137
   6760.00       -0.03857        0.33849
   6761.00       -0.03662        0.33554
   6762.00       -0.03467        0.33255
   6763.00       -0.03271        0.32948
   6764.00       -0.03076        0.32637
   6765.00       -0.02881        0.32321
   6766.00       -0.02686        0.32002
   6767.00       -0.02490        0.31677
   6768.00       -0.02295        0.31351
   6769.00       -0.02100        0.31021
   6770.00       -0.01904        0.30688
   6771.00       -0.01709        0.30354
   6772.00       -0.01514        0.30019
   6773.00       -0.01318        0.29683
   6774.00       -0.01123        0.29346
   6775.00       -0.00928        0.29008
   6776.00       -0.00732        0.28673
   6777.00       -0.00537        0.28337
   6778.00       -0.00342        0.28003
   6779.00       -0.00146        0.27670
   6780.00        0.00049        0.27341
   6781.00        0.00195        0.27014
   6782.00        0.00342        0.26691
   6783.00        0.00488        0.26370
   6784.00        0.00635        0.26053
   6785.00        0.00781        0.25742
   6786.00        0.00928        0.25433
   6787.00        0.01074        0.25131
   6788.00        0.01172        0.24834
   6789.00        0.01270        0.24542
   6790.00        0.01367        0.24255
   6791.00        0.01465        0.23976
   6792.00        0.01562        0.23703
   6793.00        0.01660        0.23434
   6794.00        0.01709        0.23175
   6795.00        0.01758        0.22920
   6796.00        0.01807        0.22675
   6797.00        0.01855        0.22433
   6798.00        0.01904        0.22202
   6799.00        0.01953        0.21976
   6800.00        0.01953        0.21758
   6801.00        0.01953        0.21547
   6802.00        0.01953        0.21342
   6803.00        0.01953        0.21146
   6804.00        0.01953        0.20955
   6805.00        0.01953        0.20772
   6806.00        0.01953        0.20595
   6807.00        0.01904        0.20425
   6808.00        0.01855        0.20262
   6809.00        0.01807        0.20105
   6810.00        0.01758        0.19954
   6811.00        0.01709        0.19809
   6812.00        0.01660        0.19669
   6813.00        0.01611        0.19534
   6814.00        0.01562        0.19405
   6815.00        0.01514        0.19279
   6816.00        0.01465        0.19159
   6817.00        0.01367        0.19041
   6818.00        0.01270        0.18929
   6819.00        0.01172        0.18819
   6820.00        0.01074        0.18712
   6821.00        0.00977        0.18607
   6822.00        0.00879        0.18504
   6823.00        0.00781        0.18404
   6824.00        0.00684        0.18304
   6825.00        0.00586        0.18205
   6826.00        0.00488        0.18108
   6827.00        0.00391        0.18008
   6828.00        0.00293        0.17911
   6829.00        0.00195        0.17812
   6830.00        0.00098        0.17711
   6831.00        0.00000        0.17609
   6832.00       -0.00098        0.17505
   6833.00       -0.00195        0.17398
   6834.00       -0.00293        0.17288
   6835.00       -0.00391        0.17177
   6836.00       -0.00488        0.17061
   6837.00       -0.00586        0.16940
   6838.00       -0.00684        0.16817
   6839.00       -0.00781        0.16689
   6840.00       -0.00830        0.16554
   6841.00       -0.00879        0.16417
   6842.00       -0.00928        0.16272
   6843.00       -0.00977        0.16122
   6844.00       -0.01025        0.15967
   6845.00       -0.01074        0.15805
   6846.00       -0.01123        0.15637
   6847.00       -0.01172        0.15463
   6848.00       -0.01221        0.15282
   6849.00       -0.01270        0.15094
   6850.00       -0.01318        0.14899
   6851.00       -0.01367        0.14696
   6852.00       -0.01367        0.14487
   6853.00       -0.01367        0.14270
   6854.00       -0.01367        0.14046
   6855.00       -0.01367        0.13814
   6856.00       -0.01367        0.13576
   6857.00       -0.01367        0.13330
   6858.00       -0.01367        0.13077
   6859.00       -0.01367        0.12816
   6860.00       -0.01367        0.12549
   6861.00       -0.01367        0.12274
   6862.00       -0.01318        0.11992
   6863.00       -0.01270        0.11703
   6864.00       -0.01221        0.11409
   6865.00       -0.01172        0.11107
   6866.00       -0.01123        0.10800
   6867.00       -0.01074        0.10486
   6868.00       -0.01025        0.10165
   6869.00       -0.00977        0.09840
   6870.00       -0.00928        0.09509
   6871.00       -0.00830        0.09174
   6872.00       -0.00732        0.08832
   6873.00       -0.00635        0.08487
   6874.00       -0.00537        0.08136
   6875.00       -0.00439        0.07782
   6876.00       -0.00342        0.07425
   6877.00       -0.00244        0.07063
   6878.00       -0.00146        0.06699
   6879.00       -0.00049        0.06331
   6880.00        0.00049        0.05962
   6881.00        0.00146        0.05589
   6882.00        0.00293        0.05215
   6883.00        0.00439        0.04839
   6884.00        0.00586        0.04462
   6885.00        0.00732        0.04085
   6886.00        0.00879        0.03705
   6887.00        0.01025        0.03326
   6888.00        0.01172        0.02948
   6889.00        0.01318        0.02570
   6890.00        0.01465        0.02191
   6891.00        0.01611        0.01814
   6892.00        0.01758        0.01439
   6893.00        0.01904        0.01065
   6894.00        0.02051        0.00693
   6895.00        0.02197        0.00322
   6896.00        0.02344       -0.00046
   6897.00        0.02490       -0.00412
   6898.00        0.02637       -0.00774
   6899.00        0.02783       -0.01132
   6900.00        0.02930       -0.01489
   6901.00        0.03076       -0.01842
   6902.00        0.03223       -0.02190
   6903.00        0.03369       -0.02534
   6904.00        0.03516       -0.02875
   6905.00        0.03662       -0.03210
   6906.00        0.03809       -0.03542
   6907.00        0.03955       -0.03867
   6908.00        0.04102       -0.04189
   6909.00        0.04248       -0.04504
   6910.00        0.04346       -0.04816
   6911.00        0.04443       -0.05121
   6912.00        0.04541       -0.05420
   6913.00        0.04639       -0.05714
   6914.00        0.04736       -0.06003
   6915.00        0.04834       -0.06285
   6916.00        0.04932       -0.06561
   6917.00        0.05029       -0.06831
   6918.00        0.05127       -0.07095
   6919.00        0.05225       -0.07352
   6920.00        0.05273       -0.07603
   6921.00        0.05322       -0.07848
   6922.00        0.05371       -0.08086
   6923.00        0.05420       -0.08316
   6924.00        0.05469       -0.08540
   6925.00        0.05518       -0.08759
   6926.00        0.05566       -0.08969
   6927.00        0.05566       -0.09172
   6928.00        0.05566       -0.09369
   6929.00        0.05566       -0.09558
   6930.00        0.05566       -0.09741
   6931.00        0.05566       -0.09917
   6932.00        0.05566       -0.10085
   6933.00        0.05566       -0.10245
   6934.00        0.05518       -0.10399
   6935.00        0.05469       -0.10544
   6936.00        0.05420       -0.10683
   6937.00        0.05371       -0.10814
   6938.00        0.05322       -0.10938
   6939.00        0.05273       -0.11053
   6940.00        0.05225       -0.11162
   6941.00        0.05127       -0.11263
   6942.00        0.05029       -0.11356
   6943.00        0.04932       -0.11441
   6944.00        0.04834       -0.11519
   6945.00        0.04736       -0.11589
   6946.00        0.04639       -0.11650
   6947.00        0.04541       -0.11703
   6948.00        0.04443       -0.11751
   6949.00        0.04297       -0.11787
   6950.00        0.04150       -0.11818
   6951.00        0.04004       -0.11839
   6952.00        0.03857       -0.11853
   6953.00        0.03711       -0.11858
   6954.00        0.03564       -0.11855
   6955.00        0.03418       -0.11842
   6956.00        0.03271       -0.11824
   6957.00        0.03125       -0.11795
   6958.00        0.02979       -0.11758
   6959.00        0.02832       -0.11714
   6960.00        0.02686       -0.11661
   6961.00        0.02539       -0.11600
   6962.00        0.02393       -0.11530
   6963.00        0.02246       -0.11450
   6964.00        0.02100       -0.11363
   6965.00        0.01953       -0.11269
   6966.00        0.01807       -0.11165
   6967.00        0.01660       -0.11053
   6968.00        0.01514       -0.10933
   6969.00        0.01367       -0.10805
   6970.00        0.01221       -0.10667
   6971.00        0.01074       -0.10522
   6972.00        0.00928       -0.10370
   6973.00        0.00781       -0.10208
   6974.00        0.00635       -0.10039
   6975.00        0.00488       -0.09862
   6976.00        0.00342       -0.09677
   6977.00        0.00195       -0.09485
   6978.00        0.00049       -0.09285
   6979.00       -0.00098       -0.09077
   6980.00       -0.00244       -0.08862
   6981.00       -0.00391       -0.08641
   6982.00       -0.00537       -0.08412
   6983.00       -0.00635       -0.08177
   6984.00       -0.00732       -0.07935
   6985.00       -0.00830       -0.07686
   6986.00       -0.00928       -0.07431
   6987.00       -0.01025       -0.07172
   6988.00       -0.01123       -0.06905
   6989.00       -0.01221       -0.06633
   6990.00       -0.01270       -0.06355
   6991.00       -0.01318       -0.06073
   6992.00       -0.01367       -0.05786
   6993.00       -0.01416       -0.05495
   6994.00       -0.01465       -0.05199
   6995.00       -0.01514       -0.04898
   6996.00       -0.01562       -0.04594
   6997.00       -0.01562       -0.04288
   6998.00       -0.01562       -0.03978
   6999.00       -0.01562       -0.03665
   7000.00       -0.01562       -0.03349
   7001.00       -0.01562       -0.03032
   7002.00       -0.01562       -0.02711
   7003.00       -0.01514       -0.02391
   7004.00       -0.01465       -0.02069
   7005.00       -0.01416       -0.01746
   7006.00       -0.01367       -0.01422
   7007.00       -0.01318       -0.01099
   7008.00       -0.01270       -0.00775
   7009.00       -0.01221       -0.00452
   7010.00       -0.01123       -0.00128
   7011.00       -0.01025        0.00192
   7012.00       -0.00928        0.00513
   7013.00       -0.00830        0.00830
   7014.00       -0.00732        0.01147
   7015.00       -0.00635        0.01460
   7016.00       -0.00537        0.01772
   7017.00       -0.00439        0.02080
   7018.00       -0.00342        0.02385
   7019.00       -0.00244        0.02687
   7020.00       -0.00146        0.02985
   7021.00       -0.00049        0.03278
   7022.00        0.00049        0.03568
   7023.00        0.00146        0.03851
   7024.00        0.00244        0.04131
   7025.00        0.00342        0.04405
   7026.00        0.00439        0.04675
   7027.00        0.00537        0.04939
   7028.00        0.00635        0.05197
   7029.00        0.00732        0.05449
   7030.00        0.00830        0.05696
   7031.00        0.00928        0.05936
   7032.00        0.01025        0.06169
   7033.00        0.01123        0.06396
   7034.00        0.01221        0.06618
   7035.00        0.01318        0.06831
   7036.00        0.01416        0.07039
   7037.00        0.01514        0.07240
   7038.00        0.01611        0.07434
   7039.00        0.01709        0.07620
   7040.00        0.01807        0.07800
   7041.00        0.01904        0.07973
   7042.00        0.02002        0.08139
   7043.00        0.02100        0.08298
   7044.00        0.02148        0.08449
   7045.00        0.02197        0.08594
   7046.00        0.02246        0.08731
   7047.00        0.02295        0.08862
   7048.00        0.02344        0.08986
   7049.00        0.02393        0.09102
   7050.00        0.02441        0.09213
   7051.00        0.02441        0.09317
   7052.00        0.02441        0.09415
   7053.00        0.02441        0.09506
   7054.00        0.02441        0.09592
   7055.00        0.02441        0.09671
   7056.00        0.02441        0.09744
   7057.00        0.02393        0.09813
   7058.00        0.02344        0.09875
   7059.00        0.02295        0.09933
   7060.00        0.02246        0.09987
   7061.00        0.02197        0.10034
   7062.00        0.02148        0.10078
   7063.00        0.02100        0.10118
   7064.00        0.02002        0.10155
   7065.00        0.01904        0.10187
   7066.00        0.01807        0.10216
   7067.00        0.01709        0.10240
   7068.00        0.01611        0.10263
   7069.00        0.01514        0.10283
   7070.00        0.01416        0.10301
   7071.00        0.01318        0.10316
   7072.00        0.01172        0.10329
   7073.00        0.01025        0.10341
   7074.00        0.00879        0.10352
   7075.00        0.00732        0.10361
   7076.00        0.00586        0.10368
   7077.00        0.00439        0.10376
   7078.00        0.00293        0.10384
   7079.00        0.00146        0.10391
   7080.00        0.00000        0.10397
   7081.00       -0.00146        0.10405
   7082.00       -0.00293        0.10413
   7083.00       -0.00439        0.10422
   7084.00       -0.00586        0.10431
   7085.00       -0.00732        0.10440
   7086.00       -0.00879        0.10452
   7087.00       -0.01025        0.10464
   7088.00       -0.01172        0.10478
   7089.00       -0.01318        0.10493
   7090.00       -0.01465        0.10512
   7091.00       -0.01611        0.10530
   7092.00       -0.01758        0.10551
   7093.00       -0.01904        0.10574
   7094.00       -0.02051        0.10600
   7095.00       -0.02148        0.10626
   7096.00       -0.02246        0.10655
   7097.00       -0.02344        0.10687
   7098.00       -0.02441        0.10721
   7099.00       -0.02539        0.10756
   7100.00       -0.02637        0.10794
   7101.00       -0.02734        0.10834
   7102.00       -0.02832        0.10875
   7103.00       -0.02930        0.10919
   7104.00       -0.02979        0.10963
   7105.00       -0.03027        0.11011
   7106.00       -0.03076        0.11060
   7107.00       -0.03125        0.11108
   7108.00       -0.03174        0.11160
   7109.00       -0.03223        0.11212
   7110.00       -0.03271        0.11266
   7111.00       -0.03320        0.11320
   7112.00       -0.03369        0.11375
   7113.00       -0.03369        0.11430
   7114.00       -0.03369        0.11485
   7115.00       -0.03369        0.11540
   7116.00       -0.03369        0.11595
   7117.00       -0.03369        0.11649
   7118.00       -0.03369        0.11702
   7119.00       -0.03369        0.11754
   7120.00       -0.03369        0.11804
   7121.00       -0.03369        0.11853
   7122.00       -0.03320        0.11900
   7123.00       -0.03271        0.11945
   7124.00       -0.03223        0.11986
   7125.00       -0.03174        0.12025
   7126.00       -0.03125        0.12062
   7127.00       -0.03076        0.12094
   7128.00       -0.03027        0.12123
   7129.00       -0.02979        0.12148
   7130.00       -0.02930        0.12167
   7131.00       -0.02881        0.12183
   7132.00       -0.02832        0.12193
   7133.00       -0.02783        0.12198
   7134.00       -0.02734        0.12198
   7135.00       -0.02686        0.12192
   7136.00       -0.02637        0.12180
   7137.00       -0.02588        0.12160
   7138.00       -0.02539        0.12135
   7139.00       -0.02490        0.12102
   7140.00       -0.02441        0.12064
   7141.00       -0.02393        0.12016
   7142.00       -0.02344        0.11961
   7143.00       -0.02295        0.11900
   7144.00       -0.02246        0.11830
   7145.00       -0.02197        0.11752
   7146.00       -0.02148        0.11665
   7147.00       -0.02100        0.11571
   7148.00       -0.02051        0.11469
   7149.00       -0.02002        0.11357
   7150.00       -0.01953        0.11237
   7151.00       -0.01904        0.11107
   7152.00       -0.01855        0.10970
   7153.00       -0.01807        0.10823
   7154.00       -0.01758        0.10669
   7155.00       -0.01709        0.10504
   7156.00       -0.01660        0.10332
   7157.00       -0.01611        0.10150
   7158.00       -0.01562        0.09961
   7159.00       -0.01514        0.09763
   7160.00       -0.01465        0.09557
   7161.00       -0.01416        0.09341
   7162.00       -0.01367        0.09119
   7163.00       -0.01318        0.08888
   7164.00       -0.01270        0.08650
   7165.00       -0.01221        0.08406
   7166.00       -0.01172        0.08153
   7167.00       -0.01123        0.07893
   7168.00       -0.01074        0.07628
   7169.00       -0.01025        0.07356
   7170.00       -0.00977        0.07077
   7171.00       -0.00928        0.06793
   7172.00       -0.00879        0.06505
   7173.00       -0.00830        0.06210
   7174.00       -0.00781        0.05913
   7175.00       -0.00732        0.05609
   7176.00       -0.00684        0.05302
   7177.00       -0.00635        0.04993
   7178.00       -0.00586        0.04681
   7179.00       -0.00537        0.04366
   7180.00       -0.00488        0.04048
   7181.00       -0.00439        0.03729
   7182.00       -0.00391        0.03410
   7183.00       -0.00342        0.03090
   7184.00       -0.00293        0.02769
   7185.00       -0.00244        0.02449
   7186.00       -0.00244        0.02129
   7187.00       -0.00244        0.01811
   7188.00       -0.00244        0.01494
   7189.00       -0.00244        0.01180
   7190.00       -0.00244        0.00867
   7191.00       -0.00244        0.00558
   7192.00       -0.00244        0.00252
   7193.00       -0.00244       -0.00049
   7194.00       -0.00244       -0.00346
   7195.00       -0.00244       -0.00639
   7196.00       -0.00244       -0.00926
   7197.00       -0.00244       -0.01208
   7198.00       -0.00244       -0.01485
   7199.00       -0.00244       -0.01755
   7200.00       -0.00244       -0.02019
   7201.00       -0.00244       -0.02275
   7202.00       -0.00244       -0.02524
   7203.00       -0.00244       -0.02765
   7204.00       -0.00244       -0.02998
   7205.00       -0.00244       -0.03224
   7206.00       -0.00244       -0.03441
   7207.00       -0.00244       -0.03650
   7208.00       -0.00293       -0.03850
   7209.00       -0.00342       -0.04041
   7210.00       -0.00391       -0.04222
   7211.00       -0.00439       -0.04395
   7212.00       -0.00488       -0.04558
   7213.00       -0.00537       -0.04712
   7214.00       -0.00586       -0.04855
   7215.00       -0.00635       -0.04990
   7216.00       -0.00684       -0.05116
   7217.00       -0.00732       -0.05232
   7218.00       -0.00781       -0.05338
   7219.00       -0.00830       -0.05435
   7220.00       -0.00879       -0.05522
   7221.00       -0.00928       -0.05600
   7222.00       -0.00977       -0.05670
   7223.00       -0.01025       -0.05730
   7224.00       -0.01074       -0.05782
   7225.00       -0.01123       -0.05823
   7226.00       -0.01172       -0.05858
   7227.00       -0.01221       -0.05884
   7228.00       -0.01270       -0.05901
   7229.00       -0.01318       -0.05911
   7230.00       -0.01367       -0.05913
   7231.00       -0.01416       -0.05908
   7232.00       -0.01465       -0.05896
   7233.00       -0.01514       -0.05876
   7234.00       -0.01562       -0.05852
   7235.00       -0.01611       -0.05820
   7236.00       -0.01660       -0.05783
   7237.00       -0.01709       -0.05740
   7238.00       -0.01758       -0.05693
   7239.00       -0.01807       -0.05641
   7240.00       -0.01855       -0.05583
   7241.00       -0.01904       -0.05524
   7242.00       -0.01953       -0.05458
   7243.00       -0.02002       -0.05389
   7244.00       -0.02051       -0.05319
   7245.00       -0.02100       -0.05244
   7246.00       -0.02148       -0.05168
   7247.00       -0.02197       -0.05089
   7248.00       -0.02246       -0.05008
   7249.00       -0.02295       -0.04926
   7250.00       -0.02344       -0.04843
   7251.00       -0.02393       -0.04758
   7252.00       -0.02441       -0.04672
   7253.00       -0.02490       -0.04585
   7254.00       -0.02490       -0.04498
   7255.00       -0.02490       -0.04411
   7256.00       -0.02490       -0.04324
   7257.00       -0.02490       -0.04237
   7258.00       -0.02490       -0.04149
   7259.00       -0.02490       -0.04062
   7260.00       -0.02490       -0.03976
   7261.00       -0.02490       -0.03889
   7262.00       -0.02490       -0.03804
   7263.00       -0.02490       -0.03719
   7264.00       -0.02490       -0.03633
   7265.00       -0.02490       -0.03548
   7266.00       -0.02441       -0.03464
   7267.00       -0.02393       -0.03378
   7268.00       -0.02344       -0.03294
   7269.00       -0.02295       -0.03209
   7270.00       -0.02246       -0.03125
   7271.00       -0.02197       -0.03040
   7272.00       -0.02148       -0.02953
   7273.00       -0.02100       -0.02866
   7274.00       -0.02051       -0.02779
   7275.00       -0.02002       -0.02689
   7276.00       -0.01904       -0.02597
   7277.00       -0.01807       -0.02504
   7278.00       -0.01709       -0.02408
   7279.00       -0.01611       -0.02310
   7280.00       -0.01514       -0.02209
   7281.00       -0.01416       -0.02104
   7282.00       -0.01318       -0.01996
   7283.00       -0.01221       -0.01883
   7284.00       -0.01123       -0.01765
   7285.00       -0.01025       -0.01645
   7286.00       -0.00928       -0.01517
   7287.00       -0.00781       -0.01384
   7288.00       -0.00635       -0.01245
   7289.00       -0.00488       -0.01099
   7290.00       -0.00342       -0.00946
   7291.00       -0.00195       -0.00787
   7292.00       -0.00049       -0.00620
   7293.00        0.00098       -0.00444
   7294.00        0.00244       -0.00259
   7295.00        0.00391       -0.00067
   7296.00        0.00537        0.00136
   7297.00        0.00684        0.00346
   7298.00        0.00830        0.00568
   7299.00        0.00977        0.00800
   7300.00        0.01123        0.01042
   7301.00        0.01270        0.01294
   7302.00        0.01416        0.01558
   7303.00        0.01562        0.01833
   7304.00        0.01709        0.02118
   7305.00        0.01855        0.02415
   7306.00        0.02002        0.02725
   7307.00        0.02148        0.03046
   7308.00        0.02295        0.03380
   7309.00        0.02441        0.03725
   7310.00        0.02588        0.04082
   7311.00        0.02734        0.04449
   7312.00        0.02881        0.04831
   7313.00        0.03027        0.05225
   7314.00        0.03174        0.05629
   7315.00        0.03320        0.06046
   7316.00        0.03467        0.06473
   7317.00        0.03613        0.06914
   7318.00        0.03760        0.07364
   7319.00        0.03906        0.07826
   7320.00        0.04004        0.08299
   7321.00        0.04102        0.08781
   7322.00        0.04199        0.09276
   7323.00        0.04297        0.09778
   7324.00        0.04395        0.10291
   7325.00        0.04492        0.10812
   7326.00        0.04590        0.11343
   7327.00        0.04688        0.11882
   7328.00        0.04785        0.12428
   7329.00        0.04834        0.12982
   7330.00        0.04883        0.13542
   7331.00        0.04932        0.14108
   7332.00        0.04980        0.14680
   7333.00        0.05029        0.15257
   7334.00        0.05078        0.15839
   7335.00        0.05078        0.16425
   7336.00        0.05078        0.17014
   7337.00        0.05078        0.17606
   7338.00        0.05078        0.18199
   7339.00        0.05078        0.18794
   7340.00        0.05078        0.19391
   7341.00        0.05078        0.19987
   7342.00        0.05029        0.20584
   7343.00        0.04980        0.21179
   7344.00        0.04932        0.21773
   7345.00        0.04883        0.22363
   7346.00        0.04834        0.22952
   7347.00        0.04785        0.23537
   7348.00        0.04688        0.24118
   7349.00        0.04590        0.24693
   7350.00        0.04492        0.25264
   7351.00        0.04395        0.25830
   7352.00        0.04297        0.26389
   7353.00        0.04199        0.26941
   7354.00        0.04102        0.27486
   7355.00        0.03955        0.28021
   7356.00        0.03809        0.28551
   7357.00        0.03662        0.29070
   7358.00        0.03516        0.29581
   7359.00        0.03369        0.30081
   7360.00        0.03223        0.30573
   7361.00        0.03076        0.31053
   7362.00        0.02930        0.31523
   7363.00        0.02783        0.31981
   7364.00        0.02588        0.32428
   7365.00        0.02393        0.32864
   7366.00        0.02197        0.33289
   7367.00        0.02002        0.33701
   7368.00        0.01807        0.34102
   7369.00        0.01611        0.34489
   7370.00        0.01416        0.34865
   7371.00        0.01221        0.35228
   7372.00        0.01025        0.35577
   7373.00        0.00830        0.35915
   7374.00        0.00635        0.36240
   7375.00        0.00439        0.36552
   7376.00        0.00244        0.36852
   7377.00        0.00049        0.37140
   7378.00       -0.00146        0.37415
   7379.00       -0.00342        0.37675
   7380.00       -0.00537        0.37926
   7381.00       -0.00732        0.38164
   7382.00       -0.00928        0.38390
   7383.00       -0.01123        0.38603
   7384.00       -0.01318        0.38805
   7385.00       -0.01514        0.38995
   7386.00       -0.01709        0.39174
   7387.00       -0.01855        0.39342
   7388.00       -0.02002        0.39499
   7389.00       -0.02148        0.39645
   7390.00       -0.02295        0.39781
   7391.00       -0.02441        0.39908
   7392.00       -0.02588        0.40024
   7393.00       -0.02734        0.40131
   7394.00       -0.02881        0.40228
   7395.00       -0.03027        0.40317
   7396.00       -0.03174        0.40396
   7397.00       -0.03271        0.40466
   7398.00       -0.03369        0.40529
   7399.00       -0.03467        0.40584
   7400.00       -0.03564        0.40631
   7401.00       -0.03662        0.40672
   7402.00       -0.03760        0.40704
   7403.00       -0.03857        0.40730
   7404.00       -0.03906        0.40750
   7405.00       -0.03955        0.40762
   7406.00       -0.04004        0.40770
   7407.00       -0.04053        0.40770
   7408.00       -0.04102        0.40765
   7409.00       -0.04150        0.40756
   7410.00       -0.04150        0.40741
   7411.00       -0.04150        0.40720
   7412.00       -0.04150        0.40695
   7413.00       -0.04150        0.40665
   7414.00       -0.04150        0.40631
   7415.00       -0.04150        0.40591
   7416.00       -0.04150        0.40549
   7417.00       -0.04150        0.40501
   7418.00       -0.04102        0.40450
   7419.00       -0.04053        0.40395
   7420.00       -0.04004        0.40335
   7421.00       -0.03955        0.40273
   7422.00       -0.03906        0.40205
   7423.00       -0.03857        0.40135
   7424.00       -0.03809        0.40062
   7425.00       -0.03760        0.39984
   7426.00       -0.03662        0.39902
   7427.00       -0.03564        0.39816
   7428.00       -0.03467        0.39728
   7429.00       -0.03369        0.39635
   7430.00       -0.03271        0.39539
   7431.00       -0.03174        0.39438
   7432.00       -0.03076        0.39334
   7433.00       -0.02979        0.39226
   7434.00       -0.02881        0.39114
   7435.00       -0.02783        0.38998
   7436.00       -0.02686        0.38878
   7437.00       -0.02588        0.38753
   7438.00       -0.02490        0.38625
   7439.00       -0.02393        0.38490
   7440.00       -0.02295        0.38353
   7441.00       -0.02197        0.38210
   7442.00       -0.02051        0.38063
   7443.00       -0.01904        0.37910
   7444.00       -0.01758        0.37753
   7445.00       -0.01611        0.37592
   7446.00       -0.01465        0.37424
   7447.00       -0.01367        0.37251
   7448.00       -0.01270        0.37073
   7449.00       -0.01172        0.36890
   7450.00       -0.01074        0.36700
   7451.00       -0.00977        0.36505
   7452.00       -0.00879        0.36305
   7453.00       -0.00781        0.36099
   7454.00       -0.00684        0.35887
   7455.00       -0.00586        0.35669
   7456.00       -0.00488        0.35446
   7457.00       -0.00391        0.35216
   7458.00       -0.00293        0.34981
   7459.00       -0.00195        0.34738
   7460.00       -0.00098        0.34491
   7461.00        0.00000        0.34238
   7462.00        0.00098        0.33978
   7463.00        0.00195        0.33711
   7464.00        0.00293        0.33440
   7465.00        0.00342        0.33163
   7466.00        0.00391        0.32880
   7467.00        0.00439        0.32590
   7468.00        0.00488        0.32295
   7469.00        0.00537        0.31995
   7470.00        0.00586        0.31689
   7471.00        0.00635        0.31378
   7472.00        0.00684        0.31061
   7473.00        0.00732        0.30740
   7474.00        0.00781        0.30414
   7475.00        0.00781        0.30081
   7476.00        0.00781        0.29745
   7477.00        0.00781        0.29405
   7478.00        0.00781        0.29060
   7479.00        0.00781        0.28712
   7480.00        0.00781        0.28358
   7481.00        0.00781        0.28003
   7482.00        0.00781        0.27643
   7483.00        0.00781        0.27280
   7484.00        0.00781        0.26915
   7485.00        0.00781        0.26546
   7486.00        0.00732        0.26175
   7487.00        0.00684        0.25803
   7488.00        0.00635        0.25427
   7489.00        0.00586        0.25050
   7490.00        0.00537        0.24673
   7491.00        0.00488        0.24294
   7492.00        0.00439        0.23915
   7493.00        0.00391        0.23535
   7494.00        0.00342        0.23154
   7495.00        0.00293        0.22775
   7496.00        0.00244        0.22395
   7497.00        0.00195        0.22017
   7498.00        0.00146        0.21638
   7499.00        0.00098        0.21263
   7500.00        0.00049        0.20889
   7501.00        0.00000        0.20517
   7502.00       -0.00049        0.20146
   7503.00       -0.00098        0.19780
   7504.00       -0.00146        0.19415
   7505.00       -0.00195        0.19054
   7506.00       -0.00244        0.18697
   7507.00       -0.00293        0.18343
   7508.00       -0.00342        0.17993
   7509.00       -0.00391        0.17648
   7510.00       -0.00439        0.17308
   7511.00       -0.00488        0.16974
   7512.00       -0.00488        0.16643
   7513.00       -0.00488        0.16319
   7514.00       -0.00488        0.16000
   7515.00       -0.00488        0.15689
   7516.00       -0.00488        0.15382
   7517.00       -0.00488        0.15083
   7518.00       -0.00488        0.14792
   7519.00       -0.00488        0.14507
   7520.00       -0.00488        0.14229
   7521.00       -0.00488        0.13957
   7522.00       -0.00439        0.13695
   7523.00       -0.00391        0.13441
   7524.00       -0.00342        0.13194
   7525.00       -0.00293        0.12956
   7526.00       -0.00244        0.12727
   7527.00       -0.00195        0.12506
   7528.00       -0.00146        0.12294
   7529.00       -0.00098        0.12091
   7530.00        0.00000        0.11899
   7531.00        0.00098        0.11714
   7532.00        0.00195        0.11539
   7533.00        0.00293        0.11374
   7534.00        0.00391        0.11218
   7535.00        0.00488        0.11072
   7536.00        0.00586        0.10934
   7537.00        0.00684        0.10809
   7538.00        0.00781        0.10692
   7539.00        0.00879        0.10585
   7540.00        0.00977        0.10489
   7541.00        0.01123        0.10403
   7542.00        0.01270        0.10327
   7543.00        0.01416        0.10260
   7544.00        0.01562        0.10204
   7545.00        0.01709        0.10158
   7546.00        0.01855        0.10121
   7547.00        0.02002        0.10095
   7548.00        0.02148        0.10080
   7549.00        0.02295        0.10074
   7550.00        0.02441        0.10077
   7551.00        0.02588        0.10091
   7552.00        0.02734        0.10114
   7553.00        0.02881        0.10147
   7554.00        0.03027        0.10190
   7555.00        0.03174        0.10242
   7556.00        0.03320        0.10303
   7557.00        0.03467        0.10373
   7558.00        0.03613        0.10452
   7559.00        0.03760        0.10541
   7560.00        0.03906        0.10638
   7561.00        0.04004        0.10745
   7562.00        0.04102        0.10860
   7563.00        0.04199        0.10983
   7564.00        0.04297        0.11115
   7565.00        0.04395        0.11253
   7566.00        0.04492        0.11401
   7567.00        0.04590        0.11555
   7568.00        0.04688        0.11719
   7569.00        0.04785        0.11888
   7570.00        0.04834        0.12065
   7571.00        0.04883        0.12248
   7572.00        0.04932        0.12439
   7573.00        0.04980        0.12636
   7574.00        0.05029        0.12840
   7575.00        0.05078        0.13049
   7576.00        0.05078        0.13266
   7577.00        0.05078        0.13487
   7578.00        0.05078        0.13713
   7579.00        0.05078        0.13947
   7580.00        0.05078        0.14183
   7581.00        0.05078        0.14426
   7582.00        0.05029        0.14673
   7583.00        0.04980        0.14925
   7584.00        0.04932        0.15181
   7585.00        0.04883        0.15442
   7586.00        0.04834        0.15706
   7587.00        0.04785        0.15974
   7588.00        0.04736        0.16246
   7589.00        0.04639        0.16521
   7590.00        0.04541        0.16800
   7591.00        0.04443        0.17081
   7592.00        0.04346        0.17365
   7593.00        0.04248        0.17653
   7594.00        0.04150        0.17941
   7595.00        0.04053        0.18234
   7596.00        0.03906        0.18527
   7597.00        0.03760        0.18825
   7598.00        0.03613        0.19122
   7599.00        0.03467        0.19423
   7600.00        0.03320        0.19724
   7601.00        0.03174        0.20027
   7602.00        0.03027        0.20332
   7603.00        0.02881        0.20639
   7604.00        0.02734        0.20946
   7605.00        0.02588        0.21254
   7606.00        0.02441        0.21564
   7607.00        0.02246        0.21873
   7608.00        0.02051        0.22185
   7609.00        0.01855        0.22496
   7610.00        0.01660        0.22809
   7611.00        0.01465        0.23122
   7612.00        0.01270        0.23434
   7613.00        0.01074        0.23749
   7614.00        0.00879        0.24063
   7615.00        0.00684        0.24377
   7616.00        0.00488        0.24692
   7617.00        0.00293        0.25008
   7618.00        0.00098        0.25322
   7619.00       -0.00049        0.25638
   7620.00       -0.00195        0.25954
   7621.00       -0.00342        0.26270
   7622.00       -0.00488        0.26585
   7623.00       -0.00635        0.26901
   7624.00       -0.00781        0.27217
   7625.00       -0.00928        0.27533
   7626.00       -0.01074        0.27849
   7627.00       -0.01221        0.28166
   7628.00       -0.01367        0.28482
   7629.00       -0.01514        0.28798
   7630.00       -0.01660        0.29114
   7631.00       -0.01758        0.29431
   7632.00       -0.01855        0.29747
   7633.00       -0.01953        0.30063
   7634.00       -0.02051        0.30380
   7635.00       -0.02148        0.30696
   7636.00       -0.02246        0.31012
   7637.00       -0.02344        0.31329
   7638.00       -0.02441        0.31645
   7639.00       -0.02539        0.31963
   7640.00       -0.02588        0.32278
   7641.00       -0.02637        0.32596
   7642.00       -0.02686        0.32912
   7643.00       -0.02734        0.33229
   7644.00       -0.02783        0.33545
   7645.00       -0.02832        0.33862
   7646.00       -0.02881        0.34180
   7647.00       -0.02881        0.34496
   7648.00       -0.02881        0.34813
   7649.00       -0.02881        0.35129
   7650.00       -0.02881        0.35445
   7651.00       -0.02881        0.35760
   7652.00       -0.02881        0.36076
   7653.00       -0.02881        0.36392
   7654.00       -0.02881        0.36708
   7655.00       -0.02881        0.37022
   7656.00       -0.02832        0.37338
   7657.00       -0.02783        0.37651
   7658.00       -0.02734        0.37965
   7659.00       -0.02686        0.38278
   7660.00       -0.02637        0.38589
   7661.00       -0.02588        0.38901
   7662.00       -0.02539        0.39211
   7663.00       -0.02490        0.39520
   7664.00       -0.02441        0.39828
   7665.00       -0.02393        0.40135
   7666.00       -0.02295        0.40440
   7667.00       -0.02197        0.40744
   7668.00       -0.02100        0.41046
   7669.00       -0.02002        0.41345
   7670.00       -0.01904        0.41644
   7671.00       -0.01807        0.41940
   7672.00       -0.01709        0.42233
   7673.00       -0.01611        0.42525
   7674.00       -0.01514        0.42813
   7675.00       -0.01416        0.43098
   7676.00       -0.01318        0.43381
   7677.00       -0.01221        0.43660
   7678.00       -0.01123        0.43936
   7679.00       -0.01025        0.44208
   7680.00       -0.00928        0.44476
   7681.00       -0.00830        0.44740
   7682.00       -0.00732        0.45000
   7683.00       -0.00635        0.45255
   7684.00       -0.00537        0.45505
   7685.00       -0.00439        0.45750
   7686.00       -0.00342        0.45990
   7687.00       -0.00244        0.46223
   7688.00       -0.00146        0.46452
   7689.00       -0.00049        0.46674
   7690.00        0.00049        0.46890
   7691.00        0.00146        0.47099
   7692.00        0.00244        0.47301
   7693.00        0.00342        0.47496
   7694.00        0.00439        0.47684
   7695.00        0.00537        0.47864
   7696.00        0.00635        0.48036
   7697.00        0.00732        0.48199
   7698.00        0.00830        0.48355
   7699.00        0.00928        0.48502
   7700.00        0.01025        0.48637
   7701.00        0.01123        0.48766
   7702.00        0.01221        0.48885
   7703.00        0.01318        0.48993
   7704.00        0.01416        0.49091
   7705.00        0.01514        0.49179
   7706.00        0.01611        0.49255
   7707.00        0.01709        0.49323
   7708.00        0.01807        0.49377
   7709.00        0.01904        0.49422
   7710.00        0.02002        0.49454
   7711.00        0.02100        0.49474
   7712.00        0.02197        0.49483
   7713.00        0.02295        0.49478
   7714.00        0.02393        0.49461
   7715.00        0.02490        0.49434
   7716.00        0.02588        0.49391
   7717.00        0.02686        0.49336
   7718.00        0.02734        0.49269
   7719.00        0.02783        0.49188
   7720.00        0.02832        0.49094
   7721.00        0.02881        0.48985
   7722.00        0.02930        0.48863
   7723.00        0.02979        0.48729
   7724.00        0.03027        0.48579
   7725.00        0.03076        0.48416
   7726.00        0.03125        0.48239
   7727.00        0.03125        0.48050
   7728.00        0.03125        0.47844
   7729.00        0.03125        0.47626
   7730.00        0.03125        0.47394
   7731.00        0.03125        0.47147
   7732.00        0.03125        0.46887
   7733.00        0.03125        0.46613
   7734.00        0.03125        0.46326
   7735.00        0.03076        0.46025
   7736.00        0.03027        0.45709
   7737.00        0.02979        0.45383
   7738.00        0.02930        0.45041
   7739.00        0.02881        0.44688
   7740.00        0.02832        0.44322
   7741.00        0.02783        0.43942
   7742.00        0.02686        0.43552
   7743.00        0.02588        0.43149
   7744.00        0.02490        0.42735
   7745.00        0.02393        0.42310
   7746.00        0.02295        0.41872
   7747.00        0.02197        0.41425
   7748.00        0.02100        0.40967
   7749.00        0.02002        0.40500
   7750.00        0.01904        0.40022
   7751.00        0.01758        0.39537
   7752.00        0.01611        0.39043
   7753.00        0.01465        0.38539
   7754.00        0.01318        0.38028
   7755.00        0.01172        0.37511
   7756.00        0.01025        0.36986
   7757.00        0.00879        0.36455
   7758.00        0.00732        0.35918
   7759.00        0.00586        0.35376
   7760.00        0.00439        0.34828
   7761.00        0.00293        0.34277
   7762.00        0.00146        0.33722
   7763.00        0.00000        0.33163
   7764.00       -0.00146        0.32603
   7765.00       -0.00293        0.32040
   7766.00       -0.00439        0.31476
   7767.00       -0.00586        0.30910
   7768.00       -0.00732        0.30344
   7769.00       -0.00879        0.29778
   7770.00       -0.01025        0.29213
   7771.00       -0.01172        0.28648
   7772.00       -0.01318        0.28085
   7773.00       -0.01465        0.27525
   7774.00       -0.01611        0.26968
   7775.00       -0.01709        0.26413
   7776.00       -0.01807        0.25864
   7777.00       -0.01904        0.25316
   7778.00       -0.02002        0.24774
   7779.00       -0.02100        0.24239
   7780.00       -0.02197        0.23708
   7781.00       -0.02295        0.23183
   7782.00       -0.02393        0.22664
   7783.00       -0.02490        0.22151
   7784.00       -0.02539        0.21648
   7785.00       -0.02588        0.21150
   7786.00       -0.02637        0.20662
   7787.00       -0.02686        0.20181
   7788.00       -0.02734        0.19708
   7789.00       -0.02783        0.19246
   7790.00       -0.02832        0.18791
   7791.00       -0.02832        0.18346
   7792.00       -0.02832        0.17911
   7793.00       -0.02832        0.17485
   7794.00       -0.02832        0.17068
   7795.00       -0.02832        0.16663
   7796.00       -0.02832        0.16266
   7797.00       -0.02832        0.15881
   7798.00       -0.02783        0.15506
   7799.00       -0.02734        0.15140
   7800.00       -0.02686        0.14786
   7801.00       -0.02637        0.14441
   7802.00       -0.02588        0.14107
   7803.00       -0.02539        0.13783
   7804.00       -0.02490        0.13469
   7805.00       -0.02441        0.13165
   7806.00       -0.02344        0.12872
   7807.00       -0.02246        0.12589
   7808.00       -0.02148        0.12315
   7809.00       -0.02051        0.12051
   7810.00       -0.01953        0.11797
   7811.00       -0.01855        0.11551
   7812.00       -0.01758        0.11314
   7813.00       -0.01660        0.11086
   7814.00       -0.01562        0.10866
   7815.00       -0.01465        0.10655
   7816.00       -0.01367        0.10452
   7817.00       -0.01270        0.10257
   7818.00       -0.01172        0.10069
   7819.00       -0.01074        0.09888
   7820.00       -0.00977        0.09714
   7821.00       -0.00879        0.09546
   7822.00       -0.00781        0.09384
   7823.00       -0.00684        0.09229
   7824.00       -0.00586        0.09079
   7825.00       -0.00488        0.08932
   7826.00       -0.00391        0.08792
   7827.00       -0.00342        0.08656
   7828.00       -0.00293        0.08525
   7829.00       -0.00244        0.08397
   7830.00       -0.00195        0.08272
   7831.00       -0.00146        0.08151
   7832.00       -0.00098        0.08032
   7833.00       -0.00049        0.07916
   7834.00        0.00000        0.07802
   7835.00        0.00049        0.07690
   7836.00        0.00049        0.07579
   7837.00        0.00049        0.07471
   7838.00        0.00049        0.07362
   7839.00        0.00049        0.07256
   7840.00        0.00049        0.07149
   7841.00        0.00049        0.07042
   7842.00        0.00049        0.06937
   7843.00        0.00049        0.06830
   7844.00        0.00000        0.06725
   7845.00       -0.00049        0.06618
   7846.00       -0.00098        0.06511
   7847.00       -0.00146        0.06404
   7848.00       -0.00195        0.06296
   7849.00       -0.00244        0.06187
   7850.00       -0.00293        0.06078
   7851.00       -0.00342        0.05968
   7852.00       -0.00391        0.05856
   7853.00       -0.00439        0.05745
   7854.00       -0.00537        0.05632
   7855.00       -0.00635        0.05519
   7856.00       -0.00732        0.05405
   7857.00       -0.00830        0.05290
   7858.00       -0.00928        0.05174
   7859.00       -0.01025        0.05058
   7860.00       -0.01123        0.04942
   7861.00       -0.01221        0.04826
   7862.00       -0.01318        0.04710
   7863.00       -0.01416        0.04594
   7864.00       -0.01514        0.04480
   7865.00       -0.01611        0.04364
   7866.00       -0.01709        0.04251
   7867.00       -0.01807        0.04138
   7868.00       -0.01904        0.04027
   7869.00       -0.02002        0.03917
   7870.00       -0.02100        0.03809
   7871.00       -0.02197        0.03702
   7872.00       -0.02295        0.03600
   7873.00       -0.02393        0.03497
   7874.00       -0.02490        0.03400
   7875.00       -0.02588        0.03305
   7876.00       -0.02686        0.03214
   7877.00       -0.02734        0.03127
   7878.00       -0.02783        0.03043
   7879.00       -0.02832        0.02965
   7880.00       -0.02881        0.02890
   7881.00       -0.02930        0.02821
   7882.00       -0.02979        0.02757
   7883.00       -0.03027        0.02699
   7884.00       -0.03076        0.02647
   7885.00       -0.03125        0.02600
   7886.00       -0.03174        0.02560
   7887.00       -0.03174        0.02527
   7888.00       -0.03174        0.02501
   7889.00       -0.03174        0.02483
   7890.00       -0.03174        0.02470
   7891.00       -0.03174        0.02466
   7892.00       -0.03174        0.02469
   7893.00       -0.03174        0.02481
   7894.00       -0.03174        0.02499
   7895.00       -0.03174        0.02527
   7896.00       -0.03125        0.02563
   7897.00       -0.03076        0.02608
   7898.00       -0.03027        0.02661
   7899.00       -0.02979        0.02722
   7900.00       -0.02930        0.02792
   7901.00       -0.02881        0.02872
   7902.00       -0.02832        0.02960
   7903.00       -0.02783        0.03056
   7904.00       -0.02734        0.03162
   7905.00       -0.02686        0.03276
   7906.00       -0.02637        0.03400
   7907.00       -0.02588        0.03531
   7908.00       -0.02539        0.03671
   7909.00       -0.02490        0.03821
   7910.00       -0.02441        0.03978
   7911.00       -0.02393        0.04144
   7912.00       -0.02344        0.04318
   7913.00       -0.02295        0.04500
   7914.00       -0.02246        0.04691
   7915.00       -0.02197        0.04887
   7916.00       -0.02148        0.05092
   7917.00       -0.02100        0.05304
   7918.00       -0.02051        0.05524
   7919.00       -0.02002        0.05750
   7920.00       -0.01953        0.05983
   7921.00       -0.01904        0.06221
   7922.00       -0.01855        0.06467
   7923.00       -0.01807        0.06717
   7924.00       -0.01758        0.06975
   7925.00       -0.01709        0.07236
   7926.00       -0.01660        0.07503
   7927.00       -0.01611        0.07776
   7928.00       -0.01562        0.08052
   7929.00       -0.01514        0.08333
   7930.00       -0.01465        0.08618
   7931.00       -0.01416        0.08907
   7932.00       -0.01367        0.09198
   7933.00       -0.01318        0.09494
   7934.00       -0.01270        0.09792
   7935.00       -0.01221        0.10092
   7936.00       -0.01172        0.10394
   7937.00       -0.01123        0.10699
   7938.00       -0.01074        0.11006
   7939.00       -0.01025        0.11314
   7940.00       -0.01025        0.11623
   7941.00       -0.01025        0.11932
   7942.00       -0.01025        0.12244
   7943.00       -0.01025        0.12555
   7944.00       -0.01025        0.12866
   7945.00       -0.01025        0.13177
   7946.00       -0.01025        0.13489
   7947.00       -0.01025        0.13800
   7948.00       -0.01025        0.14111
   7949.00       -0.01025        0.14421
   7950.00       -0.01025        0.14731
   7951.00       -0.01025        0.15039
   7952.00       -0.01025        0.15346
   7953.00       -0.01025        0.15652
   7954.00       -0.01025        0.15958
   7955.00       -0.01025        0.16261
   7956.00       -0.01025        0.16563
   7957.00       -0.01025        0.16864
   7958.00       -0.01025        0.17165
   7959.00       -0.01025        0.17462
   7960.00       -0.01025        0.17758
   7961.00       -0.01025        0.18054
   7962.00       -0.01025        0.18347
   7963.00       -0.01025        0.18640
   7964.00       -0.01025        0.18932
   7965.00       -0.01025        0.19220
   7966.00       -0.01025        0.19508
   7967.00       -0.01025        0.19797
   7968.00       -0.01025        0.20082
   7969.00       -0.01025        0.20367
   7970.00       -0.01025        0.20651
   7971.00       -0.01025        0.20935
   7972.00       -0.01025        0.21217
   7973.00       -0.01025        0.21498
   7974.00       -0.01025        0.21779
   7975.00       -0.01025        0.22060
   7976.00       -0.01025        0.22340
   7977.00       -0.01025        0.22621
   7978.00       -0.01025        0.22902
   7979.00       -0.01025        0.23181
   7980.00       -0.00977        0.23462
   7981.00       -0.00928        0.23743
   7982.00       -0.00879        0.24023
   7983.00       -0.00830        0.24304
   7984.00       -0.00781        0.24586
   7985.00       -0.00732        0.24869
   7986.00       -0.00684        0.25153
   7987.00       -0.00635        0.25438
   7988.00       -0.00586        0.25722
   7989.00       -0.00537        0.26009
   7990.00       -0.00488        0.26295
   7991.00       -0.00439        0.26584
   7992.00       -0.00342        0.26874
   7993.00       -0.00244        0.27164
   7994.00       -0.00146        0.27455
   7995.00       -0.00049        0.27748
   7996.00        0.00049        0.28043
   7997.00        0.00146        0.28337
   7998.00        0.00244        0.28633
   7999.00        0.00342        0.28931
   8000.00        0.00439        0.29228
   8001.00        0.00537        0.29527
   8002.00        0.00635        0.29828
   8003.00        0.00732        0.30128
   8004.00        0.00879        0.30429
   8005.00        0.01025        0.30730
   8006.00        0.01172        0.31032
   8007.00        0.01318        0.31332
   8008.00        0.01465        0.31635
   8009.00        0.01611        0.31935
   8010.00        0.01758        0.32236
   8011.00        0.01904        0.32536
   8012.00        0.02051        0.32834
   8013.00        0.02197        0.33131
   8014.00        0.02344        0.33427
   8015.00        0.02490        0.33722
   8016.00        0.02637        0.34015
   8017.00        0.02783        0.34305
   8018.00        0.02930        0.34592
   8019.00        0.03076        0.34875
   8020.00        0.03223        0.35158
   8021.00        0.03369        0.35435
   8022.00        0.03516        0.35709
   8023.00        0.03662        0.35977
   8024.00        0.03809        0.36243
   8025.00        0.03906        0.36502
   8026.00        0.04004        0.36757
   8027.00        0.04102        0.37007
   8028.00        0.04199        0.37250
   8029.00        0.04297        0.37486
   8030.00        0.04395        0.37717
   8031.00        0.04492        0.37941
   8032.00        0.04590        0.38156
   8033.00        0.04688        0.38365
   8034.00        0.04785        0.38565
   8035.00        0.04883        0.38757
   8036.00        0.04980        0.38942
   8037.00        0.05029        0.39116
   8038.00        0.05078        0.39282
   8039.00        0.05127        0.39438
   8040.00        0.05176        0.39584
   8041.00        0.05225        0.39722
   8042.00        0.05273        0.39848
   8043.00        0.05322        0.39964
   8044.00        0.05371        0.40070
   8045.00        0.05420        0.40163
   8046.00        0.05469        0.40247
   8047.00        0.05469        0.40318
   8048.00        0.05469        0.40378
   8049.00        0.05469        0.40427
   8050.00        0.05469        0.40465
   8051.00        0.05469        0.40489
   8052.00        0.05469        0.40501
   8053.00        0.05469        0.40503
   8054.00        0.05469        0.40492
   8055.00        0.05469        0.40468
   8056.00        0.05469        0.40433
   8057.00        0.05420        0.40385
   8058.00        0.05371        0.40324
   8059.00        0.05322        0.40253
   8060.00        0.05273        0.40167
   8061.00        0.05225        0.40071
   8062.00        0.05176        0.39963
   8063.00        0.05127        0.39841
   8064.00        0.05078        0.39708
   8065.00        0.05029        0.39563
   8066.00        0.04980        0.39407
   8067.00        0.04932        0.39240
   8068.00        0.04883        0.39061
   8069.00        0.04834        0.38870
   8070.00        0.04785        0.38669
   8071.00        0.04736        0.38457
   8072.00        0.04688        0.38234
   8073.00        0.04639        0.38002
   8074.00        0.04590        0.37759
   8075.00        0.04541        0.37506
   8076.00        0.04443        0.37244
   8077.00        0.04346        0.36972
   8078.00        0.04248        0.36693
   8079.00        0.04150        0.36403
   8080.00        0.04053        0.36105
   8081.00        0.03955        0.35800
   8082.00        0.03857        0.35487
   8083.00        0.03760        0.35165
   8084.00        0.03662        0.34839
   8085.00        0.03564        0.34503
   8086.00        0.03467        0.34163
   8087.00        0.03369        0.33815
   8088.00        0.03271        0.33463
   8089.00        0.03174        0.33104
   8090.00        0.03076        0.32741
   8091.00        0.02979        0.32373
   8092.00        0.02881        0.31999
   8093.00        0.02783        0.31622
   8094.00        0.02686        0.31242
   8095.00        0.02588        0.30858
   8096.00        0.02490        0.30470
   8097.00        0.02393        0.30081
   8098.00        0.02295        0.29689
   8099.00        0.02197        0.29294
   8100.00        0.02100        0.28897
   8101.00        0.02002        0.28499
   8102.00        0.01904        0.28099
   8103.00        0.01807        0.27699
   8104.00        0.01709        0.27298
   8105.00        0.01611        0.26895
   8106.00        0.01514        0.26494
   8107.00        0.01416        0.26093
   8108.00        0.01318        0.25690
   8109.00        0.01221        0.25288
   8110.00        0.01123        0.24889
   8111.00        0.01025        0.24489
   8112.00        0.00928        0.24091
   8113.00        0.00830        0.23694
   8114.00        0.00732        0.23299
   8115.00        0.00635        0.22905
   8116.00        0.00537        0.22514
   8117.00        0.00439        0.22124
   8118.00        0.00342        0.21738
   8119.00        0.00244        0.21353
   8120.00        0.00146        0.20970
   8121.00        0.00049        0.20592
   8122.00       -0.00049        0.20215
   8123.00       -0.00146        0.19843
   8124.00       -0.00293        0.19472
   8125.00       -0.00439        0.19106
   8126.00       -0.00586        0.18742
   8127.00       -0.00732        0.18382
   8128.00       -0.00879        0.18027
   8129.00       -0.01025        0.17674
   8130.00       -0.01172        0.17326
   8131.00       -0.01318        0.16982
   8132.00       -0.01465        0.16641
   8133.00       -0.01611        0.16304
   8134.00       -0.01758        0.15973
   8135.00       -0.01855        0.15645
   8136.00       -0.01953        0.15321
   8137.00       -0.02051        0.15002
   8138.00       -0.02148        0.14687
   8139.00       -0.02246        0.14377
   8140.00       -0.02344        0.14072
   8141.00       -0.02441        0.13771
   8142.00       -0.02539        0.13475
   8143.00       -0.02637        0.13184
   8144.00       -0.02734        0.12897
   8145.00       -0.02832        0.12614
   8146.00       -0.02930        0.12338
   8147.00       -0.03027        0.12067
   8148.00       -0.03125        0.11800
   8149.00       -0.03223        0.11539
   8150.00       -0.03320        0.11282
   8151.00       -0.03369        0.11031
   8152.00       -0.03418        0.10783
   8153.00       -0.03467        0.10542
   8154.00       -0.03516        0.10307
   8155.00       -0.03564        0.10077
   8156.00       -0.03613        0.09851
   8157.00       -0.03662        0.09631
   8158.00       -0.03711        0.09418
   8159.00       -0.03760        0.09209
   8160.00       -0.03760        0.09006
   8161.00       -0.03760        0.08807
   8162.00       -0.03760        0.08615
   8163.00       -0.03760        0.08427
   8164.00       -0.03760        0.08246
   8165.00       -0.03760        0.08070
   8166.00       -0.03760        0.07899
   8167.00       -0.03760        0.07735
   8168.00       -0.03711        0.07576
   8169.00       -0.03662        0.07423
   8170.00       -0.03613        0.07275
   8171.00       -0.03564        0.07133
   8172.00       -0.03516        0.06996
   8173.00       -0.03467        0.06865
   8174.00       -0.03418        0.06740
   8175.00       -0.03369        0.06621
   8176.00       -0.03320        0.06506
   8177.00       -0.03223        0.06398
   8178.00       -0.03125        0.06296
   8179.00       -0.03027        0.06198
   8180.00       -0.02930        0.06107
   8181.00       -0.02832        0.06021
   8182.00       -0.02734        0.05940
   8183.00       -0.02637        0.05865
   8184.00       -0.02539        0.05797
   8185.00       -0.02441        0.05733
   8186.00       -0.02344        0.05673
   8187.00       -0.02246        0.05620
   8188.00       -0.02148        0.05573
   8189.00       -0.02051        0.05530
   8190.00       -0.01953        0.05492
   8191.00       -0.01855        0.05460
   8192.00       -0.01758        0.05432
   8193.00       -0.01660        0.05409
   8194.00       -0.01562        0.05392
   8195.00       -0.01465        0.05380
   8196.00       -0.01367        0.05373
   8197.00       -0.01270        0.05370
   8198.00       -0.01172        0.05373
   8199.00       -0.01074        0.05380
   8200.00       -0.00977        0.05391
   8201.00       -0.00879        0.05408
   8202.00       -0.00781        0.05429
   8203.00       -0.00684        0.05453
   8204.00       -0.00586        0.05484
   8205.00       -0.00488        0.05518
   8206.00       -0.00391        0.05556
   8207.00       -0.00293        0.05598
   8208.00       -0.00195        0.05646
   8209.00       -0.00098        0.05698
   8210.00       -0.00049        0.05753
   8211.00        0.00000        0.05812
   8212.00        0.00049        0.05876
   8213.00        0.00098        0.05943
   8214.00        0.00146        0.06015
   8215.00        0.00195        0.06090
   8216.00        0.00244        0.06171
   8217.00        0.00293        0.06253
   8218.00        0.00342        0.06340
   8219.00        0.00391        0.06432
   8220.00        0.00439        0.06526
   8221.00        0.00439        0.06625
   8222.00        0.00439        0.06728
   8223.00        0.00439        0.06833
   8224.00        0.00439        0.06943
   8225.00        0.00439        0.07057
   8226.00        0.00439        0.07175
   8227.00        0.00439        0.07295
   8228.00        0.00439        0.07420
   8229.00        0.00439        0.07549
   8230.00        0.00391        0.07681
   8231.00        0.00342        0.07817
   8232.00        0.00293        0.07956
   8233.00        0.00244        0.08099
   8234.00        0.00195        0.08246
   8235.00        0.00146        0.08397
   8236.00        0.00098        0.08551
   8237.00        0.00049        0.08708
   8238.00        0.00000        0.08870
   8239.00       -0.00049        0.09035
   8240.00       -0.00098        0.09203
   8241.00       -0.00146        0.09375
   8242.00       -0.00195        0.09550
   8243.00       -0.00244        0.09729
   8244.00       -0.00293        0.09912
   8245.00       -0.00342        0.10098
   8246.00       -0.00391        0.10287
   8247.00       -0.00439        0.10480
   8248.00       -0.00488        0.10677
   8249.00       -0.00537        0.10876
   8250.00       -0.00586        0.11079
   8251.00       -0.00635        0.11285
   8252.00       -0.00684        0.11493
   8253.00       -0.00732        0.11705
   8254.00       -0.00781        0.11920
   8255.00       -0.00830        0.12137
   8256.00       -0.00879        0.12357
   8257.00       -0.00928        0.12579
   8258.00       -0.00977        0.12805
   8259.00       -0.01025        0.13031
   8260.00       -0.01074        0.13261
   8261.00       -0.01123        0.13492
   8262.00       -0.01172        0.13725
   8263.00       -0.01221        0.13960
   8264.00       -0.01270        0.14197
   8265.00       -0.01318        0.14433
   8266.00       -0.01367        0.14673
   8267.00       -0.01416        0.14912
   8268.00       -0.01465        0.15152
   8269.00       -0.01514        0.15393
   8270.00       -0.01562        0.15634
   8271.00       -0.01611        0.15875
   8272.00       -0.01660        0.16116
   8273.00       -0.01709        0.16357
   8274.00       -0.01758        0.16597
   8275.00       -0.01807        0.16837
   8276.00       -0.01855        0.17075
   8277.00       -0.01904        0.17311
   8278.00       -0.01953        0.17546
   8279.00       -0.02002        0.17780
   8280.00       -0.02051        0.18011
   8281.00       -0.02100        0.18240
   8282.00       -0.02148        0.18466
   8283.00       -0.02197        0.18690
   8284.00       -0.02246        0.18910
   8285.00       -0.02246        0.19128
   8286.00       -0.02246        0.19342
   8287.00       -0.02246        0.19553
   8288.00       -0.02246        0.19759
   8289.00       -0.02246        0.19962
   8290.00       -0.02246        0.20160
   8291.00       -0.02246        0.20352
   8292.00       -0.02246        0.20541
   8293.00       -0.02246        0.20724
   8294.00       -0.02246        0.20903
   8295.00       -0.02246        0.21075
   8296.00       -0.02246        0.21243
   8297.00       -0.02246        0.21405
   8298.00       -0.02246        0.21562
   8299.00       -0.02246        0.21712
   8300.00       -0.02246        0.21857
   8301.00       -0.02246        0.21996
   8302.00       -0.02197        0.22127
   8303.00       -0.02148        0.22253
   8304.00       -0.02100        0.22372
   8305.00       -0.02051        0.22487
   8306.00       -0.02002        0.22594
   8307.00       -0.01953        0.22694
   8308.00       -0.01904        0.22787
   8309.00       -0.01855        0.22876
   8310.00       -0.01807        0.22957
   8311.00       -0.01758        0.23032
   8312.00       -0.01709        0.23100
   8313.00       -0.01660        0.23163
   8314.00       -0.01611        0.23219
   8315.00       -0.01562        0.23270
   8316.00       -0.01514        0.23314
   8317.00       -0.01465        0.23352
   8318.00       -0.01367        0.23384
   8319.00       -0.01270        0.23412
   8320.00       -0.01172        0.23433
   8321.00       -0.01074        0.23448
   8322.00       -0.00977        0.23460
   8323.00       -0.00879        0.23466
   8324.00       -0.00781        0.23468
   8325.00       -0.00684        0.23463
   8326.00       -0.00586        0.23456
   8327.00       -0.00488        0.23445
   8328.00       -0.00391        0.23428
   8329.00       -0.00293        0.23409
   8330.00       -0.00195        0.23386
   8331.00       -0.00098        0.23360
   8332.00        0.00000        0.23329
   8333.00        0.00098        0.23297
   8334.00        0.00195        0.23262
   8335.00        0.00293        0.23224
   8336.00        0.00391        0.23184
   8337.00        0.00488        0.23141
   8338.00        0.00586        0.23097
   8339.00        0.00684        0.23051
   8340.00        0.00781        0.23004
   8341.00        0.00879        0.22957
   8342.00        0.00977        0.22908
   8343.00        0.01074        0.22858
   8344.00        0.01172        0.22807
   8345.00        0.01318        0.22755
   8346.00        0.01465        0.22704
   8347.00        0.01611        0.22652
   8348.00        0.01758        0.22600
   8349.00        0.01904        0.22549
   8350.00        0.02051        0.22498
   8351.00        0.02197        0.22446
   8352.00        0.02344        0.22395
   8353.00        0.02441        0.22345
   8354.00        0.02539        0.22296
   8355.00        0.02637        0.22247
   8356.00        0.02734        0.22198
   8357.00        0.02832        0.22151
   8358.00        0.02930        0.22105
   8359.00        0.03027        0.22060
   8360.00        0.03125        0.22014
   8361.00        0.03223        0.21970
   8362.00        0.03320        0.21927
   8363.00        0.03418        0.21884
   8364.00        0.03516        0.21843
   8365.00        0.03613        0.21802
   8366.00        0.03711        0.21761
   8367.00        0.03809        0.21721
   8368.00        0.03906        0.21681
   8369.00        0.04004        0.21643
   8370.00        0.04102        0.21603
   8371.00        0.04150        0.21565
   8372.00        0.04199        0.21527
   8373.00        0.04248        0.21487
   8374.00        0.04297        0.21449
   8375.00        0.04346        0.21410
   8376.00        0.04395        0.21371
   8377.00        0.04443        0.21330
   8378.00        0.04492        0.21291
   8379.00        0.04541        0.21248
   8380.00        0.04541        0.21205
   8381.00        0.04541        0.21162
   8382.00        0.04541        0.21117
   8383.00        0.04541        0.21071
   8384.00        0.04541        0.21022
   8385.00        0.04541        0.20972
   8386.00        0.04541        0.20921
   8387.00        0.04541        0.20866
   8388.00        0.04492        0.20811
   8389.00        0.04443        0.20753
   8390.00        0.04395        0.20692
   8391.00        0.04346        0.20630
   8392.00        0.04297        0.20564
   8393.00        0.04248        0.20496
   8394.00        0.04199        0.20425
   8395.00        0.04102        0.20351
   8396.00        0.04004        0.20274
   8397.00        0.03906        0.20195
   8398.00        0.03809        0.20111
   8399.00        0.03711        0.20026
   8400.00        0.03613        0.19937
   8401.00        0.03516        0.19846
   8402.00        0.03369        0.19749
   8403.00        0.03223        0.19652
   8404.00        0.03076        0.19550
   8405.00        0.02930        0.19446
   8406.00        0.02783        0.19337
   8407.00        0.02637        0.19228
   8408.00        0.02490        0.19113
   8409.00        0.02344        0.18997
   8410.00        0.02148        0.18878
   8411.00        0.01953        0.18756
   8412.00        0.01758        0.18633
   8413.00        0.01562        0.18506
   8414.00        0.01367        0.18376
   8415.00        0.01172        0.18245
   8416.00        0.00977        0.18112
   8417.00        0.00781        0.17978
   8418.00        0.00586        0.17841
   8419.00        0.00391        0.17703
   8420.00        0.00195        0.17563
   8421.00        0.00000        0.17422
   8422.00       -0.00195        0.17282
   8423.00       -0.00391        0.17140
   8424.00       -0.00586        0.16997
   8425.00       -0.00781        0.16855
   8426.00       -0.00977        0.16711
   8427.00       -0.01172        0.16570
   8428.00       -0.01367        0.16428
   8429.00       -0.01562        0.16286
   8430.00       -0.01758        0.16145
   8431.00       -0.01953        0.16005
   8432.00       -0.02148        0.15868
   8433.00       -0.02344        0.15730
   8434.00       -0.02539        0.15596
   8435.00       -0.02734        0.15463
   8436.00       -0.02881        0.15332
   8437.00       -0.03027        0.15204
   8438.00       -0.03174        0.15077
   8439.00       -0.03320        0.14955
   8440.00       -0.03467        0.14835
   8441.00       -0.03613        0.14717
   8442.00       -0.03760        0.14604
   8443.00       -0.03906        0.14494
   8444.00       -0.04053        0.14388
   8445.00       -0.04150        0.14285
   8446.00       -0.04248        0.14188
   8447.00       -0.04346        0.14093
   8448.00       -0.04443        0.14003
   8449.00       -0.04541        0.13916
   8450.00       -0.04639        0.13835
   8451.00       -0.04736        0.13759
   8452.00       -0.04785        0.13687
   8453.00       -0.04834        0.13618
   8454.00       -0.04883        0.13556
   8455.00       -0.04932        0.13498
   8456.00       -0.04980        0.13446
   8457.00       -0.05029        0.13397
   8458.00       -0.05029        0.13354
   8459.00       -0.05029        0.13316
   8460.00       -0.05029        0.13283
   8461.00       -0.05029        0.13254
   8462.00       -0.05029        0.13231
   8463.00       -0.05029        0.13213
   8464.00       -0.05029        0.13199
   8465.00       -0.04980        0.13190
   8466.00       -0.04932        0.13185
   8467.00       -0.04883        0.13187
   8468.00       -0.04834        0.13191
   8469.00       -0.04785        0.13202
   8470.00       -0.04736        0.13216
   8471.00       -0.04688        0.13234
   8472.00       -0.04639        0.13257
   8473.00       -0.04590        0.13284
   8474.00       -0.04492        0.13316
   8475.00       -0.04395        0.13351
   8476.00       -0.04297        0.13391
   8477.00       -0.04199        0.13434
   8478.00       -0.04102        0.13481
   8479.00       -0.04004        0.13533
   8480.00       -0.03906        0.13586
   8481.00       -0.03809        0.13644
   8482.00       -0.03711        0.13707
   8483.00       -0.03613        0.13771
   8484.00       -0.03516        0.13838
   8485.00       -0.03418        0.13910
   8486.00       -0.03320        0.13983
   8487.00       -0.03223        0.14061
   8488.00       -0.03125        0.14140
   8489.00       -0.03027        0.14223
   8490.00       -0.02930        0.14308
   8491.00       -0.02832        0.14397
   8492.00       -0.02734        0.14487
   8493.00       -0.02637        0.14580
   8494.00       -0.02539        0.14676
   8495.00       -0.02441        0.14774
   8496.00       -0.02344        0.14874
   8497.00       -0.02246        0.14977
   8498.00       -0.02148        0.15082
   8499.00       -0.02051        0.15189
   8500.00       -0.01953        0.15298
   8501.00       -0.01855        0.15411
   8502.00       -0.01758        0.15526
   8503.00       -0.01660        0.15642
   8504.00       -0.01562        0.15762
   8505.00       -0.01514        0.15883
   8506.00       -0.01465        0.16006
   8507.00       -0.01416        0.16133
   8508.00       -0.01367        0.16261
   8509.00       -0.01318        0.16393
   8510.00       -0.01270        0.16525
   8511.00       -0.01221        0.16661
   8512.00       -0.01172        0.16800
   8513.00       -0.01123        0.16940
   8514.00       -0.01074        0.17085
   8515.00       -0.01074        0.17230
   8516.00       -0.01074        0.17380
   8517.00       -0.01074        0.17532
   8518.00       -0.01074        0.17686
   8519.00       -0.01074        0.17844
   8520.00       -0.01074        0.18004
   8521.00       -0.01074        0.18167
   8522.00       -0.01074        0.18333
   8523.00       -0.01074        0.18503
   8524.00       -0.01074        0.18675
   8525.00       -0.01123        0.18851
   8526.00       -0.01172        0.19029
   8527.00       -0.01221        0.19211
   8528.00       -0.01270        0.19395
   8529.00       -0.01318        0.19583
   8530.00       -0.01367        0.19774
   8531.00       -0.01416        0.19968
   8532.00       -0.01465        0.20166
   8533.00       -0.01514        0.20366
   8534.00       -0.01562        0.20570
   8535.00       -0.01611        0.20776
   8536.00       -0.01660        0.20987
   8537.00       -0.01709        0.21201
   8538.00       -0.01758        0.21416
   8539.00       -0.01807        0.21635
   8540.00       -0.01855        0.21858
   8541.00       -0.01904        0.22083
   8542.00       -0.01953        0.22311
   8543.00       -0.02002        0.22542
   8544.00       -0.02051        0.22775
   8545.00       -0.02100        0.23010
   8546.00       -0.02148        0.23248
   8547.00       -0.02197        0.23489
   8548.00       -0.02246        0.23730
   8549.00       -0.02295        0.23975
   8550.00       -0.02344        0.24220
   8551.00       -0.02393        0.24467
   8552.00       -0.02441        0.24716
   8553.00       -0.02490        0.24966
   8554.00       -0.02539        0.25217
   8555.00       -0.02588        0.25468
   8556.00       -0.02637        0.25722
   8557.00       -0.02686        0.25974
   8558.00       -0.02734        0.26227
   8559.00       -0.02783        0.26479
   8560.00       -0.02832        0.26732
   8561.00       -0.02881        0.26984
   8562.00       -0.02881        0.27234
   8563.00       -0.02881        0.27484
   8564.00       -0.02881        0.27733
   8565.00       -0.02881        0.27980
   8566.00       -0.02881        0.28227
   8567.00       -0.02881        0.28470
   8568.00       -0.02881        0.28712
   8569.00       -0.02832        0.28952
   8570.00       -0.02783        0.29190
   8571.00       -0.02734        0.29424
   8572.00       -0.02686        0.29655
   8573.00       -0.02637        0.29884
   8574.00       -0.02588        0.30109
   8575.00       -0.02490        0.30330
   8576.00       -0.02393        0.30548
   8577.00       -0.02295        0.30762
   8578.00       -0.02197        0.30972
   8579.00       -0.02100        0.31178
   8580.00       -0.01953        0.31378
   8581.00       -0.01807        0.31575
   8582.00       -0.01660        0.31767
   8583.00       -0.01514        0.31955
   8584.00       -0.01367        0.32137
   8585.00       -0.01172        0.32314
   8586.00       -0.00977        0.32484
   8587.00       -0.00781        0.32652
   8588.00       -0.00586        0.32812
   8589.00       -0.00391        0.32968
   8590.00       -0.00195        0.33118
   8591.00        0.00049        0.33263
   8592.00        0.00293        0.33401
   8593.00        0.00537        0.33534
   8594.00        0.00781        0.33661
   8595.00        0.01025        0.33781
   8596.00        0.01270        0.33896
   8597.00        0.01514        0.34006
   8598.00        0.01758        0.34108
   8599.00        0.02051        0.34206
   8600.00        0.02344        0.34297
   8601.00        0.02637        0.34381
   8602.00        0.02930        0.34460
   8603.00        0.03223        0.34534
   8604.00        0.03516        0.34599
   8605.00        0.03809        0.34660
   8606.00        0.04102        0.34715
   8607.00        0.04395        0.34764
   8608.00        0.04688        0.34807
   8609.00        0.04980        0.34843
   8610.00        0.05273        0.34874
   8611.00        0.05566        0.34900
   8612.00        0.05859        0.34918
   8613.00        0.06104        0.34932
   8614.00        0.06348        0.34940
   8615.00        0.06592        0.34940
   8616.00        0.06836        0.34935
   8617.00        0.07080        0.34926
   8618.00        0.07324        0.34909
   8619.00        0.07568        0.34888
   8620.00        0.07812        0.34859
   8621.00        0.08008        0.34825
   8622.00        0.08203        0.34785
   8623.00        0.08398        0.34740
   8624.00        0.08594        0.34689
   8625.00        0.08789        0.34631
   8626.00        0.08936        0.34569
   8627.00        0.09082        0.34499
   8628.00        0.09229        0.34424
   8629.00        0.09375        0.34343
   8630.00        0.09473        0.34256
   8631.00        0.09570        0.34163
   8632.00        0.09668        0.34062
   8633.00        0.09766        0.33957
   8634.00        0.09814        0.33846
   8635.00        0.09863        0.33727
   8636.00        0.09912        0.33601
   8637.00        0.09912        0.33470
   8638.00        0.09912        0.33333
   8639.00        0.09912        0.33188
   8640.00        0.09912        0.33037
   8641.00        0.09863        0.32878
   8642.00        0.09814        0.32713
   8643.00        0.09766        0.32542
   8644.00        0.09717        0.32364
   8645.00        0.09619        0.32178
   8646.00        0.09521        0.31985
   8647.00        0.09424        0.31786
   8648.00        0.09326        0.31578
   8649.00        0.09180        0.31364
   8650.00        0.09033        0.31142
   8651.00        0.08887        0.30913
   8652.00        0.08740        0.30676
   8653.00        0.08545        0.30434
   8654.00        0.08350        0.30182
   8655.00        0.08154        0.29924
   8656.00        0.07959        0.29657
   8657.00        0.07764        0.29384
   8658.00        0.07568        0.29103
   8659.00        0.07324        0.28816
   8660.00        0.07080        0.28520
   8661.00        0.06836        0.28218
   8662.00        0.06592        0.27910
   8663.00        0.06348        0.27592
   8664.00        0.06104        0.27271
   8665.00        0.05859        0.26941
   8666.00        0.05615        0.26604
   8667.00        0.05322        0.26262
   8668.00        0.05029        0.25912
   8669.00        0.04736        0.25558
   8670.00        0.04443        0.25197
   8671.00        0.04150        0.24831
   8672.00        0.03857        0.24460
   8673.00        0.03564        0.24083
   8674.00        0.03271        0.23703
   8675.00        0.02979        0.23317
   8676.00        0.02686        0.22926
   8677.00        0.02441        0.22533
   8678.00        0.02197        0.22136
   8679.00        0.01953        0.21736
   8680.00        0.01709        0.21333
   8681.00        0.01465        0.20927
   8682.00        0.01221        0.20520
   8683.00        0.00977        0.20111
   8684.00        0.00732        0.19702
   8685.00        0.00488        0.19290
   8686.00        0.00293        0.18880
   8687.00        0.00098        0.18468
   8688.00       -0.00098        0.18057
   8689.00       -0.00293        0.17648
   8690.00       -0.00488        0.17239
   8691.00       -0.00684        0.16832
   8692.00       -0.00830        0.16428
   8693.00       -0.00977        0.16026
   8694.00       -0.01123        0.15628
   8695.00       -0.01270        0.15233
   8696.00       -0.01416        0.14842
   8697.00       -0.01562        0.14455
   8698.00       -0.01660        0.14073
   8699.00       -0.01758        0.13696
   8700.00       -0.01855        0.13326
   8701.00       -0.01953        0.12959
   8702.00       -0.02051        0.12601
   8703.00       -0.02100        0.12248
   8704.00       -0.02148        0.11902
   8705.00       -0.02197        0.11565
   8706.00       -0.02246        0.11234
   8707.00       -0.02295        0.10910
   8708.00       -0.02295        0.10596
   8709.00       -0.02295        0.10289
   8710.00       -0.02295        0.09990
   8711.00       -0.02295        0.09702
   8712.00       -0.02295        0.09421
   8713.00       -0.02295        0.09149
   8714.00       -0.02295        0.08887
   8715.00       -0.02246        0.08633
   8716.00       -0.02197        0.08391
   8717.00       -0.02148        0.08156
   8718.00       -0.02100        0.07932
   8719.00       -0.02051        0.07715
   8720.00       -0.02002        0.07509
   8721.00       -0.01953        0.07312
   8722.00       -0.01904        0.07124
   8723.00       -0.01855        0.06946
   8724.00       -0.01758        0.06775
   8725.00       -0.01660        0.06615
   8726.00       -0.01562        0.06462
   8727.00       -0.01465        0.06317
   8728.00       -0.01367        0.06181
   8729.00       -0.01270        0.06053
   8730.00       -0.01172        0.05933
   8731.00       -0.01074        0.05820
   8732.00       -0.00977        0.05713
   8733.00       -0.00879        0.05612
   8734.00       -0.00781        0.05519
   8735.00       -0.00684        0.05432
   8736.00       -0.00586        0.05350
   8737.00       -0.00488        0.05272
   8738.00       -0.00391        0.05200
   8739.00       -0.00293        0.05132
   8740.00       -0.00244        0.05067
   8741.00       -0.00195        0.05006
   8742.00       -0.00146        0.04948
   8743.00       -0.00098        0.04892
   8744.00       -0.00049        0.04839
   8745.00        0.00000        0.04787
   8746.00        0.00049        0.04735
   8747.00        0.00098        0.04684
   8748.00        0.00146        0.04636
   8749.00        0.00195        0.04585
   8750.00        0.00244        0.04533
   8751.00        0.00293        0.04482
   8752.00        0.00293        0.04428
   8753.00        0.00293        0.04373
   8754.00        0.00293        0.04315
   8755.00        0.00293        0.04256
   8756.00        0.00293        0.04192
   8757.00        0.00293        0.04126
   8758.00        0.00293        0.04056
   8759.00        0.00293        0.03981
   8760.00        0.00293        0.03903
   8761.00        0.00244        0.03821
   8762.00        0.00195        0.03732
   8763.00        0.00146        0.03641
   8764.00        0.00098        0.03543
   8765.00        0.00049        0.03441
   8766.00        0.00000        0.03333
   8767.00       -0.00049        0.03220
   8768.00       -0.00098        0.03101
   8769.00       -0.00146        0.02975
   8770.00       -0.00244        0.02846
   8771.00       -0.00342        0.02710
   8772.00       -0.00439        0.02570
   8773.00       -0.00537        0.02423
   8774.00       -0.00635        0.02272
   8775.00       -0.00732        0.02115
   8776.00       -0.00830        0.01953
   8777.00       -0.00928        0.01787
   8778.00       -0.01025        0.01616
   8779.00       -0.01123        0.01440
   8780.00       -0.01221        0.01260
   8781.00       -0.01318        0.01077
   8782.00       -0.01416        0.00891
   8783.00       -0.01514        0.00700
   8784.00       -0.01660        0.00508
   8785.00       -0.01807        0.00313
   8786.00       -0.01953        0.00116
   8787.00       -0.02100       -0.00082
   8788.00       -0.02246       -0.00282
   8789.00       -0.02393       -0.00482
   8790.00       -0.02539       -0.00682
   8791.00       -0.02686       -0.00883
   8792.00       -0.02832       -0.01083
   8793.00       -0.02979       -0.01282
   8794.00       -0.03125       -0.01479
   8795.00       -0.03271       -0.01672
   8796.00       -0.03418       -0.01865
   8797.00       -0.03564       -0.02054
   8798.00       -0.03711       -0.02238
   8799.00       -0.03857       -0.02419
   8800.00       -0.04004       -0.02596
   8801.00       -0.04150       -0.02766
   8802.00       -0.04297       -0.02931
   8803.00       -0.04395       -0.03090
   8804.00       -0.04492       -0.03242
   8805.00       -0.04590       -0.03389
   8806.00       -0.04688       -0.03526
   8807.00       -0.04785       -0.03656
   8808.00       -0.04883       -0.03778
   8809.00       -0.04980       -0.03891
   8810.00       -0.05078       -0.03995
   8811.00       -0.05176       -0.04089
   8812.00       -0.05273       -0.04173
   8813.00       -0.05371       -0.04248
   8814.00       -0.05469       -0.04312
   8815.00       -0.05518       -0.04366
   8816.00       -0.05566       -0.04408
   8817.00       -0.05615       -0.04439
   8818.00       -0.05664       -0.04459
   8819.00       -0.05713       -0.04468
   8820.00       -0.05762       -0.04465
   8821.00       -0.05811       -0.04449
   8822.00       -0.05859       -0.04422
   8823.00       -0.05908       -0.04384
   8824.00       -0.05957       -0.04332
   8825.00       -0.05957       -0.04269
   8826.00       -0.05957       -0.04196
   8827.00       -0.05957       -0.04109
   8828.00       -0.05957       -0.04012
   8829.00       -0.05957       -0.03902
   8830.00       -0.05957       -0.03780
   8831.00       -0.05957       -0.03647
   8832.00       -0.05908       -0.03503
   8833.00       -0.05859       -0.03348
   8834.00       -0.05811       -0.03183
   8835.00       -0.05762       -0.03006
   8836.00       -0.05713       -0.02820
   8837.00       -0.05664       -0.02623
   8838.00       -0.05615       -0.02417
   8839.00       -0.05566       -0.02202
   8840.00       -0.05469       -0.01978
   8841.00       -0.05371       -0.01744
   8842.00       -0.05273       -0.01503
   8843.00       -0.05176       -0.01254
   8844.00       -0.05078       -0.00996
   8845.00       -0.04980       -0.00734
   8846.00       -0.04883       -0.00462
   8847.00       -0.04785       -0.00186
   8848.00       -0.04639        0.00096
   8849.00       -0.04492        0.00383
   8850.00       -0.04346        0.00676
   8851.00       -0.04199        0.00974
   8852.00       -0.04053        0.01274
   8853.00       -0.03906        0.01578
   8854.00       -0.03760        0.01886
   8855.00       -0.03613        0.02194
   8856.00       -0.03467        0.02507
   8857.00       -0.03271        0.02820
   8858.00       -0.03076        0.03134
   8859.00       -0.02881        0.03450
   8860.00       -0.02686        0.03766
   8861.00       -0.02490        0.04080
   8862.00       -0.02295        0.04395
   8863.00       -0.02100        0.04709
   8864.00       -0.01904        0.05022
   8865.00       -0.01709        0.05331
   8866.00       -0.01514        0.05640
   8867.00       -0.01318        0.05945
   8868.00       -0.01123        0.06248
   8869.00       -0.00928        0.06548
   8870.00       -0.00732        0.06844
   8871.00       -0.00537        0.07135
   8872.00       -0.00342        0.07423
   8873.00       -0.00146        0.07707
   8874.00        0.00049        0.07986
   8875.00        0.00244        0.08260
   8876.00        0.00439        0.08530
   8877.00        0.00635        0.08792
   8878.00        0.00830        0.09052
   8879.00        0.01025        0.09303
   8880.00        0.01172        0.09550
   8881.00        0.01318        0.09792
   8882.00        0.01465        0.10027
   8883.00        0.01611        0.10255
   8884.00        0.01758        0.10478
   8885.00        0.01904        0.10693
   8886.00        0.02051        0.10904
   8887.00        0.02197        0.11108
   8888.00        0.02344        0.11307
   8889.00        0.02441        0.11497
   8890.00        0.02539        0.11682
   8891.00        0.02637        0.11862
   8892.00        0.02734        0.12035
   8893.00        0.02832        0.12201
   8894.00        0.02930        0.12361
   8895.00        0.02979        0.12515
   8896.00        0.03027        0.12665
   8897.00        0.03076        0.12807
   8898.00        0.03125        0.12944
   8899.00        0.03174        0.13075
   8900.00        0.03174        0.13202
   8901.00        0.03174        0.13322
   8902.00        0.03174        0.13437
   8903.00        0.03174        0.13547
   8904.00        0.03174        0.13652
   8905.00        0.03125        0.13753
   8906.00        0.03076        0.13849
   8907.00        0.03027        0.13940
   8908.00        0.02979        0.14026
   8909.00        0.02930        0.14108
   8910.00        0.02881        0.14188
   8911.00        0.02783        0.14261
   8912.00        0.02686        0.14331
   8913.00        0.02588        0.14398
   8914.00        0.02490        0.14461
   8915.00        0.02393        0.14522
   8916.00        0.02295        0.14577
   8917.00        0.02148        0.14630
   8918.00        0.02002        0.14680
   8919.00        0.01855        0.14728
   8920.00        0.01709        0.14772
   8921.00        0.01562        0.14813
   8922.00        0.01416        0.14851
   8923.00        0.01270        0.14886
   8924.00        0.01123        0.14920
   8925.00        0.00977        0.14952
   8926.00        0.00830        0.14980
   8927.00        0.00635        0.15007
   8928.00        0.00439        0.15030
   8929.00        0.00244        0.15051
   8930.00        0.00049        0.15071
   8931.00       -0.00146        0.15088
   8932.00       -0.00342        0.15103
   8933.00       -0.00537        0.15117
   8934.00       -0.00732        0.15128
   8935.00       -0.00928        0.15137
   8936.00       -0.01123        0.15143
   8937.00       -0.01270        0.15147
   8938.00       -0.01416        0.15150
   8939.00       -0.01562        0.15150
   8940.00       -0.01709        0.15149
   8941.00       -0.01855        0.15146
   8942.00       -0.02002        0.15140
   8943.00       -0.02148        0.15131
   8944.00       -0.02295        0.15120
   8945.00       -0.02441        0.15108
   8946.00       -0.02588        0.15092
   8947.00       -0.02686        0.15074
   8948.00       -0.02783        0.15054
   8949.00       -0.02881        0.15031
   8950.00       -0.02979        0.15007
   8951.00       -0.03076        0.14980
   8952.00       -0.03174        0.14949
   8953.00       -0.03271        0.14917
   8954.00       -0.03320        0.14882
   8955.00       -0.03369        0.14844
   8956.00       -0.03418        0.14803
   8957.00       -0.03467        0.14758
   8958.00       -0.03516        0.14713
   8959.00       -0.03564        0.14662
   8960.00       -0.03564        0.14610
   8961.00       -0.03564        0.14554
   8962.00       -0.03564        0.14496
   8963.00       -0.03564        0.14433
   8964.00       -0.03564        0.14369
   8965.00       -0.03516        0.14301
   8966.00       -0.03467        0.14230
   8967.00       -0.03418        0.14156
   8968.00       -0.03369        0.14079
   8969.00       -0.03320        0.13998
   8970.00       -0.03271        0.13914
   8971.00       -0.03223        0.13828
   8972.00       -0.03125        0.13737
   8973.00       -0.03027        0.13644
   8974.00       -0.02930        0.13547
   8975.00       -0.02832        0.13448
   8976.00       -0.02734        0.13344
   8977.00       -0.02637        0.13239
   8978.00       -0.02539        0.13129
   8979.00       -0.02441        0.13016
   8980.00       -0.02344        0.12900
   8981.00       -0.02246        0.12781
   8982.00       -0.02148        0.12659
   8983.00       -0.02051        0.12534
   8984.00       -0.01953        0.12405
   8985.00       -0.01855        0.12273
   8986.00       -0.01758        0.12138
   8987.00       -0.01660        0.12001
   8988.00       -0.01562        0.11861
   8989.00       -0.01465        0.11717
   8990.00       -0.01367        0.11571
   8991.00       -0.01270        0.11423
   8992.00       -0.01172        0.11270
   8993.00       -0.01074        0.11115
   8994.00       -0.00977        0.10957
   8995.00       -0.00879        0.10797
   8996.00       -0.00781        0.10634
   8997.00       -0.00684        0.10469
   8998.00       -0.00586        0.10300
   8999.00       -0.00488        0.10129
   9000.00       -0.00391        0.09955
   9001.00       -0.00293        0.09779
   9002.00       -0.00244        0.09601
   9003.00       -0.00195        0.09419
   9004.00       -0.00146        0.09236
   9005.00       -0.00098        0.09050
   9006.00       -0.00049        0.08861
   9007.00        0.00000        0.08670
   9008.00        0.00049        0.08476
   9009.00        0.00049        0.08281
   9010.00        0.00049        0.08084
   9011.00        0.00049        0.07883
   9012.00        0.00049        0.07680
   9013.00        0.00049        0.07475
   9014.00        0.00049        0.07268
   9015.00        0.00049        0.07059
   9016.00        0.00000        0.06848
   9017.00       -0.00049        0.06635
   9018.00       -0.00098        0.06418
   9019.00       -0.00146        0.06200
   9020.00       -0.00195        0.05980
   9021.00       -0.00244        0.05757
   9022.00       -0.00293        0.05533
   9023.00       -0.00391        0.05305
   9024.00       -0.00488        0.05077
   9025.00       -0.00586        0.04846
   9026.00       -0.00684        0.04613
   9027.00       -0.00781        0.04378
   9028.00       -0.00879        0.04141
   9029.00       -0.00977        0.03902
   9030.00       -0.01074        0.03661
   9031.00       -0.01172        0.03418
   9032.00       -0.01270        0.03174
   9033.00       -0.01367        0.02927
   9034.00       -0.01465        0.02678
   9035.00       -0.01562        0.02428
   9036.00       -0.01660        0.02176
   9037.00       -0.01758        0.01921
   9038.00       -0.01904        0.01666
   9039.00       -0.02051        0.01408
   9040.00       -0.02148        0.01151
   9041.00       -0.02246        0.00890
   9042.00       -0.02344        0.00629
   9043.00       -0.02441        0.00365
   9044.00       -0.02539        0.00101
   9045.00       -0.02637       -0.00165
   9046.00       -0.02734       -0.00432
   9047.00       -0.02832       -0.00700
   9048.00       -0.02930       -0.00970
   9049.00       -0.03027       -0.01241
   9050.00       -0.03125       -0.01511
   9051.00       -0.03223       -0.01782
   9052.00       -0.03320       -0.02055
   9053.00       -0.03369       -0.02328
   9054.00       -0.03418       -0.02602
   9055.00       -0.03467       -0.02876
   9056.00       -0.03516       -0.03149
   9057.00       -0.03564       -0.03424
   9058.00       -0.03613       -0.03699
   9059.00       -0.03613       -0.03972
   9060.00       -0.03613       -0.04247
   9061.00       -0.03613       -0.04520
   9062.00       -0.03613       -0.04793
   9063.00       -0.03613       -0.05064
   9064.00       -0.03564       -0.05336
   9065.00       -0.03516       -0.05608
   9066.00       -0.03467       -0.05876
   9067.00       -0.03418       -0.06145
   9068.00       -0.03369       -0.06412
   9069.00       -0.03271       -0.06677
   9070.00       -0.03174       -0.06940
   9071.00       -0.03076       -0.07202
   9072.00       -0.02979       -0.07462
   9073.00       -0.02832       -0.07719
   9074.00       -0.02686       -0.07974
   9075.00       -0.02539       -0.08226
   9076.00       -0.02393       -0.08476
   9077.00       -0.02246       -0.08723
   9078.00       -0.02051       -0.08968
   9079.00       -0.01855       -0.09207
   9080.00       -0.01660       -0.09445
   9081.00       -0.01465       -0.09679
   9082.00       -0.01270       -0.09908
   9083.00       -0.01025       -0.10133
   9084.00       -0.00781       -0.10356
   9085.00       -0.00537       -0.10573
   9086.00       -0.00293       -0.10786
   9087.00       -0.00049       -0.10994
   9088.00        0.00195       -0.11198
   9089.00        0.00439       -0.11397
   9090.00        0.00684       -0.11589
   9091.00        0.00977       -0.11778
   9092.00        0.01270       -0.11960
   9093.00        0.01562       -0.12137
   9094.00        0.01855       -0.12308
   9095.00        0.02148       -0.12474
   9096.00        0.02441       -0.12633
   9097.00        0.02734       -0.12785
   9098.00        0.03027       -0.12932
   9099.00        0.03320       -0.13071
   9100.00        0.03613       -0.13205
   9101.00        0.03906       -0.13330
   9102.00        0.04199       -0.13451
   9103.00        0.04492       -0.13562
   9104.00        0.04785       -0.13667
   9105.00        0.05078       -0.13765
   9106.00        0.05322       -0.13855
   9107.00        0.05566       -0.13937
   9108.00        0.05811       -0.14012
   9109.00        0.06055       -0.14079
   9110.00        0.06299       -0.14137
   9111.00        0.06543       -0.14189
   9112.00        0.06787       -0.14232
   9113.00        0.07031       -0.14265
   9114.00        0.07227       -0.14293
   9115.00        0.07422       -0.14311
   9116.00        0.07617       -0.14320
   9117.00        0.07812       -0.14322
   9118.00        0.08008       -0.14314
   9119.00        0.08154       -0.14299
   9120.00        0.08301       -0.14275
   9121.00        0.08447       -0.14241
   9122.00        0.08594       -0.14200
   9123.00        0.08740       -0.14148
   9124.00        0.08838       -0.14090
   9125.00        0.08936       -0.14021
   9126.00        0.09033       -0.13945
   9127.00        0.09131       -0.13860
   9128.00        0.09180       -0.13765
   9129.00        0.09229       -0.13663
   9130.00        0.09277       -0.13551
   9131.00        0.09326       -0.13431
   9132.00        0.09326       -0.13303
   9133.00        0.09326       -0.13165
   9134.00        0.09326       -0.13019
   9135.00        0.09326       -0.12866
   9136.00        0.09326       -0.12703
   9137.00        0.09277       -0.12532
   9138.00        0.09229       -0.12354
   9139.00        0.09180       -0.12167
   9140.00        0.09131       -0.11974
   9141.00        0.09033       -0.11771
   9142.00        0.08936       -0.11562
   9143.00        0.08838       -0.11343
   9144.00        0.08740       -0.11119
   9145.00        0.08643       -0.10887
   9146.00        0.08545       -0.10649
   9147.00        0.08398       -0.10403
   9148.00        0.08252       -0.10152
   9149.00        0.08105       -0.09892
   9150.00        0.07959       -0.09628
   9151.00        0.07812       -0.09358
   9152.00        0.07666       -0.09082
   9153.00        0.07471       -0.08800
   9154.00        0.07275       -0.08513
   9155.00        0.07080       -0.08221
   9156.00        0.06885       -0.07924
   9157.00        0.06689       -0.07623
   9158.00        0.06494       -0.07318
   9159.00        0.06299       -0.07010
   9160.00        0.06104       -0.06697
   9161.00        0.05908       -0.06381
   9162.00        0.05713       -0.06062
   9163.00        0.05469       -0.05740
   9164.00        0.05225       -0.05417
   9165.00        0.04980       -0.05090
   9166.00        0.04736       -0.04762
   9167.00        0.04492       -0.04433
   9168.00        0.04248       -0.04103
   9169.00        0.04004       -0.03772
   9170.00        0.03760       -0.03441
   9171.00        0.03516       -0.03110
   9172.00        0.03271       -0.02777
   9173.00        0.03027       -0.02448
   9174.00        0.02783       -0.02118
   9175.00        0.02539       -0.01788
   9176.00        0.02295       -0.01462
   9177.00        0.02051       -0.01137
   9178.00        0.01807       -0.00813
   9179.00        0.01562       -0.00493
   9180.00        0.01318       -0.00175
   9181.00        0.01074        0.00140
   9182.00        0.00830        0.00452
   9183.00        0.00586        0.00758
   9184.00        0.00342        0.01062
   9185.00        0.00098        0.01363
   9186.00       -0.00146        0.01657
   9187.00       -0.00391        0.01947
   9188.00       -0.00586        0.02232
   9189.00       -0.00781        0.02513
   9190.00       -0.00977        0.02788
   9191.00       -0.01172        0.03056
   9192.00       -0.01367        0.03319
   9193.00       -0.01562        0.03577
   9194.00       -0.01758        0.03827
   9195.00       -0.01953        0.04071
   9196.00       -0.02148        0.04309
   9197.00       -0.02344        0.04541
   9198.00       -0.02539        0.04765
   9199.00       -0.02734        0.04984
   9200.00       -0.02930        0.05194
   9201.00       -0.03125        0.05397
   9202.00       -0.03271        0.05594
   9203.00       -0.03418        0.05783
   9204.00       -0.03564        0.05966
   9205.00       -0.03711        0.06142
   9206.00       -0.03857        0.06310
   9207.00       -0.04004        0.06470
   9208.00       -0.04150        0.06624
   9209.00       -0.04297        0.06770
   9210.00       -0.04443        0.06909
   9211.00       -0.04590        0.07042
   9212.00       -0.04736        0.07169
   9213.00       -0.04883        0.07286
   9214.00       -0.04980        0.07399
   9215.00       -0.05078        0.07504
   9216.00       -0.05176        0.07603
   9217.00       -0.05273        0.07697
   9218.00       -0.05371        0.07784
   9219.00       -0.05469        0.07864
   9220.00       -0.05566        0.07939
   9221.00       -0.05664        0.08008
   9222.00       -0.05762        0.08072
   9223.00       -0.05859        0.08130
   9224.00       -0.05957        0.08185
   9225.00       -0.06006        0.08234
   9226.00       -0.06055        0.08278
   9227.00       -0.06104        0.08318
   9228.00       -0.06152        0.08353
   9229.00       -0.06201        0.08385
   9230.00       -0.06250        0.08414
   9231.00       -0.06299        0.08438
   9232.00       -0.06348        0.08459
   9233.00       -0.06396        0.08479
   9234.00       -0.06445        0.08495
   9235.00       -0.06494        0.08510
   9236.00       -0.06494        0.08521
   9237.00       -0.06494        0.08531
   9238.00       -0.06494        0.08539
   9239.00       -0.06494        0.08545
   9240.00       -0.06494        0.08551
   9241.00       -0.06494        0.08556
   9242.00       -0.06494        0.08559
   9243.00       -0.06494        0.08562
   9244.00       -0.06494        0.08565
   9245.00       -0.06494        0.08568
   9246.00       -0.06494        0.08571
   9247.00       -0.06494        0.08574
   9248.00       -0.06445        0.08577
   9249.00       -0.06396        0.08582
   9250.00       -0.06348        0.08586
   9251.00       -0.06299        0.08594
   9252.00       -0.06250        0.08601
   9253.00       -0.06201        0.08609
   9254.00       -0.06152        0.08620
   9255.00       -0.06104        0.08632
   9256.00       -0.06055        0.08646
   9257.00       -0.06006        0.08661
   9258.00       -0.05957        0.08679
   9259.00       -0.05908        0.08699
   9260.00       -0.05859        0.08720
   9261.00       -0.05811        0.08745
   9262.00       -0.05762        0.08771
   9263.00       -0.05713        0.08800
   9264.00       -0.05664        0.08830
   9265.00       -0.05615        0.08864
   9266.00       -0.05566        0.08900
   9267.00       -0.05518        0.08939
   9268.00       -0.05469        0.08980
   9269.00       -0.05420        0.09024
   9270.00       -0.05371        0.09070
   9271.00       -0.05322        0.09117
   9272.00       -0.05273        0.09169
   9273.00       -0.05225        0.09222
   9274.00       -0.05176        0.09277
   9275.00       -0.05127        0.09335
   9276.00       -0.05078        0.09396
   9277.00       -0.05029        0.09459
   9278.00       -0.04980        0.09523
   9279.00       -0.04932        0.09590
   9280.00       -0.04883        0.09659
   9281.00       -0.04834        0.09731
   9282.00       -0.04785        0.09802
   9283.00       -0.04736        0.09875
   9284.00       -0.04688        0.09952
   9285.00       -0.04639        0.10028
   9286.00       -0.04590        0.10107
   9287.00       -0.04541        0.10187
   9288.00       -0.04492        0.10268
   9289.00       -0.04443        0.10349
   9290.00       -0.04395        0.10431
   9291.00       -0.04346        0.10513
   9292.00       -0.04297        0.10597
   9293.00       -0.04248        0.10680
   9294.00       -0.04199        0.10764
   9295.00       -0.04150        0.10847
   9296.00       -0.04102        0.10931
   9297.00       -0.04053        0.11014
   9298.00       -0.04004        0.11098
   9299.00       -0.03955        0.11179
   9300.00       -0.03906        0.11261
   9301.00       -0.03857        0.11340
   9302.00       -0.03809        0.11420
   9303.00       -0.03760        0.11497
   9304.00       -0.03711        0.11572
   9305.00       -0.03662        0.11647
   9306.00       -0.03613        0.11719
   9307.00       -0.03564        0.11789
   9308.00       -0.03516        0.11858
   9309.00       -0.03467        0.11922
   9310.00       -0.03418        0.11984
   9311.00       -0.03369        0.12045
   9312.00       -0.03320        0.12102
   9313.00       -0.03271        0.12155
   9314.00       -0.03223        0.12204
   9315.00       -0.03174        0.12250
   9316.00       -0.03125        0.12292
   9317.00       -0.03076        0.12331
   9318.00       -0.03027        0.12364
   9319.00       -0.02930        0.12393
   9320.00       -0.02832        0.12418
   9321.00       -0.02734        0.12437
   9322.00       -0.02637        0.12453
   9323.00       -0.02539        0.12462
   9324.00       -0.02441        0.12465
   9325.00       -0.02344        0.12463
   9326.00       -0.02246        0.12454
   9327.00       -0.02148        0.12440
   9328.00       -0.02051        0.12421
   9329.00       -0.01953        0.12393
   9330.00       -0.01855        0.12360
   9331.00       -0.01758        0.12320
   9332.00       -0.01660        0.12273
   9333.00       -0.01562        0.12218
   9334.00       -0.01465        0.12155
   9335.00       -0.01367        0.12086
   9336.00       -0.01221        0.12009
   9337.00       -0.01074        0.11923
   9338.00       -0.00928        0.11830
   9339.00       -0.00781        0.11728
   9340.00       -0.00635        0.11618
   9341.00       -0.00488        0.11501
   9342.00       -0.00342        0.11372
   9343.00       -0.00195        0.11237
   9344.00       -0.00049        0.11093
   9345.00        0.00098        0.10939
   9346.00        0.00244        0.10777
   9347.00        0.00391        0.10605
   9348.00        0.00537        0.10425
   9349.00        0.00684        0.10234
   9350.00        0.00830        0.10036
   9351.00        0.00977        0.09827
   9352.00        0.01074        0.09608
   9353.00        0.01172        0.09383
   9354.00        0.01270        0.09146
   9355.00        0.01367        0.08900
   9356.00        0.01465        0.08646
   9357.00        0.01562        0.08382
   9358.00        0.01660        0.08109
   9359.00        0.01758        0.07826
   9360.00        0.01855        0.07535
   9361.00        0.01953        0.07234
   9362.00        0.02051        0.06926
   9363.00        0.02100        0.06609
   9364.00        0.02148        0.06284
   9365.00        0.02197        0.05949
   9366.00        0.02246        0.05608
   9367.00        0.02295        0.05258
   9368.00        0.02344        0.04901
   9369.00        0.02393        0.04536
   9370.00        0.02393        0.04164
   9371.00        0.02393        0.03787
   9372.00        0.02393        0.03401
   9373.00        0.02393        0.03011
   9374.00        0.02393        0.02614
   9375.00        0.02393        0.02211
   9376.00        0.02393        0.01804
   9377.00        0.02344        0.01392
   9378.00        0.02295        0.00974
   9379.00        0.02246        0.00552
   9380.00        0.02197        0.00128
   9381.00        0.02148       -0.00299
   9382.00        0.02100       -0.00731
   9383.00        0.02002       -0.01164
   9384.00        0.01904       -0.01599
   9385.00        0.01807       -0.02037
   9386.00        0.01709       -0.02475
   9387.00        0.01611       -0.02913
   9388.00        0.01514       -0.03352
   9389.00        0.01416       -0.03792
   9390.00        0.01270       -0.04230
   9391.00        0.01123       -0.04666
   9392.00        0.00977       -0.05103
   9393.00        0.00830       -0.05536
   9394.00        0.00684       -0.05966
   9395.00        0.00537       -0.06395
   9396.00        0.00391       -0.06819
   9397.00        0.00244       -0.07240
   9398.00        0.00098       -0.07655
   9399.00       -0.00049       -0.08067
   9400.00       -0.00195       -0.08475
   9401.00       -0.00342       -0.08875
   9402.00       -0.00488       -0.09270
   9403.00       -0.00635       -0.09659
   9404.00       -0.00781       -0.10040
   9405.00       -0.00928       -0.10416
   9406.00       -0.01074       -0.10783
   9407.00       -0.01221       -0.11143
   9408.00       -0.01367       -0.11494
   9409.00       -0.01514       -0.11838
   9410.00       -0.01660       -0.12173
   9411.00       -0.01807       -0.12498
   9412.00       -0.01953       -0.12816
   9413.00       -0.02100       -0.13123
   9414.00       -0.02246       -0.13420
   9415.00       -0.02393       -0.13708
   9416.00       -0.02490       -0.13986
   9417.00       -0.02588       -0.14253
   9418.00       -0.02686       -0.14511
   9419.00       -0.02783       -0.14758
   9420.00       -0.02881       -0.14996
   9421.00       -0.02979       -0.15222
   9422.00       -0.03076       -0.15439
   9423.00       -0.03125       -0.15645
   9424.00       -0.03174       -0.15840
   9425.00       -0.03223       -0.16025
   9426.00       -0.03271       -0.16199
   9427.00       -0.03320       -0.16364
   9428.00       -0.03320       -0.16518
   9429.00       -0.03320       -0.16661
   9430.00       -0.03320       -0.16795
   9431.00       -0.03320       -0.16920
   9432.00       -0.03320       -0.17035
   9433.00       -0.03320       -0.17140
   9434.00       -0.03271       -0.17236
   9435.00       -0.03223       -0.17325
   9436.00       -0.03174       -0.17403
   9437.00       -0.03125       -0.17474
   9438.00       -0.03076       -0.17535
   9439.00       -0.02979       -0.17590
   9440.00       -0.02881       -0.17638
   9441.00       -0.02783       -0.17677
   9442.00       -0.02686       -0.17709
   9443.00       -0.02588       -0.17737
   9444.00       -0.02490       -0.17757
   9445.00       -0.02344       -0.17770
   9446.00       -0.02197       -0.17780
   9447.00       -0.02051       -0.17783
   9448.00       -0.01904       -0.17781
   9449.00       -0.01758       -0.17775
   9450.00       -0.01611       -0.17766
   9451.00       -0.01465       -0.17752
   9452.00       -0.01318       -0.17735
   9453.00       -0.01123       -0.17715
   9454.00       -0.00928       -0.17693
   9455.00       -0.00732       -0.17667
   9456.00       -0.00537       -0.17639
   9457.00       -0.00342       -0.17612
   9458.00       -0.00146       -0.17581
   9459.00        0.00049       -0.17549
   9460.00        0.00244       -0.17517
   9461.00        0.00439       -0.17485
   9462.00        0.00635       -0.17453
   9463.00        0.00830       -0.17421
   9464.00        0.01025       -0.17389
   9465.00        0.01221       -0.17357
   9466.00        0.01416       -0.17326
   9467.00        0.01611       -0.17296
   9468.00        0.01758       -0.17267
   9469.00        0.01904       -0.17239
   9470.00        0.02051       -0.17213
   9471.00        0.02197       -0.17189
   9472.00        0.02344       -0.17166
   9473.00        0.02490       -0.17146
   9474.00        0.02637       -0.17126
   9475.00        0.02783       -0.17110
   9476.00        0.02881       -0.17094
   9477.00        0.02979       -0.17082
   9478.00        0.03076       -0.17070
   9479.00        0.03174       -0.17061
   9480.00        0.03271       -0.17053
   9481.00        0.03369       -0.17049
   9482.00        0.03418       -0.17044
   9483.00        0.03467       -0.17043
   9484.00        0.03516       -0.17043
   9485.00        0.03564       -0.17043
   9486.00        0.03613       -0.17046
   9487.00        0.03613       -0.17049
   9488.00        0.03613       -0.17053
   9489.00        0.03613       -0.17058
   9490.00        0.03613       -0.17064
   9491.00        0.03613       -0.17070
   9492.00        0.03613       -0.17076
   9493.00        0.03564       -0.17081
   9494.00        0.03516       -0.17087
   9495.00        0.03467       -0.17091
   9496.00        0.03418       -0.17094
   9497.00        0.03369       -0.17097
   9498.00        0.03320       -0.17099
   9499.00        0.03223       -0.17097
   9500.00        0.03125       -0.17094
   9501.00        0.03027       -0.17090
   9502.00        0.02930       -0.17081
   9503.00        0.02832       -0.17070
   9504.00        0.02734       -0.17056
   9505.00        0.02637       -0.17038
   9506.00        0.02490       -0.17017
   9507.00        0.02344       -0.16991
   9508.00        0.02197       -0.16960
   9509.00        0.02051       -0.16925
   9510.00        0.01904       -0.16884
   9511.00        0.01758       -0.16838
   9512.00        0.01611       -0.16786
   9513.00        0.01465       -0.16730
   9514.00        0.01318       -0.16666
   9515.00        0.01172       -0.16595
   9516.00        0.01025       -0.16519
   9517.00        0.00879       -0.16437
   9518.00        0.00732       -0.16345
   9519.00        0.00586       -0.16248
   9520.00        0.00439       -0.16142
   9521.00        0.00293       -0.16029
   9522.00        0.00146       -0.15909
   9523.00        0.00000       -0.15779
   9524.00       -0.00146       -0.15643
   9525.00       -0.00293       -0.15498
   9526.00       -0.00439       -0.15344
   9527.00       -0.00586       -0.15182
   9528.00       -0.00732       -0.15012
   9529.00       -0.00879       -0.14832
   9530.00       -0.01025       -0.14644
   9531.00       -0.01172       -0.14447
   9532.00       -0.01318       -0.14241
   9533.00       -0.01465       -0.14027
   9534.00       -0.01611       -0.13803
   9535.00       -0.01758       -0.13571
   9536.00       -0.01904       -0.13330
   9537.00       -0.02051       -0.13080
   9538.00       -0.02197       -0.12822
   9539.00       -0.02344       -0.12555
   9540.00       -0.02490       -0.12280
   9541.00       -0.02637       -0.11996
   9542.00       -0.02783       -0.11703
   9543.00       -0.02930       -0.11403
   9544.00       -0.03027       -0.11095
   9545.00       -0.03125       -0.10779
   9546.00       -0.03223       -0.10455
   9547.00       -0.03320       -0.10124
   9548.00       -0.03418       -0.09784
   9549.00       -0.03516       -0.09439
   9550.00       -0.03613       -0.09085
   9551.00       -0.03711       -0.08725
   9552.00       -0.03809       -0.08359
   9553.00       -0.03906       -0.07986
   9554.00       -0.04004       -0.07607
   9555.00       -0.04102       -0.07222
   9556.00       -0.04199       -0.06831
   9557.00       -0.04297       -0.06435
   9558.00       -0.04346       -0.06033
   9559.00       -0.04395       -0.05626
   9560.00       -0.04443       -0.05215
   9561.00       -0.04492       -0.04799
   9562.00       -0.04541       -0.04379
   9563.00       -0.04590       -0.03955
   9564.00       -0.04639       -0.03526
   9565.00       -0.04688       -0.03094
   9566.00       -0.04736       -0.02660
   9567.00       -0.04785       -0.02222
   9568.00       -0.04834       -0.01781
   9569.00       -0.04883       -0.01337
   9570.00       -0.04932       -0.00890
   9571.00       -0.04980       -0.00441
   9572.00       -0.05029        0.00009
   9573.00       -0.05029        0.00461
   9574.00       -0.05029        0.00916
   9575.00       -0.05029        0.01370
   9576.00       -0.05029        0.01826
   9577.00       -0.05029        0.02284
   9578.00       -0.05029        0.02742
   9579.00       -0.05029        0.03200
   9580.00       -0.05029        0.03659
   9581.00       -0.05029        0.04118
   9582.00       -0.05029        0.04578
   9583.00       -0.05029        0.05037
   9584.00       -0.05029        0.05495
   9585.00       -0.05029        0.05952
   9586.00       -0.05029        0.06410
   9587.00       -0.04980        0.06868
   9588.00       -0.04932        0.07323
   9589.00       -0.04883        0.07777
   9590.00       -0.04834        0.08231
   9591.00       -0.04785        0.08684
   9592.00       -0.04736        0.09134
   9593.00       -0.04688        0.09583
   9594.00       -0.04639        0.10030
   9595.00       -0.04590        0.10475
   9596.00       -0.04541        0.10918
   9597.00       -0.04492        0.11359
   9598.00       -0.04443        0.11798
   9599.00       -0.04346        0.12234
   9600.00       -0.04248        0.12669
   9601.00       -0.04150        0.13100
   9602.00       -0.04053        0.13528
   9603.00       -0.03955        0.13956
   9604.00       -0.03857        0.14378
   9605.00       -0.03760        0.14799
   9606.00       -0.03662        0.15216
   9607.00       -0.03564        0.15630
   9608.00       -0.03467        0.16042
   9609.00       -0.03369        0.16449
   9610.00       -0.03223        0.16852
   9611.00       -0.03076        0.17253
   9612.00       -0.02930        0.17650
   9613.00       -0.02783        0.18042
   9614.00       -0.02637        0.18431
   9615.00       -0.02490        0.18817
   9616.00       -0.02344        0.19199
   9617.00       -0.02197        0.19576
   9618.00       -0.02051        0.19948
   9619.00       -0.01904        0.20316
   9620.00       -0.01758        0.20679
   9621.00       -0.01611        0.21039
   9622.00       -0.01465        0.21393
   9623.00       -0.01318        0.21742
   9624.00       -0.01172        0.22087
   9625.00       -0.01025        0.22427
   9626.00       -0.00879        0.22762
   9627.00       -0.00732        0.23091
   9628.00       -0.00586        0.23415
   9629.00       -0.00439        0.23734
   9630.00       -0.00293        0.24046
   9631.00       -0.00146        0.24353
   9632.00        0.00000        0.24655
   9633.00        0.00146        0.24950
   9634.00        0.00293        0.25240
   9635.00        0.00439        0.25523
   9636.00        0.00586        0.25801
   9637.00        0.00732        0.26071
   9638.00        0.00879        0.26337
   9639.00        0.01025        0.26595
   9640.00        0.01172        0.26846
   9641.00        0.01318        0.27090
   9642.00        0.01465        0.27328
   9643.00        0.01611        0.27560
   9644.00        0.01758        0.27785
   9645.00        0.01904        0.28001
   9646.00        0.02051        0.28212
   9647.00        0.02197        0.28415
   9648.00        0.02344        0.28612
   9649.00        0.02490        0.28801
   9650.00        0.02637        0.28983
   9651.00        0.02734        0.29156
   9652.00        0.02832        0.29323
   9653.00        0.02930        0.29483
   9654.00        0.03027        0.29636
   9655.00        0.03125        0.29781
   9656.00        0.03223        0.29918
   9657.00        0.03320        0.30048
   9658.00        0.03418        0.30170
   9659.00        0.03516        0.30284
   9660.00        0.03613        0.30392
   9661.00        0.03662        0.30493
   9662.00        0.03711        0.30586
   9663.00        0.03760        0.30672
   9664.00        0.03809        0.30750
   9665.00        0.03857        0.30821
   9666.00        0.03906        0.30885
   9667.00        0.03955        0.30943
   9668.00        0.04004        0.30992
   9669.00        0.04004        0.31036
   9670.00        0.04004        0.31073
   9671.00        0.04004        0.31102
   9672.00        0.04004        0.31125
   9673.00        0.04004        0.31142
   9674.00        0.04004        0.31151
   9675.00        0.04004        0.31155
   9676.00        0.04004        0.31154
   9677.00        0.04004        0.31145
   9678.00        0.04004        0.31131
   9679.00        0.03955        0.31111
   9680.00        0.03906        0.31085
   9681.00        0.03857        0.31055
   9682.00        0.03809        0.31018
   9683.00        0.03760        0.30977
   9684.00        0.03711        0.30931
   9685.00        0.03662        0.30881
   9686.00        0.03613        0.30826
   9687.00        0.03564        0.30765
   9688.00        0.03516        0.30701
   9689.00        0.03467        0.30634
   9690.00        0.03418        0.30562
   9691.00        0.03369        0.30486
   9692.00        0.03271        0.30408
   9693.00        0.03174        0.30325
   9694.00        0.03076        0.30240
   9695.00        0.02979        0.30151
   9696.00        0.02881        0.30061
   9697.00        0.02783        0.29967
   9698.00        0.02686        0.29872
   9699.00        0.02588        0.29774
   9700.00        0.02490        0.29674
   9701.00        0.02393        0.29573
   9702.00        0.02295        0.29469
   9703.00        0.02197        0.29366
   9704.00        0.02100        0.29259
   9705.00        0.02002        0.29152
   9706.00        0.01904        0.29045
   9707.00        0.01807        0.28937
   9708.00        0.01709        0.28828
   9709.00        0.01611        0.28719
   9710.00        0.01514        0.28609
   9711.00        0.01416        0.28499
   9712.00        0.01318        0.28391
   9713.00        0.01221        0.28281
   9714.00        0.01123        0.28172
   9715.00        0.01025        0.28064
   9716.00        0.00928        0.27956
   9717.00        0.00830        0.27849
   9718.00        0.00732        0.27742
   9719.00        0.00635        0.27638
   9720.00        0.00537        0.27533
   9721.00        0.00439        0.27431
   9722.00        0.00342        0.27328
   9723.00        0.00244        0.27229
   9724.00        0.00146        0.27130
   9725.00        0.00049        0.27034
   9726.00       -0.00049        0.26938
   9727.00       -0.00146        0.26845
   9728.00       -0.00244        0.26752
   9729.00       -0.00293        0.26662
   9730.00       -0.00342        0.26573
   9731.00       -0.00391        0.26488
   9732.00       -0.00439        0.26404
   9733.00       -0.00488        0.26321
   9734.00       -0.00537        0.26241
   9735.00       -0.00586        0.26163
   9736.00       -0.00635        0.26086
   9737.00       -0.00684        0.26012
   9738.00       -0.00781        0.25940
   9739.00       -0.00879        0.25871
   9740.00       -0.00977        0.25803
   9741.00       -0.01074        0.25737
   9742.00       -0.01172        0.25674
   9743.00       -0.01270        0.25613
   9744.00       -0.01367        0.25554
   9745.00       -0.01465        0.25497
   9746.00       -0.01562        0.25443
   9747.00       -0.01660        0.25389
   9748.00       -0.01758        0.25339
   9749.00       -0.01855        0.25290
   9750.00       -0.01953        0.25243
   9751.00       -0.02051        0.25198
   9752.00       -0.02148        0.25154
   9753.00       -0.02246        0.25113
   9754.00       -0.02344        0.25075
   9755.00       -0.02441        0.25037
[truncated: 42,846 more chars]
