# Supplementary material for: The near-field tsunami generated by the 15 January 2022 eruption of the Hunga Tonga-Hunga Ha’apai volcano and its impact on Tongatapu, Tonga
Source: Sci Rep. 2022 Sep 7;12:15187. doi: 10.1038/s41598-022-19486-w (PMC9452557; doi:10.1038/s41598-022-19486-w)
Supplement: Supplementary file 4 — Supplementary Information 4. [file 41598_2022_19486_MOESM4_ESM.zip › Output-Point_R0_600TNT.txt]

      0.00        0.00000        0.00000
      1.00        0.00000        0.00000
      2.00        0.00000        0.00000
      3.00        0.00000        0.00000
      4.00        0.00000        0.00000
      5.00        0.00000        0.00000
      6.00        0.00000        0.00000
      7.00        0.00000        0.00000
      8.00        0.00000        0.00000
      9.00        0.00000        0.00000
     10.00        0.00000        0.00000
     11.00        0.00000        0.00000
     12.00        0.00000        0.00000
     13.00        0.00000        0.00000
     14.00        0.00000        0.00000
     15.00        0.00000        0.00000
     16.00        0.00000        0.00000
     17.00        0.00000        0.00000
     18.00        0.00000        0.00000
     19.00        0.00000        0.00000
     20.00        0.00000        0.00000
     21.00        0.00000        0.00000
     22.00        0.00000        0.00000
     23.00        0.00000        0.00000
     24.00        0.00000        0.00000
     25.00        0.00000        0.00000
     26.00        0.00000        0.00000
     27.00        0.00000        0.00000
     28.00        0.00000        0.00000
     29.00        0.00000        0.00000
     30.00        0.00000        0.00000
     31.00        0.00000        0.00000
     32.00        0.00000        0.00000
     33.00        0.00000        0.00000
     34.00        0.00000        0.00000
     35.00        0.00000        0.00000
     36.00        0.00000        0.00000
     37.00        0.00000        0.00000
     38.00        0.00000        0.00000
     39.00        0.00000        0.00000
     40.00        0.00000        0.00000
     41.00        0.00000        0.00000
     42.00        0.00000        0.00000
     43.00        0.00000        0.00000
     44.00        0.00000        0.00000
     45.00        0.00000        0.00000
     46.00        0.00000        0.00000
     47.00        0.00000        0.00000
     48.00        0.00000        0.00000
     49.00        0.00000        0.00000
     50.00        0.00000        0.00000
     51.00        0.00000        0.00000
     52.00        0.00000        0.00000
     53.00        0.00000        0.00000
     54.00        0.00000        0.00000
     55.00        0.00000        0.00000
     56.00        0.00000        0.00000
     57.00        0.00000        0.00000
     58.00        0.00000        0.00000
     59.00        0.00000        0.00000
     60.00        0.00000        0.00000
     61.00        0.00000        0.00000
     62.00        0.00000        0.00000
     63.00        0.00000        0.00000
     64.00        0.00000        0.00000
     65.00        0.00000        0.00000
     66.00        0.00000        0.00000
     67.00        0.00000        0.00000
     68.00        0.00000        0.00000
     69.00        0.00000        0.00000
     70.00        0.00000        0.00000
     71.00        0.00000        0.00000
     72.00        0.00000        0.00000
     73.00        0.00000        0.00000
     74.00        0.00000        0.00000
     75.00        0.00000        0.00000
     76.00        0.00000        0.00000
     77.00        0.00000        0.00000
     78.00        0.00000        0.00000
     79.00        0.00000        0.00000
     80.00        0.00000        0.00000
     81.00        0.00000        0.00000
     82.00        0.00000        0.00000
     83.00        0.00000        0.00000
     84.00        0.00000        0.00000
     85.00        0.00000        0.00000
     86.00        0.00000        0.00000
     87.00        0.00000        0.00000
     88.00        0.00000        0.00000
     89.00        0.00000        0.00000
     90.00        0.00000        0.00000
     91.00        0.00000        0.00000
     92.00        0.00000        0.00000
     93.00        0.00000        0.00000
     94.00        0.00000        0.00000
     95.00        0.00000        0.00000
     96.00        0.00000        0.00000
     97.00        0.00000        0.00000
     98.00        0.00000        0.00000
     99.00        0.00000        0.00000
    100.00        0.00000        0.00000
    101.00        0.00000        0.00000
    102.00        0.00000        0.00000
    103.00        0.00000        0.00000
    104.00        0.00000        0.00000
    105.00        0.00000        0.00000
    106.00        0.00000        0.00000
    107.00        0.00000        0.00000
    108.00        0.00000        0.00000
    109.00        0.00000        0.00000
    110.00        0.00000        0.00000
    111.00        0.00000        0.00000
    112.00        0.00000        0.00000
    113.00        0.00000        0.00000
    114.00        0.00000        0.00000
    115.00        0.00000        0.00000
    116.00        0.00000        0.00000
    117.00        0.00000        0.00000
    118.00        0.00000        0.00000
    119.00        0.00000        0.00000
    120.00        0.00000        0.00000
    121.00        0.00000        0.00000
    122.00        0.00000        0.00000
    123.00        0.00000        0.00000
    124.00        0.00000        0.00000
    125.00        0.00000        0.00000
    126.00        0.00000        0.00000
    127.00        0.00000        0.00000
    128.00        0.00000        0.00000
    129.00        0.00000        0.00000
    130.00        0.00000        0.00000
    131.00        0.00000        0.00000
    132.00        0.00000        0.00000
    133.00        0.00000        0.00000
    134.00        0.00000        0.00000
    135.00        0.00000        0.00000
    136.00        0.00000        0.00000
    137.00        0.00000        0.00000
    138.00        0.00000        0.00000
    139.00        0.00000        0.00000
    140.00        0.00000        0.00000
    141.00        0.00000        0.00000
    142.00        0.00000        0.00000
    143.00        0.00000        0.00000
    144.00        0.00000        0.00000
    145.00        0.00000        0.00000
    146.00        0.00000        0.00000
    147.00        0.00000        0.00000
    148.00        0.00000        0.00000
    149.00        0.00000        0.00000
    150.00        0.00000        0.00000
    151.00        0.00000        0.00000
    152.00        0.00000        0.00000
    153.00        0.00000        0.00000
    154.00        0.00000        0.00000
    155.00        0.00000        0.00000
    156.00        0.00000        0.00000
    157.00        0.00000        0.00000
    158.00        0.00000        0.00000
    159.00        0.00000        0.00000
    160.00        0.00000        0.00000
    161.00        0.00000        0.00000
    162.00        0.00000        0.00000
    163.00        0.00000        0.00000
    164.00        0.00000        0.00000
    165.00        0.00000        0.00000
    166.00        0.00000        0.00000
    167.00        0.00000        0.00000
    168.00        0.00000        0.00000
    169.00        0.00000        0.00000
    170.00        0.00000        0.00000
    171.00        0.00000        0.00000
    172.00        0.00000        0.00000
    173.00        0.00000        0.00000
    174.00        0.00000        0.00000
    175.00        0.00000        0.00000
    176.00        0.00000        0.00000
    177.00        0.00000        0.00000
    178.00        0.00000        0.00000
    179.00        0.00000        0.00000
    180.00        0.00000        0.00000
    181.00        0.00000        0.00000
    182.00        0.00000        0.00000
    183.00        0.00000        0.00000
    184.00        0.00000        0.00000
    185.00        0.00000        0.00000
    186.00        0.00000        0.00000
    187.00        0.00000        0.00000
    188.00        0.00000        0.00000
    189.00        0.00000        0.00000
    190.00        0.00000        0.00000
    191.00        0.00000        0.00000
    192.00        0.00000        0.00000
    193.00        0.00000        0.00000
    194.00        0.00000        0.00000
    195.00        0.00000        0.00000
    196.00        0.00000        0.00000
    197.00        0.00000        0.00000
    198.00        0.00000        0.00000
    199.00        0.00000        0.00000
    200.00        0.00000        0.00000
    201.00        0.00000        0.00000
    202.00        0.00000        0.00000
    203.00        0.00000        0.00000
    204.00        0.00000        0.00000
    205.00        0.00000        0.00000
    206.00        0.00000        0.00000
    207.00        0.00000        0.00000
    208.00        0.00000        0.00000
    209.00        0.00000        0.00000
    210.00        0.00000        0.00000
    211.00        0.00000        0.00000
    212.00        0.00000        0.00000
    213.00        0.00000        0.00000
    214.00        0.00000        0.00000
    215.00        0.00000        0.00000
    216.00        0.00000        0.00000
    217.00        0.00000        0.00000
    218.00        0.00000        0.00000
    219.00        0.00000        0.00000
    220.00        0.00000        0.00000
    221.00        0.00000        0.00000
    222.00        0.00000        0.00000
    223.00        0.00000        0.00000
    224.00        0.00000        0.00000
    225.00        0.00000        0.00000
    226.00        0.00000        0.00000
    227.00        0.00000        0.00000
    228.00        0.00000        0.00000
    229.00        0.00000        0.00000
    230.00        0.00000        0.00000
    231.00        0.00000        0.00000
    232.00        0.00000        0.00000
    233.00        0.00000        0.00000
    234.00        0.00000        0.00000
    235.00        0.00000        0.00000
    236.00        0.00000        0.00000
    237.00        0.00000        0.00000
    238.00        0.00000        0.00000
    239.00        0.00000        0.00000
    240.00        0.00000        0.00000
    241.00        0.00000        0.00000
    242.00        0.00000        0.00000
    243.00        0.00000        0.00000
    244.00        0.00000        0.00000
    245.00        0.00000        0.00000
    246.00        0.00000        0.00000
    247.00        0.00000        0.00000
    248.00        0.00000        0.00000
    249.00        0.00000        0.00000
    250.00        0.00000        0.00000
    251.00        0.00000        0.00000
    252.00        0.00000        0.00000
    253.00        0.00000        0.00000
    254.00        0.00000        0.00000
    255.00        0.00000        0.00000
    256.00        0.00000        0.00000
    257.00        0.00000        0.00000
    258.00        0.00000        0.00000
    259.00        0.00000        0.00000
    260.00        0.00000        0.00000
    261.00        0.00000        0.00000
    262.00        0.00000        0.00000
    263.00        0.00000        0.00000
    264.00        0.00000        0.00000
    265.00        0.00000        0.00000
    266.00        0.00000        0.00000
    267.00        0.00000        0.00000
    268.00        0.00000        0.00000
    269.00        0.00000        0.00000
    270.00        0.00000        0.00000
    271.00        0.00000        0.00000
    272.00        0.00000        0.00000
    273.00        0.00000        0.00000
    274.00        0.00000        0.00000
    275.00        0.00000        0.00000
    276.00        0.00000        0.00000
    277.00        0.00000        0.00000
    278.00        0.00000        0.00000
    279.00        0.00000        0.00000
    280.00        0.00000        0.00000
    281.00        0.00000        0.00000
    282.00        0.00000        0.00000
    283.00        0.00000        0.00000
    284.00        0.00000        0.00000
    285.00        0.00000        0.00000
    286.00        0.00000        0.00000
    287.00        0.00000        0.00000
    288.00        0.00000        0.00000
    289.00        0.00000        0.00000
    290.00        0.00000        0.00000
    291.00        0.00000        0.00000
    292.00        0.00000        0.00000
    293.00        0.00000        0.00000
    294.00        0.00000        0.00000
    295.00        0.00000        0.00000
    296.00        0.00000        0.00000
    297.00        0.00000        0.00000
    298.00        0.00000        0.00000
    299.00        0.00000        0.00000
    300.00        0.00000        0.00000
    301.00        0.00000        0.00000
    302.00        0.00000        0.00000
    303.00        0.00000        0.00000
    304.00        0.00000        0.00000
    305.00        0.00000        0.00000
    306.00        0.00000        0.00000
    307.00        0.00000        0.00000
    308.00        0.00000        0.00000
    309.00        0.00000        0.00000
    310.00        0.00000        0.00000
    311.00        0.00000        0.00000
    312.00        0.00000        0.00000
    313.00        0.00000        0.00000
    314.00        0.00000        0.00000
    315.00        0.00000        0.00000
    316.00        0.00000        0.00000
    317.00        0.00000        0.00000
    318.00        0.00000        0.00000
    319.00        0.00000        0.00000
    320.00        0.00000        0.00000
    321.00        0.00000        0.00000
    322.00        0.00000        0.00000
    323.00        0.00000        0.00000
    324.00        0.00000        0.00000
    325.00        0.00000        0.00000
    326.00        0.00000        0.00000
    327.00        0.00000        0.00000
    328.00        0.00000        0.00000
    329.00        0.00000        0.00000
    330.00        0.00000        0.00000
    331.00        0.00000        0.00000
    332.00        0.00000        0.00000
    333.00        0.00000        0.00000
    334.00        0.00000        0.00000
    335.00        0.00000        0.00000
    336.00        0.00000        0.00000
    337.00        0.00000        0.00000
    338.00        0.00000        0.00000
    339.00        0.00000        0.00000
    340.00        0.00000        0.00000
    341.00        0.00000        0.00000
    342.00        0.00000        0.00000
    343.00        0.00000        0.00000
    344.00        0.00000        0.00000
    345.00        0.00000        0.00000
    346.00        0.00000        0.00000
    347.00        0.00000        0.00000
    348.00        0.00000        0.00000
    349.00        0.00000        0.00000
    350.00        0.00000        0.00000
    351.00        0.00000        0.00000
    352.00        0.00000        0.00000
    353.00        0.00000        0.00000
    354.00        0.00000        0.00000
    355.00        0.00000        0.00000
    356.00        0.00000        0.00000
    357.00        0.00000        0.00000
    358.00        0.00000        0.00000
    359.00        0.00000        0.00000
    360.00        0.00000        0.00000
    361.00        0.00000        0.00000
    362.00        0.00000        0.00000
    363.00        0.00000        0.00000
    364.00        0.00000        0.00000
    365.00        0.00000        0.00000
    366.00        0.00000        0.00000
    367.00        0.00000        0.00000
    368.00        0.00000        0.00000
    369.00        0.00000        0.00000
    370.00        0.00000        0.00000
    371.00        0.00000        0.00000
    372.00        0.00000        0.00000
    373.00        0.00000        0.00000
    374.00        0.00000        0.00000
    375.00        0.00000        0.00000
    376.00        0.00000        0.00000
    377.00        0.00000        0.00000
    378.00        0.00000        0.00000
    379.00        0.00000        0.00000
    380.00        0.00000        0.00000
    381.00        0.00000        0.00000
    382.00        0.00000        0.00000
    383.00        0.00000        0.00000
    384.00        0.00000        0.00000
    385.00        0.00000        0.00000
    386.00        0.00000        0.00000
    387.00        0.00000        0.00000
    388.00        0.00000        0.00000
    389.00        0.00000        0.00000
    390.00        0.00000        0.00000
    391.00        0.00000        0.00000
    392.00        0.00000        0.00000
    393.00        0.00000        0.00000
    394.00        0.00000        0.00000
    395.00        0.00000        0.00000
    396.00        0.00000        0.00000
    397.00        0.00000        0.00000
    398.00        0.00000        0.00000
    399.00        0.00000        0.00000
    400.00        0.00000        0.00000
    401.00        0.00000        0.00000
    402.00        0.00000        0.00000
    403.00        0.00000        0.00000
    404.00        0.00000        0.00000
    405.00        0.00000        0.00000
    406.00        0.00000        0.00000
    407.00        0.00000        0.00000
    408.00        0.00000        0.00000
    409.00        0.00000        0.00000
    410.00        0.00000        0.00000
    411.00        0.00000        0.00000
    412.00        0.00000        0.00000
    413.00        0.00000        0.00000
    414.00        0.00000        0.00000
    415.00        0.00000        0.00000
    416.00        0.00000        0.00000
    417.00        0.00000        0.00000
    418.00        0.00000        0.00000
    419.00        0.00000        0.00000
    420.00        0.00000        0.00000
    421.00        0.00000        0.00000
    422.00        0.00000        0.00000
    423.00        0.00000        0.00000
    424.00        0.00000        0.00000
    425.00        0.00000        0.00000
    426.00        0.00000        0.00000
    427.00        0.00000        0.00000
    428.00        0.00000        0.00000
    429.00        0.00000        0.00000
    430.00        0.00000        0.00000
    431.00        0.00000        0.00000
    432.00        0.00000        0.00000
    433.00        0.00000        0.00000
    434.00        0.00000        0.00000
    435.00        0.00000        0.00000
    436.00        0.00000        0.00000
    437.00        0.00000        0.00000
    438.00        0.00000        0.00000
    439.00        0.00000        0.00000
    440.00        0.00000        0.00000
    441.00        0.00000        0.00000
    442.00        0.00000        0.00000
    443.00        0.00000        0.00000
    444.00        0.00000        0.00000
    445.00        0.00000        0.00000
    446.00        0.00000        0.00000
    447.00        0.00000        0.00000
    448.00        0.00000        0.00000
    449.00        0.00000        0.00000
    450.00        0.00000        0.00000
    451.00        0.00000        0.00000
    452.00        0.00000        0.00000
    453.00        0.00000        0.00000
    454.00        0.00000        0.00000
    455.00        0.00000        0.00000
    456.00        0.00000        0.00000
    457.00        0.00000        0.00000
    458.00        0.00000        0.00000
    459.00        0.00000        0.00000
    460.00        0.00000        0.00000
    461.00        0.00000        0.00000
    462.00        0.00000        0.00000
    463.00        0.00000        0.00000
    464.00        0.00000        0.00000
    465.00        0.00000        0.00000
    466.00        0.00000        0.00000
    467.00        0.00000        0.00000
    468.00        0.00000        0.00000
    469.00        0.00000        0.00000
    470.00        0.00000        0.00000
    471.00        0.00000        0.00000
    472.00        0.00000        0.00000
    473.00        0.00000        0.00000
    474.00        0.00000        0.00000
    475.00        0.00000        0.00000
    476.00        0.00000        0.00000
    477.00        0.00000        0.00000
    478.00        0.00000        0.00000
    479.00        0.00000        0.00000
    480.00        0.00000        0.00000
    481.00        0.00000        0.00000
    482.00        0.00000        0.00000
    483.00        0.00000        0.00000
    484.00        0.00000        0.00000
    485.00        0.00000        0.00000
    486.00        0.00000        0.00000
    487.00        0.00000        0.00000
    488.00        0.00000        0.00000
    489.00        0.00000        0.00000
    490.00        0.00000        0.00000
    491.00        0.00000        0.00000
    492.00        0.00000        0.00000
    493.00        0.00000        0.00000
    494.00        0.00000        0.00000
    495.00        0.00000        0.00000
    496.00        0.00000        0.00000
    497.00        0.00000        0.00000
    498.00        0.00000        0.00000
    499.00        0.00000        0.00000
    500.00        0.00000        0.00000
    501.00        0.00000        0.00000
    502.00        0.00000        0.00000
    503.00        0.00000        0.00000
    504.00        0.00000        0.00000
    505.00        0.00000        0.00000
    506.00        0.00000        0.00000
    507.00        0.00000        0.00000
    508.00        0.00000        0.00000
    509.00        0.00000        0.00000
    510.00        0.00000        0.00000
    511.00        0.00000        0.00000
    512.00        0.00000        0.00000
    513.00        0.00000        0.00000
    514.00        0.00000        0.00000
    515.00        0.00000        0.00000
    516.00        0.00000        0.00000
    517.00        0.00000        0.00000
    518.00        0.00000        0.00000
    519.00        0.00000        0.00000
    520.00        0.00000        0.00000
    521.00        0.00000        0.00000
    522.00        0.00000        0.00000
    523.00        0.00000        0.00000
    524.00        0.00000        0.00000
    525.00        0.00000        0.00000
    526.00        0.00000        0.00000
    527.00        0.00000        0.00000
    528.00        0.00000        0.00000
    529.00        0.00000        0.00000
    530.00        0.00000        0.00000
    531.00        0.00000        0.00000
    532.00        0.00000        0.00000
    533.00        0.00000        0.00000
    534.00        0.00000        0.00000
    535.00        0.00000        0.00000
    536.00        0.00000        0.00000
    537.00        0.00000        0.00000
    538.00        0.00000        0.00000
    539.00        0.00000        0.00000
    540.00        0.00000        0.00000
    541.00        0.00000        0.00000
    542.00        0.00000        0.00000
    543.00        0.00000        0.00000
    544.00        0.00000        0.00000
    545.00        0.00000        0.00000
    546.00        0.00000        0.00000
    547.00        0.00000        0.00000
    548.00        0.00000        0.00000
    549.00        0.00000        0.00000
    550.00        0.00000        0.00000
    551.00        0.00000        0.00000
    552.00        0.00000        0.00000
    553.00        0.00000        0.00000
    554.00        0.00000        0.00000
    555.00        0.00000        0.00000
    556.00        0.00000        0.00000
    557.00        0.00000        0.00000
    558.00        0.00000        0.00000
    559.00        0.00000        0.00000
    560.00        0.00000        0.00000
    561.00        0.00000        0.00000
    562.00        0.00000        0.00000
    563.00        0.00000        0.00000
    564.00        0.00000        0.00000
    565.00        0.00000        0.00000
    566.00        0.00000        0.00000
    567.00        0.00000        0.00000
    568.00        0.00000        0.00000
    569.00        0.00000        0.00000
    570.00        0.00000        0.00000
    571.00        0.00000        0.00000
    572.00        0.00000        0.00000
    573.00        0.00000        0.00000
    574.00        0.00000        0.00000
    575.00        0.00000        0.00000
    576.00        0.00000        0.00000
    577.00        0.00000        0.00000
    578.00        0.00000        0.00000
    579.00        0.00000        0.00000
    580.00        0.00000        0.00000
    581.00        0.00000        0.00000
    582.00        0.00000        0.00000
    583.00        0.00000        0.00000
    584.00        0.00000        0.00000
    585.00        0.00000        0.00000
    586.00        0.00000        0.00000
    587.00        0.00000        0.00000
    588.00        0.00000        0.00000
    589.00        0.00000        0.00000
    590.00        0.00000        0.00000
    591.00        0.00000        0.00000
    592.00        0.00000        0.00000
    593.00        0.00000        0.00000
    594.00        0.00000        0.00000
    595.00        0.00000        0.00000
    596.00        0.00000        0.00000
    597.00        0.00000        0.00000
    598.00        0.00000        0.00000
    599.00        0.00000        0.00000
    600.00        0.00000        0.00000
    601.00        0.00000        0.00000
    602.00        0.00000        0.00000
    603.00        0.00000        0.00000
    604.00        0.00000        0.00000
    605.00        0.00000        0.00000
    606.00        0.00000        0.00000
    607.00        0.00000        0.00000
    608.00        0.00000        0.00000
    609.00        0.00000        0.00000
    610.00        0.00000        0.00000
    611.00        0.00000        0.00000
    612.00        0.00000        0.00000
    613.00        0.00000        0.00000
    614.00        0.00000        0.00000
    615.00        0.00000        0.00000
    616.00        0.00000        0.00000
    617.00        0.00000        0.00000
    618.00        0.00000        0.00000
    619.00        0.00000        0.00000
    620.00        0.00000        0.00000
    621.00        0.00000        0.00000
    622.00        0.00000        0.00000
    623.00        0.00000        0.00000
    624.00        0.00000        0.00000
    625.00        0.00000        0.00000
    626.00        0.00000        0.00000
    627.00        0.00000        0.00000
    628.00        0.00000        0.00000
    629.00        0.00000        0.00000
    630.00        0.00000        0.00000
    631.00        0.00000        0.00000
    632.00        0.00000        0.00000
    633.00        0.00000        0.00000
    634.00        0.00000        0.00000
    635.00        0.00000        0.00000
    636.00        0.00000        0.00000
    637.00        0.00000        0.00000
    638.00        0.00000        0.00000
    639.00        0.00000        0.00000
    640.00        0.00000        0.00000
    641.00        0.00000        0.00000
    642.00        0.00000        0.00000
    643.00        0.00000        0.00000
    644.00        0.00000        0.00000
    645.00        0.00000        0.00000
    646.00        0.00000        0.00000
    647.00        0.00000        0.00000
    648.00        0.00000        0.00000
    649.00        0.00000        0.00000
    650.00        0.00000        0.00000
    651.00        0.00000        0.00000
    652.00        0.00000        0.00000
    653.00        0.00000        0.00000
    654.00        0.00000        0.00000
    655.00        0.00000        0.00000
    656.00        0.00000        0.00000
    657.00        0.00000        0.00000
    658.00        0.00000        0.00000
    659.00        0.00000        0.00000
    660.00        0.00000        0.00000
    661.00        0.00000        0.00000
    662.00        0.00000        0.00000
    663.00        0.00000        0.00000
    664.00        0.00000        0.00000
    665.00        0.00000        0.00000
    666.00        0.00000        0.00000
    667.00        0.00000        0.00000
    668.00        0.00000        0.00000
    669.00        0.00000        0.00000
    670.00        0.00000        0.00000
    671.00        0.00000        0.00000
    672.00        0.00000        0.00000
    673.00        0.00000        0.00000
    674.00        0.00000        0.00000
    675.00        0.00000        0.00000
    676.00        0.00000        0.00000
    677.00        0.00000        0.00000
    678.00        0.00000        0.00000
    679.00        0.00000        0.00000
    680.00        0.00000        0.00000
    681.00        0.00000        0.00000
    682.00        0.00000        0.00000
    683.00        0.00000        0.00000
    684.00        0.00000        0.00000
    685.00        0.00000        0.00000
    686.00        0.00000        0.00000
    687.00        0.00000        0.00000
    688.00        0.00000        0.00000
    689.00        0.00000        0.00000
    690.00        0.00000        0.00000
    691.00        0.00000        0.00000
    692.00        0.00000        0.00000
    693.00        0.00000        0.00000
    694.00        0.00000        0.00000
    695.00        0.00000        0.00000
    696.00        0.00000        0.00000
    697.00        0.00000        0.00000
    698.00        0.00000        0.00000
    699.00        0.00000        0.00000
    700.00        0.00000        0.00000
    701.00        0.00000        0.00000
    702.00        0.00000        0.00000
    703.00        0.00000        0.00000
    704.00        0.00000        0.00000
    705.00        0.00000        0.00000
    706.00        0.00000        0.00000
    707.00        0.00000        0.00000
    708.00        0.00000        0.00000
    709.00        0.00000        0.00000
    710.00        0.00000        0.00000
    711.00        0.00000        0.00000
    712.00        0.00000        0.00000
    713.00        0.00000        0.00000
    714.00        0.00000        0.00000
    715.00        0.00000        0.00000
    716.00        0.00000        0.00000
    717.00        0.00000        0.00000
    718.00        0.00000        0.00000
    719.00        0.00000        0.00000
    720.00        0.00000        0.00000
    721.00        0.00000        0.00000
    722.00        0.00000        0.00000
    723.00        0.00000        0.00000
    724.00        0.00000        0.00000
    725.00        0.00000        0.00000
    726.00        0.00000        0.00000
    727.00        0.00000        0.00000
    728.00        0.00000        0.00000
    729.00        0.00000        0.00000
    730.00        0.00000        0.00000
    731.00        0.00000        0.00000
    732.00        0.00000        0.00000
    733.00        0.00000        0.00000
    734.00        0.00000        0.00000
    735.00        0.00000        0.00000
    736.00        0.00000        0.00000
    737.00        0.00000        0.00000
    738.00        0.00000        0.00000
    739.00        0.00000        0.00000
    740.00        0.00000        0.00000
    741.00        0.00000        0.00000
    742.00        0.00000        0.00000
    743.00        0.00000        0.00000
    744.00        0.00000        0.00000
    745.00        0.00000        0.00000
    746.00        0.00000        0.00000
    747.00        0.00000        0.00000
    748.00        0.00000        0.00000
    749.00        0.00000        0.00000
    750.00        0.00000        0.00000
    751.00        0.00000        0.00000
    752.00        0.00000        0.00000
    753.00        0.00000        0.00000
    754.00        0.00000        0.00000
    755.00        0.00000        0.00000
    756.00        0.00000        0.00000
    757.00        0.00000        0.00000
    758.00        0.00000        0.00000
    759.00        0.00000        0.00000
    760.00        0.00000        0.00000
    761.00        0.00000        0.00000
    762.00        0.00000        0.00000
    763.00        0.00000        0.00000
    764.00        0.00000        0.00000
    765.00        0.00000        0.00000
    766.00        0.00000        0.00000
    767.00        0.00000        0.00000
    768.00        0.00000        0.00000
    769.00        0.00000        0.00000
    770.00        0.00000        0.00000
    771.00        0.00000        0.00000
    772.00        0.00000        0.00000
    773.00        0.00000        0.00000
    774.00        0.00000        0.00000
    775.00        0.00000        0.00000
    776.00        0.00000        0.00000
    777.00        0.00000        0.00000
    778.00        0.00000        0.00000
    779.00        0.00000        0.00000
    780.00        0.00000        0.00000
    781.00        0.00000        0.00000
    782.00        0.00000        0.00000
    783.00        0.00000        0.00000
    784.00        0.00000        0.00000
    785.00        0.00000        0.00000
    786.00        0.00000        0.00000
    787.00        0.00000        0.00000
    788.00        0.00000        0.00000
    789.00        0.00000        0.00000
    790.00        0.00000        0.00000
    791.00        0.00000        0.00000
    792.00        0.00000        0.00000
    793.00        0.00000        0.00000
    794.00        0.00000        0.00000
    795.00        0.00000        0.00000
    796.00        0.00000        0.00000
    797.00        0.00000        0.00000
    798.00        0.00000        0.00000
    799.00        0.00000        0.00000
    800.00        0.00000        0.00000
    801.00        0.00000        0.00000
    802.00        0.00000        0.00000
    803.00        0.00000        0.00000
    804.00        0.00000        0.00000
    805.00        0.00000        0.00000
    806.00        0.00000        0.00000
    807.00        0.00000        0.00000
    808.00        0.00000        0.00000
    809.00        0.00000        0.00000
    810.00        0.00000        0.00000
    811.00        0.00000        0.00000
    812.00        0.00000        0.00000
    813.00        0.00000        0.00000
    814.00        0.00000        0.00000
    815.00        0.00000        0.00000
    816.00        0.00000        0.00000
    817.00        0.00000        0.00000
    818.00        0.00000        0.00000
    819.00        0.00000        0.00000
    820.00        0.00000        0.00000
    821.00        0.00000        0.00000
    822.00        0.00000        0.00000
    823.00        0.00000        0.00000
    824.00        0.00000        0.00000
    825.00        0.00000        0.00000
    826.00        0.00000        0.00000
    827.00        0.00000        0.00000
    828.00        0.00000        0.00000
    829.00        0.00000        0.00000
    830.00        0.00000        0.00000
    831.00        0.00000        0.00000
    832.00        0.00000        0.00000
    833.00        0.00000        0.00000
    834.00        0.00000        0.00000
    835.00        0.00000        0.00000
    836.00        0.00000        0.00000
    837.00        0.00000        0.00000
    838.00        0.00000        0.00000
    839.00        0.00000        0.00000
    840.00        0.00000        0.00000
    841.00        0.00000        0.00000
    842.00        0.00000        0.00000
    843.00        0.00000        0.00000
    844.00        0.00000        0.00000
    845.00        0.00000        0.00000
    846.00        0.00000        0.00000
    847.00        0.00000        0.00000
    848.00        0.00000        0.00000
    849.00        0.00000        0.00000
    850.00        0.00000        0.00000
    851.00        0.00000        0.00000
    852.00        0.00000        0.00000
    853.00        0.00000        0.00000
    854.00        0.00000        0.00000
    855.00        0.00000        0.00000
    856.00        0.00000        0.00000
    857.00        0.00000        0.00000
    858.00        0.00000        0.00000
    859.00        0.00000        0.00000
    860.00        0.00000        0.00000
    861.00        0.00000        0.00000
    862.00        0.00000        0.00000
    863.00        0.00000        0.00000
    864.00        0.00000        0.00000
    865.00        0.00000        0.00000
    866.00        0.00000        0.00000
    867.00        0.00000        0.00000
    868.00        0.00000        0.00000
    869.00        0.00000        0.00000
    870.00        0.00000        0.00000
    871.00        0.00000        0.00000
    872.00        0.00000        0.00000
    873.00        0.00000        0.00000
    874.00        0.00000        0.00000
    875.00        0.00000        0.00000
    876.00        0.00000        0.00000
    877.00        0.00000        0.00000
    878.00        0.00000        0.00000
    879.00        0.00000        0.00000
    880.00        0.00000        0.00000
    881.00        0.00000        0.00000
    882.00        0.00000        0.00000
    883.00        0.00000        0.00000
    884.00        0.00000        0.00000
    885.00        0.00000        0.00000
    886.00        0.00000        0.00000
    887.00        0.00000        0.00000
    888.00        0.00000        0.00000
    889.00        0.00000        0.00000
    890.00        0.00000        0.00000
    891.00        0.00000        0.00000
    892.00        0.00000        0.00000
    893.00        0.00000        0.00000
    894.00        0.00000        0.00000
    895.00        0.00000        0.00000
    896.00        0.00000        0.00000
    897.00        0.00000        0.00000
    898.00        0.00000        0.00000
    899.00        0.00000        0.00000
    900.00        0.00000        0.00000
    901.00        0.00000        0.00000
    902.00        0.00000        0.00000
    903.00        0.00000        0.00000
    904.00        0.00000        0.00000
    905.00        0.00000        0.00000
    906.00        0.00000        0.00000
    907.00        0.00000        0.00000
    908.00        0.00000        0.00000
    909.00        0.00000        0.00000
    910.00        0.00000        0.00000
    911.00        0.00000        0.00000
    912.00        0.00000        0.00000
    913.00        0.00000        0.00000
    914.00        0.00000        0.00000
    915.00        0.00000        0.00000
    916.00        0.00000        0.00000
    917.00        0.00000        0.00000
    918.00        0.00000        0.00000
    919.00        0.00000        0.00000
    920.00        0.00000        0.00000
    921.00        0.00000        0.00000
    922.00        0.00000        0.00000
    923.00        0.00000        0.00000
    924.00        0.00000        0.00000
    925.00        0.00000        0.00000
    926.00        0.00000        0.00000
    927.00        0.00000        0.00000
    928.00        0.00000        0.00000
    929.00        0.00000        0.00000
    930.00        0.00000        0.00000
    931.00        0.00000        0.00000
    932.00        0.00000        0.00000
    933.00        0.00000        0.00000
    934.00        0.00000        0.00000
    935.00        0.00000        0.00000
    936.00        0.00000        0.00000
    937.00        0.00000        0.00000
    938.00        0.00000        0.00000
    939.00        0.00000        0.00000
    940.00        0.00000        0.00000
    941.00        0.00000        0.00000
    942.00        0.00000        0.00000
    943.00        0.00000        0.00000
    944.00        0.00000        0.00000
    945.00        0.00000        0.00000
    946.00        0.00000        0.00000
    947.00        0.00000        0.00000
    948.00        0.00000        0.00000
    949.00        0.00000        0.00000
    950.00        0.00000        0.00000
    951.00        0.00000        0.00000
    952.00        0.00000        0.00000
    953.00        0.00000        0.00000
    954.00        0.00000        0.00000
    955.00        0.00000        0.00000
    956.00        0.00000        0.00000
    957.00        0.00000        0.00000
    958.00        0.00000        0.00000
    959.00        0.00000        0.00000
    960.00        0.00000        0.00000
    961.00        0.00000        0.00000
    962.00        0.00000        0.00000
    963.00        0.00000        0.00000
    964.00        0.00000        0.00000
    965.00        0.00000        0.00000
    966.00        0.00000        0.00000
    967.00        0.00000        0.00000
    968.00        0.00000        0.00000
    969.00        0.00000        0.00000
    970.00        0.00000        0.00000
    971.00        0.00000        0.00000
    972.00        0.00000        0.00000
    973.00        0.00000        0.00000
    974.00        0.00000        0.00000
    975.00        0.00000        0.00000
    976.00        0.00000        0.00000
    977.00        0.00000        0.00000
    978.00        0.00000        0.00000
    979.00        0.00000        0.00000
    980.00        0.00000        0.00000
    981.00        0.00000        0.00000
    982.00        0.00000        0.00000
    983.00        0.00000        0.00000
    984.00        0.00000        0.00000
    985.00        0.00000        0.00000
    986.00        0.00000        0.00000
    987.00        0.00000        0.00000
    988.00        0.00000        0.00000
    989.00        0.00000        0.00000
    990.00        0.00000        0.00000
    991.00        0.00000        0.00000
    992.00        0.00000        0.00000
    993.00        0.00000        0.00000
    994.00        0.00000        0.00000
    995.00        0.00000        0.00000
    996.00        0.00000        0.00000
    997.00        0.00000        0.00000
    998.00        0.00000        0.00000
    999.00        0.00000        0.00000
   1000.00        0.00000        0.00000
   1001.00        0.00000        0.00000
   1002.00        0.00000        0.00000
   1003.00        0.00000        0.00000
   1004.00        0.00000        0.00000
   1005.00        0.00000        0.00000
   1006.00        0.00000        0.00000
   1007.00        0.00000        0.00000
   1008.00        0.00000        0.00000
   1009.00        0.00000        0.00000
   1010.00        0.00000        0.00000
   1011.00        0.00000        0.00000
   1012.00        0.00000        0.00000
   1013.00        0.00000        0.00000
   1014.00        0.00000        0.00000
   1015.00        0.00000        0.00000
   1016.00        0.00000        0.00000
   1017.00        0.00000        0.00000
   1018.00        0.00000        0.00000
   1019.00        0.00000        0.00000
   1020.00        0.00000        0.00000
   1021.00        0.00000        0.00000
   1022.00        0.00000        0.00000
   1023.00        0.00000        0.00000
   1024.00        0.00000        0.00000
   1025.00        0.00000        0.00000
   1026.00        0.00000        0.00000
   1027.00        0.00000        0.00000
   1028.00        0.00000        0.00000
   1029.00        0.00000        0.00000
   1030.00        0.00000        0.00000
   1031.00        0.00000        0.00000
   1032.00        0.00000        0.00000
   1033.00        0.00000        0.00000
   1034.00        0.00000        0.00000
   1035.00        0.00000        0.00000
   1036.00        0.00000        0.00000
   1037.00        0.00000        0.00000
   1038.00        0.00000        0.00000
   1039.00        0.00000        0.00000
   1040.00        0.00000        0.00000
   1041.00        0.00000        0.00000
   1042.00        0.00000        0.00000
   1043.00        0.00000        0.00000
   1044.00        0.00000        0.00000
   1045.00        0.00000        0.00000
   1046.00        0.00000        0.00000
   1047.00        0.00000        0.00000
   1048.00        0.00000        0.00000
   1049.00        0.00000        0.00000
   1050.00        0.00000        0.00000
   1051.00        0.00000        0.00000
   1052.00        0.00000        0.00000
   1053.00        0.00000        0.00000
   1054.00        0.00000        0.00000
   1055.00        0.00000        0.00000
   1056.00        0.00000        0.00000
   1057.00        0.00000        0.00000
   1058.00        0.00000        0.00000
   1059.00        0.00000        0.00000
   1060.00        0.00000        0.00000
   1061.00        0.00000        0.00000
   1062.00        0.00000        0.00000
   1063.00        0.00000        0.00000
   1064.00        0.00000        0.00000
   1065.00        0.00000        0.00000
   1066.00        0.00000        0.00000
   1067.00        0.00000        0.00000
   1068.00        0.00000        0.00000
   1069.00        0.00000        0.00000
   1070.00        0.00000        0.00000
   1071.00        0.00000        0.00000
   1072.00        0.00000        0.00000
   1073.00        0.00000        0.00000
   1074.00        0.00000        0.00000
   1075.00        0.00000        0.00000
   1076.00        0.00000        0.00000
   1077.00        0.00000        0.00000
   1078.00        0.00000        0.00000
   1079.00        0.00000        0.00000
   1080.00        0.00000        0.00000
   1081.00        0.00000        0.00000
   1082.00        0.00000        0.00000
   1083.00        0.00000        0.00000
   1084.00        0.00000        0.00000
   1085.00        0.00000        0.00000
   1086.00        0.00000        0.00000
   1087.00        0.00000        0.00000
   1088.00        0.00000        0.00000
   1089.00        0.00000        0.00000
   1090.00        0.00000        0.00000
   1091.00        0.00000        0.00000
   1092.00        0.00000        0.00000
   1093.00        0.00000        0.00000
   1094.00        0.00000        0.00000
   1095.00        0.00000        0.00000
   1096.00        0.00000        0.00000
   1097.00        0.00000        0.00000
   1098.00        0.00000        0.00000
   1099.00        0.00000        0.00000
   1100.00        0.00000        0.00000
   1101.00        0.00000        0.00000
   1102.00        0.00000        0.00000
   1103.00        0.00000        0.00000
   1104.00        0.00000        0.00000
   1105.00        0.00000        0.00000
   1106.00        0.00000        0.00000
   1107.00        0.00000        0.00000
   1108.00        0.00000        0.00000
   1109.00        0.00000        0.00000
   1110.00        0.00000        0.00000
   1111.00        0.00000        0.00000
   1112.00        0.00000        0.00000
   1113.00        0.00000        0.00000
   1114.00        0.00000        0.00000
   1115.00        0.00000        0.00000
   1116.00        0.00000        0.00000
   1117.00        0.00000        0.00000
   1118.00        0.00000        0.00000
   1119.00        0.00000        0.00000
   1120.00        0.00000        0.00000
   1121.00        0.00000        0.00000
   1122.00        0.00000        0.00000
   1123.00        0.00000        0.00000
   1124.00        0.00000        0.00000
   1125.00        0.00000        0.00000
   1126.00        0.00000        0.00000
   1127.00        0.00000        0.00000
   1128.00        0.00000        0.00000
   1129.00        0.00000        0.00000
   1130.00        0.00000        0.00000
   1131.00        0.00000        0.00000
   1132.00        0.00000        0.00000
   1133.00        0.00000        0.00000
   1134.00        0.00000        0.00000
   1135.00        0.00000        0.00000
   1136.00        0.00000        0.00000
   1137.00        0.00000        0.00000
   1138.00        0.00000        0.00000
   1139.00        0.00000        0.00000
   1140.00        0.00000        0.00000
   1141.00        0.00000        0.00000
   1142.00        0.00000        0.00000
   1143.00        0.00000        0.00000
   1144.00        0.00000        0.00000
   1145.00        0.00000        0.00000
   1146.00        0.00000        0.00000
   1147.00        0.00000        0.00000
   1148.00        0.00000        0.00000
   1149.00        0.00000        0.00000
   1150.00        0.00000        0.00000
   1151.00        0.00000        0.00000
   1152.00        0.00000        0.00000
   1153.00        0.00000        0.00000
   1154.00        0.00000        0.00000
   1155.00        0.00000        0.00000
   1156.00        0.00000        0.00000
   1157.00        0.00000        0.00000
   1158.00        0.00000        0.00000
   1159.00        0.00000        0.00000
   1160.00        0.00000        0.00000
   1161.00        0.00000        0.00000
   1162.00        0.00000        0.00000
   1163.00        0.00000        0.00000
   1164.00        0.00000        0.00000
   1165.00        0.00000        0.00000
   1166.00        0.00000        0.00000
   1167.00        0.00000        0.00000
   1168.00        0.00000        0.00000
   1169.00        0.00000        0.00000
   1170.00        0.00000        0.00000
   1171.00        0.00000        0.00000
   1172.00        0.00000        0.00000
   1173.00        0.00000        0.00000
   1174.00        0.00000        0.00000
   1175.00        0.00000        0.00000
   1176.00        0.00000        0.00000
   1177.00        0.00000        0.00000
   1178.00        0.00000        0.00000
   1179.00        0.00000        0.00000
   1180.00        0.00000        0.00000
   1181.00        0.00000        0.00000
   1182.00        0.00000        0.00000
   1183.00        0.00000        0.00000
   1184.00        0.00000        0.00000
   1185.00        0.00000        0.00000
   1186.00        0.00000        0.00000
   1187.00        0.00000        0.00000
   1188.00        0.00000        0.00000
   1189.00        0.00000        0.00000
   1190.00        0.00000        0.00000
   1191.00        0.00000        0.00000
   1192.00        0.00000        0.00000
   1193.00        0.00000        0.00000
   1194.00        0.00000        0.00000
   1195.00        0.00000        0.00000
   1196.00        0.00000        0.00000
   1197.00        0.00000        0.00000
   1198.00        0.00000        0.00000
   1199.00        0.00000        0.00000
   1200.00        0.00000        0.00000
   1201.00        0.00000        0.00000
   1202.00        0.00000        0.00000
   1203.00        0.00000        0.00000
   1204.00        0.00000        0.00000
   1205.00        0.00000        0.00000
   1206.00        0.00000        0.00000
   1207.00        0.00000        0.00000
   1208.00        0.00000        0.00000
   1209.00        0.00000        0.00000
   1210.00        0.00000        0.00000
   1211.00        0.00000        0.00000
   1212.00        0.00000        0.00000
   1213.00        0.00000        0.00000
   1214.00        0.00000        0.00000
   1215.00        0.00000        0.00000
   1216.00        0.00000        0.00000
   1217.00        0.00000        0.00000
   1218.00        0.00000        0.00000
   1219.00        0.00000        0.00000
   1220.00        0.00000        0.00000
   1221.00        0.00000        0.00000
   1222.00        0.00000        0.00000
   1223.00        0.00000        0.00000
   1224.00        0.00000        0.00000
   1225.00        0.00000        0.00000
   1226.00        0.00000        0.00000
   1227.00        0.00000        0.00000
   1228.00        0.00000        0.00000
   1229.00        0.00000        0.00000
   1230.00        0.00000        0.00000
   1231.00        0.00000        0.00000
   1232.00        0.00000        0.00000
   1233.00        0.00000        0.00000
   1234.00        0.00000        0.00000
   1235.00        0.00000        0.00000
   1236.00        0.00000        0.00000
   1237.00        0.00000        0.00000
   1238.00        0.00000        0.00000
   1239.00        0.00000        0.00000
   1240.00        0.00000        0.00000
   1241.00        0.00000        0.00000
   1242.00        0.00000        0.00000
   1243.00        0.00000        0.00000
   1244.00        0.00000        0.00000
   1245.00        0.00000        0.00000
   1246.00        0.00000        0.00000
   1247.00        0.00000        0.00000
   1248.00        0.00000        0.00000
   1249.00        0.00000        0.00000
   1250.00        0.00000        0.00000
   1251.00        0.00000        0.00000
   1252.00        0.00000        0.00000
   1253.00        0.00000        0.00000
   1254.00        0.00000        0.00000
   1255.00        0.00000        0.00000
   1256.00        0.00000        0.00000
   1257.00        0.00000        0.00000
   1258.00        0.00000        0.00000
   1259.00        0.00000        0.00000
   1260.00        0.00000        0.00000
   1261.00        0.00000        0.00000
   1262.00        0.00000        0.00000
   1263.00        0.00000        0.00000
   1264.00        0.00000        0.00000
   1265.00        0.00000        0.00000
   1266.00        0.00000        0.00000
   1267.00        0.00000        0.00000
   1268.00        0.00000        0.00000
   1269.00        0.00000        0.00000
   1270.00        0.00000        0.00000
   1271.00        0.00000        0.00000
   1272.00        0.00000        0.00000
   1273.00        0.00000        0.00000
   1274.00        0.00000        0.00000
   1275.00        0.00000        0.00000
   1276.00        0.00000        0.00000
   1277.00        0.00000        0.00000
   1278.00        0.00000        0.00000
   1279.00        0.00000        0.00000
   1280.00        0.00000        0.00000
   1281.00        0.00000        0.00002
   1282.00        0.00000        0.00002
   1283.00        0.00000        0.00002
   1284.00        0.00000        0.00002
   1285.00        0.00000        0.00002
   1286.00        0.00000        0.00002
   1287.00        0.00000        0.00002
   1288.00        0.00000        0.00002
   1289.00        0.00000        0.00002
   1290.00        0.00000        0.00002
   1291.00        0.00000        0.00003
   1292.00        0.00000        0.00003
   1293.00        0.00000        0.00003
   1294.00        0.00000        0.00003
   1295.00        0.00000        0.00003
   1296.00        0.00000        0.00005
   1297.00        0.00000        0.00005
   1298.00        0.00000        0.00005
   1299.00        0.00000        0.00005
   1300.00        0.00000        0.00006
   1301.00        0.00000        0.00006
   1302.00        0.00000        0.00006
   1303.00        0.00000        0.00008
   1304.00        0.00000        0.00008
   1305.00        0.00000        0.00009
   1306.00        0.00000        0.00009
   1307.00        0.00000        0.00011
   1308.00        0.00000        0.00011
   1309.00        0.00000        0.00012
   1310.00        0.00000        0.00014
   1311.00        0.00000        0.00014
   1312.00        0.00000        0.00015
   1313.00        0.00000        0.00017
   1314.00        0.00000        0.00018
   1315.00        0.00000        0.00020
   1316.00        0.00000        0.00021
   1317.00        0.00000        0.00023
   1318.00        0.00000        0.00024
   1319.00        0.00000        0.00026
   1320.00        0.00000        0.00027
   1321.00        0.00000        0.00031
   1322.00        0.00000        0.00032
   1323.00        0.00000        0.00035
   1324.00        0.00000        0.00038
   1325.00        0.00000        0.00040
   1326.00        0.00000        0.00043
   1327.00        0.00000        0.00047
   1328.00        0.00000        0.00050
   1329.00        0.00000        0.00053
   1330.00        0.00000        0.00058
   1331.00        0.00000        0.00061
   1332.00        0.00000        0.00066
   1333.00        0.00000        0.00070
   1334.00        0.00000        0.00076
   1335.00        0.00000        0.00081
   1336.00        0.00000        0.00087
   1337.00        0.00000        0.00093
   1338.00        0.00000        0.00099
   1339.00        0.00000        0.00107
   1340.00        0.00000        0.00113
   1341.00        0.00000        0.00121
   1342.00        0.00000        0.00130
   1343.00        0.00000        0.00139
   1344.00        0.00000        0.00148
   1345.00        0.00000        0.00157
   1346.00        0.00000        0.00168
   1347.00        0.00000        0.00180
   1348.00        0.00000        0.00191
   1349.00        0.00000        0.00204
   1350.00        0.00000        0.00218
   1351.00        0.00000        0.00232
   1352.00        0.00000        0.00247
   1353.00        0.00000        0.00264
   1354.00        0.00000        0.00281
   1355.00        0.00000        0.00299
   1356.00        0.00000        0.00317
   1357.00        0.00000        0.00339
   1358.00        0.00000        0.00360
   1359.00        0.00000        0.00383
   1360.00        0.00000        0.00407
   1361.00        0.00000        0.00433
   1362.00        0.00000        0.00461
   1363.00        0.00000        0.00490
   1364.00        0.00000        0.00520
   1365.00        0.00000        0.00554
   1366.00        0.00000        0.00587
   1367.00        0.00000        0.00624
   1368.00        0.00000        0.00664
   1369.00        0.00000        0.00705
   1370.00        0.00000        0.00748
   1371.00        0.00000        0.00793
   1372.00        0.00000        0.00842
   1373.00        0.00000        0.00894
   1374.00        0.00000        0.00948
   1375.00        0.00000        0.01006
   1376.00        0.00000        0.01067
   1377.00        0.00000        0.01131
   1378.00        0.00000        0.01198
   1379.00        0.00000        0.01270
   1380.00        0.00000        0.01344
   1381.00        0.00000        0.01424
   1382.00        0.00000        0.01508
   1383.00        0.00000        0.01596
   1384.00        0.00000        0.01691
   1385.00        0.00000        0.01788
   1386.00        0.00000        0.01892
   1387.00        0.00000        0.02002
   1388.00        0.00000        0.02118
   1389.00        0.00000        0.02238
   1390.00        0.00000        0.02367
   1391.00        0.00000        0.02501
   1392.00        0.00000        0.02643
   1393.00        0.00000        0.02792
   1394.00        0.00000        0.02950
   1395.00        0.00000        0.03114
   1396.00        0.00000        0.03287
   1397.00        0.00000        0.03470
   1398.00        0.00000        0.03661
   1399.00        0.00000        0.03862
   1400.00        0.00000        0.04073
   1401.00        0.00000        0.04295
   1402.00        0.00000        0.04527
   1403.00        0.00000        0.04771
   1404.00        0.00000        0.05026
   1405.00        0.00000        0.05295
   1406.00        0.00000        0.05576
   1407.00        0.00000        0.05870
   1408.00        0.00000        0.06178
   1409.00        0.00000        0.06502
   1410.00        0.00000        0.06839
   1411.00        0.00000        0.07193
   1412.00        0.00000        0.07562
   1413.00        0.00000        0.07948
   1414.00        0.00000        0.08353
   1415.00        0.00000        0.08774
   1416.00        0.00000        0.09213
   1417.00        0.00000        0.09674
   1418.00        0.00000        0.10153
   1419.00        0.00000        0.10654
   1420.00        0.00000        0.11176
   1421.00        0.00000        0.11719
   1422.00        0.00000        0.12285
   1423.00        0.00000        0.12874
   1424.00        0.00000        0.13489
   1425.00        0.00000        0.14127
   1426.00        0.00000        0.14792
   1427.00        0.00000        0.15482
   1428.00        0.00000        0.16200
   1429.00        0.00000        0.16945
   1430.00        0.00000        0.17720
   1431.00        0.00000        0.18523
   1432.00        0.00000        0.19356
   1433.00        0.00000        0.20219
   1434.00        0.00000        0.21115
   1435.00        0.00000        0.22043
   1436.00        0.00000        0.23004
   1437.00        0.00000        0.23997
   1438.00        0.00000        0.25026
   1439.00        0.00000        0.26089
   1440.00        0.00000        0.27188
   1441.00        0.00000        0.28323
   1442.00        0.00000        0.29495
   1443.00        0.00000        0.30705
   1444.00        0.00000        0.31952
   1445.00        0.00000        0.33238
   1446.00        0.00000        0.34563
   1447.00        0.00000        0.35927
   1448.00        0.00000        0.37331
   1449.00        0.00000        0.38776
   1450.00        0.00000        0.40260
   1451.00        0.00000        0.41786
   1452.00        0.00000        0.43353
   1453.00        0.00000        0.44963
   1454.00        0.00000        0.46613
   1455.00        0.00000        0.48306
   1456.00        0.00000        0.50040
   1457.00        0.00000        0.51816
   1458.00        0.00000        0.53635
   1459.00        0.00000        0.55495
   1460.00        0.00000        0.57396
   1461.00        0.00000        0.59338
   1462.00        0.00000        0.61324
   1463.00        0.00000        0.63348
   1464.00        0.00000        0.65413
   1465.00        0.00000        0.67519
   1466.00        0.00000        0.69664
   1467.00        0.00000        0.71848
   1468.00        0.00000        0.74069
   1469.00        0.00000        0.76329
   1470.00        0.00000        0.78624
   1471.00        0.00000        0.80957
   1472.00        0.00000        0.83322
   1473.00        0.00000        0.85722
   1474.00        0.00000        0.88156
   1475.00        0.00000        0.90620
   1476.00        0.00000        0.93115
   1477.00        0.00000        0.95639
   1478.00        0.00000        0.98190
   1479.00        0.00000        1.00768
   1480.00        0.00000        1.03371
   1481.00        0.00000        1.05997
   1482.00        0.00000        1.08644
   1483.00        0.00000        1.11311
   1484.00        0.00000        1.13997
   1485.00        0.00000        1.16701
   1486.00        0.00000        1.19418
   1487.00        0.00000        1.22150
   1488.00        0.00000        1.24892
   1489.00        0.00000        1.27643
   1490.00        0.00000        1.30402
   1491.00        0.00000        1.33167
   1492.00        0.00000        1.35934
   1493.00        0.00000        1.38704
   1494.00        0.00000        1.41475
   1495.00        0.00000        1.44241
   1496.00        0.00000        1.47005
   1497.00        0.00000        1.49762
   1498.00        0.00000        1.52510
   1499.00        0.00000        1.55247
   1500.00        0.00000        1.57974
   1501.00        0.00000        1.60686
   1502.00        0.00000        1.63382
   1503.00        0.00000        1.66060
   1504.00        0.00000        1.68718
   1505.00        0.00000        1.71353
   1506.00        0.00000        1.73967
   1507.00        0.00000        1.76555
   1508.00        0.00000        1.79115
   1509.00        0.00000        1.81647
   1510.00        0.00000        1.84149
   1511.00        0.00000        1.86620
   1512.00        0.00000        1.89056
   1513.00        0.00000        1.91458
   1514.00        0.00000        1.93825
   1515.00        0.00000        1.96153
   1516.00        0.00000        1.98444
   1517.00        0.00000        2.00694
   1518.00        0.00000        2.02905
   1519.00        0.00000        2.05074
   1520.00        0.00000        2.07201
   1521.00        0.00000        2.09282
   1522.00        0.00000        2.11320
   1523.00        0.00000        2.13315
   1524.00        0.00000        2.15263
   1525.00        0.00000        2.17166
   1526.00        0.00000        2.19023
   1527.00        0.00000        2.20833
   1528.00        0.00000        2.22595
   1529.00        0.00000        2.24312
   1530.00        0.00000        2.25981
   1531.00        0.00000        2.27603
   1532.00        0.00000        2.29178
   1533.00        0.00000        2.30707
   1534.00        0.00000        2.32188
   1535.00        0.00000        2.33624
   1536.00        0.00000        2.35014
   1537.00        0.00000        2.36360
   1538.00        0.00000        2.37660
   1539.00        0.00000        2.38918
   1540.00        0.00000        2.40131
   1541.00        0.00000        2.41301
   1542.00        0.00000        2.42430
   1543.00        0.00000        2.43518
   1544.00        0.00000        2.44565
   1545.00        0.00000        2.45575
   1546.00        0.00000        2.46545
   1547.00        0.00000        2.47479
   1548.00        0.00000        2.48378
   1549.00        0.00000        2.49242
   1550.00        0.00000        2.50073
   1551.00        0.00000        2.50871
   1552.00        0.00000        2.51639
   1553.00        0.00000        2.52376
   1554.00        0.00000        2.53085
   1555.00        0.00000        2.53767
   1556.00        0.00000        2.54424
   1557.00        0.00000        2.55057
   1558.00        0.00000        2.55666
   1559.00        0.00000        2.56252
   1560.00        0.00000        2.56819
   1561.00        0.00000        2.57367
   1562.00        0.00000        2.57896
   1563.00        0.00000        2.58409
   1564.00        0.00000        2.58908
   1565.00        0.00000        2.59392
   1566.00        0.00000        2.59863
   1567.00        0.00000        2.60323
   1568.00        0.00000        2.60773
   1569.00        0.00000        2.61212
   1570.00        0.00000        2.61644
   1571.00        0.00000        2.62070
   1572.00        0.00000        2.62488
   1573.00        0.00000        2.62903
   1574.00        0.00000        2.63312
   1575.00        0.00000        2.63719
   1576.00        0.00000        2.64124
   1577.00        0.00000        2.64525
   1578.00        0.00000        2.64928
   1579.00        0.00000        2.65329
   1580.00        0.00000        2.65730
   1581.00        0.00000        2.66133
   1582.00        0.00000        2.66537
   1583.00        0.00000        2.66943
   1584.00        0.00000        2.67351
   1585.00        0.00000        2.67761
   1586.00        0.00000        2.68175
   1587.00        0.00000        2.68590
   1588.00        0.00000        2.69009
   1589.00        0.00000        2.69432
   1590.00        0.00000        2.69856
   1591.00        0.00000        2.70285
   1592.00        0.00000        2.70715
   1593.00        0.00000        2.71149
   1594.00        0.00000        2.71584
   1595.00        0.00000        2.72021
   1596.00        0.00000        2.72461
   1597.00        0.00000        2.72900
   1598.00        0.00000        2.73341
   1599.00        0.00000        2.73782
   1600.00        0.00000        2.74223
   1601.00        0.00000        2.74663
   1602.00        0.00000        2.75101
   1603.00        0.00000        2.75534
   1604.00        0.00000        2.75966
   1605.00        0.00000        2.76393
   1606.00        0.00000        2.76814
   1607.00        0.00000        2.77231
   1608.00        0.00000        2.77640
   1609.00        0.00000        2.78040
   1610.00        0.00000        2.78432
   1611.00        0.00000        2.78813
   1612.00        0.00000        2.79184
   1613.00        0.00000        2.79543
   1614.00        0.00000        2.79889
   1615.00        0.00000        2.80220
   1616.00        0.00000        2.80534
   1617.00        0.00000        2.80835
   1618.00        0.00000        2.81116
   1619.00        0.00000        2.81378
   1620.00        0.00000        2.81622
   1621.00        0.00000        2.81844
   1622.00        0.00000        2.82043
   1623.00        0.00000        2.82220
   1624.00        0.00000        2.82373
   1625.00        0.00000        2.82501
   1626.00        0.00000        2.82602
   1627.00        0.00000        2.82677
   1628.00        0.00000        2.82722
   1629.00        0.00000        2.82739
   1630.00        0.00000        2.82726
   1631.00        0.00000        2.82681
   1632.00        0.00000        2.82607
   1633.00        0.00000        2.82498
   1634.00        0.00000        2.82356
   1635.00        0.00000        2.82181
   1636.00        0.00000        2.81970
   1637.00        0.00000        2.81725
   1638.00        0.00000        2.81442
   1639.00        0.00000        2.81125
   1640.00        0.00000        2.80769
   1641.00        0.00000        2.80376
   1642.00        0.00000        2.79945
   1643.00        0.00000        2.79477
   1644.00        0.00000        2.78969
   1645.00        0.00000        2.78424
   1646.00        0.00000        2.77840
   1647.00        0.00000        2.77217
   1648.00        0.00000        2.76555
   1649.00        0.00000        2.75854
   1650.00        0.00000        2.75114
   1651.00        0.00000        2.74338
   1652.00        0.00000        2.73521
   1653.00        0.00000        2.72668
   1654.00        0.00000        2.71779
   1655.00        0.00000        2.70851
   1656.00        0.00000        2.69888
   1657.00        0.00000        2.68890
   1658.00        0.00000        2.67856
   1659.00        0.00000        2.66789
   1660.00        0.00000        2.65688
   1661.00        0.00000        2.64554
   1662.00        0.00000        2.63390
   1663.00        0.00000        2.62193
   1664.00        0.00000        2.60968
   1665.00        0.00000        2.59714
   1666.00        0.00000        2.58432
   1667.00        0.00000        2.57123
   1668.00        0.00000        2.55789
   1669.00        0.00000        2.54431
   1670.00        0.00000        2.53052
   1671.00        0.00000        2.51648
   1672.00        0.00000        2.50226
   1673.00        0.00000        2.48784
   1674.00        0.00000        2.47324
   1675.00        0.00000        2.45847
   1676.00        0.00000        2.44354
   1677.00        0.00000        2.42848
   1678.00        0.00000        2.41330
   1679.00        0.00000        2.39801
   1680.00        0.00000        2.38261
   1681.00        0.00000        2.36714
   1682.00        0.00000        2.35159
   1683.00        0.00000        2.33598
   1684.00        0.00000        2.32033
   1685.00        0.00000        2.30464
   1686.00        0.00000        2.28896
   1687.00        0.00000        2.27325
   1688.00        0.00000        2.25755
   1689.00        0.00000        2.24188
   1690.00        0.00000        2.22624
   1691.00        0.00000        2.21065
   1692.00        0.00000        2.19511
   1693.00        0.00000        2.17966
   1694.00        0.00000        2.16428
   1695.00        0.00000        2.14899
   1696.00        0.00000        2.13380
   1697.00        0.00000        2.11873
   1698.00        0.00000        2.10379
   1699.00        0.00000        2.08899
   1700.00        0.00000        2.07433
   1701.00        0.00000        2.05981
   1702.00        0.00000        2.04547
   1703.00        0.00000        2.03130
   1704.00        0.00000        2.01730
   1705.00        0.00000        2.00349
   1706.00        0.00000        1.98988
   1707.00        0.00000        1.97647
   1708.00        0.00000        1.96329
   1709.00        0.00000        1.95030
   1710.00        0.00000        1.93755
   1711.00        0.00000        1.92500
   1712.00        0.00000        1.91270
   1713.00        0.00000        1.90065
   1714.00        0.00000        1.88882
   1715.00        0.00000        1.87726
   1716.00        0.00000        1.86594
   1717.00        0.00000        1.85487
   1718.00        0.00000        1.84407
   1719.00        0.00000        1.83351
   1720.00        0.00000        1.82323
   1721.00        0.00000        1.81320
   1722.00        0.00000        1.80345
   1723.00        0.00000        1.79398
   1724.00        0.00000        1.78476
   1725.00        0.00000        1.77582
   1726.00        0.00000        1.76715
   1727.00        0.00000        1.75874
   1728.00        0.00000        1.75063
   1729.00        0.00000        1.74277
   1730.00        0.00000        1.73520
   1731.00        0.00000        1.72789
   1732.00        0.00000        1.72086
   1733.00        0.00000        1.71410
   1734.00        0.00000        1.70761
   1735.00        0.00000        1.70139
   1736.00        0.00000        1.69545
   1737.00        0.00000        1.68976
   1738.00        0.00000        1.68434
   1739.00        0.00000        1.67918
   1740.00        0.00000        1.67430
   1741.00        0.00000        1.66968
   1742.00        0.00000        1.66530
   1743.00        0.00000        1.66118
   1744.00        0.00000        1.65732
   1745.00        0.00000        1.65372
   1746.00        0.00000        1.65036
   1747.00        0.00000        1.64725
   1748.00        0.00000        1.64438
   1749.00        0.00000        1.64174
   1750.00        0.00000        1.63936
   1751.00        0.00000        1.63721
   1752.00        0.00000        1.63528
   1753.00        0.00000        1.63359
   1754.00        0.00000        1.63214
   1755.00        0.00000        1.63091
   1756.00        0.00000        1.62988
   1757.00        0.00000        1.62909
   1758.00        0.00000        1.62851
   1759.00        0.00000        1.62814
   1760.00        0.00000        1.62799
   1761.00        0.00000        1.62804
   1762.00        0.00000        1.62830
   1763.00        0.00000        1.62875
   1764.00        0.00000        1.62941
   1765.00        0.00000        1.63026
   1766.00        0.00000        1.63130
   1767.00        0.00000        1.63254
   1768.00        0.00000        1.63396
   1769.00        0.00000        1.63556
   1770.00        0.00000        1.63734
   1771.00        0.00000        1.63931
   1772.00        0.00000        1.64146
   1773.00        0.00000        1.64377
   1774.00        0.00000        1.64626
   1775.00        0.00000        1.64891
   1776.00        0.00000        1.65173
   1777.00        0.00000        1.65471
   1778.00        0.00000        1.65785
   1779.00        0.00000        1.66115
   1780.00        0.00000        1.66460
   1781.00        0.00000        1.66821
   1782.00        0.00000        1.67197
   1783.00        0.00000        1.67587
   1784.00        0.00000        1.67992
   1785.00        0.00000        1.68411
   1786.00        0.00000        1.68845
   1787.00        0.00000        1.69292
   1788.00        0.00000        1.69753
   1789.00        0.00000        1.70227
   1790.00        0.00000        1.70714
   1791.00        0.00000        1.71213
   1792.00        0.00000        1.71725
   1793.00        0.00000        1.72250
   1794.00        0.00000        1.72787
   1795.00        0.00000        1.73337
   1796.00        0.00000        1.73897
   1797.00        0.00000        1.74469
   1798.00        0.00000        1.75052
   1799.00        0.00000        1.75645
   1800.00        0.00000        1.76251
   1801.00        0.00000        1.76866
   1802.00        0.00000        1.77490
   1803.00        0.00000        1.78125
   1804.00        0.00000        1.78770
   1805.00        0.00000        1.79424
   1806.00        0.00000        1.80087
   1807.00        0.00000        1.80759
   1808.00        0.00000        1.81438
   1809.00        0.00000        1.82126
   1810.00        0.00000        1.82822
   1811.00        0.00000        1.83525
   1812.00        0.00000        1.84236
   1813.00        0.00000        1.84953
   1814.00        0.00000        1.85678
   1815.00        0.00000        1.86407
   1816.00        0.00000        1.87144
   1817.00        0.00000        1.87886
   1818.00        0.00000        1.88634
   1819.00        0.00000        1.89386
   1820.00        0.00000        1.90141
   1821.00        0.00000        1.90903
   1822.00        0.00000        1.91667
   1823.00        0.00000        1.92435
   1824.00        0.00000        1.93205
   1825.00        0.00000        1.93979
   1826.00        0.00000        1.94756
   1827.00        0.00000        1.95534
   1828.00        0.00000        1.96312
   1829.00        0.00000        1.97093
   1830.00        0.00000        1.97874
   1831.00        0.00000        1.98656
   1832.00        0.00000        1.99437
   1833.00        0.00000        2.00218
   1834.00        0.00000        2.00998
   1835.00        0.00000        2.01778
   1836.00        0.00000        2.02554
   1837.00        0.00000        2.03329
   1838.00        0.00000        2.04102
   1839.00        0.00000        2.04872
   1840.00        0.00000        2.05638
   1841.00        0.00000        2.06401
   1842.00        0.00000        2.07159
   1843.00        0.00000        2.07915
   1844.00        0.00000        2.08664
   1845.00        0.00000        2.09409
   1846.00        0.00000        2.10147
   1847.00        0.00000        2.10880
   1848.00        0.00000        2.11606
   1849.00        0.00000        2.12326
   1850.00        0.00000        2.13039
   1851.00        0.00000        2.13745
   1852.00        0.00000        2.14442
   1853.00        0.00000        2.15132
   1854.00        0.00000        2.15814
   1855.00        0.00000        2.16487
   1856.00        0.00000        2.17151
   1857.00        0.00000        2.17805
   1858.00        0.00000        2.18451
   1859.00        0.00000        2.19087
   1860.00        0.00000        2.19711
   1861.00        0.00000        2.20328
   1862.00        0.00000        2.20932
   1863.00        0.00000        2.21526
   1864.00        0.00000        2.22107
   1865.00        0.00000        2.22679
   1866.00        0.00000        2.23238
   1867.00        0.00000        2.23785
   1868.00        0.00000        2.24323
   1869.00        0.00000        2.24846
   1870.00        0.00000        2.25357
   1871.00        0.00000        2.25854
   1872.00        0.00000        2.26341
   1873.00        0.00000        2.26813
   1874.00        0.00000        2.27272
   1875.00        0.00000        2.27719
   1876.00        0.00000        2.28151
   1877.00        0.00000        2.28571
   1878.00        0.00000        2.28975
   1879.00        0.00000        2.29366
   1880.00        0.00000        2.29741
   1881.00        0.00000        2.30103
   1882.00        0.00000        2.30449
   1883.00        0.00000        2.30780
   1884.00        0.00000        2.31097
   1885.00        0.00000        2.31400
   1886.00        0.00000        2.31685
   1887.00        0.00000        2.31953
   1888.00        0.00000        2.32208
   1889.00        0.00000        2.32445
   1890.00        0.00000        2.32666
   1891.00        0.00000        2.32869
   1892.00        0.00000        2.33057
   1893.00        0.00000        2.33228
   1894.00        0.00000        2.33380
   1895.00        0.00000        2.33516
   1896.00        0.00000        2.33635
   1897.00        0.00000        2.33736
   1898.00        0.00000        2.33820
   1899.00        0.00000        2.33884
   1900.00        0.00000        2.33931
   1901.00        0.00000        2.33960
   1902.00        0.00000        2.33971
   1903.00        0.00000        2.33963
   1904.00        0.00000        2.33936
   1905.00        0.00000        2.33888
   1906.00        0.00000        2.33823
   1907.00        0.00000        2.33739
   1908.00        0.00000        2.33633
   1909.00        0.00000        2.33508
   1910.00        0.00000        2.33363
   1911.00        0.00000        2.33199
   1912.00        0.00000        2.33012
   1913.00        0.00000        2.32806
   1914.00        0.00000        2.32579
   1915.00        0.00000        2.32329
   1916.00        0.00000        2.32059
   1917.00        0.00000        2.31766
   1918.00        0.00000        2.31450
   1919.00        0.00000        2.31113
   1920.00        0.00000        2.30753
   1921.00        0.00000        2.30370
   1922.00        0.00000        2.29962
   1923.00        0.00000        2.29532
   1924.00        0.00000        2.29079
   1925.00        0.00000        2.28600
   1926.00        0.00000        2.28096
   1927.00        0.00000        2.27568
   1928.00        0.00000        2.27016
   1929.00        0.00000        2.26436
   1930.00        0.00000        2.25832
   1931.00        0.00000        2.25201
   1932.00        0.00000        2.24544
   1933.00        0.00000        2.23860
   1934.00        0.00000        2.23149
   1935.00        0.00000        2.22411
   1936.00        0.00000        2.21645
   1937.00        0.00000        2.20851
   1938.00        0.00000        2.20029
   1939.00        0.00000        2.19179
   1940.00        0.00000        2.18300
   1941.00        0.00000        2.17392
   1942.00        0.00000        2.16455
   1943.00        0.00000        2.15488
   1944.00        0.00000        2.14491
   1945.00        0.00000        2.13466
   1946.00        0.00000        2.12410
   1947.00        0.00000        2.11325
   1948.00        0.00000        2.10210
   1949.00        0.00000        2.09064
   1950.00        0.00000        2.07887
   1951.00        0.00000        2.06680
   1952.00        0.00000        2.05443
   1953.00        0.00000        2.04176
   1954.00        0.00000        2.02878
   1955.00        0.00000        2.01549
   1956.00        0.00000        2.00191
   1957.00        0.00000        1.98801
   1958.00        0.00000        1.97382
   1959.00        0.00000        1.95932
   1960.00        0.00000        1.94452
   1961.00        0.00000        1.92944
   1962.00        0.00000        1.91405
   1963.00        0.00000        1.89838
   1964.00        0.00000        1.88240
   1965.00        0.00000        1.86615
   1966.00        0.00000        1.84961
   1967.00        0.00000        1.83279
   1968.00        0.00000        1.81570
   1969.00        0.00000        1.79834
   1970.00        0.00000        1.78070
   1971.00        0.00000        1.76280
   1972.00        0.00000        1.74464
   1973.00        0.00000        1.72624
   1974.00        0.00000        1.70760
   1975.00        0.00000        1.68869
   1976.00        0.00000        1.66956
   1977.00        0.00000        1.65019
   1978.00        0.00000        1.63062
   1979.00        0.00000        1.61081
   1980.00        0.00000        1.59079
   1981.00        0.00000        1.57057
   1982.00        0.00000        1.55016
   1983.00        0.00000        1.52956
   1984.00        0.00000        1.50877
   1985.00        0.00000        1.48781
   1986.00        0.00000        1.46667
   1987.00        0.00000        1.44539
   1988.00        0.00000        1.42395
   1989.00        0.00000        1.40237
   1990.00        0.00000        1.38065
   1991.00        0.00000        1.35880
   1992.00        0.00000        1.33684
   1993.00        0.00000        1.31476
   1994.00        0.00000        1.29257
   1995.00        0.00000        1.27029
   1996.00        0.00000        1.24792
   1997.00        0.00000        1.22548
   1998.00        0.00000        1.20296
   1999.00        0.00000        1.18037
   2000.00        0.00000        1.15773
   2001.00        0.00000        1.13504
   2002.00        0.00000        1.11232
   2003.00        0.00000        1.08955
   2004.00        0.00000        1.06676
   2005.00        0.00000        1.04396
   2006.00        0.00000        1.02115
   2007.00        0.00000        0.99832
   2008.00        0.00000        0.97551
   2009.00        0.00000        0.95270
   2010.00        0.00000        0.92992
   2011.00        0.00000        0.90714
   2012.00        0.00000        0.88440
   2013.00        0.00000        0.86171
   2014.00        0.00000        0.83905
   2015.00        0.00000        0.81644
   2016.00        0.00000        0.79387
   2017.00        0.00000        0.77138
   2018.00        0.00000        0.74893
   2019.00        0.00000        0.72656
   2020.00        0.00000        0.70427
   2021.00        0.00000        0.68205
   2022.00        0.00000        0.65991
   2023.00        0.00000        0.63786
   2024.00        0.00000        0.61591
   2025.00        0.00000        0.59404
   2026.00        0.00000        0.57227
   2027.00        0.00000        0.55061
   2028.00        0.00000        0.52905
   2029.00        0.00000        0.50760
   2030.00        0.00000        0.48625
   2031.00        0.00000        0.46501
   2032.00        0.00000        0.44391
   2033.00        0.00000        0.42291
   2034.00        0.00000        0.40202
   2035.00        0.00000        0.38127
   2036.00        0.00000        0.36064
   2037.00        0.00000        0.34013
   2038.00        0.00000        0.31976
   2039.00        0.00000        0.29951
   2040.00        0.00000        0.27939
   2041.00        0.00000        0.25940
   2042.00        0.00000        0.23955
   2043.00        0.00000        0.21982
   2044.00        0.00000        0.20023
   2045.00        0.00000        0.18077
   2046.00        0.00000        0.16145
   2047.00        0.00000        0.14227
   2048.00        0.00000        0.12323
   2049.00        0.00000        0.10432
   2050.00        0.00000        0.08556
   2051.00        0.00000        0.06693
   2052.00        0.00000        0.04845
   2053.00        0.00000        0.03009
   2054.00        0.00000        0.01189
   2055.00        0.00000       -0.00618
   2056.00        0.00000       -0.02409
   2057.00        0.00000       -0.04189
   2058.00        0.00000       -0.05952
   2059.00        0.00000       -0.07701
   2060.00        0.00000       -0.09436
   2061.00        0.00000       -0.11156
   2062.00        0.00000       -0.12862
   2063.00        0.00000       -0.14552
   2064.00        0.00000       -0.16228
   2065.00        0.00000       -0.17889
   2066.00        0.00000       -0.19536
   2067.00        0.00000       -0.21165
   2068.00        0.00000       -0.22781
   2069.00        0.00000       -0.24382
   2070.00        0.00000       -0.25966
   2071.00        0.00000       -0.27534
   2072.00        0.00000       -0.29088
   2073.00        0.00000       -0.30624
   2074.00        0.00000       -0.32144
   2075.00        0.00000       -0.33649
   2076.00        0.00000       -0.35135
   2077.00        0.00000       -0.36606
   2078.00        0.00000       -0.38058
   2079.00        0.00000       -0.39494
   2080.00        0.00000       -0.40913
   2081.00        0.00000       -0.42313
   2082.00        0.00000       -0.43695
   2083.00        0.00000       -0.45059
   2084.00        0.00000       -0.46405
   2085.00        0.00000       -0.47731
   2086.00        0.00000       -0.49039
   2087.00        0.00000       -0.50325
   2088.00        0.00000       -0.51593
   2089.00        0.00000       -0.31699
   2090.00        0.00000       -0.32561
   2091.00        0.00000       -0.33398
   2092.00        0.00000       -0.34209
   2093.00        0.00000       -0.34995
   2094.00        0.00000       -0.35754
   2095.00        0.00000       -0.36488
   2096.00        0.00000       -0.37195
   2097.00        0.00000       -0.37875
   2098.00        0.00000       -0.38528
   2099.00        0.00000       -0.39154
   2100.00        0.00000       -0.39754
   2101.00        0.00000       -0.40324
   2102.00        0.00000       -0.40868
   2103.00        0.00000       -0.41385
   2104.00        0.00000       -0.41872
   2105.00        0.00000       -0.42332
   2106.00        0.00000       -0.42764
   2107.00        0.00000       -0.43169
   2108.00        0.00000       -0.43546
   2109.00        0.00000       -0.43893
   2110.00        0.00000       -0.44212
   2111.00        0.00000       -0.44505
   2112.00        0.00000       -0.44769
   2113.00        0.00000       -0.45004
   2114.00        0.00000       -0.45212
   2115.00        0.00000       -0.45392
   2116.00        0.00000       -0.45544
   2117.00        0.00000       -0.45670
   2118.00        0.00000       -0.45766
   2119.00        0.00000       -0.45836
   2120.00        0.00000       -0.45880
   2121.00        0.00000       -0.45895
   2122.00        0.00000       -0.45885
   2123.00        0.00000       -0.45848
   2124.00        0.00000       -0.45786
   2125.00        0.00000       -0.45697
   2126.00        0.00000       -0.45584
   2127.00        0.00000       -0.45444
   2128.00        0.00000       -0.45280
   2129.00        0.00000       -0.45093
   2130.00        0.00000       -0.44879
   2131.00        0.00000       -0.44644
   2132.00        0.00000       -0.44385
   2133.00        0.00000       -0.44102
   2134.00        0.00000       -0.43797
   2135.00        0.00000       -0.43471
   2136.00        0.00000       -0.43121
   2137.00        0.00000       -0.42752
   2138.00        0.00000       -0.42361
   2139.00        0.00000       -0.41951
   2140.00        0.00000       -0.41521
   2141.00        0.00000       -0.41072
   2142.00        0.00000       -0.40602
   2143.00        0.00000       -0.40115
   2144.00        0.00000       -0.39612
   2145.00        0.00000       -0.39088
   2146.00        0.00000       -0.38550
   2147.00        0.00000       -0.37994
   2148.00        0.00000       -0.37424
   2149.00        0.00000       -0.36836
   2150.00        0.00000       -0.36235
   2151.00        0.00000       -0.35619
   2152.00        0.00000       -0.34988
   2153.00        0.00000       -0.34344
   2154.00        0.00000       -0.33688
   2155.00        0.00000       -0.33018
   2156.00        0.00000       -0.32338
   2157.00        0.00000       -0.31645
   2158.00        0.00000       -0.30940
   2159.00        0.00000       -0.30226
   2160.00        0.00000       -0.29501
   2161.00        0.00000       -0.28766
   2162.00        0.00000       -0.28023
   2163.00        0.00000       -0.27269
   2164.00        0.00000       -0.26508
   2165.00        0.00000       -0.25737
   2166.00        0.00000       -0.24959
   2167.00        0.00000       -0.24173
   2168.00        0.00000       -0.23381
   2169.00        0.00000       -0.22580
   2170.00        0.00000       -0.21774
   2171.00        0.00000       -0.20961
   2172.00        0.00000       -0.20143
   2173.00        0.00000       -0.19319
   2174.00        0.00000       -0.18489
   2175.00        0.00000       -0.17656
   2176.00        0.00000       -0.16817
   2177.00        0.00000       -0.15974
   2178.00        0.00000       -0.15128
   2179.00        0.00000       -0.14278
   2180.00        0.00000       -0.13425
   2181.00        0.00000       -0.12569
   2182.00        0.00000       -0.11710
   2183.00        0.00000       -0.10849
   2184.00        0.00000       -0.09985
   2185.00        0.00000       -0.09122
   2186.00        0.00000       -0.08257
   2187.00        0.00000       -0.07390
   2188.00        0.00000       -0.06523
   2189.00        0.00000       -0.05656
   2190.00        0.00000       -0.04790
   2191.00        0.00000       -0.03923
   2192.00        0.00000       -0.03058
   2193.00        0.00000       -0.02194
   2194.00        0.00000       -0.01332
   2195.00        0.00000       -0.00471
   2196.00        0.00000        0.00386
   2197.00        0.00000        0.01242
   2198.00        0.00000        0.02094
   2199.00        0.00000        0.02940
   2200.00        0.00000        0.03784
   2201.00        0.00000        0.04623
   2202.00        0.00000        0.05457
   2203.00        0.00000        0.06285
   2204.00        0.00000        0.07106
   2205.00        0.00000        0.07921
   2206.00        0.00000        0.08730
   2207.00        0.00000        0.09529
   2208.00        0.00000        0.10321
   2209.00        0.00000        0.11102
   2210.00        0.00000        0.11876
   2211.00        0.00000        0.12637
   2212.00        0.00000        0.13390
   2213.00        0.00000        0.14130
   2214.00        0.00000        0.14857
   2215.00        0.00000        0.15572
   2216.00        0.00000        0.16272
   2217.00        0.00000        0.16959
   2218.00        0.00000        0.17630
   2219.00        0.00000        0.18286
   2220.00        0.00000        0.18924
   2221.00        0.00000        0.19545
   2222.00        0.00000        0.20149
   2223.00        0.00000        0.20732
   2224.00        0.00000        0.21297
   2225.00        0.00000        0.21840
   2226.00        0.00000        0.22360
   2227.00        0.00000        0.22861
   2228.00        0.00000        0.23337
   2229.00        0.00000        0.23788
   2230.00        0.00000        0.24216
   2231.00        0.00000        0.24617
   2232.00        0.00000        0.24991
   2233.00        0.00000        0.25339
   2234.00        0.00000        0.25659
   2235.00        0.00000        0.25949
   2236.00        0.00000        0.26210
   2237.00        0.00000        0.26440
   2238.00        0.00000        0.26640
   2239.00        0.00000        0.26808
   2240.00        0.00000        0.26942
   2241.00        0.00000        0.27045
   2242.00        0.00000        0.27112
   2243.00        0.00000        0.27144
   2244.00        0.00000        0.27142
   2245.00        0.00000        0.27104
   2246.00        0.00000        0.27029
   2247.00        0.00000        0.26918
   2248.00        0.00000        0.26768
   2249.00        0.00000        0.26582
   2250.00        0.00000        0.26358
   2251.00        0.00000        0.26094
   2252.00        0.00000        0.25792
   2253.00        0.00000        0.25450
   2254.00        0.00000        0.25070
   2255.00        0.00000        0.24649
   2256.00        0.00000        0.24190
   2257.00        0.00000        0.23689
   2258.00        0.00000        0.23149
   2259.00        0.00000        0.22571
   2260.00        0.00000        0.21951
   2261.00        0.00000        0.21292
   2262.00        0.00000        0.20593
   2263.00        0.00000        0.19856
   2264.00        0.00000        0.19080
   2265.00        0.00000        0.18265
   2266.00        0.00000        0.17410
   2267.00        0.00000        0.16519
   2268.00        0.00000        0.15590
   2269.00        0.00000        0.14624
   2270.00        0.00000        0.13622
   2271.00        0.00000        0.12584
   2272.00        0.00000        0.11510
   2273.00        0.00000        0.10402
   2274.00        0.00000       -0.18449
   2275.00        0.00000       -0.19426
   2276.00        0.00000       -0.20427
   2277.00        0.00000       -0.21451
   2278.00        0.00000       -0.22498
   2279.00        0.00000       -0.23567
   2280.00        0.00000       -0.24657
   2281.00        0.00000       -0.25768
   2282.00        0.00000       -0.26898
   2283.00        0.00000       -0.28047
   2284.00        0.00000       -0.29213
   2285.00        0.00000       -0.30396
   2286.00        0.00000       -0.31593
   2287.00        0.00000       -0.32806
   2288.00        0.00000       -0.34033
   2289.00        0.00000       -0.35271
   2290.00        0.00000       -0.36520
   2291.00        0.00000       -0.37779
   2292.00        0.00000       -0.39047
   2293.00        0.00000       -0.40321
   2294.00        0.00000       -0.41603
   2295.00        0.00000       -0.42889
   2296.00        0.00000       -0.44180
   2297.00        0.00000       -0.45473
   2298.00        0.00000       -0.46768
   2299.00        0.00000       -0.48062
   2300.00        0.00000       -0.49356
   2301.00        0.00000       -0.50647
   2302.00        0.00000       -0.51935
   2303.00        0.00000       -0.53218
   2304.00        0.00000       -0.54495
   2305.00        0.00000       -0.55765
   2306.00        0.00000       -0.57025
   2307.00        0.00000       -0.58278
   2308.00        0.00000       -0.59518
   2309.00        0.00000       -0.60748
   2310.00        0.00000       -0.61964
   2311.00        0.00000       -0.63167
   2312.00        0.00000       -0.64352
   2313.00        0.00000       -0.65524
   2314.00        0.00000       -0.66678
   2315.00        0.00000       -0.67813
   2316.00        0.00000       -0.68929
   2317.00        0.00000       -0.70026
   2318.00        0.00000       -0.71100
   2319.00        0.00000       -0.72154
   2320.00        0.00000       -0.73184
   2321.00        0.00000       -0.74191
   2322.00        0.00000       -0.75174
   2323.00        0.00000       -0.76132
   2324.00        0.00000       -0.77065
   2325.00        0.00000       -0.77969
   2326.00        0.00000       -0.78848
   2327.00        0.00000       -0.79700
   2328.00        0.00000       -0.80524
   2329.00        0.00000       -0.81319
   2330.00        0.00000       -0.82085
   2331.00        0.00000       -0.82822
   2332.00        0.00000       -0.83528
   2333.00        0.00000       -0.84206
   2334.00        0.00000       -0.84851
   2335.00        0.00000       -0.85468
   2336.00        0.00000       -0.86052
   2337.00        0.00000       -0.86606
   2338.00        0.00000       -0.87129
   2339.00        0.00000       -0.87621
   2340.00        0.00000       -0.88081
   2341.00        0.00000       -0.88510
   2342.00        0.00000       -0.88908
   2343.00        0.00000       -0.89275
   2344.00        0.00000       -0.89610
   2345.00        0.00000       -0.89914
   2346.00        0.00000       -0.90189
   2347.00        0.00000       -0.90430
   2348.00        0.00000       -0.90642
   2349.00        0.00000       -0.90823
   2350.00        0.00000       -0.90976
   2351.00        0.00000       -0.91098
   2352.00        0.00000       -0.91190
   2353.00        0.00000       -0.91254
   2354.00        0.00000       -0.91289
   2355.00        0.00049       -0.91295
   2356.00        0.00098       -0.91273
   2357.00        0.00146       -0.91226
   2358.00        0.00195       -0.91150
   2359.00        0.00244       -0.91049
   2360.00        0.00293       -0.90921
   2361.00        0.00342       -0.90768
   2362.00        0.00391       -0.90591
   2363.00        0.00439       -0.90390
   2364.00        0.00488       -0.90164
   2365.00        0.00537       -0.89917
   2366.00        0.00586       -0.89645
   2367.00        0.00635       -0.89352
   2368.00        0.00684       -0.89040
   2369.00        0.00732       -0.88705
   2370.00        0.00781       -0.88350
   2371.00        0.00830       -0.87976
   2372.00        0.00879       -0.87584
   2373.00        0.00928       -0.87173
   2374.00        0.00977       -0.86745
   2375.00        0.01025       -0.86299
   2376.00        0.01074       -0.85837
   2377.00        0.01123       -0.85359
   2378.00        0.01172       -0.84866
   2379.00        0.01221       -0.84360
   2380.00        0.01270       -0.83839
   2381.00        0.01318       -0.83305
   2382.00        0.01367       -0.82758
   2383.00        0.01416       -0.82199
   2384.00        0.01465       -0.81628
   2385.00        0.01465       -0.81046
   2386.00        0.01465       -0.80453
   2387.00        0.01465       -0.79852
   2388.00        0.01465       -0.79240
   2389.00        0.01465       -0.78619
   2390.00        0.01465       -0.77989
   2391.00        0.01465       -0.77353
   2392.00        0.01465       -0.76707
   2393.00        0.01465       -0.76054
   2394.00        0.01465       -0.75397
   2395.00        0.01465       -0.74731
   2396.00        0.01465       -0.74062
   2397.00        0.01465       -0.73386
   2398.00        0.01465       -0.72705
   2399.00        0.01465       -0.72021
   2400.00        0.01465       -0.71332
   2401.00        0.01465       -0.70641
   2402.00        0.01465       -0.69945
   2403.00        0.01465       -0.69246
   2404.00        0.01465       -0.68546
   2405.00        0.01465       -0.67842
   2406.00        0.01465       -0.67137
   2407.00        0.01465       -0.66431
   2408.00        0.01465       -0.65724
   2409.00        0.01465       -0.65016
   2410.00        0.01465       -0.64307
   2411.00        0.01465       -0.63597
   2412.00        0.01465       -0.62888
   2413.00        0.01465       -0.62180
   2414.00        0.01465       -0.61470
   2415.00        0.01465       -0.60762
   2416.00        0.01465       -0.60056
   2417.00        0.01465       -0.59349
   2418.00        0.01465       -0.58644
   2419.00        0.01465       -0.57941
   2420.00        0.01465       -0.57239
   2421.00        0.01465       -0.56540
   2422.00        0.01465       -0.55843
   2423.00        0.01465       -0.55147
   2424.00        0.01465       -0.54454
   2425.00        0.01465       -0.53763
   2426.00        0.01465       -0.53076
   2427.00        0.01465       -0.52391
   2428.00        0.01465       -0.51711
   2429.00        0.01465       -0.51031
   2430.00        0.01465       -0.50357
   2431.00        0.01465       -0.49686
   2432.00        0.01465       -0.49017
   2433.00        0.01465       -0.48354
   2434.00        0.01465       -0.47694
   2435.00        0.01465       -0.47038
   2436.00        0.01465       -0.46387
   2437.00        0.01465       -0.45740
   2438.00        0.01465       -0.45097
   2439.00        0.01465       -0.44460
   2440.00        0.01465       -0.43826
   2441.00        0.01465       -0.43198
   2442.00        0.01465       -0.42574
   2443.00        0.01465       -0.41956
   2444.00        0.01465       -0.41344
   2445.00        0.01465       -0.40736
   2446.00        0.01465       -0.40134
   2447.00        0.01465       -0.39539
   2448.00        0.01465       -0.38948
   2449.00        0.01465       -0.38364
   2450.00        0.01465       -0.37785
   2451.00        0.01465       -0.37212
   2452.00        0.01465       -0.36647
   2453.00        0.01465       -0.36087
   2454.00        0.01465       -0.35533
   2455.00        0.01465       -0.34987
   2456.00        0.01465       -0.34447
   2457.00        0.01465       -0.33914
   2458.00        0.01465       -0.33388
   2459.00        0.01465       -0.32867
   2460.00        0.01465       -0.32356
   2461.00        0.01465       -0.31850
   2462.00        0.01465       -0.31352
   2463.00        0.01465       -0.30861
   2464.00        0.01465       -0.30377
   2465.00        0.01465       -0.29900
   2466.00        0.01465       -0.29430
   2467.00        0.01465       -0.28967
   2468.00        0.01465       -0.28513
   2469.00        0.01465       -0.28065
   2470.00        0.01465       -0.27625
   2471.00        0.01465       -0.27191
   2472.00        0.01465       -0.26765
   2473.00        0.01465       -0.26346
   2474.00        0.01465       -0.25934
   2475.00        0.01465       -0.25528
   2476.00        0.01465       -0.25130
   2477.00        0.01465       -0.24738
   2478.00        0.01465       -0.24353
   2479.00        0.01465       -0.23975
   2480.00        0.01465       -0.23602
   2481.00        0.01465       -0.23236
   2482.00        0.01465       -0.22876
   2483.00        0.01465       -0.22522
   2484.00        0.01465       -0.22173
   2485.00        0.01465       -0.21829
   2486.00        0.01465       -0.21492
   2487.00        0.01465       -0.21159
   2488.00        0.01465       -0.20830
   2489.00        0.01465       -0.20506
   2490.00        0.01465       -0.20187
   2491.00        0.01465       -0.19872
   2492.00        0.01465       -0.19560
   2493.00        0.01465       -0.19252
   2494.00        0.01465       -0.18947
   2495.00        0.01465       -0.18645
   2496.00        0.01465       -0.18344
   2497.00        0.01465       -0.18047
   2498.00        0.01465       -0.17752
   2499.00        0.01465       -0.17458
   2500.00        0.01465       -0.17165
   2501.00        0.01465       -0.16873
   2502.00        0.01465       -0.16583
   2503.00        0.01465       -0.16292
   2504.00        0.01465       -0.16002
   2505.00        0.01465       -0.15710
   2506.00        0.01465       -0.15421
   2507.00        0.01465       -0.15128
   2508.00        0.01465       -0.14835
   2509.00        0.01465       -0.14540
   2510.00        0.01465       -0.14244
   2511.00        0.01465       -0.13945
   2512.00        0.01465       -0.13644
   2513.00        0.01465       -0.13342
   2514.00        0.01465       -0.13036
   2515.00        0.01465       -0.12727
   2516.00        0.01465       -0.12416
   2517.00        0.01465       -0.12100
   2518.00        0.01465       -0.11781
   2519.00        0.01465       -0.11458
   2520.00        0.01465       -0.11131
   2521.00        0.01465       -0.10802
   2522.00        0.01465       -0.10466
   2523.00        0.01465       -0.10126
   2524.00        0.01465       -0.09782
   2525.00        0.01465       -0.09435
   2526.00        0.01465       -0.09081
   2527.00        0.01465       -0.08723
   2528.00        0.01465       -0.08360
   2529.00        0.01465       -0.07993
   2530.00        0.01465       -0.07620
   2531.00        0.01465       -0.07243
   2532.00        0.01465       -0.06860
   2533.00        0.01465       -0.06473
   2534.00        0.01465       -0.06081
   2535.00        0.01465       -0.05684
   2536.00        0.01465       -0.05283
   2537.00        0.01465       -0.04877
   2538.00        0.01465       -0.04466
   2539.00        0.01465       -0.04051
   2540.00        0.01465       -0.03630
   2541.00        0.01465       -0.03206
   2542.00        0.01465       -0.02779
   2543.00        0.01465       -0.02345
   2544.00        0.01465       -0.01909
   2545.00        0.01465       -0.01468
   2546.00        0.01465       -0.01024
   2547.00        0.01465       -0.00577
   2548.00        0.01465       -0.00125
   2549.00        0.01465        0.00330
   2550.00        0.01465        0.00789
   2551.00        0.01465        0.01250
   2552.00        0.01465        0.01714
   2553.00        0.01465        0.02180
   2554.00        0.01465        0.02650
   2555.00        0.01465        0.03123
   2556.00        0.01465        0.03600
   2557.00        0.01465        0.04077
   2558.00        0.01465        0.04556
   2559.00        0.01465        0.05040
   2560.00        0.01465        0.05524
   2561.00        0.01465        0.06010
   2562.00        0.01465        0.06500
   2563.00        0.01465        0.06992
   2564.00        0.01465        0.07484
   2565.00        0.01465        0.07980
   2566.00        0.01465        0.08478
   2567.00        0.01465        0.08977
   2568.00        0.01465        0.09479
   2569.00        0.01465        0.09982
   2570.00        0.01465        0.10487
   2571.00        0.01465        0.10995
   2572.00        0.01465        0.11505
   2573.00        0.01465        0.12018
   2574.00        0.01465        0.12534
   2575.00        0.01465        0.13051
   2576.00        0.01465        0.13571
   2577.00        0.01465        0.14093
   2578.00        0.01465        0.14619
   2579.00        0.01465        0.15149
   2580.00        0.01465        0.15680
   2581.00        0.01465        0.16216
   2582.00        0.01465        0.16754
   2583.00        0.01465        0.17297
   2584.00        0.01465        0.17844
   2585.00        0.01465        0.18393
   2586.00        0.01465        0.18948
   2587.00        0.01465        0.19507
   2588.00        0.01465        0.20070
   2589.00        0.01465        0.20638
   2590.00        0.01465        0.21210
   2591.00        0.01465        0.21786
   2592.00        0.01465        0.22369
   2593.00        0.01465        0.22957
   2594.00        0.01465        0.23549
   2595.00        0.01465        0.24147
   2596.00        0.01465        0.24751
   2597.00        0.01465        0.25360
   2598.00        0.01465        0.25975
   2599.00        0.01465        0.26596
   2600.00        0.01465        0.27223
   2601.00        0.01465        0.27855
   2602.00        0.01465        0.28493
   2603.00        0.01465        0.29135
   2604.00        0.01465        0.29785
   2605.00        0.01465        0.30438
   2606.00        0.01465        0.31099
   2607.00        0.01465        0.31763
   2608.00        0.01465        0.32433
   2609.00        0.01465        0.33109
   2610.00        0.01465        0.33788
   2611.00        0.01465        0.34471
   2612.00        0.01465        0.35158
   2613.00        0.01465        0.35849
   2614.00        0.01465        0.36545
   2615.00        0.01465        0.37242
   2616.00        0.01465        0.37941
   2617.00        0.01465        0.38644
   2618.00        0.01465        0.39348
   2619.00        0.01465        0.40051
   2620.00        0.01465        0.40756
   2621.00        0.01465        0.41461
   2622.00        0.01465        0.42165
   2623.00        0.01465        0.42867
   2624.00        0.01465        0.43567
   2625.00        0.01465        0.44264
   2626.00        0.01465        0.44958
   2627.00        0.01465        0.45648
   2628.00        0.01465        0.46332
   2629.00        0.01465        0.47011
   2630.00        0.01465        0.47682
   2631.00        0.01465        0.48347
   2632.00        0.01465        0.49002
   2633.00        0.01465        0.49649
   2634.00        0.01465        0.50285
   2635.00        0.01465        0.50909
   2636.00        0.01465        0.51523
   2637.00        0.01465        0.52124
   2638.00        0.01465        0.52710
   2639.00        0.01465        0.53282
   2640.00        0.01465        0.53838
   2641.00        0.01465        0.54378
   2642.00        0.01465        0.54900
   2643.00        0.01465        0.55403
   2644.00        0.01465        0.55888
   2645.00        0.01465        0.56354
   2646.00        0.01465        0.56798
   2647.00        0.01465        0.57219
   2648.00        0.01465        0.57619
   2649.00        0.01465        0.57996
   2650.00        0.01465        0.58348
   2651.00        0.01465        0.58676
   2652.00        0.01465        0.58980
   2653.00        0.01465        0.59256
   2654.00        0.01465        0.59506
   2655.00        0.01465        0.59731
   2656.00        0.01465        0.59926
   2657.00        0.01465        0.60094
   2658.00        0.01465        0.60233
   2659.00        0.01465        0.60342
   2660.00        0.01465        0.60423
   2661.00        0.01465        0.60475
   2662.00        0.01465        0.60497
   2663.00        0.01465        0.60487
   2664.00        0.01465        0.60449
   2665.00        0.01465        0.60382
   2666.00        0.01465        0.60283
   2667.00        0.01465        0.60155
   2668.00        0.01465        0.59996
   2669.00        0.01465        0.59808
   2670.00        0.01465        0.59590
   2671.00        0.01465        0.59343
   2672.00        0.01465        0.59067
   2673.00        0.01465        0.58762
   2674.00        0.01465        0.58429
   2675.00        0.01465        0.58069
   2676.00        0.01465        0.57680
   2677.00        0.01465        0.57266
   2678.00        0.01465        0.56825
   2679.00        0.01465        0.56358
   2680.00        0.01465        0.55869
   2681.00        0.01465        0.55354
   2682.00        0.01465        0.54817
   2683.00        0.01465        0.54257
   2684.00        0.01465        0.53677
   2685.00        0.01465        0.53076
   2686.00        0.01465        0.52455
   2687.00        0.01465        0.51817
   2688.00        0.01465        0.51161
   2689.00        0.01465        0.50490
   2690.00        0.01465        0.49803
   2691.00        0.01465        0.49101
   2692.00        0.01465        0.48389
   2693.00        0.01465        0.47662
   2694.00        0.01465        0.46927
   2695.00        0.01465        0.46181
   2696.00        0.01465        0.45427
   2697.00        0.01465        0.44666
   2698.00        0.01465        0.43898
   2699.00        0.01465        0.43126
   2700.00        0.01465        0.42351
   2701.00        0.01465        0.41573
   2702.00        0.01465        0.40793
   2703.00        0.01465        0.40013
   2704.00        0.01465        0.39235
   2705.00        0.01465        0.38458
   2706.00        0.01465        0.37683
   2707.00        0.01465        0.36913
   2708.00        0.01465        0.36148
   2709.00        0.01465        0.35388
   2710.00        0.01465        0.34636
   2711.00        0.01465        0.33891
   2712.00        0.01465        0.33156
   2713.00        0.01465        0.32430
   2714.00        0.01465        0.31714
   2715.00        0.01465        0.31009
   2716.00        0.01465        0.30315
   2717.00        0.01465        0.29634
   2718.00        0.01465        0.28966
   2719.00        0.01465        0.28313
   2720.00        0.01465        0.27672
   2721.00        0.01465        0.27046
   2722.00        0.01465        0.26436
   2723.00        0.01465        0.25841
   2724.00        0.01465        0.25262
   2725.00        0.01465        0.24699
   2726.00        0.01465        0.24153
   2727.00        0.01465        0.23624
   2728.00        0.01465        0.23109
   2729.00        0.01465        0.22614
   2730.00        0.01465        0.22134
   2731.00        0.01465        0.21672
   2732.00        0.01465        0.21227
   2733.00        0.01465        0.20798
   2734.00        0.01465        0.20386
   2735.00        0.01465        0.19991
   2736.00        0.01465        0.19612
   2737.00        0.01465        0.19249
   2738.00        0.01465        0.18903
   2739.00        0.01465        0.18573
   2740.00        0.01465        0.18257
   2741.00        0.01514        0.17957
   2742.00        0.01562        0.17671
   2743.00        0.01611        0.17400
   2744.00        0.01660        0.17143
   2745.00        0.01709        0.16899
   2746.00        0.01758        0.16667
   2747.00        0.01807        0.16449
   2748.00        0.01855        0.16243
   2749.00        0.01904        0.16048
   2750.00        0.01953        0.15863
   2751.00        0.02002        0.15691
   2752.00        0.02051        0.15526
   2753.00        0.02051        0.15372
   2754.00        0.02051        0.15227
   2755.00        0.02051        0.15089
   2756.00        0.02051        0.14960
   2757.00        0.02051        0.14838
   2758.00        0.02051        0.14722
   2759.00        0.02051        0.14612
   2760.00        0.02051        0.14508
   2761.00        0.02051        0.14409
   2762.00        0.02051        0.14314
   2763.00        0.02051        0.14224
   2764.00        0.02051        0.14137
   2765.00        0.02051        0.14055
   2766.00        0.02051        0.13974
   2767.00        0.02051        0.13896
   2768.00        0.02051        0.13818
   2769.00        0.02051        0.13744
   2770.00        0.02051        0.13670
   2771.00        0.02051        0.13597
   2772.00        0.02051        0.13525
   2773.00        0.02051        0.13452
   2774.00        0.02051        0.13380
   2775.00        0.02051        0.13307
   2776.00        0.02051        0.13234
   2777.00        0.02051        0.13161
   2778.00        0.02051        0.13086
   2779.00        0.02051        0.13010
   2780.00        0.02051        0.12933
   2781.00        0.02051        0.12856
   2782.00        0.02051        0.12776
   2783.00        0.02051        0.12695
   2784.00        0.02051        0.12613
   2785.00        0.02051        0.12529
   2786.00        0.02051        0.12444
   2787.00        0.02051        0.12357
   2788.00        0.02051        0.12270
   2789.00        0.02051        0.12180
   2790.00        0.02051        0.12090
   2791.00        0.02051        0.11998
   2792.00        0.02051        0.11906
   2793.00        0.02051        0.11812
   2794.00        0.02051        0.11719
   2795.00        0.02051        0.11624
   2796.00        0.02051        0.11528
   2797.00        0.02051        0.11433
   2798.00        0.02051        0.11337
   2799.00        0.02051        0.11243
   2800.00        0.02051        0.11147
   2801.00        0.02051        0.11052
   2802.00        0.02051        0.10959
   2803.00        0.02051        0.10866
   2804.00        0.02051        0.10773
   2805.00        0.02051        0.10683
   2806.00        0.02051        0.10593
   2807.00        0.02051        0.10506
   2808.00        0.02051        0.10419
   2809.00        0.02051        0.10335
   2810.00        0.02051        0.10252
   2811.00        0.02051        0.10173
   2812.00        0.02051        0.10095
   2813.00        0.02051        0.10020
   2814.00        0.02051        0.09947
   2815.00        0.02051        0.09879
   2816.00        0.02051        0.09811
   2817.00        0.02051        0.09747
   2818.00        0.02051        0.09686
   2819.00        0.02002        0.09628
   2820.00        0.01953        0.09575
   2821.00        0.01904        0.09523
   2822.00        0.01904        0.09476
   2823.00        0.01904        0.09430
   2824.00        0.01904        0.09389
   2825.00        0.01904        0.09351
   2826.00        0.01904        0.09315
   2827.00        0.01904        0.09283
   2828.00        0.01904        0.09256
   2829.00        0.01904        0.09230
   2830.00        0.01904        0.09207
   2831.00        0.01904        0.09187
   2832.00        0.01904        0.09171
   2833.00        0.01904        0.09157
   2834.00        0.01904        0.09146
   2835.00        0.01904        0.09137
   2836.00        0.01904        0.09131
   2837.00        0.01904        0.09128
   2838.00        0.01904        0.09126
   2839.00        0.01904        0.09126
   2840.00        0.01904        0.09129
   2841.00        0.01904        0.09134
   2842.00        0.01904        0.09140
   2843.00        0.01904        0.09146
   2844.00        0.01904        0.09155
   2845.00        0.01904        0.09166
   2846.00        0.01904        0.09177
   2847.00        0.01904        0.09190
   2848.00        0.01904        0.09203
   2849.00        0.01904        0.09218
   2850.00        0.01904        0.09232
   2851.00        0.01904        0.09247
   2852.00        0.01904        0.09264
   2853.00        0.01904        0.09280
   2854.00        0.01904        0.09297
   2855.00        0.01904        0.09314
   2856.00        0.01904        0.09331
   2857.00        0.01904        0.09349
   2858.00        0.01904        0.09366
   2859.00        0.01904        0.09384
   2860.00        0.01904        0.09402
   2861.00        0.01904        0.09421
   2862.00        0.01904        0.09441
   2863.00        0.01904        0.09459
   2864.00        0.01904        0.09479
   2865.00        0.01904        0.09499
   2866.00        0.01904        0.09520
   2867.00        0.01904        0.09541
   2868.00        0.01904        0.09564
   2869.00        0.01904        0.09587
   2870.00        0.01904        0.09613
   2871.00        0.01904        0.09639
   2872.00        0.01904        0.09666
   2873.00        0.01904        0.09697
   2874.00        0.01904        0.09727
   2875.00        0.01904        0.09763
   2876.00        0.01904        0.09798
   2877.00        0.01904        0.09837
   2878.00        0.01904        0.09879
   2879.00        0.01904        0.09923
   2880.00        0.01904        0.09972
   2881.00        0.01904        0.10022
   2882.00        0.01904        0.10077
   2883.00        0.01904        0.10136
   2884.00        0.01904        0.10199
   2885.00        0.01904        0.10268
   2886.00        0.01904        0.10339
   2887.00        0.01855        0.10416
   2888.00        0.01807        0.10498
   2889.00        0.01758        0.10585
   2890.00        0.01709        0.10678
   2891.00        0.01660        0.10776
   2892.00        0.01611        0.10881
   2893.00        0.01562        0.10991
   2894.00        0.01514        0.11107
   2895.00        0.01465        0.11229
   2896.00        0.01416        0.11357
   2897.00        0.01367        0.11491
   2898.00        0.01318        0.11633
   2899.00        0.01270        0.11781
   2900.00        0.01221        0.11935
   2901.00        0.01172        0.12097
   2902.00        0.01123        0.12265
   2903.00        0.01074        0.12439
   2904.00        0.01025        0.12621
   2905.00        0.00977        0.12808
   2906.00        0.00977        0.13002
   2907.00        0.00977        0.13202
   2908.00        0.00977        0.13408
   2909.00        0.00977        0.13620
   2910.00        0.00977        0.13837
   2911.00        0.00977        0.14061
   2912.00        0.00977        0.14290
   2913.00        0.00977        0.14523
   2914.00        0.00977        0.14761
   2915.00        0.00977        0.15004
   2916.00        0.00977        0.15251
   2917.00        0.00977        0.15503
   2918.00        0.00977        0.15756
   2919.00        0.00928        0.16014
   2920.00        0.00879        0.16273
   2921.00        0.00830        0.16536
   2922.00        0.00781        0.16800
   2923.00        0.00732        0.17067
   2924.00        0.00684        0.17332
   2925.00        0.00635        0.17599
   2926.00        0.00586        0.17867
   2927.00        0.00537        0.18134
   2928.00        0.00488        0.18399
   2929.00        0.00439        0.18665
   2930.00        0.00391        0.18927
   2931.00        0.00342        0.19186
   2932.00        0.00293        0.19444
   2933.00        0.00244        0.19698
   2934.00        0.00195        0.19948
   2935.00        0.00146        0.20193
   2936.00        0.00098        0.20435
   2937.00        0.00049        0.20670
   2938.00        0.00000        0.20900
   2939.00       -0.00049        0.21123
   2940.00       -0.00098        0.21339
   2941.00       -0.00146        0.21550
   2942.00       -0.00195        0.21751
   2943.00       -0.00244        0.21947
   2944.00       -0.00293        0.22133
   2945.00       -0.00342        0.22310
   2946.00       -0.00391        0.22479
   2947.00       -0.00439        0.22638
   2948.00       -0.00488        0.22787
   2949.00       -0.00537        0.22928
   2950.00       -0.00586        0.23058
   2951.00       -0.00635        0.23178
   2952.00       -0.00684        0.23286
   2953.00       -0.00732        0.23386
   2954.00       -0.00781        0.23473
   2955.00       -0.00830        0.23550
   2956.00       -0.00879        0.23616
   2957.00       -0.00928        0.23669
   2958.00       -0.00977        0.23714
   2959.00       -0.01025        0.23746
   2960.00       -0.01074        0.23767
   2961.00       -0.01123        0.23778
   2962.00       -0.01123        0.23776
   2963.00       -0.01123        0.23764
   2964.00       -0.01123        0.23741
   2965.00       -0.01123        0.23708
   2966.00       -0.01123        0.23663
   2967.00       -0.01123        0.23608
   2968.00       -0.01123        0.23544
   2969.00       -0.01123        0.23470
   2970.00       -0.01123        0.23384
   2971.00       -0.01123        0.23289
   2972.00       -0.01123        0.23187
   2973.00       -0.01123        0.23074
   2974.00       -0.01172        0.22954
   2975.00       -0.01221        0.22824
   2976.00       -0.01270        0.22687
   2977.00       -0.01318        0.22542
   2978.00       -0.01367        0.22389
   2979.00       -0.01416        0.22231
   2980.00       -0.01465        0.22064
   2981.00       -0.01514        0.21892
   2982.00       -0.01562        0.21715
   2983.00       -0.01611        0.21530
   2984.00       -0.01660        0.21342
   2985.00       -0.01709        0.21149
   2986.00       -0.01758        0.20952
   2987.00       -0.01807        0.20749
   2988.00       -0.01855        0.20544
   2989.00       -0.01904        0.20335
   2990.00       -0.01953        0.20125
   2991.00       -0.02002        0.19910
   2992.00       -0.02002        0.19695
   2993.00       -0.02002        0.19476
   2994.00       -0.02002        0.19255
   2995.00       -0.02002        0.19034
   2996.00       -0.02002        0.18813
   2997.00       -0.02002        0.18588
   2998.00       -0.02002        0.18364
   2999.00       -0.02002        0.18140
   3000.00       -0.02002        0.17915
   3001.00       -0.02002        0.17690
   3002.00       -0.02002        0.17465
   3003.00       -0.02002        0.17239
   3004.00       -0.02002        0.17015
   3005.00       -0.02002        0.16791
   3006.00       -0.02002        0.16566
   3007.00       -0.02002        0.16342
   3008.00       -0.02002        0.16119
   3009.00       -0.02002        0.15895
   3010.00       -0.02002        0.15672
   3011.00       -0.02002        0.15450
   3012.00       -0.02002        0.15227
   3013.00       -0.02002        0.15004
   3014.00       -0.02002        0.14780
   3015.00       -0.02002        0.14557
   3016.00       -0.02002        0.14333
   3017.00       -0.02002        0.14108
   3018.00       -0.02002        0.13882
   3019.00       -0.02002        0.13655
   3020.00       -0.02051        0.13426
   3021.00       -0.02100        0.13196
   3022.00       -0.02148        0.12964
   3023.00       -0.02197        0.12729
   3024.00       -0.02246        0.12492
   3025.00       -0.02295        0.12251
   3026.00       -0.02344        0.12009
   3027.00       -0.02393        0.11761
   3028.00       -0.02393        0.11511
   3029.00       -0.02393        0.11256
   3030.00       -0.02393        0.10997
   3031.00       -0.02393        0.10733
   3032.00       -0.02393        0.10463
   3033.00       -0.02393        0.10188
   3034.00       -0.02393        0.09908
   3035.00       -0.02393        0.09621
   3036.00       -0.02393        0.09328
   3037.00       -0.02393        0.09027
   3038.00       -0.02393        0.08720
   3039.00       -0.02393        0.08406
   3040.00       -0.02393        0.08084
   3041.00       -0.02393        0.07755
   3042.00       -0.02393        0.07417
   3043.00       -0.02393        0.07072
   3044.00       -0.02393        0.06718
   3045.00       -0.02393        0.06357
   3046.00       -0.02393        0.05986
   3047.00       -0.02393        0.05606
   3048.00       -0.02393        0.05219
   3049.00       -0.02393        0.04822
   3050.00       -0.02393        0.04416
   3051.00       -0.02393        0.04002
   3052.00       -0.02393        0.03580
   3053.00       -0.02393        0.03148
   3054.00       -0.02393        0.02708
   3055.00       -0.02393        0.02260
   3056.00       -0.02393        0.01802
   3057.00       -0.02393        0.01338
   3058.00       -0.02393        0.00865
   3059.00       -0.02393        0.00386
   3060.00       -0.02393       -0.00102
   3061.00       -0.02393       -0.00597
   3062.00       -0.02393       -0.01097
   3063.00       -0.02393       -0.01604
   3064.00       -0.02393       -0.02118
   3065.00       -0.02393       -0.02635
   3066.00       -0.02393       -0.03159
   3067.00       -0.02393       -0.03687
   3068.00       -0.02393       -0.04219
   3069.00       -0.02393       -0.04755
   3070.00       -0.02393       -0.05293
   3071.00       -0.02393       -0.05833
   3072.00       -0.02393       -0.06377
   3073.00       -0.02393       -0.06920
   3074.00       -0.02393       -0.07465
   3075.00       -0.02393       -0.08009
   3076.00       -0.02393       -0.08553
   3077.00       -0.02393       -0.09094
   3078.00       -0.02393       -0.09634
   3079.00       -0.02393       -0.10173
   3080.00       -0.02393       -0.10707
   3081.00       -0.02393       -0.11237
   3082.00       -0.02393       -0.11763
   3083.00       -0.02393       -0.12283
   3084.00       -0.02393       -0.12798
   3085.00       -0.02344       -0.13306
   3086.00       -0.02295       -0.13805
   3087.00       -0.02246       -0.14297
   3088.00       -0.02197       -0.14781
   3089.00       -0.02148       -0.15256
   3090.00       -0.02100       -0.15720
   3091.00       -0.02051       -0.16174
   3092.00       -0.02002       -0.16617
   3093.00       -0.01953       -0.17049
   3094.00       -0.01904       -0.17468
   3095.00       -0.01855       -0.17874
   3096.00       -0.01807       -0.18268
   3097.00       -0.01758       -0.18646
   3098.00       -0.01709       -0.19012
   3099.00       -0.01660       -0.19363
   3100.00       -0.01611       -0.19699
   3101.00       -0.01562       -0.20020
   3102.00       -0.01514       -0.20325
   3103.00       -0.01465       -0.20615
   3104.00       -0.01416       -0.20888
   3105.00       -0.01367       -0.21144
   3106.00       -0.01318       -0.21384
   3107.00       -0.01270       -0.21608
   3108.00       -0.01221       -0.21814
   3109.00       -0.01172       -0.22003
   3110.00       -0.01123       -0.22176
   3111.00       -0.01074       -0.22330
   3112.00       -0.01025       -0.22469
   3113.00       -0.00977       -0.22589
   3114.00       -0.00928       -0.22693
   3115.00       -0.00879       -0.22780
   3116.00       -0.00830       -0.22850
   3117.00       -0.00781       -0.22905
   3118.00       -0.00732       -0.22942
   3119.00       -0.00732       -0.22963
   3120.00       -0.00732       -0.22968
   3121.00       -0.00732       -0.22958
   3122.00       -0.00732       -0.22932
   3123.00       -0.00732       -0.22891
   3124.00       -0.00732       -0.22836
   3125.00       -0.00732       -0.22768
   3126.00       -0.00732       -0.22684
   3127.00       -0.00732       -0.22588
   3128.00       -0.00732       -0.22478
   3129.00       -0.00732       -0.22356
   3130.00       -0.00732       -0.22223
   3131.00       -0.00732       -0.22078
   3132.00       -0.00732       -0.21921
   3133.00       -0.00732       -0.21754
   3134.00       -0.00732       -0.21576
   3135.00       -0.00732       -0.21390
   3136.00       -0.00732       -0.21194
   3137.00       -0.00732       -0.20990
   3138.00       -0.00732       -0.20776
   3139.00       -0.00732       -0.20557
   3140.00       -0.00684       -0.20331
   3141.00       -0.00635       -0.20097
   3142.00       -0.00586       -0.19858
   3143.00       -0.00537       -0.19614
   3144.00       -0.00488       -0.19365
   3145.00       -0.00439       -0.19110
   3146.00       -0.00391       -0.18854
   3147.00       -0.00342       -0.18591
   3148.00       -0.00293       -0.18327
   3149.00       -0.00244       -0.18062
   3150.00       -0.00195       -0.17793
   3151.00       -0.00146       -0.17523
   3152.00       -0.00098       -0.17252
   3153.00       -0.00049       -0.16980
   3154.00        0.00000       -0.16707
   3155.00        0.00049       -0.16434
   3156.00        0.00098       -0.16161
   3157.00        0.00146       -0.15889
   3158.00        0.00195       -0.15617
   3159.00        0.00244       -0.15346
   3160.00        0.00293       -0.15076
   3161.00        0.00342       -0.14807
   3162.00        0.00391       -0.14540
   3163.00        0.00439       -0.14275
   3164.00        0.00488       -0.14012
   3165.00        0.00537       -0.13750
   3166.00        0.00586       -0.13489
   3167.00        0.00635       -0.13231
   3168.00        0.00684       -0.12973
   3169.00        0.00732       -0.12718
   3170.00        0.00781       -0.12465
   3171.00        0.00830       -0.12213
   3172.00        0.00879       -0.11964
   3173.00        0.00928       -0.11716
   3174.00        0.00977       -0.11469
   3175.00        0.00977       -0.11221
   3176.00        0.00977       -0.10976
   3177.00        0.00977       -0.10732
   3178.00        0.00977       -0.10487
   3179.00        0.00977       -0.10245
   3180.00        0.00977       -0.10001
   3181.00        0.00977       -0.09758
   3182.00        0.00977       -0.09514
   3183.00        0.00977       -0.09270
   3184.00        0.00977       -0.09024
   3185.00        0.00977       -0.08778
   3186.00        0.00977       -0.08530
   3187.00        0.00977       -0.08281
   3188.00        0.00977       -0.08029
   3189.00        0.00977       -0.07776
   3190.00        0.00977       -0.07521
   3191.00        0.00977       -0.07263
   3192.00        0.00977       -0.07001
   3193.00        0.00977       -0.06737
   3194.00        0.00977       -0.06470
   3195.00        0.00977       -0.06198
   3196.00        0.00977       -0.05923
   3197.00        0.00977       -0.05646
   3198.00        0.00977       -0.05363
   3199.00        0.00977       -0.05077
   3200.00        0.00977       -0.04787
   3201.00        0.00977       -0.04492
   3202.00        0.00977       -0.04193
   3203.00        0.00977       -0.03889
   3204.00        0.00977       -0.03581
   3205.00        0.00977       -0.03268
   3206.00        0.00977       -0.02953
   3207.00        0.00977       -0.02632
   3208.00        0.00977       -0.02307
   3209.00        0.00977       -0.01978
   3210.00        0.00977       -0.01645
   3211.00        0.00977       -0.01309
   3212.00        0.00977       -0.00969
   3213.00        0.00977       -0.00626
   3214.00        0.00977       -0.00281
   3215.00        0.00977        0.00069
   3216.00        0.00977        0.00420
   3217.00        0.00977        0.00772
   3218.00        0.00977        0.01126
   3219.00        0.00977        0.01482
   3220.00        0.00977        0.01839
   3221.00        0.00977        0.02196
   3222.00        0.00977        0.02551
   3223.00        0.00977        0.02907
   3224.00        0.00977        0.03262
   3225.00        0.00977        0.03615
   3226.00        0.00977        0.03966
   3227.00        0.00977        0.04314
   3228.00        0.00977        0.04657
   3229.00        0.00977        0.04999
   3230.00        0.00977        0.05334
   3231.00        0.00977        0.05664
   3232.00        0.00977        0.05989
   3233.00        0.00977        0.06308
   3234.00        0.00977        0.06618
   3235.00        0.00977        0.06921
   3236.00        0.00977        0.07217
   3237.00        0.00977        0.07503
   3238.00        0.00977        0.07779
   3239.00        0.00977        0.08046
   3240.00        0.00977        0.08301
   3241.00        0.00977        0.08543
   3242.00        0.00977        0.08775
   3243.00        0.00977        0.08995
   3244.00        0.00977        0.09200
   3245.00        0.00977        0.09392
   3246.00        0.00928        0.09569
   3247.00        0.00879        0.09732
   3248.00        0.00830        0.09879
   3249.00        0.00781        0.10010
   3250.00        0.00732        0.10124
   3251.00        0.00684        0.10223
   3252.00        0.00635        0.10304
   3253.00        0.00586        0.10367
   3254.00        0.00537        0.10413
   3255.00        0.00488        0.10439
   3256.00        0.00439        0.10448
   3257.00        0.00391        0.10437
   3258.00        0.00342        0.10408
   3259.00        0.00293        0.10359
   3260.00        0.00244        0.10292
   3261.00        0.00195        0.10205
   3262.00        0.00146        0.10098
   3263.00        0.00098        0.09972
   3264.00        0.00049        0.09825
   3265.00        0.00000        0.09659
   3266.00       -0.00049        0.09474
   3267.00       -0.00098        0.09270
   3268.00       -0.00146        0.09045
   3269.00       -0.00195        0.08801
   3270.00       -0.00244        0.08539
   3271.00       -0.00293        0.08257
   3272.00       -0.00342        0.07957
   3273.00       -0.00391        0.07639
   3274.00       -0.00439        0.07301
   3275.00       -0.00488        0.06946
   3276.00       -0.00537        0.06572
   3277.00       -0.00586        0.06183
   3278.00       -0.00586        0.05775
   3279.00       -0.00586        0.05353
   3280.00       -0.00586        0.04913
   3281.00       -0.00586        0.04459
   3282.00       -0.00586        0.03987
   3283.00       -0.00586        0.03503
   3284.00       -0.00586        0.03004
   3285.00       -0.00586        0.02492
   3286.00       -0.00586        0.01965
   3287.00       -0.00586        0.01428
   3288.00       -0.00586        0.00877
   3289.00       -0.00586        0.00316
   3290.00       -0.00586       -0.00258
   3291.00       -0.00586       -0.00841
   3292.00       -0.00586       -0.01434
   3293.00       -0.00586       -0.02037
   3294.00       -0.00586       -0.02649
   3295.00       -0.00586       -0.03268
   3296.00       -0.00537       -0.03896
   3297.00       -0.00488       -0.04530
   3298.00       -0.00439       -0.05171
   3299.00       -0.00391       -0.05820
   3300.00       -0.00342       -0.06473
   3301.00       -0.00293       -0.07132
   3302.00       -0.00244       -0.07796
   3303.00       -0.00195       -0.08463
   3304.00       -0.00146       -0.09135
   3305.00       -0.00098       -0.09810
   3306.00       -0.00049       -0.10489
   3307.00        0.00000       -0.11169
   3308.00        0.00049       -0.11853
   3309.00        0.00098       -0.12538
   3310.00        0.00146       -0.13226
   3311.00        0.00195       -0.13914
   3312.00        0.00244       -0.14604
   3313.00        0.00293       -0.15294
   3314.00        0.00342       -0.15985
   3315.00        0.00391       -0.16676
   3316.00        0.00439       -0.17368
   3317.00        0.00488       -0.18060
   3318.00        0.00537       -0.18752
   3319.00        0.00586       -0.19441
   3320.00        0.00635       -0.20132
   3321.00        0.00684       -0.20822
   3322.00        0.00732       -0.21512
   3323.00        0.00781       -0.22200
   3324.00        0.00830       -0.22888
   3325.00        0.00879       -0.23575
   3326.00        0.00928       -0.24261
   3327.00        0.00977       -0.24948
   3328.00        0.01025       -0.25632
   3329.00        0.01074       -0.26317
   3330.00        0.01123       -0.26999
   3331.00        0.01172       -0.27682
   3332.00        0.01221       -0.28365
   3333.00        0.01270       -0.29045
   3334.00        0.01318       -0.29726
   3335.00        0.01367       -0.30406
   3336.00        0.01465       -0.31087
   3337.00        0.01562       -0.31767
   3338.00        0.01660       -0.32446
   3339.00        0.01758       -0.33127
   3340.00        0.01855       -0.33806
   3341.00        0.01904       -0.34486
   3342.00        0.01953       -0.35165
   3343.00        0.02002       -0.35846
   3344.00        0.02051       -0.36528
   3345.00        0.02100       -0.37209
   3346.00        0.02148       -0.37891
   3347.00        0.02197       -0.38573
   3348.00        0.02246       -0.39256
   3349.00        0.02295       -0.39941
   3350.00        0.02344       -0.40625
   3351.00        0.02393       -0.41312
   3352.00        0.02441       -0.41998
   3353.00        0.02490       -0.42685
   3354.00        0.02539       -0.43375
   3355.00        0.02588       -0.44063
   3356.00        0.02637       -0.44754
   3357.00        0.02686       -0.45445
   3358.00        0.02734       -0.46136
   3359.00        0.02783       -0.46829
   3360.00        0.02832       -0.47522
   3361.00        0.02881       -0.48216
   3362.00        0.02930       -0.48911
   3363.00        0.02979       -0.49605
   3364.00        0.03027       -0.50299
   3365.00        0.03076       -0.50993
   3366.00        0.03125       -0.51688
   3367.00        0.03174       -0.52382
   3368.00        0.03223       -0.53075
   3369.00        0.03271       -0.53767
   3370.00        0.03320       -0.54459
   3371.00        0.03369       -0.55150
   3372.00        0.03418       -0.55838
   3373.00        0.03467       -0.56526
   3374.00        0.03516       -0.57211
   3375.00        0.03564       -0.57893
   3376.00        0.03613       -0.58572
   3377.00        0.03662       -0.59250
   3378.00        0.03711       -0.59924
   3379.00        0.03760       -0.60594
   3380.00        0.03809       -0.61259
   3381.00        0.03857       -0.61920
   3382.00        0.03906       -0.62578
   3383.00        0.03955       -0.63229
   3384.00        0.04004       -0.63875
   3385.00        0.04053       -0.64514
   3386.00        0.04102       -0.65147
   3387.00        0.04150       -0.65775
   3388.00        0.04199       -0.66394
   3389.00        0.04248       -0.67007
   3390.00        0.04297       -0.67612
   3391.00        0.04346       -0.68207
   3392.00        0.04395       -0.68794
   3393.00        0.04443       -0.69373
   3394.00        0.04492       -0.69940
   3395.00        0.04541       -0.70499
   3396.00        0.04541       -0.71046
   3397.00        0.04541       -0.71584
   3398.00        0.04541       -0.72108
   3399.00        0.04541       -0.72623
   3400.00        0.04541       -0.73125
   3401.00        0.04541       -0.73615
   3402.00        0.04541       -0.74091
   3403.00        0.04541       -0.74554
   3404.00        0.04541       -0.75005
   3405.00        0.04492       -0.75439
   3406.00        0.04443       -0.75861
   3407.00        0.04395       -0.76268
   3408.00        0.04346       -0.76660
   3409.00        0.04297       -0.77036
   3410.00        0.04248       -0.77397
   3411.00        0.04199       -0.77742
   3412.00        0.04102       -0.78070
   3413.00        0.04004       -0.78381
   3414.00        0.03906       -0.78677
   3415.00        0.03809       -0.78955
   3416.00        0.03711       -0.79214
   3417.00        0.03613       -0.79457
   3418.00        0.03516       -0.79681
   3419.00        0.03369       -0.79887
   3420.00        0.03223       -0.80077
   3421.00        0.03076       -0.80246
   3422.00        0.02930       -0.80396
   3423.00        0.02783       -0.80527
   3424.00        0.02637       -0.80640
   3425.00        0.02490       -0.80733
   3426.00        0.02295       -0.80806
   3427.00        0.02100       -0.80859
   3428.00        0.01904       -0.80893
   3429.00        0.01709       -0.80907
   3430.00        0.01514       -0.80901
   3431.00        0.01318       -0.80875
   3432.00        0.01123       -0.80829
   3433.00        0.00928       -0.80762
   3434.00        0.00684       -0.80675
   3435.00        0.00439       -0.80566
   3436.00        0.00195       -0.80440
   3437.00       -0.00049       -0.80290
   3438.00       -0.00293       -0.80122
   3439.00       -0.00537       -0.79933
   3440.00       -0.00781       -0.79723
   3441.00       -0.01025       -0.79492
   3442.00       -0.01270       -0.79242
   3443.00       -0.01514       -0.78970
   3444.00       -0.01807       -0.78679
   3445.00       -0.02100       -0.78368
   3446.00       -0.02393       -0.78035
   3447.00       -0.02686       -0.77684
   3448.00       -0.02979       -0.77312
   3449.00       -0.03271       -0.76920
   3450.00       -0.03564       -0.76508
   3451.00       -0.03857       -0.76077
   3452.00       -0.04150       -0.75626
   3453.00       -0.04443       -0.75157
   3454.00       -0.04736       -0.74667
   3455.00       -0.05029       -0.74159
   3456.00       -0.05322       -0.73634
   3457.00       -0.05615       -0.73090
   3458.00       -0.05908       -0.72527
   3459.00       -0.06201       -0.71945
   3460.00       -0.06494       -0.71347
   3461.00       -0.06787       -0.70731
   3462.00       -0.07129       -0.70097
   3463.00       -0.07471       -0.69449
   3464.00       -0.07812       -0.68782
   3465.00       -0.08154       -0.68100
   3466.00       -0.08496       -0.67401
   3467.00       -0.08838       -0.66687
   3468.00       -0.09180       -0.65958
   3469.00       -0.09521       -0.65213
   3470.00       -0.09863       -0.64455
   3471.00       -0.10205       -0.63683
   3472.00       -0.10547       -0.62895
   3473.00       -0.10840       -0.62096
   3474.00       -0.11133       -0.61282
   3475.00       -0.11426       -0.60457
   3476.00       -0.11719       -0.59619
   3477.00       -0.12012       -0.58769
   3478.00       -0.12305       -0.57907
   3479.00       -0.12598       -0.57034
   3480.00       -0.12891       -0.56152
   3481.00       -0.13184       -0.55260
   3482.00       -0.13477       -0.54356
   3483.00       -0.13770       -0.53444
   3484.00       -0.14062       -0.52522
   3485.00       -0.14355       -0.51593
   3486.00       -0.14648       -0.50656
   3487.00       -0.14941       -0.49712
   3488.00       -0.15234       -0.48759
   3489.00       -0.15527       -0.47800
   3490.00       -0.15820       -0.46835
   3491.00       -0.16064       -0.45863
   3492.00       -0.16309       -0.44888
   3493.00       -0.16553       -0.43907
   3494.00       -0.16797       -0.42921
   3495.00       -0.17041       -0.41933
   3496.00       -0.17285       -0.40939
   3497.00       -0.17529       -0.39943
   3498.00       -0.17773       -0.38945
   3499.00       -0.18018       -0.37944
   3500.00       -0.18262       -0.36942
   3501.00       -0.18457       -0.35938
   3502.00       -0.18652       -0.34933
   3503.00       -0.18848       -0.33928
   3504.00       -0.19043       -0.32924
   3505.00       -0.19238       -0.31918
   3506.00       -0.19434       -0.30916
   3507.00       -0.19629       -0.29913
   3508.00       -0.19775       -0.28914
   3509.00       -0.19922       -0.27916
   3510.00       -0.20068       -0.26920
   3511.00       -0.20215       -0.25928
   3512.00       -0.20361       -0.24939
   3513.00       -0.20459       -0.23955
   3514.00       -0.20557       -0.22974
   3515.00       -0.20654       -0.21999
   3516.00       -0.20752       -0.21028
   3517.00       -0.20850       -0.20064
   3518.00       -0.20947       -0.19104
   3519.00       -0.20996       -0.18152
   3520.00       -0.21045       -0.17206
   3521.00       -0.21094       -0.16267
   3522.00       -0.21143       -0.15337
   3523.00       -0.21143       -0.14412
   3524.00       -0.21143       -0.13498
   3525.00       -0.21143       -0.12590
   3526.00       -0.21143       -0.11693
   3527.00       -0.21143       -0.10805
   3528.00       -0.21094       -0.09926
   3529.00       -0.21045       -0.09058
   3530.00       -0.20996       -0.08199
   3531.00       -0.20947       -0.07350
   3532.00       -0.20850       -0.06514
   3533.00       -0.20752       -0.05688
   3534.00       -0.20654       -0.04874
   3535.00       -0.20557       -0.04071
   3536.00       -0.20459       -0.03281
   3537.00       -0.20312       -0.02502
   3538.00       -0.20166       -0.01738
   3539.00       -0.20020       -0.00984
   3540.00       -0.19873       -0.00246
   3541.00       -0.19678        0.00481
   3542.00       -0.19482        0.01193
   3543.00       -0.19287        0.01892
   3544.00       -0.19092        0.02576
   3545.00       -0.18896        0.03247
   3546.00       -0.18652        0.03903
   3547.00       -0.18408        0.04544
   3548.00       -0.18164        0.05171
   3549.00       -0.17920        0.05783
   3550.00       -0.17627        0.06380
   3551.00       -0.17334        0.06961
   3552.00       -0.17041        0.07527
   3553.00       -0.16748        0.08076
   3554.00       -0.16455        0.08612
   3555.00       -0.16113        0.09132
   3556.00       -0.15771        0.09636
   3557.00       -0.15430        0.10123
   3558.00       -0.15088        0.10596
   3559.00       -0.14746        0.11050
   3560.00       -0.14404        0.11491
   3561.00       -0.14014        0.11916
   3562.00       -0.13623        0.12323
   3563.00       -0.13232        0.12715
   3564.00       -0.12842        0.13091
   3565.00       -0.12451        0.13449
   3566.00       -0.12061        0.13792
   3567.00       -0.11621        0.14120
   3568.00       -0.11182        0.14432
   3569.00       -0.10742        0.14728
   3570.00       -0.10303        0.15007
   3571.00       -0.09863        0.15271
   3572.00       -0.09424        0.15518
   3573.00       -0.08984        0.15750
   3574.00       -0.08545        0.15967
   3575.00       -0.08105        0.16167
   3576.00       -0.07617        0.16351
   3577.00       -0.07129        0.16521
   3578.00       -0.06641        0.16676
   3579.00       -0.06152        0.16815
   3580.00       -0.05664        0.16939
   3581.00       -0.05176        0.17047
   3582.00       -0.04688        0.17142
   3583.00       -0.04199        0.17221
   3584.00       -0.03711        0.17285
   3585.00       -0.03223        0.17334
   3586.00       -0.02734        0.17369
   3587.00       -0.02246        0.17390
   3588.00       -0.01758        0.17398
   3589.00       -0.01270        0.17390
   3590.00       -0.00781        0.17369
   3591.00       -0.00293        0.17334
   3592.00        0.00195        0.17285
   3593.00        0.00684        0.17223
   3594.00        0.01172        0.17146
   3595.00        0.01660        0.17058
   3596.00        0.02148        0.16956
   3597.00        0.02637        0.16840
   3598.00        0.03125        0.16711
   3599.00        0.03613        0.16570
   3600.00        0.04102        0.16415
   3601.00        0.04590        0.16249
   3602.00        0.05078        0.16071
   3603.00        0.05566        0.15878
   3604.00        0.06055        0.15675
   3605.00        0.06543        0.15459
   3606.00        0.07031        0.15231
   3607.00        0.07520        0.14990
   3608.00        0.08008        0.14738
   3609.00        0.08496        0.14474
   3610.00        0.08936        0.14200
   3611.00        0.09375        0.13913
   3612.00        0.09814        0.13614
   3613.00        0.10254        0.13304
   3614.00        0.10693        0.12984
   3615.00        0.11133        0.12651
   3616.00        0.11572        0.12306
   3617.00        0.12012        0.11952
   3618.00        0.12451        0.11586
   3619.00        0.12842        0.11209
   3620.00        0.13232        0.10822
   3621.00        0.13623        0.10422
   3622.00        0.14014        0.10013
   3623.00        0.14404        0.09592
   3624.00        0.14795        0.09161
   3625.00        0.15137        0.08719
   3626.00        0.15479        0.08267
   3627.00        0.15820        0.07803
   3628.00        0.16162        0.07330
   3629.00        0.16504        0.06848
   3630.00        0.16797        0.06354
   3631.00        0.17090        0.05850
   3632.00        0.17383        0.05336
   3633.00        0.17676        0.04813
   3634.00        0.17969        0.04280
   3635.00        0.18213        0.03737
   3636.00        0.18457        0.03183
   3637.00        0.18701        0.02621
   3638.00        0.18945        0.02051
   3639.00        0.19141        0.01469
   3640.00        0.19336        0.00880
   3641.00        0.19531        0.00282
   3642.00        0.19727       -0.00325
   3643.00        0.19873       -0.00940
   3644.00        0.20020       -0.01564
   3645.00        0.20166       -0.02194
   3646.00        0.20312       -0.02834
   3647.00        0.20410       -0.03481
   3648.00        0.20508       -0.04134
   3649.00        0.20605       -0.04794
   3650.00        0.20703       -0.05461
   3651.00        0.20752       -0.06134
   3652.00        0.20801       -0.06812
   3653.00        0.20850       -0.07497
   3654.00        0.20898       -0.08186
   3655.00        0.20898       -0.08879
   3656.00        0.20898       -0.09578
   3657.00        0.20898       -0.10280
   3658.00        0.20898       -0.10986
   3659.00        0.20850       -0.11694
   3660.00        0.20801       -0.12405
   3661.00        0.20752       -0.13118
   3662.00        0.20654       -0.13834
   3663.00        0.20557       -0.14548
   3664.00        0.20459       -0.15263
   3665.00        0.20361       -0.15979
   3666.00        0.20215       -0.16695
   3667.00        0.20068       -0.17409
   3668.00        0.19922       -0.18120
   3669.00        0.19775       -0.18829
   3670.00        0.19580       -0.19534
   3671.00        0.19385       -0.20238
   3672.00        0.19189       -0.20935
   3673.00        0.18994       -0.21628
   3674.00        0.18750       -0.22314
   3675.00        0.18506       -0.22995
   3676.00        0.18262       -0.23669
   3677.00        0.18018       -0.24336
   3678.00        0.17725       -0.24994
   3679.00        0.17432       -0.25642
   3680.00        0.17139       -0.26282
   3681.00        0.16846       -0.26910
   3682.00        0.16553       -0.27528
   3683.00        0.16211       -0.28134
   3684.00        0.15869       -0.28728
   3685.00        0.15527       -0.29309
   3686.00        0.15186       -0.29877
   3687.00        0.14844       -0.30431
   3688.00        0.14453       -0.30969
   3689.00        0.14062       -0.31491
   3690.00        0.13672       -0.31999
   3691.00        0.13281       -0.32489
   3692.00        0.12891       -0.32964
   3693.00        0.12500       -0.33418
   3694.00        0.12109       -0.33856
   3695.00        0.11670       -0.34276
   3696.00        0.11230       -0.34676
   3697.00        0.10791       -0.35056
   3698.00        0.10352       -0.35416
   3699.00        0.09912       -0.35756
   3700.00        0.09473       -0.36075
   3701.00        0.09033       -0.36374
   3702.00        0.08594       -0.36650
   3703.00        0.08154       -0.36905
   3704.00        0.07715       -0.37138
   3705.00        0.07275       -0.37349
   3706.00        0.06836       -0.37537
   3707.00        0.06348       -0.37703
   3708.00        0.05859       -0.37846
   3709.00        0.05371       -0.37967
   3710.00        0.04883       -0.38063
   3711.00        0.04395       -0.38138
   3712.00        0.03906       -0.38190
   3713.00        0.03418       -0.38219
   3714.00        0.02930       -0.38225
   3715.00        0.02441       -0.38208
   3716.00        0.01953       -0.38168
   3717.00        0.01514       -0.38106
   3718.00        0.01074       -0.38022
   3719.00        0.00635       -0.37915
   3720.00        0.00195       -0.37787
   3721.00       -0.00244       -0.37637
   3722.00       -0.00684       -0.37466
   3723.00       -0.01123       -0.37276
   3724.00       -0.01562       -0.37064
   3725.00       -0.02002       -0.36830
   3726.00       -0.02441       -0.36580
   3727.00       -0.02881       -0.36308
   3728.00       -0.03320       -0.36020
   3729.00       -0.03760       -0.35712
   3730.00       -0.04150       -0.35388
   3731.00       -0.04541       -0.35046
   3732.00       -0.04932       -0.34688
   3733.00       -0.05322       -0.34314
   3734.00       -0.05713       -0.33925
   3735.00       -0.06104       -0.33522
   3736.00       -0.06494       -0.33105
   3737.00       -0.06885       -0.32675
   3738.00       -0.07227       -0.32233
   3739.00       -0.07568       -0.31778
   3740.00       -0.07910       -0.31313
   3741.00       -0.08252       -0.30836
   3742.00       -0.08594       -0.30351
   3743.00       -0.08936       -0.29857
   3744.00       -0.09229       -0.29355
   3745.00       -0.09521       -0.28844
   3746.00       -0.09814       -0.28326
   3747.00       -0.10107       -0.27803
   3748.00       -0.10400       -0.27275
   3749.00       -0.10645       -0.26741
   3750.00       -0.10889       -0.26202
   3751.00       -0.11133       -0.25662
   3752.00       -0.11377       -0.25117
   3753.00       -0.11621       -0.24571
   3754.00       -0.11865       -0.24023
   3755.00       -0.12061       -0.23474
   3756.00       -0.12256       -0.22925
   3757.00       -0.12451       -0.22374
   3758.00       -0.12646       -0.21826
   3759.00       -0.12842       -0.21278
   3760.00       -0.12988       -0.20732
   3761.00       -0.13135       -0.20187
   3762.00       -0.13281       -0.19646
   3763.00       -0.13428       -0.19107
   3764.00       -0.13525       -0.18571
   3765.00       -0.13623       -0.18039
   3766.00       -0.13721       -0.17511
   3767.00       -0.13818       -0.16988
   3768.00       -0.13916       -0.16469
   3769.00       -0.13965       -0.15953
   3770.00       -0.14014       -0.15443
   3771.00       -0.14062       -0.14938
   3772.00       -0.14111       -0.14439
   3773.00       -0.14111       -0.13945
   3774.00       -0.14111       -0.13457
   3775.00       -0.14111       -0.12973
   3776.00       -0.14111       -0.12495
   3777.00       -0.14111       -0.12024
   3778.00       -0.14062       -0.11557
   3779.00       -0.14014       -0.11096
   3780.00       -0.13965       -0.10640
   3781.00       -0.13916       -0.10190
   3782.00       -0.13818       -0.09744
   3783.00       -0.13721       -0.09303
   3784.00       -0.13623       -0.08867
   3785.00       -0.13525       -0.08437
   3786.00       -0.13428       -0.08009
   3787.00       -0.13281       -0.07587
   3788.00       -0.13135       -0.07167
   3789.00       -0.12988       -0.06752
   3790.00       -0.12842       -0.06340
   3791.00       -0.12695       -0.05931
   3792.00       -0.12500       -0.05525
   3793.00       -0.12305       -0.05121
   3794.00       -0.12109       -0.04718
   3795.00       -0.11914       -0.04318
   3796.00       -0.11719       -0.03920
   3797.00       -0.11475       -0.03522
   3798.00       -0.11230       -0.03123
   3799.00       -0.10986       -0.02727
   3800.00       -0.10742       -0.02330
   3801.00       -0.10498       -0.01932
   3802.00       -0.10254       -0.01534
   3803.00       -0.09961       -0.01135
   3804.00       -0.09668       -0.00734
   3805.00       -0.09375       -0.00331
   3806.00       -0.09082        0.00073
   3807.00       -0.08789        0.00479
   3808.00       -0.08496        0.00890
   3809.00       -0.08203        0.01302
   3810.00       -0.07910        0.01718
   3811.00       -0.07568        0.02136
   3812.00       -0.07227        0.02559
   3813.00       -0.06885        0.02986
   3814.00       -0.06543        0.03416
   3815.00       -0.06201        0.03851
   3816.00       -0.05859        0.04289
   3817.00       -0.05518        0.04733
   3818.00       -0.05176        0.05182
   3819.00       -0.04834        0.05634
   3820.00       -0.04492        0.06091
   3821.00       -0.04150        0.06552
   3822.00       -0.03809        0.07019
   3823.00       -0.03467        0.07489
   3824.00       -0.03125        0.07964
   3825.00       -0.02783        0.08444
   3826.00       -0.02441        0.08926
   3827.00       -0.02100        0.09415
   3828.00       -0.01758        0.09906
   3829.00       -0.01416        0.10402
   3830.00       -0.01074        0.10899
   3831.00       -0.00732        0.11401
   3832.00       -0.00391        0.11905
   3833.00       -0.00049        0.12411
   3834.00        0.00293        0.12921
   3835.00        0.00586        0.13431
   3836.00        0.00879        0.13943
   3837.00        0.01172        0.14456
   3838.00        0.01465        0.14969
   3839.00        0.01758        0.15482
   3840.00        0.02051        0.15993
   3841.00        0.02344        0.16504
   3842.00        0.02637        0.17014
   3843.00        0.02930        0.17520
   3844.00        0.03174        0.18024
   3845.00        0.03418        0.18524
   3846.00        0.03662        0.19020
   3847.00        0.03906        0.19511
   3848.00        0.04150        0.19997
   3849.00        0.04395        0.20477
   3850.00        0.04590        0.20950
   3851.00        0.04785        0.21416
   3852.00        0.04980        0.21872
   3853.00        0.05176        0.22321
   3854.00        0.05371        0.22760
   3855.00        0.05518        0.23189
   3856.00        0.05664        0.23605
   3857.00        0.05811        0.24011
   3858.00        0.05957        0.24406
   3859.00        0.06104        0.24786
   3860.00        0.06250        0.25154
   3861.00        0.06348        0.25507
   3862.00        0.06445        0.25844
   3863.00        0.06543        0.26166
   3864.00        0.06641        0.26472
   3865.00        0.06738        0.26761
   3866.00        0.06787        0.27032
   3867.00        0.06836        0.27287
   3868.00        0.06885        0.27522
   3869.00        0.06934        0.27739
   3870.00        0.06982        0.27934
   3871.00        0.06982        0.28111
   3872.00        0.06982        0.28268
   3873.00        0.06982        0.28403
   3874.00        0.06982        0.28517
   3875.00        0.06982        0.28609
   3876.00        0.06982        0.28679
   3877.00        0.06934        0.28728
   3878.00        0.06885        0.28754
   3879.00        0.06836        0.28757
   3880.00        0.06787        0.28735
   3881.00        0.06738        0.28693
   3882.00        0.06689        0.28627
   3883.00        0.06592        0.28537
   3884.00        0.06494        0.28426
   3885.00        0.06396        0.28290
   3886.00        0.06299        0.28131
   3887.00        0.06201        0.27950
   3888.00        0.06104        0.27745
   3889.00        0.06006        0.27518
   3890.00        0.05908        0.27267
   3891.00        0.05811        0.26996
   3892.00        0.05664        0.26701
   3893.00        0.05518        0.26385
   3894.00        0.05371        0.26048
   3895.00        0.05225        0.25690
   3896.00        0.05078        0.25311
   3897.00        0.04932        0.24911
   3898.00        0.04785        0.24493
   3899.00        0.04639        0.24055
   3900.00        0.04492        0.23598
   3901.00        0.04346        0.23123
   3902.00        0.04199        0.22632
   3903.00        0.04053        0.22122
   3904.00        0.03906        0.21596
   3905.00        0.03760        0.21054
   3906.00        0.03613        0.20499
   3907.00        0.03467        0.19926
   3908.00        0.03320        0.19342
   3909.00        0.03174        0.18744
   3910.00        0.03027        0.18135
   3911.00        0.02881        0.17513
   3912.00        0.02734        0.16879
   3913.00        0.02588        0.16237
   3914.00        0.02441        0.15585
   3915.00        0.02295        0.14923
   3916.00        0.02148        0.14255
   3917.00        0.02002        0.13577
   3918.00        0.01855        0.12895
   3919.00        0.01709        0.12206
   3920.00        0.01562        0.11511
   3921.00        0.01416        0.10812
   3922.00        0.01270        0.10110
   3923.00        0.01123        0.09406
   3924.00        0.00977        0.08698
   3925.00        0.00879        0.07986
   3926.00        0.00781        0.07275
   3927.00        0.00684        0.06564
   3928.00        0.00586        0.05853
   3929.00        0.00488        0.05142
   3930.00        0.00391        0.04431
   3931.00        0.00293        0.03723
   3932.00        0.00195        0.03017
   3933.00        0.00098        0.02313
   3934.00        0.00000        0.01613
   3935.00       -0.00098        0.00916
   3936.00       -0.00146        0.00221
   3937.00       -0.00195       -0.00468
   3938.00       -0.00244       -0.01154
   3939.00       -0.00293       -0.01833
   3940.00       -0.00342       -0.02509
   3941.00       -0.00391       -0.03177
   3942.00       -0.00439       -0.03842
   3943.00       -0.00488       -0.04500
   3944.00       -0.00537       -0.05153
   3945.00       -0.00537       -0.05798
   3946.00       -0.00537       -0.06439
   3947.00       -0.00537       -0.07074
   3948.00       -0.00537       -0.07701
   3949.00       -0.00537       -0.08324
   3950.00       -0.00537       -0.08939
   3951.00       -0.00537       -0.09549
   3952.00       -0.00537       -0.10152
   3953.00       -0.00537       -0.10750
   3954.00       -0.00488       -0.11342
   3955.00       -0.00439       -0.11928
   3956.00       -0.00391       -0.12508
   3957.00       -0.00342       -0.13083
   3958.00       -0.00293       -0.13652
   3959.00       -0.00244       -0.14217
   3960.00       -0.00195       -0.14777
   3961.00       -0.00146       -0.15334
   3962.00       -0.00098       -0.15884
   3963.00        0.00000       -0.16432
   3964.00        0.00098       -0.16975
   3965.00        0.00195       -0.17517
   3966.00        0.00293       -0.18054
   3967.00        0.00391       -0.18588
   3968.00        0.00488       -0.19121
   3969.00        0.00586       -0.19652
   3970.00        0.00684       -0.20180
   3971.00        0.00781       -0.20708
   3972.00        0.00928       -0.21233
   3973.00        0.01074       -0.21759
   3974.00        0.01221       -0.22284
   3975.00        0.01367       -0.22807
   3976.00        0.01514       -0.23332
   3977.00        0.01660       -0.23857
   3978.00        0.01807       -0.24384
   3979.00        0.01953       -0.24910
   3980.00        0.02100       -0.25438
   3981.00        0.02246       -0.25967
   3982.00        0.02393       -0.26498
   3983.00        0.02539       -0.27031
   3984.00        0.02734       -0.27567
   3985.00        0.02930       -0.28104
   3986.00        0.03125       -0.28644
   3987.00        0.03320       -0.29185
   3988.00        0.03516       -0.29730
   3989.00        0.03711       -0.30278
   3990.00        0.03906       -0.30829
   3991.00        0.04102       -0.31383
   3992.00        0.04297       -0.31940
   3993.00        0.04492       -0.32498
   3994.00        0.04688       -0.33061
   3995.00        0.04883       -0.33626
   3996.00        0.05078       -0.34195
   3997.00        0.05273       -0.34766
   3998.00        0.05469       -0.35339
   3999.00        0.05664       -0.35916
   4000.00        0.05859       -0.36494
   4001.00        0.06055       -0.37074
   4002.00        0.06201       -0.37659
   4003.00        0.06348       -0.38243
   4004.00        0.06494       -0.38829
   4005.00        0.06641       -0.39417
   4006.00        0.06787       -0.40005
   4007.00        0.06934       -0.40596
   4008.00        0.07080       -0.41187
   4009.00        0.07227       -0.41777
   4010.00        0.07373       -0.42368
   4011.00        0.07520       -0.42958
   4012.00        0.07666       -0.43549
   4013.00        0.07812       -0.44136
   4014.00        0.07910       -0.44724
   4015.00        0.08008       -0.45309
   4016.00        0.08105       -0.45892
   4017.00        0.08203       -0.46472
   4018.00        0.08301       -0.47050
   4019.00        0.08398       -0.47624
   4020.00        0.08496       -0.48195
   4021.00        0.08594       -0.48761
   4022.00        0.08643       -0.49323
   4023.00        0.08691       -0.49879
   4024.00        0.08740       -0.50432
   4025.00        0.08789       -0.50978
   4026.00        0.08838       -0.51518
   4027.00        0.08887       -0.52051
   4028.00        0.08936       -0.52577
   4029.00        0.08936       -0.53098
   4030.00        0.08936       -0.53609
   4031.00        0.08936       -0.54114
   4032.00        0.08936       -0.54610
   4033.00        0.08936       -0.55096
   4034.00        0.08936       -0.55576
   4035.00        0.08887       -0.56046
   4036.00        0.08838       -0.56506
   4037.00        0.08789       -0.56958
   4038.00        0.08740       -0.57399
   4039.00        0.08691       -0.57831
   4040.00        0.08643       -0.58252
   4041.00        0.08594       -0.58662
   4042.00        0.08496       -0.59064
   4043.00        0.08398       -0.59454
   4044.00        0.08301       -0.59833
   4045.00        0.08203       -0.60202
   4046.00        0.08105       -0.60559
   4047.00        0.08008       -0.60907
   4048.00        0.07910       -0.61243
   4049.00        0.07764       -0.61568
   4050.00        0.07617       -0.61880
   4051.00        0.07471       -0.62184
   4052.00        0.07324       -0.62477
   4053.00        0.07178       -0.62758
   4054.00        0.07031       -0.63029
   4055.00        0.06885       -0.63289
   4056.00        0.06738       -0.63539
   4057.00        0.06592       -0.63779
   4058.00        0.06396       -0.64008
   4059.00        0.06201       -0.64227
   4060.00        0.06006       -0.64436
   4061.00        0.05811       -0.64636
   4062.00        0.05615       -0.64827
   4063.00        0.05420       -0.65009
   4064.00        0.05225       -0.65179
   4065.00        0.05029       -0.65344
   4066.00        0.04834       -0.65498
   4067.00        0.04639       -0.65645
   4068.00        0.04443       -0.65784
   4069.00        0.04248       -0.65915
   4070.00        0.04053       -0.66037
   4071.00        0.03857       -0.66153
   4072.00        0.03613       -0.66263
   4073.00        0.03369       -0.66365
   4074.00        0.03125       -0.66460
   4075.00        0.02881       -0.66550
   4076.00        0.02637       -0.66634
   4077.00        0.02393       -0.66711
   4078.00        0.02148       -0.66783
   4079.00        0.01904       -0.66850
   4080.00        0.01660       -0.66911
   4081.00        0.01416       -0.66969
   4082.00        0.01172       -0.67021
   4083.00        0.00928       -0.67068
   4084.00        0.00684       -0.67113
   4085.00        0.00439       -0.67151
   4086.00        0.00195       -0.67186
   4087.00       -0.00049       -0.67218
   4088.00       -0.00293       -0.67245
   4089.00       -0.00537       -0.67268
   4090.00       -0.00781       -0.67288
   4091.00       -0.01025       -0.67305
   4092.00       -0.01270       -0.67317
   4093.00       -0.01514       -0.67325
   4094.00       -0.01758       -0.67331
   4095.00       -0.02002       -0.67332
   4096.00       -0.02246       -0.67329
   4097.00       -0.02490       -0.67323
   4098.00       -0.02734       -0.67313
   4099.00       -0.02979       -0.67297
   4100.00       -0.03223       -0.67279
   4101.00       -0.03467       -0.67256
   4102.00       -0.03711       -0.67227
   4103.00       -0.03906       -0.67195
   4104.00       -0.04102       -0.67157
   4105.00       -0.04297       -0.67114
   4106.00       -0.04492       -0.67065
   4107.00       -0.04688       -0.67010
   4108.00       -0.04883       -0.66949
   4109.00       -0.05078       -0.66882
   4110.00       -0.05273       -0.66809
   4111.00       -0.05469       -0.66728
   4112.00       -0.05664       -0.66640
   4113.00       -0.05859       -0.66544
   4114.00       -0.06055       -0.66440
   4115.00       -0.06250       -0.66327
   4116.00       -0.06445       -0.66205
   4117.00       -0.06641       -0.66074
   4118.00       -0.06787       -0.65933
   4119.00       -0.06934       -0.65784
   4120.00       -0.07080       -0.65623
   4121.00       -0.07227       -0.65451
   4122.00       -0.07373       -0.65268
   4123.00       -0.07520       -0.65074
   4124.00       -0.07666       -0.64868
   4125.00       -0.07812       -0.64650
   4126.00       -0.07959       -0.64420
   4127.00       -0.08105       -0.64175
   4128.00       -0.08252       -0.63919
   4129.00       -0.08350       -0.63647
   4130.00       -0.08447       -0.63362
   4131.00       -0.08545       -0.63065
   4132.00       -0.08643       -0.62750
   4133.00       -0.08740       -0.62422
   4134.00       -0.08838       -0.62079
   4135.00       -0.08936       -0.61722
   4136.00       -0.08984       -0.61348
   4137.00       -0.09033       -0.60959
   4138.00       -0.09082       -0.60555
   4139.00       -0.09131       -0.60133
   4140.00       -0.09180       -0.59697
   4141.00       -0.09229       -0.59245
   4142.00       -0.09277       -0.58777
   4143.00       -0.09277       -0.58293
   4144.00       -0.09277       -0.57793
   4145.00       -0.09277       -0.57277
   4146.00       -0.09277       -0.56744
   4147.00       -0.09277       -0.56198
   4148.00       -0.09277       -0.55635
   4149.00       -0.09229       -0.55057
   4150.00       -0.09180       -0.54463
   4151.00       -0.09131       -0.53854
   4152.00       -0.09082       -0.53232
   4153.00       -0.09033       -0.52594
   4154.00       -0.08984       -0.51942
   4155.00       -0.08887       -0.51277
   4156.00       -0.08789       -0.50598
   4157.00       -0.08691       -0.49907
   4158.00       -0.08594       -0.49203
   4159.00       -0.08496       -0.48488
   4160.00       -0.08398       -0.47762
   4161.00       -0.08301       -0.47023
   4162.00       -0.08154       -0.46274
   4163.00       -0.08008       -0.45515
   4164.00       -0.07861       -0.44748
   4165.00       -0.07715       -0.43973
   4166.00       -0.07568       -0.43188
   4167.00       -0.07422       -0.42397
   4168.00       -0.07275       -0.41599
   4169.00       -0.07080       -0.40794
   4170.00       -0.06885       -0.39984
   4171.00       -0.06689       -0.39171
   4172.00       -0.06494       -0.38353
   4173.00       -0.06299       -0.37532
   4174.00       -0.06104       -0.36708
   4175.00       -0.05908       -0.35883
   4176.00       -0.05713       -0.35057
   4177.00       -0.05518       -0.34232
   4178.00       -0.05322       -0.33406
   4179.00       -0.05127       -0.32582
   4180.00       -0.04932       -0.31760
   4181.00       -0.04688       -0.30940
   4182.00       -0.04443       -0.30125
   4183.00       -0.04199       -0.29315
   4184.00       -0.03955       -0.28508
   4185.00       -0.03711       -0.27708
   4186.00       -0.03467       -0.26915
   4187.00       -0.03223       -0.26129
   4188.00       -0.02979       -0.25351
   4189.00       -0.02783       -0.24580
   4190.00       -0.02588       -0.23820
   4191.00       -0.02393       -0.23070
   4192.00       -0.02197       -0.22328
   4193.00       -0.02002       -0.21599
   4194.00       -0.01807       -0.20882
   4195.00       -0.01611       -0.20177
   4196.00       -0.01416       -0.19484
   4197.00       -0.01221       -0.18803
   4198.00       -0.01025       -0.18138
   4199.00       -0.00830       -0.17485
   4200.00       -0.00635       -0.16847
   4201.00       -0.00488       -0.16225
   4202.00       -0.00342       -0.15617
   4203.00       -0.00195       -0.15025
   4204.00       -0.00049       -0.14449
   4205.00        0.00098       -0.13889
   4206.00        0.00244       -0.13345
   4207.00        0.00342       -0.12817
   4208.00        0.00439       -0.12306
   4209.00        0.00537       -0.11812
   4210.00        0.00635       -0.11336
   4211.00        0.00732       -0.10875
   4212.00        0.00830       -0.10432
   4213.00        0.00879       -0.10007
   4214.00        0.00928       -0.09599
   4215.00        0.00977       -0.09207
   4216.00        0.01025       -0.08833
   4217.00        0.01074       -0.08475
   4218.00        0.01074       -0.08134
   4219.00        0.01074       -0.07811
   4220.00        0.01074       -0.07504
   4221.00        0.01074       -0.07214
   4222.00        0.01074       -0.06940
   4223.00        0.01074       -0.06682
   4224.00        0.01025       -0.06439
   4225.00        0.00977       -0.06213
   4226.00        0.00928       -0.06001
   4227.00        0.00879       -0.05806
   4228.00        0.00830       -0.05624
   4229.00        0.00732       -0.05458
   4230.00        0.00635       -0.05305
   4231.00        0.00537       -0.05168
   4232.00        0.00439       -0.05043
   4233.00        0.00342       -0.04932
   4234.00        0.00244       -0.04834
   4235.00        0.00146       -0.04749
   4236.00        0.00049       -0.04677
   4237.00       -0.00098       -0.04616
   4238.00       -0.00244       -0.04568
   4239.00       -0.00391       -0.04530
   4240.00       -0.00537       -0.04504
   4241.00       -0.00684       -0.04491
   4242.00       -0.00830       -0.04486
   4243.00       -0.00977       -0.04491
   4244.00       -0.01123       -0.04507
   4245.00       -0.01270       -0.04533
   4246.00       -0.01416       -0.04567
   4247.00       -0.01562       -0.04611
   4248.00       -0.01709       -0.04665
   4249.00       -0.01855       -0.04726
   4250.00       -0.02002       -0.04796
   4251.00       -0.02148       -0.04874
   4252.00       -0.02295       -0.04959
   4253.00       -0.02441       -0.05052
   4254.00       -0.02588       -0.05153
   4255.00       -0.02734       -0.05261
   4256.00       -0.02881       -0.05376
   4257.00       -0.03027       -0.05498
   4258.00       -0.03174       -0.05627
   4259.00       -0.03271       -0.05763
   4260.00       -0.03369       -0.05905
   4261.00       -0.03467       -0.06053
   4262.00       -0.03564       -0.06209
   4263.00       -0.03662       -0.06371
   4264.00       -0.03760       -0.06538
   4265.00       -0.03857       -0.06714
   4266.00       -0.03955       -0.06894
   4267.00       -0.04004       -0.07082
   4268.00       -0.04053       -0.07275
   4269.00       -0.04102       -0.07475
   4270.00       -0.04150       -0.07683
   4271.00       -0.04199       -0.07896
   4272.00       -0.04248       -0.08116
   4273.00       -0.04297       -0.08342
   4274.00       -0.04297       -0.08575
   4275.00       -0.04297       -0.08817
   4276.00       -0.04297       -0.09064
   4277.00       -0.04297       -0.09319
   4278.00       -0.04297       -0.09581
   4279.00       -0.04297       -0.09850
   4280.00       -0.04248       -0.10127
   4281.00       -0.04199       -0.10411
   4282.00       -0.04150       -0.10704
   4283.00       -0.04102       -0.11005
   4284.00       -0.04053       -0.11314
   4285.00       -0.04004       -0.11632
   4286.00       -0.03955       -0.11958
   4287.00       -0.03857       -0.12294
   4288.00       -0.03760       -0.12637
   4289.00       -0.03662       -0.12991
   4290.00       -0.03564       -0.13353
   4291.00       -0.03467       -0.13725
   4292.00       -0.03369       -0.14107
   4293.00       -0.03223       -0.14499
   4294.00       -0.03076       -0.14900
   4295.00       -0.02930       -0.15312
   4296.00       -0.02783       -0.15733
   4297.00       -0.02637       -0.16165
   4298.00       -0.02490       -0.16608
   4299.00       -0.02344       -0.17061
   4300.00       -0.02197       -0.17523
   4301.00       -0.02002       -0.17998
   4302.00       -0.01807       -0.18481
   4303.00       -0.01611       -0.18977
   4304.00       -0.01416       -0.19482
   4305.00       -0.01221       -0.20000
   4306.00       -0.01025       -0.20528
   4307.00       -0.00830       -0.21065
   4308.00       -0.00635       -0.21613
   4309.00       -0.00439       -0.22173
   4310.00       -0.00244       -0.22742
   4311.00       -0.00049       -0.23320
   4312.00        0.00195       -0.23911
   4313.00        0.00439       -0.24509
   4314.00        0.00684       -0.25119
   4315.00        0.00928       -0.25737
   4316.00        0.01172       -0.26364
   4317.00        0.01416       -0.27002
   4318.00        0.01660       -0.27647
   4319.00        0.01904       -0.28300
   4320.00        0.02148       -0.28963
   4321.00        0.02393       -0.29633
   4322.00        0.02637       -0.30309
   4323.00        0.02881       -0.30994
   4324.00        0.03125       -0.31683
   4325.00        0.03369       -0.32381
   4326.00        0.03613       -0.33084
   4327.00        0.03857       -0.33792
   4328.00        0.04102       -0.34505
   4329.00        0.04346       -0.35222
   4330.00        0.04590       -0.35944
   4331.00        0.04834       -0.36667
   4332.00        0.05078       -0.37395
   4333.00        0.05322       -0.38124
   4334.00        0.05566       -0.38855
   4335.00        0.05811       -0.39587
   4336.00        0.06055       -0.40321
   4337.00        0.06299       -0.41054
   4338.00        0.06543       -0.41788
   4339.00        0.06787       -0.42519
   4340.00        0.07031       -0.43248
   4341.00        0.07275       -0.43976
   4342.00        0.07520       -0.44701
   4343.00        0.07764       -0.45422
   4344.00        0.08008       -0.46140
   4345.00        0.08252       -0.46852
   4346.00        0.08496       -0.47559
   4347.00        0.08740       -0.48260
   4348.00        0.08984       -0.48955
   4349.00        0.09180       -0.49643
   4350.00        0.09375       -0.50323
   4351.00        0.09570       -0.50996
   4352.00        0.09766       -0.51660
   4353.00        0.09961       -0.52315
   4354.00        0.10156       -0.52960
   4355.00        0.10352       -0.53595
   4356.00        0.10498       -0.54221
   4357.00        0.10645       -0.54832
   4358.00        0.10791       -0.55435
   4359.00        0.10938       -0.56024
   4360.00        0.11084       -0.56601
   4361.00        0.11230       -0.57166
   4362.00        0.11328       -0.57716
   4363.00        0.11426       -0.58255
   4364.00        0.11523       -0.58778
   4365.00        0.11621       -0.59286
   4366.00        0.11719       -0.59782
   4367.00        0.11768       -0.60262
   4368.00        0.11816       -0.60727
   4369.00        0.11865       -0.61177
   4370.00        0.11914       -0.61610
   4371.00        0.11914       -0.62029
   4372.00        0.11914       -0.62431
   4373.00        0.11914       -0.62817
   4374.00        0.11865       -0.63188
   4375.00        0.11816       -0.63542
   4376.00        0.11768       -0.63879
   4377.00        0.11670       -0.64201
   4378.00        0.11572       -0.64507
   4379.00        0.11475       -0.64795
   4380.00        0.11377       -0.65067
   4381.00        0.11230       -0.65323
   4382.00        0.11084       -0.65564
   4383.00        0.10938       -0.65787
   4384.00        0.10742       -0.65994
   4385.00        0.10547       -0.66187
   4386.00        0.10352       -0.66364
   4387.00        0.10107       -0.66524
   4388.00        0.09863       -0.66669
   4389.00        0.09619       -0.66800
   4390.00        0.09326       -0.66914
   4391.00        0.09033       -0.67015
   4392.00        0.08740       -0.67102
   4393.00        0.08398       -0.67175
   4394.00        0.08057       -0.67233
   4395.00        0.07715       -0.67279
   4396.00        0.07373       -0.67311
   4397.00        0.06982       -0.67331
   4398.00        0.06592       -0.67337
   4399.00        0.06201       -0.67332
   4400.00        0.05811       -0.67317
   4401.00        0.05371       -0.67288
   4402.00        0.04932       -0.67250
   4403.00        0.04492       -0.67201
   4404.00        0.04053       -0.67143
   4405.00        0.03613       -0.67075
   4406.00        0.03125       -0.66997
   4407.00        0.02637       -0.66910
   4408.00        0.02148       -0.66815
   4409.00        0.01660       -0.66713
   4410.00        0.01172       -0.66603
   4411.00        0.00684       -0.66486
   4412.00        0.00195       -0.66362
   4413.00       -0.00293       -0.66232
   4414.00       -0.00781       -0.66096
   4415.00       -0.01270       -0.65955
   4416.00       -0.01758       -0.65808
   4417.00       -0.02246       -0.65656
   4418.00       -0.02734       -0.65500
   4419.00       -0.03223       -0.65340
   4420.00       -0.03711       -0.65176
   4421.00       -0.04199       -0.65009
   4422.00       -0.04688       -0.64839
   4423.00       -0.05176       -0.64667
   4424.00       -0.05664       -0.64493
   4425.00       -0.06104       -0.64316
   4426.00       -0.06543       -0.64139
   4427.00       -0.06982       -0.63960
   4428.00       -0.07422       -0.63780
   4429.00       -0.07861       -0.63600
   4430.00       -0.08252       -0.63420
   4431.00       -0.08643       -0.63240
   4432.00       -0.09033       -0.63060
   4433.00       -0.09424       -0.62881
   4434.00       -0.09766       -0.62703
   4435.00       -0.10107       -0.62526
   4436.00       -0.10449       -0.62350
   4437.00       -0.10742       -0.62177
   4438.00       -0.11035       -0.62003
   4439.00       -0.11279       -0.61833
   4440.00       -0.11523       -0.61664
   4441.00       -0.11768       -0.61497
   4442.00       -0.11963       -0.61333
   4443.00       -0.12158       -0.61171
   4444.00       -0.12305       -0.61011
   4445.00       -0.12451       -0.60854
   4446.00       -0.12598       -0.60698
   4447.00       -0.12695       -0.60545
   4448.00       -0.12793       -0.60394
   4449.00       -0.12842       -0.60246
   4450.00       -0.12891       -0.60101
   4451.00       -0.12891       -0.59956
   4452.00       -0.12891       -0.59816
   4453.00       -0.12842       -0.59677
   4454.00       -0.12793       -0.59540
   4455.00       -0.12744       -0.59404
   4456.00       -0.12646       -0.59270
   4457.00       -0.12549       -0.59137
   4458.00       -0.12402       -0.59006
   4459.00       -0.12256       -0.58876
   4460.00       -0.12061       -0.58748
   4461.00       -0.11865       -0.58620
   4462.00       -0.11670       -0.58492
   4463.00       -0.11426       -0.58363
   4464.00       -0.11182       -0.58237
   4465.00       -0.10889       -0.58109
   4466.00       -0.10596       -0.57982
   4467.00       -0.10303       -0.57852
   4468.00       -0.09961       -0.57722
   4469.00       -0.09619       -0.57591
   4470.00       -0.09277       -0.57458
   4471.00       -0.08887       -0.57324
   4472.00       -0.08496       -0.57188
   4473.00       -0.08105       -0.57050
   4474.00       -0.07666       -0.56908
   4475.00       -0.07227       -0.56764
   4476.00       -0.06787       -0.56616
   4477.00       -0.06348       -0.56465
   4478.00       -0.05908       -0.56310
   4479.00       -0.05420       -0.56151
   4480.00       -0.04932       -0.55988
   4481.00       -0.04443       -0.55820
   4482.00       -0.03955       -0.55646
   4483.00       -0.03467       -0.55467
   4484.00       -0.02979       -0.55284
   4485.00       -0.02490       -0.55095
   4486.00       -0.02002       -0.54900
   4487.00       -0.01514       -0.54698
   4488.00       -0.01025       -0.54491
   4489.00       -0.00537       -0.54277
   4490.00       -0.00049       -0.54056
   4491.00        0.00439       -0.53828
   4492.00        0.00928       -0.53593
   4493.00        0.01416       -0.53351
   4494.00        0.01904       -0.53101
   4495.00        0.02393       -0.52843
   4496.00        0.02881       -0.52577
   4497.00        0.03369       -0.52304
   4498.00        0.03809       -0.52022
   4499.00        0.04248       -0.51732
   4500.00        0.04688       -0.51434
   4501.00        0.05127       -0.51128
   4502.00        0.05566       -0.50812
   4503.00        0.05957       -0.50488
   4504.00        0.06348       -0.50157
   4505.00        0.06738       -0.49815
   4506.00        0.07129       -0.49466
   4507.00        0.07471       -0.49107
   4508.00        0.07812       -0.48740
   4509.00        0.08154       -0.48364
   4510.00        0.08496       -0.47980
   4511.00        0.08789       -0.47586
   4512.00        0.09082       -0.47183
   4513.00        0.09375       -0.46773
   4514.00        0.09619       -0.46353
   4515.00        0.09863       -0.45924
   4516.00        0.10107       -0.45488
   4517.00        0.10303       -0.45042
   4518.00        0.10498       -0.44588
   4519.00        0.10645       -0.44125
   4520.00        0.10791       -0.43655
   4521.00        0.10938       -0.43176
   4522.00        0.11035       -0.42690
   4523.00        0.11133       -0.42195
   4524.00        0.11230       -0.41693
   4525.00        0.11279       -0.41183
   4526.00        0.11328       -0.40665
   4527.00        0.11328       -0.40140
   4528.00        0.11328       -0.39607
   4529.00        0.11328       -0.39069
   4530.00        0.11279       -0.38521
   4531.00        0.11230       -0.37968
   4532.00        0.11182       -0.37407
   4533.00        0.11084       -0.36841
   4534.00        0.10986       -0.36267
   4535.00        0.10889       -0.35689
   4536.00        0.10742       -0.35103
   4537.00        0.10596       -0.34512
   4538.00        0.10449       -0.33914
   4539.00        0.10254       -0.33313
   4540.00        0.10059       -0.32704
   4541.00        0.09863       -0.32092
   4542.00        0.09619       -0.31474
   4543.00        0.09375       -0.30852
   4544.00        0.09131       -0.30223
   4545.00        0.08838       -0.29591
   4546.00        0.08545       -0.28957
   4547.00        0.08252       -0.28316
   4548.00        0.07959       -0.27673
   4549.00        0.07617       -0.27025
   4550.00        0.07275       -0.26375
   4551.00        0.06934       -0.25720
   4552.00        0.06592       -0.25064
   4553.00        0.06250       -0.24405
   4554.00        0.05859       -0.23743
   4555.00        0.05469       -0.23077
   4556.00        0.05078       -0.22412
   4557.00        0.04688       -0.21744
   4558.00        0.04297       -0.21072
   4559.00        0.03906       -0.20401
   4560.00        0.03516       -0.19730
   4561.00        0.03076       -0.19055
   4562.00        0.02637       -0.18381
   4563.00        0.02197       -0.17706
   4564.00        0.01758       -0.17032
   4565.00        0.01318       -0.16356
   4566.00        0.00879       -0.15681
   4567.00        0.00439       -0.15009
   4568.00        0.00000       -0.14336
   4569.00       -0.00439       -0.13663
   4570.00       -0.00879       -0.12993
   4571.00       -0.01318       -0.12323
   4572.00       -0.01758       -0.11656
   4573.00       -0.02197       -0.10991
   4574.00       -0.02637       -0.10329
   4575.00       -0.03076       -0.09669
   4576.00       -0.03516       -0.09013
   4577.00       -0.03955       -0.08360
   4578.00       -0.04395       -0.07710
   4579.00       -0.04834       -0.07066
   4580.00       -0.05225       -0.06424
   4581.00       -0.05615       -0.05788
   4582.00       -0.06006       -0.05157
   4583.00       -0.06396       -0.04530
   4584.00       -0.06787       -0.03911
   4585.00       -0.07178       -0.03296
   4586.00       -0.07520       -0.02687
   4587.00       -0.07861       -0.02086
   4588.00       -0.08203       -0.01491
   4589.00       -0.08545       -0.00903
   4590.00       -0.08887       -0.00323
   4591.00       -0.09180        0.00249
   4592.00       -0.09473        0.00812
   4593.00       -0.09766        0.01367
   4594.00       -0.10059        0.01913
   4595.00       -0.10303        0.02451
   4596.00       -0.10547        0.02979
   4597.00       -0.10791        0.03496
   4598.00       -0.10986        0.04002
   4599.00       -0.11182        0.04500
   4600.00       -0.11377        0.04985
   4601.00       -0.11523        0.05460
   4602.00       -0.11670        0.05922
   4603.00       -0.11816        0.06374
   4604.00       -0.11914        0.06813
   4605.00       -0.12012        0.07239
   4606.00       -0.12109        0.07654
   4607.00       -0.12158        0.08055
   4608.00       -0.12207        0.08443
   4609.00       -0.12256        0.08817
   4610.00       -0.12256        0.09178
   4611.00       -0.12256        0.09525
   4612.00       -0.12207        0.09857
   4613.00       -0.12158        0.10175
   4614.00       -0.12109        0.10478
   4615.00       -0.12012        0.10768
   4616.00       -0.11914        0.11041
   4617.00       -0.11816        0.11301
   4618.00       -0.11670        0.11545
   4619.00       -0.11523        0.11772
   4620.00       -0.11377        0.11986
   4621.00       -0.11182        0.12183
   4622.00       -0.10986        0.12364
   4623.00       -0.10791        0.12529
   4624.00       -0.10547        0.12679
   4625.00       -0.10303        0.12813
   4626.00       -0.10059        0.12930
   4627.00       -0.09766        0.13033
   4628.00       -0.09473        0.13120
   4629.00       -0.09180        0.13190
   4630.00       -0.08838        0.13245
   4631.00       -0.08496        0.13283
   4632.00       -0.08154        0.13306
   4633.00       -0.07812        0.13313
   4634.00       -0.07422        0.13304
   4635.00       -0.07031        0.13281
   4636.00       -0.06641        0.13243
   4637.00       -0.06250        0.13188
   4638.00       -0.05859        0.13120
   4639.00       -0.05420        0.13036
   4640.00       -0.04980        0.12938
   4641.00       -0.04541        0.12825
   4642.00       -0.04102        0.12700
   4643.00       -0.03662        0.12560
   4644.00       -0.03223        0.12405
   4645.00       -0.02783        0.12239
   4646.00       -0.02344        0.12059
   4647.00       -0.01904        0.11867
   4648.00       -0.01416        0.11662
   4649.00       -0.00928        0.11446
   4650.00       -0.00439        0.11217
   4651.00        0.00049        0.10979
   4652.00        0.00488        0.10728
   4653.00        0.00928        0.10468
   4654.00        0.01367        0.10196
   4655.00        0.01807        0.09915
   4656.00        0.02246        0.09625
   4657.00        0.02686        0.09326
   4658.00        0.03125        0.09018
   4659.00        0.03564        0.08702
   4660.00        0.04004        0.08379
   4661.00        0.04395        0.08047
   4662.00        0.04785        0.07710
   4663.00        0.05176        0.07367
   4664.00        0.05566        0.07016
   4665.00        0.05957        0.06660
   4666.00        0.06299        0.06299
   4667.00        0.06641        0.05933
   4668.00        0.06982        0.05563
   4669.00        0.07324        0.05188
   4670.00        0.07617        0.04811
   4671.00        0.07910        0.04430
   4672.00        0.08203        0.04047
   4673.00        0.08447        0.03661
   4674.00        0.08691        0.03273
   4675.00        0.08936        0.02884
   4676.00        0.09131        0.02493
   4677.00        0.09326        0.02103
   4678.00        0.09521        0.01712
   4679.00        0.09668        0.01320
   4680.00        0.09814        0.00929
   4681.00        0.09961        0.00540
   4682.00        0.10059        0.00151
   4683.00        0.10156       -0.00237
   4684.00        0.10254       -0.00621
   4685.00        0.10303       -0.01004
   4686.00        0.10352       -0.01385
   4687.00        0.10400       -0.01764
   4688.00        0.10400       -0.02138
   4689.00        0.10400       -0.02509
   4690.00        0.10400       -0.02876
   4691.00        0.10352       -0.03239
   4692.00        0.10303       -0.03600
   4693.00        0.10254       -0.03954
   4694.00        0.10156       -0.04303
   4695.00        0.10059       -0.04648
   4696.00        0.09961       -0.04987
   4697.00        0.09863       -0.05319
   4698.00        0.09717       -0.05647
   4699.00        0.09570       -0.05968
   4700.00        0.09424       -0.06284
   4701.00        0.09277       -0.06592
   4702.00        0.09082       -0.06892
   4703.00        0.08887       -0.07187
   4704.00        0.08691       -0.07474
   4705.00        0.08496       -0.07755
   4706.00        0.08301       -0.08026
   4707.00        0.08057       -0.08290
   4708.00        0.07812       -0.08546
   4709.00        0.07568       -0.08795
   4710.00        0.07324       -0.09035
   4711.00        0.07080       -0.09267
   4712.00        0.06836       -0.09489
   4713.00        0.06592       -0.09703
   4714.00        0.06348       -0.09908
   4715.00        0.06055       -0.10104
   4716.00        0.05762       -0.10291
   4717.00        0.05469       -0.10468
   4718.00        0.05176       -0.10635
   4719.00        0.04883       -0.10793
   4720.00        0.04590       -0.10941
   4721.00        0.04297       -0.11078
   4722.00        0.04004       -0.11206
   4723.00        0.03711       -0.11324
   4724.00        0.03418       -0.11432
   4725.00        0.03174       -0.11530
   4726.00        0.02930       -0.11615
   4727.00        0.02686       -0.11691
   4728.00        0.02441       -0.11757
   4729.00        0.02197       -0.11812
   4730.00        0.01953       -0.11856
   4731.00        0.01709       -0.11890
   4732.00        0.01465       -0.11911
   4733.00        0.01270       -0.11923
   4734.00        0.01074       -0.11923
   4735.00        0.00879       -0.11913
   4736.00        0.00684       -0.11890
   4737.00        0.00488       -0.11858
   4738.00        0.00293       -0.11813
   4739.00        0.00146       -0.11757
   4740.00        0.00000       -0.11691
   4741.00       -0.00146       -0.11613
   4742.00       -0.00293       -0.11525
   4743.00       -0.00439       -0.11426
   4744.00       -0.00537       -0.11314
   4745.00       -0.00635       -0.11192
   4746.00       -0.00732       -0.11061
   4747.00       -0.00830       -0.10916
   4748.00       -0.00879       -0.10762
   4749.00       -0.00928       -0.10597
   4750.00       -0.00977       -0.10422
   4751.00       -0.01025       -0.10236
   4752.00       -0.01074       -0.10040
   4753.00       -0.01074       -0.09833
   4754.00       -0.01074       -0.09618
   4755.00       -0.01074       -0.09390
   4756.00       -0.01074       -0.09154
   4757.00       -0.01025       -0.08908
   4758.00       -0.00977       -0.08653
   4759.00       -0.00928       -0.08389
   4760.00       -0.00879       -0.08115
   4761.00       -0.00830       -0.07832
   4762.00       -0.00732       -0.07542
   4763.00       -0.00635       -0.07243
   4764.00       -0.00537       -0.06935
   4765.00       -0.00439       -0.06621
   4766.00       -0.00342       -0.06299
   4767.00       -0.00244       -0.05968
   4768.00       -0.00098       -0.05632
   4769.00        0.00049       -0.05287
   4770.00        0.00195       -0.04938
   4771.00        0.00342       -0.04582
   4772.00        0.00488       -0.04219
   4773.00        0.00635       -0.03851
   4774.00        0.00781       -0.03479
   4775.00        0.00928       -0.03102
   4776.00        0.01074       -0.02719
   4777.00        0.01221       -0.02333
   4778.00        0.01367       -0.01942
   4779.00        0.01562       -0.01549
   4780.00        0.01758       -0.01152
   4781.00        0.01953       -0.00751
   4782.00        0.02148       -0.00349
   4783.00        0.02344        0.00056
   4784.00        0.02539        0.00464
   4785.00        0.02734        0.00871
   4786.00        0.02930        0.01282
   4787.00        0.03125        0.01694
   4788.00        0.03320        0.02104
   4789.00        0.03516        0.02518
   4790.00        0.03711        0.02930
   4791.00        0.03906        0.03342
   4792.00        0.04053        0.03754
   4793.00        0.04199        0.04164
   4794.00        0.04346        0.04575
   4795.00        0.04492        0.04984
   4796.00        0.04639        0.05392
   4797.00        0.04785        0.05798
   4798.00        0.04932        0.06203
   4799.00        0.05078        0.06606
   4800.00        0.05225        0.07007
   4801.00        0.05371        0.07405
   4802.00        0.05518        0.07802
   4803.00        0.05615        0.08195
   4804.00        0.05713        0.08588
   4805.00        0.05811        0.08977
   4806.00        0.05908        0.09363
   4807.00        0.06006        0.09746
   4808.00        0.06104        0.10127
   4809.00        0.06201        0.10506
   4810.00        0.06250        0.10881
   4811.00        0.06299        0.11253
   4812.00        0.06348        0.11624
   4813.00        0.06396        0.11993
   4814.00        0.06445        0.12358
   4815.00        0.06494        0.12723
   4816.00        0.06543        0.13084
   4817.00        0.06543        0.13443
   4818.00        0.06543        0.13802
   4819.00        0.06543        0.14159
   4820.00        0.06543        0.14513
   4821.00        0.06543        0.14867
   4822.00        0.06543        0.15221
   4823.00        0.06543        0.15573
   4824.00        0.06494        0.15926
   4825.00        0.06445        0.16277
   4826.00        0.06396        0.16629
   4827.00        0.06348        0.16983
   4828.00        0.06299        0.17337
   4829.00        0.06250        0.17691
   4830.00        0.06152        0.18048
   4831.00        0.06055        0.18407
   4832.00        0.05957        0.18767
   4833.00        0.05859        0.19130
   4834.00        0.05762        0.19495
   4835.00        0.05664        0.19864
   4836.00        0.05566        0.20236
   4837.00        0.05420        0.20613
   4838.00        0.05273        0.20993
   4839.00        0.05127        0.21378
   4840.00        0.04980        0.21768
   4841.00        0.04834        0.22163
   4842.00        0.04688        0.22563
   4843.00        0.04541        0.22969
   4844.00        0.04346        0.23383
   4845.00        0.04150        0.23801
   4846.00        0.03955        0.24226
   4847.00        0.03760        0.24658
   4848.00        0.03564        0.25096
   4849.00        0.03369        0.25543
   4850.00        0.03174        0.25996
   4851.00        0.02979        0.26457
   4852.00        0.02783        0.26926
   4853.00        0.02539        0.27402
   4854.00        0.02295        0.27887
   4855.00        0.02051        0.28380
   4856.00        0.01807        0.28880
   4857.00        0.01562        0.29388
   4858.00        0.01318        0.29904
   4859.00        0.01074        0.30429
   4860.00        0.00830        0.30962
   4861.00        0.00586        0.31502
   4862.00        0.00342        0.32050
   4863.00        0.00098        0.32607
   4864.00       -0.00146        0.33170
   4865.00       -0.00391        0.33740
   4866.00       -0.00635        0.34317
   4867.00       -0.00879        0.34901
   4868.00       -0.01123        0.35492
   4869.00       -0.01367        0.36089
   4870.00       -0.01611        0.36691
   4871.00       -0.01855        0.37300
   4872.00       -0.02100        0.37914
   4873.00       -0.02344        0.38531
   4874.00       -0.02588        0.39154
   4875.00       -0.02832        0.39780
   4876.00       -0.03076        0.40410
   4877.00       -0.03320        0.41042
   4878.00       -0.03564        0.41676
   4879.00       -0.03760        0.42314
   4880.00       -0.03955        0.42952
   4881.00       -0.04150        0.43590
   4882.00       -0.04346        0.44229
   4883.00       -0.04541        0.44867
   4884.00       -0.04736        0.45505
   4885.00       -0.04932        0.46141
   4886.00       -0.05127        0.46774
   4887.00       -0.05273        0.47404
   4888.00       -0.05420        0.48032
   4889.00       -0.05566        0.48656
   4890.00       -0.05713        0.49274
   4891.00       -0.05859        0.49887
   4892.00       -0.06006        0.50493
   4893.00       -0.06104        0.51094
   4894.00       -0.06201        0.51688
   4895.00       -0.06299        0.52272
   4896.00       -0.06396        0.52849
   4897.00       -0.06494        0.53416
   4898.00       -0.06543        0.53975
   4899.00       -0.06592        0.54523
   4900.00       -0.06641        0.55060
   4901.00       -0.06689        0.55586
   4902.00       -0.06738        0.56100
   4903.00       -0.06738        0.56602
   4904.00       -0.06738        0.57092
   4905.00       -0.06738        0.57568
   4906.00       -0.06738        0.58031
   4907.00       -0.06689        0.58479
   4908.00       -0.06641        0.58913
   4909.00       -0.06592        0.59332
   4910.00       -0.06543        0.59737
   4911.00       -0.06494        0.60124
   4912.00       -0.06396        0.60498
   4913.00       -0.06299        0.60855
   4914.00       -0.06201        0.61195
   4915.00       -0.06104        0.61520
   4916.00       -0.06006        0.61829
   4917.00       -0.05908        0.62120
   4918.00       -0.05762        0.62395
   4919.00       -0.05615        0.62653
   4920.00       -0.05469        0.62894
   4921.00       -0.05322        0.63120
   4922.00       -0.05176        0.63327
   4923.00       -0.05029        0.63518
   4924.00       -0.04883        0.63693
   4925.00       -0.04688        0.63852
   4926.00       -0.04492        0.63994
   4927.00       -0.04297        0.64120
   4928.00       -0.04102        0.64230
   4929.00       -0.03906        0.64326
   4930.00       -0.03711        0.64406
   4931.00       -0.03516        0.64471
   4932.00       -0.03320        0.64522
   4933.00       -0.03125        0.64558
   4934.00       -0.02930        0.64580
   4935.00       -0.02734        0.64589
   4936.00       -0.02539        0.64586
   4937.00       -0.02344        0.64569
   4938.00       -0.02148        0.64542
   4939.00       -0.01953        0.64502
   4940.00       -0.01758        0.64450
   4941.00       -0.01562        0.64389
   4942.00       -0.01367        0.64319
   4943.00       -0.01172        0.64238
   4944.00       -0.00977        0.64149
   4945.00       -0.00781        0.64052
   4946.00       -0.00586        0.63947
   4947.00       -0.00439        0.63835
   4948.00       -0.00293        0.63716
   4949.00       -0.00146        0.63593
   4950.00        0.00000        0.63463
   4951.00        0.00146        0.63329
   4952.00        0.00293        0.63190
   4953.00        0.00439        0.63048
   4954.00        0.00586        0.62904
   4955.00        0.00684        0.62758
   4956.00        0.00781        0.62610
   4957.00        0.00879        0.62460
   4958.00        0.00977        0.62309
   4959.00        0.01074        0.62160
   4960.00        0.01172        0.62010
   4961.00        0.01221        0.61862
   4962.00        0.01270        0.61714
   4963.00        0.01318        0.61569
   4964.00        0.01367        0.61427
   4965.00        0.01416        0.61287
   4966.00        0.01465        0.61151
   4967.00        0.01465        0.61018
   4968.00        0.01465        0.60890
   4969.00        0.01465        0.60767
   4970.00        0.01465        0.60646
   4971.00        0.01465        0.60532
   4972.00        0.01465        0.60423
   4973.00        0.01416        0.60320
   4974.00        0.01367        0.60222
   4975.00        0.01318        0.60130
   4976.00        0.01270        0.60043
   4977.00        0.01221        0.59964
   4978.00        0.01172        0.59891
   4979.00        0.01123        0.59824
   4980.00        0.01025        0.59764
   4981.00        0.00928        0.59711
   4982.00        0.00830        0.59662
   4983.00        0.00732        0.59622
   4984.00        0.00635        0.59587
   4985.00        0.00537        0.59558
   4986.00        0.00439        0.59535
   4987.00        0.00342        0.59520
   4988.00        0.00244        0.59509
   4989.00        0.00146        0.59503
   4990.00        0.00049        0.59503
   4991.00       -0.00049        0.59509
   4992.00       -0.00146        0.59518
   4993.00       -0.00244        0.59534
   4994.00       -0.00391        0.59552
   4995.00       -0.00537        0.59575
   4996.00       -0.00684        0.59601
   4997.00       -0.00830        0.59630
   4998.00       -0.00977        0.59662
   4999.00       -0.01123        0.59697
   5000.00       -0.01221        0.59734
   5001.00       -0.01318        0.59770
   5002.00       -0.01416        0.59810
   5003.00       -0.01514        0.59850
   5004.00       -0.01611        0.59888
   5005.00       -0.01709        0.59927
   5006.00       -0.01807        0.59966
   5007.00       -0.01904        0.60002
   5008.00       -0.02002        0.60037
   5009.00       -0.02100        0.60071
   5010.00       -0.02197        0.60101
   5011.00       -0.02295        0.60129
   5012.00       -0.02393        0.60152
   5013.00       -0.02490        0.60172
   5014.00       -0.02588        0.60185
   5015.00       -0.02686        0.60196
   5016.00       -0.02783        0.60199
   5017.00       -0.02881        0.60197
   5018.00       -0.02930        0.60190
   5019.00       -0.02979        0.60175
   5020.00       -0.03027        0.60153
   5021.00       -0.03076        0.60123
   5022.00       -0.03125        0.60086
   5023.00       -0.03174        0.60040
   5024.00       -0.03223        0.59985
   5025.00       -0.03271        0.59921
   5026.00       -0.03320        0.59848
   5027.00       -0.03369        0.59767
   5028.00       -0.03369        0.59674
   5029.00       -0.03369        0.59573
   5030.00       -0.03369        0.59460
   5031.00       -0.03369        0.59338
   5032.00       -0.03369        0.59207
   5033.00       -0.03369        0.59064
   5034.00       -0.03369        0.58910
   5035.00       -0.03369        0.58746
   5036.00       -0.03369        0.58571
   5037.00       -0.03369        0.58386
   5038.00       -0.03369        0.58191
   5039.00       -0.03369        0.57983
   5040.00       -0.03369        0.57767
   5041.00       -0.03320        0.57539
   5042.00       -0.03271        0.57301
   5043.00       -0.03223        0.57054
   5044.00       -0.03174        0.56796
   5045.00       -0.03125        0.56529
   5046.00       -0.03076        0.56253
   5047.00       -0.03027        0.55968
   5048.00       -0.02979        0.55673
   5049.00       -0.02930        0.55370
   5050.00       -0.02881        0.55058
   5051.00       -0.02832        0.54739
   5052.00       -0.02783        0.54413
   5053.00       -0.02734        0.54079
   5054.00       -0.02686        0.53738
   5055.00       -0.02637        0.53392
   5056.00       -0.02588        0.53040
   5057.00       -0.02539        0.52681
   5058.00       -0.02490        0.52319
   5059.00       -0.02441        0.51952
   5060.00       -0.02393        0.51581
   5061.00       -0.02344        0.51207
   5062.00       -0.02295        0.50829
   5063.00       -0.02246        0.50449
   5064.00       -0.02197        0.50067
   5065.00       -0.02148        0.49684
   5066.00       -0.02100        0.49301
   5067.00       -0.02051        0.48917
   5068.00       -0.02002        0.48534
   5069.00       -0.01953        0.48149
   5070.00       -0.01904        0.47768
   5071.00       -0.01855        0.47388
   5072.00       -0.01807        0.47011
   5073.00       -0.01758        0.46635
   5074.00       -0.01709        0.46263
   5075.00       -0.01660        0.45895
   5076.00       -0.01611        0.45532
   5077.00       -0.01562        0.45174
   5078.00       -0.01514        0.44820
   5079.00       -0.01465        0.44472
   5080.00       -0.01416        0.44128
   5081.00       -0.01367        0.43793
   5082.00       -0.01318        0.43465
   5083.00       -0.01270        0.43143
   5084.00       -0.01221        0.42828
   5085.00       -0.01172        0.42522
   5086.00       -0.01123        0.42224
   5087.00       -0.01074        0.41934
   5088.00       -0.01025        0.41653
   5089.00       -0.00977        0.41380
   5090.00       -0.00928        0.41118
   5091.00       -0.00879        0.40865
   5092.00       -0.00830        0.40620
   5093.00       -0.00781        0.40385
   5094.00       -0.00732        0.40161
   5095.00       -0.00684        0.39948
   5096.00       -0.00635        0.39743
   5097.00       -0.00586        0.39548
   5098.00       -0.00537        0.39365
   5099.00       -0.00488        0.39189
   5100.00       -0.00439        0.39026
   5101.00       -0.00391        0.38873
   5102.00       -0.00342        0.38730
   5103.00       -0.00293        0.38596
   5104.00       -0.00244        0.38472
   5105.00       -0.00195        0.38359
   5106.00       -0.00146        0.38255
   5107.00       -0.00098        0.38161
   5108.00       -0.00049        0.38075
   5109.00        0.00000        0.37999
   5110.00        0.00049        0.37933
   5111.00        0.00098        0.37875
   5112.00        0.00146        0.37825
   5113.00        0.00195        0.37784
   5114.00        0.00244        0.37752
   5115.00        0.00293        0.37726
   5116.00        0.00342        0.37709
   5117.00        0.00391        0.37698
   5118.00        0.00391        0.37694
   5119.00        0.00391        0.37697
   5120.00        0.00391        0.37706
   5121.00        0.00391        0.37721
   5122.00        0.00391        0.37741
   5123.00        0.00391        0.37767
   5124.00        0.00391        0.37798
   5125.00        0.00391        0.37833
   5126.00        0.00391        0.37872
   5127.00        0.00342        0.37915
   5128.00        0.00293        0.37961
   5129.00        0.00244        0.38011
   5130.00        0.00195        0.38063
   5131.00        0.00146        0.38118
   5132.00        0.00098        0.38174
   5133.00        0.00049        0.38234
   5134.00        0.00000        0.38293
   5135.00       -0.00098        0.38354
   5136.00       -0.00195        0.38416
   5137.00       -0.00293        0.38478
   5138.00       -0.00391        0.38541
   5139.00       -0.00488        0.38603
   5140.00       -0.00586        0.38664
   5141.00       -0.00684        0.38725
   5142.00       -0.00781        0.38786
   5143.00       -0.00879        0.38844
   5144.00       -0.00977        0.38902
   5145.00       -0.01123        0.38959
   5146.00       -0.01270        0.39012
   5147.00       -0.01416        0.39064
   5148.00       -0.01562        0.39113
   5149.00       -0.01709        0.39160
   5150.00       -0.01855        0.39204
   5151.00       -0.02002        0.39247
   5152.00       -0.02148        0.39285
   5153.00       -0.02295        0.39322
   5154.00       -0.02441        0.39354
   5155.00       -0.02588        0.39384
   5156.00       -0.02734        0.39410
   5157.00       -0.02881        0.39433
   5158.00       -0.03027        0.39453
   5159.00       -0.03174        0.39470
   5160.00       -0.03320        0.39482
   5161.00       -0.03467        0.39493
   5162.00       -0.03613        0.39499
   5163.00       -0.03760        0.39502
   5164.00       -0.03906        0.39500
   5165.00       -0.04053        0.39497
   5166.00       -0.04199        0.39491
   5167.00       -0.04297        0.39481
   5168.00       -0.04395        0.39468
   5169.00       -0.04492        0.39453
   5170.00       -0.04590        0.39435
   5171.00       -0.04688        0.39413
   5172.00       -0.04785        0.39391
   5173.00       -0.04883        0.39365
   5174.00       -0.04980        0.39336
   5175.00       -0.05029        0.39307
   5176.00       -0.05078        0.39275
   5177.00       -0.05127        0.39241
   5178.00       -0.05176        0.39204
   5179.00       -0.05225        0.39168
   5180.00       -0.05273        0.39131
   5181.00       -0.05273        0.39091
   5182.00       -0.05273        0.39052
   5183.00       -0.05273        0.39012
   5184.00       -0.05273        0.38971
   5185.00       -0.05273        0.38930
   5186.00       -0.05225        0.38889
   5187.00       -0.05176        0.38849
   5188.00       -0.05127        0.38808
   5189.00       -0.05078        0.38768
   5190.00       -0.05029        0.38730
   5191.00       -0.04980        0.38692
   5192.00       -0.04883        0.38654
   5193.00       -0.04785        0.38618
   5194.00       -0.04688        0.38585
   5195.00       -0.04590        0.38553
   5196.00       -0.04492        0.38522
   5197.00       -0.04395        0.38493
   5198.00       -0.04248        0.38467
   5199.00       -0.04102        0.38443
   5200.00       -0.03955        0.38422
   5201.00       -0.03809        0.38403
   5202.00       -0.03662        0.38388
   5203.00       -0.03516        0.38374
   5204.00       -0.03369        0.38365
   5205.00       -0.03223        0.38359
   5206.00       -0.03027        0.38354
   5207.00       -0.02832        0.38356
   5208.00       -0.02637        0.38359
   5209.00       -0.02441        0.38365
   5210.00       -0.02246        0.38376
   5211.00       -0.02051        0.38391
   5212.00       -0.01855        0.38409
   5213.00       -0.01660        0.38431
   5214.00       -0.01465        0.38457
   5215.00       -0.01270        0.38486
   5216.00       -0.01074        0.38519
   5217.00       -0.00879        0.38556
   5218.00       -0.00684        0.38597
   5219.00       -0.00488        0.38641
   5220.00       -0.00293        0.38689
   5221.00       -0.00098        0.38742
   5222.00        0.00098        0.38797
   5223.00        0.00293        0.38857
   5224.00        0.00488        0.38919
   5225.00        0.00684        0.38986
   5226.00        0.00879        0.39055
   5227.00        0.01074        0.39128
   5228.00        0.01221        0.39204
   5229.00        0.01367        0.39284
   5230.00        0.01514        0.39366
   5231.00        0.01660        0.39452
   5232.00        0.01807        0.39539
   5233.00        0.01953        0.39629
   5234.00        0.02100        0.39722
   5235.00        0.02246        0.39816
   5236.00        0.02393        0.39914
   5237.00        0.02490        0.40013
   5238.00        0.02588        0.40114
   5239.00        0.02686        0.40216
   5240.00        0.02783        0.40320
   5241.00        0.02881        0.40425
   5242.00        0.02979        0.40532
   5243.00        0.03076        0.40639
   5244.00        0.03125        0.40747
   5245.00        0.03174        0.40855
   5246.00        0.03223        0.40964
   5247.00        0.03271        0.41072
   5248.00        0.03320        0.41180
   5249.00        0.03369        0.41289
   5250.00        0.03418        0.41397
   5251.00        0.03467        0.41504
   5252.00        0.03467        0.41609
   5253.00        0.03467        0.41714
   5254.00        0.03467        0.41818
   5255.00        0.03467        0.41920
   5256.00        0.03467        0.42021
   5257.00        0.03467        0.42120
   5258.00        0.03467        0.42218
   5259.00        0.03467        0.42313
   5260.00        0.03467        0.42404
   5261.00        0.03467        0.42494
   5262.00        0.03418        0.42581
   5263.00        0.03369        0.42665
   5264.00        0.03320        0.42746
   5265.00        0.03271        0.42822
   5266.00        0.03223        0.42897
   5267.00        0.03174        0.42967
   5268.00        0.03125        0.43034
   5269.00        0.03076        0.43097
   5270.00        0.03027        0.43156
   5271.00        0.02979        0.43211
   5272.00        0.02930        0.43263
   5273.00        0.02881        0.43309
   5274.00        0.02832        0.43352
   5275.00        0.02783        0.43390
   5276.00        0.02734        0.43422
   5277.00        0.02686        0.43451
   5278.00        0.02637        0.43475
   5279.00        0.02588        0.43494
   5280.00        0.02539        0.43507
   5281.00        0.02490        0.43517
   5282.00        0.02441        0.43521
   5283.00        0.02393        0.43521
   5284.00        0.02344        0.43515
   5285.00        0.02295        0.43504
   5286.00        0.02246        0.43489
   5287.00        0.02197        0.43468
   5288.00        0.02148        0.43443
   5289.00        0.02100        0.43413
   5290.00        0.02051        0.43376
   5291.00        0.02002        0.43336
   5292.00        0.01953        0.43291
   5293.00        0.01904        0.43240
   5294.00        0.01855        0.43187
   5295.00        0.01807        0.43127
   5296.00        0.01758        0.43063
   5297.00        0.01709        0.42995
   5298.00        0.01660        0.42921
   5299.00        0.01611        0.42845
   5300.00        0.01562        0.42764
   5301.00        0.01514        0.42679
   5302.00        0.01465        0.42589
   5303.00        0.01416        0.42496
   5304.00        0.01367        0.42398
   5305.00        0.01318        0.42299
   5306.00        0.01270        0.42194
   5307.00        0.01221        0.42087
   5308.00        0.01172        0.41977
   5309.00        0.01123        0.41864
   5310.00        0.01074        0.41747
   5311.00        0.01025        0.41629
   5312.00        0.00977        0.41507
   5313.00        0.00928        0.41383
   5314.00        0.00928        0.41258
   5315.00        0.00928        0.41130
   5316.00        0.00928        0.41000
   5317.00        0.00928        0.40869
   5318.00        0.00928        0.40738
   5319.00        0.00928        0.40604
   5320.00        0.00928        0.40469
   5321.00        0.00928        0.40335
   5322.00        0.00928        0.40199
   5323.00        0.00928        0.40063
   5324.00        0.00928        0.39928
   5325.00        0.00928        0.39790
   5326.00        0.00928        0.39656
   5327.00        0.00928        0.39520
   5328.00        0.00928        0.39386
   5329.00        0.00928        0.39253
   5330.00        0.00977        0.39120
   5331.00        0.01025        0.38989
   5332.00        0.01074        0.38860
   5333.00        0.01123        0.38733
   5334.00        0.01172        0.38608
   5335.00        0.01221        0.38484
   5336.00        0.01270        0.38364
   5337.00        0.01318        0.38245
   5338.00        0.01367        0.38130
   5339.00        0.01416        0.38017
   5340.00        0.01465        0.37907
   5341.00        0.01514        0.37802
   5342.00        0.01562        0.37700
   5343.00        0.01611        0.37601
   5344.00        0.01660        0.37506
   5345.00        0.01758        0.37416
   5346.00        0.01855        0.37331
   5347.00        0.01953        0.37248
   5348.00        0.02051        0.37170
   5349.00        0.02148        0.37097
   5350.00        0.02246        0.37030
   5351.00        0.02344        0.36966
   5352.00        0.02441        0.36908
   5353.00        0.02539        0.36856
   5354.00        0.02637        0.36809
   5355.00        0.02734        0.36766
   5356.00        0.02832        0.36729
   5357.00        0.02930        0.36697
   5358.00        0.03027        0.36671
   5359.00        0.03125        0.36652
   5360.00        0.03223        0.36636
   5361.00        0.03320        0.36627
   5362.00        0.03418        0.36624
   5363.00        0.03516        0.36627
   5364.00        0.03613        0.36635
   5365.00        0.03711        0.36649
   5366.00        0.03809        0.36668
   5367.00        0.03906        0.36693
   5368.00        0.04004        0.36723
   5369.00        0.04102        0.36760
   5370.00        0.04199        0.36803
   5371.00        0.04297        0.36850
   5372.00        0.04395        0.36902
   5373.00        0.04492        0.36960
   5374.00        0.04590        0.37024
   5375.00        0.04688        0.37091
   5376.00        0.04785        0.37164
   5377.00        0.04883        0.37242
   5378.00        0.04932        0.37326
   5379.00        0.04980        0.37413
   5380.00        0.05029        0.37505
   5381.00        0.05078        0.37599
   5382.00        0.05127        0.37700
   5383.00        0.05176        0.37804
   5384.00        0.05225        0.37910
   5385.00        0.05273        0.38020
   5386.00        0.05322        0.38135
   5387.00        0.05322        0.38252
   5388.00        0.05322        0.38371
   5389.00        0.05322        0.38495
   5390.00        0.05322        0.38618
   5391.00        0.05322        0.38745
   5392.00        0.05322        0.38875
   5393.00        0.05322        0.39005
   5394.00        0.05273        0.39137
   5395.00        0.05225        0.39270
   5396.00        0.05176        0.39403
   5397.00        0.05127        0.39537
   5398.00        0.05078        0.39673
   5399.00        0.05029        0.39807
   5400.00        0.04932        0.39941
   5401.00        0.04834        0.40076
   5402.00        0.04736        0.40210
   5403.00        0.04639        0.40343
   5404.00        0.04541        0.40474
   5405.00        0.04443        0.40604
   5406.00        0.04346        0.40732
   5407.00        0.04199        0.40858
   5408.00        0.04053        0.40982
   5409.00        0.03906        0.41104
   5410.00        0.03760        0.41223
   5411.00        0.03613        0.41341
   5412.00        0.03467        0.41454
   5413.00        0.03320        0.41565
   5414.00        0.03174        0.41672
   5415.00        0.03027        0.41776
   5416.00        0.02881        0.41875
   5417.00        0.02686        0.41972
   5418.00        0.02490        0.42064
   5419.00        0.02295        0.42152
   5420.00        0.02100        0.42236
   5421.00        0.01904        0.42316
   5422.00        0.01709        0.42392
   5423.00        0.01514        0.42464
   5424.00        0.01318        0.42529
   5425.00        0.01123        0.42592
   5426.00        0.00928        0.42650
   5427.00        0.00732        0.42702
   5428.00        0.00537        0.42751
   5429.00        0.00342        0.42793
   5430.00        0.00146        0.42833
   5431.00       -0.00049        0.42868
   5432.00       -0.00244        0.42897
   5433.00       -0.00439        0.42923
   5434.00       -0.00635        0.42943
   5435.00       -0.00830        0.42960
   5436.00       -0.00977        0.42972
   5437.00       -0.01123        0.42979
   5438.00       -0.01270        0.42982
   5439.00       -0.01416        0.42982
   5440.00       -0.01562        0.42978
   5441.00       -0.01709        0.42969
   5442.00       -0.01855        0.42957
   5443.00       -0.02002        0.42940
   5444.00       -0.02148        0.42921
   5445.00       -0.02246        0.42899
   5446.00       -0.02344        0.42871
   5447.00       -0.02441        0.42842
   5448.00       -0.02539        0.42810
   5449.00       -0.02637        0.42773
   5450.00       -0.02734        0.42735
   5451.00       -0.02832        0.42696
   5452.00       -0.02930        0.42651
   5453.00       -0.02979        0.42606
   5454.00       -0.03027        0.42557
   5455.00       -0.03076        0.42506
   5456.00       -0.03125        0.42453
   5457.00       -0.03174        0.42398
   5458.00       -0.03223        0.42342
   5459.00       -0.03271        0.42284
   5460.00       -0.03271        0.42223
   5461.00       -0.03271        0.42160
   5462.00       -0.03271        0.42096
   5463.00       -0.03271        0.42029
   5464.00       -0.03271        0.41962
   5465.00       -0.03271        0.41891
   5466.00       -0.03271        0.41820
   5467.00       -0.03223        0.41747
   5468.00       -0.03174        0.41670
   5469.00       -0.03125        0.41592
   5470.00       -0.03076        0.41513
   5471.00       -0.03027        0.41432
   5472.00       -0.02979        0.41347
   5473.00       -0.02930        0.41261
   5474.00       -0.02881        0.41171
   5475.00       -0.02832        0.41080
   5476.00       -0.02783        0.40985
   5477.00       -0.02734        0.40887
   5478.00       -0.02637        0.40785
   5479.00       -0.02539        0.40680
   5480.00       -0.02441        0.40572
   5481.00       -0.02344        0.40459
   5482.00       -0.02246        0.40341
   5483.00       -0.02148        0.40219
   5484.00       -0.02051        0.40091
   5485.00       -0.01953        0.39958
   5486.00       -0.01855        0.39821
   5487.00       -0.01758        0.39676
   5488.00       -0.01660        0.39526
   5489.00       -0.01562        0.39369
   5490.00       -0.01465        0.39204
   5491.00       -0.01367        0.39034
   5492.00       -0.01270        0.38853
   5493.00       -0.01172        0.38666
   5494.00       -0.01074        0.38470
   5495.00       -0.00977        0.38264
   5496.00       -0.00928        0.38051
   5497.00       -0.00879        0.37827
   5498.00       -0.00830        0.37593
   5499.00       -0.00781        0.37349
   5500.00       -0.00732        0.37094
   5501.00       -0.00684        0.36829
   5502.00       -0.00635        0.36551
   5503.00       -0.00586        0.36263
   5504.00       -0.00537        0.35962
   5505.00       -0.00488        0.35648
   5506.00       -0.00439        0.35323
   5507.00       -0.00391        0.34984
   5508.00       -0.00342        0.34631
   5509.00       -0.00293        0.34267
   5510.00       -0.00293        0.33888
   5511.00       -0.00293        0.33495
   5512.00       -0.00293        0.33089
   5513.00       -0.00293        0.32669
   5514.00       -0.00293        0.32234
   5515.00       -0.00293        0.31786
   5516.00       -0.00293        0.31323
   5517.00       -0.00293        0.30846
   5518.00       -0.00293        0.30354
   5519.00       -0.00293        0.29848
   5520.00       -0.00293        0.29329
   5521.00       -0.00293        0.28795
   5522.00       -0.00293        0.28247
   5523.00       -0.00293        0.27686
   5524.00       -0.00342        0.27110
   5525.00       -0.00391        0.26521
   5526.00       -0.00439        0.25919
   5527.00       -0.00488        0.25305
   5528.00       -0.00537        0.24677
   5529.00       -0.00586        0.24037
   5530.00       -0.00635        0.23387
   5531.00       -0.00684        0.22723
   5532.00       -0.00732        0.22050
   5533.00       -0.00781        0.21365
   5534.00       -0.00830        0.20673
   5535.00       -0.00879        0.19968
   5536.00       -0.00928        0.19257
   5537.00       -0.00977        0.18535
   5538.00       -0.01025        0.17807
   5539.00       -0.01074        0.17070
   5540.00       -0.01123        0.16328
   5541.00       -0.01172        0.15581
   5542.00       -0.01221        0.14827
   5543.00       -0.01270        0.14070
   5544.00       -0.01318        0.13309
   5545.00       -0.01367        0.12544
   5546.00       -0.01416        0.11777
   5547.00       -0.01465        0.11009
   5548.00       -0.01514        0.10240
   5549.00       -0.01562        0.09471
   5550.00       -0.01611        0.08704
   5551.00       -0.01660        0.07936
   5552.00       -0.01709        0.07172
   5553.00       -0.01758        0.06412
   5554.00       -0.01807        0.05653
   5555.00       -0.01807        0.04901
   5556.00       -0.01807        0.04153
   5557.00       -0.01807        0.03412
   5558.00       -0.01807        0.02676
   5559.00       -0.01807        0.01950
   5560.00       -0.01807        0.01230
   5561.00       -0.01807        0.00520
   5562.00       -0.01807       -0.00182
   5563.00       -0.01807       -0.00871
   5564.00       -0.01807       -0.01552
   5565.00       -0.01807       -0.02220
   5566.00       -0.01807       -0.02876
   5567.00       -0.01807       -0.03522
   5568.00       -0.01807       -0.04152
   5569.00       -0.01807       -0.04770
   5570.00       -0.01807       -0.05374
   5571.00       -0.01807       -0.05965
   5572.00       -0.01807       -0.06540
   5573.00       -0.01807       -0.07100
   5574.00       -0.01807       -0.07643
   5575.00       -0.01807       -0.08173
   5576.00       -0.01807       -0.08685
   5577.00       -0.01807       -0.09183
   5578.00       -0.01807       -0.09663
   5579.00       -0.01807       -0.10129
   5580.00       -0.01807       -0.10576
   5581.00       -0.01807       -0.11008
   5582.00       -0.01807       -0.11421
   5583.00       -0.01807       -0.11819
   5584.00       -0.01807       -0.12201
   5585.00       -0.01807       -0.12567
   5586.00       -0.01807       -0.12915
   5587.00       -0.01807       -0.13248
   5588.00       -0.01807       -0.13565
   5589.00       -0.01807       -0.13866
   5590.00       -0.01807       -0.14151
   5591.00       -0.01807       -0.14421
   5592.00       -0.01807       -0.14676
   5593.00       -0.01807       -0.14917
   5594.00       -0.01807       -0.15143
   5595.00       -0.01807       -0.15355
   5596.00       -0.01807       -0.15555
   5597.00       -0.01807       -0.15741
   5598.00       -0.01807       -0.15915
   5599.00       -0.01758       -0.16077
   5600.00       -0.01709       -0.16226
   5601.00       -0.01660       -0.16365
   5602.00       -0.01611       -0.16495
   5603.00       -0.01562       -0.16614
   5604.00       -0.01514       -0.16722
   5605.00       -0.01465       -0.16823
   5606.00       -0.01416       -0.16916
   5607.00       -0.01367       -0.17000
   5608.00       -0.01318       -0.17078
   5609.00       -0.01270       -0.17149
   5610.00       -0.01221       -0.17215
   5611.00       -0.01172       -0.17274
   5612.00       -0.01123       -0.17329
   5613.00       -0.01025       -0.17380
   5614.00       -0.00928       -0.17427
   5615.00       -0.00830       -0.17471
   5616.00       -0.00732       -0.17513
   5617.00       -0.00635       -0.17551
   5618.00       -0.00537       -0.17589
   5619.00       -0.00439       -0.17625
   5620.00       -0.00342       -0.17662
   5621.00       -0.00244       -0.17697
   5622.00       -0.00146       -0.17734
   5623.00       -0.00049       -0.17770
   5624.00        0.00049       -0.17809
   5625.00        0.00146       -0.17847
   5626.00        0.00244       -0.17888
   5627.00        0.00342       -0.17931
   5628.00        0.00439       -0.17976
   5629.00        0.00586       -0.18025
   5630.00        0.00732       -0.18076
   5631.00        0.00879       -0.18129
   5632.00        0.01025       -0.18187
   5633.00        0.01172       -0.18246
   5634.00        0.01318       -0.18311
   5635.00        0.01465       -0.18378
   5636.00        0.01611       -0.18449
   5637.00        0.01758       -0.18524
   5638.00        0.01855       -0.18602
   5639.00        0.01953       -0.18684
   5640.00        0.02051       -0.18770
   5641.00        0.02148       -0.18858
   5642.00        0.02246       -0.18950
   5643.00        0.02344       -0.19046
   5644.00        0.02441       -0.19144
   5645.00        0.02539       -0.19244
   5646.00        0.02637       -0.19347
   5647.00        0.02734       -0.19453
   5648.00        0.02832       -0.19560
   5649.00        0.02930       -0.19670
   5650.00        0.03027       -0.19780
   5651.00        0.03076       -0.19891
   5652.00        0.03125       -0.20004
   5653.00        0.03174       -0.20117
   5654.00        0.03223       -0.20229
   5655.00        0.03271       -0.20341
   5656.00        0.03320       -0.20453
   5657.00        0.03320       -0.20563
   5658.00        0.03320       -0.20671
   5659.00        0.03320       -0.20776
   5660.00        0.03320       -0.20880
   5661.00        0.03320       -0.20981
   5662.00        0.03320       -0.21078
   5663.00        0.03271       -0.21173
   5664.00        0.03223       -0.21262
   5665.00        0.03174       -0.21347
   5666.00        0.03125       -0.21426
   5667.00        0.03076       -0.21500
   5668.00        0.02979       -0.21568
   5669.00        0.02881       -0.21629
   5670.00        0.02783       -0.21684
   5671.00        0.02686       -0.21733
   5672.00        0.02588       -0.21774
   5673.00        0.02441       -0.21806
   5674.00        0.02295       -0.21832
   5675.00        0.02148       -0.21848
   5676.00        0.02002       -0.21855
   5677.00        0.01855       -0.21855
   5678.00        0.01709       -0.21844
   5679.00        0.01562       -0.21825
   5680.00        0.01367       -0.21796
   5681.00        0.01172       -0.21758
   5682.00        0.00977       -0.21709
   5683.00        0.00781       -0.21649
   5684.00        0.00586       -0.21581
   5685.00        0.00391       -0.21501
   5686.00        0.00195       -0.21411
   5687.00        0.00000       -0.21312
   5688.00       -0.00195       -0.21202
   5689.00       -0.00391       -0.21083
   5690.00       -0.00586       -0.20952
   5691.00       -0.00781       -0.20811
   5692.00       -0.00977       -0.20662
   5693.00       -0.01172       -0.20502
   5694.00       -0.01367       -0.20332
   5695.00       -0.01562       -0.20152
   5696.00       -0.01758       -0.19963
   5697.00       -0.01953       -0.19766
   5698.00       -0.02148       -0.19560
   5699.00       -0.02344       -0.19344
   5700.00       -0.02539       -0.19121
   5701.00       -0.02734       -0.18889
   5702.00       -0.02930       -0.18651
   5703.00       -0.03125       -0.18404
   5704.00       -0.03271       -0.18150
   5705.00       -0.03418       -0.17889
   5706.00       -0.03564       -0.17624
   5707.00       -0.03711       -0.17352
   5708.00       -0.03857       -0.17075
   5709.00       -0.03955       -0.16791
   5710.00       -0.04053       -0.16504
   5711.00       -0.04150       -0.16212
   5712.00       -0.04248       -0.15918
   5713.00       -0.04297       -0.15619
   5714.00       -0.04346       -0.15318
   5715.00       -0.04395       -0.15013
   5716.00       -0.04443       -0.14708
   5717.00       -0.04443       -0.14400
   5718.00       -0.04443       -0.14091
   5719.00       -0.04443       -0.13782
   5720.00       -0.04395       -0.13472
   5721.00       -0.04346       -0.13162
   5722.00       -0.04297       -0.12852
   5723.00       -0.04199       -0.12544
   5724.00       -0.04102       -0.12236
   5725.00       -0.04004       -0.11931
   5726.00       -0.03906       -0.11626
   5727.00       -0.03760       -0.11324
   5728.00       -0.03613       -0.11024
   5729.00       -0.03467       -0.10727
   5730.00       -0.03271       -0.10434
   5731.00       -0.03076       -0.10143
   5732.00       -0.02881       -0.09856
   5733.00       -0.02686       -0.09572
   5734.00       -0.02441       -0.09291
   5735.00       -0.02197       -0.09016
   5736.00       -0.01953       -0.08745
   5737.00       -0.01709       -0.08476
   5738.00       -0.01416       -0.08214
   5739.00       -0.01123       -0.07954
   5740.00       -0.00830       -0.07700
   5741.00       -0.00537       -0.07449
   5742.00       -0.00244       -0.07204
   5743.00        0.00098       -0.06963
   5744.00        0.00439       -0.06726
   5745.00        0.00781       -0.06493
   5746.00        0.01123       -0.06264
   5747.00        0.01465       -0.06039
   5748.00        0.01807       -0.05820
   5749.00        0.02148       -0.05603
   5750.00        0.02490       -0.05389
   5751.00        0.02832       -0.05180
   5752.00        0.03174       -0.04973
   5753.00        0.03516       -0.04770
   5754.00        0.03857       -0.04568
   5755.00        0.04199       -0.04370
   5756.00        0.04541       -0.04175
   5757.00        0.04883       -0.03979
   5758.00        0.05176       -0.03787
   5759.00        0.05469       -0.03596
   5760.00        0.05762       -0.03406
   5761.00        0.06055       -0.03217
   5762.00        0.06348       -0.03027
   5763.00        0.06641       -0.02838
   5764.00        0.06885       -0.02649
   5765.00        0.07129       -0.02460
   5766.00        0.07373       -0.02269
   5767.00        0.07568       -0.02077
   5768.00        0.07764       -0.01883
   5769.00        0.07959       -0.01689
   5770.00        0.08105       -0.01491
   5771.00        0.08252       -0.01292
   5772.00        0.08398       -0.01089
   5773.00        0.08496       -0.00883
   5774.00        0.08594       -0.00676
   5775.00        0.08691       -0.00464
   5776.00        0.08740       -0.00249
   5777.00        0.08789       -0.00029
   5778.00        0.08838        0.00195
   5779.00        0.08838        0.00423
   5780.00        0.08838        0.00655
   5781.00        0.08789        0.00893
   5782.00        0.08740        0.01134
   5783.00        0.08691        0.01381
   5784.00        0.08594        0.01633
   5785.00        0.08496        0.01889
   5786.00        0.08350        0.02150
   5787.00        0.08203        0.02417
   5788.00        0.08057        0.02689
   5789.00        0.07861        0.02965
   5790.00        0.07666        0.03247
   5791.00        0.07471        0.03532
   5792.00        0.07227        0.03824
   5793.00        0.06982        0.04120
   5794.00        0.06738        0.04420
   5795.00        0.06445        0.04726
   5796.00        0.06152        0.05034
   5797.00        0.05859        0.05347
   5798.00        0.05518        0.05663
   5799.00        0.05176        0.05983
   5800.00        0.04834        0.06306
   5801.00        0.04492        0.06631
   5802.00        0.04102        0.06960
   5803.00        0.03711        0.07291
   5804.00        0.03320        0.07623
   5805.00        0.02930        0.07957
   5806.00        0.02539        0.08292
   5807.00        0.02148        0.08627
   5808.00        0.01758        0.08963
   5809.00        0.01367        0.09297
   5810.00        0.00928        0.09633
   5811.00        0.00488        0.09966
   5812.00        0.00049        0.10298
   5813.00       -0.00391        0.10628
   5814.00       -0.00830        0.10956
   5815.00       -0.01270        0.11279
   5816.00       -0.01709        0.11600
   5817.00       -0.02100        0.11917
   5818.00       -0.02490        0.12230
   5819.00       -0.02881        0.12537
   5820.00       -0.03271        0.12839
   5821.00       -0.03662        0.13135
   5822.00       -0.04053        0.13425
   5823.00       -0.04443        0.13708
   5824.00       -0.04785        0.13983
   5825.00       -0.05127        0.14252
   5826.00       -0.05469        0.14511
   5827.00       -0.05811        0.14761
   5828.00       -0.06152        0.15004
   5829.00       -0.06445        0.15237
   5830.00       -0.06738        0.15460
   5831.00       -0.07031        0.15672
   5832.00       -0.07275        0.15875
   5833.00       -0.07520        0.16066
   5834.00       -0.07764        0.16246
   5835.00       -0.08008        0.16415
   5836.00       -0.08203        0.16573
   5837.00       -0.08398        0.16718
   5838.00       -0.08594        0.16850
   5839.00       -0.08740        0.16972
   5840.00       -0.08887        0.17081
   5841.00       -0.09033        0.17175
   5842.00       -0.09131        0.17259
   5843.00       -0.09229        0.17329
   5844.00       -0.09326        0.17386
   5845.00       -0.09375        0.17430
   5846.00       -0.09424        0.17462
   5847.00       -0.09424        0.17480
   5848.00       -0.09424        0.17485
   5849.00       -0.09424        0.17479
   5850.00       -0.09375        0.17458
   5851.00       -0.09326        0.17426
   5852.00       -0.09277        0.17380
   5853.00       -0.09180        0.17322
   5854.00       -0.09082        0.17252
   5855.00       -0.08984        0.17169
   5856.00       -0.08887        0.17076
   5857.00       -0.08740        0.16971
   5858.00       -0.08594        0.16853
   5859.00       -0.08447        0.16727
   5860.00       -0.08252        0.16588
   5861.00       -0.08057        0.16438
   5862.00       -0.07861        0.16280
   5863.00       -0.07666        0.16112
   5864.00       -0.07422        0.15935
   5865.00       -0.07178        0.15747
   5866.00       -0.06934        0.15552
   5867.00       -0.06689        0.15349
   5868.00       -0.06445        0.15138
   5869.00       -0.06152        0.14920
   5870.00       -0.05859        0.14694
   5871.00       -0.05566        0.14462
   5872.00       -0.05273        0.14224
   5873.00       -0.04980        0.13982
   5874.00       -0.04688        0.13733
   5875.00       -0.04395        0.13480
   5876.00       -0.04102        0.13223
   5877.00       -0.03809        0.12961
   5878.00       -0.03516        0.12697
   5879.00       -0.03223        0.12430
   5880.00       -0.02930        0.12160
   5881.00       -0.02637        0.11888
   5882.00       -0.02344        0.11615
   5883.00       -0.02051        0.11340
   5884.00       -0.01758        0.11066
   5885.00       -0.01465        0.10789
   5886.00       -0.01172        0.10513
   5887.00       -0.00879        0.10239
   5888.00       -0.00586        0.09964
   5889.00       -0.00293        0.09691
   5890.00        0.00000        0.09419
   5891.00        0.00293        0.09149
   5892.00        0.00586        0.08881
   5893.00        0.00879        0.08615
   5894.00        0.01172        0.08351
   5895.00        0.01416        0.08092
   5896.00        0.01660        0.07834
   5897.00        0.01904        0.07581
   5898.00        0.02148        0.07330
   5899.00        0.02393        0.07083
   5900.00        0.02637        0.06841
   5901.00        0.02832        0.06602
   5902.00        0.03027        0.06369
   5903.00        0.03223        0.06139
   5904.00        0.03418        0.05913
   5905.00        0.03613        0.05692
   5906.00        0.03760        0.05476
   5907.00        0.03906        0.05264
   5908.00        0.04053        0.05057
   5909.00        0.04199        0.04854
   5910.00        0.04297        0.04657
   5911.00        0.04395        0.04463
   5912.00        0.04492        0.04274
   5913.00        0.04541        0.04089
   5914.00        0.04590        0.03909
   5915.00        0.04639        0.03734
   5916.00        0.04688        0.03563
   5917.00        0.04688        0.03395
   5918.00        0.04688        0.03232
   5919.00        0.04688        0.03073
   5920.00        0.04639        0.02917
   5921.00        0.04590        0.02765
   5922.00        0.04541        0.02615
   5923.00        0.04492        0.02470
   5924.00        0.04395        0.02327
   5925.00        0.04297        0.02188
   5926.00        0.04199        0.02051
   5927.00        0.04053        0.01915
   5928.00        0.03906        0.01782
   5929.00        0.03760        0.01653
   5930.00        0.03613        0.01523
   5931.00        0.03418        0.01395
   5932.00        0.03223        0.01270
   5933.00        0.03027        0.01143
   5934.00        0.02832        0.01019
   5935.00        0.02588        0.00896
   5936.00        0.02344        0.00772
   5937.00        0.02100        0.00648
   5938.00        0.01855        0.00525
   5939.00        0.01611        0.00401
   5940.00        0.01318        0.00278
   5941.00        0.01025        0.00153
   5942.00        0.00732        0.00026
   5943.00        0.00439       -0.00101
   5944.00        0.00146       -0.00229
   5945.00       -0.00146       -0.00357
   5946.00       -0.00439       -0.00488
   5947.00       -0.00732       -0.00621
   5948.00       -0.01025       -0.00755
   5949.00       -0.01367       -0.00891
   5950.00       -0.01709       -0.01030
   5951.00       -0.02051       -0.01170
   5952.00       -0.02393       -0.01314
   5953.00       -0.02686       -0.01459
   5954.00       -0.02979       -0.01607
   5955.00       -0.03271       -0.01756
   5956.00       -0.03564       -0.01909
   5957.00       -0.03857       -0.02063
   5958.00       -0.04150       -0.02222
   5959.00       -0.04443       -0.02380
   5960.00       -0.04736       -0.02544
   5961.00       -0.05029       -0.02708
   5962.00       -0.05273       -0.02876
   5963.00       -0.05518       -0.03046
   5964.00       -0.05762       -0.03218
   5965.00       -0.06006       -0.03392
   5966.00       -0.06250       -0.03568
   5967.00       -0.06445       -0.03746
   5968.00       -0.06641       -0.03928
   5969.00       -0.06836       -0.04109
   5970.00       -0.06982       -0.04292
   5971.00       -0.07129       -0.04478
   5972.00       -0.07275       -0.04665
   5973.00       -0.07373       -0.04852
   5974.00       -0.07471       -0.05042
   5975.00       -0.07568       -0.05231
   5976.00       -0.07617       -0.05420
   5977.00       -0.07666       -0.05611
   5978.00       -0.07666       -0.05801
   5979.00       -0.07666       -0.05992
   5980.00       -0.07666       -0.06183
   5981.00       -0.07617       -0.06372
   5982.00       -0.07568       -0.06561
   5983.00       -0.07471       -0.06749
   5984.00       -0.07373       -0.06937
   5985.00       -0.07275       -0.07121
   5986.00       -0.07129       -0.07306
   5987.00       -0.06982       -0.07486
   5988.00       -0.06787       -0.07666
   5989.00       -0.06592       -0.07843
   5990.00       -0.06396       -0.08017
   5991.00       -0.06152       -0.08186
   5992.00       -0.05908       -0.08354
   5993.00       -0.05615       -0.08517
   5994.00       -0.05322       -0.08678
   5995.00       -0.05029       -0.08833
   5996.00       -0.04688       -0.08986
   5997.00       -0.04346       -0.09132
   5998.00       -0.04004       -0.09274
   5999.00       -0.03613       -0.09410
   6000.00       -0.03223       -0.09541
   6001.00       -0.02832       -0.09668
   6002.00       -0.02441       -0.09787
   6003.00       -0.02051       -0.09901
   6004.00       -0.01611       -0.10008
   6005.00       -0.01172       -0.10109
   6006.00       -0.00732       -0.10204
   6007.00       -0.00293       -0.10291
   6008.00        0.00146       -0.10371
   6009.00        0.00586       -0.10445
   6010.00        0.01025       -0.10510
   6011.00        0.01465       -0.10568
   6012.00        0.01953       -0.10619
   6013.00        0.02441       -0.10661
   6014.00        0.02930       -0.10696
   6015.00        0.03369       -0.10724
   6016.00        0.03809       -0.10742
   6017.00        0.04248       -0.10753
   6018.00        0.04688       -0.10756
   6019.00        0.05127       -0.10750
   6020.00        0.05566       -0.10735
   6021.00        0.06006       -0.10712
   6022.00        0.06396       -0.10681
   6023.00        0.06787       -0.10641
   6024.00        0.07178       -0.10593
   6025.00        0.07568       -0.10536
   6026.00        0.07910       -0.10471
   6027.00        0.08252       -0.10397
   6028.00        0.08594       -0.10315
   6029.00        0.08887       -0.10223
   6030.00        0.09180       -0.10124
   6031.00        0.09473       -0.10016
   6032.00        0.09717       -0.09900
   6033.00        0.09961       -0.09776
   6034.00        0.10156       -0.09644
   6035.00        0.10352       -0.09503
   6036.00        0.10498       -0.09354
   6037.00        0.10645       -0.09198
   6038.00        0.10791       -0.09033
   6039.00        0.10889       -0.08861
   6040.00        0.10986       -0.08682
   6041.00        0.11035       -0.08495
   6042.00        0.11084       -0.08301
   6043.00        0.11084       -0.08098
   6044.00        0.11084       -0.07890
   6045.00        0.11035       -0.07674
   6046.00        0.10938       -0.07452
   6047.00        0.10840       -0.07224
   6048.00        0.10693       -0.06989
   6049.00        0.10547       -0.06746
   6050.00        0.10352       -0.06499
   6051.00        0.10156       -0.06245
   6052.00        0.09961       -0.05988
   6053.00        0.09717       -0.05722
   6054.00        0.09473       -0.05453
   6055.00        0.09180       -0.05179
   6056.00        0.08887       -0.04898
   6057.00        0.08545       -0.04614
   6058.00        0.08203       -0.04326
   6059.00        0.07861       -0.04033
   6060.00        0.07471       -0.03737
   6061.00        0.07080       -0.03436
   6062.00        0.06689       -0.03133
   6063.00        0.06250       -0.02824
   6064.00        0.05811       -0.02515
   6065.00        0.05371       -0.02202
   6066.00        0.04883       -0.01886
   6067.00        0.04395       -0.01569
   6068.00        0.03906       -0.01248
   6069.00        0.03418       -0.00926
   6070.00        0.02930       -0.00603
   6071.00        0.02441       -0.00278
   6072.00        0.01953        0.00047
   6073.00        0.01416        0.00374
   6074.00        0.00879        0.00700
   6075.00        0.00342        0.01028
   6076.00       -0.00195        0.01355
   6077.00       -0.00684        0.01682
   6078.00       -0.01172        0.02008
   6079.00       -0.01660        0.02335
   6080.00       -0.02148        0.02658
   6081.00       -0.02637        0.02982
   6082.00       -0.03125        0.03304
   6083.00       -0.03613        0.03624
   6084.00       -0.04053        0.03941
   6085.00       -0.04492        0.04257
   6086.00       -0.04932        0.04570
   6087.00       -0.05371        0.04880
   6088.00       -0.05762        0.05186
   6089.00       -0.06152        0.05489
   6090.00       -0.06543        0.05789
   6091.00       -0.06885        0.06085
   6092.00       -0.07227        0.06377
   6093.00       -0.07568        0.06664
   6094.00       -0.07861        0.06946
   6095.00       -0.08154        0.07224
   6096.00       -0.08398        0.07497
   6097.00       -0.08643        0.07765
   6098.00       -0.08838        0.08026
   6099.00       -0.09033        0.08284
   6100.00       -0.09180        0.08534
   6101.00       -0.09326        0.08778
   6102.00       -0.09424        0.09018
   6103.00       -0.09521        0.09250
   6104.00       -0.09619        0.09476
   6105.00       -0.09668        0.09695
   6106.00       -0.09717        0.09908
   6107.00       -0.09717        0.10114
   6108.00       -0.09717        0.10312
   6109.00       -0.09668        0.10504
   6110.00       -0.09619        0.10689
   6111.00       -0.09521        0.10866
   6112.00       -0.09424        0.11037
   6113.00       -0.09277        0.11198
   6114.00       -0.09131        0.11354
   6115.00       -0.08936        0.11504
   6116.00       -0.08740        0.11644
   6117.00       -0.08545        0.11778
   6118.00       -0.08301        0.11905
   6119.00       -0.08057        0.12024
   6120.00       -0.07812        0.12135
   6121.00       -0.07520        0.12241
   6122.00       -0.07227        0.12340
   6123.00       -0.06934        0.12431
   6124.00       -0.06592        0.12515
   6125.00       -0.06250        0.12593
   6126.00       -0.05908        0.12665
   6127.00       -0.05518        0.12730
   6128.00       -0.05127        0.12790
   6129.00       -0.04736        0.12845
   6130.00       -0.04346        0.12892
   6131.00       -0.03955        0.12935
   6132.00       -0.03564        0.12973
   6133.00       -0.03174        0.13005
   6134.00       -0.02734        0.13034
   6135.00       -0.02295        0.13058
   6136.00       -0.01855        0.13078
   6137.00       -0.01416        0.13094
   6138.00       -0.00977        0.13106
   6139.00       -0.00537        0.13116
   6140.00       -0.00098        0.13123
   6141.00        0.00342        0.13127
   6142.00        0.00732        0.13129
   6143.00        0.01123        0.13129
   6144.00        0.01514        0.13127
   6145.00        0.01904        0.13126
   6146.00        0.02295        0.13123
   6147.00        0.02686        0.13120
   6148.00        0.03076        0.13116
   6149.00        0.03418        0.13113
   6150.00        0.03760        0.13110
   6151.00        0.04102        0.13109
   6152.00        0.04443        0.13109
   6153.00        0.04736        0.13112
   6154.00        0.05029        0.13115
   6155.00        0.05322        0.13123
   6156.00        0.05615        0.13132
   6157.00        0.05859        0.13144
   6158.00        0.06104        0.13159
   6159.00        0.06348        0.13179
   6160.00        0.06543        0.13202
   6161.00        0.06738        0.13231
   6162.00        0.06934        0.13263
   6163.00        0.07080        0.13300
   6164.00        0.07227        0.13342
   6165.00        0.07373        0.13390
   6166.00        0.07471        0.13441
   6167.00        0.07568        0.13499
   6168.00        0.07666        0.13564
   6169.00        0.07715        0.13634
   6170.00        0.07764        0.13710
   6171.00        0.07812        0.13792
   6172.00        0.07812        0.13881
   6173.00        0.07812        0.13976
   6174.00        0.07812        0.14076
   6175.00        0.07812        0.14183
   6176.00        0.07764        0.14296
   6177.00        0.07715        0.14415
   6178.00        0.07666        0.14542
   6179.00        0.07568        0.14673
   6180.00        0.07471        0.14810
   6181.00        0.07373        0.14954
   6182.00        0.07227        0.15103
   6183.00        0.07080        0.15259
   6184.00        0.06934        0.15419
   6185.00        0.06787        0.15584
   6186.00        0.06592        0.15755
   6187.00        0.06396        0.15930
   6188.00        0.06201        0.16109
   6189.00        0.06006        0.16293
   6190.00        0.05811        0.16481
   6191.00        0.05566        0.16672
   6192.00        0.05322        0.16866
   6193.00        0.05078        0.17062
   6194.00        0.04834        0.17261
   6195.00        0.04590        0.17462
   6196.00        0.04346        0.17665
   6197.00        0.04053        0.17870
   6198.00        0.03760        0.18074
   6199.00        0.03467        0.18280
   6200.00        0.03174        0.18486
   6201.00        0.02881        0.18690
   6202.00        0.02588        0.18893
   6203.00        0.02295        0.19096
   6204.00        0.02002        0.19298
   6205.00        0.01709        0.19496
   6206.00        0.01416        0.19691
   6207.00        0.01123        0.19884
   6208.00        0.00830        0.20073
   6209.00        0.00537        0.20258
   6210.00        0.00244        0.20438
   6211.00       -0.00049        0.20615
   6212.00       -0.00342        0.20784
   6213.00       -0.00635        0.20949
   6214.00       -0.00928        0.21107
   6215.00       -0.01221        0.21260
   6216.00       -0.01514        0.21407
   6217.00       -0.01807        0.21545
   6218.00       -0.02100        0.21677
   6219.00       -0.02393        0.21800
   6220.00       -0.02637        0.21916
   6221.00       -0.02881        0.22025
   6222.00       -0.03125        0.22124
   6223.00       -0.03369        0.22214
   6224.00       -0.03613        0.22296
   6225.00       -0.03857        0.22368
   6226.00       -0.04053        0.22432
   6227.00       -0.04248        0.22487
   6228.00       -0.04443        0.22531
   6229.00       -0.04639        0.22568
   6230.00       -0.04834        0.22594
   6231.00       -0.04980        0.22610
   6232.00       -0.05127        0.22618
   6233.00       -0.05273        0.22617
   6234.00       -0.05420        0.22604
   6235.00       -0.05518        0.22583
   6236.00       -0.05615        0.22554
   6237.00       -0.05713        0.22514
   6238.00       -0.05811        0.22467
   6239.00       -0.05859        0.22411
   6240.00       -0.05908        0.22345
   6241.00       -0.05957        0.22272
   6242.00       -0.06006        0.22189
   6243.00       -0.06006        0.22099
   6244.00       -0.06006        0.22003
   6245.00       -0.06006        0.21898
   6246.00       -0.05957        0.21786
   6247.00       -0.05908        0.21669
   6248.00       -0.05859        0.21544
   6249.00       -0.05811        0.21414
   6250.00       -0.05713        0.21277
   6251.00       -0.05615        0.21136
   6252.00       -0.05518        0.20990
   6253.00       -0.05420        0.20839
   6254.00       -0.05273        0.20685
   6255.00       -0.05127        0.20526
   6256.00       -0.04980        0.20364
   6257.00       -0.04834        0.20200
   6258.00       -0.04639        0.20032
   6259.00       -0.04443        0.19862
   6260.00       -0.04248        0.19691
   6261.00       -0.04053        0.19519
   6262.00       -0.03809        0.19345
   6263.00       -0.03564        0.19171
   6264.00       -0.03320        0.18997
   6265.00       -0.03076        0.18823
   6266.00       -0.02832        0.18651
   6267.00       -0.02539        0.18477
   6268.00       -0.02246        0.18306
   6269.00       -0.01953        0.18137
   6270.00       -0.01660        0.17969
   6271.00       -0.01367        0.17804
   6272.00       -0.01074        0.17641
   6273.00       -0.00781        0.17480
   6274.00       -0.00488        0.17323
   6275.00       -0.00195        0.17169
   6276.00        0.00098        0.17018
   6277.00        0.00391        0.16872
   6278.00        0.00732        0.16728
   6279.00        0.01074        0.16589
   6280.00        0.01416        0.16454
   6281.00        0.01709        0.16324
   6282.00        0.02002        0.16197
   6283.00        0.02295        0.16075
   6284.00        0.02588        0.15958
   6285.00        0.02881        0.15845
   6286.00        0.03174        0.15736
   6287.00        0.03467        0.15633
   6288.00        0.03760        0.15533
   6289.00        0.04053        0.15439
   6290.00        0.04346        0.15349
   6291.00        0.04590        0.15263
   6292.00        0.04834        0.15182
   6293.00        0.05078        0.15105
   6294.00        0.05322        0.15031
   6295.00        0.05518        0.14963
   6296.00        0.05713        0.14897
   6297.00        0.05908        0.14836
   6298.00        0.06104        0.14777
   6299.00        0.06250        0.14722
   6300.00        0.06396        0.14670
   6301.00        0.06543        0.14621
   6302.00        0.06689        0.14575
   6303.00        0.06787        0.14531
   6304.00        0.06885        0.14488
   6305.00        0.06982        0.14449
   6306.00        0.07031        0.14410
   6307.00        0.07080        0.14374
   6308.00        0.07080        0.14337
   6309.00        0.07080        0.14302
   6310.00        0.07080        0.14268
   6311.00        0.07031        0.14235
   6312.00        0.06982        0.14203
   6313.00        0.06934        0.14169
   6314.00        0.06836        0.14136
   6315.00        0.06738        0.14102
   6316.00        0.06641        0.14067
   6317.00        0.06494        0.14032
   6318.00        0.06348        0.13995
   6319.00        0.06201        0.13959
   6320.00        0.06006        0.13919
   6321.00        0.05811        0.13879
   6322.00        0.05615        0.13837
   6323.00        0.05371        0.13792
   6324.00        0.05127        0.13747
   6325.00        0.04883        0.13699
   6326.00        0.04590        0.13649
   6327.00        0.04297        0.13596
   6328.00        0.04004        0.13542
   6329.00        0.03711        0.13484
   6330.00        0.03369        0.13425
   6331.00        0.03027        0.13362
   6332.00        0.02686        0.13298
   6333.00        0.02344        0.13231
   6334.00        0.02002        0.13162
   6335.00        0.01660        0.13091
   6336.00        0.01318        0.13017
   6337.00        0.00977        0.12941
   6338.00        0.00586        0.12863
   6339.00        0.00195        0.12782
   6340.00       -0.00195        0.12701
   6341.00       -0.00586        0.12617
   6342.00       -0.00977        0.12532
   6343.00       -0.01367        0.12445
   6344.00       -0.01758        0.12358
   6345.00       -0.02100        0.12268
   6346.00       -0.02441        0.12180
   6347.00       -0.02783        0.12088
   6348.00       -0.03125        0.11998
   6349.00       -0.03467        0.11906
   6350.00       -0.03809        0.11816
   6351.00       -0.04150        0.11725
   6352.00       -0.04443        0.11635
   6353.00       -0.04736        0.11546
   6354.00       -0.05029        0.11458
   6355.00       -0.05322        0.11371
   6356.00       -0.05566        0.11285
   6357.00       -0.05811        0.11201
   6358.00       -0.06055        0.11119
   6359.00       -0.06299        0.11040
   6360.00       -0.06494        0.10963
   6361.00       -0.06689        0.10889
   6362.00       -0.06885        0.10817
   6363.00       -0.07031        0.10750
   6364.00       -0.07178        0.10686
   6365.00       -0.07324        0.10625
   6366.00       -0.07422        0.10567
   6367.00       -0.07520        0.10515
   6368.00       -0.07617        0.10466
   6369.00       -0.07666        0.10422
   6370.00       -0.07715        0.10382
   6371.00       -0.07764        0.10347
   6372.00       -0.07764        0.10316
   6373.00       -0.07764        0.10292
   6374.00       -0.07715        0.10272
   6375.00       -0.07666        0.10257
   6376.00       -0.07617        0.10248
   6377.00       -0.07520        0.10243
   6378.00       -0.07422        0.10245
   6379.00       -0.07324        0.10251
   6380.00       -0.07178        0.10263
   6381.00       -0.07031        0.10280
   6382.00       -0.06885        0.10303
   6383.00       -0.06738        0.10330
   6384.00       -0.06543        0.10364
   6385.00       -0.06348        0.10402
   6386.00       -0.06152        0.10445
   6387.00       -0.05957        0.10493
   6388.00       -0.05713        0.10545
   6389.00       -0.05469        0.10603
   6390.00       -0.05225        0.10666
   6391.00       -0.04980        0.10732
   6392.00       -0.04736        0.10803
   6393.00       -0.04492        0.10876
   6394.00       -0.04199        0.10956
   6395.00       -0.03906        0.11037
   6396.00       -0.03613        0.11122
   6397.00       -0.03320        0.11211
   6398.00       -0.03027        0.11302
   6399.00       -0.02734        0.11395
   6400.00       -0.02441        0.11491
   6401.00       -0.02148        0.11589
   6402.00       -0.01855        0.11688
   6403.00       -0.01562        0.11789
   6404.00       -0.01270        0.11891
   6405.00       -0.00977        0.11995
   6406.00       -0.00684        0.12099
   6407.00       -0.00439        0.12202
   6408.00       -0.00195        0.12306
   6409.00        0.00049        0.12410
   6410.00        0.00293        0.12512
   6411.00        0.00537        0.12614
   6412.00        0.00781        0.12717
   6413.00        0.00977        0.12816
   6414.00        0.01172        0.12915
   6415.00        0.01367        0.13011
   6416.00        0.01562        0.13106
   6417.00        0.01758        0.13197
   6418.00        0.01904        0.13287
   6419.00        0.02051        0.13374
   6420.00        0.02197        0.13458
   6421.00        0.02344        0.13541
   6422.00        0.02490        0.13618
   6423.00        0.02588        0.13693
   6424.00        0.02686        0.13763
   6425.00        0.02783        0.13832
   6426.00        0.02881        0.13896
   6427.00        0.02930        0.13956
   6428.00        0.02979        0.14014
   6429.00        0.03027        0.14066
   6430.00        0.03076        0.14116
   6431.00        0.03076        0.14162
   6432.00        0.03076        0.14203
   6433.00        0.03076        0.14241
   6434.00        0.03076        0.14276
   6435.00        0.03027        0.14307
   6436.00        0.02979        0.14334
   6437.00        0.02930        0.14359
   6438.00        0.02881        0.14380
   6439.00        0.02832        0.14398
   6440.00        0.02734        0.14415
   6441.00        0.02637        0.14429
   6442.00        0.02539        0.14439
   6443.00        0.02441        0.14449
   6444.00        0.02344        0.14455
   6445.00        0.02246        0.14461
   6446.00        0.02100        0.14465
   6447.00        0.01953        0.14468
   6448.00        0.01807        0.14471
   6449.00        0.01660        0.14474
   6450.00        0.01514        0.14478
   6451.00        0.01367        0.14481
   6452.00        0.01221        0.14485
   6453.00        0.01074        0.14490
   6454.00        0.00928        0.14497
   6455.00        0.00781        0.14505
   6456.00        0.00635        0.14517
   6457.00        0.00488        0.14531
   6458.00        0.00342        0.14548
   6459.00        0.00195        0.14568
   6460.00        0.00049        0.14592
   6461.00       -0.00098        0.14621
   6462.00       -0.00244        0.14655
   6463.00       -0.00391        0.14694
   6464.00       -0.00537        0.14737
   6465.00       -0.00684        0.14787
   6466.00       -0.00830        0.14844
   6467.00       -0.00977        0.14906
   6468.00       -0.01123        0.14977
   6469.00       -0.01270        0.15054
   6470.00       -0.01416        0.15138
   6471.00       -0.01562        0.15231
   6472.00       -0.01709        0.15332
   6473.00       -0.01855        0.15442
   6474.00       -0.02002        0.15559
   6475.00       -0.02100        0.15688
   6476.00       -0.02197        0.15823
   6477.00       -0.02295        0.15970
   6478.00       -0.02393        0.16125
   6479.00       -0.02490        0.16290
   6480.00       -0.02588        0.16466
   6481.00       -0.02686        0.16650
   6482.00       -0.02783        0.16846
   6483.00       -0.02881        0.17052
   6484.00       -0.02930        0.17267
   6485.00       -0.02979        0.17494
   6486.00       -0.03027        0.17729
   6487.00       -0.03076        0.17976
   6488.00       -0.03125        0.18233
   6489.00       -0.03174        0.18498
   6490.00       -0.03223        0.18774
   6491.00       -0.03271        0.19061
   6492.00       -0.03320        0.19356
   6493.00       -0.03369        0.19661
   6494.00       -0.03418        0.19974
   6495.00       -0.03418        0.20296
   6496.00       -0.03418        0.20627
   6497.00       -0.03418        0.20966
   6498.00       -0.03418        0.21312
   6499.00       -0.03418        0.21666
   6500.00       -0.03418        0.22026
   6501.00       -0.03418        0.22394
   6502.00       -0.03418        0.22766
   6503.00       -0.03418        0.23146
   6504.00       -0.03418        0.23529
   6505.00       -0.03418        0.23918
   6506.00       -0.03418        0.24310
   6507.00       -0.03418        0.24707
   6508.00       -0.03418        0.25105
   6509.00       -0.03418        0.25507
   6510.00       -0.03418        0.25909
   6511.00       -0.03369        0.26314
   6512.00       -0.03320        0.26718
   6513.00       -0.03271        0.27122
   6514.00       -0.03223        0.27527
   6515.00       -0.03174        0.27928
   6516.00       -0.03125        0.28329
   6517.00       -0.03076        0.28726
   6518.00       -0.03027        0.29120
   6519.00       -0.02979        0.29510
   6520.00       -0.02930        0.29895
   6521.00       -0.02881        0.30275
   6522.00       -0.02832        0.30650
   6523.00       -0.02783        0.31017
   6524.00       -0.02734        0.31377
   6525.00       -0.02686        0.31729
   6526.00       -0.02637        0.32072
   6527.00       -0.02588        0.32408
   6528.00       -0.02539        0.32733
   6529.00       -0.02490        0.33047
   6530.00       -0.02441        0.33351
   6531.00       -0.02393        0.33644
   6532.00       -0.02344        0.33925
   6533.00       -0.02295        0.34192
   6534.00       -0.02246        0.34448
   6535.00       -0.02197        0.34689
   6536.00       -0.02148        0.34918
   6537.00       -0.02100        0.35132
   6538.00       -0.02100        0.35332
   6539.00       -0.02100        0.35516
   6540.00       -0.02100        0.35686
   6541.00       -0.02100        0.35840
   6542.00       -0.02100        0.35979
   6543.00       -0.02100        0.36101
   6544.00       -0.02100        0.36208
   6545.00       -0.02100        0.36298
   6546.00       -0.02100        0.36371
   6547.00       -0.02100        0.36427
   6548.00       -0.02100        0.36467
   6549.00       -0.02100        0.36491
   6550.00       -0.02100        0.36497
   6551.00       -0.02100        0.36488
   6552.00       -0.02100        0.36462
   6553.00       -0.02100        0.36420
   6554.00       -0.02100        0.36360
   6555.00       -0.02100        0.36285
   6556.00       -0.02051        0.36194
   6557.00       -0.02002        0.36087
   6558.00       -0.01953        0.35965
   6559.00       -0.01904        0.35828
   6560.00       -0.01855        0.35675
   6561.00       -0.01807        0.35509
   6562.00       -0.01758        0.35327
   6563.00       -0.01709        0.35132
   6564.00       -0.01660        0.34924
   6565.00       -0.01611        0.34705
   6566.00       -0.01562        0.34471
   6567.00       -0.01514        0.34227
   6568.00       -0.01465        0.33971
   6569.00       -0.01416        0.33705
   6570.00       -0.01367        0.33427
   6571.00       -0.01318        0.33142
   6572.00       -0.01270        0.32848
   6573.00       -0.01221        0.32544
   6574.00       -0.01172        0.32233
   6575.00       -0.01123        0.31915
   6576.00       -0.01074        0.31592
   6577.00       -0.01025        0.31261
   6578.00       -0.00977        0.30927
   6579.00       -0.00928        0.30588
   6580.00       -0.00879        0.30244
   6581.00       -0.00830        0.29900
   6582.00       -0.00781        0.29552
   6583.00       -0.00732        0.29202
   6584.00       -0.00684        0.28851
   6585.00       -0.00635        0.28500
   6586.00       -0.00586        0.28151
   6587.00       -0.00537        0.27802
   6588.00       -0.00488        0.27454
   6589.00       -0.00439        0.27109
   6590.00       -0.00391        0.26767
   6591.00       -0.00342        0.26428
   6592.00       -0.00293        0.26094
   6593.00       -0.00244        0.25764
   6594.00       -0.00195        0.25439
   6595.00       -0.00146        0.25122
   6596.00       -0.00098        0.24809
   6597.00       -0.00049        0.24504
   6598.00        0.00000        0.24207
   6599.00        0.00000        0.23917
   6600.00        0.00000        0.23634
   6601.00        0.00000        0.23361
   6602.00        0.00000        0.23097
   6603.00        0.00000        0.22842
   6604.00        0.00049        0.22597
   6605.00        0.00098        0.22360
   6606.00        0.00146        0.22136
   6607.00        0.00195        0.21921
   6608.00        0.00244        0.21718
   6609.00        0.00293        0.21524
   6610.00        0.00342        0.21342
   6611.00        0.00391        0.21172
   6612.00        0.00439        0.21013
   6613.00        0.00488        0.20865
   6614.00        0.00537        0.20728
   6615.00        0.00586        0.20602
   6616.00        0.00635        0.20490
   6617.00        0.00684        0.20387
   6618.00        0.00732        0.20296
   6619.00        0.00781        0.20216
   6620.00        0.00830        0.20149
   6621.00        0.00879        0.20093
   6622.00        0.00928        0.20047
   6623.00        0.00977        0.20012
   6624.00        0.01025        0.19987
   6625.00        0.01074        0.19974
   6626.00        0.01123        0.19971
   6627.00        0.01221        0.19977
   6628.00        0.01318        0.19994
   6629.00        0.01416        0.20020
   6630.00        0.01514        0.20055
   6631.00        0.01611        0.20099
   6632.00        0.01709        0.20152
   6633.00        0.01807        0.20213
   6634.00        0.01904        0.20282
   6635.00        0.02002        0.20360
   6636.00        0.02100        0.20445
   6637.00        0.02197        0.20537
   6638.00        0.02295        0.20636
   6639.00        0.02393        0.20741
   6640.00        0.02490        0.20853
   6641.00        0.02588        0.20970
   6642.00        0.02734        0.21092
   6643.00        0.02881        0.21220
   6644.00        0.03027        0.21353
   6645.00        0.03174        0.21490
   6646.00        0.03320        0.21631
   6647.00        0.03467        0.21777
   6648.00        0.03613        0.21925
   6649.00        0.03760        0.22078
   6650.00        0.03906        0.22232
   6651.00        0.04053        0.22391
   6652.00        0.04150        0.22551
   6653.00        0.04248        0.22713
   6654.00        0.04346        0.22878
   6655.00        0.04443        0.23042
   6656.00        0.04541        0.23210
   6657.00        0.04639        0.23380
   6658.00        0.04736        0.23549
   6659.00        0.04834        0.23718
   6660.00        0.04932        0.23889
   6661.00        0.05029        0.24062
   6662.00        0.05127        0.24232
   6663.00        0.05225        0.24405
   6664.00        0.05273        0.24576
   6665.00        0.05322        0.24748
   6666.00        0.05371        0.24919
   6667.00        0.05420        0.25090
   6668.00        0.05469        0.25261
   6669.00        0.05518        0.25430
   6670.00        0.05518        0.25600
   6671.00        0.05518        0.25769
   6672.00        0.05518        0.25937
   6673.00        0.05518        0.26103
   6674.00        0.05518        0.26270
   6675.00        0.05469        0.26436
   6676.00        0.05420        0.26601
   6677.00        0.05371        0.26764
   6678.00        0.05322        0.26927
   6679.00        0.05225        0.27089
   6680.00        0.05127        0.27251
   6681.00        0.05029        0.27411
   6682.00        0.04932        0.27570
   6683.00        0.04834        0.27728
   6684.00        0.04688        0.27885
   6685.00        0.04541        0.28043
   6686.00        0.04395        0.28198
   6687.00        0.04248        0.28352
   6688.00        0.04053        0.28506
   6689.00        0.03857        0.28659
   6690.00        0.03662        0.28810
   6691.00        0.03467        0.28961
   6692.00        0.03271        0.29112
   6693.00        0.03076        0.29260
   6694.00        0.02832        0.29408
   6695.00        0.02588        0.29556
   6696.00        0.02344        0.29701
   6697.00        0.02100        0.29846
   6698.00        0.01855        0.29991
   6699.00        0.01611        0.30133
   6700.00        0.01367        0.30275
   6701.00        0.01074        0.30414
   6702.00        0.00781        0.30553
   6703.00        0.00488        0.30690
   6704.00        0.00195        0.30826
   6705.00       -0.00098        0.30960
   6706.00       -0.00391        0.31093
   6707.00       -0.00684        0.31223
   6708.00       -0.00977        0.31351
   6709.00       -0.01270        0.31477
   6710.00       -0.01562        0.31601
   6711.00       -0.01855        0.31723
   6712.00       -0.02148        0.31842
   6713.00       -0.02441        0.31958
   6714.00       -0.02686        0.32072
   6715.00       -0.02930        0.32184
   6716.00       -0.03174        0.32291
   6717.00       -0.03418        0.32396
   6718.00       -0.03662        0.32497
   6719.00       -0.03906        0.32594
   6720.00       -0.04150        0.32687
   6721.00       -0.04346        0.32777
   6722.00       -0.04541        0.32863
   6723.00       -0.04736        0.32945
   6724.00       -0.04932        0.33022
   6725.00       -0.05127        0.33095
   6726.00       -0.05273        0.33162
   6727.00       -0.05420        0.33226
   6728.00       -0.05566        0.33284
   6729.00       -0.05713        0.33336
   6730.00       -0.05859        0.33383
   6731.00       -0.05957        0.33426
   6732.00       -0.06055        0.33463
   6733.00       -0.06152        0.33493
   6734.00       -0.06250        0.33519
   6735.00       -0.06299        0.33537
   6736.00       -0.06348        0.33551
   6737.00       -0.06396        0.33559
   6738.00       -0.06445        0.33560
   6739.00       -0.06445        0.33554
   6740.00       -0.06445        0.33543
   6741.00       -0.06445        0.33527
   6742.00       -0.06445        0.33504
   6743.00       -0.06396        0.33473
   6744.00       -0.06348        0.33438
   6745.00       -0.06299        0.33395
   6746.00       -0.06250        0.33347
   6747.00       -0.06152        0.33293
   6748.00       -0.06055        0.33232
   6749.00       -0.05957        0.33165
   6750.00       -0.05859        0.33092
   6751.00       -0.05762        0.33012
   6752.00       -0.05615        0.32928
   6753.00       -0.05469        0.32838
   6754.00       -0.05322        0.32742
   6755.00       -0.05176        0.32642
   6756.00       -0.05029        0.32535
   6757.00       -0.04883        0.32425
   6758.00       -0.04736        0.32309
   6759.00       -0.04541        0.32188
   6760.00       -0.04346        0.32065
   6761.00       -0.04150        0.31937
   6762.00       -0.03955        0.31805
   6763.00       -0.03760        0.31670
   6764.00       -0.03564        0.31532
   6765.00       -0.03369        0.31390
   6766.00       -0.03174        0.31247
   6767.00       -0.02979        0.31102
   6768.00       -0.02783        0.30954
   6769.00       -0.02588        0.30806
   6770.00       -0.02393        0.30655
   6771.00       -0.02197        0.30505
   6772.00       -0.02002        0.30353
   6773.00       -0.01807        0.30202
   6774.00       -0.01611        0.30051
   6775.00       -0.01416        0.29900
   6776.00       -0.01221        0.29750
   6777.00       -0.01074        0.29601
   6778.00       -0.00928        0.29454
   6779.00       -0.00781        0.29309
   6780.00       -0.00635        0.29166
   6781.00       -0.00488        0.29024
   6782.00       -0.00342        0.28886
   6783.00       -0.00195        0.28752
   6784.00       -0.00049        0.28621
   6785.00        0.00098        0.28493
   6786.00        0.00195        0.28369
   6787.00        0.00293        0.28249
   6788.00        0.00391        0.28134
   6789.00        0.00488        0.28023
   6790.00        0.00586        0.27917
   6791.00        0.00684        0.27817
   6792.00        0.00781        0.27721
   6793.00        0.00879        0.27631
   6794.00        0.00928        0.27545
   6795.00        0.00977        0.27466
   6796.00        0.01025        0.27393
   6797.00        0.01074        0.27325
   6798.00        0.01123        0.27263
   6799.00        0.01172        0.27206
   6800.00        0.01221        0.27156
   6801.00        0.01270        0.27112
   6802.00        0.01318        0.27072
   6803.00        0.01318        0.27040
   6804.00        0.01318        0.27013
   6805.00        0.01318        0.26990
   6806.00        0.01318        0.26974
   6807.00        0.01318        0.26962
   6808.00        0.01318        0.26958
   6809.00        0.01318        0.26956
   6810.00        0.01318        0.26959
   6811.00        0.01318        0.26968
   6812.00        0.01318        0.26981
   6813.00        0.01318        0.26996
   6814.00        0.01318        0.27017
   6815.00        0.01318        0.27040
   6816.00        0.01318        0.27068
   6817.00        0.01318        0.27097
   6818.00        0.01270        0.27129
   6819.00        0.01221        0.27162
   6820.00        0.01172        0.27197
   6821.00        0.01123        0.27234
   6822.00        0.01074        0.27272
   6823.00        0.01025        0.27309
   6824.00        0.00977        0.27347
   6825.00        0.00928        0.27385
   6826.00        0.00879        0.27422
   6827.00        0.00830        0.27457
   6828.00        0.00781        0.27490
   6829.00        0.00732        0.27522
   6830.00        0.00684        0.27551
   6831.00        0.00635        0.27576
   6832.00        0.00586        0.27599
   6833.00        0.00537        0.27615
   6834.00        0.00488        0.27629
   6835.00        0.00439        0.27637
   6836.00        0.00391        0.27640
   6837.00        0.00342        0.27637
   6838.00        0.00293        0.27628
   6839.00        0.00244        0.27612
   6840.00        0.00195        0.27588
   6841.00        0.00195        0.27557
   6842.00        0.00195        0.27519
   6843.00        0.00195        0.27472
   6844.00        0.00195        0.27415
   6845.00        0.00195        0.27350
   6846.00        0.00195        0.27275
   6847.00        0.00195        0.27191
   6848.00        0.00195        0.27097
   6849.00        0.00195        0.26991
   6850.00        0.00195        0.26875
   6851.00        0.00195        0.26749
   6852.00        0.00195        0.26611
   6853.00        0.00195        0.26462
   6854.00        0.00195        0.26302
   6855.00        0.00195        0.26129
   6856.00        0.00195        0.25945
   6857.00        0.00195        0.25748
   6858.00        0.00195        0.25540
   6859.00        0.00195        0.25319
   6860.00        0.00195        0.25085
   6861.00        0.00195        0.24840
   6862.00        0.00195        0.24580
   6863.00        0.00195        0.24310
   6864.00        0.00195        0.24026
   6865.00        0.00195        0.23732
   6866.00        0.00195        0.23424
   6867.00        0.00195        0.23103
   6868.00        0.00195        0.22772
   6869.00        0.00195        0.22427
   6870.00        0.00195        0.22072
   6871.00        0.00195        0.21704
   6872.00        0.00195        0.21324
   6873.00        0.00195        0.20934
   6874.00        0.00195        0.20532
   6875.00        0.00195        0.20120
   6876.00        0.00195        0.19696
   6877.00        0.00195        0.19263
   6878.00        0.00195        0.18820
   6879.00        0.00195        0.18367
   6880.00        0.00195        0.17905
   6881.00        0.00195        0.17433
   6882.00        0.00195        0.16953
   6883.00        0.00195        0.16464
   6884.00        0.00195        0.15967
   6885.00        0.00195        0.15463
   6886.00        0.00195        0.14952
   6887.00        0.00195        0.14433
   6888.00        0.00195        0.13910
   6889.00        0.00195        0.13379
   6890.00        0.00244        0.12843
   6891.00        0.00293        0.12302
   6892.00        0.00342        0.11757
   6893.00        0.00391        0.11208
   6894.00        0.00439        0.10654
   6895.00        0.00488        0.10097
   6896.00        0.00537        0.09537
   6897.00        0.00586        0.08974
   6898.00        0.00635        0.08411
   6899.00        0.00732        0.07845
   6900.00        0.00830        0.07277
   6901.00        0.00928        0.06711
   6902.00        0.01025        0.06142
   6903.00        0.01123        0.05576
   6904.00        0.01221        0.05008
   6905.00        0.01318        0.04442
   6906.00        0.01416        0.03877
   6907.00        0.01514        0.03316
   6908.00        0.01660        0.02756
   6909.00        0.01807        0.02197
   6910.00        0.01953        0.01643
   6911.00        0.02100        0.01093
   6912.00        0.02246        0.00545
   6913.00        0.02393        0.00003
   6914.00        0.02539       -0.00536
   6915.00        0.02686       -0.01070
   6916.00        0.02832       -0.01598
   6917.00        0.02979       -0.02119
   6918.00        0.03125       -0.02637
   6919.00        0.03271       -0.03148
   6920.00        0.03418       -0.03651
   6921.00        0.03564       -0.04149
   6922.00        0.03711       -0.04640
   6923.00        0.03857       -0.05122
   6924.00        0.04004       -0.05598
   6925.00        0.04150       -0.06067
   6926.00        0.04297       -0.06528
   6927.00        0.04443       -0.06979
   6928.00        0.04590       -0.07422
   6929.00        0.04736       -0.07858
   6930.00        0.04883       -0.08284
   6931.00        0.05029       -0.08702
   6932.00        0.05176       -0.09109
   6933.00        0.05322       -0.09509
   6934.00        0.05420       -0.09900
   6935.00        0.05518       -0.10280
   6936.00        0.05615       -0.10651
   6937.00        0.05713       -0.11012
   6938.00        0.05811       -0.11365
   6939.00        0.05908       -0.11707
   6940.00        0.06006       -0.12039
   6941.00        0.06055       -0.12361
   6942.00        0.06104       -0.12672
   6943.00        0.06152       -0.12975
   6944.00        0.06201       -0.13268
   6945.00        0.06201       -0.13550
   6946.00        0.06201       -0.13821
   6947.00        0.06201       -0.14084
   6948.00        0.06201       -0.14336
   6949.00        0.06201       -0.14577
   6950.00        0.06152       -0.14809
   6951.00        0.06104       -0.15030
   6952.00        0.06055       -0.15242
   6953.00        0.06006       -0.15443
   6954.00        0.05908       -0.15636
   6955.00        0.05811       -0.15817
   6956.00        0.05713       -0.15988
   6957.00        0.05615       -0.16151
   6958.00        0.05469       -0.16304
   6959.00        0.05322       -0.16446
   6960.00        0.05176       -0.16579
   6961.00        0.05029       -0.16702
   6962.00        0.04883       -0.16817
   6963.00        0.04688       -0.16922
   6964.00        0.04492       -0.17017
   6965.00        0.04297       -0.17104
   6966.00        0.04102       -0.17181
   6967.00        0.03906       -0.17249
   6968.00        0.03711       -0.17308
   6969.00        0.03516       -0.17360
   6970.00        0.03271       -0.17401
   6971.00        0.03027       -0.17435
   6972.00        0.02783       -0.17461
   6973.00        0.02539       -0.17477
   6974.00        0.02295       -0.17485
   6975.00        0.02051       -0.17487
   6976.00        0.01807       -0.17479
   6977.00        0.01562       -0.17464
   6978.00        0.01318       -0.17441
   6979.00        0.01074       -0.17410
   6980.00        0.00830       -0.17372
   6981.00        0.00586       -0.17328
   6982.00        0.00342       -0.17276
   6983.00        0.00146       -0.17216
   6984.00       -0.00049       -0.17151
   6985.00       -0.00244       -0.17078
   6986.00       -0.00439       -0.17000
   6987.00       -0.00635       -0.16914
   6988.00       -0.00830       -0.16823
   6989.00       -0.01025       -0.16725
   6990.00       -0.01172       -0.16621
   6991.00       -0.01318       -0.16512
   6992.00       -0.01465       -0.16397
   6993.00       -0.01611       -0.16277
   6994.00       -0.01758       -0.16151
   6995.00       -0.01855       -0.16020
   6996.00       -0.01953       -0.15886
   6997.00       -0.02051       -0.15746
   6998.00       -0.02148       -0.15601
   6999.00       -0.02246       -0.15451
   7000.00       -0.02295       -0.15298
   7001.00       -0.02344       -0.15141
   7002.00       -0.02393       -0.14980
   7003.00       -0.02441       -0.14815
   7004.00       -0.02441       -0.14647
   7005.00       -0.02441       -0.14474
   7006.00       -0.02441       -0.14301
   7007.00       -0.02441       -0.14122
   7008.00       -0.02393       -0.13942
   7009.00       -0.02344       -0.13759
   7010.00       -0.02295       -0.13573
   7011.00       -0.02246       -0.13385
   7012.00       -0.02148       -0.13196
   7013.00       -0.02051       -0.13005
   7014.00       -0.01953       -0.12811
   7015.00       -0.01855       -0.12616
   7016.00       -0.01758       -0.12421
   7017.00       -0.01660       -0.12224
   7018.00       -0.01514       -0.12025
   7019.00       -0.01367       -0.11827
   7020.00       -0.01221       -0.11627
   7021.00       -0.01074       -0.11427
   7022.00       -0.00928       -0.11227
   7023.00       -0.00781       -0.11028
   7024.00       -0.00635       -0.10828
   7025.00       -0.00488       -0.10628
   7026.00       -0.00342       -0.10429
   7027.00       -0.00195       -0.10229
   7028.00       -0.00049       -0.10033
   7029.00        0.00098       -0.09836
   7030.00        0.00244       -0.09641
   7031.00        0.00391       -0.09445
   7032.00        0.00537       -0.09251
   7033.00        0.00684       -0.09061
   7034.00        0.00830       -0.08870
   7035.00        0.00977       -0.08682
   7036.00        0.01123       -0.08496
   7037.00        0.01270       -0.08311
   7038.00        0.01367       -0.08128
   7039.00        0.01465       -0.07948
   7040.00        0.01562       -0.07770
   7041.00        0.01660       -0.07594
   7042.00        0.01758       -0.07420
   7043.00        0.01855       -0.07249
   7044.00        0.01904       -0.07082
   7045.00        0.01953       -0.06915
   7046.00        0.02002       -0.06752
   7047.00        0.02051       -0.06592
   7048.00        0.02100       -0.06433
   7049.00        0.02100       -0.06277
   7050.00        0.02100       -0.06125
   7051.00        0.02100       -0.05974
   7052.00        0.02100       -0.05826
   7053.00        0.02100       -0.05681
   7054.00        0.02051       -0.05537
   7055.00        0.02002       -0.05397
   7056.00        0.01953       -0.05258
   7057.00        0.01904       -0.05122
   7058.00        0.01855       -0.04988
   7059.00        0.01758       -0.04857
   7060.00        0.01660       -0.04726
   7061.00        0.01562       -0.04597
   7062.00        0.01465       -0.04472
   7063.00        0.01367       -0.04347
   7064.00        0.01270       -0.04224
   7065.00        0.01172       -0.04102
   7066.00        0.01025       -0.03981
   7067.00        0.00879       -0.03860
   7068.00        0.00732       -0.03741
   7069.00        0.00586       -0.03622
   7070.00        0.00439       -0.03505
   7071.00        0.00293       -0.03386
   7072.00        0.00146       -0.03268
   7073.00        0.00000       -0.03149
   7074.00       -0.00146       -0.03032
   7075.00       -0.00293       -0.02913
   7076.00       -0.00439       -0.02792
   7077.00       -0.00586       -0.02672
   7078.00       -0.00732       -0.02550
   7079.00       -0.00879       -0.02426
   7080.00       -0.01025       -0.02301
   7081.00       -0.01172       -0.02173
   7082.00       -0.01318       -0.02045
   7083.00       -0.01465       -0.01913
   7084.00       -0.01611       -0.01779
   7085.00       -0.01709       -0.01642
   7086.00       -0.01807       -0.01503
   7087.00       -0.01904       -0.01361
   7088.00       -0.02002       -0.01215
   7089.00       -0.02100       -0.01065
   7090.00       -0.02197       -0.00914
   7091.00       -0.02295       -0.00757
   7092.00       -0.02344       -0.00597
   7093.00       -0.02393       -0.00433
   7094.00       -0.02441       -0.00266
   7095.00       -0.02490       -0.00093
   7096.00       -0.02539        0.00084
   7097.00       -0.02588        0.00264
   7098.00       -0.02588        0.00450
   7099.00       -0.02588        0.00639
   7100.00       -0.02588        0.00833
   7101.00       -0.02588        0.01031
   7102.00       -0.02588        0.01234
   7103.00       -0.02588        0.01442
   7104.00       -0.02588        0.01654
   7105.00       -0.02539        0.01869
   7106.00       -0.02490        0.02090
   7107.00       -0.02441        0.02315
   7108.00       -0.02393        0.02542
   7109.00       -0.02344        0.02776
   7110.00       -0.02295        0.03011
   7111.00       -0.02246        0.03250
   7112.00       -0.02197        0.03493
   7113.00       -0.02148        0.03740
   7114.00       -0.02051        0.03989
   7115.00       -0.01953        0.04240
   7116.00       -0.01855        0.04494
   7117.00       -0.01758        0.04750
   7118.00       -0.01660        0.05008
   7119.00       -0.01562        0.05266
   7120.00       -0.01465        0.05527
   7121.00       -0.01367        0.05788
   7122.00       -0.01270        0.06050
   7123.00       -0.01172        0.06311
   7124.00       -0.01074        0.06572
   7125.00       -0.00977        0.06833
   7126.00       -0.00879        0.07092
   7127.00       -0.00830        0.07350
   7128.00       -0.00781        0.07605
   7129.00       -0.00732        0.07858
   7130.00       -0.00684        0.08109
   7131.00       -0.00635        0.08356
   7132.00       -0.00586        0.08598
   7133.00       -0.00537        0.08838
   7134.00       -0.00488        0.09071
   7135.00       -0.00439        0.09300
   7136.00       -0.00391        0.09523
   7137.00       -0.00391        0.09740
   7138.00       -0.00391        0.09950
   7139.00       -0.00391        0.10153
   7140.00       -0.00391        0.10349
   7141.00       -0.00391        0.10536
   7142.00       -0.00391        0.10716
   7143.00       -0.00391        0.10886
   7144.00       -0.00391        0.11047
   7145.00       -0.00439        0.11200
   7146.00       -0.00488        0.11340
   7147.00       -0.00537        0.11473
   7148.00       -0.00586        0.11594
   7149.00       -0.00635        0.11703
   7150.00       -0.00684        0.11801
   7151.00       -0.00732        0.11888
   7152.00       -0.00781        0.11963
   7153.00       -0.00830        0.12027
   7154.00       -0.00879        0.12077
   7155.00       -0.00977        0.12115
   7156.00       -0.01074        0.12141
   7157.00       -0.01172        0.12155
   7158.00       -0.01270        0.12155
   7159.00       -0.01367        0.12141
   7160.00       -0.01465        0.12117
   7161.00       -0.01562        0.12077
   7162.00       -0.01660        0.12025
   7163.00       -0.01758        0.11961
   7164.00       -0.01855        0.11884
   7165.00       -0.01953        0.11794
   7166.00       -0.02002        0.11691
   7167.00       -0.02051        0.11575
   7168.00       -0.02100        0.11447
   7169.00       -0.02148        0.11308
   7170.00       -0.02197        0.11156
   7171.00       -0.02246        0.10992
   7172.00       -0.02295        0.10818
   7173.00       -0.02344        0.10632
   7174.00       -0.02393        0.10437
   7175.00       -0.02441        0.10229
   7176.00       -0.02441        0.10014
   7177.00       -0.02441        0.09789
   7178.00       -0.02441        0.09554
   7179.00       -0.02441        0.09309
   7180.00       -0.02441        0.09058
   7181.00       -0.02441        0.08800
   7182.00       -0.02441        0.08533
   7183.00       -0.02393        0.08261
   7184.00       -0.02344        0.07982
   7185.00       -0.02295        0.07698
   7186.00       -0.02246        0.07410
   7187.00       -0.02197        0.07115
   7188.00       -0.02148        0.06819
   7189.00       -0.02100        0.06519
   7190.00       -0.02051        0.06216
   7191.00       -0.01953        0.05911
   7192.00       -0.01855        0.05605
   7193.00       -0.01758        0.05298
   7194.00       -0.01660        0.04991
   7195.00       -0.01562        0.04683
   7196.00       -0.01465        0.04378
   7197.00       -0.01367        0.04073
   7198.00       -0.01270        0.03770
   7199.00       -0.01172        0.03470
   7200.00       -0.01074        0.03174
   7201.00       -0.00977        0.02879
   7202.00       -0.00879        0.02591
   7203.00       -0.00781        0.02306
   7204.00       -0.00684        0.02026
   7205.00       -0.00586        0.01752
   7206.00       -0.00488        0.01483
   7207.00       -0.00391        0.01221
   7208.00       -0.00293        0.00964
   7209.00       -0.00195        0.00716
   7210.00       -0.00098        0.00475
   7211.00        0.00000        0.00241
   7212.00        0.00098        0.00015
   7213.00        0.00195       -0.00203
   7214.00        0.00293       -0.00412
   7215.00        0.00391       -0.00613
   7216.00        0.00439       -0.00806
   7217.00        0.00488       -0.00989
   7218.00        0.00537       -0.01164
   7219.00        0.00586       -0.01329
   7220.00        0.00635       -0.01485
   7221.00        0.00684       -0.01633
   7222.00        0.00732       -0.01770
   7223.00        0.00732       -0.01900
   7224.00        0.00732       -0.02019
   7225.00        0.00732       -0.02130
   7226.00        0.00732       -0.02232
   7227.00        0.00732       -0.02325
   7228.00        0.00684       -0.02409
   7229.00        0.00635       -0.02486
   7230.00        0.00586       -0.02553
   7231.00        0.00537       -0.02611
   7232.00        0.00488       -0.02663
   7233.00        0.00391       -0.02705
   7234.00        0.00293       -0.02740
   7235.00        0.00195       -0.02769
   7236.00        0.00098       -0.02791
   7237.00        0.00000       -0.02805
   7238.00       -0.00098       -0.02812
   7239.00       -0.00244       -0.02814
   7240.00       -0.00391       -0.02809
   7241.00       -0.00537       -0.02798
   7242.00       -0.00684       -0.02783
   7243.00       -0.00830       -0.02762
   7244.00       -0.00977       -0.02736
   7245.00       -0.01123       -0.02705
   7246.00       -0.01270       -0.02672
   7247.00       -0.01416       -0.02634
   7248.00       -0.01562       -0.02591
   7249.00       -0.01709       -0.02545
   7250.00       -0.01855       -0.02496
   7251.00       -0.02002       -0.02444
   7252.00       -0.02148       -0.02390
   7253.00       -0.02295       -0.02333
   7254.00       -0.02441       -0.02274
   7255.00       -0.02588       -0.02213
   7256.00       -0.02734       -0.02150
   7257.00       -0.02881       -0.02084
   7258.00       -0.03027       -0.02017
   7259.00       -0.03174       -0.01949
   7260.00       -0.03320       -0.01880
   7261.00       -0.03467       -0.01808
   7262.00       -0.03564       -0.01736
   7263.00       -0.03662       -0.01662
   7264.00       -0.03760       -0.01587
   7265.00       -0.03857       -0.01511
   7266.00       -0.03955       -0.01433
   7267.00       -0.04004       -0.01353
   7268.00       -0.04053       -0.01274
   7269.00       -0.04102       -0.01192
   7270.00       -0.04150       -0.01108
   7271.00       -0.04150       -0.01022
   7272.00       -0.04150       -0.00935
   7273.00       -0.04150       -0.00845
   7274.00       -0.04102       -0.00754
   7275.00       -0.04053       -0.00661
   7276.00       -0.04004       -0.00563
   7277.00       -0.03955       -0.00464
   7278.00       -0.03857       -0.00360
   7279.00       -0.03760       -0.00255
   7280.00       -0.03662       -0.00145
   7281.00       -0.03516       -0.00031
   7282.00       -0.03369        0.00087
   7283.00       -0.03223        0.00209
   7284.00       -0.03076        0.00336
   7285.00       -0.02881        0.00468
   7286.00       -0.02686        0.00606
   7287.00       -0.02490        0.00748
   7288.00       -0.02246        0.00897
   7289.00       -0.02002        0.01051
   7290.00       -0.01758        0.01213
   7291.00       -0.01514        0.01381
   7292.00       -0.01270        0.01556
   7293.00       -0.00977        0.01738
   7294.00       -0.00684        0.01929
   7295.00       -0.00391        0.02126
   7296.00       -0.00098        0.02330
   7297.00        0.00195        0.02544
   7298.00        0.00488        0.02766
   7299.00        0.00781        0.02995
   7300.00        0.01074        0.03235
   7301.00        0.01367        0.03482
   7302.00        0.01709        0.03738
   7303.00        0.02051        0.04004
   7304.00        0.02393        0.04279
   7305.00        0.02686        0.04562
   7306.00        0.02979        0.04855
   7307.00        0.03271        0.05157
   7308.00        0.03564        0.05467
   7309.00        0.03857        0.05788
   7310.00        0.04150        0.06117
   7311.00        0.04443        0.06454
   7312.00        0.04736        0.06801
   7313.00        0.05029        0.07156
   7314.00        0.05273        0.07520
   7315.00        0.05518        0.07892
   7316.00        0.05762        0.08272
   7317.00        0.06006        0.08659
   7318.00        0.06201        0.09055
   7319.00        0.06396        0.09457
   7320.00        0.06592        0.09868
   7321.00        0.06738        0.10284
   7322.00        0.06885        0.10707
   7323.00        0.07031        0.11134
   7324.00        0.07129        0.11569
   7325.00        0.07227        0.12009
   7326.00        0.07324        0.12453
   7327.00        0.07373        0.12900
   7328.00        0.07422        0.13353
   7329.00        0.07471        0.13808
   7330.00        0.07471        0.14267
   7331.00        0.07471        0.14728
   7332.00        0.07471        0.15190
   7333.00        0.07422        0.15654
   7334.00        0.07373        0.16119
   7335.00        0.07324        0.16586
   7336.00        0.07227        0.17052
   7337.00        0.07129        0.17517
   7338.00        0.07031        0.17981
   7339.00        0.06885        0.18445
   7340.00        0.06738        0.18906
   7341.00        0.06592        0.19363
   7342.00        0.06445        0.19820
   7343.00        0.06250        0.20271
   7344.00        0.06055        0.20720
   7345.00        0.05859        0.21164
   7346.00        0.05664        0.21603
   7347.00        0.05420        0.22038
   7348.00        0.05176        0.22467
   7349.00        0.04932        0.22890
   7350.00        0.04688        0.23306
   7351.00        0.04443        0.23715
   7352.00        0.04199        0.24118
   7353.00        0.03906        0.24515
   7354.00        0.03613        0.24902
   7355.00        0.03320        0.25282
   7356.00        0.03027        0.25655
   7357.00        0.02734        0.26018
   7358.00        0.02441        0.26372
   7359.00        0.02148        0.26718
   7360.00        0.01855        0.27055
   7361.00        0.01562        0.27383
   7362.00        0.01270        0.27704
   7363.00        0.00977        0.28014
   7364.00        0.00732        0.28313
   7365.00        0.00488        0.28604
   7366.00        0.00244        0.28886
   7367.00        0.00000        0.29158
   7368.00       -0.00244        0.29420
   7369.00       -0.00488        0.29674
   7370.00       -0.00732        0.29918
   7371.00       -0.00977        0.30153
   7372.00       -0.01172        0.30379
   7373.00       -0.01367        0.30595
   7374.00       -0.01562        0.30804
   7375.00       -0.01758        0.31003
   7376.00       -0.01953        0.31194
   7377.00       -0.02100        0.31377
   7378.00       -0.02246        0.31551
   7379.00       -0.02393        0.31715
   7380.00       -0.02539        0.31874
   7381.00       -0.02637        0.32025
   7382.00       -0.02734        0.32169
   7383.00       -0.02832        0.32304
   7384.00       -0.02930        0.32434
   7385.00       -0.03027        0.32558
   7386.00       -0.03076        0.32674
   7387.00       -0.03125        0.32784
   7388.00       -0.03174        0.32889
   7389.00       -0.03223        0.32988
   7390.00       -0.03271        0.33083
   7391.00       -0.03271        0.33171
   7392.00       -0.03271        0.33257
   7393.00       -0.03271        0.33336
   7394.00       -0.03271        0.33412
   7395.00       -0.03271        0.33484
   7396.00       -0.03271        0.33551
   7397.00       -0.03271        0.33615
   7398.00       -0.03271        0.33678
   7399.00       -0.03223        0.33736
   7400.00       -0.03174        0.33791
   7401.00       -0.03125        0.33844
   7402.00       -0.03076        0.33894
   7403.00       -0.03027        0.33942
   7404.00       -0.02979        0.33989
   7405.00       -0.02930        0.34033
   7406.00       -0.02881        0.34076
   7407.00       -0.02832        0.34117
   7408.00       -0.02783        0.34157
   7409.00       -0.02734        0.34195
   7410.00       -0.02686        0.34232
   7411.00       -0.02637        0.34267
   7412.00       -0.02588        0.34302
   7413.00       -0.02539        0.34335
   7414.00       -0.02490        0.34367
   7415.00       -0.02441        0.34399
   7416.00       -0.02393        0.34430
   7417.00       -0.02344        0.34460
   7418.00       -0.02295        0.34489
   7419.00       -0.02246        0.34517
   7420.00       -0.02246        0.34544
   7421.00       -0.02246        0.34570
   7422.00       -0.02246        0.34595
   7423.00       -0.02246        0.34619
   7424.00       -0.02246        0.34642
   7425.00       -0.02246        0.34663
   7426.00       -0.02246        0.34683
   7427.00       -0.02246        0.34703
   7428.00       -0.02246        0.34720
   7429.00       -0.02246        0.34737
   7430.00       -0.02246        0.34750
   7431.00       -0.02246        0.34763
   7432.00       -0.02246        0.34773
   7433.00       -0.02246        0.34781
   7434.00       -0.02246        0.34787
   7435.00       -0.02246        0.34792
   7436.00       -0.02246        0.34793
   7437.00       -0.02246        0.34792
   7438.00       -0.02246        0.34789
   7439.00       -0.02295        0.34781
   7440.00       -0.02344        0.34772
   7441.00       -0.02393        0.34760
   7442.00       -0.02393        0.34743
   7443.00       -0.02393        0.34724
   7444.00       -0.02393        0.34702
   7445.00       -0.02393        0.34676
   7446.00       -0.02393        0.34645
   7447.00       -0.02393        0.34613
   7448.00       -0.02393        0.34575
   7449.00       -0.02393        0.34534
   7450.00       -0.02393        0.34488
   7451.00       -0.02393        0.34439
   7452.00       -0.02393        0.34386
   7453.00       -0.02393        0.34328
   7454.00       -0.02393        0.34265
   7455.00       -0.02393        0.34200
   7456.00       -0.02393        0.34128
   7457.00       -0.02393        0.34053
   7458.00       -0.02393        0.33972
   7459.00       -0.02344        0.33888
   7460.00       -0.02295        0.33800
   7461.00       -0.02246        0.33707
   7462.00       -0.02197        0.33609
   7463.00       -0.02148        0.33507
   7464.00       -0.02100        0.33400
   7465.00       -0.02051        0.33289
   7466.00       -0.02002        0.33173
   7467.00       -0.01953        0.33052
   7468.00       -0.01904        0.32927
   7469.00       -0.01807        0.32799
   7470.00       -0.01709        0.32666
   7471.00       -0.01611        0.32529
   7472.00       -0.01514        0.32387
   7473.00       -0.01416        0.32242
   7474.00       -0.01318        0.32092
   7475.00       -0.01221        0.31940
   7476.00       -0.01123        0.31783
   7477.00       -0.01025        0.31622
   7478.00       -0.00928        0.31458
   7479.00       -0.00830        0.31290
   7480.00       -0.00732        0.31119
   7481.00       -0.00635        0.30945
   7482.00       -0.00537        0.30768
   7483.00       -0.00439        0.30588
   7484.00       -0.00342        0.30405
   7485.00       -0.00244        0.30219
   7486.00       -0.00146        0.30031
   7487.00       -0.00049        0.29840
   7488.00        0.00049        0.29648
   7489.00        0.00146        0.29453
   7490.00        0.00244        0.29256
   7491.00        0.00342        0.29057
   7492.00        0.00439        0.28857
   7493.00        0.00537        0.28654
   7494.00        0.00635        0.28452
   7495.00        0.00732        0.28247
   7496.00        0.00830        0.28041
   7497.00        0.00928        0.27835
   7498.00        0.01025        0.27628
   7499.00        0.01123        0.27420
   7500.00        0.01172        0.27211
   7501.00        0.01221        0.27002
   7502.00        0.01270        0.26793
   7503.00        0.01318        0.26584
   7504.00        0.01367        0.26375
   7505.00        0.01416        0.26167
   7506.00        0.01465        0.25958
   7507.00        0.01465        0.25751
   7508.00        0.01465        0.25545
   7509.00        0.01465        0.25339
   7510.00        0.01465        0.25133
   7511.00        0.01465        0.24930
   7512.00        0.01465        0.24727
   7513.00        0.01465        0.24525
   7514.00        0.01465        0.24326
   7515.00        0.01416        0.24129
   7516.00        0.01367        0.23932
   7517.00        0.01318        0.23738
   7518.00        0.01270        0.23547
   7519.00        0.01221        0.23358
   7520.00        0.01172        0.23170
   7521.00        0.01123        0.22986
   7522.00        0.01074        0.22806
   7523.00        0.01025        0.22627
   7524.00        0.00977        0.22452
   7525.00        0.00928        0.22279
   7526.00        0.00879        0.22110
   7527.00        0.00830        0.21945
   7528.00        0.00781        0.21783
   7529.00        0.00732        0.21625
   7530.00        0.00684        0.21471
   7531.00        0.00635        0.21321
   7532.00        0.00586        0.21175
   7533.00        0.00537        0.21033
   7534.00        0.00488        0.20895
   7535.00        0.00439        0.20763
   7536.00        0.00391        0.20634
   7537.00        0.00342        0.20511
   7538.00        0.00293        0.20393
   7539.00        0.00293        0.20279
   7540.00        0.00293        0.20171
   7541.00        0.00293        0.20068
   7542.00        0.00293        0.19971
   7543.00        0.00293        0.19878
   7544.00        0.00293        0.19791
   7545.00        0.00293        0.19710
   7546.00        0.00342        0.19635
   7547.00        0.00391        0.19565
   7548.00        0.00439        0.19501
   7549.00        0.00488        0.19443
   7550.00        0.00537        0.19391
   7551.00        0.00635        0.19345
   7552.00        0.00732        0.19305
   7553.00        0.00830        0.19272
   7554.00        0.00928        0.19243
   7555.00        0.01025        0.19221
   7556.00        0.01172        0.19206
   7557.00        0.01318        0.19197
   7558.00        0.01465        0.19194
   7559.00        0.01611        0.19197
   7560.00        0.01758        0.19206
   7561.00        0.01904        0.19221
   7562.00        0.02051        0.19243
   7563.00        0.02246        0.19270
   7564.00        0.02441        0.19304
   7565.00        0.02637        0.19342
   7566.00        0.02832        0.19388
   7567.00        0.03027        0.19438
   7568.00        0.03223        0.19496
   7569.00        0.03418        0.19557
   7570.00        0.03613        0.19626
   7571.00        0.03809        0.19699
   7572.00        0.04004        0.19777
   7573.00        0.04199        0.19861
   7574.00        0.04395        0.19949
   7575.00        0.04590        0.20044
   7576.00        0.04785        0.20143
   7577.00        0.04980        0.20245
   7578.00        0.05176        0.20354
   7579.00        0.05371        0.20467
   7580.00        0.05566        0.20583
   7581.00        0.05713        0.20703
   7582.00        0.05859        0.20828
   7583.00        0.06006        0.20956
   7584.00        0.06152        0.21088
   7585.00        0.06299        0.21223
   7586.00        0.06396        0.21362
   7587.00        0.06494        0.21504
   7588.00        0.06592        0.21649
   7589.00        0.06689        0.21796
   7590.00        0.06738        0.21947
   7591.00        0.06787        0.22099
   7592.00        0.06836        0.22253
   7593.00        0.06836        0.22411
   7594.00        0.06836        0.22569
   7595.00        0.06836        0.22729
   7596.00        0.06836        0.22891
   7597.00        0.06787        0.23056
   7598.00        0.06738        0.23221
   7599.00        0.06689        0.23387
   7600.00        0.06592        0.23553
   7601.00        0.06494        0.23721
   7602.00        0.06348        0.23891
   7603.00        0.06201        0.24060
   7604.00        0.06055        0.24229
   7605.00        0.05908        0.24400
   7606.00        0.05713        0.24571
   7607.00        0.05518        0.24742
   7608.00        0.05322        0.24915
   7609.00        0.05078        0.25085
   7610.00        0.04834        0.25258
   7611.00        0.04590        0.25429
   7612.00        0.04297        0.25600
   7613.00        0.04004        0.25772
   7614.00        0.03711        0.25943
   7615.00        0.03418        0.26114
   7616.00        0.03125        0.26286
   7617.00        0.02783        0.26457
   7618.00        0.02441        0.26628
   7619.00        0.02100        0.26799
   7620.00        0.01758        0.26970
   7621.00        0.01416        0.27141
   7622.00        0.01074        0.27312
   7623.00        0.00732        0.27483
   7624.00        0.00391        0.27654
   7625.00        0.00049        0.27824
   7626.00       -0.00293        0.27997
   7627.00       -0.00635        0.28168
   7628.00       -0.00977        0.28340
   7629.00       -0.01318        0.28513
   7630.00       -0.01660        0.28687
   7631.00       -0.02002        0.28860
   7632.00       -0.02344        0.29036
   7633.00       -0.02686        0.29211
   7634.00       -0.02979        0.29388
   7635.00       -0.03271        0.29565
   7636.00       -0.03564        0.29745
   7637.00       -0.03857        0.29926
   7638.00       -0.04102        0.30107
   7639.00       -0.04346        0.30290
   7640.00       -0.04590        0.30475
   7641.00       -0.04834        0.30663
   7642.00       -0.05029        0.30850
   7643.00       -0.05225        0.31041
   7644.00       -0.05420        0.31233
   7645.00       -0.05566        0.31427
   7646.00       -0.05713        0.31624
   7647.00       -0.05811        0.31822
   7648.00       -0.05908        0.32024
   7649.00       -0.06006        0.32227
   7650.00       -0.06055        0.32431
   7651.00       -0.06104        0.32640
   7652.00       -0.06152        0.32851
   7653.00       -0.06152        0.33063
   7654.00       -0.06152        0.33278
   7655.00       -0.06104        0.33495
   7656.00       -0.06055        0.33716
   7657.00       -0.06006        0.33937
   7658.00       -0.05908        0.34161
   7659.00       -0.05811        0.34389
   7660.00       -0.05713        0.34618
   7661.00       -0.05566        0.34850
   7662.00       -0.05420        0.35083
   7663.00       -0.05273        0.35318
   7664.00       -0.05078        0.35555
   7665.00       -0.04883        0.35793
   7666.00       -0.04688        0.36034
   7667.00       -0.04443        0.36275
   7668.00       -0.04199        0.36517
   7669.00       -0.03955        0.36760
   7670.00       -0.03711        0.37006
   7671.00       -0.03467        0.37250
   7672.00       -0.03174        0.37495
   7673.00       -0.02881        0.37741
   7674.00       -0.02588        0.37987
   7675.00       -0.02295        0.38231
   7676.00       -0.02002        0.38477
   7677.00       -0.01709        0.38719
   7678.00       -0.01416        0.38962
   7679.00       -0.01123        0.39203
   7680.00       -0.00830        0.39441
   7681.00       -0.00537        0.39679
   7682.00       -0.00244        0.39912
   7683.00        0.00049        0.40144
   7684.00        0.00342        0.40373
   7685.00        0.00635        0.40598
   7686.00        0.00928        0.40820
   7687.00        0.01221        0.41037
   7688.00        0.01465        0.41249
   7689.00        0.01709        0.41458
   7690.00        0.01953        0.41661
   7691.00        0.02197        0.41858
   7692.00        0.02441        0.42050
   7693.00        0.02686        0.42235
   7694.00        0.02881        0.42413
   7695.00        0.03076        0.42586
   7696.00        0.03271        0.42751
   7697.00        0.03467        0.42908
   7698.00        0.03613        0.43056
   7699.00        0.03760        0.43198
   7700.00        0.03906        0.43330
   7701.00        0.04053        0.43454
   7702.00        0.04150        0.43568
   7703.00        0.04248        0.43672
   7704.00        0.04346        0.43768
   7705.00        0.04395        0.43854
   7706.00        0.04443        0.43929
   7707.00        0.04492        0.43994
   7708.00        0.04541        0.44048
   7709.00        0.04541        0.44092
   7710.00        0.04541        0.44124
   7711.00        0.04541        0.44144
   7712.00        0.04492        0.44154
   7713.00        0.04443        0.44151
   7714.00        0.04395        0.44138
   7715.00        0.04346        0.44112
   7716.00        0.04297        0.44075
   7717.00        0.04199        0.44025
   7718.00        0.04102        0.43964
   7719.00        0.04004        0.43889
   7720.00        0.03906        0.43803
   7721.00        0.03809        0.43704
   7722.00        0.03662        0.43594
   7723.00        0.03516        0.43471
   7724.00        0.03369        0.43336
   7725.00        0.03223        0.43188
   7726.00        0.03076        0.43030
   7727.00        0.02930        0.42859
   7728.00        0.02783        0.42677
   7729.00        0.02637        0.42482
   7730.00        0.02490        0.42276
   7731.00        0.02344        0.42059
   7732.00        0.02197        0.41832
   7733.00        0.02051        0.41592
   7734.00        0.01904        0.41342
   7735.00        0.01758        0.41083
   7736.00        0.01611        0.40811
   7737.00        0.01465        0.40532
   7738.00        0.01318        0.40242
   7739.00        0.01172        0.39943
   7740.00        0.01025        0.39635
   7741.00        0.00879        0.39317
   7742.00        0.00732        0.38992
   7743.00        0.00586        0.38660
   7744.00        0.00439        0.38318
   7745.00        0.00293        0.37970
   7746.00        0.00146        0.37616
   7747.00        0.00000        0.37254
   7748.00       -0.00146        0.36888
   7749.00       -0.00244        0.36516
   7750.00       -0.00342        0.36139
   7751.00       -0.00439        0.35756
   7752.00       -0.00537        0.35370
   7753.00       -0.00635        0.34979
   7754.00       -0.00732        0.34587
   7755.00       -0.00830        0.34190
   7756.00       -0.00928        0.33792
   7757.00       -0.00977        0.33392
   7758.00       -0.01025        0.32991
   7759.00       -0.01074        0.32588
   7760.00       -0.01123        0.32185
   7761.00       -0.01172        0.31783
   7762.00       -0.01221        0.31380
   7763.00       -0.01270        0.30978
   7764.00       -0.01318        0.30579
   7765.00       -0.01367        0.30180
   7766.00       -0.01367        0.29785
   7767.00       -0.01367        0.29391
   7768.00       -0.01367        0.29001
   7769.00       -0.01367        0.28615
   7770.00       -0.01367        0.28232
   7771.00       -0.01367        0.27853
   7772.00       -0.01367        0.27481
   7773.00       -0.01367        0.27112
   7774.00       -0.01367        0.26749
   7775.00       -0.01367        0.26392
   7776.00       -0.01367        0.26041
   7777.00       -0.01367        0.25696
   7778.00       -0.01367        0.25357
   7779.00       -0.01367        0.25026
   7780.00       -0.01367        0.24702
   7781.00       -0.01367        0.24385
   7782.00       -0.01367        0.24077
   7783.00       -0.01367        0.23776
   7784.00       -0.01367        0.23482
   7785.00       -0.01367        0.23198
   7786.00       -0.01367        0.22922
   7787.00       -0.01367        0.22653
   7788.00       -0.01367        0.22394
   7789.00       -0.01367        0.22142
   7790.00       -0.01367        0.21901
   7791.00       -0.01367        0.21667
   7792.00       -0.01367        0.21442
   7793.00       -0.01367        0.21227
   7794.00       -0.01367        0.21019
   7795.00       -0.01367        0.20821
   7796.00       -0.01367        0.20630
   7797.00       -0.01367        0.20448
   7798.00       -0.01367        0.20276
   7799.00       -0.01367        0.20111
   7800.00       -0.01416        0.19954
   7801.00       -0.01465        0.19806
   7802.00       -0.01514        0.19666
   7803.00       -0.01562        0.19531
   7804.00       -0.01611        0.19406
   7805.00       -0.01660        0.19287
   7806.00       -0.01709        0.19176
   7807.00       -0.01758        0.19072
   7808.00       -0.01807        0.18973
   7809.00       -0.01855        0.18881
   7810.00       -0.01904        0.18794
   7811.00       -0.01953        0.18713
   7812.00       -0.02002        0.18637
   7813.00       -0.02051        0.18567
   7814.00       -0.02100        0.18501
   7815.00       -0.02148        0.18439
   7816.00       -0.02197        0.18381
   7817.00       -0.02246        0.18326
   7818.00       -0.02295        0.18275
   7819.00       -0.02295        0.18227
   7820.00       -0.02295        0.18181
   7821.00       -0.02295        0.18137
   7822.00       -0.02295        0.18094
   7823.00       -0.02295        0.18053
   7824.00       -0.02295        0.18013
   7825.00       -0.02295        0.17975
   7826.00       -0.02295        0.17935
   7827.00       -0.02295        0.17896
   7828.00       -0.02295        0.17857
   7829.00       -0.02295        0.17816
   7830.00       -0.02295        0.17775
   7831.00       -0.02295        0.17732
   7832.00       -0.02295        0.17688
   7833.00       -0.02295        0.17641
   7834.00       -0.02246        0.17592
   7835.00       -0.02197        0.17540
   7836.00       -0.02148        0.17485
   7837.00       -0.02100        0.17427
   7838.00       -0.02051        0.17366
   7839.00       -0.02002        0.17300
   7840.00       -0.01953        0.17232
   7841.00       -0.01904        0.17160
   7842.00       -0.01855        0.17082
   7843.00       -0.01807        0.17001
   7844.00       -0.01758        0.16914
   7845.00       -0.01709        0.16824
   7846.00       -0.01660        0.16728
   7847.00       -0.01611        0.16628
   7848.00       -0.01562        0.16522
   7849.00       -0.01514        0.16412
   7850.00       -0.01465        0.16296
   7851.00       -0.01416        0.16177
   7852.00       -0.01367        0.16051
   7853.00       -0.01318        0.15921
   7854.00       -0.01270        0.15785
   7855.00       -0.01221        0.15645
   7856.00       -0.01172        0.15500
   7857.00       -0.01123        0.15350
   7858.00       -0.01074        0.15196
   7859.00       -0.01025        0.15038
   7860.00       -0.00977        0.14874
   7861.00       -0.00928        0.14708
   7862.00       -0.00879        0.14537
   7863.00       -0.00879        0.14362
   7864.00       -0.00879        0.14185
   7865.00       -0.00879        0.14003
   7866.00       -0.00879        0.13820
   7867.00       -0.00879        0.13632
   7868.00       -0.00879        0.13443
   7869.00       -0.00879        0.13252
   7870.00       -0.00879        0.13060
   7871.00       -0.00879        0.12865
   7872.00       -0.00879        0.12669
   7873.00       -0.00879        0.12473
   7874.00       -0.00928        0.12276
   7875.00       -0.00977        0.12079
   7876.00       -0.01025        0.11882
   7877.00       -0.01074        0.11687
   7878.00       -0.01123        0.11491
   7879.00       -0.01172        0.11298
   7880.00       -0.01221        0.11105
   7881.00       -0.01270        0.10915
   7882.00       -0.01318        0.10727
   7883.00       -0.01416        0.10542
   7884.00       -0.01514        0.10361
   7885.00       -0.01611        0.10182
   7886.00       -0.01709        0.10007
   7887.00       -0.01807        0.09837
   7888.00       -0.01904        0.09671
   7889.00       -0.02002        0.09509
   7890.00       -0.02100        0.09354
   7891.00       -0.02197        0.09203
   7892.00       -0.02295        0.09058
   7893.00       -0.02393        0.08919
   7894.00       -0.02490        0.08786
   7895.00       -0.02588        0.08659
   7896.00       -0.02686        0.08539
   7897.00       -0.02783        0.08426
   7898.00       -0.02881        0.08321
   7899.00       -0.02979        0.08223
   7900.00       -0.03076        0.08131
   7901.00       -0.03174        0.08049
   7902.00       -0.03271        0.07974
   7903.00       -0.03369        0.07906
   7904.00       -0.03467        0.07848
   7905.00       -0.03516        0.07796
   7906.00       -0.03564        0.07753
   7907.00       -0.03613        0.07718
   7908.00       -0.03662        0.07692
   7909.00       -0.03711        0.07674
   7910.00       -0.03760        0.07663
   7911.00       -0.03809        0.07661
   7912.00       -0.03857        0.07668
   7913.00       -0.03906        0.07683
   7914.00       -0.03906        0.07706
   7915.00       -0.03906        0.07736
   7916.00       -0.03906        0.07774
   7917.00       -0.03906        0.07820
   7918.00       -0.03906        0.07874
   7919.00       -0.03906        0.07935
   7920.00       -0.03857        0.08003
   7921.00       -0.03809        0.08078
   7922.00       -0.03760        0.08160
   7923.00       -0.03711        0.08249
   7924.00       -0.03662        0.08345
   7925.00       -0.03613        0.08446
   7926.00       -0.03516        0.08553
   7927.00       -0.03418        0.08665
   7928.00       -0.03320        0.08783
   7929.00       -0.03223        0.08907
   7930.00       -0.03125        0.09033
   7931.00       -0.03027        0.09166
   7932.00       -0.02930        0.09303
   7933.00       -0.02832        0.09444
   7934.00       -0.02686        0.09587
   7935.00       -0.02539        0.09735
   7936.00       -0.02393        0.09886
   7937.00       -0.02246        0.10039
   7938.00       -0.02100        0.10194
   7939.00       -0.01953        0.10352
   7940.00       -0.01807        0.10512
   7941.00       -0.01660        0.10674
   7942.00       -0.01514        0.10835
   7943.00       -0.01367        0.11000
   7944.00       -0.01221        0.11163
   7945.00       -0.01074        0.11328
   7946.00       -0.00928        0.11493
   7947.00       -0.00781        0.11658
   7948.00       -0.00635        0.11823
   7949.00       -0.00488        0.11987
   7950.00       -0.00342        0.12151
   7951.00       -0.00195        0.12314
   7952.00       -0.00049        0.12476
   7953.00        0.00098        0.12636
   7954.00        0.00244        0.12794
   7955.00        0.00391        0.12952
   7956.00        0.00537        0.13107
   7957.00        0.00684        0.13261
   7958.00        0.00781        0.13412
   7959.00        0.00879        0.13562
   7960.00        0.00977        0.13710
   7961.00        0.01074        0.13857
   7962.00        0.01172        0.14000
   7963.00        0.01270        0.14140
   7964.00        0.01367        0.14279
   7965.00        0.01465        0.14417
   7966.00        0.01514        0.14551
   7967.00        0.01562        0.14682
   7968.00        0.01611        0.14812
   7969.00        0.01660        0.14940
   7970.00        0.01709        0.15065
   7971.00        0.01758        0.15189
   7972.00        0.01807        0.15311
   7973.00        0.01855        0.15430
   7974.00        0.01855        0.15547
   7975.00        0.01855        0.15665
   7976.00        0.01855        0.15779
   7977.00        0.01855        0.15892
   7978.00        0.01855        0.16003
   7979.00        0.01855        0.16115
   7980.00        0.01855        0.16225
   7981.00        0.01855        0.16333
   7982.00        0.01855        0.16441
   7983.00        0.01855        0.16550
   7984.00        0.01807        0.16656
   7985.00        0.01758        0.16763
   7986.00        0.01709        0.16870
   7987.00        0.01660        0.16978
   7988.00        0.01611        0.17085
   7989.00        0.01562        0.17194
   7990.00        0.01514        0.17302
   7991.00        0.01465        0.17410
   7992.00        0.01416        0.17522
   7993.00        0.01367        0.17632
   7994.00        0.01318        0.17744
   7995.00        0.01270        0.17859
   7996.00        0.01270        0.17973
   7997.00        0.01270        0.18091
   7998.00        0.01270        0.18210
   7999.00        0.01270        0.18330
   8000.00        0.01270        0.18452
   8001.00        0.01270        0.18578
   8002.00        0.01270        0.18704
   8003.00        0.01270        0.18834
   8004.00        0.01270        0.18965
   8005.00        0.01270        0.19099
   8006.00        0.01270        0.19235
   8007.00        0.01318        0.19374
   8008.00        0.01367        0.19516
   8009.00        0.01416        0.19659
   8010.00        0.01465        0.19806
   8011.00        0.01514        0.19955
   8012.00        0.01562        0.20107
   8013.00        0.01611        0.20261
   8014.00        0.01709        0.20416
   8015.00        0.01807        0.20575
   8016.00        0.01904        0.20735
   8017.00        0.02002        0.20898
   8018.00        0.02100        0.21063
   8019.00        0.02197        0.21231
   8020.00        0.02295        0.21400
   8021.00        0.02393        0.21571
   8022.00        0.02490        0.21745
   8023.00        0.02588        0.21919
   8024.00        0.02734        0.22095
   8025.00        0.02881        0.22272
   8026.00        0.03027        0.22450
   8027.00        0.03174        0.22630
   8028.00        0.03320        0.22810
   8029.00        0.03467        0.22990
   8030.00        0.03613        0.23172
   8031.00        0.03760        0.23354
   8032.00        0.03906        0.23535
   8033.00        0.04053        0.23717
   8034.00        0.04199        0.23898
   8035.00        0.04346        0.24078
   8036.00        0.04492        0.24258
   8037.00        0.04639        0.24437
   8038.00        0.04736        0.24615
   8039.00        0.04834        0.24791
   8040.00        0.04932        0.24966
   8041.00        0.05029        0.25140
   8042.00        0.05127        0.25311
   8043.00        0.05225        0.25481
   8044.00        0.05322        0.25647
   8045.00        0.05420        0.25810
   8046.00        0.05518        0.25972
   8047.00        0.05566        0.26129
   8048.00        0.05615        0.26285
   8049.00        0.05664        0.26436
   8050.00        0.05713        0.26584
   8051.00        0.05762        0.26729
   8052.00        0.05762        0.26868
   8053.00        0.05762        0.27003
   8054.00        0.05762        0.27136
   8055.00        0.05762        0.27263
   8056.00        0.05762        0.27385
   8057.00        0.05713        0.27502
   8058.00        0.05664        0.27615
   8059.00        0.05615        0.27722
   8060.00        0.05566        0.27824
   8061.00        0.05518        0.27921
   8062.00        0.05420        0.28011
   8063.00        0.05322        0.28096
   8064.00        0.05225        0.28175
   8065.00        0.05127        0.28249
   8066.00        0.05029        0.28316
   8067.00        0.04932        0.28377
   8068.00        0.04785        0.28432
   8069.00        0.04639        0.28481
   8070.00        0.04492        0.28522
   8071.00        0.04346        0.28557
   8072.00        0.04199        0.28586
   8073.00        0.04053        0.28609
   8074.00        0.03906        0.28624
   8075.00        0.03760        0.28632
   8076.00        0.03613        0.28635
   8077.00        0.03418        0.28629
   8078.00        0.03223        0.28616
   8079.00        0.03027        0.28596
   8080.00        0.02832        0.28571
   8081.00        0.02637        0.28537
   8082.00        0.02441        0.28497
   8083.00        0.02246        0.28450
   8084.00        0.02051        0.28395
   8085.00        0.01855        0.28333
   8086.00        0.01660        0.28264
   8087.00        0.01465        0.28188
   8088.00        0.01270        0.28105
   8089.00        0.01074        0.28014
   8090.00        0.00928        0.27916
   8091.00        0.00781        0.27812
   8092.00        0.00635        0.27699
   8093.00        0.00488        0.27580
   8094.00        0.00342        0.27454
   8095.00        0.00195        0.27321
   8096.00        0.00049        0.27180
   8097.00       -0.00098        0.27032
   8098.00       -0.00195        0.26878
   8099.00       -0.00293        0.26718
   8100.00       -0.00391        0.26549
   8101.00       -0.00488        0.26373
   8102.00       -0.00586        0.26192
   8103.00       -0.00684        0.26003
   8104.00       -0.00781        0.25807
   8105.00       -0.00830        0.25606
   8106.00       -0.00879        0.25397
   8107.00       -0.00928        0.25182
   8108.00       -0.00977        0.24960
   8109.00       -0.01025        0.24731
   8110.00       -0.01074        0.24498
   8111.00       -0.01074        0.24257
   8112.00       -0.01074        0.24011
   8113.00       -0.01074        0.23759
   8114.00       -0.01074        0.23500
   8115.00       -0.01074        0.23238
   8116.00       -0.01074        0.22968
   8117.00       -0.01074        0.22693
   8118.00       -0.01025        0.22412
   8119.00       -0.00977        0.22127
   8120.00       -0.00928        0.21837
   8121.00       -0.00879        0.21542
   8122.00       -0.00830        0.21242
   8123.00       -0.00781        0.20938
   8124.00       -0.00732        0.20630
   8125.00       -0.00684        0.20317
   8126.00       -0.00635        0.20000
   8127.00       -0.00586        0.19679
   8128.00       -0.00537        0.19356
   8129.00       -0.00488        0.19028
   8130.00       -0.00439        0.18698
   8131.00       -0.00391        0.18364
   8132.00       -0.00342        0.18028
   8133.00       -0.00293        0.17690
   8134.00       -0.00244        0.17349
   8135.00       -0.00195        0.17006
   8136.00       -0.00146        0.16663
   8137.00       -0.00098        0.16316
   8138.00       -0.00049        0.15970
   8139.00        0.00000        0.15622
   8140.00        0.00049        0.15273
   8141.00        0.00098        0.14923
   8142.00        0.00146        0.14574
   8143.00        0.00195        0.14226
   8144.00        0.00195        0.13876
   8145.00        0.00195        0.13528
   8146.00        0.00195        0.13181
   8147.00        0.00195        0.12836
   8148.00        0.00195        0.12491
   8149.00        0.00195        0.12148
   8150.00        0.00195        0.11807
   8151.00        0.00195        0.11469
   8152.00        0.00146        0.11133
   8153.00        0.00098        0.10800
   8154.00        0.00049        0.10471
   8155.00        0.00000        0.10144
   8156.00       -0.00049        0.09821
   8157.00       -0.00098        0.09502
   8158.00       -0.00146        0.09186
   8159.00       -0.00195        0.08876
   8160.00       -0.00244        0.08569
   8161.00       -0.00293        0.08267
   8162.00       -0.00391        0.07971
   8163.00       -0.00488        0.07680
   8164.00       -0.00586        0.07394
   8165.00       -0.00684        0.07114
   8166.00       -0.00781        0.06839
   8167.00       -0.00879        0.06570
   8168.00       -0.00977        0.06308
   8169.00       -0.01074        0.06052
   8170.00       -0.01172        0.05801
   8171.00       -0.01270        0.05559
   8172.00       -0.01367        0.05321
   8173.00       -0.01465        0.05092
   8174.00       -0.01562        0.04869
   8175.00       -0.01660        0.04652
   8176.00       -0.01758        0.04443
   8177.00       -0.01855        0.04242
   8178.00       -0.01953        0.04047
   8179.00       -0.02051        0.03859
   8180.00       -0.02148        0.03679
   8181.00       -0.02246        0.03506
   8182.00       -0.02344        0.03342
   8183.00       -0.02441        0.03183
   8184.00       -0.02490        0.03032
   8185.00       -0.02539        0.02888
   8186.00       -0.02588        0.02753
   8187.00       -0.02637        0.02625
   8188.00       -0.02686        0.02502
   8189.00       -0.02734        0.02390
   8190.00       -0.02783        0.02281
   8191.00       -0.02832        0.02182
   8192.00       -0.02881        0.02089
   8193.00       -0.02881        0.02003
   8194.00       -0.02881        0.01924
   8195.00       -0.02881        0.01852
   8196.00       -0.02881        0.01788
   8197.00       -0.02881        0.01729
   8198.00       -0.02881        0.01677
   8199.00       -0.02881        0.01633
   8200.00       -0.02832        0.01593
   8201.00       -0.02783        0.01561
   8202.00       -0.02734        0.01534
   8203.00       -0.02686        0.01514
   8204.00       -0.02637        0.01500
   8205.00       -0.02588        0.01491
   8206.00       -0.02539        0.01489
   8207.00       -0.02490        0.01492
   8208.00       -0.02441        0.01500
   8209.00       -0.02344        0.01515
   8210.00       -0.02246        0.01534
   8211.00       -0.02148        0.01559
   8212.00       -0.02051        0.01590
   8213.00       -0.01953        0.01625
   8214.00       -0.01855        0.01665
   8215.00       -0.01758        0.01711
   8216.00       -0.01660        0.01761
   8217.00       -0.01562        0.01816
   8218.00       -0.01465        0.01875
   8219.00       -0.01367        0.01941
   8220.00       -0.01270        0.02010
   8221.00       -0.01172        0.02084
   8222.00       -0.01074        0.02162
   8223.00       -0.00977        0.02246
   8224.00       -0.00879        0.02333
   8225.00       -0.00781        0.02426
   8226.00       -0.00684        0.02522
   8227.00       -0.00635        0.02625
   8228.00       -0.00586        0.02730
   8229.00       -0.00537        0.02840
   8230.00       -0.00488        0.02954
   8231.00       -0.00439        0.03073
   8232.00       -0.00391        0.03197
   8233.00       -0.00342        0.03323
   8234.00       -0.00293        0.03456
   8235.00       -0.00244        0.03593
   8236.00       -0.00244        0.03734
   8237.00       -0.00244        0.03880
   8238.00       -0.00244        0.04030
   8239.00       -0.00244        0.04184
   8240.00       -0.00244        0.04344
   8241.00       -0.00244        0.04507
   8242.00       -0.00244        0.04675
   8243.00       -0.00293        0.04849
   8244.00       -0.00342        0.05026
   8245.00       -0.00391        0.05208
   8246.00       -0.00439        0.05394
   8247.00       -0.00488        0.05586
   8248.00       -0.00537        0.05782
   8249.00       -0.00586        0.05981
   8250.00       -0.00684        0.06186
   8251.00       -0.00781        0.06396
   8252.00       -0.00879        0.06610
   8253.00       -0.00977        0.06828
   8254.00       -0.01074        0.07051
   8255.00       -0.01172        0.07277
   8256.00       -0.01270        0.07509
   8257.00       -0.01367        0.07744
   8258.00       -0.01465        0.07983
   8259.00       -0.01562        0.08228
   8260.00       -0.01660        0.08475
   8261.00       -0.01758        0.08727
   8262.00       -0.01855        0.08981
   8263.00       -0.01953        0.09239
   8264.00       -0.02051        0.09502
   8265.00       -0.02148        0.09767
   8266.00       -0.02246        0.10034
   8267.00       -0.02344        0.10306
   8268.00       -0.02441        0.10580
   8269.00       -0.02539        0.10857
   8270.00       -0.02637        0.11136
   8271.00       -0.02734        0.11417
   8272.00       -0.02832        0.11699
   8273.00       -0.02930        0.11983
   8274.00       -0.03027        0.12270
   8275.00       -0.03125        0.12556
   8276.00       -0.03174        0.12843
   8277.00       -0.03223        0.13133
   8278.00       -0.03271        0.13422
   8279.00       -0.03320        0.13710
   8280.00       -0.03369        0.13998
   8281.00       -0.03418        0.14287
   8282.00       -0.03467        0.14574
   8283.00       -0.03467        0.14859
   8284.00       -0.03467        0.15144
   8285.00       -0.03467        0.15427
   8286.00       -0.03467        0.15706
   8287.00       -0.03467        0.15984
   8288.00       -0.03418        0.16260
   8289.00       -0.03369        0.16531
   8290.00       -0.03320        0.16798
   8291.00       -0.03271        0.17062
   8292.00       -0.03223        0.17323
   8293.00       -0.03174        0.17578
   8294.00       -0.03076        0.17830
   8295.00       -0.02979        0.18074
   8296.00       -0.02881        0.18315
   8297.00       -0.02783        0.18549
   8298.00       -0.02686        0.18777
   8299.00       -0.02539        0.18999
   8300.00       -0.02393        0.19212
   8301.00       -0.02246        0.19421
   8302.00       -0.02100        0.19621
   8303.00       -0.01953        0.19814
   8304.00       -0.01807        0.20000
   8305.00       -0.01660        0.20177
   8306.00       -0.01465        0.20345
   8307.00       -0.01270        0.20505
   8308.00       -0.01074        0.20656
   8309.00       -0.00879        0.20799
   8310.00       -0.00684        0.20932
   8311.00       -0.00488        0.21056
   8312.00       -0.00293        0.21172
   8313.00       -0.00098        0.21277
   8314.00        0.00098        0.21371
   8315.00        0.00293        0.21458
   8316.00        0.00488        0.21535
   8317.00        0.00684        0.21600
   8318.00        0.00879        0.21657
   8319.00        0.01074        0.21703
   8320.00        0.01270        0.21739
   8321.00        0.01465        0.21767
   8322.00        0.01660        0.21783
   8323.00        0.01855        0.21790
   8324.00        0.02051        0.21788
   8325.00        0.02246        0.21774
   8326.00        0.02441        0.21753
   8327.00        0.02637        0.21722
   8328.00        0.02832        0.21681
   8329.00        0.03027        0.21631
   8330.00        0.03223        0.21573
   8331.00        0.03418        0.21506
   8332.00        0.03564        0.21429
   8333.00        0.03711        0.21346
   8334.00        0.03857        0.21252
   8335.00        0.04004        0.21153
   8336.00        0.04150        0.21045
   8337.00        0.04297        0.20930
   8338.00        0.04443        0.20808
   8339.00        0.04541        0.20679
   8340.00        0.04639        0.20544
   8341.00        0.04736        0.20403
   8342.00        0.04834        0.20256
   8343.00        0.04932        0.20103
   8344.00        0.04980        0.19946
   8345.00        0.05029        0.19785
   8346.00        0.05078        0.19618
   8347.00        0.05127        0.19447
   8348.00        0.05176        0.19273
   8349.00        0.05225        0.19096
   8350.00        0.05225        0.18916
   8351.00        0.05225        0.18735
   8352.00        0.05225        0.18550
   8353.00        0.05225        0.18364
   8354.00        0.05225        0.18176
   8355.00        0.05225        0.17987
   8356.00        0.05225        0.17798
   8357.00        0.05176        0.17607
   8358.00        0.05127        0.17418
   8359.00        0.05078        0.17229
   8360.00        0.05029        0.17041
   8361.00        0.04980        0.16853
   8362.00        0.04932        0.16667
   8363.00        0.04883        0.16483
   8364.00        0.04834        0.16299
   8365.00        0.04785        0.16119
   8366.00        0.04688        0.15942
   8367.00        0.04590        0.15768
   8368.00        0.04492        0.15596
   8369.00        0.04395        0.15428
   8370.00        0.04297        0.15263
   8371.00        0.04199        0.15103
   8372.00        0.04102        0.14946
   8373.00        0.04004        0.14793
   8374.00        0.03906        0.14645
   8375.00        0.03809        0.14500
   8376.00        0.03711        0.14362
   8377.00        0.03613        0.14227
   8378.00        0.03516        0.14098
   8379.00        0.03418        0.13974
   8380.00        0.03320        0.13855
   8381.00        0.03223        0.13741
   8382.00        0.03125        0.13632
   8383.00        0.03027        0.13528
   8384.00        0.02930        0.13429
   8385.00        0.02832        0.13336
   8386.00        0.02734        0.13249
   8387.00        0.02637        0.13167
   8388.00        0.02539        0.13091
   8389.00        0.02441        0.13017
   8390.00        0.02344        0.12952
   8391.00        0.02246        0.12889
   8392.00        0.02148        0.12833
   8393.00        0.02051        0.12782
   8394.00        0.01953        0.12735
   8395.00        0.01855        0.12694
   8396.00        0.01758        0.12656
   8397.00        0.01660        0.12624
   8398.00        0.01562        0.12595
   8399.00        0.01465        0.12570
   8400.00        0.01367        0.12550
   8401.00        0.01270        0.12535
   8402.00        0.01172        0.12523
   8403.00        0.01074        0.12514
   8404.00        0.00977        0.12509
   8405.00        0.00879        0.12508
   8406.00        0.00781        0.12509
   8407.00        0.00684        0.12514
   8408.00        0.00586        0.12521
   8409.00        0.00488        0.12531
   8410.00        0.00391        0.12543
   8411.00        0.00293        0.12558
   8412.00        0.00195        0.12576
   8413.00        0.00098        0.12595
   8414.00        0.00000        0.12616
   8415.00       -0.00098        0.12639
   8416.00       -0.00195        0.12663
   8417.00       -0.00293        0.12689
   8418.00       -0.00391        0.12717
   8419.00       -0.00488        0.12746
   8420.00       -0.00586        0.12775
   8421.00       -0.00684        0.12807
   8422.00       -0.00781        0.12837
   8423.00       -0.00879        0.12871
   8424.00       -0.00977        0.12903
   8425.00       -0.01123        0.12936
   8426.00       -0.01270        0.12971
   8427.00       -0.01416        0.13007
   8428.00       -0.01562        0.13042
   8429.00       -0.01709        0.13077
   8430.00       -0.01855        0.13113
   8431.00       -0.02002        0.13150
   8432.00       -0.02148        0.13187
   8433.00       -0.02295        0.13225
   8434.00       -0.02441        0.13261
   8435.00       -0.02588        0.13300
   8436.00       -0.02734        0.13338
   8437.00       -0.02881        0.13377
   8438.00       -0.03027        0.13417
   8439.00       -0.03174        0.13457
   8440.00       -0.03320        0.13496
   8441.00       -0.03467        0.13538
   8442.00       -0.03613        0.13579
   8443.00       -0.03760        0.13622
   8444.00       -0.03906        0.13664
   8445.00       -0.04004        0.13710
   8446.00       -0.04102        0.13754
   8447.00       -0.04199        0.13802
   8448.00       -0.04297        0.13849
   8449.00       -0.04395        0.13898
   8450.00       -0.04492        0.13948
   8451.00       -0.04590        0.14001
   8452.00       -0.04688        0.14055
   8453.00       -0.04785        0.14111
   8454.00       -0.04883        0.14169
   8455.00       -0.04932        0.14229
   8456.00       -0.04980        0.14291
   8457.00       -0.05029        0.14355
   8458.00       -0.05078        0.14423
   8459.00       -0.05127        0.14493
   8460.00       -0.05176        0.14565
   8461.00       -0.05225        0.14641
   8462.00       -0.05273        0.14719
   8463.00       -0.05273        0.14799
   8464.00       -0.05273        0.14885
   8465.00       -0.05273        0.14973
   8466.00       -0.05273        0.15065
   8467.00       -0.05273        0.15160
   8468.00       -0.05273        0.15259
   8469.00       -0.05273        0.15363
   8470.00       -0.05225        0.15469
   8471.00       -0.05176        0.15579
   8472.00       -0.05127        0.15694
   8473.00       -0.05078        0.15813
   8474.00       -0.05029        0.15936
   8475.00       -0.04980        0.16063
   8476.00       -0.04932        0.16194
   8477.00       -0.04834        0.16330
   8478.00       -0.04736        0.16470
   8479.00       -0.04639        0.16615
   8480.00       -0.04541        0.16765
   8481.00       -0.04443        0.16919
   8482.00       -0.04346        0.17078
   8483.00       -0.04248        0.17239
   8484.00       -0.04150        0.17407
   8485.00       -0.04053        0.17578
   8486.00       -0.03955        0.17755
   8487.00       -0.03809        0.17935
   8488.00       -0.03662        0.18120
   8489.00       -0.03516        0.18309
   8490.00       -0.03369        0.18503
   8491.00       -0.03223        0.18700
   8492.00       -0.03076        0.18901
   8493.00       -0.02930        0.19107
   8494.00       -0.02783        0.19316
   8495.00       -0.02637        0.19530
   8496.00       -0.02490        0.19748
   8497.00       -0.02344        0.19968
   8498.00       -0.02197        0.20193
   8499.00       -0.02100        0.20421
   8500.00       -0.02002        0.20651
   8501.00       -0.01904        0.20886
   8502.00       -0.01807        0.21123
   8503.00       -0.01709        0.21364
   8504.00       -0.01611        0.21606
   8505.00       -0.01514        0.21851
   8506.00       -0.01416        0.22099
   8507.00       -0.01318        0.22350
   8508.00       -0.01221        0.22601
   8509.00       -0.01172        0.22855
   8510.00       -0.01123        0.23111
   8511.00       -0.01074        0.23367
   8512.00       -0.01025        0.23627
   8513.00       -0.00977        0.23886
   8514.00       -0.00928        0.24147
   8515.00       -0.00879        0.24408
   8516.00       -0.00830        0.24670
   8517.00       -0.00830        0.24933
   8518.00       -0.00830        0.25195
   8519.00       -0.00830        0.25458
   8520.00       -0.00830        0.25720
   8521.00       -0.00830        0.25983
   8522.00       -0.00830        0.26244
   8523.00       -0.00830        0.26505
   8524.00       -0.00879        0.26764
   8525.00       -0.00928        0.27023
   8526.00       -0.00977        0.27281
   8527.00       -0.01025        0.27536
   8528.00       -0.01074        0.27791
   8529.00       -0.01123        0.28043
   8530.00       -0.01172        0.28293
   8531.00       -0.01221        0.28540
   8532.00       -0.01270        0.28786
   8533.00       -0.01318        0.29027
   8534.00       -0.01367        0.29266
   8535.00       -0.01416        0.29503
   8536.00       -0.01465        0.29736
   8537.00       -0.01514        0.29967
   8538.00       -0.01562        0.30193
   8539.00       -0.01611        0.30414
   8540.00       -0.01660        0.30632
   8541.00       -0.01709        0.30847
   8542.00       -0.01758        0.31056
   8543.00       -0.01807        0.31261
   8544.00       -0.01855        0.31462
   8545.00       -0.01904        0.31657
   8546.00       -0.01953        0.31848
   8547.00       -0.02002        0.32034
   8548.00       -0.02051        0.32214
   8549.00       -0.02100        0.32390
   8550.00       -0.02148        0.32559
   8551.00       -0.02197        0.32724
   8552.00       -0.02246        0.32881
   8553.00       -0.02295        0.33034
   8554.00       -0.02295        0.33180
   8555.00       -0.02295        0.33321
   8556.00       -0.02295        0.33453
   8557.00       -0.02295        0.33582
   8558.00       -0.02295        0.33702
   8559.00       -0.02295        0.33817
   8560.00       -0.02295        0.33925
   8561.00       -0.02246        0.34026
   8562.00       -0.02197        0.34120
   8563.00       -0.02148        0.34209
   8564.00       -0.02100        0.34290
   8565.00       -0.02051        0.34363
   8566.00       -0.02002        0.34430
   8567.00       -0.01904        0.34491
   8568.00       -0.01807        0.34543
   8569.00       -0.01709        0.34590
   8570.00       -0.01611        0.34628
   8571.00       -0.01514        0.34660
   8572.00       -0.01367        0.34685
   8573.00       -0.01221        0.34703
   8574.00       -0.01074        0.34714
   8575.00       -0.00928        0.34717
   8576.00       -0.00781        0.34714
   8577.00       -0.00635        0.34705
   8578.00       -0.00439        0.34686
   8579.00       -0.00244        0.34663
   8580.00       -0.00049        0.34633
   8581.00        0.00146        0.34595
   8582.00        0.00342        0.34550
   8583.00        0.00537        0.34500
   8584.00        0.00732        0.34442
   8585.00        0.00928        0.34378
   8586.00        0.01123        0.34308
   8587.00        0.01318        0.34232
   8588.00        0.01562        0.34149
   8589.00        0.01807        0.34061
   8590.00        0.02051        0.33966
   8591.00        0.02295        0.33867
   8592.00        0.02539        0.33760
   8593.00        0.02783        0.33649
   8594.00        0.03027        0.33531
   8595.00        0.03271        0.33409
   8596.00        0.03516        0.33282
   8597.00        0.03711        0.33150
   8598.00        0.03906        0.33012
   8599.00        0.04102        0.32870
   8600.00        0.04297        0.32724
   8601.00        0.04492        0.32573
   8602.00        0.04688        0.32417
   8603.00        0.04883        0.32259
   8604.00        0.05078        0.32094
   8605.00        0.05273        0.31927
   8606.00        0.05469        0.31757
   8607.00        0.05615        0.31581
   8608.00        0.05762        0.31403
   8609.00        0.05908        0.31223
   8610.00        0.06055        0.31038
   8611.00        0.06201        0.30850
   8612.00        0.06348        0.30659
   8613.00        0.06445        0.30466
   8614.00        0.06543        0.30270
   8615.00        0.06641        0.30070
   8616.00        0.06738        0.29871
   8617.00        0.06836        0.29666
   8618.00        0.06885        0.29462
   8619.00        0.06934        0.29253
   8620.00        0.06982        0.29044
   8621.00        0.07031        0.28831
   8622.00        0.07080        0.28618
   8623.00        0.07129        0.28403
   8624.00        0.07129        0.28185
   8625.00        0.07129        0.27966
   8626.00        0.07129        0.27745
   8627.00        0.07129        0.27522
   8628.00        0.07129        0.27299
   8629.00        0.07080        0.27074
   8630.00        0.07031        0.26848
   8631.00        0.06982        0.26619
   8632.00        0.06934        0.26390
   8633.00        0.06885        0.26158
   8634.00        0.06836        0.25926
   8635.00        0.06787        0.25693
   8636.00        0.06689        0.25458
   8637.00        0.06592        0.25221
   8638.00        0.06494        0.24983
   8639.00        0.06396        0.24744
   8640.00        0.06299        0.24504
   8641.00        0.06201        0.24261
   8642.00        0.06104        0.24019
   8643.00        0.06006        0.23773
   8644.00        0.05908        0.23528
   8645.00        0.05811        0.23280
   8646.00        0.05713        0.23032
   8647.00        0.05615        0.22780
   8648.00        0.05518        0.22528
   8649.00        0.05420        0.22275
   8650.00        0.05273        0.22020
   8651.00        0.05127        0.21762
   8652.00        0.04980        0.21504
   8653.00        0.04834        0.21245
   8654.00        0.04688        0.20982
   8655.00        0.04541        0.20718
   8656.00        0.04395        0.20454
   8657.00        0.04248        0.20187
   8658.00        0.04150        0.19919
   8659.00        0.04053        0.19649
   8660.00        0.03955        0.19376
   8661.00        0.03857        0.19102
   8662.00        0.03760        0.18828
   8663.00        0.03662        0.18550
   8664.00        0.03564        0.18272
   8665.00        0.03467        0.17992
   8666.00        0.03369        0.17711
   8667.00        0.03271        0.17429
   8668.00        0.03174        0.17143
   8669.00        0.03076        0.16858
   8670.00        0.02979        0.16571
   8671.00        0.02881        0.16283
   8672.00        0.02783        0.15994
   8673.00        0.02686        0.15704
   8674.00        0.02588        0.15414
   8675.00        0.02490        0.15123
   8676.00        0.02393        0.14830
   8677.00        0.02295        0.14539
   8678.00        0.02197        0.14246
   8679.00        0.02100        0.13953
   8680.00        0.02002        0.13660
   8681.00        0.01904        0.13367
   8682.00        0.01855        0.13075
   8683.00        0.01807        0.12784
   8684.00        0.01758        0.12492
   8685.00        0.01709        0.12201
   8686.00        0.01660        0.11913
   8687.00        0.01611        0.11624
   8688.00        0.01562        0.11337
   8689.00        0.01514        0.11052
   8690.00        0.01465        0.10768
   8691.00        0.01416        0.10487
   8692.00        0.01367        0.10208
   8693.00        0.01318        0.09930
   8694.00        0.01270        0.09657
   8695.00        0.01221        0.09384
   8696.00        0.01172        0.09116
   8697.00        0.01123        0.08850
   8698.00        0.01074        0.08588
   8699.00        0.01025        0.08328
   8700.00        0.00977        0.08073
   8701.00        0.00928        0.07820
   8702.00        0.00879        0.07573
   8703.00        0.00830        0.07329
   8704.00        0.00781        0.07089
   8705.00        0.00732        0.06853
   8706.00        0.00684        0.06622
   8707.00        0.00635        0.06395
   8708.00        0.00586        0.06172
   8709.00        0.00537        0.05956
   8710.00        0.00488        0.05742
   8711.00        0.00439        0.05533
   8712.00        0.00391        0.05330
   8713.00        0.00342        0.05132
   8714.00        0.00293        0.04938
   8715.00        0.00244        0.04749
   8716.00        0.00195        0.04564
   8717.00        0.00146        0.04385
   8718.00        0.00098        0.04210
   8719.00        0.00049        0.04041
   8720.00        0.00000        0.03874
   8721.00       -0.00049        0.03714
   8722.00       -0.00098        0.03558
   8723.00       -0.00146        0.03406
   8724.00       -0.00195        0.03258
   8725.00       -0.00244        0.03114
   8726.00       -0.00293        0.02975
   8727.00       -0.00342        0.02840
   8728.00       -0.00391        0.02707
   8729.00       -0.00439        0.02579
   8730.00       -0.00488        0.02454
   8731.00       -0.00537        0.02330
   8732.00       -0.00586        0.02211
   8733.00       -0.00635        0.02095
   8734.00       -0.00684        0.01981
   8735.00       -0.00732        0.01868
   8736.00       -0.00781        0.01758
   8737.00       -0.00830        0.01648
   8738.00       -0.00879        0.01541
   8739.00       -0.00928        0.01436
   8740.00       -0.00977        0.01331
   8741.00       -0.01025        0.01225
   8742.00       -0.01074        0.01122
   8743.00       -0.01074        0.01018
   8744.00       -0.01074        0.00914
   8745.00       -0.01074        0.00809
   8746.00       -0.01074        0.00703
   8747.00       -0.01074        0.00598
   8748.00       -0.01074        0.00490
   8749.00       -0.01074        0.00381
   8750.00       -0.01074        0.00272
   8751.00       -0.01074        0.00159
   8752.00       -0.01074        0.00044
   8753.00       -0.01074       -0.00072
   8754.00       -0.01074       -0.00191
   8755.00       -0.01074       -0.00313
   8756.00       -0.01074       -0.00438
   8757.00       -0.01074       -0.00565
   8758.00       -0.01074       -0.00696
   8759.00       -0.01074       -0.00830
   8760.00       -0.01074       -0.00967
   8761.00       -0.01074       -0.01108
   8762.00       -0.01074       -0.01253
   8763.00       -0.01074       -0.01401
   8764.00       -0.01074       -0.01552
   8765.00       -0.01074       -0.01707
   8766.00       -0.01074       -0.01866
   8767.00       -0.01074       -0.02029
   8768.00       -0.01074       -0.02196
   8769.00       -0.01074       -0.02367
   8770.00       -0.01074       -0.02539
   8771.00       -0.01074       -0.02716
   8772.00       -0.01074       -0.02896
   8773.00       -0.01123       -0.03079
   8774.00       -0.01172       -0.03265
   8775.00       -0.01221       -0.03455
   8776.00       -0.01270       -0.03647
   8777.00       -0.01318       -0.03841
   8778.00       -0.01367       -0.04036
   8779.00       -0.01416       -0.04234
   8780.00       -0.01465       -0.04434
   8781.00       -0.01562       -0.04634
   8782.00       -0.01660       -0.04836
   8783.00       -0.01758       -0.05038
   8784.00       -0.01855       -0.05240
   8785.00       -0.01953       -0.05443
   8786.00       -0.02051       -0.05644
   8787.00       -0.02148       -0.05846
   8788.00       -0.02295       -0.06046
   8789.00       -0.02441       -0.06244
   8790.00       -0.02588       -0.06441
   8791.00       -0.02734       -0.06635
   8792.00       -0.02881       -0.06825
   8793.00       -0.03027       -0.07013
   8794.00       -0.03174       -0.07196
   8795.00       -0.03320       -0.07376
   8796.00       -0.03467       -0.07552
   8797.00       -0.03662       -0.07721
   8798.00       -0.03857       -0.07884
   8799.00       -0.04053       -0.08043
   8800.00       -0.04248       -0.08194
   8801.00       -0.04443       -0.08339
   8802.00       -0.04639       -0.08478
   8803.00       -0.04834       -0.08607
   8804.00       -0.05029       -0.08730
   8805.00       -0.05225       -0.08842
   8806.00       -0.05420       -0.08946
   8807.00       -0.05615       -0.09041
   8808.00       -0.05811       -0.09126
   8809.00       -0.06006       -0.09201
   8810.00       -0.06201       -0.09267
   8811.00       -0.06348       -0.09320
   8812.00       -0.06494       -0.09364
   8813.00       -0.06641       -0.09396
   8814.00       -0.06787       -0.09416
   8815.00       -0.06934       -0.09425
   8816.00       -0.07080       -0.09421
   8817.00       -0.07227       -0.09406
   8818.00       -0.07324       -0.09378
   8819.00       -0.07422       -0.09337
   8820.00       -0.07520       -0.09283
   8821.00       -0.07617       -0.09218
   8822.00       -0.07715       -0.09138
   8823.00       -0.07764       -0.09047
   8824.00       -0.07812       -0.08942
   8825.00       -0.07861       -0.08824
   8826.00       -0.07910       -0.08693
   8827.00       -0.07910       -0.08548
   8828.00       -0.07910       -0.08391
   8829.00       -0.07910       -0.08221
   8830.00       -0.07861       -0.08038
   8831.00       -0.07812       -0.07843
   8832.00       -0.07764       -0.07634
   8833.00       -0.07715       -0.07413
   8834.00       -0.07617       -0.07181
   8835.00       -0.07520       -0.06935
   8836.00       -0.07422       -0.06679
   8837.00       -0.07275       -0.06412
   8838.00       -0.07129       -0.06133
   8839.00       -0.06982       -0.05843
   8840.00       -0.06836       -0.05542
   8841.00       -0.06641       -0.05232
   8842.00       -0.06445       -0.04912
   8843.00       -0.06250       -0.04582
   8844.00       -0.06006       -0.04243
   8845.00       -0.05762       -0.03897
   8846.00       -0.05518       -0.03542
   8847.00       -0.05273       -0.03180
   8848.00       -0.05029       -0.02809
   8849.00       -0.04736       -0.02432
   8850.00       -0.04443       -0.02049
   8851.00       -0.04150       -0.01660
   8852.00       -0.03857       -0.01266
   8853.00       -0.03564       -0.00867
   8854.00       -0.03223       -0.00464
   8855.00       -0.02881       -0.00056
   8856.00       -0.02539        0.00354
   8857.00       -0.02197        0.00768
   8858.00       -0.01855        0.01184
   8859.00       -0.01514        0.01602
   8860.00       -0.01172        0.02022
   8861.00       -0.00830        0.02441
   8862.00       -0.00488        0.02863
   8863.00       -0.00146        0.03284
   8864.00        0.00195        0.03703
   8865.00        0.00537        0.04123
   8866.00        0.00879        0.04541
   8867.00        0.01172        0.04958
   8868.00        0.01465        0.05371
   8869.00        0.01758        0.05782
   8870.00        0.02051        0.06190
   8871.00        0.02344        0.06595
   8872.00        0.02637        0.06995
   8873.00        0.02881        0.07391
   8874.00        0.03125        0.07784
   8875.00        0.03369        0.08171
   8876.00        0.03613        0.08553
   8877.00        0.03809        0.08929
   8878.00        0.04004        0.09300
   8879.00        0.04199        0.09665
   8880.00        0.04395        0.10023
   8881.00        0.04541        0.10374
   8882.00        0.04688        0.10719
   8883.00        0.04834        0.11058
   8884.00        0.04932        0.11388
   8885.00        0.05029        0.11711
   8886.00        0.05127        0.12029
   8887.00        0.05176        0.12337
   8888.00        0.05225        0.12637
   8889.00        0.05225        0.12930
   8890.00        0.05225        0.13216
   8891.00        0.05225        0.13492
   8892.00        0.05176        0.13760
   8893.00        0.05127        0.14021
   8894.00        0.05078        0.14275
   8895.00        0.04980        0.14520
   8896.00        0.04883        0.14757
   8897.00        0.04785        0.14986
   8898.00        0.04639        0.15205
   8899.00        0.04492        0.15419
   8900.00        0.04346        0.15623
   8901.00        0.04199        0.15820
   8902.00        0.04004        0.16011
   8903.00        0.03809        0.16193
   8904.00        0.03613        0.16367
   8905.00        0.03418        0.16533
   8906.00        0.03174        0.16693
   8907.00        0.02930        0.16846
   8908.00        0.02686        0.16991
   8909.00        0.02441        0.17130
   8910.00        0.02197        0.17261
   8911.00        0.01953        0.17386
   8912.00        0.01709        0.17505
   8913.00        0.01465        0.17618
   8914.00        0.01221        0.17725
   8915.00        0.00977        0.17825
   8916.00        0.00684        0.17920
   8917.00        0.00391        0.18008
   8918.00        0.00146        0.18092
   8919.00       -0.00098        0.18172
   8920.00       -0.00342        0.18245
   8921.00       -0.00586        0.18312
   8922.00       -0.00830        0.18376
   8923.00       -0.01074        0.18436
   8924.00       -0.01318        0.18491
   8925.00       -0.01562        0.18539
   8926.00       -0.01807        0.18587
   8927.00       -0.02051        0.18628
   8928.00       -0.02246        0.18666
   8929.00       -0.02441        0.18701
   8930.00       -0.02637        0.18732
   8931.00       -0.02832        0.18759
   8932.00       -0.03027        0.18784
   8933.00       -0.03174        0.18803
   8934.00       -0.03320        0.18822
   8935.00       -0.03467        0.18835
   8936.00       -0.03613        0.18848
   8937.00       -0.03711        0.18855
   8938.00       -0.03809        0.18861
   8939.00       -0.03906        0.18864
   8940.00       -0.04004        0.18864
   8941.00       -0.04053        0.18863
   8942.00       -0.04102        0.18858
   8943.00       -0.04150        0.18851
   8944.00       -0.04150        0.18842
   8945.00       -0.04150        0.18829
   8946.00       -0.04150        0.18816
   8947.00       -0.04150        0.18799
   8948.00       -0.04102        0.18781
   8949.00       -0.04053        0.18759
   8950.00       -0.04004        0.18735
   8951.00       -0.03955        0.18709
   8952.00       -0.03906        0.18680
   8953.00       -0.03809        0.18649
   8954.00       -0.03711        0.18617
   8955.00       -0.03613        0.18581
   8956.00       -0.03516        0.18544
   8957.00       -0.03418        0.18503
   8958.00       -0.03320        0.18460
   8959.00       -0.03174        0.18414
   8960.00       -0.03027        0.18367
   8961.00       -0.02881        0.18317
   8962.00       -0.02734        0.18263
   8963.00       -0.02588        0.18207
   8964.00       -0.02441        0.18149
   8965.00       -0.02295        0.18086
   8966.00       -0.02148        0.18022
   8967.00       -0.02002        0.17955
   8968.00       -0.01855        0.17885
   8969.00       -0.01709        0.17810
   8970.00       -0.01562        0.17734
   8971.00       -0.01416        0.17654
   8972.00       -0.01270        0.17570
   8973.00       -0.01123        0.17485
   8974.00       -0.00977        0.17395
   8975.00       -0.00830        0.17302
   8976.00       -0.00684        0.17204
   8977.00       -0.00537        0.17104
   8978.00       -0.00439        0.17000
   8979.00       -0.00342        0.16891
   8980.00       -0.00244        0.16780
   8981.00       -0.00146        0.16666
   8982.00       -0.00049        0.16545
   8983.00        0.00049        0.16422
   8984.00        0.00098        0.16295
   8985.00        0.00146        0.16164
   8986.00        0.00195        0.16028
   8987.00        0.00244        0.15887
   8988.00        0.00293        0.15744
   8989.00        0.00293        0.15596
   8990.00        0.00293        0.15443
   8991.00        0.00293        0.15286
   8992.00        0.00293        0.15125
   8993.00        0.00293        0.14960
   8994.00        0.00244        0.14789
   8995.00        0.00195        0.14615
   8996.00        0.00146        0.14436
   8997.00        0.00098        0.14253
   8998.00        0.00049        0.14064
   8999.00       -0.00049        0.13872
   9000.00       -0.00146        0.13675
   9001.00       -0.00244        0.13474
   9002.00       -0.00342        0.13268
   9003.00       -0.00439        0.13057
   9004.00       -0.00586        0.12842
   9005.00       -0.00732        0.12622
   9006.00       -0.00879        0.12398
   9007.00       -0.01025        0.12169
   9008.00       -0.01172        0.11937
   9009.00       -0.01318        0.11699
   9010.00       -0.01465        0.11458
   9011.00       -0.01611        0.11212
   9012.00       -0.01758        0.10960
   9013.00       -0.01904        0.10707
   9014.00       -0.02051        0.10448
   9015.00       -0.02197        0.10185
   9016.00       -0.02344        0.09918
   9017.00       -0.02490        0.09647
   9018.00       -0.02637        0.09372
   9019.00       -0.02783        0.09094
   9020.00       -0.02930        0.08810
   9021.00       -0.03076        0.08525
   9022.00       -0.03223        0.08235
   9023.00       -0.03369        0.07942
   9024.00       -0.03516        0.07646
   9025.00       -0.03662        0.07346
   9026.00       -0.03809        0.07042
   9027.00       -0.03906        0.06737
   9028.00       -0.04004        0.06427
   9029.00       -0.04102        0.06116
   9030.00       -0.04199        0.05801
   9031.00       -0.04297        0.05484
   9032.00       -0.04395        0.05165
   9033.00       -0.04443        0.04843
   9034.00       -0.04492        0.04520
   9035.00       -0.04541        0.04195
   9036.00       -0.04590        0.03867
   9037.00       -0.04639        0.03539
   9038.00       -0.04639        0.03207
   9039.00       -0.04639        0.02876
   9040.00       -0.04639        0.02544
   9041.00       -0.04639        0.02209
   9042.00       -0.04590        0.01875
   9043.00       -0.04541        0.01541
   9044.00       -0.04492        0.01207
   9045.00       -0.04443        0.00871
   9046.00       -0.04346        0.00536
   9047.00       -0.04248        0.00201
   9048.00       -0.04150       -0.00133
   9049.00       -0.04053       -0.00465
   9050.00       -0.03955       -0.00798
   9051.00       -0.03809       -0.01129
   9052.00       -0.03662       -0.01459
   9053.00       -0.03516       -0.01787
   9054.00       -0.03369       -0.02113
   9055.00       -0.03223       -0.02438
   9056.00       -0.03027       -0.02760
   9057.00       -0.02832       -0.03079
   9058.00       -0.02637       -0.03397
   9059.00       -0.02441       -0.03711
   9060.00       -0.02246       -0.04022
   9061.00       -0.02051       -0.04329
   9062.00       -0.01807       -0.04633
   9063.00       -0.01562       -0.04933
   9064.00       -0.01318       -0.05229
   9065.00       -0.01074       -0.05521
   9066.00       -0.00830       -0.05807
   9067.00       -0.00586       -0.06091
   9068.00       -0.00342       -0.06369
   9069.00       -0.00098       -0.06641
   9070.00        0.00146       -0.06909
   9071.00        0.00391       -0.07170
   9072.00        0.00635       -0.07426
   9073.00        0.00879       -0.07677
   9074.00        0.01123       -0.07922
   9075.00        0.01367       -0.08160
   9076.00        0.01611       -0.08392
   9077.00        0.01855       -0.08617
   9078.00        0.02100       -0.08835
   9079.00        0.02344       -0.09047
   9080.00        0.02588       -0.09251
   9081.00        0.02832       -0.09450
   9082.00        0.03076       -0.09639
   9083.00        0.03320       -0.09822
   9084.00        0.03564       -0.09996
   9085.00        0.03809       -0.10164
   9086.00        0.04053       -0.10324
   9087.00        0.04297       -0.10475
   9088.00        0.04541       -0.10619
   9089.00        0.04785       -0.10753
   9090.00        0.05029       -0.10881
   9091.00        0.05273       -0.10999
   9092.00        0.05469       -0.11110
   9093.00        0.05664       -0.11211
   9094.00        0.05859       -0.11305
   9095.00        0.06055       -0.11389
   9096.00        0.06250       -0.11465
   9097.00        0.06445       -0.11533
   9098.00        0.06641       -0.11592
   9099.00        0.06836       -0.11642
   9100.00        0.06982       -0.11684
   9101.00        0.07129       -0.11716
   9102.00        0.07275       -0.11740
   9103.00        0.07422       -0.11755
   9104.00        0.07568       -0.11763
   9105.00        0.07715       -0.11760
   9106.00        0.07812       -0.11749
   9107.00        0.07910       -0.11731
   9108.00        0.08008       -0.11703
   9109.00        0.08105       -0.11667
   9110.00        0.08203       -0.11623
   9111.00        0.08301       -0.11569
   9112.00        0.08350       -0.11508
   9113.00        0.08398       -0.11440
   9114.00        0.08447       -0.11362
   9115.00        0.08496       -0.11278
   9116.00        0.08545       -0.11185
   9117.00        0.08594       -0.11082
   9118.00        0.08594       -0.10974
   9119.00        0.08594       -0.10858
   9120.00        0.08594       -0.10736
   9121.00        0.08594       -0.10605
   9122.00        0.08594       -0.10468
   9123.00        0.08594       -0.10323
   9124.00        0.08545       -0.10172
   9125.00        0.08496       -0.10013
   9126.00        0.08447       -0.09850
   9127.00        0.08398       -0.09679
   9128.00        0.08350       -0.09502
   9129.00        0.08301       -0.09319
   9130.00        0.08252       -0.09131
   9131.00        0.08154       -0.08936
   9132.00        0.08057       -0.08737
   9133.00        0.07959       -0.08533
   9134.00        0.07861       -0.08322
   9135.00        0.07764       -0.08109
   9136.00        0.07666       -0.07890
   9137.00        0.07568       -0.07666
   9138.00        0.07471       -0.07439
   9139.00        0.07324       -0.07208
   9140.00        0.07178       -0.06973
   9141.00        0.07031       -0.06735
   9142.00        0.06885       -0.06494
   9143.00        0.06738       -0.06248
   9144.00        0.06592       -0.06001
   9145.00        0.06445       -0.05753
   9146.00        0.06299       -0.05501
   9147.00        0.06152       -0.05246
   9148.00        0.05957       -0.04990
   9149.00        0.05762       -0.04733
   9150.00        0.05566       -0.04474
   9151.00        0.05371       -0.04214
   9152.00        0.05176       -0.03954
   9153.00        0.04980       -0.03691
   9154.00        0.04785       -0.03430
   9155.00        0.04590       -0.03168
   9156.00        0.04395       -0.02905
   9157.00        0.04199       -0.02644
   9158.00        0.04004       -0.02382
   9159.00        0.03809       -0.02122
   9160.00        0.03613       -0.01862
   9161.00        0.03369       -0.01604
   9162.00        0.03125       -0.01346
   9163.00        0.02881       -0.01091
   9164.00        0.02637       -0.00836
   9165.00        0.02393       -0.00584
   9166.00        0.02148       -0.00334
   9167.00        0.01904       -0.00085
   9168.00        0.01660        0.00159
   9169.00        0.01416        0.00401
   9170.00        0.01172        0.00642
   9171.00        0.00928        0.00879
   9172.00        0.00684        0.01112
   9173.00        0.00439        0.01344
   9174.00        0.00195        0.01572
   9175.00       -0.00049        0.01796
   9176.00       -0.00244        0.02016
   9177.00       -0.00439        0.02232
   9178.00       -0.00635        0.02446
   9179.00       -0.00830        0.02655
   9180.00       -0.01025        0.02861
   9181.00       -0.01221        0.03062
   9182.00       -0.01416        0.03261
   9183.00       -0.01611        0.03453
   9184.00       -0.01807        0.03644
   9185.00       -0.02002        0.03828
   9186.00       -0.02197        0.04010
   9187.00       -0.02393        0.04187
   9188.00       -0.02539        0.04361
   9189.00       -0.02686        0.04530
   9190.00       -0.02832        0.04695
   9191.00       -0.02979        0.04857
   9192.00       -0.03125        0.05014
   9193.00       -0.03271        0.05168
   9194.00       -0.03418        0.05318
   9195.00       -0.03564        0.05464
   9196.00       -0.03662        0.05606
   9197.00       -0.03760        0.05745
   9198.00       -0.03857        0.05881
   9199.00       -0.03955        0.06013
   9200.00       -0.04053        0.06143
   9201.00       -0.04150        0.06270
   9202.00       -0.04248        0.06393
   9203.00       -0.04297        0.06514
   9204.00       -0.04346        0.06631
   9205.00       -0.04395        0.06747
   9206.00       -0.04443        0.06862
   9207.00       -0.04492        0.06973
   9208.00       -0.04541        0.07083
   9209.00       -0.04590        0.07191
   9210.00       -0.04590        0.07298
   9211.00       -0.04590        0.07404
   9212.00       -0.04590        0.07509
   9213.00       -0.04590        0.07613
   9214.00       -0.04590        0.07716
   9215.00       -0.04590        0.07819
   9216.00       -0.04590        0.07921
   9217.00       -0.04590        0.08023
   9218.00       -0.04590        0.08125
   9219.00       -0.04541        0.08228
   9220.00       -0.04492        0.08331
   9221.00       -0.04443        0.08435
   9222.00       -0.04395        0.08539
   9223.00       -0.04346        0.08644
   9224.00       -0.04297        0.08751
   9225.00       -0.04248        0.08859
   9226.00       -0.04199        0.08969
   9227.00       -0.04150        0.09081
   9228.00       -0.04102        0.09193
   9229.00       -0.04053        0.09309
   9230.00       -0.04004        0.09427
   9231.00       -0.03955        0.09546
   9232.00       -0.03906        0.09668
   9233.00       -0.03857        0.09792
   9234.00       -0.03809        0.09918
   9235.00       -0.03760        0.10046
   9236.00       -0.03711        0.10179
   9237.00       -0.03662        0.10313
   9238.00       -0.03613        0.10449
   9239.00       -0.03564        0.10590
   9240.00       -0.03516        0.10733
   9241.00       -0.03467        0.10878
   9242.00       -0.03418        0.11026
   9243.00       -0.03418        0.11177
   9244.00       -0.03418        0.11330
   9245.00       -0.03418        0.11487
   9246.00       -0.03418        0.11646
   9247.00       -0.03418        0.11806
   9248.00       -0.03418        0.11969
   9249.00       -0.03418        0.12135
   9250.00       -0.03418        0.12305
   9251.00       -0.03418        0.12474
   9252.00       -0.03418        0.12646
   9253.00       -0.03418        0.12820
   9254.00       -0.03467        0.12997
   9255.00       -0.03516        0.13174
   9256.00       -0.03564        0.13353
   9257.00       -0.03613        0.13533
   9258.00       -0.03662        0.13715
   9259.00       -0.03711        0.13896
   9260.00       -0.03760        0.14079
   9261.00       -0.03809        0.14262
   9262.00       -0.03857        0.14445
   9263.00       -0.03955        0.14629
   9264.00       -0.04053        0.14813
   9265.00       -0.04150        0.14996
   9266.00       -0.04248        0.15178
   9267.00       -0.04346        0.15359
   9268.00       -0.04443        0.15541
   9269.00       -0.04541        0.15720
   9270.00       -0.04639        0.15898
   9271.00       -0.04736        0.16075
   9272.00       -0.04834        0.16249
   9273.00       -0.04932        0.16422
   9274.00       -0.05029        0.16592
   9275.00       -0.05127        0.16760
   9276.00       -0.05225        0.16925
   9277.00       -0.05322        0.17088
   9278.00       -0.05420        0.17247
   9279.00       -0.05518        0.17403
   9280.00       -0.05615        0.17555
   9281.00       -0.05713        0.17705
   9282.00       -0.05811        0.17850
   9283.00       -0.05908        0.17990
   9284.00       -0.06006        0.18127
   9285.00       -0.06104        0.18260
   9286.00       -0.06201        0.18388
   9287.00       -0.06299        0.18512
   9288.00       -0.06396        0.18631
   9289.00       -0.06494        0.18745
   9290.00       -0.06543        0.18855
   9291.00       -0.06592        0.18959
   9292.00       -0.06641        0.19058
   9293.00       -0.06689        0.19151
   9294.00       -0.06738        0.19240
   9295.00       -0.06787        0.19324
   9296.00       -0.06836        0.19400
   9297.00       -0.06836        0.19472
   9298.00       -0.06836        0.19539
   9299.00       -0.06836        0.19598
   9300.00       -0.06836        0.19653
   9301.00       -0.06836        0.19702
   9302.00       -0.06787        0.19746
   9303.00       -0.06738        0.19783
   9304.00       -0.06689        0.19814
   9305.00       -0.06641        0.19839
   9306.00       -0.06592        0.19859
   9307.00       -0.06543        0.19872
   9308.00       -0.06445        0.19879
   9309.00       -0.06348        0.19881
   9310.00       -0.06250        0.19876
   9311.00       -0.06152        0.19865
   9312.00       -0.06055        0.19849
   9313.00       -0.05908        0.19826
   9314.00       -0.05762        0.19797
   9315.00       -0.05615        0.19762
   9316.00       -0.05469        0.19720
   9317.00       -0.05322        0.19673
   9318.00       -0.05176        0.19620
   9319.00       -0.04980        0.19560
   9320.00       -0.04785        0.19495
   9321.00       -0.04590        0.19423
   9322.00       -0.04395        0.19345
   9323.00       -0.04199        0.19261
   9324.00       -0.04004        0.19170
   9325.00       -0.03809        0.19073
   9326.00       -0.03613        0.18970
   9327.00       -0.03369        0.18860
   9328.00       -0.03125        0.18744
   9329.00       -0.02881        0.18622
   9330.00       -0.02637        0.18494
   9331.00       -0.02393        0.18358
   9332.00       -0.02148        0.18216
   9333.00       -0.01904        0.18066
   9334.00       -0.01660        0.17911
   9335.00       -0.01416        0.17749
   9336.00       -0.01172        0.17580
   9337.00       -0.00928        0.17403
   9338.00       -0.00684        0.17220
   9339.00       -0.00439        0.17030
   9340.00       -0.00195        0.16832
   9341.00        0.00000        0.16628
   9342.00        0.00195        0.16415
   9343.00        0.00391        0.16197
   9344.00        0.00586        0.15970
   9345.00        0.00781        0.15736
   9346.00        0.00977        0.15494
   9347.00        0.01172        0.15245
   9348.00        0.01367        0.14987
   9349.00        0.01514        0.14723
   9350.00        0.01660        0.14450
   9351.00        0.01807        0.14169
   9352.00        0.01953        0.13881
   9353.00        0.02100        0.13585
   9354.00        0.02246        0.13281
   9355.00        0.02344        0.12970
   9356.00        0.02441        0.12650
   9357.00        0.02539        0.12321
   9358.00        0.02637        0.11986
   9359.00        0.02734        0.11642
   9360.00        0.02832        0.11292
   9361.00        0.02881        0.10933
   9362.00        0.02930        0.10567
   9363.00        0.02979        0.10191
   9364.00        0.03027        0.09810
   9365.00        0.03076        0.09421
   9366.00        0.03076        0.09026
   9367.00        0.03076        0.08621
   9368.00        0.03076        0.08211
   9369.00        0.03076        0.07794
   9370.00        0.03076        0.07370
   9371.00        0.03027        0.06940
   9372.00        0.02979        0.06502
   9373.00        0.02930        0.06059
   9374.00        0.02881        0.05612
   9375.00        0.02832        0.05157
   9376.00        0.02783        0.04698
   9377.00        0.02686        0.04234
   9378.00        0.02588        0.03766
   9379.00        0.02490        0.03293
   9380.00        0.02393        0.02817
   9381.00        0.02295        0.02336
   9382.00        0.02197        0.01852
   9383.00        0.02100        0.01366
   9384.00        0.02002        0.00876
   9385.00        0.01904        0.00385
   9386.00        0.01758       -0.00108
   9387.00        0.01611       -0.00603
   9388.00        0.01465       -0.01099
   9389.00        0.01318       -0.01595
   9390.00        0.01172       -0.02090
   9391.00        0.01025       -0.02586
   9392.00        0.00879       -0.03082
   9393.00        0.00732       -0.03575
   9394.00        0.00586       -0.04066
   9395.00        0.00439       -0.04558
   9396.00        0.00293       -0.05045
   9397.00        0.00146       -0.05528
   9398.00        0.00000       -0.06009
   9399.00       -0.00146       -0.06487
   9400.00       -0.00293       -0.06960
   9401.00       -0.00439       -0.07426
   9402.00       -0.00586       -0.07889
   9403.00       -0.00684       -0.08347
   9404.00       -0.00781       -0.08797
   9405.00       -0.00879       -0.09242
   9406.00       -0.00977       -0.09680
   9407.00       -0.01074       -0.10110
   9408.00       -0.01172       -0.10533
   9409.00       -0.01270       -0.10950
   9410.00       -0.01367       -0.11356
   9411.00       -0.01465       -0.11755
   9412.00       -0.01562       -0.12144
   9413.00       -0.01660       -0.12524
   9414.00       -0.01758       -0.12897
   9415.00       -0.01807       -0.13258
   9416.00       -0.01855       -0.13609
   9417.00       -0.01904       -0.13951
   9418.00       -0.01953       -0.14284
   9419.00       -0.02002       -0.14604
   9420.00       -0.02051       -0.14915
   9421.00       -0.02100       -0.15215
   9422.00       -0.02148       -0.15504
   9423.00       -0.02197       -0.15782
   9424.00       -0.02246       -0.16051
   9425.00       -0.02246       -0.16307
   9426.00       -0.02246       -0.16553
   9427.00       -0.02246       -0.16788
   9428.00       -0.02246       -0.17010
   9429.00       -0.02246       -0.17224
   9430.00       -0.02246       -0.17426
   9431.00       -0.02246       -0.17618
   9432.00       -0.02246       -0.17798
   9433.00       -0.02246       -0.17969
   9434.00       -0.02246       -0.18129
   9435.00       -0.02197       -0.18279
   9436.00       -0.02148       -0.18417
   9437.00       -0.02100       -0.18549
   9438.00       -0.02051       -0.18668
   9439.00       -0.02002       -0.18779
   9440.00       -0.01953       -0.18881
   9441.00       -0.01904       -0.18974
   9442.00       -0.01855       -0.19058
   9443.00       -0.01807       -0.19135
   9444.00       -0.01758       -0.19203
   9445.00       -0.01709       -0.19264
   9446.00       -0.01660       -0.19316
   9447.00       -0.01611       -0.19362
   9448.00       -0.01562       -0.19402
   9449.00       -0.01514       -0.19434
   9450.00       -0.01465       -0.19460
   9451.00       -0.01367       -0.19479
   9452.00       -0.01270       -0.19495
   9453.00       -0.01172       -0.19504
   9454.00       -0.01074       -0.19508
   9455.00       -0.00977       -0.19508
   9456.00       -0.00879       -0.19504
   9457.00       -0.00781       -0.19495
   9458.00       -0.00684       -0.19482
   9459.00       -0.00586       -0.19466
   9460.00       -0.00488       -0.19447
   9461.00       -0.00391       -0.19424
   9462.00       -0.00293       -0.19400
   9463.00       -0.00195       -0.19373
   9464.00       -0.00098       -0.19344
   9465.00        0.00000       -0.19312
   9466.00        0.00098       -0.19279
   9467.00        0.00195       -0.19244
   9468.00        0.00293       -0.19208
   9469.00        0.00391       -0.19171
   9470.00        0.00488       -0.19131
   9471.00        0.00586       -0.19092
   9472.00        0.00684       -0.19052
   9473.00        0.00781       -0.19011
   9474.00        0.00879       -0.18968
   9475.00        0.00977       -0.18925
   9476.00        0.01074       -0.18883
   9477.00        0.01172       -0.18839
   9478.00        0.01270       -0.18794
   9479.00        0.01367       -0.18748
   9480.00        0.01465       -0.18703
   9481.00        0.01562       -0.18655
   9482.00        0.01611       -0.18608
   9483.00        0.01660       -0.18561
   9484.00        0.01709       -0.18510
   9485.00        0.01758       -0.18462
   9486.00        0.01807       -0.18410
   9487.00        0.01855       -0.18356
   9488.00        0.01904       -0.18303
   9489.00        0.01953       -0.18246
   9490.00        0.02002       -0.18190
   9491.00        0.02051       -0.18130
   9492.00        0.02100       -0.18068
   9493.00        0.02148       -0.18004
   9494.00        0.02197       -0.17938
   9495.00        0.02246       -0.17868
   9496.00        0.02295       -0.17795
   9497.00        0.02344       -0.17720
   9498.00        0.02344       -0.17641
   9499.00        0.02344       -0.17557
   9500.00        0.02344       -0.17470
   9501.00        0.02344       -0.17380
   9502.00        0.02344       -0.17284
   9503.00        0.02344       -0.17183
   9504.00        0.02344       -0.17078
   9505.00        0.02344       -0.16968
   9506.00        0.02344       -0.16852
   9507.00        0.02295       -0.16730
   9508.00        0.02246       -0.16602
   9509.00        0.02197       -0.16469
   9510.00        0.02148       -0.16328
   9511.00        0.02100       -0.16183
   9512.00        0.02051       -0.16031
   9513.00        0.02002       -0.15871
   9514.00        0.01904       -0.15704
   9515.00        0.01807       -0.15530
   9516.00        0.01709       -0.15349
   9517.00        0.01611       -0.15161
   9518.00        0.01514       -0.14964
   9519.00        0.01416       -0.14761
   9520.00        0.01318       -0.14549
   9521.00        0.01172       -0.14331
   9522.00        0.01025       -0.14104
   9523.00        0.00879       -0.13869
   9524.00        0.00732       -0.13626
   9525.00        0.00586       -0.13376
   9526.00        0.00439       -0.13116
   9527.00        0.00293       -0.12849
   9528.00        0.00098       -0.12575
   9529.00       -0.00098       -0.12292
   9530.00       -0.00293       -0.12003
   9531.00       -0.00488       -0.11705
   9532.00       -0.00684       -0.11400
   9533.00       -0.00879       -0.11087
   9534.00       -0.01074       -0.10767
   9535.00       -0.01270       -0.10439
   9536.00       -0.01465       -0.10103
   9537.00       -0.01660       -0.09761
   9538.00       -0.01904       -0.09413
   9539.00       -0.02148       -0.09058
   9540.00       -0.02393       -0.08698
   9541.00       -0.02637       -0.08330
   9542.00       -0.02881       -0.07956
   9543.00       -0.03125       -0.07576
   9544.00       -0.03369       -0.07191
   9545.00       -0.03613       -0.06802
   9546.00       -0.03857       -0.06407
   9547.00       -0.04102       -0.06009
   9548.00       -0.04346       -0.05605
   9549.00       -0.04590       -0.05197
   9550.00       -0.04785       -0.04785
   9551.00       -0.04980       -0.04370
   9552.00       -0.05176       -0.03952
   9553.00       -0.05371       -0.03531
   9554.00       -0.05566       -0.03108
   9555.00       -0.05762       -0.02681
   9556.00       -0.05957       -0.02254
   9557.00       -0.06152       -0.01823
   9558.00       -0.06299       -0.01392
   9559.00       -0.06445       -0.00960
   9560.00       -0.06592       -0.00526
   9561.00       -0.06738       -0.00092
   9562.00       -0.06885        0.00343
   9563.00       -0.07031        0.00777
   9564.00       -0.07129        0.01212
   9565.00       -0.07227        0.01645
   9566.00       -0.07324        0.02078
   9567.00       -0.07422        0.02510
   9568.00       -0.07471        0.02942
   9569.00       -0.07520        0.03371
   9570.00       -0.07568        0.03799
   9571.00       -0.07617        0.04225
   9572.00       -0.07617        0.04649
   9573.00       -0.07617        0.05070
   9574.00       -0.07617        0.05490
   9575.00       -0.07617        0.05907
   9576.00       -0.07568        0.06320
   9577.00       -0.07520        0.06731
   9578.00       -0.07471        0.07140
   9579.00       -0.07422        0.07544
   9580.00       -0.07324        0.07945
   9581.00       -0.07227        0.08344
   9582.00       -0.07129        0.08737
   9583.00       -0.07031        0.09128
   9584.00       -0.06885        0.09515
   9585.00       -0.06738        0.09898
   9586.00       -0.06592        0.10278
   9587.00       -0.06445        0.10654
   9588.00       -0.06299        0.11026
   9589.00       -0.06104        0.11394
   9590.00       -0.05908        0.11757
   9591.00       -0.05713        0.12117
   9592.00       -0.05518        0.12473
   9593.00       -0.05322        0.12823
   9594.00       -0.05078        0.13171
   9595.00       -0.04834        0.13515
   9596.00       -0.04590        0.13855
   9597.00       -0.04346        0.14191
   9598.00       -0.04102        0.14522
   9599.00       -0.03857        0.14850
   9600.00       -0.03613        0.15173
   9601.00       -0.03369        0.15494
   9602.00       -0.03125        0.15810
   9603.00       -0.02881        0.16122
   9604.00       -0.02637        0.16431
   9605.00       -0.02393        0.16736
   9606.00       -0.02148        0.17038
   9607.00       -0.01904        0.17336
   9608.00       -0.01660        0.17628
   9609.00       -0.01416        0.17920
   9610.00       -0.01172        0.18207
   9611.00       -0.00928        0.18491
   9612.00       -0.00684        0.18771
   9613.00       -0.00439        0.19049
   9614.00       -0.00195        0.19322
   9615.00        0.00049        0.19592
   9616.00        0.00293        0.19859
   9617.00        0.00537        0.20123
   9618.00        0.00781        0.20384
   9619.00        0.01025        0.20642
   9620.00        0.01270        0.20897
   9621.00        0.01465        0.21149
   9622.00        0.01660        0.21396
   9623.00        0.01855        0.21642
   9624.00        0.02051        0.21884
   9625.00        0.02246        0.22122
   9626.00        0.02441        0.22359
   9627.00        0.02588        0.22591
   9628.00        0.02734        0.22820
   9629.00        0.02881        0.23045
   9630.00        0.03027        0.23268
   9631.00        0.03174        0.23488
   9632.00        0.03271        0.23705
   9633.00        0.03369        0.23917
   9634.00        0.03467        0.24126
   9635.00        0.03564        0.24332
   9636.00        0.03662        0.24533
   9637.00        0.03711        0.24731
   9638.00        0.03760        0.24927
   9639.00        0.03809        0.25117
   9640.00        0.03857        0.25305
   9641.00        0.03906        0.25488
   9642.00        0.03906        0.25667
   9643.00        0.03906        0.25842
   9644.00        0.03906        0.26013
   9645.00        0.03906        0.26180
   9646.00        0.03906        0.26341
   9647.00        0.03906        0.26498
   9648.00        0.03857        0.26651
   9649.00        0.03809        0.26799
   9650.00        0.03760        0.26942
   9651.00        0.03711        0.27081
   9652.00        0.03662        0.27214
   9653.00        0.03613        0.27342
   9654.00        0.03564        0.27466
   9655.00        0.03516        0.27583
   9656.00        0.03467        0.27696
   9657.00        0.03418        0.27803
   9658.00        0.03320        0.27904
   9659.00        0.03223        0.27998
   9660.00        0.03125        0.28088
   9661.00        0.03027        0.28172
   9662.00        0.02930        0.28250
   9663.00        0.02832        0.28322
   9664.00        0.02734        0.28387
   9665.00        0.02637        0.28447
   9666.00        0.02539        0.28500
   9667.00        0.02441        0.28548
   9668.00        0.02344        0.28587
   9669.00        0.02246        0.28621
   9670.00        0.02148        0.28648
   9671.00        0.02100        0.28670
   9672.00        0.02051        0.28683
   9673.00        0.02002        0.28691
   9674.00        0.01953        0.28693
   9675.00        0.01904        0.28687
   9676.00        0.01855        0.28674
   9677.00        0.01807        0.28654
   9678.00        0.01758        0.28629
   9679.00        0.01709        0.28596
   9680.00        0.01660        0.28557
   9681.00        0.01611        0.28511
   9682.00        0.01562        0.28458
   9683.00        0.01514        0.28398
   9684.00        0.01514        0.28331
   9685.00        0.01514        0.28259
   9686.00        0.01514        0.28180
   9687.00        0.01514        0.28093
   9688.00        0.01514        0.28000
   9689.00        0.01514        0.27902
   9690.00        0.01514        0.27795
   9691.00        0.01514        0.27684
   9692.00        0.01514        0.27567
   9693.00        0.01514        0.27443
   9694.00        0.01514        0.27313
   9695.00        0.01514        0.27176
   9696.00        0.01514        0.27036
   9697.00        0.01514        0.26888
   9698.00        0.01514        0.26735
   9699.00        0.01514        0.26576
   9700.00        0.01514        0.26411
   9701.00        0.01514        0.26244
   9702.00        0.01514        0.26068
   9703.00        0.01514        0.25890
   9704.00        0.01514        0.25706
   9705.00        0.01514        0.25517
   9706.00        0.01514        0.25325
   9707.00        0.01514        0.25128
   9708.00        0.01514        0.24927
   9709.00        0.01514        0.24722
   9710.00        0.01514        0.24513
   9711.00        0.01465        0.24301
   9712.00        0.01416        0.24084
   9713.00        0.01367        0.23866
   9714.00        0.01318        0.23645
   9715.00        0.01270        0.23421
   9716.00        0.01221        0.23193
   9717.00        0.01172        0.22964
   9718.00        0.01123        0.22733
   9719.00        0.01025        0.22499
   9720.00        0.00928        0.22266
   9721.00        0.00830        0.22029
   9722.00        0.00732        0.21791
   9723.00        0.00635        0.21553
   9724.00        0.00537        0.21313
   9725.00        0.00439        0.21074
   9726.00        0.00342        0.20834
   9727.00        0.00195        0.20595
   9728.00        0.00049        0.20355
   9729.00       -0.00098        0.20116
   9730.00       -0.00244        0.19878
   9731.00       -0.00391        0.19640
   9732.00       -0.00537        0.19403
   9733.00       -0.00684        0.19170
   9734.00       -0.00830        0.18936
   9735.00       -0.00977        0.18704
   9736.00       -0.01172        0.18475
   9737.00       -0.01367        0.18248
   9738.00       -0.01562        0.18025
   9739.00       -0.01758        0.17804
   9740.00       -0.01953        0.17586
   9741.00       -0.02148        0.17371
   9742.00       -0.02344        0.17159
   9743.00       -0.02539        0.16951
   9744.00       -0.02734        0.16748
   9745.00       -0.02930        0.16548
   9746.00       -0.03125        0.16354
   9747.00       -0.03320        0.16164
   9748.00       -0.03516        0.15977
   9749.00       -0.03662        0.15797
   9750.00       -0.03809        0.15622
   9751.00       -0.03955        0.15453
   9752.00       -0.04102        0.15288
   9753.00       -0.04248        0.15129
   9754.00       -0.04395        0.14977
   9755.00       -0.04541        0.14830
[truncated: 42,846 more chars]
