# Supplementary material for: The near-field tsunami generated by the 15 January 2022 eruption of the Hunga Tonga-Hunga Ha’apai volcano and its impact on Tongatapu, Tonga
Source: Sci Rep. 2022 Sep 7;12:15187. doi: 10.1038/s41598-022-19486-w (PMC9452557; doi:10.1038/s41598-022-19486-w)
Supplement: Supplementary file 4 — Supplementary Information 4. [file 41598_2022_19486_MOESM4_ESM.zip › Output-Point_R0_750TNT.txt]

      0.00        0.00000        0.00000
      1.00        0.00000        0.00000
      2.00        0.00000        0.00000
      3.00        0.00000        0.00000
      4.00        0.00000        0.00000
      5.00        0.00000        0.00000
      6.00        0.00000        0.00000
      7.00        0.00000        0.00000
      8.00        0.00000        0.00000
      9.00        0.00000        0.00000
     10.00        0.00000        0.00000
     11.00        0.00000        0.00000
     12.00        0.00000        0.00000
     13.00        0.00000        0.00000
     14.00        0.00000        0.00000
     15.00        0.00000        0.00000
     16.00        0.00000        0.00000
     17.00        0.00000        0.00000
     18.00        0.00000        0.00000
     19.00        0.00000        0.00000
     20.00        0.00000        0.00000
     21.00        0.00000        0.00000
     22.00        0.00000        0.00000
     23.00        0.00000        0.00000
     24.00        0.00000        0.00000
     25.00        0.00000        0.00000
     26.00        0.00000        0.00000
     27.00        0.00000        0.00000
     28.00        0.00000        0.00000
     29.00        0.00000        0.00000
     30.00        0.00000        0.00000
     31.00        0.00000        0.00000
     32.00        0.00000        0.00000
     33.00        0.00000        0.00000
     34.00        0.00000        0.00000
     35.00        0.00000        0.00000
     36.00        0.00000        0.00000
     37.00        0.00000        0.00000
     38.00        0.00000        0.00000
     39.00        0.00000        0.00000
     40.00        0.00000        0.00000
     41.00        0.00000        0.00000
     42.00        0.00000        0.00000
     43.00        0.00000        0.00000
     44.00        0.00000        0.00000
     45.00        0.00000        0.00000
     46.00        0.00000        0.00000
     47.00        0.00000        0.00000
     48.00        0.00000        0.00000
     49.00        0.00000        0.00000
     50.00        0.00000        0.00000
     51.00        0.00000        0.00000
     52.00        0.00000        0.00000
     53.00        0.00000        0.00000
     54.00        0.00000        0.00000
     55.00        0.00000        0.00000
     56.00        0.00000        0.00000
     57.00        0.00000        0.00000
     58.00        0.00000        0.00000
     59.00        0.00000        0.00000
     60.00        0.00000        0.00000
     61.00        0.00000        0.00000
     62.00        0.00000        0.00000
     63.00        0.00000        0.00000
     64.00        0.00000        0.00000
     65.00        0.00000        0.00000
     66.00        0.00000        0.00000
     67.00        0.00000        0.00000
     68.00        0.00000        0.00000
     69.00        0.00000        0.00000
     70.00        0.00000        0.00000
     71.00        0.00000        0.00000
     72.00        0.00000        0.00000
     73.00        0.00000        0.00000
     74.00        0.00000        0.00000
     75.00        0.00000        0.00000
     76.00        0.00000        0.00000
     77.00        0.00000        0.00000
     78.00        0.00000        0.00000
     79.00        0.00000        0.00000
     80.00        0.00000        0.00000
     81.00        0.00000        0.00000
     82.00        0.00000        0.00000
     83.00        0.00000        0.00000
     84.00        0.00000        0.00000
     85.00        0.00000        0.00000
     86.00        0.00000        0.00000
     87.00        0.00000        0.00000
     88.00        0.00000        0.00000
     89.00        0.00000        0.00000
     90.00        0.00000        0.00000
     91.00        0.00000        0.00000
     92.00        0.00000        0.00000
     93.00        0.00000        0.00000
     94.00        0.00000        0.00000
     95.00        0.00000        0.00000
     96.00        0.00000        0.00000
     97.00        0.00000        0.00000
     98.00        0.00000        0.00000
     99.00        0.00000        0.00000
    100.00        0.00000        0.00000
    101.00        0.00000        0.00000
    102.00        0.00000        0.00000
    103.00        0.00000        0.00000
    104.00        0.00000        0.00000
    105.00        0.00000        0.00000
    106.00        0.00000        0.00000
    107.00        0.00000        0.00000
    108.00        0.00000        0.00000
    109.00        0.00000        0.00000
    110.00        0.00000        0.00000
    111.00        0.00000        0.00000
    112.00        0.00000        0.00000
    113.00        0.00000        0.00000
    114.00        0.00000        0.00000
    115.00        0.00000        0.00000
    116.00        0.00000        0.00000
    117.00        0.00000        0.00000
    118.00        0.00000        0.00000
    119.00        0.00000        0.00000
    120.00        0.00000        0.00000
    121.00        0.00000        0.00000
    122.00        0.00000        0.00000
    123.00        0.00000        0.00000
    124.00        0.00000        0.00000
    125.00        0.00000        0.00000
    126.00        0.00000        0.00000
    127.00        0.00000        0.00000
    128.00        0.00000        0.00000
    129.00        0.00000        0.00000
    130.00        0.00000        0.00000
    131.00        0.00000        0.00000
    132.00        0.00000        0.00000
    133.00        0.00000        0.00000
    134.00        0.00000        0.00000
    135.00        0.00000        0.00000
    136.00        0.00000        0.00000
    137.00        0.00000        0.00000
    138.00        0.00000        0.00000
    139.00        0.00000        0.00000
    140.00        0.00000        0.00000
    141.00        0.00000        0.00000
    142.00        0.00000        0.00000
    143.00        0.00000        0.00000
    144.00        0.00000        0.00000
    145.00        0.00000        0.00000
    146.00        0.00000        0.00000
    147.00        0.00000        0.00000
    148.00        0.00000        0.00000
    149.00        0.00000        0.00000
    150.00        0.00000        0.00000
    151.00        0.00000        0.00000
    152.00        0.00000        0.00000
    153.00        0.00000        0.00000
    154.00        0.00000        0.00000
    155.00        0.00000        0.00000
    156.00        0.00000        0.00000
    157.00        0.00000        0.00000
    158.00        0.00000        0.00000
    159.00        0.00000        0.00000
    160.00        0.00000        0.00000
    161.00        0.00000        0.00000
    162.00        0.00000        0.00000
    163.00        0.00000        0.00000
    164.00        0.00000        0.00000
    165.00        0.00000        0.00000
    166.00        0.00000        0.00000
    167.00        0.00000        0.00000
    168.00        0.00000        0.00000
    169.00        0.00000        0.00000
    170.00        0.00000        0.00000
    171.00        0.00000        0.00000
    172.00        0.00000        0.00000
    173.00        0.00000        0.00000
    174.00        0.00000        0.00000
    175.00        0.00000        0.00000
    176.00        0.00000        0.00000
    177.00        0.00000        0.00000
    178.00        0.00000        0.00000
    179.00        0.00000        0.00000
    180.00        0.00000        0.00000
    181.00        0.00000        0.00000
    182.00        0.00000        0.00000
    183.00        0.00000        0.00000
    184.00        0.00000        0.00000
    185.00        0.00000        0.00000
    186.00        0.00000        0.00000
    187.00        0.00000        0.00000
    188.00        0.00000        0.00000
    189.00        0.00000        0.00000
    190.00        0.00000        0.00000
    191.00        0.00000        0.00000
    192.00        0.00000        0.00000
    193.00        0.00000        0.00000
    194.00        0.00000        0.00000
    195.00        0.00000        0.00000
    196.00        0.00000        0.00000
    197.00        0.00000        0.00000
    198.00        0.00000        0.00000
    199.00        0.00000        0.00000
    200.00        0.00000        0.00000
    201.00        0.00000        0.00000
    202.00        0.00000        0.00000
    203.00        0.00000        0.00000
    204.00        0.00000        0.00000
    205.00        0.00000        0.00000
    206.00        0.00000        0.00000
    207.00        0.00000        0.00000
    208.00        0.00000        0.00000
    209.00        0.00000        0.00000
    210.00        0.00000        0.00000
    211.00        0.00000        0.00000
    212.00        0.00000        0.00000
    213.00        0.00000        0.00000
    214.00        0.00000        0.00000
    215.00        0.00000        0.00000
    216.00        0.00000        0.00000
    217.00        0.00000        0.00000
    218.00        0.00000        0.00000
    219.00        0.00000        0.00000
    220.00        0.00000        0.00000
    221.00        0.00000        0.00000
    222.00        0.00000        0.00000
    223.00        0.00000        0.00000
    224.00        0.00000        0.00000
    225.00        0.00000        0.00000
    226.00        0.00000        0.00000
    227.00        0.00000        0.00000
    228.00        0.00000        0.00000
    229.00        0.00000        0.00000
    230.00        0.00000        0.00000
    231.00        0.00000        0.00000
    232.00        0.00000        0.00000
    233.00        0.00000        0.00000
    234.00        0.00000        0.00000
    235.00        0.00000        0.00000
    236.00        0.00000        0.00000
    237.00        0.00000        0.00000
    238.00        0.00000        0.00000
    239.00        0.00000        0.00000
    240.00        0.00000        0.00000
    241.00        0.00000        0.00000
    242.00        0.00000        0.00000
    243.00        0.00000        0.00000
    244.00        0.00000        0.00000
    245.00        0.00000        0.00000
    246.00        0.00000        0.00000
    247.00        0.00000        0.00000
    248.00        0.00000        0.00000
    249.00        0.00000        0.00000
    250.00        0.00000        0.00000
    251.00        0.00000        0.00000
    252.00        0.00000        0.00000
    253.00        0.00000        0.00000
    254.00        0.00000        0.00000
    255.00        0.00000        0.00000
    256.00        0.00000        0.00000
    257.00        0.00000        0.00000
    258.00        0.00000        0.00000
    259.00        0.00000        0.00000
    260.00        0.00000        0.00000
    261.00        0.00000        0.00000
    262.00        0.00000        0.00000
    263.00        0.00000        0.00000
    264.00        0.00000        0.00000
    265.00        0.00000        0.00000
    266.00        0.00000        0.00000
    267.00        0.00000        0.00000
    268.00        0.00000        0.00000
    269.00        0.00000        0.00000
    270.00        0.00000        0.00000
    271.00        0.00000        0.00000
    272.00        0.00000        0.00000
    273.00        0.00000        0.00000
    274.00        0.00000        0.00000
    275.00        0.00000        0.00000
    276.00        0.00000        0.00000
    277.00        0.00000        0.00000
    278.00        0.00000        0.00000
    279.00        0.00000        0.00000
    280.00        0.00000        0.00000
    281.00        0.00000        0.00000
    282.00        0.00000        0.00000
    283.00        0.00000        0.00000
    284.00        0.00000        0.00000
    285.00        0.00000        0.00000
    286.00        0.00000        0.00000
    287.00        0.00000        0.00000
    288.00        0.00000        0.00000
    289.00        0.00000        0.00000
    290.00        0.00000        0.00000
    291.00        0.00000        0.00000
    292.00        0.00000        0.00000
    293.00        0.00000        0.00000
    294.00        0.00000        0.00000
    295.00        0.00000        0.00000
    296.00        0.00000        0.00000
    297.00        0.00000        0.00000
    298.00        0.00000        0.00000
    299.00        0.00000        0.00000
    300.00        0.00000        0.00000
    301.00        0.00000        0.00000
    302.00        0.00000        0.00000
    303.00        0.00000        0.00000
    304.00        0.00000        0.00000
    305.00        0.00000        0.00000
    306.00        0.00000        0.00000
    307.00        0.00000        0.00000
    308.00        0.00000        0.00000
    309.00        0.00000        0.00000
    310.00        0.00000        0.00000
    311.00        0.00000        0.00000
    312.00        0.00000        0.00000
    313.00        0.00000        0.00000
    314.00        0.00000        0.00000
    315.00        0.00000        0.00000
    316.00        0.00000        0.00000
    317.00        0.00000        0.00000
    318.00        0.00000        0.00000
    319.00        0.00000        0.00000
    320.00        0.00000        0.00000
    321.00        0.00000        0.00000
    322.00        0.00000        0.00000
    323.00        0.00000        0.00000
    324.00        0.00000        0.00000
    325.00        0.00000        0.00000
    326.00        0.00000        0.00000
    327.00        0.00000        0.00000
    328.00        0.00000        0.00000
    329.00        0.00000        0.00000
    330.00        0.00000        0.00000
    331.00        0.00000        0.00000
    332.00        0.00000        0.00000
    333.00        0.00000        0.00000
    334.00        0.00000        0.00000
    335.00        0.00000        0.00000
    336.00        0.00000        0.00000
    337.00        0.00000        0.00000
    338.00        0.00000        0.00000
    339.00        0.00000        0.00000
    340.00        0.00000        0.00000
    341.00        0.00000        0.00000
    342.00        0.00000        0.00000
    343.00        0.00000        0.00000
    344.00        0.00000        0.00000
    345.00        0.00000        0.00000
    346.00        0.00000        0.00000
    347.00        0.00000        0.00000
    348.00        0.00000        0.00000
    349.00        0.00000        0.00000
    350.00        0.00000        0.00000
    351.00        0.00000        0.00000
    352.00        0.00000        0.00000
    353.00        0.00000        0.00000
    354.00        0.00000        0.00000
    355.00        0.00000        0.00000
    356.00        0.00000        0.00000
    357.00        0.00000        0.00000
    358.00        0.00000        0.00000
    359.00        0.00000        0.00000
    360.00        0.00000        0.00000
    361.00        0.00000        0.00000
    362.00        0.00000        0.00000
    363.00        0.00000        0.00000
    364.00        0.00000        0.00000
    365.00        0.00000        0.00000
    366.00        0.00000        0.00000
    367.00        0.00000        0.00000
    368.00        0.00000        0.00000
    369.00        0.00000        0.00000
    370.00        0.00000        0.00000
    371.00        0.00000        0.00000
    372.00        0.00000        0.00000
    373.00        0.00000        0.00000
    374.00        0.00000        0.00000
    375.00        0.00000        0.00000
    376.00        0.00000        0.00000
    377.00        0.00000        0.00000
    378.00        0.00000        0.00000
    379.00        0.00000        0.00000
    380.00        0.00000        0.00000
    381.00        0.00000        0.00000
    382.00        0.00000        0.00000
    383.00        0.00000        0.00000
    384.00        0.00000        0.00000
    385.00        0.00000        0.00000
    386.00        0.00000        0.00000
    387.00        0.00000        0.00000
    388.00        0.00000        0.00000
    389.00        0.00000        0.00000
    390.00        0.00000        0.00000
    391.00        0.00000        0.00000
    392.00        0.00000        0.00000
    393.00        0.00000        0.00000
    394.00        0.00000        0.00000
    395.00        0.00000        0.00000
    396.00        0.00000        0.00000
    397.00        0.00000        0.00000
    398.00        0.00000        0.00000
    399.00        0.00000        0.00000
    400.00        0.00000        0.00000
    401.00        0.00000        0.00000
    402.00        0.00000        0.00000
    403.00        0.00000        0.00000
    404.00        0.00000        0.00000
    405.00        0.00000        0.00000
    406.00        0.00000        0.00000
    407.00        0.00000        0.00000
    408.00        0.00000        0.00000
    409.00        0.00000        0.00000
    410.00        0.00000        0.00000
    411.00        0.00000        0.00000
    412.00        0.00000        0.00000
    413.00        0.00000        0.00000
    414.00        0.00000        0.00000
    415.00        0.00000        0.00000
    416.00        0.00000        0.00000
    417.00        0.00000        0.00000
    418.00        0.00000        0.00000
    419.00        0.00000        0.00000
    420.00        0.00000        0.00000
    421.00        0.00000        0.00000
    422.00        0.00000        0.00000
    423.00        0.00000        0.00000
    424.00        0.00000        0.00000
    425.00        0.00000        0.00000
    426.00        0.00000        0.00000
    427.00        0.00000        0.00000
    428.00        0.00000        0.00000
    429.00        0.00000        0.00000
    430.00        0.00000        0.00000
    431.00        0.00000        0.00000
    432.00        0.00000        0.00000
    433.00        0.00000        0.00000
    434.00        0.00000        0.00000
    435.00        0.00000        0.00000
    436.00        0.00000        0.00000
    437.00        0.00000        0.00000
    438.00        0.00000        0.00000
    439.00        0.00000        0.00000
    440.00        0.00000        0.00000
    441.00        0.00000        0.00000
    442.00        0.00000        0.00000
    443.00        0.00000        0.00000
    444.00        0.00000        0.00000
    445.00        0.00000        0.00000
    446.00        0.00000        0.00000
    447.00        0.00000        0.00000
    448.00        0.00000        0.00000
    449.00        0.00000        0.00000
    450.00        0.00000        0.00000
    451.00        0.00000        0.00000
    452.00        0.00000        0.00000
    453.00        0.00000        0.00000
    454.00        0.00000        0.00000
    455.00        0.00000        0.00000
    456.00        0.00000        0.00000
    457.00        0.00000        0.00000
    458.00        0.00000        0.00000
    459.00        0.00000        0.00000
    460.00        0.00000        0.00000
    461.00        0.00000        0.00000
    462.00        0.00000        0.00000
    463.00        0.00000        0.00000
    464.00        0.00000        0.00000
    465.00        0.00000        0.00000
    466.00        0.00000        0.00000
    467.00        0.00000        0.00000
    468.00        0.00000        0.00000
    469.00        0.00000        0.00000
    470.00        0.00000        0.00000
    471.00        0.00000        0.00000
    472.00        0.00000        0.00000
    473.00        0.00000        0.00000
    474.00        0.00000        0.00000
    475.00        0.00000        0.00000
    476.00        0.00000        0.00000
    477.00        0.00000        0.00000
    478.00        0.00000        0.00000
    479.00        0.00000        0.00000
    480.00        0.00000        0.00000
    481.00        0.00000        0.00000
    482.00        0.00000        0.00000
    483.00        0.00000        0.00000
    484.00        0.00000        0.00000
    485.00        0.00000        0.00000
    486.00        0.00000        0.00000
    487.00        0.00000        0.00000
    488.00        0.00000        0.00000
    489.00        0.00000        0.00000
    490.00        0.00000        0.00000
    491.00        0.00000        0.00000
    492.00        0.00000        0.00000
    493.00        0.00000        0.00000
    494.00        0.00000        0.00000
    495.00        0.00000        0.00000
    496.00        0.00000        0.00000
    497.00        0.00000        0.00000
    498.00        0.00000        0.00000
    499.00        0.00000        0.00000
    500.00        0.00000        0.00000
    501.00        0.00000        0.00000
    502.00        0.00000        0.00000
    503.00        0.00000        0.00000
    504.00        0.00000        0.00000
    505.00        0.00000        0.00000
    506.00        0.00000        0.00000
    507.00        0.00000        0.00000
    508.00        0.00000        0.00000
    509.00        0.00000        0.00000
    510.00        0.00000        0.00000
    511.00        0.00000        0.00000
    512.00        0.00000        0.00000
    513.00        0.00000        0.00000
    514.00        0.00000        0.00000
    515.00        0.00000        0.00000
    516.00        0.00000        0.00000
    517.00        0.00000        0.00000
    518.00        0.00000        0.00000
    519.00        0.00000        0.00000
    520.00        0.00000        0.00000
    521.00        0.00000        0.00000
    522.00        0.00000        0.00000
    523.00        0.00000        0.00000
    524.00        0.00000        0.00000
    525.00        0.00000        0.00000
    526.00        0.00000        0.00000
    527.00        0.00000        0.00000
    528.00        0.00000        0.00000
    529.00        0.00000        0.00000
    530.00        0.00000        0.00000
    531.00        0.00000        0.00000
    532.00        0.00000        0.00000
    533.00        0.00000        0.00000
    534.00        0.00000        0.00000
    535.00        0.00000        0.00000
    536.00        0.00000        0.00000
    537.00        0.00000        0.00000
    538.00        0.00000        0.00000
    539.00        0.00000        0.00000
    540.00        0.00000        0.00000
    541.00        0.00000        0.00000
    542.00        0.00000        0.00000
    543.00        0.00000        0.00000
    544.00        0.00000        0.00000
    545.00        0.00000        0.00000
    546.00        0.00000        0.00000
    547.00        0.00000        0.00000
    548.00        0.00000        0.00000
    549.00        0.00000        0.00000
    550.00        0.00000        0.00000
    551.00        0.00000        0.00000
    552.00        0.00000        0.00000
    553.00        0.00000        0.00000
    554.00        0.00000        0.00000
    555.00        0.00000        0.00000
    556.00        0.00000        0.00000
    557.00        0.00000        0.00000
    558.00        0.00000        0.00000
    559.00        0.00000        0.00000
    560.00        0.00000        0.00000
    561.00        0.00000        0.00000
    562.00        0.00000        0.00000
    563.00        0.00000        0.00000
    564.00        0.00000        0.00000
    565.00        0.00000        0.00000
    566.00        0.00000        0.00000
    567.00        0.00000        0.00000
    568.00        0.00000        0.00000
    569.00        0.00000        0.00000
    570.00        0.00000        0.00000
    571.00        0.00000        0.00000
    572.00        0.00000        0.00000
    573.00        0.00000        0.00000
    574.00        0.00000        0.00000
    575.00        0.00000        0.00000
    576.00        0.00000        0.00000
    577.00        0.00000        0.00000
    578.00        0.00000        0.00000
    579.00        0.00000        0.00000
    580.00        0.00000        0.00000
    581.00        0.00000        0.00000
    582.00        0.00000        0.00000
    583.00        0.00000        0.00000
    584.00        0.00000        0.00000
    585.00        0.00000        0.00000
    586.00        0.00000        0.00000
    587.00        0.00000        0.00000
    588.00        0.00000        0.00000
    589.00        0.00000        0.00000
    590.00        0.00000        0.00000
    591.00        0.00000        0.00000
    592.00        0.00000        0.00000
    593.00        0.00000        0.00000
    594.00        0.00000        0.00000
    595.00        0.00000        0.00000
    596.00        0.00000        0.00000
    597.00        0.00000        0.00000
    598.00        0.00000        0.00000
    599.00        0.00000        0.00000
    600.00        0.00000        0.00000
    601.00        0.00000        0.00000
    602.00        0.00000        0.00000
    603.00        0.00000        0.00000
    604.00        0.00000        0.00000
    605.00        0.00000        0.00000
    606.00        0.00000        0.00000
    607.00        0.00000        0.00000
    608.00        0.00000        0.00000
    609.00        0.00000        0.00000
    610.00        0.00000        0.00000
    611.00        0.00000        0.00000
    612.00        0.00000        0.00000
    613.00        0.00000        0.00000
    614.00        0.00000        0.00000
    615.00        0.00000        0.00000
    616.00        0.00000        0.00000
    617.00        0.00000        0.00000
    618.00        0.00000        0.00000
    619.00        0.00000        0.00000
    620.00        0.00000        0.00000
    621.00        0.00000        0.00000
    622.00        0.00000        0.00000
    623.00        0.00000        0.00000
    624.00        0.00000        0.00000
    625.00        0.00000        0.00000
    626.00        0.00000        0.00000
    627.00        0.00000        0.00000
    628.00        0.00000        0.00000
    629.00        0.00000        0.00000
    630.00        0.00000        0.00000
    631.00        0.00000        0.00000
    632.00        0.00000        0.00000
    633.00        0.00000        0.00000
    634.00        0.00000        0.00000
    635.00        0.00000        0.00000
    636.00        0.00000        0.00000
    637.00        0.00000        0.00000
    638.00        0.00000        0.00000
    639.00        0.00000        0.00000
    640.00        0.00000        0.00000
    641.00        0.00000        0.00000
    642.00        0.00000        0.00000
    643.00        0.00000        0.00000
    644.00        0.00000        0.00000
    645.00        0.00000        0.00000
    646.00        0.00000        0.00000
    647.00        0.00000        0.00000
    648.00        0.00000        0.00000
    649.00        0.00000        0.00000
    650.00        0.00000        0.00000
    651.00        0.00000        0.00000
    652.00        0.00000        0.00000
    653.00        0.00000        0.00000
    654.00        0.00000        0.00000
    655.00        0.00000        0.00000
    656.00        0.00000        0.00000
    657.00        0.00000        0.00000
    658.00        0.00000        0.00000
    659.00        0.00000        0.00000
    660.00        0.00000        0.00000
    661.00        0.00000        0.00000
    662.00        0.00000        0.00000
    663.00        0.00000        0.00000
    664.00        0.00000        0.00000
    665.00        0.00000        0.00000
    666.00        0.00000        0.00000
    667.00        0.00000        0.00000
    668.00        0.00000        0.00000
    669.00        0.00000        0.00000
    670.00        0.00000        0.00000
    671.00        0.00000        0.00000
    672.00        0.00000        0.00000
    673.00        0.00000        0.00000
    674.00        0.00000        0.00000
    675.00        0.00000        0.00000
    676.00        0.00000        0.00000
    677.00        0.00000        0.00000
    678.00        0.00000        0.00000
    679.00        0.00000        0.00000
    680.00        0.00000        0.00000
    681.00        0.00000        0.00000
    682.00        0.00000        0.00000
    683.00        0.00000        0.00000
    684.00        0.00000        0.00000
    685.00        0.00000        0.00000
    686.00        0.00000        0.00000
    687.00        0.00000        0.00000
    688.00        0.00000        0.00000
    689.00        0.00000        0.00000
    690.00        0.00000        0.00000
    691.00        0.00000        0.00000
    692.00        0.00000        0.00000
    693.00        0.00000        0.00000
    694.00        0.00000        0.00000
    695.00        0.00000        0.00000
    696.00        0.00000        0.00000
    697.00        0.00000        0.00000
    698.00        0.00000        0.00000
    699.00        0.00000        0.00000
    700.00        0.00000        0.00000
    701.00        0.00000        0.00000
    702.00        0.00000        0.00000
    703.00        0.00000        0.00000
    704.00        0.00000        0.00000
    705.00        0.00000        0.00000
    706.00        0.00000        0.00000
    707.00        0.00000        0.00000
    708.00        0.00000        0.00000
    709.00        0.00000        0.00000
    710.00        0.00000        0.00000
    711.00        0.00000        0.00000
    712.00        0.00000        0.00000
    713.00        0.00000        0.00000
    714.00        0.00000        0.00000
    715.00        0.00000        0.00000
    716.00        0.00000        0.00000
    717.00        0.00000        0.00000
    718.00        0.00000        0.00000
    719.00        0.00000        0.00000
    720.00        0.00000        0.00000
    721.00        0.00000        0.00000
    722.00        0.00000        0.00000
    723.00        0.00000        0.00000
    724.00        0.00000        0.00000
    725.00        0.00000        0.00000
    726.00        0.00000        0.00000
    727.00        0.00000        0.00000
    728.00        0.00000        0.00000
    729.00        0.00000        0.00000
    730.00        0.00000        0.00000
    731.00        0.00000        0.00000
    732.00        0.00000        0.00000
    733.00        0.00000        0.00000
    734.00        0.00000        0.00000
    735.00        0.00000        0.00000
    736.00        0.00000        0.00000
    737.00        0.00000        0.00000
    738.00        0.00000        0.00000
    739.00        0.00000        0.00000
    740.00        0.00000        0.00000
    741.00        0.00000        0.00000
    742.00        0.00000        0.00000
    743.00        0.00000        0.00000
    744.00        0.00000        0.00000
    745.00        0.00000        0.00000
    746.00        0.00000        0.00000
    747.00        0.00000        0.00000
    748.00        0.00000        0.00000
    749.00        0.00000        0.00000
    750.00        0.00000        0.00000
    751.00        0.00000        0.00000
    752.00        0.00000        0.00000
    753.00        0.00000        0.00000
    754.00        0.00000        0.00000
    755.00        0.00000        0.00000
    756.00        0.00000        0.00000
    757.00        0.00000        0.00000
    758.00        0.00000        0.00000
    759.00        0.00000        0.00000
    760.00        0.00000        0.00000
    761.00        0.00000        0.00000
    762.00        0.00000        0.00000
    763.00        0.00000        0.00000
    764.00        0.00000        0.00000
    765.00        0.00000        0.00000
    766.00        0.00000        0.00000
    767.00        0.00000        0.00000
    768.00        0.00000        0.00000
    769.00        0.00000        0.00000
    770.00        0.00000        0.00000
    771.00        0.00000        0.00000
    772.00        0.00000        0.00000
    773.00        0.00000        0.00000
    774.00        0.00000        0.00000
    775.00        0.00000        0.00000
    776.00        0.00000        0.00000
    777.00        0.00000        0.00000
    778.00        0.00000        0.00000
    779.00        0.00000        0.00000
    780.00        0.00000        0.00000
    781.00        0.00000        0.00000
    782.00        0.00000        0.00000
    783.00        0.00000        0.00000
    784.00        0.00000        0.00000
    785.00        0.00000        0.00000
    786.00        0.00000        0.00000
    787.00        0.00000        0.00000
    788.00        0.00000        0.00000
    789.00        0.00000        0.00000
    790.00        0.00000        0.00000
    791.00        0.00000        0.00000
    792.00        0.00000        0.00000
    793.00        0.00000        0.00000
    794.00        0.00000        0.00000
    795.00        0.00000        0.00000
    796.00        0.00000        0.00000
    797.00        0.00000        0.00000
    798.00        0.00000        0.00000
    799.00        0.00000        0.00000
    800.00        0.00000        0.00000
    801.00        0.00000        0.00000
    802.00        0.00000        0.00000
    803.00        0.00000        0.00000
    804.00        0.00000        0.00000
    805.00        0.00000        0.00000
    806.00        0.00000        0.00000
    807.00        0.00000        0.00000
    808.00        0.00000        0.00000
    809.00        0.00000        0.00000
    810.00        0.00000        0.00000
    811.00        0.00000        0.00000
    812.00        0.00000        0.00000
    813.00        0.00000        0.00000
    814.00        0.00000        0.00000
    815.00        0.00000        0.00000
    816.00        0.00000        0.00000
    817.00        0.00000        0.00000
    818.00        0.00000        0.00000
    819.00        0.00000        0.00000
    820.00        0.00000        0.00000
    821.00        0.00000        0.00000
    822.00        0.00000        0.00000
    823.00        0.00000        0.00000
    824.00        0.00000        0.00000
    825.00        0.00000        0.00000
    826.00        0.00000        0.00000
    827.00        0.00000        0.00000
    828.00        0.00000        0.00000
    829.00        0.00000        0.00000
    830.00        0.00000        0.00000
    831.00        0.00000        0.00000
    832.00        0.00000        0.00000
    833.00        0.00000        0.00000
    834.00        0.00000        0.00000
    835.00        0.00000        0.00000
    836.00        0.00000        0.00000
    837.00        0.00000        0.00000
    838.00        0.00000        0.00000
    839.00        0.00000        0.00000
    840.00        0.00000        0.00000
    841.00        0.00000        0.00000
    842.00        0.00000        0.00000
    843.00        0.00000        0.00000
    844.00        0.00000        0.00000
    845.00        0.00000        0.00000
    846.00        0.00000        0.00000
    847.00        0.00000        0.00000
    848.00        0.00000        0.00000
    849.00        0.00000        0.00000
    850.00        0.00000        0.00000
    851.00        0.00000        0.00000
    852.00        0.00000        0.00000
    853.00        0.00000        0.00000
    854.00        0.00000        0.00000
    855.00        0.00000        0.00000
    856.00        0.00000        0.00000
    857.00        0.00000        0.00000
    858.00        0.00000        0.00000
    859.00        0.00000        0.00000
    860.00        0.00000        0.00000
    861.00        0.00000        0.00000
    862.00        0.00000        0.00000
    863.00        0.00000        0.00000
    864.00        0.00000        0.00000
    865.00        0.00000        0.00000
    866.00        0.00000        0.00000
    867.00        0.00000        0.00000
    868.00        0.00000        0.00000
    869.00        0.00000        0.00000
    870.00        0.00000        0.00000
    871.00        0.00000        0.00000
    872.00        0.00000        0.00000
    873.00        0.00000        0.00000
    874.00        0.00000        0.00000
    875.00        0.00000        0.00000
    876.00        0.00000        0.00000
    877.00        0.00000        0.00000
    878.00        0.00000        0.00000
    879.00        0.00000        0.00000
    880.00        0.00000        0.00000
    881.00        0.00000        0.00000
    882.00        0.00000        0.00000
    883.00        0.00000        0.00000
    884.00        0.00000        0.00000
    885.00        0.00000        0.00000
    886.00        0.00000        0.00000
    887.00        0.00000        0.00000
    888.00        0.00000        0.00000
    889.00        0.00000        0.00000
    890.00        0.00000        0.00000
    891.00        0.00000        0.00000
    892.00        0.00000        0.00000
    893.00        0.00000        0.00000
    894.00        0.00000        0.00000
    895.00        0.00000        0.00000
    896.00        0.00000        0.00000
    897.00        0.00000        0.00000
    898.00        0.00000        0.00000
    899.00        0.00000        0.00000
    900.00        0.00000        0.00000
    901.00        0.00000        0.00000
    902.00        0.00000        0.00000
    903.00        0.00000        0.00000
    904.00        0.00000        0.00000
    905.00        0.00000        0.00000
    906.00        0.00000        0.00000
    907.00        0.00000        0.00000
    908.00        0.00000        0.00000
    909.00        0.00000        0.00000
    910.00        0.00000        0.00000
    911.00        0.00000        0.00000
    912.00        0.00000        0.00000
    913.00        0.00000        0.00000
    914.00        0.00000        0.00000
    915.00        0.00000        0.00000
    916.00        0.00000        0.00000
    917.00        0.00000        0.00000
    918.00        0.00000        0.00000
    919.00        0.00000        0.00000
    920.00        0.00000        0.00000
    921.00        0.00000        0.00000
    922.00        0.00000        0.00000
    923.00        0.00000        0.00000
    924.00        0.00000        0.00000
    925.00        0.00000        0.00000
    926.00        0.00000        0.00000
    927.00        0.00000        0.00000
    928.00        0.00000        0.00000
    929.00        0.00000        0.00000
    930.00        0.00000        0.00000
    931.00        0.00000        0.00000
    932.00        0.00000        0.00000
    933.00        0.00000        0.00000
    934.00        0.00000        0.00000
    935.00        0.00000        0.00000
    936.00        0.00000        0.00000
    937.00        0.00000        0.00000
    938.00        0.00000        0.00000
    939.00        0.00000        0.00000
    940.00        0.00000        0.00000
    941.00        0.00000        0.00000
    942.00        0.00000        0.00000
    943.00        0.00000        0.00000
    944.00        0.00000        0.00000
    945.00        0.00000        0.00000
    946.00        0.00000        0.00000
    947.00        0.00000        0.00000
    948.00        0.00000        0.00000
    949.00        0.00000        0.00000
    950.00        0.00000        0.00000
    951.00        0.00000        0.00000
    952.00        0.00000        0.00000
    953.00        0.00000        0.00000
    954.00        0.00000        0.00000
    955.00        0.00000        0.00000
    956.00        0.00000        0.00000
    957.00        0.00000        0.00000
    958.00        0.00000        0.00000
    959.00        0.00000        0.00000
    960.00        0.00000        0.00000
    961.00        0.00000        0.00000
    962.00        0.00000        0.00000
    963.00        0.00000        0.00000
    964.00        0.00000        0.00000
    965.00        0.00000        0.00000
    966.00        0.00000        0.00000
    967.00        0.00000        0.00000
    968.00        0.00000        0.00000
    969.00        0.00000        0.00000
    970.00        0.00000        0.00000
    971.00        0.00000        0.00000
    972.00        0.00000        0.00000
    973.00        0.00000        0.00000
    974.00        0.00000        0.00000
    975.00        0.00000        0.00000
    976.00        0.00000        0.00000
    977.00        0.00000        0.00000
    978.00        0.00000        0.00000
    979.00        0.00000        0.00000
    980.00        0.00000        0.00000
    981.00        0.00000        0.00000
    982.00        0.00000        0.00000
    983.00        0.00000        0.00000
    984.00        0.00000        0.00000
    985.00        0.00000        0.00000
    986.00        0.00000        0.00000
    987.00        0.00000        0.00000
    988.00        0.00000        0.00000
    989.00        0.00000        0.00000
    990.00        0.00000        0.00000
    991.00        0.00000        0.00000
    992.00        0.00000        0.00000
    993.00        0.00000        0.00000
    994.00        0.00000        0.00000
    995.00        0.00000        0.00000
    996.00        0.00000        0.00000
    997.00        0.00000        0.00000
    998.00        0.00000        0.00000
    999.00        0.00000        0.00000
   1000.00        0.00000        0.00000
   1001.00        0.00000        0.00000
   1002.00        0.00000        0.00000
   1003.00        0.00000        0.00000
   1004.00        0.00000        0.00000
   1005.00        0.00000        0.00000
   1006.00        0.00000        0.00000
   1007.00        0.00000        0.00000
   1008.00        0.00000        0.00000
   1009.00        0.00000        0.00000
   1010.00        0.00000        0.00000
   1011.00        0.00000        0.00000
   1012.00        0.00000        0.00000
   1013.00        0.00000        0.00000
   1014.00        0.00000        0.00000
   1015.00        0.00000        0.00000
   1016.00        0.00000        0.00000
   1017.00        0.00000        0.00000
   1018.00        0.00000        0.00000
   1019.00        0.00000        0.00000
   1020.00        0.00000        0.00000
   1021.00        0.00000        0.00000
   1022.00        0.00000        0.00000
   1023.00        0.00000        0.00000
   1024.00        0.00000        0.00000
   1025.00        0.00000        0.00000
   1026.00        0.00000        0.00000
   1027.00        0.00000        0.00000
   1028.00        0.00000        0.00000
   1029.00        0.00000        0.00000
   1030.00        0.00000        0.00000
   1031.00        0.00000        0.00000
   1032.00        0.00000        0.00000
   1033.00        0.00000        0.00000
   1034.00        0.00000        0.00000
   1035.00        0.00000        0.00000
   1036.00        0.00000        0.00000
   1037.00        0.00000        0.00000
   1038.00        0.00000        0.00000
   1039.00        0.00000        0.00000
   1040.00        0.00000        0.00000
   1041.00        0.00000        0.00000
   1042.00        0.00000        0.00000
   1043.00        0.00000        0.00000
   1044.00        0.00000        0.00000
   1045.00        0.00000        0.00000
   1046.00        0.00000        0.00000
   1047.00        0.00000        0.00000
   1048.00        0.00000        0.00000
   1049.00        0.00000        0.00000
   1050.00        0.00000        0.00000
   1051.00        0.00000        0.00000
   1052.00        0.00000        0.00000
   1053.00        0.00000        0.00000
   1054.00        0.00000        0.00000
   1055.00        0.00000        0.00000
   1056.00        0.00000        0.00000
   1057.00        0.00000        0.00000
   1058.00        0.00000        0.00000
   1059.00        0.00000        0.00000
   1060.00        0.00000        0.00000
   1061.00        0.00000        0.00000
   1062.00        0.00000        0.00000
   1063.00        0.00000        0.00000
   1064.00        0.00000        0.00000
   1065.00        0.00000        0.00000
   1066.00        0.00000        0.00000
   1067.00        0.00000        0.00000
   1068.00        0.00000        0.00000
   1069.00        0.00000        0.00000
   1070.00        0.00000        0.00000
   1071.00        0.00000        0.00000
   1072.00        0.00000        0.00000
   1073.00        0.00000        0.00000
   1074.00        0.00000        0.00000
   1075.00        0.00000        0.00000
   1076.00        0.00000        0.00000
   1077.00        0.00000        0.00000
   1078.00        0.00000        0.00000
   1079.00        0.00000        0.00000
   1080.00        0.00000        0.00000
   1081.00        0.00000        0.00000
   1082.00        0.00000        0.00000
   1083.00        0.00000        0.00000
   1084.00        0.00000        0.00000
   1085.00        0.00000        0.00000
   1086.00        0.00000        0.00000
   1087.00        0.00000        0.00000
   1088.00        0.00000        0.00000
   1089.00        0.00000        0.00000
   1090.00        0.00000        0.00000
   1091.00        0.00000        0.00000
   1092.00        0.00000        0.00000
   1093.00        0.00000        0.00000
   1094.00        0.00000        0.00000
   1095.00        0.00000        0.00000
   1096.00        0.00000        0.00000
   1097.00        0.00000        0.00000
   1098.00        0.00000        0.00000
   1099.00        0.00000        0.00000
   1100.00        0.00000        0.00000
   1101.00        0.00000        0.00000
   1102.00        0.00000        0.00000
   1103.00        0.00000        0.00000
   1104.00        0.00000        0.00000
   1105.00        0.00000        0.00000
   1106.00        0.00000        0.00000
   1107.00        0.00000        0.00000
   1108.00        0.00000        0.00000
   1109.00        0.00000        0.00000
   1110.00        0.00000        0.00000
   1111.00        0.00000        0.00000
   1112.00        0.00000        0.00000
   1113.00        0.00000        0.00000
   1114.00        0.00000        0.00000
   1115.00        0.00000        0.00000
   1116.00        0.00000        0.00000
   1117.00        0.00000        0.00000
   1118.00        0.00000        0.00000
   1119.00        0.00000        0.00000
   1120.00        0.00000        0.00000
   1121.00        0.00000        0.00000
   1122.00        0.00000        0.00000
   1123.00        0.00000        0.00000
   1124.00        0.00000        0.00000
   1125.00        0.00000        0.00000
   1126.00        0.00000        0.00000
   1127.00        0.00000        0.00000
   1128.00        0.00000        0.00000
   1129.00        0.00000        0.00000
   1130.00        0.00000        0.00000
   1131.00        0.00000        0.00000
   1132.00        0.00000        0.00000
   1133.00        0.00000        0.00000
   1134.00        0.00000        0.00000
   1135.00        0.00000        0.00000
   1136.00        0.00000        0.00000
   1137.00        0.00000        0.00000
   1138.00        0.00000        0.00000
   1139.00        0.00000        0.00000
   1140.00        0.00000        0.00000
   1141.00        0.00000        0.00000
   1142.00        0.00000        0.00000
   1143.00        0.00000        0.00000
   1144.00        0.00000        0.00000
   1145.00        0.00000        0.00000
   1146.00        0.00000        0.00000
   1147.00        0.00000        0.00000
   1148.00        0.00000        0.00000
   1149.00        0.00000        0.00000
   1150.00        0.00000        0.00000
   1151.00        0.00000        0.00000
   1152.00        0.00000        0.00000
   1153.00        0.00000        0.00000
   1154.00        0.00000        0.00000
   1155.00        0.00000        0.00000
   1156.00        0.00000        0.00000
   1157.00        0.00000        0.00000
   1158.00        0.00000        0.00000
   1159.00        0.00000        0.00000
   1160.00        0.00000        0.00000
   1161.00        0.00000        0.00000
   1162.00        0.00000        0.00000
   1163.00        0.00000        0.00000
   1164.00        0.00000        0.00000
   1165.00        0.00000        0.00000
   1166.00        0.00000        0.00000
   1167.00        0.00000        0.00000
   1168.00        0.00000        0.00000
   1169.00        0.00000        0.00000
   1170.00        0.00000        0.00000
   1171.00        0.00000        0.00000
   1172.00        0.00000        0.00000
   1173.00        0.00000        0.00000
   1174.00        0.00000        0.00000
   1175.00        0.00000        0.00000
   1176.00        0.00000        0.00000
   1177.00        0.00000        0.00000
   1178.00        0.00000        0.00000
   1179.00        0.00000        0.00000
   1180.00        0.00000        0.00000
   1181.00        0.00000        0.00000
   1182.00        0.00000        0.00000
   1183.00        0.00000        0.00000
   1184.00        0.00000        0.00000
   1185.00        0.00000        0.00000
   1186.00        0.00000        0.00000
   1187.00        0.00000        0.00000
   1188.00        0.00000        0.00000
   1189.00        0.00000        0.00000
   1190.00        0.00000        0.00000
   1191.00        0.00000        0.00000
   1192.00        0.00000        0.00000
   1193.00        0.00000        0.00000
   1194.00        0.00000        0.00000
   1195.00        0.00000        0.00000
   1196.00        0.00000        0.00000
   1197.00        0.00000        0.00000
   1198.00        0.00000        0.00000
   1199.00        0.00000        0.00000
   1200.00        0.00000        0.00000
   1201.00        0.00000        0.00000
   1202.00        0.00000        0.00000
   1203.00        0.00000        0.00000
   1204.00        0.00000        0.00000
   1205.00        0.00000        0.00000
   1206.00        0.00000        0.00000
   1207.00        0.00000        0.00000
   1208.00        0.00000        0.00000
   1209.00        0.00000        0.00000
   1210.00        0.00000        0.00000
   1211.00        0.00000        0.00000
   1212.00        0.00000        0.00000
   1213.00        0.00000        0.00000
   1214.00        0.00000        0.00000
   1215.00        0.00000        0.00000
   1216.00        0.00000        0.00000
   1217.00        0.00000        0.00000
   1218.00        0.00000        0.00000
   1219.00        0.00000        0.00000
   1220.00        0.00000        0.00000
   1221.00        0.00000        0.00000
   1222.00        0.00000        0.00000
   1223.00        0.00000        0.00000
   1224.00        0.00000        0.00000
   1225.00        0.00000        0.00000
   1226.00        0.00000        0.00000
   1227.00        0.00000        0.00000
   1228.00        0.00000        0.00000
   1229.00        0.00000        0.00000
   1230.00        0.00000        0.00000
   1231.00        0.00000        0.00000
   1232.00        0.00000        0.00000
   1233.00        0.00000        0.00000
   1234.00        0.00000        0.00000
   1235.00        0.00000        0.00000
   1236.00        0.00000        0.00000
   1237.00        0.00000        0.00000
   1238.00        0.00000        0.00000
   1239.00        0.00000        0.00000
   1240.00        0.00000        0.00000
   1241.00        0.00000        0.00000
   1242.00        0.00000        0.00000
   1243.00        0.00000        0.00000
   1244.00        0.00000        0.00000
   1245.00        0.00000        0.00000
   1246.00        0.00000        0.00000
   1247.00        0.00000        0.00000
   1248.00        0.00000        0.00000
   1249.00        0.00000        0.00000
   1250.00        0.00000        0.00000
   1251.00        0.00000        0.00000
   1252.00        0.00000        0.00000
   1253.00        0.00000        0.00000
   1254.00        0.00000        0.00000
   1255.00        0.00000        0.00000
   1256.00        0.00000        0.00000
   1257.00        0.00000        0.00000
   1258.00        0.00000        0.00000
   1259.00        0.00000        0.00000
   1260.00        0.00000        0.00000
   1261.00        0.00000        0.00000
   1262.00        0.00000        0.00002
   1263.00        0.00000        0.00002
   1264.00        0.00000        0.00002
   1265.00        0.00000        0.00002
   1266.00        0.00000        0.00002
   1267.00        0.00000        0.00002
   1268.00        0.00000        0.00002
   1269.00        0.00000        0.00002
   1270.00        0.00000        0.00002
   1271.00        0.00000        0.00003
   1272.00        0.00000        0.00003
   1273.00        0.00000        0.00003
   1274.00        0.00000        0.00003
   1275.00        0.00000        0.00003
   1276.00        0.00000        0.00005
   1277.00        0.00000        0.00005
   1278.00        0.00000        0.00005
   1279.00        0.00000        0.00005
   1280.00        0.00000        0.00006
   1281.00        0.00000        0.00006
   1282.00        0.00000        0.00006
   1283.00        0.00000        0.00008
   1284.00        0.00000        0.00008
   1285.00        0.00000        0.00009
   1286.00        0.00000        0.00009
   1287.00        0.00000        0.00011
   1288.00        0.00000        0.00011
   1289.00        0.00000        0.00012
   1290.00        0.00000        0.00014
   1291.00        0.00000        0.00015
   1292.00        0.00000        0.00015
   1293.00        0.00000        0.00017
   1294.00        0.00000        0.00018
   1295.00        0.00000        0.00020
   1296.00        0.00000        0.00021
   1297.00        0.00000        0.00024
   1298.00        0.00000        0.00026
   1299.00        0.00000        0.00027
   1300.00        0.00000        0.00031
   1301.00        0.00000        0.00032
   1302.00        0.00000        0.00035
   1303.00        0.00000        0.00038
   1304.00        0.00000        0.00041
   1305.00        0.00000        0.00044
   1306.00        0.00000        0.00047
   1307.00        0.00000        0.00050
   1308.00        0.00000        0.00055
   1309.00        0.00000        0.00060
   1310.00        0.00000        0.00064
   1311.00        0.00000        0.00069
   1312.00        0.00000        0.00073
   1313.00        0.00000        0.00079
   1314.00        0.00000        0.00085
   1315.00        0.00000        0.00092
   1316.00        0.00000        0.00098
   1317.00        0.00000        0.00105
   1318.00        0.00000        0.00113
   1319.00        0.00000        0.00121
   1320.00        0.00000        0.00130
   1321.00        0.00000        0.00139
   1322.00        0.00000        0.00148
   1323.00        0.00000        0.00159
   1324.00        0.00000        0.00171
   1325.00        0.00000        0.00183
   1326.00        0.00000        0.00195
   1327.00        0.00000        0.00209
   1328.00        0.00000        0.00224
   1329.00        0.00000        0.00240
   1330.00        0.00000        0.00256
   1331.00        0.00000        0.00273
   1332.00        0.00000        0.00293
   1333.00        0.00000        0.00313
   1334.00        0.00000        0.00334
   1335.00        0.00000        0.00357
   1336.00        0.00000        0.00381
   1337.00        0.00000        0.00407
   1338.00        0.00000        0.00435
   1339.00        0.00000        0.00464
   1340.00        0.00000        0.00494
   1341.00        0.00000        0.00528
   1342.00        0.00000        0.00563
   1343.00        0.00000        0.00600
   1344.00        0.00000        0.00639
   1345.00        0.00000        0.00682
   1346.00        0.00000        0.00726
   1347.00        0.00000        0.00774
   1348.00        0.00000        0.00826
   1349.00        0.00000        0.00879
   1350.00        0.00000        0.00935
   1351.00        0.00000        0.00995
   1352.00        0.00000        0.01059
   1353.00        0.00000        0.01128
   1354.00        0.00000        0.01199
   1355.00        0.00000        0.01276
   1356.00        0.00000        0.01357
   1357.00        0.00000        0.01442
   1358.00        0.00000        0.01532
   1359.00        0.00000        0.01628
   1360.00        0.00000        0.01730
   1361.00        0.00000        0.01837
   1362.00        0.00000        0.01950
   1363.00        0.00000        0.02071
   1364.00        0.00000        0.02197
   1365.00        0.00000        0.02332
   1366.00        0.00000        0.02473
   1367.00        0.00000        0.02623
   1368.00        0.00000        0.02782
   1369.00        0.00000        0.02948
   1370.00        0.00000        0.03125
   1371.00        0.00000        0.03310
   1372.00        0.00000        0.03506
   1373.00        0.00000        0.03712
   1374.00        0.00000        0.03931
   1375.00        0.00000        0.04160
   1376.00        0.00000        0.04401
   1377.00        0.00000        0.04655
   1378.00        0.00000        0.04922
   1379.00        0.00000        0.05203
   1380.00        0.00000        0.05499
   1381.00        0.00000        0.05811
   1382.00        0.00000        0.06137
   1383.00        0.00000        0.06480
   1384.00        0.00000        0.06841
   1385.00        0.00000        0.07219
   1386.00        0.00000        0.07617
   1387.00        0.00000        0.08032
   1388.00        0.00000        0.08469
   1389.00        0.00000        0.08926
   1390.00        0.00000        0.09406
   1391.00        0.00000        0.09908
   1392.00        0.00000        0.10432
   1393.00        0.00000        0.10982
   1394.00        0.00000        0.11555
   1395.00        0.00000        0.12157
   1396.00        0.00000        0.12784
   1397.00        0.00000        0.13438
   1398.00        0.00000        0.14122
   1399.00        0.00000        0.14836
   1400.00        0.00000        0.15581
   1401.00        0.00000        0.16356
   1402.00        0.00000        0.17163
   1403.00        0.00000        0.18005
   1404.00        0.00000        0.18881
   1405.00        0.00000        0.19792
   1406.00        0.00000        0.20741
   1407.00        0.00000        0.21725
   1408.00        0.00000        0.22749
   1409.00        0.00000        0.23811
   1410.00        0.00000        0.24915
   1411.00        0.00000        0.26057
   1412.00        0.00000        0.27243
   1413.00        0.00000        0.28473
   1414.00        0.00000        0.29744
   1415.00        0.00000        0.31062
   1416.00        0.00000        0.32423
   1417.00        0.00000        0.33832
   1418.00        0.00000        0.35287
   1419.00        0.00000        0.36790
   1420.00        0.00000        0.38342
   1421.00        0.00000        0.39943
   1422.00        0.00000        0.41592
   1423.00        0.00000        0.43292
   1424.00        0.00000        0.45042
   1425.00        0.00000        0.46844
   1426.00        0.00000        0.48697
   1427.00        0.00000        0.50601
   1428.00        0.00000        0.52559
   1429.00        0.00000        0.54567
   1430.00        0.00000        0.56628
   1431.00        0.00000        0.58740
   1432.00        0.00000        0.60907
   1433.00        0.00000        0.63124
   1434.00        0.00000        0.65393
   1435.00        0.00000        0.67714
   1436.00        0.00000        0.70087
   1437.00        0.00000        0.72510
   1438.00        0.00000        0.74983
   1439.00        0.00000        0.77505
   1440.00        0.00000        0.80078
   1441.00        0.00000        0.82698
   1442.00        0.00000        0.85365
   1443.00        0.00000        0.88078
   1444.00        0.00000        0.90837
   1445.00        0.00000        0.93639
   1446.00        0.00000        0.96483
   1447.00        0.00000        0.99370
   1448.00        0.00000        1.02295
   1449.00        0.00000        1.05260
   1450.00        0.00000        1.08260
   1451.00        0.00000        1.11295
   1452.00        0.00000        1.14365
   1453.00        0.00000        1.17464
   1454.00        0.00000        1.20593
   1455.00        0.00000        1.23749
   1456.00        0.00000        1.26930
   1457.00        0.00000        1.30135
   1458.00        0.00000        1.33359
   1459.00        0.00000        1.36603
   1460.00        0.00000        1.39862
   1461.00        0.00000        1.43135
   1462.00        0.00000        1.46420
   1463.00        0.00000        1.49713
   1464.00        0.00000        1.53014
   1465.00        0.00000        1.56317
   1466.00        0.00000        1.59622
   1467.00        0.00000        1.62927
   1468.00        0.00000        1.66226
   1469.00        0.00000        1.69521
   1470.00        0.00000        1.72806
   1471.00        0.00000        1.76080
   1472.00        0.00000        1.79340
   1473.00        0.00000        1.82584
   1474.00        0.00000        1.85808
   1475.00        0.00000        1.89011
   1476.00        0.00000        1.92191
   1477.00        0.00000        1.95345
   1478.00        0.00000        1.98470
   1479.00        0.00000        2.01564
   1480.00        0.00000        2.04626
   1481.00        0.00000        2.07654
   1482.00        0.00000        2.10643
   1483.00        0.00000        2.13596
   1484.00        0.00000        2.16505
   1485.00        0.00000        2.19374
   1486.00        0.00000        2.22197
   1487.00        0.00000        2.24976
   1488.00        0.00000        2.27707
   1489.00        0.00000        2.30388
   1490.00        0.00000        2.33020
   1491.00        0.00000        2.35600
   1492.00        0.00000        2.38129
   1493.00        0.00000        2.40602
   1494.00        0.00000        2.43022
   1495.00        0.00000        2.45387
   1496.00        0.00000        2.47697
   1497.00        0.00000        2.49950
   1498.00        0.00000        2.52147
   1499.00        0.00000        2.54286
   1500.00        0.00000        2.56367
   1501.00        0.00000        2.58392
   1502.00        0.00000        2.60359
   1503.00        0.00000        2.62268
   1504.00        0.00000        2.64122
   1505.00        0.00000        2.65918
   1506.00        0.00000        2.67657
   1507.00        0.00000        2.69341
   1508.00        0.00000        2.70970
   1509.00        0.00000        2.72543
   1510.00        0.00000        2.74065
   1511.00        0.00000        2.75533
   1512.00        0.00000        2.76949
   1513.00        0.00000        2.78314
   1514.00        0.00000        2.79630
   1515.00        0.00000        2.80898
   1516.00        0.00000        2.82118
   1517.00        0.00000        2.83293
   1518.00        0.00000        2.84424
   1519.00        0.00000        2.85512
   1520.00        0.00000        2.86560
   1521.00        0.00000        2.87567
   1522.00        0.00000        2.88536
   1523.00        0.00000        2.89468
   1524.00        0.00000        2.90367
   1525.00        0.00000        2.91232
   1526.00        0.00000        2.92065
   1527.00        0.00000        2.92870
   1528.00        0.00000        2.93646
   1529.00        0.00000        2.94397
   1530.00        0.00000        2.95123
   1531.00        0.00000        2.95827
   1532.00        0.00000        2.96510
   1533.00        0.00000        2.97174
   1534.00        0.00000        2.97821
   1535.00        0.00000        2.98451
   1536.00        0.00000        2.99068
   1537.00        0.00000        2.99672
   1538.00        0.00000        3.00266
   1539.00        0.00000        3.00850
   1540.00        0.00000        3.01427
   1541.00        0.00000        3.01997
   1542.00        0.00000        3.02563
   1543.00        0.00000        3.03125
   1544.00        0.00000        3.03685
   1545.00        0.00000        3.04243
   1546.00        0.00000        3.04802
   1547.00        0.00000        3.05362
   1548.00        0.00000        3.05923
   1549.00        0.00000        3.06488
   1550.00        0.00000        3.07057
   1551.00        0.00000        3.07632
   1552.00        0.00000        3.08211
   1553.00        0.00000        3.08797
   1554.00        0.00000        3.09389
   1555.00        0.00000        3.09987
   1556.00        0.00000        3.10593
   1557.00        0.00000        3.11208
   1558.00        0.00000        3.11829
   1559.00        0.00000        3.12459
   1560.00        0.00000        3.13097
   1561.00        0.00000        3.13742
   1562.00        0.00000        3.14395
   1563.00        0.00000        3.15056
   1564.00        0.00000        3.15724
   1565.00        0.00000        3.16399
   1566.00        0.00000        3.17079
   1567.00        0.00000        3.17766
   1568.00        0.00000        3.18459
   1569.00        0.00000        3.19154
   1570.00        0.00000        3.19855
   1571.00        0.00000        3.20557
   1572.00        0.00000        3.21260
   1573.00        0.00000        3.21965
   1574.00        0.00000        3.22670
   1575.00        0.00000        3.23373
   1576.00        0.00000        3.24074
   1577.00        0.00000        3.24771
   1578.00        0.00000        3.25462
   1579.00        0.00000        3.26149
   1580.00        0.00000        3.26826
   1581.00        0.00000        3.27496
   1582.00        0.00000        3.28154
   1583.00        0.00000        3.28801
   1584.00        0.00000        3.29434
   1585.00        0.00000        3.30054
   1586.00        0.00000        3.30655
   1587.00        0.00000        3.31239
   1588.00        0.00000        3.31805
   1589.00        0.00000        3.32350
   1590.00        0.00000        3.32872
   1591.00        0.00000        3.33369
   1592.00        0.00000        3.33842
   1593.00        0.00000        3.34290
   1594.00        0.00000        3.34708
   1595.00        0.00000        3.35095
   1596.00        0.00000        3.35454
   1597.00        0.00000        3.35779
   1598.00        0.00000        3.36070
   1599.00        0.00000        3.36327
   1600.00        0.00000        3.36546
   1601.00        0.00000        3.36728
   1602.00        0.00000        3.36873
   1603.00        0.00000        3.36977
   1604.00        0.00000        3.37041
   1605.00        0.00000        3.37062
   1606.00        0.00000        3.37042
   1607.00        0.00000        3.36978
   1608.00        0.00000        3.36870
   1609.00        0.00000        3.36716
   1610.00        0.00000        3.36517
   1611.00        0.00000        3.36272
   1612.00        0.00000        3.35980
   1613.00        0.00000        3.35641
   1614.00        0.00000        3.35254
   1615.00        0.00000        3.34819
   1616.00        0.00000        3.34337
   1617.00        0.00000        3.33804
   1618.00        0.00000        3.33224
   1619.00        0.00000        3.32597
   1620.00        0.00000        3.31921
   1621.00        0.00000        3.31197
   1622.00        0.00000        3.30423
   1623.00        0.00000        3.29604
   1624.00        0.00000        3.28737
   1625.00        0.00000        3.27823
   1626.00        0.00000        3.26865
   1627.00        0.00000        3.25861
   1628.00        0.00000        3.24812
   1629.00        0.00000        3.23721
   1630.00        0.00000        3.22589
   1631.00        0.00000        3.21414
   1632.00        0.00000        3.20201
   1633.00        0.00000        3.18947
   1634.00        0.00000        3.17657
   1635.00        0.00000        3.16330
   1636.00        0.00000        3.14969
   1637.00        0.00000        3.13574
   1638.00        0.00000        3.12146
   1639.00        0.00000        3.10689
   1640.00        0.00000        3.09203
   1641.00        0.00000        3.07689
   1642.00        0.00000        3.06149
   1643.00        0.00000        3.04585
   1644.00        0.00000        3.03000
   1645.00        0.00000        3.01393
   1646.00        0.00000        2.99767
   1647.00        0.00000        2.98123
   1648.00        0.00000        2.96465
   1649.00        0.00000        2.94791
   1650.00        0.00000        2.93106
   1651.00        0.00000        2.91411
   1652.00        0.00000        2.89705
   1653.00        0.00000        2.87994
   1654.00        0.00000        2.86276
   1655.00        0.00000        2.84555
   1656.00        0.00000        2.82832
   1657.00        0.00000        2.81108
   1658.00        0.00000        2.79385
   1659.00        0.00000        2.77666
   1660.00        0.00000        2.75949
   1661.00        0.00000        2.74239
   1662.00        0.00000        2.72536
   1663.00        0.00000        2.70840
   1664.00        0.00000        2.69156
   1665.00        0.00000        2.67482
   1666.00        0.00000        2.65822
   1667.00        0.00000        2.64174
   1668.00        0.00000        2.62541
   1669.00        0.00000        2.60925
   1670.00        0.00000        2.59326
   1671.00        0.00000        2.57745
   1672.00        0.00000        2.56183
   1673.00        0.00000        2.54642
   1674.00        0.00000        2.53122
   1675.00        0.00000        2.51624
   1676.00        0.00000        2.50148
   1677.00        0.00000        2.48697
   1678.00        0.00000        2.47270
   1679.00        0.00000        2.45866
   1680.00        0.00000        2.44490
   1681.00        0.00000        2.43140
   1682.00        0.00000        2.41815
   1683.00        0.00000        2.40518
   1684.00        0.00000        2.39249
   1685.00        0.00000        2.38007
   1686.00        0.00000        2.36794
   1687.00        0.00000        2.35608
   1688.00        0.00000        2.34453
   1689.00        0.00000        2.33325
   1690.00        0.00000        2.32227
   1691.00        0.00000        2.31158
   1692.00        0.00000        2.30119
   1693.00        0.00000        2.29109
   1694.00        0.00000        2.28128
   1695.00        0.00000        2.27177
   1696.00        0.00000        2.26256
   1697.00        0.00000        2.25363
   1698.00        0.00000        2.24500
   1699.00        0.00000        2.23666
   1700.00        0.00000        2.22861
   1701.00        0.00000        2.22086
   1702.00        0.00000        2.21338
   1703.00        0.00000        2.20618
   1704.00        0.00000        2.19928
   1705.00        0.00000        2.19264
   1706.00        0.00000        2.18629
   1707.00        0.00000        2.18021
   1708.00        0.00000        2.17441
   1709.00        0.00000        2.16887
   1710.00        0.00000        2.16359
   1711.00        0.00000        2.15858
   1712.00        0.00000        2.15382
   1713.00        0.00000        2.14932
   1714.00        0.00000        2.14508
   1715.00        0.00000        2.14108
   1716.00        0.00000        2.13733
   1717.00        0.00000        2.13382
   1718.00        0.00000        2.13054
   1719.00        0.00000        2.12750
   1720.00        0.00000        2.12469
   1721.00        0.00000        2.12210
   1722.00        0.00000        2.11975
   1723.00        0.00000        2.11760
   1724.00        0.00000        2.11566
   1725.00        0.00000        2.11395
   1726.00        0.00000        2.11244
   1727.00        0.00000        2.11113
   1728.00        0.00000        2.11003
   1729.00        0.00000        2.10912
   1730.00        0.00000        2.10840
   1731.00        0.00000        2.10786
   1732.00        0.00000        2.10753
   1733.00        0.00000        2.10738
   1734.00        0.00000        2.10739
   1735.00        0.00000        2.10759
   1736.00        0.00000        2.10796
   1737.00        0.00000        2.10849
   1738.00        0.00000        2.10921
   1739.00        0.00000        2.11008
   1740.00        0.00000        2.11111
   1741.00        0.00000        2.11230
   1742.00        0.00000        2.11365
   1743.00        0.00000        2.11514
   1744.00        0.00000        2.11679
   1745.00        0.00000        2.11859
   1746.00        0.00000        2.12054
   1747.00        0.00000        2.12263
   1748.00        0.00000        2.12486
   1749.00        0.00000        2.12723
   1750.00        0.00000        2.12975
   1751.00        0.00000        2.13239
   1752.00        0.00000        2.13516
   1753.00        0.00000        2.13806
   1754.00        0.00000        2.14110
   1755.00        0.00000        2.14427
   1756.00        0.00000        2.14757
   1757.00        0.00000        2.15099
   1758.00        0.00000        2.15453
   1759.00        0.00000        2.15817
   1760.00        0.00000        2.16196
   1761.00        0.00000        2.16586
   1762.00        0.00000        2.16988
   1763.00        0.00000        2.17401
   1764.00        0.00000        2.17825
   1765.00        0.00000        2.18262
   1766.00        0.00000        2.18709
   1767.00        0.00000        2.19167
   1768.00        0.00000        2.19637
   1769.00        0.00000        2.20116
   1770.00        0.00000        2.20605
   1771.00        0.00000        2.21106
   1772.00        0.00000        2.21617
   1773.00        0.00000        2.22137
   1774.00        0.00000        2.22668
   1775.00        0.00000        2.23209
   1776.00        0.00000        2.23759
   1777.00        0.00000        2.24318
   1778.00        0.00000        2.24887
   1779.00        0.00000        2.25465
   1780.00        0.00000        2.26051
   1781.00        0.00000        2.26646
   1782.00        0.00000        2.27251
   1783.00        0.00000        2.27863
   1784.00        0.00000        2.28482
   1785.00        0.00000        2.29109
   1786.00        0.00000        2.29744
   1787.00        0.00000        2.30386
   1788.00        0.00000        2.31036
   1789.00        0.00000        2.31693
   1790.00        0.00000        2.32355
   1791.00        0.00000        2.33023
   1792.00        0.00000        2.33698
   1793.00        0.00000        2.34378
   1794.00        0.00000        2.35065
   1795.00        0.00000        2.35754
   1796.00        0.00000        2.36450
   1797.00        0.00000        2.37149
   1798.00        0.00000        2.37854
   1799.00        0.00000        2.38562
   1800.00        0.00000        2.39273
   1801.00        0.00000        2.39987
   1802.00        0.00000        2.40703
   1803.00        0.00000        2.41423
   1804.00        0.00000        2.42145
   1805.00        0.00000        2.42868
   1806.00        0.00000        2.43591
   1807.00        0.00000        2.44318
   1808.00        0.00000        2.45044
   1809.00        0.00000        2.45770
   1810.00        0.00000        2.46497
   1811.00        0.00000        2.47223
   1812.00        0.00000        2.47948
   1813.00        0.00000        2.48672
   1814.00        0.00000        2.49394
   1815.00        0.00000        2.50116
   1816.00        0.00000        2.50833
   1817.00        0.00000        2.51550
   1818.00        0.00000        2.52263
   1819.00        0.00000        2.52972
   1820.00        0.00000        2.53677
   1821.00        0.00000        2.54379
   1822.00        0.00000        2.55078
   1823.00        0.00000        2.55771
   1824.00        0.00000        2.56458
   1825.00        0.00000        2.57140
   1826.00        0.00000        2.57816
   1827.00        0.00000        2.58487
   1828.00        0.00000        2.59151
   1829.00        0.00000        2.59807
   1830.00        0.00000        2.60457
   1831.00        0.00000        2.61099
   1832.00        0.00000        2.61734
   1833.00        0.00000        2.62361
   1834.00        0.00000        2.62979
   1835.00        0.00000        2.63588
   1836.00        0.00000        2.64188
   1837.00        0.00000        2.64778
   1838.00        0.00000        2.65358
   1839.00        0.00000        2.65929
   1840.00        0.00000        2.66489
   1841.00        0.00000        2.67038
   1842.00        0.00000        2.67575
   1843.00        0.00000        2.68102
   1844.00        0.00000        2.68616
   1845.00        0.00000        2.69118
   1846.00        0.00000        2.69608
   1847.00        0.00000        2.70084
   1848.00        0.00000        2.70546
   1849.00        0.00000        2.70996
   1850.00        0.00000        2.71429
   1851.00        0.00000        2.71849
   1852.00        0.00000        2.72255
   1853.00        0.00000        2.72644
   1854.00        0.00000        2.73018
   1855.00        0.00000        2.73376
   1856.00        0.00000        2.73718
   1857.00        0.00000        2.74043
   1858.00        0.00000        2.74352
   1859.00        0.00000        2.74643
   1860.00        0.00000        2.74916
   1861.00        0.00000        2.75172
   1862.00        0.00000        2.75409
   1863.00        0.00000        2.75629
   1864.00        0.00000        2.75829
   1865.00        0.00000        2.76009
   1866.00        0.00000        2.76170
   1867.00        0.00000        2.76312
   1868.00        0.00000        2.76433
   1869.00        0.00000        2.76534
   1870.00        0.00000        2.76614
   1871.00        0.00000        2.76672
   1872.00        0.00000        2.76711
   1873.00        0.00000        2.76726
   1874.00        0.00000        2.76718
   1875.00        0.00000        2.76689
   1876.00        0.00000        2.76637
   1877.00        0.00000        2.76561
   1878.00        0.00000        2.76462
   1879.00        0.00000        2.76340
   1880.00        0.00000        2.76193
   1881.00        0.00000        2.76021
   1882.00        0.00000        2.75824
   1883.00        0.00000        2.75601
   1884.00        0.00000        2.75354
   1885.00        0.00000        2.75081
   1886.00        0.00000        2.74780
   1887.00        0.00000        2.74454
   1888.00        0.00000        2.74100
   1889.00        0.00000        2.73718
   1890.00        0.00000        2.73309
   1891.00        0.00000        2.72871
   1892.00        0.00000        2.72406
   1893.00        0.00000        2.71910
   1894.00        0.00000        2.71387
   1895.00        0.00000        2.70834
   1896.00        0.00000        2.70251
   1897.00        0.00000        2.69638
   1898.00        0.00000        2.68994
   1899.00        0.00000        2.68320
   1900.00        0.00000        2.67615
   1901.00        0.00000        2.66878
   1902.00        0.00000        2.66110
   1903.00        0.00000        2.65311
   1904.00        0.00000        2.64479
   1905.00        0.00000        2.63614
   1906.00        0.00000        2.62718
   1907.00        0.00000        2.61787
   1908.00        0.00000        2.60826
   1909.00        0.00000        2.59831
   1910.00        0.00000        2.58803
   1911.00        0.00000        2.57741
   1912.00        0.00000        2.56645
   1913.00        0.00000        2.55516
   1914.00        0.00000        2.54353
   1915.00        0.00000        2.53159
   1916.00        0.00000        2.51929
   1917.00        0.00000        2.50665
   1918.00        0.00000        2.49368
   1919.00        0.00000        2.48038
   1920.00        0.00000        2.46674
   1921.00        0.00000        2.45277
   1922.00        0.00000        2.43846
   1923.00        0.00000        2.42383
   1924.00        0.00000        2.40886
   1925.00        0.00000        2.39357
   1926.00        0.00000        2.37796
   1927.00        0.00000        2.36201
   1928.00        0.00000        2.34576
   1929.00        0.00000        2.32919
   1930.00        0.00000        2.31232
   1931.00        0.00000        2.29512
   1932.00        0.00000        2.27762
   1933.00        0.00000        2.25983
   1934.00        0.00000        2.24174
   1935.00        0.00000        2.22336
   1936.00        0.00000        2.20470
   1937.00        0.00000        2.18575
   1938.00        0.00000        2.16653
   1939.00        0.00000        2.14705
   1940.00        0.00000        2.12729
   1941.00        0.00000        2.10728
   1942.00        0.00000        2.08704
   1943.00        0.00000        2.06653
   1944.00        0.00000        2.04581
   1945.00        0.00000        2.02484
   1946.00        0.00000        2.00366
   1947.00        0.00000        1.98225
   1948.00        0.00000        1.96066
   1949.00        0.00000        1.93886
   1950.00        0.00000        1.91685
   1951.00        0.00000        1.89468
   1952.00        0.00000        1.87233
   1953.00        0.00000        1.84982
   1954.00        0.00000        1.82713
   1955.00        0.00000        1.80431
   1956.00        0.00000        1.78134
   1957.00        0.00000        1.75824
   1958.00        0.00000        1.73500
   1959.00        0.00000        1.71165
   1960.00        0.00000        1.68820
   1961.00        0.00000        1.66464
   1962.00        0.00000        1.64099
   1963.00        0.00000        1.61726
   1964.00        0.00000        1.59344
   1965.00        0.00000        1.56956
   1966.00        0.00000        1.54562
   1967.00        0.00000        1.52164
   1968.00        0.00000        1.49760
   1969.00        0.00000        1.47353
   1970.00        0.00000        1.44943
   1971.00        0.00000        1.42531
   1972.00        0.00000        1.40117
   1973.00        0.00000        1.37703
   1974.00        0.00000        1.35289
   1975.00        0.00000        1.32875
   1976.00        0.00000        1.30463
   1977.00        0.00000        1.28052
   1978.00        0.00000        1.25644
   1979.00        0.00000        1.23241
   1980.00        0.00000        1.20840
   1981.00        0.00000        1.18443
   1982.00        0.00000        1.16052
   1983.00        0.00000        1.13667
   1984.00        0.00000        1.11288
   1985.00        0.00000        1.08916
   1986.00        0.00000        1.06551
   1987.00        0.00000        1.04192
   1988.00        0.00000        1.01842
   1989.00        0.00000        0.99501
   1990.00        0.00000        0.97168
   1991.00        0.00000        0.94846
   1992.00        0.00000        0.92531
   1993.00        0.00000        0.90227
   1994.00        0.00000        0.87933
   1995.00        0.00000        0.85651
   1996.00        0.00000        0.83379
   1997.00        0.00000        0.81119
   1998.00        0.00000        0.78870
   1999.00        0.00000        0.76631
   2000.00        0.00000        0.74406
   2001.00        0.00000        0.72192
   2002.00        0.00000        0.69992
   2003.00        0.00000        0.67802
   2004.00        0.00000        0.65627
   2005.00        0.00000        0.63464
   2006.00        0.00000        0.61314
   2007.00        0.00000        0.59177
   2008.00        0.00000        0.57054
   2009.00        0.00000        0.54944
   2010.00        0.00000        0.52847
   2011.00        0.00000        0.50764
   2012.00        0.00000        0.48695
   2013.00        0.00000        0.46638
   2014.00        0.00000        0.44598
   2015.00        0.00000        0.42570
   2016.00        0.00000        0.40556
   2017.00        0.00000        0.38557
   2018.00        0.00000        0.36572
   2019.00        0.00000        0.34601
   2020.00        0.00000        0.32645
   2021.00        0.00000        0.30702
   2022.00        0.00000        0.28773
   2023.00        0.00000        0.26860
   2024.00        0.00000        0.24962
   2025.00        0.00000        0.23077
   2026.00        0.00000        0.21208
   2027.00        0.00000        0.19353
   2028.00        0.00000        0.17513
   2029.00        0.00000        0.15688
   2030.00        0.00000        0.13878
   2031.00        0.00000        0.12083
   2032.00        0.00000        0.10303
   2033.00        0.00000        0.08539
   2034.00        0.00000        0.06790
   2035.00        0.00000        0.05057
   2036.00        0.00000        0.03339
   2037.00        0.00000        0.01636
   2038.00        0.00000       -0.00050
   2039.00        0.00000       -0.01721
   2040.00        0.00000       -0.03375
   2041.00        0.00000       -0.05013
   2042.00        0.00000       -0.06635
   2043.00        0.00000       -0.08238
   2044.00        0.00000       -0.09827
   2045.00        0.00000       -0.11398
   2046.00        0.00000       -0.12952
   2047.00        0.00000       -0.14488
   2048.00        0.00000       -0.16006
   2049.00        0.00000       -0.17508
   2050.00        0.00000       -0.18991
   2051.00        0.00000       -0.20456
   2052.00        0.00000       -0.21902
   2053.00        0.00000       -0.23331
   2054.00        0.00000       -0.24741
   2055.00        0.00000       -0.26131
   2056.00        0.00000       -0.01514
   2057.00        0.00000       -0.02495
   2058.00        0.00000       -0.03453
   2059.00        0.00000       -0.04387
   2060.00        0.00000       -0.05296
   2061.00        0.00000       -0.06183
   2062.00        0.00000       -0.07045
   2063.00        0.00000       -0.07883
   2064.00        0.00000       -0.08696
   2065.00        0.00000       -0.09486
   2066.00        0.00000       -0.10252
   2067.00        0.00000       -0.10992
   2068.00        0.00000       -0.11710
   2069.00        0.00000       -0.12404
   2070.00        0.00000       -0.13072
   2071.00        0.00000       -0.13718
   2072.00        0.00000       -0.14339
   2073.00        0.00000       -0.14937
   2074.00        0.00000       -0.15512
   2075.00        0.00000       -0.16063
   2076.00        0.00000       -0.16591
   2077.00        0.00000       -0.17094
   2078.00        0.00000       -0.17577
   2079.00        0.00000       -0.18037
   2080.00        0.00000       -0.18475
   2081.00        0.00000       -0.18890
   2082.00        0.00000       -0.19286
   2083.00        0.00000       -0.19658
   2084.00        0.00000       -0.20010
   2085.00        0.00000       -0.20343
   2086.00        0.00000       -0.20654
   2087.00        0.00000       -0.20947
   2088.00        0.00000       -0.21220
   2089.00        0.00000       -0.21474
   2090.00        0.00000       -0.21710
   2091.00        0.00000       -0.21928
   2092.00        0.00000       -0.22128
   2093.00        0.00000       -0.22313
   2094.00        0.00000       -0.22481
   2095.00        0.00000       -0.22632
   2096.00        0.00000       -0.22768
   2097.00        0.00000       -0.22890
   2098.00        0.00000       -0.22997
   2099.00        0.00000       -0.23090
   2100.00        0.00000       -0.23170
   2101.00        0.00000       -0.23238
   2102.00        0.00000       -0.23293
   2103.00        0.00000       -0.23335
   2104.00        0.00000       -0.23369
   2105.00        0.00000       -0.23390
   2106.00        0.00000       -0.23402
   2107.00        0.00000       -0.23404
   2108.00        0.00000       -0.23398
   2109.00        0.00000       -0.23383
   2110.00        0.00000       -0.23358
   2111.00        0.00000       -0.23328
   2112.00        0.00000       -0.23289
   2113.00        0.00000       -0.23245
   2114.00        0.00000       -0.23195
   2115.00        0.00000       -0.23138
   2116.00        0.00000       -0.23076
   2117.00        0.00000       -0.23009
   2118.00        0.00000       -0.22937
   2119.00        0.00000       -0.22861
   2120.00        0.00000       -0.22781
   2121.00        0.00000       -0.22697
   2122.00        0.00000       -0.22610
   2123.00        0.00000       -0.22520
   2124.00        0.00000       -0.22427
   2125.00        0.00000       -0.22333
   2126.00        0.00000       -0.22235
   2127.00        0.00000       -0.22134
   2128.00        0.00000       -0.22032
   2129.00        0.00000       -0.21928
   2130.00        0.00000       -0.21822
   2131.00        0.00000       -0.21713
   2132.00        0.00000       -0.21603
   2133.00        0.00000       -0.21492
   2134.00        0.00000       -0.21379
   2135.00        0.00000       -0.21263
   2136.00        0.00000       -0.21147
   2137.00        0.00000       -0.21028
   2138.00        0.00000       -0.20906
   2139.00        0.00000       -0.20784
   2140.00        0.00000       -0.20657
   2141.00        0.00000       -0.20531
   2142.00        0.00000       -0.20399
   2143.00        0.00000       -0.20267
   2144.00        0.00000       -0.20129
   2145.00        0.00000       -0.19991
   2146.00        0.00000       -0.19847
   2147.00        0.00000       -0.19701
   2148.00        0.00000       -0.19550
   2149.00        0.00000       -0.19394
   2150.00        0.00000       -0.19234
   2151.00        0.00000       -0.19069
   2152.00        0.00000       -0.18900
   2153.00        0.00000       -0.18724
   2154.00        0.00000       -0.18542
   2155.00        0.00000       -0.18355
   2156.00        0.00000       -0.18161
   2157.00        0.00000       -0.17960
   2158.00        0.00000       -0.17752
   2159.00        0.00000       -0.17535
   2160.00        0.00000       -0.17313
   2161.00        0.00000       -0.17082
   2162.00        0.00000       -0.16843
   2163.00        0.00000       -0.16594
   2164.00        0.00000       -0.16338
   2165.00        0.00000       -0.16072
   2166.00        0.00000       -0.15797
   2167.00        0.00000       -0.15514
   2168.00        0.00000       -0.15219
   2169.00        0.00000       -0.14917
   2170.00        0.00000       -0.14603
   2171.00        0.00000       -0.14281
   2172.00        0.00000       -0.13948
   2173.00        0.00000       -0.13605
   2174.00        0.00000       -0.13252
   2175.00        0.00000       -0.12889
   2176.00        0.00000       -0.12517
   2177.00        0.00000       -0.12135
   2178.00        0.00000       -0.11743
   2179.00        0.00000       -0.11342
   2180.00        0.00000       -0.10933
   2181.00        0.00000       -0.10513
   2182.00        0.00000       -0.10086
   2183.00        0.00000       -0.09650
   2184.00        0.00000       -0.09207
   2185.00        0.00000       -0.08755
   2186.00        0.00000       -0.08298
   2187.00        0.00000       -0.07832
   2188.00        0.00000       -0.07362
   2189.00        0.00000       -0.06886
   2190.00        0.00000       -0.06406
   2191.00        0.00000       -0.05920
   2192.00        0.00000       -0.05432
   2193.00        0.00000       -0.04941
   2194.00        0.00000       -0.04448
   2195.00        0.00000       -0.03954
   2196.00        0.00000       -0.03459
   2197.00        0.00000       -0.02966
   2198.00        0.00000       -0.02473
   2199.00        0.00000       -0.01984
   2200.00        0.00000       -0.01497
   2201.00        0.00000       -0.01015
   2202.00        0.00000       -0.00537
   2203.00        0.00000       -0.00067
   2204.00        0.00000        0.00397
   2205.00        0.00000        0.00851
   2206.00        0.00000        0.01295
   2207.00        0.00000        0.01730
   2208.00        0.00000        0.02155
   2209.00        0.00000        0.02565
   2210.00        0.00000        0.02960
   2211.00        0.00000        0.03343
   2212.00        0.00000        0.03708
   2213.00        0.00000        0.04057
   2214.00        0.00000        0.04387
   2215.00        0.00000        0.04698
   2216.00        0.00000        0.04990
   2217.00        0.00000        0.05260
   2218.00        0.00000        0.05508
   2219.00        0.00000        0.05733
   2220.00        0.00000        0.05934
   2221.00        0.00000        0.06110
   2222.00        0.00000        0.06259
   2223.00        0.00000        0.06383
   2224.00        0.00000        0.06477
   2225.00        0.00000        0.06544
   2226.00        0.00000        0.06583
   2227.00        0.00000        0.06592
   2228.00        0.00000        0.06570
   2229.00        0.00000        0.06517
   2230.00        0.00000        0.06433
   2231.00        0.00000        0.06317
   2232.00        0.00000        0.06168
   2233.00        0.00000        0.05988
   2234.00        0.00000        0.05774
   2235.00        0.00000        0.05527
   2236.00        0.00000        0.05246
   2237.00        0.00000        0.04932
   2238.00        0.00000        0.04584
   2239.00        0.00000        0.04202
   2240.00        0.00000        0.03789
   2241.00        0.00000        0.03340
   2242.00        0.00000        0.02859
   2243.00        0.00000        0.02345
   2244.00        0.00000        0.01799
   2245.00        0.00000        0.01219
   2246.00        0.00000        0.00609
   2247.00        0.00000       -0.00032
   2248.00        0.00000       -0.00705
   2249.00        0.00000       -0.01407
   2250.00        0.00000       -0.02138
   2251.00        0.00000       -0.02898
   2252.00        0.00000       -0.03687
   2253.00        0.00000       -0.04500
   2254.00        0.00000       -0.05341
   2255.00        0.00000       -0.06206
   2256.00        0.00000       -0.07095
   2257.00        0.00000       -0.08008
   2258.00        0.00000       -0.08942
   2259.00        0.00000       -0.09895
   2260.00        0.00000       -0.10869
   2261.00        0.00000       -0.11861
   2262.00        0.00000       -0.12869
   2263.00        0.00000       -0.13893
   2264.00        0.00000       -0.14932
   2265.00        0.00000       -0.15982
   2266.00        0.00000       -0.17046
   2267.00        0.00000       -0.18117
   2268.00        0.00000       -0.19197
   2269.00        0.00000       -0.20285
   2270.00        0.00000       -0.21379
   2271.00        0.00000       -0.22476
   2272.00        0.00000       -0.23576
   2273.00        0.00000       -0.24677
   2274.00        0.00000       -0.25778
   2275.00        0.00000       -0.26877
   2276.00        0.00000       -0.27972
   2277.00        0.00000       -0.29063
   2278.00        0.00000       -0.30147
   2279.00        0.00000       -0.31224
   2280.00        0.00000       -0.32292
   2281.00        0.00000       -0.33348
   2282.00        0.00000       -0.34395
   2283.00        0.00000       -0.35426
   2284.00        0.00000       -0.36444
   2285.00        0.00000       -0.37445
   2286.00        0.00000       -0.38429
   2287.00        0.00000       -0.39395
   2288.00        0.00000       -0.40343
   2289.00        0.00000       -0.41269
   2290.00        0.00000       -0.42172
   2291.00        0.00000       -0.43054
   2292.00        0.00000       -0.43912
   2293.00        0.00000       -0.44745
   2294.00        0.00000       -0.45552
   2295.00        0.00000       -0.46333
   2296.00        0.00000       -0.47087
   2297.00        0.00000       -0.47812
   2298.00        0.00000       -0.48509
   2299.00        0.00000       -0.49176
   2300.00        0.00000       -0.49814
   2301.00        0.00000       -0.50420
   2302.00        0.00000       -0.50996
   2303.00        0.00000       -0.51540
   2304.00        0.00000       -0.52052
   2305.00        0.00000       -0.52533
   2306.00        0.00000       -0.52982
   2307.00        0.00000       -0.53398
   2308.00        0.00000       -0.53781
   2309.00        0.00000       -0.54132
   2310.00        0.00000       -0.54449
   2311.00        0.00000       -0.54735
   2312.00        0.00000       -0.54988
   2313.00        0.00000       -0.55208
   2314.00        0.00000       -0.55397
   2315.00        0.00000       -0.55554
   2316.00        0.00000       -0.55679
   2317.00        0.00000       -0.55772
   2318.00        0.00049       -0.55836
   2319.00        0.00098       -0.55870
   2320.00        0.00146       -0.55873
   2321.00        0.00195       -0.55849
   2322.00        0.00244       -0.55794
   2323.00        0.00293       -0.55713
   2324.00        0.00342       -0.55603
   2325.00        0.00391       -0.55469
   2326.00        0.00439       -0.55307
   2327.00        0.00488       -0.55122
   2328.00        0.00537       -0.54913
   2329.00        0.00586       -0.54680
   2330.00        0.00635       -0.54427
   2331.00        0.00684       -0.54150
   2332.00        0.00732       -0.53854
   2333.00        0.00781       -0.53540
   2334.00        0.00830       -0.53206
   2335.00        0.00879       -0.52855
   2336.00        0.00928       -0.52489
   2337.00        0.00977       -0.52107
   2338.00        0.01025       -0.51711
   2339.00        0.01074       -0.51302
   2340.00        0.01123       -0.50880
   2341.00        0.01172       -0.50449
   2342.00        0.01221       -0.50008
   2343.00        0.01270       -0.49557
   2344.00        0.01318       -0.49100
   2345.00        0.01367       -0.48636
   2346.00        0.01416       -0.48166
   2347.00        0.01465       -0.47691
   2348.00        0.01514       -0.47214
   2349.00        0.01562       -0.46733
   2350.00        0.01611       -0.46252
   2351.00        0.01660       -0.45770
   2352.00        0.01660       -0.45290
   2353.00        0.01660       -0.44809
   2354.00        0.01660       -0.44331
   2355.00        0.01660       -0.43858
   2356.00        0.01660       -0.43388
   2357.00        0.01660       -0.42924
   2358.00        0.01660       -0.42465
   2359.00        0.01660       -0.42014
   2360.00        0.01660       -0.41568
   2361.00        0.01660       -0.41132
   2362.00        0.01660       -0.40704
   2363.00        0.01660       -0.40286
   2364.00        0.01660       -0.39877
   2365.00        0.01660       -0.39479
   2366.00        0.01660       -0.39093
   2367.00        0.01660       -0.38718
   2368.00        0.01660       -0.38356
   2369.00        0.01660       -0.38005
   2370.00        0.01660       -0.37668
   2371.00        0.01660       -0.37343
   2372.00        0.01660       -0.37032
   2373.00        0.01660       -0.36734
   2374.00        0.01660       -0.36452
   2375.00        0.01660       -0.36182
   2376.00        0.01660       -0.35927
   2377.00        0.01660       -0.35686
   2378.00        0.01660       -0.35458
   2379.00        0.01660       -0.35246
   2380.00        0.01660       -0.35048
   2381.00        0.01660       -0.34863
   2382.00        0.01660       -0.34694
   2383.00        0.01660       -0.34537
   2384.00        0.01660       -0.34393
   2385.00        0.01660       -0.34265
   2386.00        0.01660       -0.54623
   2387.00        0.01660       -0.54535
   2388.00        0.01660       -0.54456
   2389.00        0.01660       -0.54385
   2390.00        0.01660       -0.54323
   2391.00        0.01660       -0.54269
   2392.00        0.01660       -0.54222
   2393.00        0.01660       -0.54182
   2394.00        0.01660       -0.54150
   2395.00        0.01660       -0.54124
   2396.00        0.01660       -0.54105
   2397.00        0.01660       -0.54089
   2398.00        0.01660       -0.54080
   2399.00        0.01660       -0.54074
   2400.00        0.01660       -0.54073
   2401.00        0.01660       -0.54074
   2402.00        0.01660       -0.54079
   2403.00        0.01660       -0.54085
   2404.00        0.01660       -0.54092
   2405.00        0.01660       -0.54100
   2406.00        0.01660       -0.54109
   2407.00        0.01660       -0.54117
   2408.00        0.01660       -0.54124
   2409.00        0.01660       -0.54131
   2410.00        0.01660       -0.54134
   2411.00        0.01660       -0.54134
   2412.00        0.01660       -0.54131
   2413.00        0.01660       -0.54123
   2414.00        0.01660       -0.54112
   2415.00        0.01660       -0.54094
   2416.00        0.01660       -0.54071
   2417.00        0.01660       -0.54042
   2418.00        0.01660       -0.54005
   2419.00        0.01660       -0.53961
   2420.00        0.01660       -0.53909
   2421.00        0.01660       -0.53848
   2422.00        0.01660       -0.53778
   2423.00        0.01660       -0.53699
   2424.00        0.01660       -0.53609
   2425.00        0.01660       -0.53508
   2426.00        0.01660       -0.53397
   2427.00        0.01660       -0.53275
   2428.00        0.01660       -0.53140
   2429.00        0.01660       -0.52994
   2430.00        0.01660       -0.52834
   2431.00        0.01660       -0.52663
   2432.00        0.01660       -0.52478
   2433.00        0.01660       -0.52280
   2434.00        0.01660       -0.52068
   2435.00        0.01660       -0.51842
   2436.00        0.01660       -0.51601
   2437.00        0.01709       -0.51347
   2438.00        0.01758       -0.51079
   2439.00        0.01807       -0.50797
   2440.00        0.01855       -0.50499
   2441.00        0.01855       -0.50188
   2442.00        0.01855       -0.49861
   2443.00        0.01855       -0.49521
   2444.00        0.01855       -0.49165
   2445.00        0.01855       -0.48795
   2446.00        0.01855       -0.48410
   2447.00        0.01855       -0.48012
   2448.00        0.01855       -0.47598
   2449.00        0.01855       -0.47171
   2450.00        0.01855       -0.46730
   2451.00        0.01855       -0.46275
   2452.00        0.01855       -0.45807
   2453.00        0.01855       -0.45326
   2454.00        0.01855       -0.44832
   2455.00        0.01855       -0.44324
   2456.00        0.01855       -0.43803
   2457.00        0.01855       -0.43271
   2458.00        0.01855       -0.42728
   2459.00        0.01855       -0.42171
   2460.00        0.01855       -0.41605
   2461.00        0.01855       -0.41026
   2462.00        0.01855       -0.40439
   2463.00        0.01855       -0.39839
   2464.00        0.01855       -0.39232
   2465.00        0.01855       -0.38614
   2466.00        0.01855       -0.37988
   2467.00        0.01855       -0.37354
   2468.00        0.01855       -0.36710
   2469.00        0.01855       -0.36060
   2470.00        0.01855       -0.35402
   2471.00        0.01855       -0.34737
   2472.00        0.01855       -0.34065
   2473.00        0.01855       -0.33389
   2474.00        0.01855       -0.32707
   2475.00        0.01855       -0.32019
   2476.00        0.01855       -0.31328
   2477.00        0.01855       -0.30632
   2478.00        0.01855       -0.29932
   2479.00        0.01855       -0.29230
   2480.00        0.01855       -0.28523
   2481.00        0.01855       -0.27815
   2482.00        0.01855       -0.27104
   2483.00        0.01855       -0.26393
   2484.00        0.01855       -0.25681
   2485.00        0.01855       -0.24966
   2486.00        0.01855       -0.24252
   2487.00        0.01855       -0.23538
   2488.00        0.01855       -0.22824
   2489.00        0.01855       -0.22112
   2490.00        0.01855       -0.21400
   2491.00        0.01855       -0.20689
   2492.00        0.01855       -0.19980
   2493.00        0.01855       -0.19273
   2494.00        0.01855       -0.18568
   2495.00        0.01855       -0.17867
   2496.00        0.01855       -0.17168
   2497.00        0.01855       -0.16470
   2498.00        0.01855       -0.15778
   2499.00        0.01855       -0.15088
   2500.00        0.01855       -0.14403
   2501.00        0.01855       -0.13721
   2502.00        0.01855       -0.13043
   2503.00        0.01855       -0.12370
   2504.00        0.01855       -0.11700
   2505.00        0.01855       -0.11037
   2506.00        0.01855       -0.10378
   2507.00        0.01855       -0.09723
   2508.00        0.01855       -0.09073
   2509.00        0.01855       -0.08427
   2510.00        0.01855       -0.07788
   2511.00        0.01855       -0.07155
   2512.00        0.01855       -0.06525
   2513.00        0.01855       -0.05902
   2514.00        0.01855       -0.05284
   2515.00        0.01855       -0.04671
   2516.00        0.01855       -0.04063
   2517.00        0.01855       -0.03461
   2518.00        0.01855       -0.02864
   2519.00        0.01855       -0.02274
   2520.00        0.01855       -0.01688
   2521.00        0.01855       -0.01108
   2522.00        0.01855       -0.00533
   2523.00        0.01855        0.00037
   2524.00        0.01855        0.00601
   2525.00        0.01855        0.01161
   2526.00        0.01855        0.01715
   2527.00        0.01855        0.02264
   2528.00        0.01855        0.02808
   2529.00        0.01855        0.03348
   2530.00        0.01855        0.03882
   2531.00        0.01855        0.04411
   2532.00        0.01855        0.04936
   2533.00        0.01855        0.05457
   2534.00        0.01855        0.05971
   2535.00        0.01855        0.06482
   2536.00        0.01855        0.06990
   2537.00        0.01855        0.07492
   2538.00        0.01855        0.07991
   2539.00        0.01855        0.08485
   2540.00        0.01855        0.08975
   2541.00        0.01855        0.09462
   2542.00        0.01855        0.09946
   2543.00        0.01855        0.10425
   2544.00        0.01855        0.10899
   2545.00        0.01855        0.11372
   2546.00        0.01855        0.11841
   2547.00        0.01855        0.12305
   2548.00        0.01855        0.12767
   2549.00        0.01855        0.13225
   2550.00        0.01855        0.13681
   2551.00        0.01855        0.14133
   2552.00        0.01855        0.14581
   2553.00        0.01855        0.15027
   2554.00        0.01855        0.15468
   2555.00        0.01855        0.15907
   2556.00        0.01855        0.16344
   2557.00        0.01855        0.16776
   2558.00        0.01855        0.17206
   2559.00        0.01855        0.17632
   2560.00        0.01855        0.18054
   2561.00        0.01855        0.18475
   2562.00        0.01855        0.18892
   2563.00        0.01855        0.19305
   2564.00        0.01855        0.19716
   2565.00        0.01855        0.20123
   2566.00        0.01855        0.20526
   2567.00        0.01855        0.20927
   2568.00        0.01855        0.21324
   2569.00        0.01855        0.21718
   2570.00        0.01855        0.22107
   2571.00        0.01855        0.22495
   2572.00        0.01855        0.22876
   2573.00        0.01855        0.23254
   2574.00        0.01855        0.23630
   2575.00        0.01855        0.24001
   2576.00        0.01855        0.24367
   2577.00        0.01855        0.24728
   2578.00        0.01855        0.25085
   2579.00        0.01855        0.25439
   2580.00        0.01855        0.25787
   2581.00        0.01855        0.26131
   2582.00        0.01855        0.26469
   2583.00        0.01855        0.26802
   2584.00        0.01855        0.27130
   2585.00        0.01855        0.27452
   2586.00        0.01855        0.27769
   2587.00        0.01855        0.28079
   2588.00        0.01855        0.28384
   2589.00        0.01855        0.28682
   2590.00        0.01855        0.28973
   2591.00        0.01855        0.29257
   2592.00        0.01855        0.29535
   2593.00        0.01855        0.29805
   2594.00        0.01855        0.30067
   2595.00        0.01855        0.30324
   2596.00        0.01855        0.30571
   2597.00        0.01855        0.30809
   2598.00        0.01855        0.31041
   2599.00        0.01855        0.31262
   2600.00        0.01855        0.31476
   2601.00        0.01855        0.31680
   2602.00        0.01855        0.31876
   2603.00        0.01855        0.32062
   2604.00        0.01855        0.32239
   2605.00        0.01855        0.32405
   2606.00        0.01855        0.32562
   2607.00        0.01855        0.32709
   2608.00        0.01855        0.32846
   2609.00        0.01855        0.32971
   2610.00        0.01855        0.33087
   2611.00        0.01855        0.33192
   2612.00        0.01855        0.33286
   2613.00        0.01855        0.33368
   2614.00        0.01855        0.33438
   2615.00        0.01855        0.33499
   2616.00        0.01855        0.33546
   2617.00        0.01855        0.33583
   2618.00        0.01855        0.33609
   2619.00        0.01855        0.33623
   2620.00        0.01855        0.33624
   2621.00        0.01855        0.33614
   2622.00        0.01855        0.33591
   2623.00        0.01855        0.33557
   2624.00        0.01855        0.33511
   2625.00        0.01855        0.33453
   2626.00        0.01855        0.33383
   2627.00        0.01855        0.33302
   2628.00        0.01855        0.33209
   2629.00        0.01855        0.33104
   2630.00        0.01855        0.32988
   2631.00        0.01855        0.32860
   2632.00        0.01855        0.32721
   2633.00        0.01855        0.32571
   2634.00        0.01904        0.32410
   2635.00        0.01953        0.32239
   2636.00        0.02002        0.32057
   2637.00        0.02051        0.31865
   2638.00        0.02100        0.31662
   2639.00        0.02148        0.31450
   2640.00        0.02197        0.31229
   2641.00        0.02246        0.30998
   2642.00        0.02295        0.30759
   2643.00        0.02344        0.30511
   2644.00        0.02393        0.30255
   2645.00        0.02393        0.29993
   2646.00        0.02393        0.29723
   2647.00        0.02393        0.29445
   2648.00        0.02393        0.29161
   2649.00        0.02393        0.28871
   2650.00        0.02393        0.28577
   2651.00        0.02393        0.28276
   2652.00        0.02393        0.27971
   2653.00        0.02393        0.27663
   2654.00        0.02393        0.27350
   2655.00        0.02393        0.27034
   2656.00        0.02393        0.26717
   2657.00        0.02393        0.26396
   2658.00        0.02393        0.26076
   2659.00        0.02393        0.25752
   2660.00        0.02393        0.25430
   2661.00        0.02393        0.25107
   2662.00        0.02393        0.24785
   2663.00        0.02393        0.24464
   2664.00        0.02393        0.24146
   2665.00        0.02393        0.23828
   2666.00        0.02393        0.23514
   2667.00        0.02393        0.23203
   2668.00        0.02393        0.22894
   2669.00        0.02393        0.22592
   2670.00        0.02393        0.22293
   2671.00        0.02393        0.22000
   2672.00        0.02393        0.21712
   2673.00        0.02393        0.21429
   2674.00        0.02393        0.21155
   2675.00        0.02393        0.20886
   2676.00        0.02393        0.20625
   2677.00        0.02393        0.20372
   2678.00        0.02393        0.20126
   2679.00        0.02393        0.19890
   2680.00        0.02393        0.19661
   2681.00        0.02393        0.19441
   2682.00        0.02393        0.19232
   2683.00        0.02393        0.19031
   2684.00        0.02393        0.18840
   2685.00        0.02393        0.18660
   2686.00        0.02393        0.18489
   2687.00        0.02393        0.18329
   2688.00        0.02393        0.18179
   2689.00        0.02393        0.18040
   2690.00        0.02393        0.17912
   2691.00        0.02393        0.17796
   2692.00        0.02393        0.17691
   2693.00        0.02393        0.17596
   2694.00        0.02393        0.17513
   2695.00        0.02393        0.17441
   2696.00        0.02393        0.17380
   2697.00        0.02393        0.17328
   2698.00        0.02393        0.17288
   2699.00        0.02393        0.17259
   2700.00        0.02393        0.17241
   2701.00        0.02393        0.17232
   2702.00        0.02393        0.17233
   2703.00        0.02393        0.17244
   2704.00        0.02393        0.17265
   2705.00        0.02393        0.17294
   2706.00        0.02393        0.17334
   2707.00        0.02393        0.17381
   2708.00        0.02393        0.17438
   2709.00        0.02393        0.17502
   2710.00        0.02393        0.17574
   2711.00        0.02393        0.17653
   2712.00        0.02393        0.17740
   2713.00        0.02393        0.17833
   2714.00        0.02393        0.17932
   2715.00        0.02393        0.18039
   2716.00        0.02393        0.18150
   2717.00        0.02393        0.18266
   2718.00        0.02393        0.18388
   2719.00        0.02393        0.18513
   2720.00        0.02393        0.18643
   2721.00        0.02393        0.18777
   2722.00        0.02393        0.18915
   2723.00        0.02393        0.19055
   2724.00        0.02393        0.19197
   2725.00        0.02393        0.19342
   2726.00        0.02393        0.19489
   2727.00        0.02393        0.19637
   2728.00        0.02393        0.19786
   2729.00        0.02393        0.19937
   2730.00        0.02393        0.20088
   2731.00        0.02393        0.20239
   2732.00        0.02393        0.20390
   2733.00        0.02393        0.20541
   2734.00        0.02393        0.20691
   2735.00        0.02393        0.20840
   2736.00        0.02393        0.20988
   2737.00        0.02393        0.21136
   2738.00        0.02393        0.21281
   2739.00        0.02393        0.21425
   2740.00        0.02393        0.21567
   2741.00        0.02393        0.21707
   2742.00        0.02393        0.21844
   2743.00        0.02393        0.21979
   2744.00        0.02393        0.22112
   2745.00        0.02393        0.22241
   2746.00        0.02393        0.22369
   2747.00        0.02393        0.22493
   2748.00        0.02344        0.22615
   2749.00        0.02295        0.22734
   2750.00        0.02295        0.22850
   2751.00        0.02295        0.22964
   2752.00        0.02295        0.23074
   2753.00        0.02295        0.23181
   2754.00        0.02295        0.23286
   2755.00        0.02295        0.23389
   2756.00        0.02295        0.23486
   2757.00        0.02295        0.23584
   2758.00        0.02295        0.23677
   2759.00        0.02295        0.23769
   2760.00        0.02295        0.23857
   2761.00        0.02295        0.23944
   2762.00        0.02295        0.24028
   2763.00        0.02295        0.24109
   2764.00        0.02295        0.24190
   2765.00        0.02295        0.24268
   2766.00        0.02295        0.24344
   2767.00        0.02295        0.24419
   2768.00        0.02295        0.24490
   2769.00        0.02295        0.24562
   2770.00        0.02295        0.24632
   2771.00        0.02295        0.24701
   2772.00        0.02295        0.24770
   2773.00        0.02295        0.24837
   2774.00        0.02295        0.24902
   2775.00        0.02295        0.24968
   2776.00        0.02295        0.25032
   2777.00        0.02295        0.25098
   2778.00        0.02295        0.25162
   2779.00        0.02295        0.25226
   2780.00        0.02295        0.25290
   2781.00        0.02295        0.25354
   2782.00        0.02295        0.25417
   2783.00        0.02295        0.25481
   2784.00        0.02295        0.25546
   2785.00        0.02295        0.25610
   2786.00        0.02295        0.25676
   2787.00        0.02295        0.25740
   2788.00        0.02295        0.25807
   2789.00        0.02295        0.25873
   2790.00        0.02295        0.25940
   2791.00        0.02295        0.26007
   2792.00        0.02295        0.26074
   2793.00        0.02295        0.26143
   2794.00        0.02295        0.26210
   2795.00        0.02295        0.26279
   2796.00        0.02295        0.26349
   2797.00        0.02295        0.26418
   2798.00        0.02295        0.26488
   2799.00        0.02295        0.26556
   2800.00        0.02295        0.26627
   2801.00        0.02295        0.26695
   2802.00        0.02295        0.26764
   2803.00        0.02295        0.26833
   2804.00        0.02295        0.26901
   2805.00        0.02295        0.26968
   2806.00        0.02295        0.27036
   2807.00        0.02295        0.27101
   2808.00        0.02295        0.27167
   2809.00        0.02295        0.27229
   2810.00        0.02295        0.27292
   2811.00        0.02295        0.27353
   2812.00        0.02295        0.27411
   2813.00        0.02295        0.27467
   2814.00        0.02295        0.27522
   2815.00        0.02295        0.27574
   2816.00        0.02295        0.27625
   2817.00        0.02295        0.27672
   2818.00        0.02295        0.27716
   2819.00        0.02295        0.27757
   2820.00        0.02295        0.27795
   2821.00        0.02295        0.27831
   2822.00        0.02295        0.27861
   2823.00        0.02295        0.27888
   2824.00        0.02295        0.27913
   2825.00        0.02295        0.27933
   2826.00        0.02295        0.27948
   2827.00        0.02295        0.27960
   2828.00        0.02295        0.27966
   2829.00        0.02295        0.27969
   2830.00        0.02295        0.27968
   2831.00        0.02295        0.27960
   2832.00        0.02295        0.27950
   2833.00        0.02295        0.27934
   2834.00        0.02295        0.27913
   2835.00        0.02295        0.27887
   2836.00        0.02295        0.27856
   2837.00        0.02295        0.27821
   2838.00        0.02295        0.27780
   2839.00        0.02295        0.27734
   2840.00        0.02295        0.27684
   2841.00        0.02295        0.27629
   2842.00        0.02295        0.27570
   2843.00        0.02295        0.27504
   2844.00        0.02295        0.27435
   2845.00        0.02295        0.27361
   2846.00        0.02295        0.27283
   2847.00        0.02295        0.27199
   2848.00        0.02295        0.27112
   2849.00        0.02295        0.27020
   2850.00        0.02295        0.26924
   2851.00        0.02246        0.26825
   2852.00        0.02197        0.26721
   2853.00        0.02148        0.26614
   2854.00        0.02100        0.26505
   2855.00        0.02051        0.26390
   2856.00        0.02002        0.26274
   2857.00        0.01953        0.26154
   2858.00        0.01904        0.26031
   2859.00        0.01855        0.25906
   2860.00        0.01807        0.25780
   2861.00        0.01758        0.25650
   2862.00        0.01709        0.25519
   2863.00        0.01660        0.25386
   2864.00        0.01611        0.25250
   2865.00        0.01562        0.25114
   2866.00        0.01514        0.24979
   2867.00        0.01465        0.24840
   2868.00        0.01465        0.24701
   2869.00        0.01465        0.24562
   2870.00        0.01465        0.24423
   2871.00        0.01465        0.24283
   2872.00        0.01465        0.24144
   2873.00        0.01465        0.24005
   2874.00        0.01465        0.23866
   2875.00        0.01465        0.23727
   2876.00        0.01465        0.23590
   2877.00        0.01465        0.23453
   2878.00        0.01465        0.23318
   2879.00        0.01465        0.23184
   2880.00        0.01465        0.23050
   2881.00        0.01465        0.22919
   2882.00        0.01465        0.22789
   2883.00        0.01465        0.22661
   2884.00        0.01465        0.22536
   2885.00        0.01465        0.22411
   2886.00        0.01465        0.22289
   2887.00        0.01465        0.22169
   2888.00        0.01465        0.22052
   2889.00        0.01465        0.21936
   2890.00        0.01416        0.21823
   2891.00        0.01367        0.21713
   2892.00        0.01318        0.21605
   2893.00        0.01270        0.21498
   2894.00        0.01221        0.21396
   2895.00        0.01172        0.21295
   2896.00        0.01123        0.21198
   2897.00        0.01074        0.21101
   2898.00        0.01025        0.21008
   2899.00        0.00977        0.20918
   2900.00        0.00928        0.20830
   2901.00        0.00879        0.20744
   2902.00        0.00830        0.20662
   2903.00        0.00781        0.20583
   2904.00        0.00732        0.20505
   2905.00        0.00684        0.20430
   2906.00        0.00635        0.20357
   2907.00        0.00586        0.20287
   2908.00        0.00537        0.20219
   2909.00        0.00488        0.20154
   2910.00        0.00439        0.20091
   2911.00        0.00391        0.20030
   2912.00        0.00342        0.19972
   2913.00        0.00293        0.19917
   2914.00        0.00244        0.19864
   2915.00        0.00195        0.19814
   2916.00        0.00146        0.19765
   2917.00        0.00098        0.19717
   2918.00        0.00049        0.19675
   2919.00        0.00000        0.19632
   2920.00       -0.00049        0.19594
   2921.00       -0.00098        0.19557
   2922.00       -0.00146        0.19522
   2923.00       -0.00195        0.19490
   2924.00       -0.00195        0.19461
   2925.00       -0.00195        0.19434
   2926.00       -0.00195        0.19411
   2927.00       -0.00195        0.19388
   2928.00       -0.00195        0.19370
   2929.00       -0.00195        0.19353
   2930.00       -0.00195        0.19339
   2931.00       -0.00195        0.19328
   2932.00       -0.00195        0.19321
   2933.00       -0.00195        0.19316
   2934.00       -0.00195        0.19313
   2935.00       -0.00244        0.19315
   2936.00       -0.00293        0.19319
   2937.00       -0.00342        0.19328
   2938.00       -0.00391        0.19339
   2939.00       -0.00439        0.19354
   2940.00       -0.00488        0.19373
   2941.00       -0.00537        0.19394
   2942.00       -0.00586        0.19420
   2943.00       -0.00635        0.19450
   2944.00       -0.00684        0.19484
   2945.00       -0.00732        0.19521
   2946.00       -0.00781        0.19562
   2947.00       -0.00830        0.19608
   2948.00       -0.00879        0.19658
   2949.00       -0.00928        0.19711
   2950.00       -0.00977        0.19769
   2951.00       -0.01025        0.19833
   2952.00       -0.01074        0.19901
   2953.00       -0.01123        0.19972
   2954.00       -0.01172        0.20049
   2955.00       -0.01221        0.20129
   2956.00       -0.01270        0.20215
   2957.00       -0.01318        0.20305
   2958.00       -0.01367        0.20399
   2959.00       -0.01416        0.20499
   2960.00       -0.01465        0.20602
   2961.00       -0.01514        0.20709
   2962.00       -0.01562        0.20822
   2963.00       -0.01611        0.20940
   2964.00       -0.01660        0.21060
   2965.00       -0.01709        0.21185
   2966.00       -0.01758        0.21315
   2967.00       -0.01807        0.21449
   2968.00       -0.01855        0.21585
   2969.00       -0.01904        0.21727
   2970.00       -0.01953        0.21870
   2971.00       -0.02002        0.22017
   2972.00       -0.02051        0.22168
   2973.00       -0.02100        0.22321
   2974.00       -0.02148        0.22476
   2975.00       -0.02197        0.22633
   2976.00       -0.02246        0.22794
   2977.00       -0.02246        0.22955
   2978.00       -0.02246        0.23119
   2979.00       -0.02246        0.23282
   2980.00       -0.02246        0.23447
   2981.00       -0.02246        0.23611
   2982.00       -0.02246        0.23776
   2983.00       -0.02246        0.23941
   2984.00       -0.02246        0.24106
   2985.00       -0.02246        0.24268
   2986.00       -0.02246        0.24429
   2987.00       -0.02246        0.24588
   2988.00       -0.02246        0.24745
   2989.00       -0.02246        0.24899
   2990.00       -0.02246        0.25050
   2991.00       -0.02246        0.25198
   2992.00       -0.02246        0.25342
   2993.00       -0.02246        0.25479
   2994.00       -0.02246        0.25613
   2995.00       -0.02246        0.25742
   2996.00       -0.02246        0.25864
   2997.00       -0.02295        0.25980
   2998.00       -0.02344        0.26088
   2999.00       -0.02393        0.26190
   3000.00       -0.02441        0.26285
   3001.00       -0.02490        0.26370
   3002.00       -0.02539        0.26448
   3003.00       -0.02588        0.26515
   3004.00       -0.02637        0.26575
   3005.00       -0.02686        0.26624
   3006.00       -0.02734        0.26662
   3007.00       -0.02783        0.26691
   3008.00       -0.02783        0.26707
   3009.00       -0.02783        0.26712
   3010.00       -0.02783        0.26706
   3011.00       -0.02783        0.26688
   3012.00       -0.02783        0.26657
   3013.00       -0.02783        0.26614
   3014.00       -0.02783        0.26558
   3015.00       -0.02783        0.26488
   3016.00       -0.02783        0.26405
   3017.00       -0.02783        0.26308
   3018.00       -0.02783        0.26196
   3019.00       -0.02783        0.26071
   3020.00       -0.02783        0.25932
   3021.00       -0.02783        0.25778
   3022.00       -0.02783        0.25609
   3023.00       -0.02783        0.25426
   3024.00       -0.02783        0.25227
   3025.00       -0.02783        0.25015
   3026.00       -0.02783        0.24786
   3027.00       -0.02783        0.24544
   3028.00       -0.02783        0.24287
   3029.00       -0.02783        0.24014
   3030.00       -0.02783        0.23727
   3031.00       -0.02783        0.23425
   3032.00       -0.02783        0.23109
   3033.00       -0.02783        0.22778
   3034.00       -0.02783        0.22433
   3035.00       -0.02783        0.22075
   3036.00       -0.02783        0.21701
   3037.00       -0.02783        0.21315
   3038.00       -0.02783        0.20915
   3039.00       -0.02783        0.20503
   3040.00       -0.02783        0.20078
   3041.00       -0.02783        0.19640
   3042.00       -0.02783        0.19189
   3043.00       -0.02783        0.18727
   3044.00       -0.02783        0.18254
   3045.00       -0.02783        0.17770
   3046.00       -0.02783        0.17276
   3047.00       -0.02783        0.16771
   3048.00       -0.02783        0.16258
   3049.00       -0.02783        0.15735
   3050.00       -0.02783        0.15202
   3051.00       -0.02783        0.14662
   3052.00       -0.02734        0.14114
   3053.00       -0.02686        0.13560
   3054.00       -0.02637        0.12999
   3055.00       -0.02588        0.12431
   3056.00       -0.02539        0.11858
   3057.00       -0.02490        0.11279
   3058.00       -0.02441        0.10698
   3059.00       -0.02393        0.10112
   3060.00       -0.02344        0.09521
   3061.00       -0.02295        0.08929
   3062.00       -0.02246        0.08336
   3063.00       -0.02197        0.07739
   3064.00       -0.02148        0.07143
   3065.00       -0.02100        0.06544
   3066.00       -0.02051        0.05948
   3067.00       -0.02002        0.05351
   3068.00       -0.01953        0.04756
   3069.00       -0.01904        0.04163
   3070.00       -0.01855        0.03572
   3071.00       -0.01855        0.02983
   3072.00       -0.01855        0.02399
   3073.00       -0.01855        0.01819
   3074.00       -0.01855        0.01242
   3075.00       -0.01855        0.00670
   3076.00       -0.01855        0.00104
   3077.00       -0.01855       -0.00456
   3078.00       -0.01855       -0.01010
   3079.00       -0.01855       -0.01556
   3080.00       -0.01855       -0.02097
   3081.00       -0.01855       -0.02629
   3082.00       -0.01855       -0.03154
   3083.00       -0.01855       -0.03670
   3084.00       -0.01855       -0.04176
   3085.00       -0.01855       -0.04674
   3086.00       -0.01855       -0.05162
   3087.00       -0.01855       -0.05641
   3088.00       -0.01855       -0.06110
   3089.00       -0.01855       -0.06569
   3090.00       -0.01855       -0.07016
   3091.00       -0.01855       -0.07452
   3092.00       -0.01855       -0.07878
   3093.00       -0.01855       -0.08293
   3094.00       -0.01855       -0.08696
   3095.00       -0.01855       -0.09087
   3096.00       -0.01855       -0.09467
   3097.00       -0.01855       -0.09834
   3098.00       -0.01855       -0.10190
   3099.00       -0.01855       -0.10533
   3100.00       -0.01855       -0.10864
   3101.00       -0.01855       -0.11183
   3102.00       -0.01855       -0.11488
   3103.00       -0.01855       -0.11783
   3104.00       -0.01855       -0.12064
   3105.00       -0.01855       -0.12332
   3106.00       -0.01855       -0.12589
   3107.00       -0.01855       -0.12833
   3108.00       -0.01855       -0.13065
   3109.00       -0.01855       -0.13284
   3110.00       -0.01807       -0.13490
   3111.00       -0.01758       -0.13686
   3112.00       -0.01709       -0.13869
   3113.00       -0.01660       -0.14038
   3114.00       -0.01611       -0.14197
   3115.00       -0.01562       -0.14343
   3116.00       -0.01514       -0.14479
   3117.00       -0.01465       -0.14603
   3118.00       -0.01416       -0.14714
   3119.00       -0.01367       -0.14815
   3120.00       -0.01318       -0.14905
   3121.00       -0.01270       -0.14983
   3122.00       -0.01221       -0.15050
   3123.00       -0.01172       -0.15106
   3124.00       -0.01123       -0.15154
   3125.00       -0.01074       -0.15189
   3126.00       -0.01025       -0.15215
   3127.00       -0.00977       -0.15230
   3128.00       -0.00928       -0.15236
   3129.00       -0.00879       -0.15233
   3130.00       -0.00830       -0.15219
   3131.00       -0.00781       -0.15196
   3132.00       -0.00732       -0.15164
   3133.00       -0.00684       -0.15125
   3134.00       -0.00635       -0.15074
   3135.00       -0.00586       -0.15016
   3136.00       -0.00537       -0.14949
   3137.00       -0.00488       -0.14874
   3138.00       -0.00439       -0.14792
   3139.00       -0.00391       -0.14700
   3140.00       -0.00342       -0.14601
   3141.00       -0.00293       -0.14494
   3142.00       -0.00244       -0.14380
   3143.00       -0.00195       -0.14259
   3144.00       -0.00146       -0.14131
   3145.00       -0.00098       -0.13995
   3146.00       -0.00049       -0.13852
   3147.00        0.00000       -0.13704
   3148.00        0.00049       -0.13547
   3149.00        0.00098       -0.13385
   3150.00        0.00146       -0.13216
   3151.00        0.00195       -0.13042
   3152.00        0.00244       -0.12860
   3153.00        0.00293       -0.12672
   3154.00        0.00342       -0.12480
   3155.00        0.00391       -0.12282
   3156.00        0.00439       -0.12077
   3157.00        0.00488       -0.11867
   3158.00        0.00537       -0.11652
   3159.00        0.00586       -0.11430
   3160.00        0.00635       -0.11205
   3161.00        0.00684       -0.10974
   3162.00        0.00732       -0.10738
   3163.00        0.00781       -0.10497
   3164.00        0.00830       -0.10251
   3165.00        0.00879       -0.09999
   3166.00        0.00928       -0.09744
   3167.00        0.00977       -0.09485
   3168.00        0.01025       -0.09219
   3169.00        0.01074       -0.08951
   3170.00        0.01123       -0.08679
   3171.00        0.01123       -0.08401
   3172.00        0.01123       -0.08121
   3173.00        0.01123       -0.07835
   3174.00        0.01123       -0.07547
   3175.00        0.01123       -0.07256
   3176.00        0.01123       -0.06961
   3177.00        0.01123       -0.06662
   3178.00        0.01123       -0.06360
   3179.00        0.01123       -0.06055
   3180.00        0.01123       -0.05748
   3181.00        0.01123       -0.05438
   3182.00        0.01123       -0.05125
   3183.00        0.01123       -0.04810
   3184.00        0.01123       -0.04494
   3185.00        0.01123       -0.04175
   3186.00        0.01123       -0.03854
   3187.00        0.01123       -0.03532
   3188.00        0.01123       -0.03209
   3189.00        0.01123       -0.02885
   3190.00        0.01123       -0.02560
   3191.00        0.01123       -0.02235
   3192.00        0.01123       -0.01910
   3193.00        0.01123       -0.01585
   3194.00        0.01123       -0.01260
   3195.00        0.01123       -0.00935
   3196.00        0.01123       -0.00612
   3197.00        0.01123       -0.00290
   3198.00        0.01123        0.00031
   3199.00        0.01123        0.00348
   3200.00        0.01123        0.00665
   3201.00        0.01123        0.00980
   3202.00        0.01123        0.01289
   3203.00        0.01074        0.01598
   3204.00        0.01025        0.01901
   3205.00        0.00977        0.02202
   3206.00        0.00928        0.02498
   3207.00        0.00879        0.02789
   3208.00        0.00830        0.03076
   3209.00        0.00781        0.03357
   3210.00        0.00732        0.03633
   3211.00        0.00732        0.03902
   3212.00        0.00732        0.04166
   3213.00        0.00732        0.04420
   3214.00        0.00732        0.04669
   3215.00        0.00732        0.04912
   3216.00        0.00732        0.05145
   3217.00        0.00732        0.05370
   3218.00        0.00732        0.05586
   3219.00        0.00732        0.05794
   3220.00        0.00732        0.05992
   3221.00        0.00732        0.06180
   3222.00        0.00732        0.06358
   3223.00        0.00732        0.06526
   3224.00        0.00732        0.06683
   3225.00        0.00732        0.06830
   3226.00        0.00732        0.06966
   3227.00        0.00732        0.07089
   3228.00        0.00732        0.07201
   3229.00        0.00732        0.07300
   3230.00        0.00732        0.07387
   3231.00        0.00732        0.07460
   3232.00        0.00732        0.07523
   3233.00        0.00732        0.07570
   3234.00        0.00732        0.07605
   3235.00        0.00732        0.07625
   3236.00        0.00732        0.07632
   3237.00        0.00732        0.07625
   3238.00        0.00732        0.07603
   3239.00        0.00732        0.07568
   3240.00        0.00732        0.07518
   3241.00        0.00732        0.07454
   3242.00        0.00732        0.07375
   3243.00        0.00732        0.07280
   3244.00        0.00732        0.07172
   3245.00        0.00732        0.07047
   3246.00        0.00732        0.06909
   3247.00        0.00732        0.06755
   3248.00        0.00732        0.06586
   3249.00        0.00732        0.06403
   3250.00        0.00732        0.06204
   3251.00        0.00732        0.05991
   3252.00        0.00732        0.05762
   3253.00        0.00732        0.05519
   3254.00        0.00732        0.05261
   3255.00        0.00732        0.04988
   3256.00        0.00732        0.04701
   3257.00        0.00732        0.04401
   3258.00        0.00732        0.04085
   3259.00        0.00732        0.03755
   3260.00        0.00732        0.03413
   3261.00        0.00732        0.03056
   3262.00        0.00732        0.02686
   3263.00        0.00732        0.02303
   3264.00        0.00732        0.01907
   3265.00        0.00684        0.01498
   3266.00        0.00635        0.01077
   3267.00        0.00586        0.00644
   3268.00        0.00537        0.00198
   3269.00        0.00488       -0.00258
   3270.00        0.00439       -0.00726
   3271.00        0.00391       -0.01204
   3272.00        0.00342       -0.01694
   3273.00        0.00293       -0.02193
   3274.00        0.00244       -0.02702
   3275.00        0.00195       -0.03221
   3276.00        0.00146       -0.03751
   3277.00        0.00098       -0.04288
   3278.00        0.00098       -0.04832
   3279.00        0.00098       -0.05388
   3280.00        0.00098       -0.05949
   3281.00        0.00098       -0.06519
   3282.00        0.00098       -0.07095
   3283.00        0.00098       -0.07678
   3284.00        0.00098       -0.08269
   3285.00        0.00098       -0.08865
   3286.00        0.00098       -0.09467
   3287.00        0.00098       -0.10074
   3288.00        0.00098       -0.10687
   3289.00        0.00098       -0.11304
   3290.00        0.00098       -0.11926
   3291.00        0.00098       -0.12552
   3292.00        0.00098       -0.13182
   3293.00        0.00098       -0.13815
   3294.00        0.00098       -0.14452
   3295.00        0.00098       -0.15091
   3296.00        0.00098       -0.15733
   3297.00        0.00098       -0.16379
   3298.00        0.00098       -0.17024
   3299.00        0.00098       -0.17673
   3300.00        0.00098       -0.18323
   3301.00        0.00098       -0.18974
   3302.00        0.00098       -0.19626
   3303.00        0.00098       -0.20279
   3304.00        0.00098       -0.20934
   3305.00        0.00098       -0.21587
   3306.00        0.00146       -0.22241
   3307.00        0.00195       -0.22894
   3308.00        0.00244       -0.23547
   3309.00        0.00293       -0.24200
   3310.00        0.00342       -0.24854
   3311.00        0.00391       -0.25505
   3312.00        0.00439       -0.26155
   3313.00        0.00488       -0.26805
   3314.00        0.00537       -0.27454
   3315.00        0.00586       -0.28099
   3316.00        0.00635       -0.28745
   3317.00        0.00684       -0.29388
   3318.00        0.00732       -0.30029
   3319.00        0.00781       -0.30669
   3320.00        0.00830       -0.31306
   3321.00        0.00879       -0.31941
   3322.00        0.00928       -0.32574
   3323.00        0.00977       -0.33205
   3324.00        0.01025       -0.33832
   3325.00        0.01074       -0.34457
   3326.00        0.01172       -0.35080
   3327.00        0.01270       -0.35701
   3328.00        0.01367       -0.36317
   3329.00        0.01465       -0.36931
   3330.00        0.01562       -0.37543
   3331.00        0.01660       -0.38150
   3332.00        0.01758       -0.38754
   3333.00        0.01855       -0.39357
   3334.00        0.01953       -0.39955
   3335.00        0.02051       -0.40549
   3336.00        0.02148       -0.41141
   3337.00        0.02246       -0.41728
   3338.00        0.02344       -0.42313
   3339.00        0.02441       -0.42892
   3340.00        0.02539       -0.43469
   3341.00        0.02637       -0.44041
   3342.00        0.02734       -0.44611
   3343.00        0.02832       -0.45175
   3344.00        0.02930       -0.45735
   3345.00        0.03027       -0.46292
   3346.00        0.03125       -0.46843
   3347.00        0.03223       -0.47391
   3348.00        0.03320       -0.47934
   3349.00        0.03418       -0.48473
   3350.00        0.03516       -0.49005
   3351.00        0.03613       -0.49535
   3352.00        0.03711       -0.50058
   3353.00        0.03760       -0.50577
   3354.00        0.03809       -0.51089
   3355.00        0.03857       -0.51598
   3356.00        0.03906       -0.52100
   3357.00        0.03955       -0.52597
   3358.00        0.04004       -0.53087
   3359.00        0.04053       -0.53572
   3360.00        0.04102       -0.54051
   3361.00        0.04150       -0.54523
   3362.00        0.04199       -0.54990
   3363.00        0.04248       -0.55449
   3364.00        0.04297       -0.55902
   3365.00        0.04346       -0.56348
   3366.00        0.04395       -0.56787
   3367.00        0.04443       -0.57217
   3368.00        0.04492       -0.57642
   3369.00        0.04541       -0.58058
   3370.00        0.04590       -0.58467
   3371.00        0.04639       -0.58868
   3372.00        0.04688       -0.59261
   3373.00        0.04736       -0.59645
   3374.00        0.04785       -0.60020
   3375.00        0.04834       -0.60388
   3376.00        0.04883       -0.60747
   3377.00        0.04932       -0.61096
   3378.00        0.04980       -0.61436
   3379.00        0.04980       -0.61768
   3380.00        0.04980       -0.62088
   3381.00        0.04980       -0.62399
   3382.00        0.04980       -0.62701
   3383.00        0.04980       -0.62993
   3384.00        0.04980       -0.63274
   3385.00        0.04980       -0.63544
   3386.00        0.04980       -0.63805
   3387.00        0.04980       -0.64055
   3388.00        0.04980       -0.64293
   3389.00        0.04980       -0.64520
   3390.00        0.04980       -0.64737
   3391.00        0.04980       -0.64941
   3392.00        0.04980       -0.65135
   3393.00        0.04980       -0.65318
   3394.00        0.04980       -0.65488
   3395.00        0.04980       -0.65646
   3396.00        0.04932       -0.65793
   3397.00        0.04883       -0.65927
   3398.00        0.04834       -0.66049
   3399.00        0.04785       -0.66159
   3400.00        0.04736       -0.66257
   3401.00        0.04688       -0.66342
   3402.00        0.04639       -0.66414
   3403.00        0.04590       -0.66475
   3404.00        0.04541       -0.66521
   3405.00        0.04492       -0.66556
   3406.00        0.04443       -0.66577
   3407.00        0.04346       -0.66586
   3408.00        0.04248       -0.66582
   3409.00        0.04150       -0.66563
   3410.00        0.04053       -0.66533
   3411.00        0.03955       -0.66490
   3412.00        0.03857       -0.66434
   3413.00        0.03760       -0.66364
   3414.00        0.03662       -0.66281
   3415.00        0.03564       -0.66185
   3416.00        0.03418       -0.66077
   3417.00        0.03271       -0.65955
   3418.00        0.03125       -0.65820
   3419.00        0.02979       -0.65672
   3420.00        0.02832       -0.65511
   3421.00        0.02686       -0.65337
   3422.00        0.02539       -0.65150
   3423.00        0.02344       -0.64951
   3424.00        0.02148       -0.64738
   3425.00        0.01953       -0.64514
   3426.00        0.01758       -0.64276
   3427.00        0.01562       -0.64027
   3428.00        0.01367       -0.63765
   3429.00        0.01123       -0.63490
   3430.00        0.00879       -0.63203
   3431.00        0.00635       -0.62904
   3432.00        0.00391       -0.62593
   3433.00        0.00146       -0.62271
   3434.00       -0.00098       -0.61935
   3435.00       -0.00391       -0.61591
   3436.00       -0.00684       -0.61234
   3437.00       -0.00977       -0.60864
   3438.00       -0.01270       -0.60486
   3439.00       -0.01562       -0.60095
   3440.00       -0.01855       -0.59694
   3441.00       -0.02148       -0.59283
   3442.00       -0.02490       -0.58861
   3443.00       -0.02832       -0.58430
   3444.00       -0.03174       -0.57988
   3445.00       -0.03516       -0.57538
   3446.00       -0.03857       -0.57077
   3447.00       -0.04199       -0.56607
   3448.00       -0.04541       -0.56129
   3449.00       -0.04932       -0.55643
   3450.00       -0.05322       -0.55147
   3451.00       -0.05713       -0.54643
   3452.00       -0.06104       -0.54132
   3453.00       -0.06494       -0.53613
   3454.00       -0.06885       -0.53087
   3455.00       -0.07275       -0.52553
   3456.00       -0.07666       -0.52013
   3457.00       -0.08057       -0.51466
   3458.00       -0.08447       -0.50912
   3459.00       -0.08838       -0.50352
   3460.00       -0.09229       -0.49788
   3461.00       -0.09619       -0.49217
   3462.00       -0.10010       -0.48640
   3463.00       -0.10449       -0.48061
   3464.00       -0.10889       -0.47475
   3465.00       -0.11328       -0.46884
   3466.00       -0.11768       -0.46289
   3467.00       -0.12207       -0.45691
   3468.00       -0.12646       -0.45090
   3469.00       -0.13086       -0.44484
   3470.00       -0.13477       -0.43875
   3471.00       -0.13867       -0.43263
   3472.00       -0.14258       -0.42648
   3473.00       -0.14648       -0.42030
   3474.00       -0.15039       -0.41411
   3475.00       -0.15430       -0.40790
   3476.00       -0.15820       -0.40166
   3477.00       -0.16211       -0.39540
   3478.00       -0.16602       -0.38914
   3479.00       -0.16992       -0.38286
   3480.00       -0.17383       -0.37656
   3481.00       -0.17773       -0.37025
   3482.00       -0.18115       -0.36394
   3483.00       -0.18457       -0.35762
   3484.00       -0.18799       -0.35130
   3485.00       -0.19141       -0.34497
   3486.00       -0.19482       -0.33864
   3487.00       -0.19824       -0.33231
   3488.00       -0.20166       -0.32597
   3489.00       -0.20459       -0.31964
   3490.00       -0.20752       -0.31331
   3491.00       -0.21045       -0.30698
   3492.00       -0.21338       -0.30064
   3493.00       -0.21631       -0.29433
   3494.00       -0.21875       -0.28801
   3495.00       -0.22119       -0.28169
   3496.00       -0.22363       -0.27539
   3497.00       -0.22607       -0.26909
   3498.00       -0.22852       -0.26280
   3499.00       -0.23047       -0.25652
   3500.00       -0.23242       -0.25024
   3501.00       -0.23438       -0.24399
   3502.00       -0.23633       -0.23772
   3503.00       -0.23828       -0.23148
   3504.00       -0.23975       -0.22523
   3505.00       -0.24121       -0.21901
   3506.00       -0.24268       -0.21278
   3507.00       -0.24414       -0.20659
   3508.00       -0.24512       -0.20038
   3509.00       -0.24609       -0.19420
   3510.00       -0.24707       -0.18802
   3511.00       -0.24805       -0.18185
   3512.00       -0.24902       -0.17570
   3513.00       -0.24951       -0.16957
   3514.00       -0.25000       -0.16344
   3515.00       -0.25049       -0.15732
   3516.00       -0.25098       -0.15121
   3517.00       -0.25098       -0.14513
   3518.00       -0.25098       -0.13905
   3519.00       -0.25098       -0.13300
   3520.00       -0.25098       -0.12694
   3521.00       -0.25098       -0.12091
   3522.00       -0.25049       -0.11490
   3523.00       -0.25000       -0.10890
   3524.00       -0.24951       -0.10292
   3525.00       -0.24902       -0.09695
   3526.00       -0.24805       -0.09100
   3527.00       -0.24707       -0.08508
   3528.00       -0.24609       -0.07918
   3529.00       -0.24512       -0.07329
   3530.00       -0.24365       -0.06743
   3531.00       -0.24219       -0.06160
   3532.00       -0.24072       -0.05579
   3533.00       -0.23926       -0.05000
   3534.00       -0.23779       -0.04425
   3535.00       -0.23584       -0.03851
   3536.00       -0.23389       -0.03282
   3537.00       -0.23193       -0.02716
   3538.00       -0.22998       -0.02155
   3539.00       -0.22754       -0.01595
   3540.00       -0.22510       -0.01039
   3541.00       -0.22266       -0.00488
   3542.00       -0.22021        0.00060
   3543.00       -0.21777        0.00601
   3544.00       -0.21484        0.01140
   3545.00       -0.21191        0.01674
   3546.00       -0.20898        0.02202
   3547.00       -0.20605        0.02725
   3548.00       -0.20312        0.03242
   3549.00       -0.19971        0.03755
   3550.00       -0.19629        0.04262
   3551.00       -0.19287        0.04762
   3552.00       -0.18945        0.05255
   3553.00       -0.18604        0.05743
   3554.00       -0.18213        0.06224
   3555.00       -0.17822        0.06697
   3556.00       -0.17432        0.07164
   3557.00       -0.17041        0.07622
   3558.00       -0.16602        0.08073
   3559.00       -0.16162        0.08516
   3560.00       -0.15723        0.08951
   3561.00       -0.15283        0.09377
   3562.00       -0.14844        0.09795
   3563.00       -0.14404        0.10202
   3564.00       -0.13916        0.10602
   3565.00       -0.13428        0.10991
   3566.00       -0.12939        0.11371
   3567.00       -0.12451        0.11742
   3568.00       -0.11963        0.12102
   3569.00       -0.11426        0.12451
   3570.00       -0.10889        0.12790
   3571.00       -0.10352        0.13116
   3572.00       -0.09814        0.13434
   3573.00       -0.09277        0.13739
   3574.00       -0.08740        0.14034
   3575.00       -0.08203        0.14314
   3576.00       -0.07617        0.14584
   3577.00       -0.07031        0.14842
   3578.00       -0.06445        0.15086
   3579.00       -0.05859        0.15320
   3580.00       -0.05273        0.15538
   3581.00       -0.04688        0.15746
   3582.00       -0.04102        0.15938
   3583.00       -0.03516        0.16118
   3584.00       -0.02930        0.16283
   3585.00       -0.02344        0.16435
   3586.00       -0.01758        0.16573
   3587.00       -0.01123        0.16696
   3588.00       -0.00488        0.16805
   3589.00        0.00146        0.16899
   3590.00        0.00781        0.16978
   3591.00        0.01416        0.17044
   3592.00        0.02051        0.17093
   3593.00        0.02686        0.17126
   3594.00        0.03320        0.17145
   3595.00        0.03955        0.17148
   3596.00        0.04541        0.17136
   3597.00        0.05127        0.17107
   3598.00        0.05713        0.17061
   3599.00        0.06299        0.17000
   3600.00        0.06885        0.16922
   3601.00        0.07471        0.16827
   3602.00        0.08057        0.16716
   3603.00        0.08643        0.16589
   3604.00        0.09229        0.16444
   3605.00        0.09814        0.16284
   3606.00        0.10352        0.16106
   3607.00        0.10889        0.15910
   3608.00        0.11426        0.15698
   3609.00        0.11963        0.15469
   3610.00        0.12500        0.15224
   3611.00        0.13037        0.14961
   3612.00        0.13525        0.14682
   3613.00        0.14014        0.14384
   3614.00        0.14502        0.14072
   3615.00        0.14990        0.13741
   3616.00        0.15430        0.13393
   3617.00        0.15869        0.13029
   3618.00        0.16309        0.12648
   3619.00        0.16748        0.12251
   3620.00        0.17188        0.11836
   3621.00        0.17578        0.11407
   3622.00        0.17969        0.10960
   3623.00        0.18359        0.10498
   3624.00        0.18701        0.10020
   3625.00        0.19043        0.09528
   3626.00        0.19385        0.09018
   3627.00        0.19727        0.08495
   3628.00        0.20020        0.07956
   3629.00        0.20312        0.07404
   3630.00        0.20605        0.06836
   3631.00        0.20850        0.06256
   3632.00        0.21094        0.05661
   3633.00        0.21338        0.05054
   3634.00        0.21533        0.04433
   3635.00        0.21729        0.03799
   3636.00        0.21924        0.03156
   3637.00        0.22119        0.02499
   3638.00        0.22266        0.01831
   3639.00        0.22412        0.01154
   3640.00        0.22559        0.00465
   3641.00        0.22656       -0.00232
   3642.00        0.22754       -0.00937
   3643.00        0.22852       -0.01653
   3644.00        0.22900       -0.02374
   3645.00        0.22949       -0.03105
   3646.00        0.22998       -0.03841
   3647.00        0.23047       -0.04584
   3648.00        0.23047       -0.05331
   3649.00        0.23047       -0.06082
   3650.00        0.23047       -0.06839
   3651.00        0.22998       -0.07599
   3652.00        0.22949       -0.08360
   3653.00        0.22900       -0.09123
   3654.00        0.22803       -0.09889
   3655.00        0.22705       -0.10654
   3656.00        0.22607       -0.11418
   3657.00        0.22510       -0.12181
   3658.00        0.22363       -0.12943
   3659.00        0.22217       -0.13701
   3660.00        0.22070       -0.14456
   3661.00        0.21924       -0.15207
   3662.00        0.21729       -0.15952
   3663.00        0.21533       -0.16692
   3664.00        0.21338       -0.17424
   3665.00        0.21143       -0.18149
   3666.00        0.20947       -0.18864
   3667.00        0.20703       -0.19572
   3668.00        0.20459       -0.20270
   3669.00        0.20215       -0.20955
   3670.00        0.19971       -0.21631
   3671.00        0.19678       -0.22293
   3672.00        0.19385       -0.22942
   3673.00        0.19092       -0.23576
   3674.00        0.18799       -0.24197
   3675.00        0.18506       -0.24802
   3676.00        0.18213       -0.25391
   3677.00        0.17871       -0.25963
   3678.00        0.17529       -0.26518
   3679.00        0.17188       -0.27054
   3680.00        0.16846       -0.27573
   3681.00        0.16504       -0.28070
   3682.00        0.16113       -0.28549
   3683.00        0.15723       -0.29007
   3684.00        0.15332       -0.29443
   3685.00        0.14941       -0.29858
   3686.00        0.14551       -0.30251
   3687.00        0.14160       -0.30621
   3688.00        0.13770       -0.30969
   3689.00        0.13330       -0.31293
   3690.00        0.12891       -0.31593
   3691.00        0.12451       -0.31870
   3692.00        0.12012       -0.32123
   3693.00        0.11572       -0.32350
   3694.00        0.11133       -0.32553
   3695.00        0.10693       -0.32730
   3696.00        0.10254       -0.32883
   3697.00        0.09814       -0.33011
   3698.00        0.09375       -0.33113
   3699.00        0.08887       -0.33189
   3700.00        0.08398       -0.33241
   3701.00        0.07910       -0.33267
   3702.00        0.07422       -0.33269
   3703.00        0.06934       -0.33244
   3704.00        0.06445       -0.33195
   3705.00        0.05957       -0.33122
   3706.00        0.05469       -0.33023
   3707.00        0.04980       -0.32901
   3708.00        0.04492       -0.32755
   3709.00        0.04004       -0.32585
   3710.00        0.03516       -0.32393
   3711.00        0.03027       -0.32176
   3712.00        0.02539       -0.31938
   3713.00        0.02051       -0.31677
   3714.00        0.01562       -0.31396
   3715.00        0.01074       -0.31094
   3716.00        0.00586       -0.30771
   3717.00        0.00098       -0.30429
   3718.00       -0.00391       -0.30067
   3719.00       -0.00879       -0.29686
   3720.00       -0.01367       -0.29288
   3721.00       -0.01855       -0.28873
   3722.00       -0.02344       -0.28441
   3723.00       -0.02832       -0.27994
   3724.00       -0.03271       -0.27531
   3725.00       -0.03711       -0.27054
   3726.00       -0.04150       -0.26562
   3727.00       -0.04590       -0.26059
   3728.00       -0.05029       -0.25543
   3729.00       -0.05469       -0.25015
   3730.00       -0.05908       -0.24478
   3731.00       -0.06348       -0.23930
   3732.00       -0.06738       -0.23373
   3733.00       -0.07129       -0.22807
   3734.00       -0.07520       -0.22235
   3735.00       -0.07910       -0.21654
   3736.00       -0.08301       -0.21068
   3737.00       -0.08691       -0.20476
   3738.00       -0.09033       -0.19879
   3739.00       -0.09375       -0.19279
   3740.00       -0.09717       -0.18675
   3741.00       -0.10059       -0.18068
   3742.00       -0.10352       -0.17459
   3743.00       -0.10645       -0.16849
   3744.00       -0.10938       -0.16237
   3745.00       -0.11230       -0.15625
   3746.00       -0.11523       -0.15013
   3747.00       -0.11768       -0.14401
   3748.00       -0.12012       -0.13791
   3749.00       -0.12256       -0.13182
   3750.00       -0.12451       -0.12576
   3751.00       -0.12646       -0.11972
   3752.00       -0.12842       -0.11371
   3753.00       -0.13037       -0.10773
   3754.00       -0.13184       -0.10178
   3755.00       -0.13330       -0.09586
   3756.00       -0.13477       -0.08998
   3757.00       -0.13574       -0.08415
   3758.00       -0.13672       -0.07835
   3759.00       -0.13770       -0.07262
   3760.00       -0.13867       -0.06691
   3761.00       -0.13916       -0.06125
   3762.00       -0.13965       -0.05565
   3763.00       -0.14014       -0.05008
   3764.00       -0.14014       -0.04457
   3765.00       -0.14014       -0.03909
   3766.00       -0.14014       -0.03368
   3767.00       -0.13965       -0.02829
   3768.00       -0.13916       -0.02295
   3769.00       -0.13867       -0.01765
   3770.00       -0.13818       -0.01239
   3771.00       -0.13721       -0.00717
   3772.00       -0.13623       -0.00200
   3773.00       -0.13525        0.00316
   3774.00       -0.13428        0.00827
   3775.00       -0.13281        0.01337
   3776.00       -0.13135        0.01843
   3777.00       -0.12988        0.02347
   3778.00       -0.12842        0.02849
   3779.00       -0.12646        0.03349
   3780.00       -0.12451        0.03848
   3781.00       -0.12256        0.04346
   3782.00       -0.12061        0.04843
   3783.00       -0.11816        0.05341
   3784.00       -0.11572        0.05838
   3785.00       -0.11328        0.06334
   3786.00       -0.11084        0.06833
   3787.00       -0.10840        0.07330
   3788.00       -0.10596        0.07831
   3789.00       -0.10303        0.08333
   3790.00       -0.10010        0.08835
   3791.00       -0.09717        0.09341
   3792.00       -0.09424        0.09848
   3793.00       -0.09131        0.10358
   3794.00       -0.08838        0.10870
   3795.00       -0.08545        0.11386
   3796.00       -0.08252        0.11905
   3797.00       -0.07959        0.12428
   3798.00       -0.07666        0.12953
   3799.00       -0.07373        0.13483
   3800.00       -0.07080        0.14015
   3801.00       -0.06787        0.14551
   3802.00       -0.06494        0.15091
   3803.00       -0.06152        0.15634
   3804.00       -0.05811        0.16180
   3805.00       -0.05518        0.16730
   3806.00       -0.05225        0.17284
   3807.00       -0.04932        0.17841
   3808.00       -0.04639        0.18401
   3809.00       -0.04346        0.18962
   3810.00       -0.04053        0.19528
   3811.00       -0.03760        0.20094
   3812.00       -0.03467        0.20663
   3813.00       -0.03174        0.21234
   3814.00       -0.02881        0.21806
   3815.00       -0.02588        0.22379
   3816.00       -0.02295        0.22952
   3817.00       -0.02002        0.23524
   3818.00       -0.01709        0.24097
   3819.00       -0.01416        0.24667
   3820.00       -0.01123        0.25237
   3821.00       -0.00879        0.25803
   3822.00       -0.00635        0.26367
   3823.00       -0.00391        0.26927
   3824.00       -0.00146        0.27483
   3825.00        0.00098        0.28033
   3826.00        0.00342        0.28578
   3827.00        0.00586        0.29117
   3828.00        0.00830        0.29648
   3829.00        0.01025        0.30171
   3830.00        0.01221        0.30685
   3831.00        0.01416        0.31192
   3832.00        0.01611        0.31686
   3833.00        0.01807        0.32170
   3834.00        0.02002        0.32642
   3835.00        0.02197        0.33101
   3836.00        0.02344        0.33546
   3837.00        0.02490        0.33978
   3838.00        0.02637        0.34395
   3839.00        0.02783        0.34795
   3840.00        0.02930        0.35178
   3841.00        0.03076        0.35544
   3842.00        0.03223        0.35892
   3843.00        0.03320        0.36221
   3844.00        0.03418        0.36530
   3845.00        0.03516        0.36818
   3846.00        0.03613        0.37085
   3847.00        0.03711        0.37331
   3848.00        0.03809        0.37555
   3849.00        0.03906        0.37755
   3850.00        0.03955        0.37930
   3851.00        0.04004        0.38083
   3852.00        0.04053        0.38210
   3853.00        0.04102        0.38312
   3854.00        0.04150        0.38388
   3855.00        0.04199        0.38438
   3856.00        0.04248        0.38463
   3857.00        0.04248        0.38458
   3858.00        0.04248        0.38428
   3859.00        0.04248        0.38370
   3860.00        0.04248        0.38284
   3861.00        0.04248        0.38170
   3862.00        0.04248        0.38028
   3863.00        0.04248        0.37859
   3864.00        0.04248        0.37659
   3865.00        0.04248        0.37433
   3866.00        0.04199        0.37177
   3867.00        0.04150        0.36893
   3868.00        0.04102        0.36581
   3869.00        0.04053        0.36241
   3870.00        0.04004        0.35875
   3871.00        0.03955        0.35480
   3872.00        0.03906        0.35057
   3873.00        0.03857        0.34607
   3874.00        0.03809        0.34131
   3875.00        0.03760        0.33629
   3876.00        0.03711        0.33101
   3877.00        0.03613        0.32549
   3878.00        0.03516        0.31970
   3879.00        0.03418        0.31367
   3880.00        0.03320        0.30742
   3881.00        0.03223        0.30093
   3882.00        0.03125        0.29422
   3883.00        0.03027        0.28729
   3884.00        0.02930        0.28015
   3885.00        0.02832        0.27280
   3886.00        0.02734        0.26526
   3887.00        0.02637        0.25754
   3888.00        0.02539        0.24963
   3889.00        0.02441        0.24155
   3890.00        0.02344        0.23331
   3891.00        0.02246        0.22490
   3892.00        0.02148        0.21635
   3893.00        0.02051        0.20767
   3894.00        0.01953        0.19885
   3895.00        0.01855        0.18991
   3896.00        0.01758        0.18086
   3897.00        0.01660        0.17171
   3898.00        0.01514        0.16246
   3899.00        0.01367        0.15312
   3900.00        0.01221        0.14369
   3901.00        0.01074        0.13422
   3902.00        0.00928        0.12466
   3903.00        0.00781        0.11505
   3904.00        0.00635        0.10541
   3905.00        0.00488        0.09572
   3906.00        0.00391        0.08600
   3907.00        0.00293        0.07625
   3908.00        0.00195        0.06650
   3909.00        0.00098        0.05673
   3910.00        0.00000        0.04698
   3911.00       -0.00098        0.03722
   3912.00       -0.00195        0.02748
   3913.00       -0.00293        0.01775
   3914.00       -0.00391        0.00806
   3915.00       -0.00488       -0.00162
   3916.00       -0.00586       -0.01123
   3917.00       -0.00684       -0.02083
   3918.00       -0.00781       -0.03036
   3919.00       -0.00879       -0.03984
   3920.00       -0.00977       -0.04927
   3921.00       -0.01074       -0.05864
   3922.00       -0.01172       -0.06793
   3923.00       -0.01221       -0.07716
   3924.00       -0.01270       -0.08632
   3925.00       -0.01318       -0.09540
   3926.00       -0.01367       -0.10442
   3927.00       -0.01416       -0.11333
   3928.00       -0.01465       -0.12218
   3929.00       -0.01514       -0.13094
   3930.00       -0.01562       -0.13960
   3931.00       -0.01562       -0.14818
   3932.00       -0.01562       -0.15668
   3933.00       -0.01562       -0.16508
   3934.00       -0.01562       -0.17340
   3935.00       -0.01562       -0.18163
   3936.00       -0.01562       -0.18976
   3937.00       -0.01514       -0.19781
   3938.00       -0.01465       -0.20576
   3939.00       -0.01416       -0.21364
   3940.00       -0.01367       -0.22142
   3941.00       -0.01318       -0.22913
   3942.00       -0.01221       -0.23674
   3943.00       -0.01123       -0.24426
   3944.00       -0.01025       -0.25171
   3945.00       -0.00928       -0.25908
   3946.00       -0.00830       -0.26637
   3947.00       -0.00684       -0.27361
   3948.00       -0.00537       -0.28075
   3949.00       -0.00391       -0.28783
   3950.00       -0.00244       -0.29483
   3951.00       -0.00098       -0.30177
   3952.00        0.00098       -0.30865
   3953.00        0.00293       -0.31548
   3954.00        0.00488       -0.32224
   3955.00        0.00684       -0.32895
   3956.00        0.00879       -0.33562
   3957.00        0.01074       -0.34222
   3958.00        0.01318       -0.34879
   3959.00        0.01562       -0.35532
   3960.00        0.01807       -0.36180
   3961.00        0.02051       -0.36824
   3962.00        0.02295       -0.37466
   3963.00        0.02539       -0.38104
   3964.00        0.02783       -0.38739
   3965.00        0.03076       -0.39371
   3966.00        0.03369       -0.40001
   3967.00        0.03662       -0.40628
   3968.00        0.03955       -0.41254
   3969.00        0.04248       -0.41878
   3970.00        0.04541       -0.42499
   3971.00        0.04834       -0.43120
   3972.00        0.05127       -0.43739
   3973.00        0.05420       -0.44357
   3974.00        0.05713       -0.44974
   3975.00        0.06006       -0.45590
   3976.00        0.06299       -0.46205
   3977.00        0.06592       -0.46820
   3978.00        0.06885       -0.47433
   3979.00        0.07178       -0.48047
   3980.00        0.07471       -0.48660
   3981.00        0.07764       -0.49272
   3982.00        0.08057       -0.49884
   3983.00        0.08350       -0.50494
   3984.00        0.08643       -0.51105
   3985.00        0.08936       -0.51715
   3986.00        0.09229       -0.52324
   3987.00        0.09521       -0.52931
   3988.00        0.09766       -0.53539
   3989.00        0.10010       -0.54146
   3990.00        0.10254       -0.54752
   3991.00        0.10498       -0.55356
   3992.00        0.10742       -0.55959
   3993.00        0.10986       -0.56560
   3994.00        0.11230       -0.57159
   3995.00        0.11426       -0.57758
   3996.00        0.11621       -0.58354
   3997.00        0.11816       -0.58948
   3998.00        0.12012       -0.59540
   3999.00        0.12207       -0.60129
   4000.00        0.12354       -0.60715
   4001.00        0.12500       -0.61299
   4002.00        0.12646       -0.61879
   4003.00        0.12793       -0.62456
   4004.00        0.12939       -0.63029
   4005.00        0.13037       -0.63599
   4006.00        0.13135       -0.64165
   4007.00        0.13232       -0.64726
   4008.00        0.13330       -0.65283
   4009.00        0.13428       -0.65836
   4010.00        0.13477       -0.66383
   4011.00        0.13525       -0.66925
   4012.00        0.13574       -0.67462
   4013.00        0.13623       -0.67993
   4014.00        0.13623       -0.68520
   4015.00        0.13623       -0.69040
   4016.00        0.13623       -0.69553
   4017.00        0.13623       -0.70061
   4018.00        0.13574       -0.70561
   4019.00        0.13525       -0.71056
   4020.00        0.13477       -0.71542
   4021.00        0.13428       -0.72023
   4022.00        0.13330       -0.72496
   4023.00        0.13232       -0.72963
   4024.00        0.13135       -0.73421
   4025.00        0.13037       -0.73872
   4026.00        0.12939       -0.74316
   4027.00        0.12793       -0.74751
   4028.00        0.12646       -0.75180
   4029.00        0.12500       -0.75600
   4030.00        0.12354       -0.76012
   4031.00        0.12207       -0.76416
   4032.00        0.12012       -0.76811
   4033.00        0.11816       -0.77199
   4034.00        0.11621       -0.77579
   4035.00        0.11426       -0.77950
   4036.00        0.11230       -0.78313
   4037.00        0.11035       -0.78667
   4038.00        0.10840       -0.79013
   4039.00        0.10596       -0.79352
   4040.00        0.10352       -0.79681
   4041.00        0.10107       -0.80002
   4042.00        0.09863       -0.80315
   4043.00        0.09619       -0.80620
   4044.00        0.09375       -0.80917
   4045.00        0.09131       -0.81206
   4046.00        0.08887       -0.81485
   4047.00        0.08643       -0.81758
   4048.00        0.08350       -0.82022
   4049.00        0.08057       -0.82278
   4050.00        0.07764       -0.82526
   4051.00        0.07471       -0.82767
   4052.00        0.07178       -0.82999
   4053.00        0.06885       -0.83223
   4054.00        0.06592       -0.83441
   4055.00        0.06299       -0.83650
   4056.00        0.06006       -0.83852
   4057.00        0.05713       -0.84045
   4058.00        0.05420       -0.84232
   4059.00        0.05127       -0.84410
   4060.00        0.04834       -0.84583
   4061.00        0.04541       -0.84746
   4062.00        0.04248       -0.84903
   4063.00        0.03955       -0.85052
   4064.00        0.03662       -0.85194
   4065.00        0.03369       -0.85329
   4066.00        0.03076       -0.85457
   4067.00        0.02783       -0.85576
   4068.00        0.02490       -0.85689
   4069.00        0.02197       -0.85796
   4070.00        0.01904       -0.85893
   4071.00        0.01611       -0.85985
   4072.00        0.01318       -0.86069
   4073.00        0.01025       -0.86145
   4074.00        0.00684       -0.86215
   4075.00        0.00342       -0.86276
   4076.00        0.00000       -0.86331
   4077.00       -0.00342       -0.86378
   4078.00       -0.00684       -0.86418
   4079.00       -0.01025       -0.86450
   4080.00       -0.01367       -0.86475
   4081.00       -0.01709       -0.86491
   4082.00       -0.02002       -0.86499
   4083.00       -0.02295       -0.86501
   4084.00       -0.02588       -0.86493
   4085.00       -0.02881       -0.86478
   4086.00       -0.03174       -0.86453
   4087.00       -0.03467       -0.86421
   4088.00       -0.03760       -0.86380
   4089.00       -0.04053       -0.86331
   4090.00       -0.04346       -0.86272
   4091.00       -0.04639       -0.86205
   4092.00       -0.04932       -0.86128
   4093.00       -0.05225       -0.86043
   4094.00       -0.05518       -0.85948
   4095.00       -0.05811       -0.85844
   4096.00       -0.06104       -0.85730
   4097.00       -0.06396       -0.85606
   4098.00       -0.06689       -0.85472
   4099.00       -0.06982       -0.85329
   4100.00       -0.07275       -0.85175
   4101.00       -0.07568       -0.85010
   4102.00       -0.07861       -0.84836
   4103.00       -0.08105       -0.84650
   4104.00       -0.08350       -0.84453
   4105.00       -0.08594       -0.84245
   4106.00       -0.08838       -0.84027
   4107.00       -0.09082       -0.83798
   4108.00       -0.09326       -0.83557
   4109.00       -0.09570       -0.83305
   4110.00       -0.09814       -0.83043
   4111.00       -0.10010       -0.82767
   4112.00       -0.10205       -0.82481
   4113.00       -0.10400       -0.82182
   4114.00       -0.10596       -0.81873
   4115.00       -0.10791       -0.81552
   4116.00       -0.10986       -0.81218
   4117.00       -0.11133       -0.80875
   4118.00       -0.11279       -0.80518
   4119.00       -0.11426       -0.80150
   4120.00       -0.11572       -0.79770
   4121.00       -0.11719       -0.79379
   4122.00       -0.11816       -0.78976
   4123.00       -0.11914       -0.78563
   4124.00       -0.12012       -0.78139
   4125.00       -0.12109       -0.77702
   4126.00       -0.12207       -0.77255
   4127.00       -0.12256       -0.76797
   4128.00       -0.12305       -0.76331
   4129.00       -0.12354       -0.75851
   4130.00       -0.12402       -0.75362
   4131.00       -0.12402       -0.74864
   4132.00       -0.12402       -0.74355
   4133.00       -0.12402       -0.73837
   4134.00       -0.12402       -0.73309
   4135.00       -0.12354       -0.72774
   4136.00       -0.12305       -0.72229
   4137.00       -0.12256       -0.71677
   4138.00       -0.12207       -0.71115
   4139.00       -0.12109       -0.70547
   4140.00       -0.12012       -0.69972
   4141.00       -0.11914       -0.69389
   4142.00       -0.11816       -0.68800
   4143.00       -0.11670       -0.68207
   4144.00       -0.11523       -0.67606
   4145.00       -0.11377       -0.67000
   4146.00       -0.11230       -0.66389
   4147.00       -0.11035       -0.65776
   4148.00       -0.10840       -0.65157
   4149.00       -0.10645       -0.64536
   4150.00       -0.10449       -0.63910
   4151.00       -0.10254       -0.63283
   4152.00       -0.10010       -0.62654
   4153.00       -0.09766       -0.62024
   4154.00       -0.09521       -0.61391
   4155.00       -0.09277       -0.60759
   4156.00       -0.09033       -0.60126
   4157.00       -0.08789       -0.59494
   4158.00       -0.08496       -0.58862
   4159.00       -0.08203       -0.58234
   4160.00       -0.07910       -0.57605
   4161.00       -0.07617       -0.56979
   4162.00       -0.07324       -0.56355
   4163.00       -0.07031       -0.55736
   4164.00       -0.06738       -0.55118
   4165.00       -0.06445       -0.54506
   4166.00       -0.06152       -0.53897
   4167.00       -0.05859       -0.53294
   4168.00       -0.05566       -0.52695
   4169.00       -0.05273       -0.52103
   4170.00       -0.04980       -0.51515
   4171.00       -0.04688       -0.50934
   4172.00       -0.04395       -0.50360
   4173.00       -0.04102       -0.49792
   4174.00       -0.03809       -0.49232
   4175.00       -0.03516       -0.48679
   4176.00       -0.03223       -0.48134
   4177.00       -0.02930       -0.47597
   4178.00       -0.02637       -0.47067
   4179.00       -0.02344       -0.46545
   4180.00       -0.02051       -0.46033
   4181.00       -0.01807       -0.45529
   4182.00       -0.01562       -0.45033
   4183.00       -0.01318       -0.44547
   4184.00       -0.01074       -0.44069
   4185.00       -0.00830       -0.43600
   4186.00       -0.00586       -0.43140
   4187.00       -0.00342       -0.42690
   4188.00       -0.00146       -0.42247
   4189.00        0.00049       -0.41815
   4190.00        0.00244       -0.41391
   4191.00        0.00439       -0.40976
   4192.00        0.00635       -0.40570
   4193.00        0.00830       -0.40172
   4194.00        0.00977       -0.39783
   4195.00        0.01123       -0.39403
   4196.00        0.01270       -0.39030
   4197.00        0.01416       -0.38666
   4198.00        0.01514       -0.38310
   4199.00        0.01611       -0.37961
   4200.00        0.01709       -0.37621
   4201.00        0.01807       -0.37286
   4202.00        0.01904       -0.36960
   4203.00        0.01953       -0.36641
   4204.00        0.02002       -0.36328
   4205.00        0.02051       -0.36020
   4206.00        0.02100       -0.35719
   4207.00        0.02148       -0.35425
   4208.00        0.02148       -0.35135
   4209.00        0.02148       -0.34851
   4210.00        0.02148       -0.34572
   4211.00        0.02148       -0.34297
   4212.00        0.02100       -0.34029
   4213.00        0.02051       -0.33762
   4214.00        0.02002       -0.33501
   4215.00        0.01953       -0.33243
   4216.00        0.01904       -0.32986
   4217.00        0.01855       -0.32736
   4218.00        0.01758       -0.32486
   4219.00        0.01660       -0.32240
   4220.00        0.01562       -0.31998
   4221.00        0.01465       -0.31755
   4222.00        0.01367       -0.31517
   4223.00        0.01270       -0.31279
   4224.00        0.01172       -0.31044
   4225.00        0.01025       -0.30809
   4226.00        0.00879       -0.30577
   4227.00        0.00732       -0.30345
   4228.00        0.00586       -0.30116
   4229.00        0.00439       -0.29887
   4230.00        0.00293       -0.29660
   4231.00        0.00146       -0.29433
   4232.00        0.00000       -0.29208
   4233.00       -0.00146       -0.28984
   4234.00       -0.00293       -0.28761
   4235.00       -0.00488       -0.28539
   4236.00       -0.00684       -0.28319
   4237.00       -0.00879       -0.28099
   4238.00       -0.01074       -0.27882
   4239.00       -0.01270       -0.27666
   4240.00       -0.01465       -0.27452
   4241.00       -0.01660       -0.27240
   4242.00       -0.01855       -0.27031
   4243.00       -0.02051       -0.26823
   4244.00       -0.02246       -0.26619
   4245.00       -0.02441       -0.26418
   4246.00       -0.02637       -0.26219
   4247.00       -0.02832       -0.26024
   4248.00       -0.03027       -0.25833
   4249.00       -0.03223       -0.25647
   4250.00       -0.03418       -0.25464
   4251.00       -0.03613       -0.25287
   4252.00       -0.03809       -0.25116
   4253.00       -0.04004       -0.24950
   4254.00       -0.04150       -0.24789
   4255.00       -0.04297       -0.24635
   4256.00       -0.04443       -0.24489
   4257.00       -0.04590       -0.24350
   4258.00       -0.04736       -0.24220
   4259.00       -0.04883       -0.24097
   4260.00       -0.05029       -0.23984
   4261.00       -0.05176       -0.23878
   4262.00       -0.05322       -0.23784
   4263.00       -0.05469       -0.23700
   4264.00       -0.05615       -0.23625
   4265.00       -0.05713       -0.23563
   4266.00       -0.05811       -0.23511
   4267.00       -0.05908       -0.23473
   4268.00       -0.06006       -0.23445
   4269.00       -0.06104       -0.23431
   4270.00       -0.06201       -0.23431
   4271.00       -0.06299       -0.23444
   4272.00       -0.06396       -0.23471
   4273.00       -0.06445       -0.23514
   4274.00       -0.06494       -0.23570
   4275.00       -0.06543       -0.23642
   4276.00       -0.06592       -0.23730
   4277.00       -0.06641       -0.23834
   4278.00       -0.06689       -0.23953
   4279.00       -0.06738       -0.24091
   4280.00       -0.06738       -0.24243
   4281.00       -0.06738       -0.24414
   4282.00       -0.06738       -0.24600
   4283.00       -0.06738       -0.24805
   4284.00       -0.06738       -0.25027
   4285.00       -0.06689       -0.25267
   4286.00       -0.06641       -0.25525
   4287.00       -0.06592       -0.25800
   4288.00       -0.06543       -0.26094
   4289.00       -0.06494       -0.26404
   4290.00       -0.06396       -0.26733
   4291.00       -0.06299       -0.27080
   4292.00       -0.06201       -0.27444
   4293.00       -0.06104       -0.27826
   4294.00       -0.06006       -0.28224
   4295.00       -0.05859       -0.28641
   4296.00       -0.05713       -0.29074
   4297.00       -0.05566       -0.29524
   4298.00       -0.05420       -0.29991
   4299.00       -0.05273       -0.30473
   4300.00       -0.05078       -0.30972
   4301.00       -0.04883       -0.31487
   4302.00       -0.04688       -0.32014
   4303.00       -0.04492       -0.32559
   4304.00       -0.04248       -0.33116
   4305.00       -0.04004       -0.33688
   4306.00       -0.03760       -0.34273
   4307.00       -0.03516       -0.34871
   4308.00       -0.03271       -0.35481
   4309.00       -0.02979       -0.36102
   4310.00       -0.02686       -0.36734
   4311.00       -0.02393       -0.37376
   4312.00       -0.02100       -0.38029
   4313.00       -0.01758       -0.38690
   4314.00       -0.01416       -0.39360
   4315.00       -0.01074       -0.40038
   4316.00       -0.00732       -0.40723
   4317.00       -0.00391       -0.41414
   4318.00        0.00000       -0.42110
   4319.00        0.00391       -0.42812
   4320.00        0.00781       -0.43517
   4321.00        0.01172       -0.44225
   4322.00        0.01562       -0.44936
   4323.00        0.01953       -0.45648
   4324.00        0.02393       -0.46362
   4325.00        0.02832       -0.47076
   4326.00        0.03271       -0.47791
   4327.00        0.03711       -0.48503
   4328.00        0.04150       -0.49213
   4329.00        0.04590       -0.49921
   4330.00        0.05029       -0.50624
   4331.00        0.05469       -0.51324
   4332.00        0.05908       -0.52019
   4333.00        0.06348       -0.52707
   4334.00        0.06787       -0.53389
   4335.00        0.07227       -0.54063
   4336.00        0.07666       -0.54732
   4337.00        0.08105       -0.55389
   4338.00        0.08545       -0.56039
   4339.00        0.08984       -0.56679
   4340.00        0.09424       -0.57307
   4341.00        0.09863       -0.57925
   4342.00        0.10303       -0.58533
   4343.00        0.10742       -0.59126
   4344.00        0.11133       -0.59708
   4345.00        0.11523       -0.60277
   4346.00        0.11914       -0.60831
   4347.00        0.12305       -0.61371
   4348.00        0.12695       -0.61897
   4349.00        0.13037       -0.62407
   4350.00        0.13379       -0.62903
   4351.00        0.13721       -0.63382
   4352.00        0.14062       -0.63846
   4353.00        0.14355       -0.64293
   4354.00        0.14648       -0.64723
   4355.00        0.14941       -0.65137
   4356.00        0.15186       -0.65533
   4357.00        0.15430       -0.65912
   4358.00        0.15674       -0.66273
   4359.00        0.15869       -0.66617
   4360.00        0.16064       -0.66943
   4361.00        0.16260       -0.67252
   4362.00        0.16406       -0.67542
   4363.00        0.16553       -0.67815
   4364.00        0.16650       -0.68068
   4365.00        0.16748       -0.68304
   4366.00        0.16797       -0.68523
   4367.00        0.16846       -0.68723
   4368.00        0.16895       -0.68906
   4369.00        0.16895       -0.69070
   4370.00        0.16895       -0.69218
   4371.00        0.16846       -0.69348
   4372.00        0.16797       -0.69461
   4373.00        0.16699       -0.69556
   4374.00        0.16602       -0.69635
   4375.00        0.16455       -0.69698
   4376.00        0.16309       -0.69743
   4377.00        0.16113       -0.69772
   4378.00        0.15918       -0.69786
   4379.00        0.15674       -0.69785
   4380.00        0.15430       -0.69768
   4381.00        0.15186       -0.69736
   4382.00        0.14893       -0.69690
   4383.00        0.14600       -0.69629
   4384.00        0.14258       -0.69554
   4385.00        0.13916       -0.69466
   4386.00        0.13525       -0.69365
   4387.00        0.13135       -0.69250
   4388.00        0.12744       -0.69124
   4389.00        0.12305       -0.68987
   4390.00        0.11865       -0.68837
   4391.00        0.11426       -0.68675
   4392.00        0.10938       -0.68504
   4393.00        0.10449       -0.68321
   4394.00        0.09961       -0.68129
   4395.00        0.09424       -0.67928
   4396.00        0.08887       -0.67715
   4397.00        0.08350       -0.67496
   4398.00        0.07812       -0.67268
   4399.00        0.07275       -0.67032
   4400.00        0.06689       -0.66788
   4401.00        0.06104       -0.66537
   4402.00        0.05518       -0.66280
   4403.00        0.04932       -0.66016
   4404.00        0.04346       -0.65746
   4405.00        0.03760       -0.65469
   4406.00        0.03174       -0.65190
   4407.00        0.02588       -0.64905
   4408.00        0.02002       -0.64616
   4409.00        0.01416       -0.64323
   4410.00        0.00830       -0.64027
   4411.00        0.00244       -0.63728
   4412.00       -0.00342       -0.63426
   4413.00       -0.00928       -0.63123
   4414.00       -0.01514       -0.62817
   4415.00       -0.02100       -0.62511
   4416.00       -0.02686       -0.62204
   4417.00       -0.03271       -0.61896
   4418.00       -0.03857       -0.61588
   4419.00       -0.04395       -0.61279
   4420.00       -0.04932       -0.60971
   4421.00       -0.05469       -0.60664
   4422.00       -0.06006       -0.60358
   4423.00       -0.06494       -0.60052
   4424.00       -0.06982       -0.59750
   4425.00       -0.07471       -0.59448
   4426.00       -0.07959       -0.59151
   4427.00       -0.08398       -0.58853
   4428.00       -0.08838       -0.58560
   4429.00       -0.09277       -0.58270
   4430.00       -0.09668       -0.57982
   4431.00       -0.10059       -0.57698
   4432.00       -0.10400       -0.57417
   4433.00       -0.10742       -0.57141
   4434.00       -0.11084       -0.56870
   4435.00       -0.11377       -0.56601
   4436.00       -0.11670       -0.56337
   4437.00       -0.11914       -0.56078
   4438.00       -0.12158       -0.55821
   4439.00       -0.12402       -0.55571
   4440.00       -0.12598       -0.55325
   4441.00       -0.12793       -0.55086
   4442.00       -0.12939       -0.54849
   4443.00       -0.13086       -0.54619
   4444.00       -0.13184       -0.54393
   4445.00       -0.13281       -0.54173
   4446.00       -0.13330       -0.53958
   4447.00       -0.13379       -0.53748
   4448.00       -0.13428       -0.53542
   4449.00       -0.13428       -0.53342
   4450.00       -0.13428       -0.53146
   4451.00       -0.13379       -0.52957
   4452.00       -0.13330       -0.52773
   4453.00       -0.13232       -0.52592
   4454.00       -0.13135       -0.52417
   4455.00       -0.13037       -0.52246
   4456.00       -0.12891       -0.52081
   4457.00       -0.12744       -0.51920
   4458.00       -0.12549       -0.51762
   4459.00       -0.12354       -0.51610
   4460.00       -0.12158       -0.51462
   4461.00       -0.11914       -0.51318
   4462.00       -0.11670       -0.51178
   4463.00       -0.11377       -0.51041
   4464.00       -0.11084       -0.50908
   4465.00       -0.10791       -0.50778
   4466.00       -0.10449       -0.50652
   4467.00       -0.10107       -0.50528
   4468.00       -0.09766       -0.50406
   4469.00       -0.09424       -0.50288
   4470.00       -0.09033       -0.50171
   4471.00       -0.08643       -0.50058
   4472.00       -0.08252       -0.49945
   4473.00       -0.07861       -0.49834
   4474.00       -0.07422       -0.49724
   4475.00       -0.06982       -0.49615
   4476.00       -0.06543       -0.49507
   4477.00       -0.06104       -0.49399
   4478.00       -0.05664       -0.49292
   4479.00       -0.05176       -0.49184
   4480.00       -0.04688       -0.49075
   4481.00       -0.04199       -0.48967
   4482.00       -0.03711       -0.48857
   4483.00       -0.03223       -0.48746
   4484.00       -0.02734       -0.48633
   4485.00       -0.02246       -0.48517
   4486.00       -0.01758       -0.48401
   4487.00       -0.01270       -0.48280
   4488.00       -0.00781       -0.48158
   4489.00       -0.00293       -0.48032
   4490.00        0.00195       -0.47902
   4491.00        0.00684       -0.47768
   4492.00        0.01172       -0.47630
   4493.00        0.01660       -0.47488
   4494.00        0.02148       -0.47340
   4495.00        0.02637       -0.47188
   4496.00        0.03125       -0.47031
   4497.00        0.03613       -0.46866
   4498.00        0.04102       -0.46696
   4499.00        0.04590       -0.46519
   4500.00        0.05029       -0.46336
   4501.00        0.05469       -0.46146
   4502.00        0.05908       -0.45947
   4503.00        0.06348       -0.45741
   4504.00        0.06787       -0.45528
   4505.00        0.07178       -0.45305
   4506.00        0.07568       -0.45074
   4507.00        0.07959       -0.44835
   4508.00        0.08350       -0.44586
   4509.00        0.08691       -0.44328
   4510.00        0.09033       -0.44061
   4511.00        0.09375       -0.43784
   4512.00        0.09717       -0.43495
   4513.00        0.10010       -0.43198
   4514.00        0.10303       -0.42888
   4515.00        0.10596       -0.42569
   4516.00        0.10840       -0.42238
   4517.00        0.11084       -0.41896
   4518.00        0.11328       -0.41542
   4519.00        0.11523       -0.41177
   4520.00        0.11719       -0.40799
   4521.00        0.11865       -0.40411
   4522.00        0.12012       -0.40010
   4523.00        0.12158       -0.39597
   4524.00        0.12256       -0.39171
   4525.00        0.12354       -0.38733
   4526.00        0.12402       -0.38281
   4527.00        0.12451       -0.37817
   4528.00        0.12500       -0.37341
   4529.00        0.12500       -0.36853
   4530.00        0.12500       -0.36351
   4531.00        0.12451       -0.35837
   4532.00        0.12402       -0.35309
   4533.00        0.12305       -0.34769
   4534.00        0.12207       -0.34215
   4535.00        0.12109       -0.33649
   4536.00        0.11963       -0.33070
   4537.00        0.11816       -0.32478
   4538.00        0.11621       -0.31874
   4539.00        0.11426       -0.31258
   4540.00        0.11230       -0.30629
   4541.00        0.10986       -0.29987
   4542.00        0.10742       -0.29333
   4543.00        0.10449       -0.28668
   4544.00        0.10156       -0.27991
   4545.00        0.09863       -0.27301
   4546.00        0.09521       -0.26601
   4547.00        0.09180       -0.25888
   4548.00        0.08838       -0.25166
   4549.00        0.08447       -0.24432
   4550.00        0.08057       -0.23689
   4551.00        0.07666       -0.22934
   4552.00        0.07227       -0.22171
   4553.00        0.06787       -0.21397
   4554.00        0.06348       -0.20615
   4555.00        0.05908       -0.19823
   4556.00        0.05420       -0.19022
   4557.00        0.04932       -0.18214
   4558.00        0.04443       -0.17398
   4559.00        0.03955       -0.16574
   4560.00        0.03418       -0.15744
   4561.00        0.02881       -0.14908
   4562.00        0.02344       -0.14064
   4563.00        0.01807       -0.13216
   4564.00        0.01270       -0.12363
   4565.00        0.00732       -0.11504
   4566.00        0.00195       -0.10641
   4567.00       -0.00342       -0.09775
   4568.00       -0.00879       -0.08905
   4569.00       -0.01416       -0.08034
   4570.00       -0.01953       -0.07159
   4571.00       -0.02490       -0.06284
   4572.00       -0.03027       -0.05408
   4573.00       -0.03564       -0.04530
   4574.00       -0.04102       -0.03653
   4575.00       -0.04639       -0.02777
   4576.00       -0.05176       -0.01901
   4577.00       -0.05713       -0.01028
   4578.00       -0.06250       -0.00157
   4579.00       -0.06738        0.00711
   4580.00       -0.07227        0.01575
   4581.00       -0.07715        0.02435
   4582.00       -0.08203        0.03290
   4583.00       -0.08643        0.04140
   4584.00       -0.09082        0.04984
   4585.00       -0.09521        0.05821
   4586.00       -0.09961        0.06651
   4587.00       -0.10352        0.07474
   4588.00       -0.10742        0.08287
   4589.00       -0.11084        0.09093
   4590.00       -0.11426        0.09888
   4591.00       -0.11768        0.10674
   4592.00       -0.12061        0.11447
   4593.00       -0.12354        0.12212
   4594.00       -0.12646        0.12962
   4595.00       -0.12891        0.13702
   4596.00       -0.13135        0.14427
   4597.00       -0.13330        0.15141
   4598.00       -0.13525        0.15840
   4599.00       -0.13672        0.16524
   4600.00       -0.13818        0.17194
   4601.00       -0.13916        0.17847
   4602.00       -0.14014        0.18484
   4603.00       -0.14062        0.19106
   4604.00       -0.14111        0.19710
   4605.00       -0.14111        0.20297
   4606.00       -0.14111        0.20866
   4607.00       -0.14111        0.21417
   4608.00       -0.14062        0.21950
   4609.00       -0.14014        0.22464
   4610.00       -0.13916        0.22957
   4611.00       -0.13818        0.23431
   4612.00       -0.13672        0.23886
   4613.00       -0.13525        0.24321
   4614.00       -0.13330        0.24734
   4615.00       -0.13135        0.25128
   4616.00       -0.12891        0.25499
   4617.00       -0.12646        0.25850
   4618.00       -0.12402        0.26180
   4619.00       -0.12109        0.26486
   4620.00       -0.11816        0.26772
   4621.00       -0.11523        0.27036
   4622.00       -0.11182        0.27278
   4623.00       -0.10840        0.27498
   4624.00       -0.10498        0.27695
   4625.00       -0.10107        0.27870
   4626.00       -0.09717        0.28023
   4627.00       -0.09326        0.28152
   4628.00       -0.08887        0.28261
   4629.00       -0.08447        0.28348
   4630.00       -0.08008        0.28412
   4631.00       -0.07568        0.28453
   4632.00       -0.07129        0.28474
   4633.00       -0.06689        0.28473
   4634.00       -0.06201        0.28448
   4635.00       -0.05713        0.28404
   4636.00       -0.05225        0.28339
   4637.00       -0.04736        0.28252
   4638.00       -0.04248        0.28143
   4639.00       -0.03760        0.28015
   4640.00       -0.03271        0.27867
   4641.00       -0.02783        0.27698
   4642.00       -0.02295        0.27510
   4643.00       -0.01807        0.27303
   4644.00       -0.01318        0.27077
   4645.00       -0.00830        0.26833
   4646.00       -0.00342        0.26570
   4647.00        0.00146        0.26289
   4648.00        0.00586        0.25992
   4649.00        0.01025        0.25676
   4650.00        0.01465        0.25345
   4651.00        0.01904        0.24998
   4652.00        0.02344        0.24635
   4653.00        0.02734        0.24258
   4654.00        0.03125        0.23866
   4655.00        0.03516        0.23460
   4656.00        0.03906        0.23042
   4657.00        0.04297        0.22609
   4658.00        0.04639        0.22165
   4659.00        0.04980        0.21709
   4660.00        0.05322        0.21242
   4661.00        0.05664        0.20764
   4662.00        0.05957        0.20276
   4663.00        0.06250        0.19778
   4664.00        0.06543        0.19272
   4665.00        0.06787        0.18756
   4666.00        0.07031        0.18234
   4667.00        0.07275        0.17705
   4668.00        0.07471        0.17168
   4669.00        0.07666        0.16626
   4670.00        0.07861        0.16078
   4671.00        0.08057        0.15527
   4672.00        0.08203        0.14970
   4673.00        0.08350        0.14410
   4674.00        0.08496        0.13847
   4675.00        0.08594        0.13283
   4676.00        0.08691        0.12717
   4677.00        0.08789        0.12149
   4678.00        0.08887        0.11580
   4679.00        0.08936        0.11012
   4680.00        0.08984        0.10445
   4681.00        0.09033        0.09877
   4682.00        0.09033        0.09312
   4683.00        0.09033        0.08749
   4684.00        0.09033        0.08191
   4685.00        0.09033        0.07634
   4686.00        0.09033        0.07082
   4687.00        0.08984        0.06534
   4688.00        0.08936        0.05991
   4689.00        0.08887        0.05452
   4690.00        0.08838        0.04921
   4691.00        0.08789        0.04395
   4692.00        0.08691        0.03876
   4693.00        0.08594        0.03365
   4694.00        0.08496        0.02861
   4695.00        0.08398        0.02367
   4696.00        0.08301        0.01880
   4697.00        0.08203        0.01402
   4698.00        0.08105        0.00934
   4699.00        0.08008        0.00475
   4700.00        0.07861        0.00026
   4701.00        0.07715       -0.00410
   4702.00        0.07568       -0.00838
   4703.00        0.07422       -0.01253
   4704.00        0.07275       -0.01657
   4705.00        0.07129       -0.02049
   4706.00        0.06982       -0.02429
   4707.00        0.06836       -0.02795
   4708.00        0.06689       -0.03151
   4709.00        0.06543       -0.03493
   4710.00        0.06396       -0.03821
   4711.00        0.06250       -0.04135
   4712.00        0.06104       -0.04437
   4713.00        0.05957       -0.04724
   4714.00        0.05811       -0.04999
   4715.00        0.05664       -0.05258
   4716.00        0.05518       -0.05504
   4717.00        0.05371       -0.05734
   4718.00        0.05225       -0.05951
   4719.00        0.05078       -0.06152
   4720.00        0.04932       -0.06340
   4721.00        0.04785       -0.06512
   4722.00        0.04639       -0.06670
   4723.00        0.04492       -0.06813
   4724.00        0.04346       -0.06941
   4725.00        0.04248       -0.07056
   4726.00        0.04150       -0.07155
   4727.00        0.04053       -0.07239
   4728.00        0.03955       -0.07309
   4729.00        0.03857       -0.07365
   4730.00        0.03760       -0.07407
   4731.00        0.03662       -0.07434
   4732.00        0.03564       -0.07448
   4733.00        0.03467       -0.07446
   4734.00        0.03369       -0.07433
   4735.00        0.03271       -0.07405
   4736.00        0.03174       -0.07364
   4737.00        0.03076       -0.07310
   4738.00        0.03027       -0.07243
   4739.00        0.02979       -0.07164
   4740.00        0.02930       -0.07074
   4741.00        0.02881       -0.06970
   4742.00        0.02832       -0.06856
   4743.00        0.02783       -0.06729
   4744.00        0.02734       -0.06593
   4745.00        0.02686       -0.06445
   4746.00        0.02637       -0.06288
   4747.00        0.02588       -0.06120
   4748.00        0.02539       -0.05943
   4749.00        0.02490       -0.05756
   4750.00        0.02490       -0.05562
   4751.00        0.02490       -0.05357
   4752.00        0.02490       -0.05147
   4753.00        0.02490       -0.04929
   4754.00        0.02490       -0.04703
   4755.00        0.02490       -0.04469
   4756.00        0.02490       -0.04231
   4757.00        0.02490       -0.03989
   4758.00        0.02490       -0.03738
   4759.00        0.02490       -0.03485
   4760.00        0.02490       -0.03229
   4761.00        0.02490       -0.02966
   4762.00        0.02490       -0.02702
   4763.00        0.02490       -0.02435
   4764.00        0.02539       -0.02167
   4765.00        0.02588       -0.01895
   4766.00        0.02637       -0.01624
   4767.00        0.02686       -0.01350
   4768.00        0.02734       -0.01077
   4769.00        0.02783       -0.00806
   4770.00        0.02832       -0.00534
   4771.00        0.02881       -0.00262
   4772.00        0.02930        0.00006
   4773.00        0.02979        0.00273
   4774.00        0.03027        0.00539
   4775.00        0.03076        0.00800
   4776.00        0.03125        0.01057
   4777.00        0.03174        0.01312
   4778.00        0.03223        0.01562
   4779.00        0.03271        0.01808
   4780.00        0.03320        0.02049
   4781.00        0.03369        0.02286
   4782.00        0.03418        0.02516
   4783.00        0.03467        0.02742
   4784.00        0.03516        0.02960
   4785.00        0.03564        0.03174
   4786.00        0.03613        0.03380
   4787.00        0.03662        0.03580
   4788.00        0.03711        0.03772
   4789.00        0.03760        0.03958
   4790.00        0.03809        0.04137
   4791.00        0.03857        0.04309
   4792.00        0.03906        0.04474
   4793.00        0.03955        0.04631
   4794.00        0.04004        0.04781
   4795.00        0.04053        0.04924
   4796.00        0.04102        0.05058
   4797.00        0.04150        0.05186
   4798.00        0.04199        0.05309
   4799.00        0.04248        0.05423
   4800.00        0.04297        0.05530
   4801.00        0.04346        0.05630
   4802.00        0.04395        0.05724
   4803.00        0.04443        0.05812
   4804.00        0.04492        0.05894
   4805.00        0.04541        0.05971
   4806.00        0.04590        0.06041
   4807.00        0.04639        0.06107
   4808.00        0.04688        0.06168
   4809.00        0.04688        0.06226
   4810.00        0.04688        0.06277
   4811.00        0.04688        0.06328
   4812.00        0.04688        0.06374
   4813.00        0.04688        0.06418
   4814.00        0.04688        0.06461
   4815.00        0.04688        0.06500
   4816.00        0.04688        0.06540
   4817.00        0.04688        0.06578
   4818.00        0.04688        0.06618
   4819.00        0.04639        0.06657
   4820.00        0.04590        0.06699
   4821.00        0.04541        0.06741
   4822.00        0.04492        0.06787
   4823.00        0.04443        0.06834
   4824.00        0.04395        0.06886
   4825.00        0.04346        0.06943
   4826.00        0.04297        0.07004
   4827.00        0.04199        0.07071
   4828.00        0.04102        0.07144
   4829.00        0.04004        0.07224
   4830.00        0.03906        0.07310
   4831.00        0.03809        0.07405
   4832.00        0.03711        0.07509
   4833.00        0.03613        0.07622
   4834.00        0.03467        0.07744
   4835.00        0.03320        0.07877
   4836.00        0.03174        0.08020
   4837.00        0.03027        0.08176
   4838.00        0.02881        0.08342
   4839.00        0.02734        0.08522
   4840.00        0.02588        0.08713
   4841.00        0.02441        0.08919
   4842.00        0.02295        0.09137
   4843.00        0.02100        0.09370
   4844.00        0.01904        0.09618
   4845.00        0.01709        0.09880
   4846.00        0.01514        0.10158
   4847.00        0.01318        0.10451
   4848.00        0.01123        0.10759
   4849.00        0.00928        0.11082
   4850.00        0.00732        0.11423
   4851.00        0.00537        0.11780
   4852.00        0.00342        0.12152
   4853.00        0.00146        0.12541
   4854.00       -0.00049        0.12947
   4855.00       -0.00244        0.13370
   4856.00       -0.00439        0.13808
   4857.00       -0.00635        0.14262
   4858.00       -0.00830        0.14734
   4859.00       -0.01025        0.15222
   4860.00       -0.01221        0.15726
   4861.00       -0.01416        0.16245
   4862.00       -0.01611        0.16780
   4863.00       -0.01807        0.17329
   4864.00       -0.02002        0.17896
   4865.00       -0.02197        0.18475
   4866.00       -0.02393        0.19070
   4867.00       -0.02588        0.19678
   4868.00       -0.02734        0.20300
   4869.00       -0.02881        0.20937
   4870.00       -0.03027        0.21584
   4871.00       -0.03174        0.22244
   4872.00       -0.03320        0.22917
   4873.00       -0.03467        0.23599
   4874.00       -0.03613        0.24294
   4875.00       -0.03760        0.24997
   4876.00       -0.03857        0.25711
   4877.00       -0.03955        0.26433
   4878.00       -0.04053        0.27164
   4879.00       -0.04150        0.27901
   4880.00       -0.04248        0.28645
   4881.00       -0.04346        0.29398
   4882.00       -0.04395        0.30153
   4883.00       -0.04443        0.30914
   4884.00       -0.04492        0.31680
   4885.00       -0.04541        0.32451
   4886.00       -0.04590        0.33223
   4887.00       -0.04639        0.33997
   4888.00       -0.04639        0.34772
   4889.00       -0.04639        0.35548
   4890.00       -0.04639        0.36325
   4891.00       -0.04639        0.37102
   4892.00       -0.04639        0.37875
   4893.00       -0.04639        0.38649
   4894.00       -0.04590        0.39420
   4895.00       -0.04541        0.40186
   4896.00       -0.04492        0.40950
   4897.00       -0.04443        0.41708
   4898.00       -0.04395        0.42462
   4899.00       -0.04346        0.43211
   4900.00       -0.04297        0.43953
   4901.00       -0.04248        0.44688
   4902.00       -0.04150        0.45416
   4903.00       -0.04053        0.46138
   4904.00       -0.03955        0.46851
   4905.00       -0.03857        0.47554
   4906.00       -0.03760        0.48250
   4907.00       -0.03662        0.48935
   4908.00       -0.03564        0.49611
   4909.00       -0.03467        0.50276
   4910.00       -0.03369        0.50932
   4911.00       -0.03271        0.51576
   4912.00       -0.03174        0.52211
   4913.00       -0.03076        0.52834
   4914.00       -0.02979        0.53444
   4915.00       -0.02881        0.54044
   4916.00       -0.02783        0.54631
   4917.00       -0.02686        0.55206
   4918.00       -0.02588        0.55771
   4919.00       -0.02490        0.56322
   4920.00       -0.02393        0.56860
   4921.00       -0.02295        0.57388
   4922.00       -0.02197        0.57904
   4923.00       -0.02100        0.58406
   4924.00       -0.02002        0.58897
   4925.00       -0.01904        0.59375
   4926.00       -0.01807        0.59842
   4927.00       -0.01709        0.60297
   4928.00       -0.01611        0.60739
   4929.00       -0.01514        0.61171
   4930.00       -0.01416        0.61591
   4931.00       -0.01367        0.62000
   4932.00       -0.01318        0.62396
   4933.00       -0.01270        0.62784
   4934.00       -0.01221        0.63159
   4935.00       -0.01172        0.63525
   4936.00       -0.01123        0.63881
   4937.00       -0.01074        0.64226
   4938.00       -0.01025        0.64561
   4939.00       -0.00977        0.64888
   4940.00       -0.00928        0.65205
   4941.00       -0.00879        0.65514
   4942.00       -0.00879        0.65814
   4943.00       -0.00879        0.66106
   4944.00       -0.00879        0.66389
   4945.00       -0.00879        0.66666
   4946.00       -0.00879        0.66934
   4947.00       -0.00879        0.67197
   4948.00       -0.00879        0.67451
   4949.00       -0.00879        0.67700
   4950.00       -0.00879        0.67941
   4951.00       -0.00879        0.68178
   4952.00       -0.00928        0.68408
   4953.00       -0.00977        0.68634
   4954.00       -0.01025        0.68854
   4955.00       -0.01074        0.69067
   4956.00       -0.01123        0.69278
   4957.00       -0.01172        0.69482
   4958.00       -0.01221        0.69684
   4959.00       -0.01270        0.69881
   4960.00       -0.01318        0.70073
   4961.00       -0.01367        0.70262
   4962.00       -0.01416        0.70447
   4963.00       -0.01465        0.70628
   4964.00       -0.01514        0.70805
   4965.00       -0.01562        0.70979
   4966.00       -0.01611        0.71150
   4967.00       -0.01660        0.71318
   4968.00       -0.01709        0.71481
   4969.00       -0.01758        0.71642
   4970.00       -0.01807        0.71799
   4971.00       -0.01855        0.71953
   4972.00       -0.01904        0.72104
   4973.00       -0.01953        0.72250
   4974.00       -0.02002        0.72394
   4975.00       -0.02051        0.72533
   4976.00       -0.02100        0.72668
   4977.00       -0.02148        0.72801
   4978.00       -0.02197        0.72928
   4979.00       -0.02246        0.73053
   4980.00       -0.02295        0.73172
   4981.00       -0.02344        0.73286
   4982.00       -0.02393        0.73396
   4983.00       -0.02441        0.73502
   4984.00       -0.02490        0.73601
   4985.00       -0.02539        0.73695
   4986.00       -0.02588        0.73784
   4987.00       -0.02637        0.73866
   4988.00       -0.02686        0.73944
   4989.00       -0.02734        0.74014
   4990.00       -0.02783        0.74077
   4991.00       -0.02832        0.74133
   4992.00       -0.02881        0.74182
   4993.00       -0.02930        0.74223
   4994.00       -0.02979        0.74257
   4995.00       -0.03027        0.74283
   4996.00       -0.03076        0.74300
   4997.00       -0.03125        0.74309
   4998.00       -0.03174        0.74307
   4999.00       -0.03223        0.74298
   5000.00       -0.03271        0.74278
   5001.00       -0.03320        0.74249
   5002.00       -0.03369        0.74210
   5003.00       -0.03418        0.74159
   5004.00       -0.03467        0.74098
   5005.00       -0.03516        0.74026
   5006.00       -0.03564        0.73944
   5007.00       -0.03613        0.73849
   5008.00       -0.03662        0.73744
   5009.00       -0.03711        0.73627
   5010.00       -0.03760        0.73499
   5011.00       -0.03809        0.73357
   5012.00       -0.03857        0.73203
   5013.00       -0.03857        0.73036
   5014.00       -0.03857        0.72858
   5015.00       -0.03857        0.72665
   5016.00       -0.03857        0.72461
   5017.00       -0.03857        0.72244
   5018.00       -0.03857        0.72015
   5019.00       -0.03857        0.71771
   5020.00       -0.03857        0.71516
   5021.00       -0.03857        0.71248
   5022.00       -0.03857        0.70967
   5023.00       -0.03857        0.70673
   5024.00       -0.03857        0.70366
   5025.00       -0.03857        0.70047
   5026.00       -0.03809        0.69716
   5027.00       -0.03760        0.69373
   5028.00       -0.03711        0.69017
   5029.00       -0.03662        0.68649
   5030.00       -0.03613        0.68271
   5031.00       -0.03564        0.67880
   5032.00       -0.03516        0.67479
   5033.00       -0.03467        0.67067
   5034.00       -0.03418        0.66644
   5035.00       -0.03369        0.66211
   5036.00       -0.03320        0.65768
   5037.00       -0.03271        0.65317
   5038.00       -0.03223        0.64856
   5039.00       -0.03174        0.64386
   5040.00       -0.03125        0.63908
   5041.00       -0.03027        0.63423
   5042.00       -0.02930        0.62930
   5043.00       -0.02832        0.62431
   5044.00       -0.02734        0.61925
   5045.00       -0.02637        0.61414
   5046.00       -0.02539        0.60896
   5047.00       -0.02441        0.60374
   5048.00       -0.02344        0.59848
   5049.00       -0.02246        0.59319
   5050.00       -0.02148        0.58786
   5051.00       -0.02051        0.58252
   5052.00       -0.01953        0.57715
   5053.00       -0.01855        0.57176
   5054.00       -0.01758        0.56638
   5055.00       -0.01660        0.56097
   5056.00       -0.01562        0.55559
   5057.00       -0.01465        0.55022
   5058.00       -0.01367        0.54485
   5059.00       -0.01270        0.53951
   5060.00       -0.01172        0.53419
   5061.00       -0.01074        0.52892
   5062.00       -0.00977        0.52368
   5063.00       -0.00879        0.51849
   5064.00       -0.00781        0.51335
   5065.00       -0.00684        0.50826
   5066.00       -0.00586        0.50323
   5067.00       -0.00488        0.49828
   5068.00       -0.00391        0.49339
   5069.00       -0.00293        0.48859
   5070.00       -0.00195        0.48386
   5071.00       -0.00098        0.47922
   5072.00        0.00000        0.47466
   5073.00        0.00098        0.47021
   5074.00        0.00195        0.46585
   5075.00        0.00293        0.46159
   5076.00        0.00391        0.45746
   5077.00        0.00439        0.45341
   5078.00        0.00488        0.44951
   5079.00        0.00537        0.44569
   5080.00        0.00586        0.44202
   5081.00        0.00635        0.43845
   5082.00        0.00684        0.43501
   5083.00        0.00732        0.43170
   5084.00        0.00781        0.42853
   5085.00        0.00830        0.42548
   5086.00        0.00879        0.42256
   5087.00        0.00928        0.41977
   5088.00        0.00977        0.41711
   5089.00        0.01025        0.41460
   5090.00        0.01074        0.41220
   5091.00        0.01074        0.40994
   5092.00        0.01074        0.40782
   5093.00        0.01074        0.40584
   5094.00        0.01074        0.40399
   5095.00        0.01074        0.40227
   5096.00        0.01074        0.40067
   5097.00        0.01074        0.39920
   5098.00        0.01074        0.39786
   5099.00        0.01074        0.39664
   5100.00        0.01074        0.39554
   5101.00        0.01074        0.39456
   5102.00        0.01074        0.39371
   5103.00        0.01025        0.39294
   5104.00        0.00977        0.39232
   5105.00        0.00928        0.39178
   5106.00        0.00879        0.39134
   5107.00        0.00830        0.39102
   5108.00        0.00781        0.39078
   5109.00        0.00732        0.39062
   5110.00        0.00684        0.39056
   5111.00        0.00635        0.39059
   5112.00        0.00586        0.39069
   5113.00        0.00537        0.39085
   5114.00        0.00439        0.39110
   5115.00        0.00342        0.39139
   5116.00        0.00244        0.39175
   5117.00        0.00146        0.39217
   5118.00        0.00049        0.39262
   5119.00       -0.00049        0.39311
   5120.00       -0.00146        0.39365
   5121.00       -0.00244        0.39423
   5122.00       -0.00342        0.39481
   5123.00       -0.00439        0.39543
   5124.00       -0.00537        0.39606
   5125.00       -0.00635        0.39670
   5126.00       -0.00732        0.39734
   5127.00       -0.00830        0.39799
   5128.00       -0.00977        0.39864
   5129.00       -0.01123        0.39926
   5130.00       -0.01270        0.39989
   5131.00       -0.01416        0.40048
   5132.00       -0.01562        0.40106
   5133.00       -0.01709        0.40161
   5134.00       -0.01855        0.40213
   5135.00       -0.02002        0.40260
   5136.00       -0.02148        0.40305
   5137.00       -0.02295        0.40344
   5138.00       -0.02441        0.40379
   5139.00       -0.02588        0.40410
   5140.00       -0.02734        0.40434
   5141.00       -0.02881        0.40453
   5142.00       -0.03027        0.40465
   5143.00       -0.03174        0.40471
   5144.00       -0.03320        0.40471
   5145.00       -0.03467        0.40465
   5146.00       -0.03613        0.40451
   5147.00       -0.03760        0.40430
   5148.00       -0.03906        0.40402
   5149.00       -0.04053        0.40366
   5150.00       -0.04199        0.40323
   5151.00       -0.04346        0.40273
   5152.00       -0.04492        0.40215
   5153.00       -0.04639        0.40147
   5154.00       -0.04785        0.40074
   5155.00       -0.04883        0.39993
   5156.00       -0.04980        0.39905
   5157.00       -0.05078        0.39807
   5158.00       -0.05176        0.39703
   5159.00       -0.05273        0.39592
   5160.00       -0.05371        0.39473
   5161.00       -0.05469        0.39348
   5162.00       -0.05566        0.39215
   5163.00       -0.05664        0.39075
   5164.00       -0.05762        0.38930
   5165.00       -0.05859        0.38777
   5166.00       -0.05957        0.38618
   5167.00       -0.06006        0.38454
   5168.00       -0.06055        0.38283
   5169.00       -0.06104        0.38107
   5170.00       -0.06152        0.37926
   5171.00       -0.06201        0.37741
   5172.00       -0.06250        0.37550
   5173.00       -0.06299        0.37357
   5174.00       -0.06348        0.37160
   5175.00       -0.06396        0.36958
   5176.00       -0.06396        0.36754
   5177.00       -0.06396        0.36546
   5178.00       -0.06396        0.36337
   5179.00       -0.06396        0.36127
   5180.00       -0.06396        0.35915
   5181.00       -0.06396        0.35701
   5182.00       -0.06396        0.35487
   5183.00       -0.06348        0.35272
   5184.00       -0.06299        0.35057
   5185.00       -0.06250        0.34843
   5186.00       -0.06201        0.34631
   5187.00       -0.06152        0.34419
   5188.00       -0.06104        0.34209
   5189.00       -0.06055        0.34001
   5190.00       -0.05957        0.33797
   5191.00       -0.05859        0.33594
   5192.00       -0.05762        0.33395
   5193.00       -0.05664        0.33200
   5194.00       -0.05566        0.33008
   5195.00       -0.05469        0.32822
   5196.00       -0.05371        0.32640
   5197.00       -0.05225        0.32463
   5198.00       -0.05078        0.32291
   5199.00       -0.04932        0.32126
   5200.00       -0.04785        0.31967
   5201.00       -0.04639        0.31815
   5202.00       -0.04492        0.31668
   5203.00       -0.04346        0.31529
   5204.00       -0.04199        0.31398
   5205.00       -0.04053        0.31274
   5206.00       -0.03857        0.31158
   5207.00       -0.03662        0.31050
   5208.00       -0.03467        0.30951
   5209.00       -0.03271        0.30859
   5210.00       -0.03076        0.30777
   5211.00       -0.02881        0.30704
   5212.00       -0.02686        0.30641
   5213.00       -0.02490        0.30586
   5214.00       -0.02295        0.30540
   5215.00       -0.02100        0.30505
   5216.00       -0.01904        0.30479
   5217.00       -0.01709        0.30463
   5218.00       -0.01514        0.30457
   5219.00       -0.01318        0.30460
   5220.00       -0.01123        0.30472
   5221.00       -0.00928        0.30496
   5222.00       -0.00684        0.30528
   5223.00       -0.00439        0.30573
   5224.00       -0.00195        0.30626
   5225.00        0.00049        0.30688
   5226.00        0.00293        0.30762
   5227.00        0.00537        0.30844
   5228.00        0.00781        0.30936
   5229.00        0.01025        0.31038
   5230.00        0.01221        0.31149
   5231.00        0.01416        0.31271
   5232.00        0.01611        0.31401
   5233.00        0.01807        0.31540
   5234.00        0.02002        0.31688
   5235.00        0.02197        0.31845
   5236.00        0.02393        0.32011
   5237.00        0.02588        0.32185
   5238.00        0.02783        0.32367
   5239.00        0.02979        0.32558
   5240.00        0.03174        0.32756
   5241.00        0.03369        0.32961
   5242.00        0.03564        0.33173
   5243.00        0.03760        0.33392
   5244.00        0.03955        0.33618
   5245.00        0.04102        0.33850
   5246.00        0.04248        0.34090
   5247.00        0.04395        0.34334
   5248.00        0.04541        0.34584
   5249.00        0.04688        0.34839
   5250.00        0.04834        0.35098
   5251.00        0.04980        0.35362
   5252.00        0.05127        0.35631
   5253.00        0.05225        0.35904
   5254.00        0.05322        0.36179
   5255.00        0.05420        0.36458
   5256.00        0.05518        0.36740
   5257.00        0.05615        0.37024
   5258.00        0.05713        0.37311
   5259.00        0.05811        0.37599
   5260.00        0.05859        0.37889
   5261.00        0.05908        0.38181
   5262.00        0.05957        0.38472
   5263.00        0.06006        0.38763
   5264.00        0.06055        0.39056
   5265.00        0.06104        0.39348
   5266.00        0.06152        0.39639
   5267.00        0.06152        0.39931
   5268.00        0.06152        0.40219
   5269.00        0.06152        0.40508
   5270.00        0.06152        0.40793
   5271.00        0.06152        0.41077
   5272.00        0.06152        0.41357
   5273.00        0.06152        0.41637
   5274.00        0.06104        0.41911
   5275.00        0.06055        0.42183
   5276.00        0.06006        0.42451
   5277.00        0.05957        0.42715
   5278.00        0.05908        0.42975
   5279.00        0.05859        0.43230
   5280.00        0.05811        0.43480
   5281.00        0.05713        0.43726
   5282.00        0.05615        0.43965
   5283.00        0.05518        0.44200
   5284.00        0.05420        0.44429
   5285.00        0.05322        0.44652
   5286.00        0.05225        0.44868
   5287.00        0.05127        0.45078
   5288.00        0.05029        0.45282
   5289.00        0.04932        0.45479
   5290.00        0.04834        0.45670
   5291.00        0.04736        0.45853
   5292.00        0.04590        0.46028
   5293.00        0.04443        0.46196
   5294.00        0.04297        0.46358
   5295.00        0.04150        0.46512
   5296.00        0.04004        0.46658
   5297.00        0.03857        0.46796
   5298.00        0.03711        0.46927
   5299.00        0.03564        0.47050
   5300.00        0.03418        0.47165
   5301.00        0.03271        0.47273
   5302.00        0.03125        0.47372
   5303.00        0.02979        0.47464
   5304.00        0.02832        0.47548
   5305.00        0.02686        0.47624
   5306.00        0.02539        0.47691
   5307.00        0.02393        0.47752
   5308.00        0.02246        0.47804
   5309.00        0.02100        0.47849
   5310.00        0.01953        0.47885
   5311.00        0.01807        0.47916
   5312.00        0.01660        0.47937
   5313.00        0.01514        0.47951
   5314.00        0.01367        0.47958
   5315.00        0.01221        0.47958
   5316.00        0.01123        0.47951
   5317.00        0.01025        0.47937
   5318.00        0.00928        0.47916
   5319.00        0.00830        0.47888
   5320.00        0.00732        0.47855
   5321.00        0.00635        0.47813
   5322.00        0.00537        0.47766
   5323.00        0.00439        0.47714
   5324.00        0.00342        0.47655
   5325.00        0.00244        0.47591
   5326.00        0.00146        0.47520
   5327.00        0.00049        0.47446
   5328.00       -0.00049        0.47365
   5329.00       -0.00098        0.47279
   5330.00       -0.00146        0.47189
   5331.00       -0.00195        0.47095
   5332.00       -0.00244        0.46996
   5333.00       -0.00293        0.46893
   5334.00       -0.00342        0.46786
   5335.00       -0.00391        0.46677
   5336.00       -0.00439        0.46564
   5337.00       -0.00488        0.46448
   5338.00       -0.00488        0.46329
   5339.00       -0.00488        0.46207
   5340.00       -0.00488        0.46083
   5341.00       -0.00488        0.45958
   5342.00       -0.00488        0.45830
   5343.00       -0.00488        0.45700
   5344.00       -0.00488        0.45570
   5345.00       -0.00488        0.45439
   5346.00       -0.00488        0.45306
   5347.00       -0.00488        0.45174
   5348.00       -0.00439        0.45041
   5349.00       -0.00391        0.44907
   5350.00       -0.00342        0.44774
   5351.00       -0.00293        0.44643
   5352.00       -0.00244        0.44511
   5353.00       -0.00195        0.44380
   5354.00       -0.00146        0.44252
   5355.00       -0.00098        0.44124
   5356.00       -0.00049        0.43999
   5357.00        0.00000        0.43874
   5358.00        0.00098        0.43753
   5359.00        0.00195        0.43634
   5360.00        0.00293        0.43518
   5361.00        0.00391        0.43404
   5362.00        0.00488        0.43294
   5363.00        0.00586        0.43188
   5364.00        0.00684        0.43085
   5365.00        0.00781        0.42986
   5366.00        0.00879        0.42891
   5367.00        0.00977        0.42799
   5368.00        0.01074        0.42714
   5369.00        0.01172        0.42632
   5370.00        0.01270        0.42554
   5371.00        0.01367        0.42482
   5372.00        0.01465        0.42415
   5373.00        0.01562        0.42354
   5374.00        0.01709        0.42296
   5375.00        0.01855        0.42245
   5376.00        0.02002        0.42200
   5377.00        0.02148        0.42160
   5378.00        0.02295        0.42126
   5379.00        0.02441        0.42097
   5380.00        0.02588        0.42076
   5381.00        0.02734        0.42059
   5382.00        0.02881        0.42049
   5383.00        0.03027        0.42044
   5384.00        0.03125        0.42046
   5385.00        0.03223        0.42055
   5386.00        0.03320        0.42068
   5387.00        0.03418        0.42088
   5388.00        0.03516        0.42114
   5389.00        0.03613        0.42146
   5390.00        0.03711        0.42184
   5391.00        0.03809        0.42229
   5392.00        0.03906        0.42278
   5393.00        0.04004        0.42334
   5394.00        0.04102        0.42395
   5395.00        0.04199        0.42462
   5396.00        0.04297        0.42534
   5397.00        0.04395        0.42610
   5398.00        0.04443        0.42693
   5399.00        0.04492        0.42781
   5400.00        0.04541        0.42873
   5401.00        0.04590        0.42969
   5402.00        0.04639        0.43069
   5403.00        0.04688        0.43175
   5404.00        0.04736        0.43285
   5405.00        0.04785        0.43398
   5406.00        0.04785        0.43513
   5407.00        0.04785        0.43633
   5408.00        0.04785        0.43756
   5409.00        0.04785        0.43881
   5410.00        0.04785        0.44009
   5411.00        0.04785        0.44139
   5412.00        0.04785        0.44270
   5413.00        0.04736        0.44405
   5414.00        0.04688        0.44539
   5415.00        0.04639        0.44675
   5416.00        0.04590        0.44810
   5417.00        0.04541        0.44948
   5418.00        0.04492        0.45085
   5419.00        0.04443        0.45221
   5420.00        0.04346        0.45357
   5421.00        0.04248        0.45493
   5422.00        0.04150        0.45625
   5423.00        0.04053        0.45758
   5424.00        0.03955        0.45888
   5425.00        0.03857        0.46016
   5426.00        0.03760        0.46141
   5427.00        0.03662        0.46263
   5428.00        0.03516        0.46382
   5429.00        0.03369        0.46498
   5430.00        0.03223        0.46609
   5431.00        0.03076        0.46716
   5432.00        0.02930        0.46819
   5433.00        0.02783        0.46916
   5434.00        0.02637        0.47008
   5435.00        0.02490        0.47095
   5436.00        0.02344        0.47174
   5437.00        0.02197        0.47249
   5438.00        0.02051        0.47316
   5439.00        0.01855        0.47377
   5440.00        0.01660        0.47430
   5441.00        0.01465        0.47476
   5442.00        0.01270        0.47514
   5443.00        0.01074        0.47543
   5444.00        0.00879        0.47565
   5445.00        0.00684        0.47577
   5446.00        0.00488        0.47581
   5447.00        0.00293        0.47575
   5448.00        0.00098        0.47560
   5449.00       -0.00098        0.47536
   5450.00       -0.00293        0.47501
   5451.00       -0.00488        0.47456
   5452.00       -0.00635        0.47400
   5453.00       -0.00781        0.47334
   5454.00       -0.00928        0.47258
   5455.00       -0.01074        0.47169
   5456.00       -0.01221        0.47070
   5457.00       -0.01367        0.46959
   5458.00       -0.01514        0.46837
   5459.00       -0.01660        0.46703
   5460.00       -0.01807        0.46556
   5461.00       -0.01953        0.46397
   5462.00       -0.02051        0.46227
   5463.00       -0.02148        0.46043
   5464.00       -0.02246        0.45848
   5465.00       -0.02344        0.45641
   5466.00       -0.02441        0.45419
   5467.00       -0.02539        0.45186
   5468.00       -0.02637        0.44939
   5469.00       -0.02734        0.44679
   5470.00       -0.02783        0.44408
   5471.00       -0.02832        0.44122
   5472.00       -0.02881        0.43823
   5473.00       -0.02930        0.43512
   5474.00       -0.02979        0.43187
   5475.00       -0.03027        0.42848
   5476.00       -0.03027        0.42497
   5477.00       -0.03027        0.42134
   5478.00       -0.03027        0.41757
   5479.00       -0.03027        0.41367
   5480.00       -0.03027        0.40964
   5481.00       -0.03027        0.40547
   5482.00       -0.03027        0.40118
   5483.00       -0.02979        0.39676
   5484.00       -0.02930        0.39223
   5485.00       -0.02881        0.38756
   5486.00       -0.02832        0.38277
   5487.00       -0.02783        0.37784
   5488.00       -0.02734        0.37280
   5489.00       -0.02686        0.36766
   5490.00       -0.02637        0.36238
   5491.00       -0.02539        0.35699
   5492.00       -0.02441        0.35149
   5493.00       -0.02344        0.34587
   5494.00       -0.02246        0.34015
   5495.00       -0.02148        0.33432
   5496.00       -0.02051        0.32838
   5497.00       -0.01953        0.32236
   5498.00       -0.01855        0.31622
   5499.00       -0.01758        0.30998
   5500.00       -0.01660        0.30367
   5501.00       -0.01562        0.29726
   5502.00       -0.01465        0.29076
   5503.00       -0.01367        0.28418
   5504.00       -0.01270        0.27751
   5505.00       -0.01172        0.27077
   5506.00       -0.01074        0.26396
   5507.00       -0.00977        0.25710
   5508.00       -0.00879        0.25015
   5509.00       -0.00781        0.24315
   5510.00       -0.00684        0.23608
   5511.00       -0.00586        0.22899
   5512.00       -0.00488        0.22183
   5513.00       -0.00391        0.21463
   5514.00       -0.00293        0.20740
   5515.00       -0.00195        0.20012
   5516.00       -0.00098        0.19283
   5517.00        0.00000        0.18550
   5518.00        0.00098        0.17816
   5519.00        0.00195        0.17081
   5520.00        0.00293        0.16345
   5521.00        0.00391        0.15608
   5522.00        0.00439        0.14871
   5523.00        0.00488        0.14136
   5524.00        0.00537        0.13400
   5525.00        0.00586        0.12666
   5526.00        0.00635        0.11935
   5527.00        0.00684        0.11208
   5528.00        0.00732        0.10481
   5529.00        0.00781        0.09760
   5530.00        0.00781        0.09041
   5531.00        0.00781        0.08328
   5532.00        0.00781        0.07620
   5533.00        0.00781        0.06917
   5534.00        0.00781        0.06221
   5535.00        0.00781        0.05530
   5536.00        0.00781        0.04848
   5537.00        0.00732        0.04172
   5538.00        0.00684        0.03503
   5539.00        0.00635        0.02843
   5540.00        0.00586        0.02191
   5541.00        0.00537        0.01549
   5542.00        0.00488        0.00917
   5543.00        0.00439        0.00293
   5544.00        0.00391       -0.00320
   5545.00        0.00293       -0.00923
   5546.00        0.00195       -0.01514
   5547.00        0.00098       -0.02095
   5548.00        0.00000       -0.02666
   5549.00       -0.00098       -0.03223
   5550.00       -0.00195       -0.03769
   5551.00       -0.00293       -0.04305
   5552.00       -0.00391       -0.04826
   5553.00       -0.00488       -0.05336
   5554.00       -0.00586       -0.05833
   5555.00       -0.00732       -0.06319
   5556.00       -0.00879       -0.06790
   5557.00       -0.01025       -0.07249
   5558.00       -0.01172       -0.07697
   5559.00       -0.01318       -0.08130
   5560.00       -0.01465       -0.08551
   5561.00       -0.01611       -0.08958
   5562.00       -0.01758       -0.09354
   5563.00       -0.01904       -0.09737
   5564.00       -0.02051       -0.10106
   5565.00       -0.02197       -0.10464
   5566.00       -0.02344       -0.10809
   5567.00       -0.02490       -0.11142
   5568.00       -0.02637       -0.11462
   5569.00       -0.02783       -0.11771
   5570.00       -0.02930       -0.12068
   5571.00       -0.03027       -0.12354
   5572.00       -0.03125       -0.12628
   5573.00       -0.03223       -0.12892
   5574.00       -0.03320       -0.13145
   5575.00       -0.03418       -0.13388
   5576.00       -0.03516       -0.13620
   5577.00       -0.03613       -0.13844
   5578.00       -0.03711       -0.14058
   5579.00       -0.03809       -0.14262
   5580.00       -0.03857       -0.14459
   5581.00       -0.03906       -0.14647
   5582.00       -0.03955       -0.14828
   5583.00       -0.04004       -0.15001
   5584.00       -0.04053       -0.15167
   5585.00       -0.04102       -0.15327
   5586.00       -0.04102       -0.15480
   5587.00       -0.04102       -0.15628
   5588.00       -0.04102       -0.15771
   5589.00       -0.04102       -0.15910
   5590.00       -0.04102       -0.16043
   5591.00       -0.04102       -0.16173
   5592.00       -0.04053       -0.16299
   5593.00       -0.04004       -0.16422
   5594.00       -0.03955       -0.16542
   5595.00       -0.03906       -0.16661
   5596.00       -0.03857       -0.16777
   5597.00       -0.03760       -0.16891
   5598.00       -0.03662       -0.17004
   5599.00       -0.03564       -0.17117
   5600.00       -0.03467       -0.17230
   5601.00       -0.03369       -0.17343
   5602.00       -0.03271       -0.17455
   5603.00       -0.03174       -0.17569
   5604.00       -0.03027       -0.17683
   5605.00       -0.02881       -0.17798
   5606.00       -0.02734       -0.17915
   5607.00       -0.02588       -0.18034
   5608.00       -0.02441       -0.18155
   5609.00       -0.02295       -0.18277
   5610.00       -0.02148       -0.18402
   5611.00       -0.01953       -0.18530
   5612.00       -0.01758       -0.18660
   5613.00       -0.01562       -0.18793
   5614.00       -0.01367       -0.18929
   5615.00       -0.01172       -0.19067
   5616.00       -0.00977       -0.19209
   5617.00       -0.00781       -0.19354
   5618.00       -0.00586       -0.19502
   5619.00       -0.00391       -0.19653
   5620.00       -0.00195       -0.19807
   5621.00        0.00000       -0.19965
   5622.00        0.00195       -0.20125
   5623.00        0.00391       -0.20288
   5624.00        0.00586       -0.20453
   5625.00        0.00781       -0.20621
   5626.00        0.00977       -0.20792
   5627.00        0.01172       -0.20964
   5628.00        0.01367       -0.21140
   5629.00        0.01562       -0.21317
   5630.00        0.01758       -0.21495
   5631.00        0.01953       -0.21674
   5632.00        0.02148       -0.21855
   5633.00        0.02344       -0.22037
   5634.00        0.02539       -0.22218
   5635.00        0.02734       -0.22401
   5636.00        0.02930       -0.22583
   5637.00        0.03076       -0.22766
   5638.00        0.03223       -0.22946
   5639.00        0.03369       -0.23128
   5640.00        0.03516       -0.23306
   5641.00        0.03662       -0.23483
   5642.00        0.03809       -0.23657
   5643.00        0.03955       -0.23830
   5644.00        0.04053       -0.23999
   5645.00        0.04150       -0.24165
   5646.00        0.04248       -0.24329
   5647.00        0.04346       -0.24487
   5648.00        0.04443       -0.24641
   5649.00        0.04492       -0.24791
   5650.00        0.04541       -0.24936
   5651.00        0.04590       -0.25075
   5652.00        0.04639       -0.25209
   5653.00        0.04688       -0.25336
   5654.00        0.04688       -0.25458
   5655.00        0.04688       -0.25572
   5656.00        0.04688       -0.25679
   5657.00        0.04688       -0.25778
   5658.00        0.04688       -0.25871
   5659.00        0.04639       -0.25957
   5660.00        0.04590       -0.26033
   5661.00        0.04541       -0.26100
   5662.00        0.04492       -0.26160
   5663.00        0.04443       -0.26212
   5664.00        0.04346       -0.26253
   5665.00        0.04248       -0.26286
   5666.00        0.04150       -0.26311
   5667.00        0.04053       -0.26324
   5668.00        0.03955       -0.26329
   5669.00        0.03857       -0.26324
   5670.00        0.03711       -0.26311
   5671.00        0.03564       -0.26286
   5672.00        0.03418       -0.26253
   5673.00        0.03271       -0.26210
   5674.00        0.03125       -0.26158
   5675.00        0.02979       -0.26096
   5676.00        0.02783       -0.26024
   5677.00        0.02588       -0.25943
   5678.00        0.02393       -0.25851
   5679.00        0.02197       -0.25752
   5680.00        0.02002       -0.25644
   5681.00        0.01807       -0.25526
   5682.00        0.01611       -0.25400
   5683.00        0.01416       -0.25266
   5684.00        0.01221       -0.25122
   5685.00        0.01025       -0.24973
   5686.00        0.00830       -0.24814
   5687.00        0.00635       -0.24648
   5688.00        0.00439       -0.24474
   5689.00        0.00244       -0.24294
   5690.00        0.00049       -0.24107
   5691.00       -0.00195       -0.23915
   5692.00       -0.00439       -0.23715
   5693.00       -0.00635       -0.23511
   5694.00       -0.00830       -0.23302
   5695.00       -0.01025       -0.23088
   5696.00       -0.01221       -0.22868
   5697.00       -0.01416       -0.22646
   5698.00       -0.01611       -0.22418
   5699.00       -0.01807       -0.22188
   5700.00       -0.02002       -0.21954
   5701.00       -0.02197       -0.21719
   5702.00       -0.02393       -0.21481
   5703.00       -0.02588       -0.21240
   5704.00       -0.02783       -0.20999
   5705.00       -0.02979       -0.20757
   5706.00       -0.03125       -0.20512
   5707.00       -0.03271       -0.20268
   5708.00       -0.03418       -0.20024
   5709.00       -0.03564       -0.19781
   5710.00       -0.03711       -0.19537
   5711.00       -0.03857       -0.19295
   5712.00       -0.03955       -0.19054
   5713.00       -0.04053       -0.18814
   5714.00       -0.04150       -0.18575
   5715.00       -0.04248       -0.18340
   5716.00       -0.04297       -0.18105
   5717.00       -0.04346       -0.17873
   5718.00       -0.04395       -0.17644
   5719.00       -0.04443       -0.17418
   5720.00       -0.04492       -0.17195
   5721.00       -0.04492       -0.16975
   5722.00       -0.04492       -0.16759
   5723.00       -0.04492       -0.16545
   5724.00       -0.04492       -0.16336
   5725.00       -0.04443       -0.16130
   5726.00       -0.04395       -0.15929
   5727.00       -0.04346       -0.15730
   5728.00       -0.04248       -0.15535
   5729.00       -0.04150       -0.15344
   5730.00       -0.04053       -0.15158
   5731.00       -0.03955       -0.14975
   5732.00       -0.03809       -0.14796
   5733.00       -0.03662       -0.14621
   5734.00       -0.03516       -0.14449
   5735.00       -0.03369       -0.14281
   5736.00       -0.03174       -0.14116
   5737.00       -0.02979       -0.13954
   5738.00       -0.02783       -0.13795
   5739.00       -0.02588       -0.13641
   5740.00       -0.02393       -0.13489
   5741.00       -0.02148       -0.13339
   5742.00       -0.01904       -0.13191
   5743.00       -0.01660       -0.13046
   5744.00       -0.01416       -0.12904
   5745.00       -0.01172       -0.12762
   5746.00       -0.00928       -0.12624
   5747.00       -0.00684       -0.12486
   5748.00       -0.00391       -0.12349
   5749.00       -0.00098       -0.12213
   5750.00        0.00195       -0.12079
   5751.00        0.00488       -0.11943
   5752.00        0.00781       -0.11809
   5753.00        0.01074       -0.11673
   5754.00        0.01367       -0.11539
   5755.00        0.01660       -0.11401
   5756.00        0.01953       -0.11264
   5757.00        0.02246       -0.11125
   5758.00        0.02539       -0.10985
   5759.00        0.02832       -0.10843
   5760.00        0.03125       -0.10699
   5761.00        0.03418       -0.10553
   5762.00        0.03711       -0.10403
   5763.00        0.03955       -0.10251
   5764.00        0.04199       -0.10095
   5765.00        0.04443       -0.09937
   5766.00        0.04688       -0.09775
   5767.00        0.04932       -0.09608
   5768.00        0.05176       -0.09438
   5769.00        0.05420       -0.09264
   5770.00        0.05615       -0.09085
   5771.00        0.05811       -0.08902
   5772.00        0.06006       -0.08714
   5773.00        0.06201       -0.08522
   5774.00        0.06348       -0.08324
   5775.00        0.06494       -0.08122
   5776.00        0.06641       -0.07915
   5777.00        0.06787       -0.07703
   5778.00        0.06885       -0.07484
   5779.00        0.06982       -0.07262
   5780.00        0.07080       -0.07033
   5781.00        0.07129       -0.06801
   5782.00        0.07178       -0.06561
   5783.00        0.07227       -0.06319
   5784.00        0.07227       -0.06070
   5785.00        0.07227       -0.05817
   5786.00        0.07227       -0.05557
   5787.00        0.07178       -0.05295
   5788.00        0.07129       -0.05026
   5789.00        0.07080       -0.04755
   5790.00        0.06982       -0.04477
   5791.00        0.06885       -0.04196
   5792.00        0.06787       -0.03912
   5793.00        0.06641       -0.03624
   5794.00        0.06494       -0.03331
   5795.00        0.06348       -0.03036
   5796.00        0.06152       -0.02739
   5797.00        0.05957       -0.02438
   5798.00        0.05762       -0.02135
   5799.00        0.05518       -0.01830
   5800.00        0.05273       -0.01521
   5801.00        0.05029       -0.01213
   5802.00        0.04785       -0.00903
   5803.00        0.04492       -0.00592
   5804.00        0.04199       -0.00281
   5805.00        0.03906        0.00031
   5806.00        0.03613        0.00342
   5807.00        0.03320        0.00652
   5808.00        0.02979        0.00961
   5809.00        0.02637        0.01270
   5810.00        0.02295        0.01576
   5811.00        0.01953        0.01881
   5812.00        0.01611        0.02184
   5813.00        0.01270        0.02483
   5814.00        0.00928        0.02779
   5815.00        0.00537        0.03072
   5816.00        0.00146        0.03360
   5817.00       -0.00244        0.03645
   5818.00       -0.00635        0.03925
   5819.00       -0.01025        0.04199
   5820.00       -0.01416        0.04468
   5821.00       -0.01807        0.04732
   5822.00       -0.02197        0.04990
   5823.00       -0.02588        0.05240
   5824.00       -0.02930        0.05484
   5825.00       -0.03271        0.05722
   5826.00       -0.03613        0.05951
   5827.00       -0.03955        0.06174
   5828.00       -0.04297        0.06387
   5829.00       -0.04639        0.06595
   5830.00       -0.04980        0.06792
   5831.00       -0.05273        0.06981
   5832.00       -0.05566        0.07161
   5833.00       -0.05859        0.07332
   5834.00       -0.06152        0.07495
   5835.00       -0.06445        0.07648
   5836.00       -0.06689        0.07790
   5837.00       -0.06934        0.07924
   5838.00       -0.07178        0.08046
   5839.00       -0.07422        0.08160
   5840.00       -0.07617        0.08264
   5841.00       -0.07812        0.08357
   5842.00       -0.08008        0.08440
   5843.00       -0.08154        0.08513
   5844.00       -0.08301        0.08575
   5845.00       -0.08447        0.08627
   5846.00       -0.08545        0.08670
   5847.00       -0.08643        0.08702
   5848.00       -0.08740        0.08723
   5849.00       -0.08789        0.08736
   5850.00       -0.08838        0.08737
   5851.00       -0.08887        0.08728
   5852.00       -0.08887        0.08711
   5853.00       -0.08887        0.08684
   5854.00       -0.08887        0.08646
   5855.00       -0.08838        0.08600
   5856.00       -0.08789        0.08545
   5857.00       -0.08740        0.08481
   5858.00       -0.08691        0.08408
   5859.00       -0.08594        0.08325
   5860.00       -0.08496        0.08237
   5861.00       -0.08398        0.08139
   5862.00       -0.08252        0.08034
   5863.00       -0.08105        0.07921
   5864.00       -0.07959        0.07802
   5865.00       -0.07812        0.07675
   5866.00       -0.07617        0.07542
   5867.00       -0.07422        0.07404
   5868.00       -0.07227        0.07260
   5869.00       -0.07031        0.07109
   5870.00       -0.06787        0.06955
   5871.00       -0.06543        0.06796
   5872.00       -0.06299        0.06633
   5873.00       -0.06055        0.06465
   5874.00       -0.05811        0.06294
   5875.00       -0.05566        0.06120
   5876.00       -0.05273        0.05945
   5877.00       -0.04980        0.05766
   5878.00       -0.04688        0.05586
   5879.00       -0.04395        0.05405
   5880.00       -0.04102        0.05223
   5881.00       -0.03809        0.05040
   5882.00       -0.03516        0.04858
   5883.00       -0.03223        0.04675
   5884.00       -0.02930        0.04495
   5885.00       -0.02637        0.04315
   5886.00       -0.02344        0.04137
   5887.00       -0.02051        0.03961
   5888.00       -0.01758        0.03787
   5889.00       -0.01465        0.03616
   5890.00       -0.01172        0.03450
   5891.00       -0.00879        0.03287
   5892.00       -0.00586        0.03128
   5893.00       -0.00342        0.02974
   5894.00       -0.00098        0.02824
   5895.00        0.00146        0.02681
   5896.00        0.00391        0.02542
   5897.00        0.00635        0.02411
   5898.00        0.00879        0.02284
   5899.00        0.01074        0.02165
   5900.00        0.01270        0.02054
   5901.00        0.01465        0.01949
   5902.00        0.01660        0.01851
   5903.00        0.01855        0.01761
   5904.00        0.02002        0.01680
   5905.00        0.02148        0.01607
   5906.00        0.02295        0.01543
   5907.00        0.02441        0.01486
   5908.00        0.02588        0.01439
   5909.00        0.02686        0.01401
   5910.00        0.02783        0.01372
   5911.00        0.02881        0.01353
   5912.00        0.02979        0.01343
   5913.00        0.03027        0.01341
   5914.00        0.03076        0.01350
   5915.00        0.03125        0.01369
   5916.00        0.03174        0.01395
   5917.00        0.03174        0.01433
   5918.00        0.03174        0.01479
   5919.00        0.03174        0.01534
   5920.00        0.03174        0.01599
   5921.00        0.03125        0.01672
   5922.00        0.03076        0.01756
   5923.00        0.03027        0.01848
   5924.00        0.02979        0.01949
   5925.00        0.02881        0.02057
   5926.00        0.02783        0.02174
   5927.00        0.02686        0.02299
   5928.00        0.02588        0.02432
   5929.00        0.02441        0.02573
   5930.00        0.02295        0.02721
   5931.00        0.02148        0.02876
   5932.00        0.02002        0.03036
   5933.00        0.01855        0.03204
   5934.00        0.01709        0.03378
   5935.00        0.01514        0.03557
   5936.00        0.01318        0.03741
   5937.00        0.01123        0.03929
   5938.00        0.00928        0.04123
   5939.00        0.00732        0.04320
   5940.00        0.00537        0.04520
   5941.00        0.00342        0.04723
   5942.00        0.00146        0.04929
   5943.00       -0.00049        0.05136
   5944.00       -0.00244        0.05345
   5945.00       -0.00439        0.05556
   5946.00       -0.00684        0.05766
   5947.00       -0.00928        0.05978
   5948.00       -0.01172        0.06189
   5949.00       -0.01416        0.06398
   5950.00       -0.01660        0.06607
   5951.00       -0.01855        0.06813
   5952.00       -0.02051        0.07018
   5953.00       -0.02246        0.07220
   5954.00       -0.02441        0.07419
   5955.00       -0.02637        0.07613
   5956.00       -0.02832        0.07803
   5957.00       -0.03027        0.07990
   5958.00       -0.03223        0.08170
   5959.00       -0.03418        0.08345
   5960.00       -0.03613        0.08514
   5961.00       -0.03809        0.08678
   5962.00       -0.03955        0.08833
   5963.00       -0.04102        0.08983
   5964.00       -0.04248        0.09125
   5965.00       -0.04395        0.09258
   5966.00       -0.04541        0.09384
   5967.00       -0.04639        0.09500
   5968.00       -0.04736        0.09608
   5969.00       -0.04834        0.09708
   5970.00       -0.04932        0.09798
   5971.00       -0.05029        0.09879
   5972.00       -0.05078        0.09950
   5973.00       -0.05127        0.10010
   5974.00       -0.05176        0.10062
   5975.00       -0.05225        0.10101
   5976.00       -0.05225        0.10132
   5977.00       -0.05225        0.10152
   5978.00       -0.05225        0.10161
   5979.00       -0.05176        0.10159
   5980.00       -0.05127        0.10147
   5981.00       -0.05078        0.10124
   5982.00       -0.05029        0.10089
   5983.00       -0.04932        0.10045
   5984.00       -0.04834        0.09991
   5985.00       -0.04736        0.09926
   5986.00       -0.04639        0.09850
   5987.00       -0.04492        0.09764
   5988.00       -0.04346        0.09668
   5989.00       -0.04199        0.09561
   5990.00       -0.04053        0.09445
   5991.00       -0.03857        0.09320
   5992.00       -0.03662        0.09186
   5993.00       -0.03467        0.09042
   5994.00       -0.03271        0.08890
   5995.00       -0.03027        0.08728
   5996.00       -0.02783        0.08559
   5997.00       -0.02539        0.08382
   5998.00       -0.02295        0.08197
   5999.00       -0.02051        0.08005
   6000.00       -0.01758        0.07806
   6001.00       -0.01465        0.07600
   6002.00       -0.01172        0.07390
   6003.00       -0.00879        0.07172
   6004.00       -0.00586        0.06949
   6005.00       -0.00293        0.06721
   6006.00        0.00000        0.06488
   6007.00        0.00293        0.06252
   6008.00        0.00586        0.06012
   6009.00        0.00928        0.05768
   6010.00        0.01270        0.05521
   6011.00        0.01611        0.05272
   6012.00        0.01953        0.05020
   6013.00        0.02295        0.04768
   6014.00        0.02637        0.04514
   6015.00        0.02979        0.04259
   6016.00        0.03271        0.04002
   6017.00        0.03564        0.03746
   6018.00        0.03857        0.03491
   6019.00        0.04150        0.03236
   6020.00        0.04443        0.02983
   6021.00        0.04736        0.02730
   6022.00        0.05029        0.02480
   6023.00        0.05322        0.02231
   6024.00        0.05615        0.01985
   6025.00        0.05859        0.01743
   6026.00        0.06104        0.01501
   6027.00        0.06348        0.01265
   6028.00        0.06592        0.01033
   6029.00        0.06836        0.00804
   6030.00        0.07031        0.00580
   6031.00        0.07227        0.00359
   6032.00        0.07422        0.00143
   6033.00        0.07568       -0.00067
   6034.00        0.07715       -0.00273
   6035.00        0.07861       -0.00473
   6036.00        0.08008       -0.00668
   6037.00        0.08105       -0.00858
   6038.00        0.08203       -0.01041
   6039.00        0.08301       -0.01219
   6040.00        0.08350       -0.01390
   6041.00        0.08398       -0.01556
   6042.00        0.08447       -0.01717
   6043.00        0.08447       -0.01871
   6044.00        0.08447       -0.02019
   6045.00        0.08447       -0.02159
   6046.00        0.08398       -0.02295
   6047.00        0.08350       -0.02425
   6048.00        0.08301       -0.02547
   6049.00        0.08203       -0.02664
   6050.00        0.08105       -0.02776
   6051.00        0.08008       -0.02881
   6052.00        0.07861       -0.02980
   6053.00        0.07715       -0.03073
   6054.00        0.07568       -0.03162
   6055.00        0.07373       -0.03244
   6056.00        0.07178       -0.03320
   6057.00        0.06982       -0.03392
   6058.00        0.06787       -0.03458
   6059.00        0.06543       -0.03519
   6060.00        0.06299       -0.03575
   6061.00        0.06055       -0.03627
   6062.00        0.05811       -0.03674
   6063.00        0.05518       -0.03719
   6064.00        0.05225       -0.03757
   6065.00        0.04932       -0.03792
   6066.00        0.04639       -0.03822
   6067.00        0.04346       -0.03850
   6068.00        0.04004       -0.03874
   6069.00        0.03662       -0.03896
   6070.00        0.03320       -0.03914
   6071.00        0.02979       -0.03929
   6072.00        0.02637       -0.03941
   6073.00        0.02295       -0.03951
   6074.00        0.01953       -0.03960
   6075.00        0.01611       -0.03964
   6076.00        0.01270       -0.03969
   6077.00        0.00928       -0.03970
   6078.00        0.00537       -0.03972
   6079.00        0.00146       -0.03970
   6080.00       -0.00244       -0.03969
   6081.00       -0.00586       -0.03966
   6082.00       -0.00928       -0.03963
   6083.00       -0.01270       -0.03958
   6084.00       -0.01611       -0.03952
   6085.00       -0.01953       -0.03947
   6086.00       -0.02295       -0.03941
   6087.00       -0.02637       -0.03935
   6088.00       -0.02979       -0.03928
   6089.00       -0.03320       -0.03922
   6090.00       -0.03662       -0.03915
   6091.00       -0.03955       -0.03908
   6092.00       -0.04248       -0.03902
   6093.00       -0.04541       -0.03896
   6094.00       -0.04834       -0.03889
   6095.00       -0.05078       -0.03883
   6096.00       -0.05322       -0.03877
   6097.00       -0.05566       -0.03871
   6098.00       -0.05811       -0.03865
   6099.00       -0.06006       -0.03860
   6100.00       -0.06201       -0.03854
   6101.00       -0.06396       -0.03850
   6102.00       -0.06543       -0.03844
   6103.00       -0.06689       -0.03839
   6104.00       -0.06836       -0.03833
   6105.00       -0.06982       -0.03827
   6106.00       -0.07080       -0.03821
   6107.00       -0.07178       -0.03813
   6108.00       -0.07275       -0.03807
   6109.00       -0.07324       -0.03798
   6110.00       -0.07373       -0.03789
   6111.00       -0.07373       -0.03780
   6112.00       -0.07373       -0.03767
   6113.00       -0.07373       -0.03755
   6114.00       -0.07324       -0.03741
   6115.00       -0.07275       -0.03725
   6116.00       -0.07227       -0.03708
   6117.00       -0.07129       -0.03688
   6118.00       -0.07031       -0.03665
   6119.00       -0.06934       -0.03641
   6120.00       -0.06787       -0.03613
   6121.00       -0.06641       -0.03583
   6122.00       -0.06494       -0.03549
   6123.00       -0.06348       -0.03513
   6124.00       -0.06152       -0.03471
   6125.00       -0.05957       -0.03427
   6126.00       -0.05762       -0.03378
   6127.00       -0.05518       -0.03326
   6128.00       -0.05273       -0.03268
   6129.00       -0.05029       -0.03207
   6130.00       -0.04785       -0.03140
   6131.00       -0.04541       -0.03069
   6132.00       -0.04248       -0.02991
   6133.00       -0.03955       -0.02908
   6134.00       -0.03662       -0.02820
   6135.00       -0.03369       -0.02725
   6136.00       -0.03076       -0.02625
   6137.00       -0.02783       -0.02518
   6138.00       -0.02441       -0.02405
   6139.00       -0.02100       -0.02284
   6140.00       -0.01758       -0.02158
   6141.00       -0.01416       -0.02023
   6142.00       -0.01074       -0.01883
   6143.00       -0.00732       -0.01735
   6144.00       -0.00391       -0.01579
   6145.00       -0.00049       -0.01416
   6146.00        0.00293       -0.01245
   6147.00        0.00635       -0.01067
   6148.00        0.00977       -0.00880
   6149.00        0.01318       -0.00687
   6150.00        0.01660       -0.00484
   6151.00        0.02002       -0.00275
   6152.00        0.02344       -0.00056
   6153.00        0.02686        0.00169
   6154.00        0.02979        0.00403
   6155.00        0.03271        0.00644
   6156.00        0.03564        0.00894
   6157.00        0.03857        0.01152
   6158.00        0.04150        0.01416
   6159.00        0.04443        0.01689
   6160.00        0.04688        0.01970
   6161.00        0.04932        0.02258
   6162.00        0.05176        0.02554
   6163.00        0.05420        0.02856
   6164.00        0.05615        0.03168
   6165.00        0.05811        0.03484
   6166.00        0.06006        0.03809
   6167.00        0.06201        0.04138
   6168.00        0.06348        0.04475
   6169.00        0.06494        0.04819
   6170.00        0.06641        0.05168
   6171.00        0.06787        0.05522
   6172.00        0.06885        0.05882
   6173.00        0.06982        0.06248
   6174.00        0.07080        0.06619
   6175.00        0.07178        0.06993
   6176.00        0.07227        0.07373
   6177.00        0.07275        0.07756
   6178.00        0.07324        0.08144
   6179.00        0.07324        0.08534
   6180.00        0.07324        0.08928
   6181.00        0.07324        0.09325
   6182.00        0.07275        0.09724
   6183.00        0.07227        0.10124
   6184.00        0.07178        0.10527
   6185.00        0.07129        0.10931
   6186.00        0.07031        0.11336
   6187.00        0.06934        0.11742
   6188.00        0.06836        0.12148
   6189.00        0.06738        0.12553
   6190.00        0.06592        0.12958
   6191.00        0.06445        0.13362
   6192.00        0.06299        0.13766
   6193.00        0.06152        0.14168
   6194.00        0.05957        0.14568
   6195.00        0.05762        0.14964
   6196.00        0.05566        0.15359
   6197.00        0.05371        0.15750
   6198.00        0.05176        0.16139
   6199.00        0.04932        0.16524
   6200.00        0.04688        0.16904
   6201.00        0.04443        0.17281
   6202.00        0.04199        0.17653
   6203.00        0.03955        0.18019
   6204.00        0.03711        0.18381
   6205.00        0.03467        0.18738
   6206.00        0.03174        0.19089
   6207.00        0.02881        0.19434
   6208.00        0.02588        0.19772
   6209.00        0.02295        0.20105
   6210.00        0.02002        0.20430
   6211.00        0.01709        0.20750
   6212.00        0.01416        0.21062
   6213.00        0.01123        0.21367
   6214.00        0.00830        0.21666
   6215.00        0.00537        0.21957
   6216.00        0.00244        0.22240
   6217.00       -0.00049        0.22516
   6218.00       -0.00342        0.22784
   6219.00       -0.00635        0.23045
   6220.00       -0.00928        0.23300
   6221.00       -0.01221        0.23546
   6222.00       -0.01514        0.23784
   6223.00       -0.01758        0.24014
   6224.00       -0.02002        0.24237
   6225.00       -0.02246        0.24454
   6226.00       -0.02490        0.24661
   6227.00       -0.02734        0.24863
   6228.00       -0.02979        0.25056
   6229.00       -0.03223        0.25244
   6230.00       -0.03467        0.25424
   6231.00       -0.03662        0.25597
   6232.00       -0.03857        0.25763
   6233.00       -0.04053        0.25923
   6234.00       -0.04248        0.26077
   6235.00       -0.04443        0.26225
   6236.00       -0.04590        0.26367
   6237.00       -0.04736        0.26503
   6238.00       -0.04883        0.26634
   6239.00       -0.05029        0.26761
   6240.00       -0.05127        0.26881
   6241.00       -0.05225        0.26997
   6242.00       -0.05322        0.27109
   6243.00       -0.05420        0.27217
   6244.00       -0.05518        0.27321
   6245.00       -0.05566        0.27422
   6246.00       -0.05615        0.27518
   6247.00       -0.05664        0.27612
   6248.00       -0.05713        0.27704
   6249.00       -0.05713        0.27792
   6250.00       -0.05713        0.27879
   6251.00       -0.05713        0.27963
   6252.00       -0.05713        0.28046
   6253.00       -0.05664        0.28128
   6254.00       -0.05615        0.28209
   6255.00       -0.05566        0.28288
   6256.00       -0.05518        0.28366
   6257.00       -0.05420        0.28444
   6258.00       -0.05322        0.28523
   6259.00       -0.05225        0.28601
   6260.00       -0.05127        0.28679
   6261.00       -0.05029        0.28757
   6262.00       -0.04883        0.28836
   6263.00       -0.04736        0.28915
   6264.00       -0.04590        0.28996
   6265.00       -0.04443        0.29079
   6266.00       -0.04297        0.29161
   6267.00       -0.04102        0.29245
   6268.00       -0.03906        0.29329
   6269.00       -0.03711        0.29416
   6270.00       -0.03516        0.29504
   6271.00       -0.03320        0.29593
   6272.00       -0.03125        0.29684
   6273.00       -0.02930        0.29776
   6274.00       -0.02734        0.29869
   6275.00       -0.02539        0.29965
   6276.00       -0.02295        0.30061
   6277.00       -0.02051        0.30159
   6278.00       -0.01807        0.30258
   6279.00       -0.01562        0.30359
   6280.00       -0.01318        0.30460
   6281.00       -0.01074        0.30562
   6282.00       -0.00830        0.30666
   6283.00       -0.00586        0.30769
   6284.00       -0.00342        0.30873
   6285.00       -0.00098        0.30977
   6286.00        0.00146        0.31082
   6287.00        0.00391        0.31186
   6288.00        0.00635        0.31290
   6289.00        0.00830        0.31393
   6290.00        0.01025        0.31496
   6291.00        0.01221        0.31596
   6292.00        0.01416        0.31697
   6293.00        0.01611        0.31795
   6294.00        0.01807        0.31891
   6295.00        0.02002        0.31985
   6296.00        0.02197        0.32077
   6297.00        0.02393        0.32166
   6298.00        0.02539        0.32253
   6299.00        0.02686        0.32335
   6300.00        0.02832        0.32413
   6301.00        0.02979        0.32489
   6302.00        0.03125        0.32559
   6303.00        0.03223        0.32625
   6304.00        0.03320        0.32686
   6305.00        0.03418        0.32742
   6306.00        0.03516        0.32794
   6307.00        0.03613        0.32838
   6308.00        0.03662        0.32878
   6309.00        0.03711        0.32910
   6310.00        0.03760        0.32938
   6311.00        0.03809        0.32957
   6312.00        0.03857        0.32970
   6313.00        0.03857        0.32976
   6314.00        0.03857        0.32973
   6315.00        0.03857        0.32964
   6316.00        0.03857        0.32947
   6317.00        0.03857        0.32922
   6318.00        0.03809        0.32889
   6319.00        0.03760        0.32848
   6320.00        0.03711        0.32797
   6321.00        0.03662        0.32739
   6322.00        0.03564        0.32672
   6323.00        0.03467        0.32596
   6324.00        0.03369        0.32512
   6325.00        0.03271        0.32419
   6326.00        0.03174        0.32318
   6327.00        0.03027        0.32208
   6328.00        0.02881        0.32089
   6329.00        0.02734        0.31961
   6330.00        0.02588        0.31825
   6331.00        0.02441        0.31680
   6332.00        0.02295        0.31526
   6333.00        0.02148        0.31364
   6334.00        0.01953        0.31195
   6335.00        0.01758        0.31017
   6336.00        0.01562        0.30832
   6337.00        0.01367        0.30638
   6338.00        0.01172        0.30437
   6339.00        0.00977        0.30229
   6340.00        0.00781        0.30013
   6341.00        0.00586        0.29791
   6342.00        0.00391        0.29562
   6343.00        0.00195        0.29327
   6344.00        0.00000        0.29086
   6345.00       -0.00195        0.28839
   6346.00       -0.00391        0.28587
   6347.00       -0.00586        0.28329
   6348.00       -0.00781        0.28067
   6349.00       -0.00977        0.27802
   6350.00       -0.01172        0.27530
   6351.00       -0.01367        0.27257
   6352.00       -0.01562        0.26978
   6353.00       -0.01758        0.26697
   6354.00       -0.01953        0.26414
   6355.00       -0.02148        0.26128
   6356.00       -0.02344        0.25841
   6357.00       -0.02539        0.25551
   6358.00       -0.02734        0.25259
   6359.00       -0.02930        0.24968
   6360.00       -0.03125        0.24677
   6361.00       -0.03320        0.24384
   6362.00       -0.03516        0.24091
   6363.00       -0.03662        0.23799
   6364.00       -0.03809        0.23508
   6365.00       -0.03955        0.23218
   6366.00       -0.04102        0.22929
   6367.00       -0.04248        0.22643
   6368.00       -0.04395        0.22359
   6369.00       -0.04541        0.22076
   6370.00       -0.04639        0.21796
   6371.00       -0.04736        0.21519
   6372.00       -0.04834        0.21245
   6373.00       -0.04932        0.20975
   6374.00       -0.05029        0.20708
   6375.00       -0.05078        0.20444
   6376.00       -0.05127        0.20184
   6377.00       -0.05176        0.19930
   6378.00       -0.05225        0.19678
   6379.00       -0.05273        0.19431
   6380.00       -0.05273        0.19188
   6381.00       -0.05273        0.18950
   6382.00       -0.05273        0.18718
   6383.00       -0.05273        0.18489
   6384.00       -0.05273        0.18265
   6385.00       -0.05225        0.18047
   6386.00       -0.05176        0.17833
   6387.00       -0.05127        0.17624
   6388.00       -0.05078        0.17419
   6389.00       -0.05029        0.17221
   6390.00       -0.04980        0.17026
   6391.00       -0.04883        0.16837
   6392.00       -0.04785        0.16650
   6393.00       -0.04688        0.16470
   6394.00       -0.04590        0.16295
   6395.00       -0.04492        0.16122
   6396.00       -0.04395        0.15956
   6397.00       -0.04297        0.15793
   6398.00       -0.04150        0.15633
   6399.00       -0.04004        0.15477
   6400.00       -0.03857        0.15326
   6401.00       -0.03711        0.15178
   6402.00       -0.03564        0.15033
   6403.00       -0.03418        0.14891
   6404.00       -0.03271        0.14754
   6405.00       -0.03125        0.14618
   6406.00       -0.02979        0.14485
   6407.00       -0.02832        0.14354
   6408.00       -0.02686        0.14226
   6409.00       -0.02539        0.14101
   6410.00       -0.02393        0.13976
   6411.00       -0.02246        0.13853
   6412.00       -0.02100        0.13733
   6413.00       -0.01953        0.13614
   6414.00       -0.01807        0.13495
   6415.00       -0.01660        0.13379
   6416.00       -0.01514        0.13261
   6417.00       -0.01367        0.13147
   6418.00       -0.01221        0.13031
   6419.00       -0.01074        0.12918
   6420.00       -0.00928        0.12804
   6421.00       -0.00781        0.12689
   6422.00       -0.00635        0.12576
   6423.00       -0.00537        0.12462
   6424.00       -0.00439        0.12347
   6425.00       -0.00342        0.12234
   6426.00       -0.00244        0.12120
   6427.00       -0.00146        0.12006
   6428.00       -0.00049        0.11891
   6429.00        0.00049        0.11777
   6430.00        0.00146        0.11662
   6431.00        0.00195        0.11548
   6432.00        0.00244        0.11432
   6433.00        0.00293        0.11317
   6434.00        0.00342        0.11201
   6435.00        0.00391        0.11087
   6436.00        0.00439        0.10973
   6437.00        0.00439        0.10858
   6438.00        0.00439        0.10744
   6439.00        0.00439        0.10631
   6440.00        0.00439        0.10518
   6441.00        0.00439        0.10406
   6442.00        0.00439        0.10297
   6443.00        0.00439        0.10188
   6444.00        0.00391        0.10080
   6445.00        0.00342        0.09976
   6446.00        0.00293        0.09872
   6447.00        0.00244        0.09772
   6448.00        0.00195        0.09674
   6449.00        0.00146        0.09579
   6450.00        0.00098        0.09488
   6451.00        0.00000        0.09401
   6452.00       -0.00098        0.09317
   6453.00       -0.00195        0.09238
   6454.00       -0.00293        0.09164
   6455.00       -0.00391        0.09094
   6456.00       -0.00488        0.09030
   6457.00       -0.00586        0.08972
   6458.00       -0.00684        0.08920
   6459.00       -0.00781        0.08875
   6460.00       -0.00879        0.08836
   6461.00       -0.00977        0.08804
   6462.00       -0.01074        0.08780
   6463.00       -0.01172        0.08763
   6464.00       -0.01270        0.08755
   6465.00       -0.01367        0.08757
   6466.00       -0.01465        0.08766
   6467.00       -0.01562        0.08784
   6468.00       -0.01660        0.08813
   6469.00       -0.01758        0.08852
   6470.00       -0.01855        0.08900
   6471.00       -0.01953        0.08958
   6472.00       -0.02051        0.09029
   6473.00       -0.02148        0.09109
   6474.00       -0.02246        0.09201
   6475.00       -0.02344        0.09305
   6476.00       -0.02441        0.09419
   6477.00       -0.02539        0.09546
   6478.00       -0.02637        0.09685
   6479.00       -0.02734        0.09836
   6480.00       -0.02832        0.09999
   6481.00       -0.02930        0.10175
   6482.00       -0.03027        0.10362
   6483.00       -0.03125        0.10564
   6484.00       -0.03223        0.10776
   6485.00       -0.03271        0.11002
   6486.00       -0.03320        0.11240
   6487.00       -0.03369        0.11490
   6488.00       -0.03418        0.11752
   6489.00       -0.03467        0.12029
   6490.00       -0.03516        0.12315
   6491.00       -0.03564        0.12614
   6492.00       -0.03613        0.12926
   6493.00       -0.03662        0.13249
   6494.00       -0.03662        0.13583
   6495.00       -0.03662        0.13928
   6496.00       -0.03662        0.14284
   6497.00       -0.03662        0.14651
   6498.00       -0.03662        0.15028
   6499.00       -0.03662        0.15416
   6500.00       -0.03662        0.15811
   6501.00       -0.03662        0.16217
   6502.00       -0.03613        0.16632
   6503.00       -0.03564        0.17055
   6504.00       -0.03516        0.17485
   6505.00       -0.03467        0.17923
   6506.00       -0.03418        0.18367
   6507.00       -0.03369        0.18819
   6508.00       -0.03320        0.19275
   6509.00       -0.03271        0.19737
   6510.00       -0.03223        0.20203
   6511.00       -0.03174        0.20674
   6512.00       -0.03125        0.21149
   6513.00       -0.03076        0.21625
   6514.00       -0.03027        0.22105
   6515.00       -0.02930        0.22586
   6516.00       -0.02832        0.23068
   6517.00       -0.02734        0.23552
   6518.00       -0.02637        0.24034
   6519.00       -0.02539        0.24516
   6520.00       -0.02441        0.24997
   6521.00       -0.02344        0.25476
   6522.00       -0.02246        0.25952
   6523.00       -0.02148        0.26427
   6524.00       -0.02051        0.26895
   6525.00       -0.02002        0.27361
   6526.00       -0.01953        0.27821
   6527.00       -0.01904        0.28276
   6528.00       -0.01855        0.28725
   6529.00       -0.01807        0.29167
   6530.00       -0.01758        0.29602
   6531.00       -0.01709        0.30029
   6532.00       -0.01660        0.30449
   6533.00       -0.01611        0.30859
   6534.00       -0.01562        0.31261
   6535.00       -0.01514        0.31653
   6536.00       -0.01465        0.32036
   6537.00       -0.01416        0.32408
   6538.00       -0.01416        0.32770
   6539.00       -0.01416        0.33119
   6540.00       -0.01416        0.33458
   6541.00       -0.01416        0.33786
   6542.00       -0.01416        0.34102
   6543.00       -0.01416        0.34406
   6544.00       -0.01416        0.34697
   6545.00       -0.01416        0.34976
   6546.00       -0.01416        0.35242
   6547.00       -0.01416        0.35497
   6548.00       -0.01465        0.35736
   6549.00       -0.01514        0.35965
   6550.00       -0.01562        0.36180
   6551.00       -0.01611        0.36382
   6552.00       -0.01660        0.36571
   6553.00       -0.01709        0.36748
   6554.00       -0.01758        0.36911
   6555.00       -0.01807        0.37062
   6556.00       -0.01855        0.37201
   6557.00       -0.01904        0.37328
   6558.00       -0.01953        0.37442
   6559.00       -0.02002        0.37544
   6560.00       -0.02051        0.37634
   6561.00       -0.02100        0.37714
   6562.00       -0.02148        0.37782
   6563.00       -0.02246        0.37840
   6564.00       -0.02344        0.37886
   6565.00       -0.02441        0.37924
   6566.00       -0.02539        0.37950
   6567.00       -0.02637        0.37968
   6568.00       -0.02734        0.37976
   6569.00       -0.02783        0.37978
   6570.00       -0.02832        0.37968
   6571.00       -0.02881        0.37953
   6572.00       -0.02930        0.37930
   6573.00       -0.02979        0.37901
   6574.00       -0.03027        0.37865
   6575.00       -0.03076        0.37823
   6576.00       -0.03125        0.37776
   6577.00       -0.03174        0.37724
   6578.00       -0.03223        0.37668
   6579.00       -0.03271        0.37607
   6580.00       -0.03320        0.37543
   6581.00       -0.03369        0.37477
   6582.00       -0.03369        0.37407
   6583.00       -0.03369        0.37337
   6584.00       -0.03369        0.37263
   6585.00       -0.03369        0.37189
   6586.00       -0.03369        0.37115
   6587.00       -0.03369        0.37041
   6588.00       -0.03369        0.36966
   6589.00       -0.03369        0.36891
   6590.00       -0.03320        0.36818
   6591.00       -0.03271        0.36746
   6592.00       -0.03223        0.36676
   6593.00       -0.03174        0.36607
   6594.00       -0.03125        0.36542
   6595.00       -0.03076        0.36479
   6596.00       -0.02979        0.36420
   6597.00       -0.02881        0.36362
   6598.00       -0.02783        0.36308
   6599.00       -0.02686        0.36259
   6600.00       -0.02588        0.36214
   6601.00       -0.02490        0.36172
   6602.00       -0.02344        0.36134
   6603.00       -0.02197        0.36101
   6604.00       -0.02051        0.36073
   6605.00       -0.01904        0.36049
   6606.00       -0.01758        0.36031
   6607.00       -0.01611        0.36015
   6608.00       -0.01465        0.36006
   6609.00       -0.01318        0.36002
   6610.00       -0.01123        0.36002
   6611.00       -0.00928        0.36006
   6612.00       -0.00732        0.36015
   6613.00       -0.00537        0.36029
   6614.00       -0.00342        0.36049
   6615.00       -0.00146        0.36072
   6616.00        0.00049        0.36099
   6617.00        0.00244        0.36131
   6618.00        0.00439        0.36166
   6619.00        0.00635        0.36206
   6620.00        0.00830        0.36250
   6621.00        0.01025        0.36298
   6622.00        0.01221        0.36348
   6623.00        0.01465        0.36401
   6624.00        0.01709        0.36458
   6625.00        0.01953        0.36516
   6626.00        0.02197        0.36578
   6627.00        0.02441        0.36642
   6628.00        0.02637        0.36708
   6629.00        0.02832        0.36775
   6630.00        0.03027        0.36844
   6631.00        0.03223        0.36914
   6632.00        0.03418        0.36986
   6633.00        0.03613        0.37057
   6634.00        0.03809        0.37131
   6635.00        0.04004        0.37202
   6636.00        0.04199        0.37276
   6637.00        0.04395        0.37347
   6638.00        0.04590        0.37419
   6639.00        0.04785        0.37491
   6640.00        0.04980        0.37561
   6641.00        0.05127        0.37630
   6642.00        0.05273        0.37698
   6643.00        0.05420        0.37764
   6644.00        0.05566        0.37830
   6645.00        0.05713        0.37892
   6646.00        0.05859        0.37953
   6647.00        0.05957        0.38011
   6648.00        0.06055        0.38068
   6649.00        0.06152        0.38123
   6650.00        0.06250        0.38173
   6651.00        0.06348        0.38222
   6652.00        0.06396        0.38269
   6653.00        0.06445        0.38312
   6654.00        0.06494        0.38353
   6655.00        0.06543        0.38391
   6656.00        0.06592        0.38426
   6657.00        0.06592        0.38458
   6658.00        0.06592        0.38487
   6659.00        0.06592        0.38513
   6660.00        0.06592        0.38538
   6661.00        0.06592        0.38557
   6662.00        0.06543        0.38576
   6663.00        0.06494        0.38591
   6664.00        0.06445        0.38605
   6665.00        0.06396        0.38615
   6666.00        0.06348        0.38623
   6667.00        0.06250        0.38629
   6668.00        0.06152        0.38632
   6669.00        0.06055        0.38634
   6670.00        0.05957        0.38632
   6671.00        0.05859        0.38631
   6672.00        0.05713        0.38626
   6673.00        0.05566        0.38620
   6674.00        0.05420        0.38612
   6675.00        0.05273        0.38603
   6676.00        0.05127        0.38594
   6677.00        0.04980        0.38583
   6678.00        0.04834        0.38571
   6679.00        0.04639        0.38557
   6680.00        0.04443        0.38545
   6681.00        0.04248        0.38531
   6682.00        0.04053        0.38516
   6683.00        0.03857        0.38503
   6684.00        0.03662        0.38487
   6685.00        0.03467        0.38472
   6686.00        0.03271        0.38458
   6687.00        0.03027        0.38443
   6688.00        0.02783        0.38429
   6689.00        0.02539        0.38416
   6690.00        0.02295        0.38402
   6691.00        0.02051        0.38388
   6692.00        0.01807        0.38376
   6693.00        0.01562        0.38364
   6694.00        0.01318        0.38351
   6695.00        0.01074        0.38341
   6696.00        0.00830        0.38330
   6697.00        0.00586        0.38321
   6698.00        0.00342        0.38312
   6699.00        0.00098        0.38303
   6700.00       -0.00146        0.38295
   6701.00       -0.00391        0.38287
   6702.00       -0.00635        0.38280
   6703.00       -0.00879        0.38272
   6704.00       -0.01123        0.38266
   6705.00       -0.01367        0.38260
   6706.00       -0.01611        0.38252
   6707.00       -0.01855        0.38246
   6708.00       -0.02100        0.38240
   6709.00       -0.02344        0.38232
   6710.00       -0.02588        0.38225
   6711.00       -0.02832        0.38216
   6712.00       -0.03076        0.38208
   6713.00       -0.03320        0.38197
   6714.00       -0.03516        0.38187
   6715.00       -0.03711        0.38173
   6716.00       -0.03906        0.38159
   6717.00       -0.04102        0.38144
   6718.00       -0.04297        0.38126
   6719.00       -0.04492        0.38106
   6720.00       -0.04688        0.38084
   6721.00       -0.04883        0.38058
   6722.00       -0.05078        0.38031
   6723.00       -0.05225        0.38000
   6724.00       -0.05371        0.37968
   6725.00       -0.05518        0.37930
   6726.00       -0.05664        0.37891
   6727.00       -0.05811        0.37846
   6728.00       -0.05957        0.37799
   6729.00       -0.06055        0.37747
   6730.00       -0.06152        0.37691
   6731.00       -0.06250        0.37630
   6732.00       -0.06348        0.37564
   6733.00       -0.06445        0.37494
   6734.00       -0.06543        0.37419
   6735.00       -0.06592        0.37338
   6736.00       -0.06641        0.37253
   6737.00       -0.06689        0.37163
   6738.00       -0.06738        0.37065
   6739.00       -0.06787        0.36964
   6740.00       -0.06787        0.36858
   6741.00       -0.06787        0.36743
   6742.00       -0.06787        0.36626
   6743.00       -0.06787        0.36501
   6744.00       -0.06787        0.36371
   6745.00       -0.06787        0.36234
   6746.00       -0.06738        0.36092
   6747.00       -0.06689        0.35945
   6748.00       -0.06641        0.35791
   6749.00       -0.06592        0.35632
   6750.00       -0.06543        0.35466
   6751.00       -0.06445        0.35297
   6752.00       -0.06348        0.35120
   6753.00       -0.06250        0.34938
   6754.00       -0.06152        0.34750
   6755.00       -0.06055        0.34558
   6756.00       -0.05957        0.34361
   6757.00       -0.05811        0.34160
   6758.00       -0.05664        0.33952
   6759.00       -0.05518        0.33740
   6760.00       -0.05371        0.33525
   6761.00       -0.05225        0.33304
   6762.00       -0.05078        0.33080
   6763.00       -0.04932        0.32852
   6764.00       -0.04736        0.32620
   6765.00       -0.04541        0.32385
   6766.00       -0.04346        0.32147
   6767.00       -0.04150        0.31906
   6768.00       -0.03955        0.31664
   6769.00       -0.03760        0.31418
   6770.00       -0.03564        0.31169
   6771.00       -0.03369        0.30920
   6772.00       -0.03174        0.30669
   6773.00       -0.02979        0.30417
   6774.00       -0.02783        0.30164
   6775.00       -0.02588        0.29910
   6776.00       -0.02393        0.29655
   6777.00       -0.02197        0.29401
   6778.00       -0.02002        0.29147
   6779.00       -0.01807        0.28893
   6780.00       -0.01562        0.28639
   6781.00       -0.01367        0.28387
   6782.00       -0.01172        0.28136
   6783.00       -0.00977        0.27887
   6784.00       -0.00781        0.27638
   6785.00       -0.00586        0.27393
   6786.00       -0.00391        0.27148
   6787.00       -0.00195        0.26907
   6788.00        0.00000        0.26668
   6789.00        0.00195        0.26431
   6790.00        0.00391        0.26198
   6791.00        0.00586        0.25967
   6792.00        0.00781        0.25742
   6793.00        0.00977        0.25517
   6794.00        0.01172        0.25298
   6795.00        0.01367        0.25081
   6796.00        0.01562        0.24869
   6797.00        0.01709        0.24660
   6798.00        0.01855        0.24455
   6799.00        0.02002        0.24255
   6800.00        0.02148        0.24059
   6801.00        0.02295        0.23866
   6802.00        0.02441        0.23677
   6803.00        0.02588        0.23494
   6804.00        0.02686        0.23314
   6805.00        0.02783        0.23138
   6806.00        0.02881        0.22966
   6807.00        0.02979        0.22798
   6808.00        0.03076        0.22635
   6809.00        0.03174        0.22476
   6810.00        0.03223        0.22321
   6811.00        0.03271        0.22168
   6812.00        0.03320        0.22020
   6813.00        0.03369        0.21875
   6814.00        0.03418        0.21733
   6815.00        0.03418        0.21594
   6816.00        0.03418        0.21460
   6817.00        0.03418        0.21327
   6818.00        0.03418        0.21198
   6819.00        0.03418        0.21071
   6820.00        0.03369        0.20946
   6821.00        0.03320        0.20824
   6822.00        0.03271        0.20703
   6823.00        0.03223        0.20584
   6824.00        0.03174        0.20467
   6825.00        0.03076        0.20351
   6826.00        0.02979        0.20235
   6827.00        0.02881        0.20122
   6828.00        0.02783        0.20007
   6829.00        0.02686        0.19894
   6830.00        0.02588        0.19781
   6831.00        0.02490        0.19669
   6832.00        0.02344        0.19554
   6833.00        0.02197        0.19440
   6834.00        0.02051        0.19325
   6835.00        0.01904        0.19209
   6836.00        0.01758        0.19092
   6837.00        0.01611        0.18973
   6838.00        0.01465        0.18852
   6839.00        0.01318        0.18730
   6840.00        0.01172        0.18607
   6841.00        0.01025        0.18478
   6842.00        0.00879        0.18349
   6843.00        0.00732        0.18217
   6844.00        0.00586        0.18082
   6845.00        0.00439        0.17943
   6846.00        0.00293        0.17801
   6847.00        0.00146        0.17656
   6848.00        0.00000        0.17508
   6849.00       -0.00146        0.17354
   6850.00       -0.00293        0.17198
   6851.00       -0.00439        0.17036
   6852.00       -0.00586        0.16872
   6853.00       -0.00732        0.16702
   6854.00       -0.00879        0.16528
   6855.00       -0.01025        0.16350
   6856.00       -0.01172        0.16167
   6857.00       -0.01270        0.15979
   6858.00       -0.01367        0.15787
   6859.00       -0.01465        0.15590
   6860.00       -0.01562        0.15387
   6861.00       -0.01660        0.15179
   6862.00       -0.01758        0.14967
   6863.00       -0.01807        0.14749
   6864.00       -0.01855        0.14526
   6865.00       -0.01904        0.14299
   6866.00       -0.01953        0.14066
   6867.00       -0.02002        0.13828
   6868.00       -0.02002        0.13585
   6869.00       -0.02002        0.13336
   6870.00       -0.02002        0.13083
   6871.00       -0.02002        0.12823
   6872.00       -0.02002        0.12561
   6873.00       -0.01953        0.12292
   6874.00       -0.01904        0.12019
   6875.00       -0.01855        0.11742
   6876.00       -0.01807        0.11458
   6877.00       -0.01709        0.11171
   6878.00       -0.01611        0.10878
   6879.00       -0.01514        0.10582
   6880.00       -0.01416        0.10281
   6881.00       -0.01318        0.09976
   6882.00       -0.01172        0.09665
   6883.00       -0.01025        0.09352
   6884.00       -0.00879        0.09033
   6885.00       -0.00732        0.08711
   6886.00       -0.00586        0.08386
   6887.00       -0.00439        0.08057
   6888.00       -0.00244        0.07724
   6889.00       -0.00049        0.07387
   6890.00        0.00146        0.07048
   6891.00        0.00342        0.06705
   6892.00        0.00537        0.06360
   6893.00        0.00732        0.06010
   6894.00        0.00928        0.05659
   6895.00        0.01123        0.05305
   6896.00        0.01318        0.04948
   6897.00        0.01514        0.04590
   6898.00        0.01758        0.04230
   6899.00        0.02002        0.03867
   6900.00        0.02246        0.03503
   6901.00        0.02490        0.03137
   6902.00        0.02734        0.02769
   6903.00        0.02979        0.02402
   6904.00        0.03223        0.02032
   6905.00        0.03467        0.01662
   6906.00        0.03662        0.01291
   6907.00        0.03857        0.00920
   6908.00        0.04053        0.00549
   6909.00        0.04248        0.00177
   6910.00        0.04443       -0.00194
   6911.00        0.04639       -0.00565
   6912.00        0.04834       -0.00935
   6913.00        0.05029       -0.01305
   6914.00        0.05225       -0.01672
   6915.00        0.05420       -0.02040
   6916.00        0.05566       -0.02405
   6917.00        0.05713       -0.02769
   6918.00        0.05859       -0.03131
   6919.00        0.06006       -0.03491
   6920.00        0.06152       -0.03848
   6921.00        0.06299       -0.04204
   6922.00        0.06445       -0.04555
   6923.00        0.06543       -0.04904
   6924.00        0.06641       -0.05249
   6925.00        0.06738       -0.05591
   6926.00        0.06836       -0.05930
   6927.00        0.06934       -0.06264
   6928.00        0.06982       -0.06593
   6929.00        0.07031       -0.06918
   6930.00        0.07080       -0.07239
   6931.00        0.07129       -0.07553
   6932.00        0.07178       -0.07863
   6933.00        0.07178       -0.08168
   6934.00        0.07178       -0.08466
   6935.00        0.07178       -0.08759
   6936.00        0.07178       -0.09044
   6937.00        0.07178       -0.09323
   6938.00        0.07178       -0.09596
   6939.00        0.07129       -0.09862
   6940.00        0.07080       -0.10120
   6941.00        0.07031       -0.10371
   6942.00        0.06982       -0.10614
   6943.00        0.06934       -0.10849
   6944.00        0.06885       -0.11076
   6945.00        0.06787       -0.11295
   6946.00        0.06689       -0.11504
   6947.00        0.06592       -0.11705
   6948.00        0.06494       -0.11897
   6949.00        0.06396       -0.12080
   6950.00        0.06299       -0.12253
   6951.00        0.06201       -0.12418
   6952.00        0.06055       -0.12572
   6953.00        0.05908       -0.12715
   6954.00        0.05762       -0.12849
   6955.00        0.05615       -0.12975
   6956.00        0.05469       -0.13087
   6957.00        0.05322       -0.13191
   6958.00        0.05176       -0.13284
   6959.00        0.05029       -0.13365
   6960.00        0.04883       -0.13437
   6961.00        0.04736       -0.13498
   6962.00        0.04590       -0.13548
   6963.00        0.04443       -0.13586
   6964.00        0.04248       -0.13615
   6965.00        0.04053       -0.13632
   6966.00        0.03857       -0.13638
   6967.00        0.03662       -0.13634
   6968.00        0.03467       -0.13617
   6969.00        0.03271       -0.13591
   6970.00        0.03076       -0.13553
   6971.00        0.02881       -0.13504
   6972.00        0.02686       -0.13446
   6973.00        0.02490       -0.13376
   6974.00        0.02295       -0.13295
   6975.00        0.02100       -0.13203
   6976.00        0.01904       -0.13103
   6977.00        0.01709       -0.12991
   6978.00        0.01562       -0.12869
   6979.00        0.01416       -0.12738
   6980.00        0.01270       -0.12598
   6981.00        0.01123       -0.12448
   6982.00        0.00977       -0.12288
   6983.00        0.00830       -0.12120
   6984.00        0.00684       -0.11942
   6985.00        0.00537       -0.11755
   6986.00        0.00391       -0.11562
   6987.00        0.00244       -0.11360
   6988.00        0.00098       -0.11150
   6989.00       -0.00049       -0.10933
   6990.00       -0.00195       -0.10709
   6991.00       -0.00342       -0.10478
   6992.00       -0.00488       -0.10240
   6993.00       -0.00635       -0.09996
   6994.00       -0.00781       -0.09747
   6995.00       -0.00928       -0.09492
   6996.00       -0.01025       -0.09232
   6997.00       -0.01123       -0.08968
   6998.00       -0.01221       -0.08698
   6999.00       -0.01318       -0.08424
   7000.00       -0.01416       -0.08148
   7001.00       -0.01514       -0.07867
   7002.00       -0.01611       -0.07585
   7003.00       -0.01709       -0.07300
   7004.00       -0.01807       -0.07011
   7005.00       -0.01904       -0.06721
   7006.00       -0.02002       -0.06430
   7007.00       -0.02100       -0.06139
   7008.00       -0.02148       -0.05846
   7009.00       -0.02197       -0.05551
   7010.00       -0.02246       -0.05258
   7011.00       -0.02295       -0.04965
   7012.00       -0.02344       -0.04672
   7013.00       -0.02393       -0.04381
   7014.00       -0.02441       -0.04091
   7015.00       -0.02490       -0.03802
   7016.00       -0.02539       -0.03516
   7017.00       -0.02588       -0.03232
   7018.00       -0.02588       -0.02951
   7019.00       -0.02588       -0.02672
   7020.00       -0.02588       -0.02396
   7021.00       -0.02588       -0.02124
   7022.00       -0.02588       -0.01855
   7023.00       -0.02588       -0.01591
   7024.00       -0.02588       -0.01331
   7025.00       -0.02588       -0.01076
   7026.00       -0.02539       -0.00824
   7027.00       -0.02490       -0.00578
   7028.00       -0.02441       -0.00337
   7029.00       -0.02393       -0.00101
   7030.00       -0.02344        0.00130
   7031.00       -0.02295        0.00356
   7032.00       -0.02246        0.00575
   7033.00       -0.02197        0.00789
   7034.00       -0.02148        0.00996
   7035.00       -0.02051        0.01199
   7036.00       -0.01953        0.01395
   7037.00       -0.01855        0.01585
   7038.00       -0.01758        0.01768
   7039.00       -0.01660        0.01945
   7040.00       -0.01562        0.02118
   7041.00       -0.01465        0.02283
   7042.00       -0.01367        0.02441
   7043.00       -0.01270        0.02594
   7044.00       -0.01123        0.02740
   7045.00       -0.00977        0.02881
   7046.00       -0.00830        0.03015
   7047.00       -0.00684        0.03145
   7048.00       -0.00537        0.03267
   7049.00       -0.00391        0.03383
   7050.00       -0.00244        0.03494
   7051.00       -0.00098        0.03600
   7052.00        0.00049        0.03700
   7053.00        0.00195        0.03795
   7054.00        0.00342        0.03885
   7055.00        0.00488        0.03970
   7056.00        0.00635        0.04051
   7057.00        0.00781        0.04126
   7058.00        0.00928        0.04198
   7059.00        0.01074        0.04265
   7060.00        0.01221        0.04329
   7061.00        0.01367        0.04388
   7062.00        0.01514        0.04445
   7063.00        0.01660        0.04497
   7064.00        0.01807        0.04547
   7065.00        0.01953        0.04594
   7066.00        0.02100        0.04640
   7067.00        0.02246        0.04683
   7068.00        0.02393        0.04724
   7069.00        0.02539        0.04764
   7070.00        0.02637        0.04802
   7071.00        0.02734        0.04839
   7072.00        0.02832        0.04875
   7073.00        0.02930        0.04912
   7074.00        0.03027        0.04947
   7075.00        0.03125        0.04982
   7076.00        0.03223        0.05019
   7077.00        0.03320        0.05055
   7078.00        0.03369        0.05093
   7079.00        0.03418        0.05133
   7080.00        0.03467        0.05173
   7081.00        0.03516        0.05215
   7082.00        0.03564        0.05260
   7083.00        0.03564        0.05305
   7084.00        0.03564        0.05354
   7085.00        0.03564        0.05406
   7086.00        0.03564        0.05461
   7087.00        0.03564        0.05519
   7088.00        0.03516        0.05580
   7089.00        0.03467        0.05644
   7090.00        0.03418        0.05713
   7091.00        0.03369        0.05786
   7092.00        0.03320        0.05862
   7093.00        0.03223        0.05943
   7094.00        0.03125        0.06029
   7095.00        0.03027        0.06119
   7096.00        0.02930        0.06213
   7097.00        0.02832        0.06313
   7098.00        0.02686        0.06418
   7099.00        0.02539        0.06526
   7100.00        0.02393        0.06641
   7101.00        0.02246        0.06760
   7102.00        0.02100        0.06883
   7103.00        0.01904        0.07013
   7104.00        0.01709        0.07147
   7105.00        0.01514        0.07286
   7106.00        0.01318        0.07430
   7107.00        0.01123        0.07579
   7108.00        0.00928        0.07732
   7109.00        0.00732        0.07890
   7110.00        0.00537        0.08052
   7111.00        0.00293        0.08218
   7112.00        0.00049        0.08391
   7113.00       -0.00195        0.08565
   7114.00       -0.00439        0.08745
   7115.00       -0.00684        0.08926
   7116.00       -0.00928        0.09113
   7117.00       -0.01172        0.09302
   7118.00       -0.01416        0.09494
   7119.00       -0.01660        0.09688
   7120.00       -0.01904        0.09886
   7121.00       -0.02148        0.10085
   7122.00       -0.02393        0.10286
   7123.00       -0.02637        0.10487
   7124.00       -0.02881        0.10690
   7125.00       -0.03125        0.10895
   7126.00       -0.03369        0.11099
   7127.00       -0.03564        0.11304
   7128.00       -0.03760        0.11507
   7129.00       -0.03955        0.11710
   7130.00       -0.04150        0.11911
   7131.00       -0.04346        0.12112
   7132.00       -0.04541        0.12311
   7133.00       -0.04736        0.12506
   7134.00       -0.04883        0.12698
   7135.00       -0.05029        0.12889
   7136.00       -0.05176        0.13075
   7137.00       -0.05322        0.13257
   7138.00       -0.05469        0.13435
   7139.00       -0.05566        0.13608
   7140.00       -0.05664        0.13776
   7141.00       -0.05762        0.13937
   7142.00       -0.05859        0.14093
   7143.00       -0.05957        0.14243
   7144.00       -0.06006        0.14384
   7145.00       -0.06055        0.14520
   7146.00       -0.06104        0.14648
   7147.00       -0.06152        0.14767
   7148.00       -0.06152        0.14880
   7149.00       -0.06152        0.14983
   7150.00       -0.06152        0.15077
   7151.00       -0.06152        0.15163
   7152.00       -0.06104        0.15239
   7153.00       -0.06055        0.15305
   7154.00       -0.06006        0.15361
   7155.00       -0.05957        0.15408
   7156.00       -0.05908        0.15445
   7157.00       -0.05811        0.15471
   7158.00       -0.05713        0.15486
   7159.00       -0.05615        0.15491
   7160.00       -0.05518        0.15485
   7161.00       -0.05420        0.15469
   7162.00       -0.05273        0.15442
   7163.00       -0.05127        0.15404
   7164.00       -0.04980        0.15355
   7165.00       -0.04834        0.15295
   7166.00       -0.04688        0.15225
   7167.00       -0.04541        0.15144
   7168.00       -0.04395        0.15053
   7169.00       -0.04248        0.14952
   7170.00       -0.04102        0.14841
   7171.00       -0.03955        0.14719
   7172.00       -0.03809        0.14587
   7173.00       -0.03613        0.14445
   7174.00       -0.03418        0.14296
   7175.00       -0.03223        0.14137
   7176.00       -0.03027        0.13969
   7177.00       -0.02832        0.13792
   7178.00       -0.02637        0.13609
   7179.00       -0.02490        0.13417
   7180.00       -0.02344        0.13219
   7181.00       -0.02197        0.13013
   7182.00       -0.02051        0.12801
   7183.00       -0.01904        0.12582
   7184.00       -0.01758        0.12358
   7185.00       -0.01611        0.12129
   7186.00       -0.01465        0.11894
   7187.00       -0.01318        0.11656
   7188.00       -0.01172        0.11415
   7189.00       -0.01074        0.11169
   7190.00       -0.00977        0.10922
   7191.00       -0.00879        0.10672
   7192.00       -0.00781        0.10420
   7193.00       -0.00684        0.10168
   7194.00       -0.00586        0.09914
   7195.00       -0.00537        0.09660
   7196.00       -0.00488        0.09406
   7197.00       -0.00439        0.09152
   7198.00       -0.00391        0.08900
   7199.00       -0.00342        0.08650
   7200.00       -0.00342        0.08401
   7201.00       -0.00342        0.08156
   7202.00       -0.00342        0.07913
   7203.00       -0.00342        0.07674
   7204.00       -0.00342        0.07437
   7205.00       -0.00342        0.07207
   7206.00       -0.00391        0.06979
   7207.00       -0.00439        0.06757
   7208.00       -0.00488        0.06540
   7209.00       -0.00537        0.06329
   7210.00       -0.00586        0.06123
   7211.00       -0.00635        0.05925
   7212.00       -0.00732        0.05731
   7213.00       -0.00830        0.05545
   7214.00       -0.00928        0.05365
   7215.00       -0.01025        0.05194
   7216.00       -0.01123        0.05028
   7217.00       -0.01221        0.04871
   7218.00       -0.01318        0.04720
   7219.00       -0.01416        0.04578
   7220.00       -0.01562        0.04442
   7221.00       -0.01709        0.04315
   7222.00       -0.01855        0.04195
   7223.00       -0.02002        0.04083
   7224.00       -0.02148        0.03978
   7225.00       -0.02295        0.03882
   7226.00       -0.02441        0.03793
   7227.00       -0.02588        0.03712
   7228.00       -0.02734        0.03638
   7229.00       -0.02881        0.03572
   7230.00       -0.03027        0.03513
   7231.00       -0.03174        0.03461
   7232.00       -0.03320        0.03415
   7233.00       -0.03467        0.03377
   7234.00       -0.03564        0.03345
   7235.00       -0.03662        0.03320
   7236.00       -0.03760        0.03300
   7237.00       -0.03857        0.03287
   7238.00       -0.03955        0.03279
   7239.00       -0.04053        0.03276
   7240.00       -0.04150        0.03279
   7241.00       -0.04248        0.03287
   7242.00       -0.04297        0.03297
   7243.00       -0.04346        0.03314
   7244.00       -0.04395        0.03334
   7245.00       -0.04443        0.03358
   7246.00       -0.04492        0.03386
   7247.00       -0.04492        0.03418
   7248.00       -0.04492        0.03452
   7249.00       -0.04492        0.03488
   7250.00       -0.04492        0.03528
   7251.00       -0.04492        0.03569
   7252.00       -0.04443        0.03613
   7253.00       -0.04395        0.03659
   7254.00       -0.04346        0.03706
   7255.00       -0.04297        0.03755
   7256.00       -0.04248        0.03806
   7257.00       -0.04150        0.03856
   7258.00       -0.04053        0.03909
   7259.00       -0.03955        0.03961
   7260.00       -0.03857        0.04016
   7261.00       -0.03760        0.04071
   7262.00       -0.03613        0.04126
   7263.00       -0.03467        0.04182
   7264.00       -0.03320        0.04239
   7265.00       -0.03174        0.04295
   7266.00       -0.03027        0.04353
   7267.00       -0.02881        0.04411
   7268.00       -0.02686        0.04469
   7269.00       -0.02490        0.04529
   7270.00       -0.02295        0.04588
   7271.00       -0.02100        0.04649
   7272.00       -0.01904        0.04712
   7273.00       -0.01709        0.04774
   7274.00       -0.01514        0.04839
   7275.00       -0.01318        0.04904
   7276.00       -0.01123        0.04971
   7277.00       -0.00928        0.05040
   7278.00       -0.00732        0.05110
   7279.00       -0.00488        0.05183
   7280.00       -0.00244        0.05260
   7281.00        0.00000        0.05338
   7282.00        0.00244        0.05418
   7283.00        0.00488        0.05502
   7284.00        0.00732        0.05589
   7285.00        0.00977        0.05679
   7286.00        0.01221        0.05774
   7287.00        0.01465        0.05873
   7288.00        0.01709        0.05977
   7289.00        0.01904        0.06085
   7290.00        0.02100        0.06198
   7291.00        0.02295        0.06317
   7292.00        0.02490        0.06441
   7293.00        0.02686        0.06570
   7294.00        0.02881        0.06705
   7295.00        0.03076        0.06847
   7296.00        0.03271        0.06995
   7297.00        0.03467        0.07150
   7298.00        0.03662        0.07312
   7299.00        0.03809        0.07480
   7300.00        0.03955        0.07657
   7301.00        0.04102        0.07840
   7302.00        0.04248        0.08031
   7303.00        0.04395        0.08229
   7304.00        0.04541        0.08435
   7305.00        0.04688        0.08649
   7306.00        0.04834        0.08870
   7307.00        0.04932        0.09100
   7308.00        0.05029        0.09338
   7309.00        0.05127        0.09584
   7310.00        0.05225        0.09837
   7311.00        0.05322        0.10098
   7312.00        0.05420        0.10368
   7313.00        0.05469        0.10646
   7314.00        0.05518        0.10930
   7315.00        0.05566        0.11223
   7316.00        0.05615        0.11522
   7317.00        0.05664        0.11829
   7318.00        0.05713        0.12143
   7319.00        0.05762        0.12463
   7320.00        0.05762        0.12790
   7321.00        0.05762        0.13124
   7322.00        0.05762        0.13463
   7323.00        0.05762        0.13809
   7324.00        0.05762        0.14160
   7325.00        0.05762        0.14516
   7326.00        0.05713        0.14876
   7327.00        0.05664        0.15240
   7328.00        0.05615        0.15610
   7329.00        0.05566        0.15982
   7330.00        0.05518        0.16357
   7331.00        0.05469        0.16736
   7332.00        0.05420        0.17117
   7333.00        0.05371        0.17500
   7334.00        0.05322        0.17885
   7335.00        0.05225        0.18271
   7336.00        0.05127        0.18657
   7337.00        0.05029        0.19043
   7338.00        0.04932        0.19429
   7339.00        0.04834        0.19815
   7340.00        0.04736        0.20200
   7341.00        0.04639        0.20583
   7342.00        0.04541        0.20964
   7343.00        0.04443        0.21342
   7344.00        0.04346        0.21718
   7345.00        0.04199        0.22092
   7346.00        0.04053        0.22461
   7347.00        0.03906        0.22826
   7348.00        0.03760        0.23186
   7349.00        0.03613        0.23541
   7350.00        0.03467        0.23892
   7351.00        0.03320        0.24237
   7352.00        0.03174        0.24577
   7353.00        0.03027        0.24910
   7354.00        0.02881        0.25237
   7355.00        0.02734        0.25557
   7356.00        0.02588        0.25870
   7357.00        0.02441        0.26175
   7358.00        0.02295        0.26474
   7359.00        0.02148        0.26764
   7360.00        0.02002        0.27048
   7361.00        0.01855        0.27322
   7362.00        0.01660        0.27589
   7363.00        0.01465        0.27847
   7364.00        0.01270        0.28098
   7365.00        0.01074        0.28340
   7366.00        0.00879        0.28572
   7367.00        0.00684        0.28798
   7368.00        0.00488        0.29013
   7369.00        0.00293        0.29221
   7370.00        0.00098        0.29420
   7371.00       -0.00098        0.29611
   7372.00       -0.00293        0.29793
   7373.00       -0.00488        0.29967
   7374.00       -0.00684        0.30132
   7375.00       -0.00879        0.30289
   7376.00       -0.01074        0.30438
   7377.00       -0.01221        0.30580
   7378.00       -0.01367        0.30713
   7379.00       -0.01514        0.30840
   7380.00       -0.01660        0.30959
   7381.00       -0.01807        0.31070
   7382.00       -0.01953        0.31175
   7383.00       -0.02100        0.31273
   7384.00       -0.02246        0.31364
   7385.00       -0.02393        0.31450
   7386.00       -0.02539        0.31528
   7387.00       -0.02686        0.31601
   7388.00       -0.02832        0.31670
   7389.00       -0.02979        0.31732
   7390.00       -0.03125        0.31789
   7391.00       -0.03271        0.31842
   7392.00       -0.03369        0.31889
   7393.00       -0.03467        0.31934
   7394.00       -0.03564        0.31973
   7395.00       -0.03662        0.32010
   7396.00       -0.03760        0.32042
   7397.00       -0.03857        0.32071
   7398.00       -0.03955        0.32097
   7399.00       -0.04053        0.32120
   7400.00       -0.04150        0.32141
   7401.00       -0.04199        0.32159
   7402.00       -0.04248        0.32176
   7403.00       -0.04297        0.32190
   7404.00       -0.04346        0.32204
   7405.00       -0.04395        0.32214
   7406.00       -0.04443        0.32224
   7407.00       -0.04492        0.32233
   7408.00       -0.04492        0.32240
   7409.00       -0.04492        0.32246
   7410.00       -0.04492        0.32253
   7411.00       -0.04492        0.32257
   7412.00       -0.04492        0.32263
   7413.00       -0.04492        0.32266
   7414.00       -0.04492        0.32271
   7415.00       -0.04443        0.32274
   7416.00       -0.04395        0.32277
   7417.00       -0.04346        0.32280
   7418.00       -0.04297        0.32283
   7419.00       -0.04248        0.32286
   7420.00       -0.04199        0.32289
   7421.00       -0.04150        0.32291
   7422.00       -0.04053        0.32294
   7423.00       -0.03955        0.32295
   7424.00       -0.03857        0.32297
   7425.00       -0.03760        0.32298
   7426.00       -0.03662        0.32300
   7427.00       -0.03564        0.32300
   7428.00       -0.03467        0.32300
   7429.00       -0.03369        0.32300
   7430.00       -0.03271        0.32298
   7431.00       -0.03125        0.32295
   7432.00       -0.02979        0.32292
   7433.00       -0.02832        0.32288
   7434.00       -0.02686        0.32281
   7435.00       -0.02539        0.32274
   7436.00       -0.02393        0.32266
   7437.00       -0.02246        0.32256
   7438.00       -0.02100        0.32243
   7439.00       -0.01953        0.32228
   7440.00       -0.01807        0.32211
   7441.00       -0.01660        0.32193
   7442.00       -0.01514        0.32170
   7443.00       -0.01367        0.32146
   7444.00       -0.01221        0.32118
   7445.00       -0.01074        0.32088
   7446.00       -0.00928        0.32054
   7447.00       -0.00781        0.32018
   7448.00       -0.00635        0.31976
   7449.00       -0.00488        0.31932
   7450.00       -0.00342        0.31883
   7451.00       -0.00195        0.31831
   7452.00       -0.00049        0.31775
   7453.00        0.00049        0.31712
   7454.00        0.00146        0.31647
   7455.00        0.00244        0.31577
   7456.00        0.00342        0.31502
   7457.00        0.00439        0.31421
   7458.00        0.00537        0.31335
   7459.00        0.00635        0.31245
   7460.00        0.00732        0.31149
   7461.00        0.00830        0.31049
   7462.00        0.00879        0.30942
   7463.00        0.00928        0.30829
   7464.00        0.00977        0.30711
   7465.00        0.01025        0.30588
   7466.00        0.01074        0.30458
   7467.00        0.01123        0.30324
   7468.00        0.01172        0.30182
   7469.00        0.01172        0.30035
   7470.00        0.01172        0.29883
   7471.00        0.01172        0.29726
   7472.00        0.01172        0.29561
   7473.00        0.01172        0.29391
   7474.00        0.01172        0.29216
   7475.00        0.01172        0.29034
   7476.00        0.01172        0.28848
   7477.00        0.01123        0.28656
   7478.00        0.01074        0.28458
   7479.00        0.01025        0.28255
   7480.00        0.00977        0.28046
   7481.00        0.00928        0.27832
   7482.00        0.00879        0.27614
   7483.00        0.00830        0.27390
   7484.00        0.00781        0.27161
   7485.00        0.00732        0.26927
   7486.00        0.00684        0.26689
   7487.00        0.00635        0.26448
   7488.00        0.00537        0.26201
   7489.00        0.00439        0.25951
   7490.00        0.00342        0.25697
   7491.00        0.00244        0.25439
   7492.00        0.00146        0.25179
   7493.00        0.00049        0.24915
   7494.00       -0.00049        0.24648
   7495.00       -0.00146        0.24377
   7496.00       -0.00244        0.24106
   7497.00       -0.00342        0.23831
   7498.00       -0.00439        0.23555
   7499.00       -0.00488        0.23277
   7500.00       -0.00537        0.22998
   7501.00       -0.00586        0.22719
   7502.00       -0.00635        0.22437
   7503.00       -0.00684        0.22156
   7504.00       -0.00732        0.21873
   7505.00       -0.00781        0.21591
   7506.00       -0.00830        0.21310
   7507.00       -0.00879        0.21030
   7508.00       -0.00928        0.20749
   7509.00       -0.00977        0.20471
   7510.00       -0.00977        0.20193
   7511.00       -0.00977        0.19919
   7512.00       -0.00977        0.19644
   7513.00       -0.00977        0.19374
   7514.00       -0.00977        0.19106
   7515.00       -0.00977        0.18840
   7516.00       -0.00977        0.18579
   7517.00       -0.00928        0.18320
   7518.00       -0.00879        0.18066
   7519.00       -0.00830        0.17816
   7520.00       -0.00781        0.17570
   7521.00       -0.00732        0.17329
   7522.00       -0.00684        0.17093
   7523.00       -0.00635        0.16862
   7524.00       -0.00537        0.16637
   7525.00       -0.00439        0.16418
   7526.00       -0.00342        0.16205
   7527.00       -0.00244        0.15999
   7528.00       -0.00146        0.15797
   7529.00       -0.00049        0.15605
   7530.00        0.00049        0.15417
   7531.00        0.00146        0.15239
   7532.00        0.00244        0.15068
   7533.00        0.00391        0.14903
   7534.00        0.00537        0.14748
   7535.00        0.00684        0.14600
   7536.00        0.00830        0.14461
   7537.00        0.00977        0.14330
   7538.00        0.01123        0.14207
   7539.00        0.01270        0.14093
   7540.00        0.01416        0.13988
   7541.00        0.01562        0.13893
   7542.00        0.01709        0.13806
   7543.00        0.01855        0.13728
   7544.00        0.02002        0.13660
   7545.00        0.02148        0.13602
   7546.00        0.02295        0.13553
   7547.00        0.02441        0.13513
   7548.00        0.02588        0.13483
   7549.00        0.02734        0.13463
   7550.00        0.02881        0.13452
   7551.00        0.03027        0.13451
   7552.00        0.03174        0.13458
   7553.00        0.03271        0.13477
   7554.00        0.03369        0.13506
   7555.00        0.03467        0.13542
   7556.00        0.03564        0.13589
   7557.00        0.03662        0.13646
   7558.00        0.03760        0.13712
   7559.00        0.03857        0.13786
   7560.00        0.03955        0.13870
   7561.00        0.04053        0.13963
   7562.00        0.04102        0.14066
   7563.00        0.04150        0.14177
   7564.00        0.04199        0.14297
   7565.00        0.04248        0.14426
   7566.00        0.04297        0.14561
   7567.00        0.04346        0.14706
   7568.00        0.04395        0.14859
   7569.00        0.04395        0.15018
   7570.00        0.04395        0.15186
   7571.00        0.04395        0.15361
   7572.00        0.04395        0.15543
   7573.00        0.04395        0.15732
   7574.00        0.04395        0.15927
   7575.00        0.04395        0.16129
   7576.00        0.04346        0.16335
   7577.00        0.04297        0.16548
   7578.00        0.04248        0.16766
   7579.00        0.04199        0.16991
   7580.00        0.04150        0.17220
   7581.00        0.04102        0.17451
   7582.00        0.04053        0.17690
   7583.00        0.04004        0.17931
   7584.00        0.03955        0.18175
   7585.00        0.03857        0.18423
   7586.00        0.03760        0.18675
   7587.00        0.03662        0.18929
   7588.00        0.03564        0.19185
   7589.00        0.03467        0.19443
   7590.00        0.03369        0.19704
   7591.00        0.03271        0.19965
   7592.00        0.03174        0.20227
   7593.00        0.03076        0.20491
   7594.00        0.02979        0.20755
   7595.00        0.02881        0.21021
   7596.00        0.02783        0.21284
   7597.00        0.02686        0.21548
   7598.00        0.02588        0.21812
   7599.00        0.02490        0.22075
   7600.00        0.02393        0.22336
   7601.00        0.02295        0.22597
   7602.00        0.02197        0.22855
   7603.00        0.02100        0.23112
   7604.00        0.02002        0.23367
   7605.00        0.01855        0.23619
   7606.00        0.01709        0.23869
   7607.00        0.01611        0.24117
   7608.00        0.01514        0.24361
   7609.00        0.01416        0.24602
   7610.00        0.01318        0.24840
   7611.00        0.01221        0.25075
   7612.00        0.01123        0.25307
   7613.00        0.01025        0.25534
   7614.00        0.00928        0.25758
   7615.00        0.00830        0.25978
   7616.00        0.00732        0.26195
   7617.00        0.00635        0.26407
   7618.00        0.00537        0.26616
   7619.00        0.00439        0.26820
   7620.00        0.00342        0.27020
   7621.00        0.00244        0.27217
   7622.00        0.00146        0.27409
   7623.00        0.00049        0.27599
   7624.00       -0.00049        0.27783
   7625.00       -0.00146        0.27963
   7626.00       -0.00244        0.28140
   7627.00       -0.00342        0.28313
   7628.00       -0.00439        0.28482
   7629.00       -0.00537        0.28648
   7630.00       -0.00635        0.28810
   7631.00       -0.00732        0.28969
   7632.00       -0.00830        0.29124
   7633.00       -0.00928        0.29277
   7634.00       -0.01025        0.29427
   7635.00       -0.01074        0.29575
   7636.00       -0.01123        0.29718
   7637.00       -0.01172        0.29860
   7638.00       -0.01221        0.30000
   7639.00       -0.01270        0.30138
   7640.00       -0.01318        0.30273
   7641.00       -0.01367        0.30408
   7642.00       -0.01416        0.30540
   7643.00       -0.01465        0.30672
   7644.00       -0.01514        0.30803
   7645.00       -0.01562        0.30933
   7646.00       -0.01611        0.31062
   7647.00       -0.01660        0.31192
   7648.00       -0.01709        0.31320
   7649.00       -0.01758        0.31450
   7650.00       -0.01807        0.31580
   7651.00       -0.01807        0.31709
   7652.00       -0.01807        0.31841
   7653.00       -0.01807        0.31972
   7654.00       -0.01807        0.32106
   7655.00       -0.01807        0.32240
   7656.00       -0.01807        0.32376
   7657.00       -0.01807        0.32513
   7658.00       -0.01807        0.32654
   7659.00       -0.01807        0.32796
   7660.00       -0.01807        0.32939
   7661.00       -0.01807        0.33086
   7662.00       -0.01807        0.33235
   7663.00       -0.01807        0.33386
   7664.00       -0.01807        0.33542
   7665.00       -0.01807        0.33699
   7666.00       -0.01807        0.33859
   7667.00       -0.01758        0.34021
   7668.00       -0.01709        0.34187
   7669.00       -0.01660        0.34357
   7670.00       -0.01611        0.34529
   7671.00       -0.01562        0.34703
   7672.00       -0.01514        0.34882
   7673.00       -0.01465        0.35063
   7674.00       -0.01416        0.35246
   7675.00       -0.01367        0.35432
   7676.00       -0.01318        0.35623
   7677.00       -0.01270        0.35815
   7678.00       -0.01221        0.36009
   7679.00       -0.01172        0.36206
   7680.00       -0.01123        0.36406
   7681.00       -0.01074        0.36607
   7682.00       -0.01025        0.36810
   7683.00       -0.00977        0.37015
   7684.00       -0.00928        0.37221
   7685.00       -0.00879        0.37428
   7686.00       -0.00830        0.37637
   7687.00       -0.00732        0.37846
   7688.00       -0.00635        0.38055
   7689.00       -0.00537        0.38264
   7690.00       -0.00439        0.38474
   7691.00       -0.00342        0.38683
   7692.00       -0.00244        0.38890
   7693.00       -0.00146        0.39096
   7694.00       -0.00049        0.39301
   7695.00        0.00049        0.39503
   7696.00        0.00146        0.39703
   7697.00        0.00244        0.39902
   7698.00        0.00342        0.40096
   7699.00        0.00439        0.40286
   7700.00        0.00537        0.40474
   7701.00        0.00635        0.40657
   7702.00        0.00732        0.40834
   7703.00        0.00830        0.41008
   7704.00        0.00928        0.41174
   7705.00        0.01025        0.41336
   7706.00        0.01123        0.41492
   7707.00        0.01221        0.41640
   7708.00        0.01318        0.41780
   7709.00        0.01416        0.41914
   7710.00        0.01465        0.42039
   7711.00        0.01514        0.42157
   7712.00        0.01562        0.42265
   7713.00        0.01611        0.42365
   7714.00        0.01660        0.42455
   7715.00        0.01709        0.42535
   7716.00        0.01758        0.42606
   7717.00        0.01807        0.42665
   7718.00        0.01855        0.42714
   7719.00        0.01904        0.42752
   7720.00        0.01953        0.42780
   7721.00        0.02002        0.42793
   7722.00        0.02051        0.42798
   7723.00        0.02100        0.42789
   7724.00        0.02100        0.42767
   7725.00        0.02100        0.42734
   7726.00        0.02100        0.42688
   7727.00        0.02100        0.42628
   7728.00        0.02100        0.42557
   7729.00        0.02100        0.42471
   7730.00        0.02100        0.42374
   7731.00        0.02100        0.42262
   7732.00        0.02100        0.42137
   7733.00        0.02100        0.42000
   7734.00        0.02100        0.41849
   7735.00        0.02051        0.41685
   7736.00        0.02002        0.41507
   7737.00        0.01953        0.41316
   7738.00        0.01904        0.41113
   7739.00        0.01855        0.40897
   7740.00        0.01807        0.40668
   7741.00        0.01758        0.40425
   7742.00        0.01709        0.40172
   7743.00        0.01660        0.39905
   7744.00        0.01611        0.39627
   7745.00        0.01514        0.39336
   7746.00        0.01416        0.39035
   7747.00        0.01318        0.38722
   7748.00        0.01221        0.38399
   7749.00        0.01123        0.38065
   7750.00        0.01025        0.37720
   7751.00        0.00928        0.37366
   7752.00        0.00830        0.37003
   7753.00        0.00732        0.36629
   7754.00        0.00635        0.36249
   7755.00        0.00537        0.35858
   7756.00        0.00439        0.35461
   7757.00        0.00342        0.35057
   7758.00        0.00244        0.34647
   7759.00        0.00146        0.34229
   7760.00        0.00049        0.33806
   7761.00       -0.00049        0.33377
   7762.00       -0.00146        0.32944
   7763.00       -0.00293        0.32506
   7764.00       -0.00439        0.32063
   7765.00       -0.00586        0.31618
   7766.00       -0.00732        0.31171
   7767.00       -0.00879        0.30721
   7768.00       -0.01025        0.30269
   7769.00       -0.01172        0.29816
   7770.00       -0.01318        0.29362
   7771.00       -0.01465        0.28908
   7772.00       -0.01562        0.28455
   7773.00       -0.01660        0.28001
   7774.00       -0.01758        0.27550
   7775.00       -0.01855        0.27100
   7776.00       -0.01953        0.26651
   7777.00       -0.02051        0.26207
   7778.00       -0.02148        0.25764
   7779.00       -0.02246        0.25327
   7780.00       -0.02344        0.24892
   7781.00       -0.02441        0.24461
   7782.00       -0.02539        0.24037
   7783.00       -0.02637        0.23618
   7784.00       -0.02734        0.23204
   7785.00       -0.02832        0.22795
   7786.00       -0.02930        0.22394
   7787.00       -0.03027        0.21999
   7788.00       -0.03125        0.21611
   7789.00       -0.03223        0.21230
   7790.00       -0.03271        0.20856
   7791.00       -0.03320        0.20491
   7792.00       -0.03369        0.20134
   7793.00       -0.03418        0.19785
   7794.00       -0.03467        0.19443
   7795.00       -0.03516        0.19110
   7796.00       -0.03564        0.18787
   7797.00       -0.03613        0.18472
   7798.00       -0.03662        0.18167
   7799.00       -0.03711        0.17870
   7800.00       -0.03760        0.17583
   7801.00       -0.03760        0.17303
   7802.00       -0.03760        0.17035
   7803.00       -0.03760        0.16774
   7804.00       -0.03760        0.16524
   7805.00       -0.03760        0.16283
   7806.00       -0.03760        0.16051
   7807.00       -0.03760        0.15826
   7808.00       -0.03760        0.15613
   7809.00       -0.03760        0.15407
   7810.00       -0.03760        0.15210
   7811.00       -0.03711        0.15022
   7812.00       -0.03662        0.14842
   7813.00       -0.03613        0.14671
   7814.00       -0.03564        0.14508
   7815.00       -0.03516        0.14354
   7816.00       -0.03467        0.14206
   7817.00       -0.03418        0.14067
   7818.00       -0.03369        0.13934
   7819.00       -0.03320        0.13809
   7820.00       -0.03271        0.13692
   7821.00       -0.03223        0.13579
   7822.00       -0.03174        0.13474
   7823.00       -0.03125        0.13374
   7824.00       -0.03076        0.13281
   7825.00       -0.03027        0.13194
   7826.00       -0.02979        0.13112
   7827.00       -0.02930        0.13034
   7828.00       -0.02881        0.12961
   7829.00       -0.02832        0.12892
   7830.00       -0.02783        0.12828
   7831.00       -0.02734        0.12769
   7832.00       -0.02686        0.12711
   7833.00       -0.02637        0.12657
   7834.00       -0.02588        0.12607
   7835.00       -0.02539        0.12560
   7836.00       -0.02490        0.12514
   7837.00       -0.02441        0.12471
   7838.00       -0.02393        0.12430
   7839.00       -0.02344        0.12392
   7840.00       -0.02295        0.12354
   7841.00       -0.02246        0.12317
   7842.00       -0.02197        0.12282
   7843.00       -0.02148        0.12247
   7844.00       -0.02100        0.12213
   7845.00       -0.02051        0.12180
   7846.00       -0.02002        0.12146
   7847.00       -0.01953        0.12114
   7848.00       -0.01904        0.12080
   7849.00       -0.01855        0.12047
   7850.00       -0.01807        0.12013
   7851.00       -0.01758        0.11980
   7852.00       -0.01709        0.11946
   7853.00       -0.01660        0.11911
   7854.00       -0.01611        0.11874
   7855.00       -0.01562        0.11839
   7856.00       -0.01514        0.11801
   7857.00       -0.01465        0.11763
   7858.00       -0.01416        0.11725
   7859.00       -0.01367        0.11685
   7860.00       -0.01318        0.11646
   7861.00       -0.01270        0.11604
   7862.00       -0.01221        0.11562
   7863.00       -0.01172        0.11520
   7864.00       -0.01123        0.11476
   7865.00       -0.01074        0.11433
   7866.00       -0.01025        0.11389
   7867.00       -0.00977        0.11343
   7868.00       -0.00928        0.11299
   7869.00       -0.00879        0.11253
   7870.00       -0.00879        0.11209
   7871.00       -0.00879        0.11163
   7872.00       -0.00879        0.11119
   7873.00       -0.00879        0.11075
   7874.00       -0.00879        0.11031
   7875.00       -0.00879        0.10988
   7876.00       -0.00879        0.10945
   7877.00       -0.00879        0.10904
   7878.00       -0.00879        0.10863
   7879.00       -0.00879        0.10825
   7880.00       -0.00879        0.10786
   7881.00       -0.00879        0.10750
   7882.00       -0.00879        0.10716
   7883.00       -0.00879        0.10684
   7884.00       -0.00879        0.10655
   7885.00       -0.00879        0.10626
   7886.00       -0.00879        0.10602
   7887.00       -0.00879        0.10579
   7888.00       -0.00928        0.10561
   7889.00       -0.00977        0.10544
   7890.00       -0.01025        0.10530
   7891.00       -0.01074        0.10519
   7892.00       -0.01123        0.10513
   7893.00       -0.01172        0.10510
   7894.00       -0.01221        0.10510
   7895.00       -0.01270        0.10515
   7896.00       -0.01318        0.10522
   7897.00       -0.01367        0.10533
   7898.00       -0.01416        0.10550
   7899.00       -0.01465        0.10570
   7900.00       -0.01514        0.10593
   7901.00       -0.01562        0.10622
   7902.00       -0.01611        0.10654
   7903.00       -0.01660        0.10690
   7904.00       -0.01709        0.10730
   7905.00       -0.01758        0.10774
   7906.00       -0.01807        0.10823
   7907.00       -0.01855        0.10876
   7908.00       -0.01855        0.10933
   7909.00       -0.01855        0.10994
   7910.00       -0.01855        0.11058
   7911.00       -0.01855        0.11127
   7912.00       -0.01855        0.11198
   7913.00       -0.01855        0.11275
   7914.00       -0.01855        0.11354
   7915.00       -0.01855        0.11436
   7916.00       -0.01855        0.11522
   7917.00       -0.01855        0.11610
   7918.00       -0.01855        0.11702
   7919.00       -0.01855        0.11797
   7920.00       -0.01855        0.11894
   7921.00       -0.01855        0.11993
   7922.00       -0.01855        0.12094
   7923.00       -0.01855        0.12198
   7924.00       -0.01855        0.12302
   7925.00       -0.01855        0.12408
   7926.00       -0.01855        0.12515
   7927.00       -0.01855        0.12624
   7928.00       -0.01855        0.12733
   7929.00       -0.01855        0.12843
   7930.00       -0.01855        0.12953
   7931.00       -0.01807        0.13063
   7932.00       -0.01758        0.13173
   7933.00       -0.01709        0.13283
   7934.00       -0.01660        0.13391
   7935.00       -0.01611        0.13498
   7936.00       -0.01562        0.13605
   7937.00       -0.01514        0.13710
   7938.00       -0.01465        0.13814
   7939.00       -0.01416        0.13916
   7940.00       -0.01367        0.14017
   7941.00       -0.01318        0.14114
   7942.00       -0.01270        0.14209
   7943.00       -0.01221        0.14302
   7944.00       -0.01172        0.14392
   7945.00       -0.01123        0.14479
   7946.00       -0.01074        0.14563
   7947.00       -0.01025        0.14644
   7948.00       -0.00977        0.14722
   7949.00       -0.00928        0.14796
   7950.00       -0.00879        0.14867
   7951.00       -0.00830        0.14934
   7952.00       -0.00781        0.14998
   7953.00       -0.00732        0.15057
   7954.00       -0.00684        0.15114
   7955.00       -0.00635        0.15166
   7956.00       -0.00586        0.15215
   7957.00       -0.00537        0.15259
   7958.00       -0.00488        0.15300
   7959.00       -0.00439        0.15337
   7960.00       -0.00391        0.15370
   7961.00       -0.00342        0.15399
   7962.00       -0.00293        0.15425
   7963.00       -0.00244        0.15448
   7964.00       -0.00195        0.15466
   7965.00       -0.00146        0.15483
   7966.00       -0.00098        0.15495
   7967.00       -0.00049        0.15506
   7968.00        0.00000        0.15512
   7969.00        0.00049        0.15517
   7970.00        0.00098        0.15518
   7971.00        0.00146        0.15518
   7972.00        0.00195        0.15515
   7973.00        0.00244        0.15511
   7974.00        0.00293        0.15504
   7975.00        0.00342        0.15497
   7976.00        0.00391        0.15488
   7977.00        0.00439        0.15479
   7978.00        0.00488        0.15468
   7979.00        0.00537        0.15457
   7980.00        0.00586        0.15445
   7981.00        0.00635        0.15434
   7982.00        0.00684        0.15424
   7983.00        0.00732        0.15413
   7984.00        0.00781        0.15402
   7985.00        0.00830        0.15395
   7986.00        0.00879        0.15387
   7987.00        0.00928        0.15381
   7988.00        0.00977        0.15376
   7989.00        0.01025        0.15375
   7990.00        0.01074        0.15375
   7991.00        0.01123        0.15376
   7992.00        0.01172        0.15382
   7993.00        0.01221        0.15390
   7994.00        0.01270        0.15401
   7995.00        0.01318        0.15416
   7996.00        0.01367        0.15434
   7997.00        0.01416        0.15457
   7998.00        0.01465        0.15483
   7999.00        0.01514        0.15514
   8000.00        0.01562        0.15549
   8001.00        0.01611        0.15587
   8002.00        0.01660        0.15631
   8003.00        0.01709        0.15680
   8004.00        0.01758        0.15733
   8005.00        0.01807        0.15791
   8006.00        0.01855        0.15854
   8007.00        0.01904        0.15923
   8008.00        0.01953        0.15996
   8009.00        0.02002        0.16075
   8010.00        0.02051        0.16159
   8011.00        0.02100        0.16248
   8012.00        0.02148        0.16341
   8013.00        0.02197        0.16440
   8014.00        0.02246        0.16544
   8015.00        0.02295        0.16652
   8016.00        0.02344        0.16766
   8017.00        0.02393        0.16884
   8018.00        0.02441        0.17007
   8019.00        0.02490        0.17134
   8020.00        0.02539        0.17267
   8021.00        0.02588        0.17403
   8022.00        0.02637        0.17543
   8023.00        0.02686        0.17686
   8024.00        0.02734        0.17833
   8025.00        0.02783        0.17984
   8026.00        0.02832        0.18138
   8027.00        0.02881        0.18295
   8028.00        0.02930        0.18456
   8029.00        0.02979        0.18617
   8030.00        0.03027        0.18782
   8031.00        0.03076        0.18948
   8032.00        0.03125        0.19116
   8033.00        0.03174        0.19286
   8034.00        0.03223        0.19456
   8035.00        0.03271        0.19629
   8036.00        0.03320        0.19800
   8037.00        0.03369        0.19972
   8038.00        0.03418        0.20145
   8039.00        0.03467        0.20316
   8040.00        0.03516        0.20486
   8041.00        0.03564        0.20657
   8042.00        0.03613        0.20825
   8043.00        0.03662        0.20993
   8044.00        0.03711        0.21158
   8045.00        0.03760        0.21321
   8046.00        0.03809        0.21481
   8047.00        0.03857        0.21638
   8048.00        0.03906        0.21793
   8049.00        0.03955        0.21944
   8050.00        0.04004        0.22090
   8051.00        0.04053        0.22234
   8052.00        0.04102        0.22372
   8053.00        0.04150        0.22507
   8054.00        0.04199        0.22636
   8055.00        0.04248        0.22760
   8056.00        0.04297        0.22879
   8057.00        0.04346        0.22992
   8058.00        0.04395        0.23100
   8059.00        0.04443        0.23201
   8060.00        0.04492        0.23297
   8061.00        0.04541        0.23386
   8062.00        0.04590        0.23468
   8063.00        0.04590        0.23543
   8064.00        0.04590        0.23611
   8065.00        0.04590        0.23672
   8066.00        0.04590        0.23727
   8067.00        0.04590        0.23773
   8068.00        0.04590        0.23811
   8069.00        0.04590        0.23843
   8070.00        0.04590        0.23866
   8071.00        0.04590        0.23882
   8072.00        0.04590        0.23889
   8073.00        0.04590        0.23889
   8074.00        0.04590        0.23880
   8075.00        0.04590        0.23865
   8076.00        0.04590        0.23839
   8077.00        0.04590        0.23807
   8078.00        0.04590        0.23766
   8079.00        0.04590        0.23715
   8080.00        0.04590        0.23659
   8081.00        0.04590        0.23593
   8082.00        0.04590        0.23518
   8083.00        0.04541        0.23438
   8084.00        0.04492        0.23347
   8085.00        0.04443        0.23250
   8086.00        0.04395        0.23143
   8087.00        0.04346        0.23030
   8088.00        0.04297        0.22908
   8089.00        0.04248        0.22780
   8090.00        0.04199        0.22643
   8091.00        0.04150        0.22499
   8092.00        0.04102        0.22348
   8093.00        0.04053        0.22189
   8094.00        0.04004        0.22023
   8095.00        0.03955        0.21851
   8096.00        0.03906        0.21671
   8097.00        0.03857        0.21486
   8098.00        0.03760        0.21292
   8099.00        0.03662        0.21094
   8100.00        0.03564        0.20889
   8101.00        0.03467        0.20679
   8102.00        0.03369        0.20462
   8103.00        0.03271        0.20239
   8104.00        0.03174        0.20012
   8105.00        0.03076        0.19778
   8106.00        0.02979        0.19540
   8107.00        0.02881        0.19298
   8108.00        0.02783        0.19051
   8109.00        0.02686        0.18800
   8110.00        0.02588        0.18544
   8111.00        0.02490        0.18285
   8112.00        0.02393        0.18021
   8113.00        0.02295        0.17755
   8114.00        0.02197        0.17485
   8115.00        0.02051        0.17212
   8116.00        0.01904        0.16936
   8117.00        0.01758        0.16658
   8118.00        0.01611        0.16377
   8119.00        0.01465        0.16095
   8120.00        0.01318        0.15811
   8121.00        0.01172        0.15526
   8122.00        0.01025        0.15239
   8123.00        0.00879        0.14951
   8124.00        0.00732        0.14662
   8125.00        0.00586        0.14374
   8126.00        0.00439        0.14085
   8127.00        0.00293        0.13795
   8128.00        0.00146        0.13507
   8129.00        0.00000        0.13219
   8130.00       -0.00146        0.12932
   8131.00       -0.00293        0.12646
   8132.00       -0.00439        0.12361
   8133.00       -0.00586        0.12079
   8134.00       -0.00732        0.11798
   8135.00       -0.00879        0.11520
   8136.00       -0.01025        0.11244
   8137.00       -0.01172        0.10971
   8138.00       -0.01318        0.10701
   8139.00       -0.01465        0.10434
   8140.00       -0.01611        0.10170
   8141.00       -0.01758        0.09911
   8142.00       -0.01855        0.09656
   8143.00       -0.01953        0.09406
   8144.00       -0.02051        0.09158
   8145.00       -0.02148        0.08917
   8146.00       -0.02246        0.08682
   8147.00       -0.02344        0.08450
   8148.00       -0.02441        0.08226
   8149.00       -0.02539        0.08006
   8150.00       -0.02637        0.07794
   8151.00       -0.02734        0.07587
   8152.00       -0.02832        0.07387
   8153.00       -0.02930        0.07193
   8154.00       -0.03027        0.07007
   8155.00       -0.03125        0.06828
   8156.00       -0.03223        0.06656
   8157.00       -0.03271        0.06493
   8158.00       -0.03320        0.06335
   8159.00       -0.03369        0.06187
   8160.00       -0.03418        0.06047
   8161.00       -0.03467        0.05916
   8162.00       -0.03516        0.05792
   8163.00       -0.03564        0.05678
   8164.00       -0.03613        0.05573
   8165.00       -0.03662        0.05475
   8166.00       -0.03711        0.05388
   8167.00       -0.03760        0.05309
   8168.00       -0.03809        0.05240
   8169.00       -0.03857        0.05179
   8170.00       -0.03857        0.05128
   8171.00       -0.03857        0.05087
   8172.00       -0.03857        0.05057
   8173.00       -0.03857        0.05034
   8174.00       -0.03857        0.05022
   8175.00       -0.03857        0.05019
   8176.00       -0.03857        0.05026
   8177.00       -0.03857        0.05043
   8178.00       -0.03857        0.05069
   8179.00       -0.03857        0.05104
   8180.00       -0.03857        0.05150
   8181.00       -0.03857        0.05205
   8182.00       -0.03857        0.05269
   8183.00       -0.03857        0.05344
   8184.00       -0.03809        0.05426
   8185.00       -0.03760        0.05518
   8186.00       -0.03711        0.05620
   8187.00       -0.03662        0.05730
   8188.00       -0.03613        0.05849
   8189.00       -0.03564        0.05977
   8190.00       -0.03516        0.06114
   8191.00       -0.03467        0.06259
   8192.00       -0.03418        0.06412
   8193.00       -0.03369        0.06573
   8194.00       -0.03320        0.06743
   8195.00       -0.03271        0.06918
   8196.00       -0.03223        0.07103
   8197.00       -0.03174        0.07295
   8198.00       -0.03125        0.07494
   8199.00       -0.03076        0.07698
   8200.00       -0.03027        0.07910
   8201.00       -0.02979        0.08128
   8202.00       -0.02930        0.08351
   8203.00       -0.02881        0.08582
   8204.00       -0.02832        0.08817
   8205.00       -0.02783        0.09058
   8206.00       -0.02734        0.09303
   8207.00       -0.02686        0.09554
   8208.00       -0.02637        0.09807
   8209.00       -0.02588        0.10066
   8210.00       -0.02539        0.10329
   8211.00       -0.02490        0.10596
   8212.00       -0.02441        0.10864
   8213.00       -0.02393        0.11137
   8214.00       -0.02344        0.11412
   8215.00       -0.02295        0.11690
   8216.00       -0.02246        0.11971
   8217.00       -0.02197        0.12251
   8218.00       -0.02148        0.12535
   8219.00       -0.02100        0.12820
   8220.00       -0.02051        0.13106
   8221.00       -0.02002        0.13393
   8222.00       -0.01953        0.13680
   8223.00       -0.01904        0.13968
   8224.00       -0.01855        0.14255
   8225.00       -0.01807        0.14542
   8226.00       -0.01758        0.14828
   8227.00       -0.01709        0.15115
   8228.00       -0.01660        0.15401
   8229.00       -0.01611        0.15685
   8230.00       -0.01562        0.15967
   8231.00       -0.01514        0.16249
   8232.00       -0.01465        0.16528
   8233.00       -0.01416        0.16806
   8234.00       -0.01367        0.17081
   8235.00       -0.01318        0.17354
   8236.00       -0.01270        0.17624
   8237.00       -0.01221        0.17892
   8238.00       -0.01172        0.18156
   8239.00       -0.01123        0.18419
   8240.00       -0.01074        0.18678
   8241.00       -0.01025        0.18933
   8242.00       -0.00977        0.19186
   8243.00       -0.00928        0.19435
   8244.00       -0.00879        0.19679
   8245.00       -0.00830        0.19922
   8246.00       -0.00781        0.20160
   8247.00       -0.00732        0.20393
   8248.00       -0.00684        0.20624
   8249.00       -0.00635        0.20850
   8250.00       -0.00586        0.21071
   8251.00       -0.00537        0.21289
   8252.00       -0.00488        0.21503
   8253.00       -0.00439        0.21712
   8254.00       -0.00391        0.21918
   8255.00       -0.00342        0.22119
   8256.00       -0.00293        0.22314
   8257.00       -0.00244        0.22507
   8258.00       -0.00195        0.22694
   8259.00       -0.00146        0.22879
   8260.00       -0.00098        0.23058
   8261.00       -0.00049        0.23233
   8262.00        0.00000        0.23402
   8263.00        0.00049        0.23569
   8264.00        0.00098        0.23730
   8265.00        0.00146        0.23888
   8266.00        0.00195        0.24040
   8267.00        0.00195        0.24190
   8268.00        0.00195        0.24333
   8269.00        0.00195        0.24474
   8270.00        0.00195        0.24609
   8271.00        0.00195        0.24741
   8272.00        0.00195        0.24867
   8273.00        0.00195        0.24991
   8274.00        0.00195        0.25108
   8275.00        0.00195        0.25223
   8276.00        0.00195        0.25334
   8277.00        0.00195        0.25439
   8278.00        0.00195        0.25542
   8279.00        0.00195        0.25639
   8280.00        0.00146        0.25734
   8281.00        0.00098        0.25824
   8282.00        0.00049        0.25909
   8283.00        0.00000        0.25990
   8284.00       -0.00049        0.26068
   8285.00       -0.00098        0.26141
   8286.00       -0.00146        0.26210
   8287.00       -0.00195        0.26276
   8288.00       -0.00244        0.26337
   8289.00       -0.00293        0.26393
   8290.00       -0.00342        0.26447
   8291.00       -0.00391        0.26495
   8292.00       -0.00439        0.26540
   8293.00       -0.00488        0.26579
   8294.00       -0.00537        0.26616
   8295.00       -0.00586        0.26648
   8296.00       -0.00635        0.26675
   8297.00       -0.00684        0.26698
   8298.00       -0.00732        0.26717
   8299.00       -0.00781        0.26732
   8300.00       -0.00830        0.26741
   8301.00       -0.00879        0.26747
   8302.00       -0.00928        0.26747
   8303.00       -0.00977        0.26744
   8304.00       -0.01025        0.26735
   8305.00       -0.01074        0.26723
   8306.00       -0.01123        0.26704
   8307.00       -0.01123        0.26682
   8308.00       -0.01123        0.26653
   8309.00       -0.01123        0.26620
   8310.00       -0.01123        0.26582
   8311.00       -0.01123        0.26538
   8312.00       -0.01123        0.26489
   8313.00       -0.01123        0.26436
   8314.00       -0.01123        0.26376
   8315.00       -0.01123        0.26312
   8316.00       -0.01074        0.26242
   8317.00       -0.01025        0.26166
   8318.00       -0.00977        0.26083
   8319.00       -0.00928        0.25996
   8320.00       -0.00879        0.25903
   8321.00       -0.00830        0.25804
   8322.00       -0.00781        0.25699
   8323.00       -0.00732        0.25587
   8324.00       -0.00635        0.25470
   8325.00       -0.00537        0.25346
   8326.00       -0.00439        0.25217
   8327.00       -0.00342        0.25081
   8328.00       -0.00244        0.24939
   8329.00       -0.00146        0.24791
   8330.00       -0.00049        0.24635
   8331.00        0.00049        0.24475
   8332.00        0.00195        0.24307
   8333.00        0.00342        0.24133
   8334.00        0.00488        0.23953
   8335.00        0.00635        0.23767
   8336.00        0.00781        0.23573
   8337.00        0.00928        0.23375
   8338.00        0.01074        0.23169
   8339.00        0.01221        0.22957
   8340.00        0.01367        0.22740
   8341.00        0.01514        0.22516
   8342.00        0.01660        0.22285
   8343.00        0.01807        0.22049
   8344.00        0.02002        0.21806
   8345.00        0.02197        0.21559
   8346.00        0.02393        0.21306
   8347.00        0.02588        0.21046
   8348.00        0.02783        0.20781
   8349.00        0.02979        0.20511
   8350.00        0.03174        0.20236
   8351.00        0.03369        0.19955
   8352.00        0.03516        0.19670
   8353.00        0.03662        0.19380
   8354.00        0.03809        0.19086
   8355.00        0.03955        0.18787
   8356.00        0.04102        0.18483
   8357.00        0.04248        0.18176
   8358.00        0.04395        0.17865
   8359.00        0.04541        0.17551
   8360.00        0.04688        0.17233
   8361.00        0.04834        0.16911
   8362.00        0.04980        0.16588
   8363.00        0.05078        0.16261
   8364.00        0.05176        0.15933
   8365.00        0.05273        0.15602
   8366.00        0.05371        0.15269
   8367.00        0.05469        0.14934
   8368.00        0.05566        0.14598
   8369.00        0.05615        0.14261
   8370.00        0.05664        0.13924
   8371.00        0.05713        0.13585
   8372.00        0.05762        0.13248
   8373.00        0.05811        0.12909
   8374.00        0.05859        0.12570
   8375.00        0.05859        0.12233
   8376.00        0.05859        0.11896
   8377.00        0.05859        0.11560
   8378.00        0.05859        0.11226
   8379.00        0.05811        0.10893
   8380.00        0.05762        0.10564
   8381.00        0.05713        0.10234
   8382.00        0.05664        0.09909
   8383.00        0.05615        0.09586
   8384.00        0.05518        0.09265
   8385.00        0.05420        0.08949
   8386.00        0.05322        0.08635
   8387.00        0.05225        0.08325
   8388.00        0.05127        0.08020
   8389.00        0.04980        0.07719
   8390.00        0.04834        0.07422
   8391.00        0.04688        0.07129
   8392.00        0.04541        0.06842
   8393.00        0.04395        0.06560
   8394.00        0.04248        0.06282
   8395.00        0.04053        0.06010
   8396.00        0.03857        0.05743
   8397.00        0.03662        0.05482
   8398.00        0.03467        0.05228
   8399.00        0.03271        0.04979
   8400.00        0.03076        0.04736
   8401.00        0.02881        0.04500
   8402.00        0.02637        0.04269
   8403.00        0.02393        0.04045
   8404.00        0.02148        0.03828
   8405.00        0.01904        0.03618
   8406.00        0.01660        0.03413
   8407.00        0.01416        0.03217
   8408.00        0.01172        0.03026
   8409.00        0.00928        0.02841
   8410.00        0.00684        0.02664
   8411.00        0.00439        0.02493
   8412.00        0.00195        0.02330
   8413.00       -0.00049        0.02173
   8414.00       -0.00293        0.02023
   8415.00       -0.00537        0.01880
   8416.00       -0.00781        0.01744
   8417.00       -0.01025        0.01614
   8418.00       -0.01270        0.01491
   8419.00       -0.01514        0.01373
   8420.00       -0.01758        0.01263
   8421.00       -0.02002        0.01160
   8422.00       -0.02246        0.01062
   8423.00       -0.02490        0.00970
   8424.00       -0.02734        0.00885
   8425.00       -0.02979        0.00806
   8426.00       -0.03174        0.00732
   8427.00       -0.03369        0.00665
   8428.00       -0.03564        0.00603
   8429.00       -0.03760        0.00546
   8430.00       -0.03955        0.00496
   8431.00       -0.04150        0.00450
   8432.00       -0.04346        0.00409
   8433.00       -0.04541        0.00374
   8434.00       -0.04688        0.00343
   8435.00       -0.04834        0.00317
   8436.00       -0.04980        0.00296
   8437.00       -0.05127        0.00279
   8438.00       -0.05273        0.00267
   8439.00       -0.05420        0.00259
   8440.00       -0.05566        0.00255
   8441.00       -0.05664        0.00255
   8442.00       -0.05762        0.00259
   8443.00       -0.05859        0.00267
   8444.00       -0.05957        0.00278
   8445.00       -0.06055        0.00293
   8446.00       -0.06152        0.00311
   8447.00       -0.06201        0.00333
   8448.00       -0.06250        0.00357
   8449.00       -0.06299        0.00385
   8450.00       -0.06348        0.00415
   8451.00       -0.06396        0.00449
   8452.00       -0.06445        0.00485
   8453.00       -0.06445        0.00523
   8454.00       -0.06445        0.00565
   8455.00       -0.06445        0.00609
   8456.00       -0.06445        0.00656
   8457.00       -0.06445        0.00705
   8458.00       -0.06445        0.00755
   8459.00       -0.06445        0.00810
   8460.00       -0.06396        0.00865
   8461.00       -0.06348        0.00923
   8462.00       -0.06299        0.00984
   8463.00       -0.06250        0.01047
   8464.00       -0.06201        0.01112
   8465.00       -0.06152        0.01180
   8466.00       -0.06104        0.01248
   8467.00       -0.06055        0.01320
   8468.00       -0.06006        0.01393
   8469.00       -0.05957        0.01469
   8470.00       -0.05859        0.01547
   8471.00       -0.05762        0.01627
   8472.00       -0.05664        0.01709
   8473.00       -0.05566        0.01794
   8474.00       -0.05469        0.01881
   8475.00       -0.05371        0.01971
   8476.00       -0.05273        0.02063
   8477.00       -0.05176        0.02156
   8478.00       -0.05078        0.02252
   8479.00       -0.04980        0.02351
   8480.00       -0.04883        0.02454
   8481.00       -0.04785        0.02557
   8482.00       -0.04688        0.02664
   8483.00       -0.04590        0.02774
   8484.00       -0.04492        0.02885
   8485.00       -0.04395        0.03000
   8486.00       -0.04297        0.03117
   8487.00       -0.04199        0.03238
   8488.00       -0.04102        0.03362
   8489.00       -0.04004        0.03487
   8490.00       -0.03906        0.03616
   8491.00       -0.03809        0.03749
   8492.00       -0.03711        0.03883
   8493.00       -0.03613        0.04022
   8494.00       -0.03516        0.04164
   8495.00       -0.03418        0.04308
   8496.00       -0.03320        0.04456
   8497.00       -0.03223        0.04607
   8498.00       -0.03125        0.04761
   8499.00       -0.03027        0.04918
   8500.00       -0.02930        0.05078
   8501.00       -0.02832        0.05241
   8502.00       -0.02734        0.05408
   8503.00       -0.02637        0.05577
   8504.00       -0.02539        0.05750
   8505.00       -0.02441        0.05927
   8506.00       -0.02344        0.06105
   8507.00       -0.02246        0.06287
   8508.00       -0.02148        0.06473
   8509.00       -0.02051        0.06660
   8510.00       -0.02002        0.06851
   8511.00       -0.01953        0.07045
   8512.00       -0.01904        0.07240
   8513.00       -0.01855        0.07440
   8514.00       -0.01807        0.07642
   8515.00       -0.01758        0.07846
   8516.00       -0.01709        0.08052
   8517.00       -0.01660        0.08261
   8518.00       -0.01611        0.08472
   8519.00       -0.01562        0.08684
   8520.00       -0.01514        0.08899
   8521.00       -0.01465        0.09116
   8522.00       -0.01416        0.09334
   8523.00       -0.01367        0.09555
   8524.00       -0.01318        0.09776
   8525.00       -0.01270        0.09999
   8526.00       -0.01221        0.10222
   8527.00       -0.01172        0.10446
   8528.00       -0.01123        0.10672
   8529.00       -0.01074        0.10898
   8530.00       -0.01025        0.11125
   8531.00       -0.00977        0.11353
   8532.00       -0.00928        0.11580
   8533.00       -0.00879        0.11806
   8534.00       -0.00830        0.12033
   8535.00       -0.00781        0.12259
   8536.00       -0.00781        0.12485
   8537.00       -0.00781        0.12711
   8538.00       -0.00781        0.12935
   8539.00       -0.00781        0.13158
   8540.00       -0.00781        0.13379
   8541.00       -0.00781        0.13600
   8542.00       -0.00781        0.13818
   8543.00       -0.00781        0.14035
   8544.00       -0.00781        0.14250
   8545.00       -0.00781        0.14462
   8546.00       -0.00781        0.14673
   8547.00       -0.00732        0.14882
   8548.00       -0.00684        0.15086
   8549.00       -0.00635        0.15289
   8550.00       -0.00586        0.15488
   8551.00       -0.00537        0.15685
   8552.00       -0.00488        0.15877
   8553.00       -0.00439        0.16066
   8554.00       -0.00391        0.16252
   8555.00       -0.00342        0.16434
   8556.00       -0.00293        0.16612
   8557.00       -0.00244        0.16786
   8558.00       -0.00195        0.16957
   8559.00       -0.00146        0.17122
   8560.00       -0.00098        0.17284
   8561.00       -0.00049        0.17441
   8562.00        0.00000        0.17593
   8563.00        0.00049        0.17741
   8564.00        0.00098        0.17883
   8565.00        0.00146        0.18022
   8566.00        0.00195        0.18156
   8567.00        0.00244        0.18285
   8568.00        0.00293        0.18408
   8569.00        0.00342        0.18526
   8570.00        0.00439        0.18640
   8571.00        0.00537        0.18748
   8572.00        0.00635        0.18851
   8573.00        0.00732        0.18948
   8574.00        0.00830        0.19041
   8575.00        0.00928        0.19128
   8576.00        0.01025        0.19211
   8577.00        0.01123        0.19289
   8578.00        0.01221        0.19360
   8579.00        0.01318        0.19426
   8580.00        0.01416        0.19489
   8581.00        0.01514        0.19543
   8582.00        0.01611        0.19595
   8583.00        0.01709        0.19641
   8584.00        0.01807        0.19681
   8585.00        0.01904        0.19717
   8586.00        0.02051        0.19746
   8587.00        0.02197        0.19772
   8588.00        0.02344        0.19792
   8589.00        0.02490        0.19807
   8590.00        0.02637        0.19818
   8591.00        0.02783        0.19823
   8592.00        0.02930        0.19823
   8593.00        0.03076        0.19818
   8594.00        0.03223        0.19809
   8595.00        0.03369        0.19795
   8596.00        0.03516        0.19775
   8597.00        0.03662        0.19753
   8598.00        0.03809        0.19724
   8599.00        0.03955        0.19691
   8600.00        0.04102        0.19653
   8601.00        0.04248        0.19611
   8602.00        0.04395        0.19563
   8603.00        0.04541        0.19511
   8604.00        0.04688        0.19455
   8605.00        0.04834        0.19394
   8606.00        0.04980        0.19328
   8607.00        0.05127        0.19258
   8608.00        0.05273        0.19182
   8609.00        0.05420        0.19102
   8610.00        0.05566        0.19017
   8611.00        0.05664        0.18929
   8612.00        0.05762        0.18834
   8613.00        0.05859        0.18735
   8614.00        0.05957        0.18631
   8615.00        0.06055        0.18521
   8616.00        0.06152        0.18407
   8617.00        0.06250        0.18288
   8618.00        0.06348        0.18164
   8619.00        0.06445        0.18034
   8620.00        0.06543        0.17899
   8621.00        0.06641        0.17758
   8622.00        0.06738        0.17612
   8623.00        0.06836        0.17461
   8624.00        0.06885        0.17303
   8625.00        0.06934        0.17140
   8626.00        0.06982        0.16972
   8627.00        0.07031        0.16797
   8628.00        0.07080        0.16617
   8629.00        0.07129        0.16431
   8630.00        0.07178        0.16237
   8631.00        0.07227        0.16039
   8632.00        0.07275        0.15833
   8633.00        0.07275        0.15620
   8634.00        0.07275        0.15402
   8635.00        0.07275        0.15176
   8636.00        0.07275        0.14944
   8637.00        0.07275        0.14706
   8638.00        0.07275        0.14462
   8639.00        0.07275        0.14211
   8640.00        0.07275        0.13951
   8641.00        0.07227        0.13686
   8642.00        0.07178        0.13414
   8643.00        0.07129        0.13135
   8644.00        0.07080        0.12849
   8645.00        0.07031        0.12556
   8646.00        0.06982        0.12257
   8647.00        0.06934        0.11952
   8648.00        0.06885        0.11639
   8649.00        0.06787        0.11320
   8650.00        0.06689        0.10994
   8651.00        0.06592        0.10663
   8652.00        0.06494        0.10324
   8653.00        0.06396        0.09979
   8654.00        0.06299        0.09630
   8655.00        0.06201        0.09273
   8656.00        0.06104        0.08911
   8657.00        0.06006        0.08543
   8658.00        0.05908        0.08171
   8659.00        0.05762        0.07793
   8660.00        0.05615        0.07410
   8661.00        0.05469        0.07024
   8662.00        0.05322        0.06631
   8663.00        0.05176        0.06236
   8664.00        0.05029        0.05836
   8665.00        0.04883        0.05434
   8666.00        0.04736        0.05028
   8667.00        0.04590        0.04619
   8668.00        0.04443        0.04207
   8669.00        0.04297        0.03793
   8670.00        0.04150        0.03378
   8671.00        0.04004        0.02962
   8672.00        0.03857        0.02544
   8673.00        0.03711        0.02126
   8674.00        0.03564        0.01707
   8675.00        0.03418        0.01289
   8676.00        0.03271        0.00871
   8677.00        0.03125        0.00455
   8678.00        0.02979        0.00038
   8679.00        0.02832       -0.00375
   8680.00        0.02686       -0.00787
   8681.00        0.02539       -0.01196
   8682.00        0.02393       -0.01602
   8683.00        0.02246       -0.02005
   8684.00        0.02100       -0.02403
   8685.00        0.01953       -0.02798
   8686.00        0.01807       -0.03189
   8687.00        0.01660       -0.03574
   8688.00        0.01514       -0.03954
   8689.00        0.01367       -0.04329
   8690.00        0.01221       -0.04697
   8691.00        0.01074       -0.05058
   8692.00        0.00928       -0.05414
   8693.00        0.00781       -0.05762
   8694.00        0.00635       -0.06104
   8695.00        0.00488       -0.06438
   8696.00        0.00342       -0.06763
   8697.00        0.00195       -0.07080
   8698.00        0.00049       -0.07390
   8699.00       -0.00098       -0.07692
   8700.00       -0.00244       -0.07983
   8701.00       -0.00391       -0.08267
   8702.00       -0.00488       -0.08542
   8703.00       -0.00586       -0.08807
   8704.00       -0.00684       -0.09064
   8705.00       -0.00781       -0.09311
   8706.00       -0.00879       -0.09549
   8707.00       -0.00977       -0.09778
   8708.00       -0.01074       -0.09998
   8709.00       -0.01172       -0.10208
   8710.00       -0.01270       -0.10408
   8711.00       -0.01318       -0.10600
   8712.00       -0.01367       -0.10783
   8713.00       -0.01416       -0.10957
   8714.00       -0.01465       -0.11122
   8715.00       -0.01514       -0.11278
   8716.00       -0.01562       -0.11426
   8717.00       -0.01611       -0.11565
   8718.00       -0.01660       -0.11696
   8719.00       -0.01660       -0.11819
   8720.00       -0.01660       -0.11935
   8721.00       -0.01660       -0.12044
   8722.00       -0.01660       -0.12144
   8723.00       -0.01660       -0.12239
   8724.00       -0.01660       -0.12328
   8725.00       -0.01660       -0.12410
   8726.00       -0.01660       -0.12486
   8727.00       -0.01660       -0.12556
   8728.00       -0.01660       -0.12622
   8729.00       -0.01611       -0.12683
   8730.00       -0.01562       -0.12741
   8731.00       -0.01514       -0.12793
   8732.00       -0.01465       -0.12843
   8733.00       -0.01416       -0.12889
   8734.00       -0.01367       -0.12933
   8735.00       -0.01318       -0.12975
   8736.00       -0.01270       -0.13014
   8737.00       -0.01221       -0.13052
   8738.00       -0.01172       -0.13089
   8739.00       -0.01123       -0.13126
   8740.00       -0.01074       -0.13162
   8741.00       -0.01025       -0.13199
   8742.00       -0.00977       -0.13235
   8743.00       -0.00928       -0.13272
   8744.00       -0.00879       -0.13312
   8745.00       -0.00830       -0.13351
   8746.00       -0.00781       -0.13394
   8747.00       -0.00732       -0.13438
   8748.00       -0.00684       -0.13484
   8749.00       -0.00635       -0.13535
   8750.00       -0.00586       -0.13586
   8751.00       -0.00537       -0.13641
   8752.00       -0.00488       -0.13701
   8753.00       -0.00488       -0.13763
   8754.00       -0.00488       -0.13831
   8755.00       -0.00488       -0.13901
   8756.00       -0.00488       -0.13976
   8757.00       -0.00488       -0.14053
   8758.00       -0.00488       -0.14137
   8759.00       -0.00488       -0.14224
   8760.00       -0.00488       -0.14316
   8761.00       -0.00488       -0.14413
   8762.00       -0.00537       -0.14514
   8763.00       -0.00586       -0.14619
   8764.00       -0.00635       -0.14728
   8765.00       -0.00684       -0.14842
   8766.00       -0.00732       -0.14960
   8767.00       -0.00781       -0.15082
   8768.00       -0.00830       -0.15207
   8769.00       -0.00879       -0.15337
   8770.00       -0.00977       -0.15469
   8771.00       -0.01074       -0.15605
   8772.00       -0.01172       -0.15744
   8773.00       -0.01270       -0.15886
   8774.00       -0.01367       -0.16029
   8775.00       -0.01465       -0.16176
   8776.00       -0.01562       -0.16324
   8777.00       -0.01660       -0.16473
   8778.00       -0.01758       -0.16624
   8779.00       -0.01904       -0.16776
   8780.00       -0.02051       -0.16928
   8781.00       -0.02197       -0.17079
   8782.00       -0.02344       -0.17232
   8783.00       -0.02490       -0.17381
   8784.00       -0.02637       -0.17531
   8785.00       -0.02783       -0.17679
   8786.00       -0.02930       -0.17824
   8787.00       -0.03076       -0.17967
   8788.00       -0.03223       -0.18108
   8789.00       -0.03369       -0.18243
   8790.00       -0.03516       -0.18376
   8791.00       -0.03662       -0.18504
   8792.00       -0.03809       -0.18628
   8793.00       -0.03955       -0.18747
   8794.00       -0.04102       -0.18860
   8795.00       -0.04248       -0.18967
   8796.00       -0.04395       -0.19067
   8797.00       -0.04541       -0.19162
   8798.00       -0.04688       -0.19247
   8799.00       -0.04834       -0.19327
   8800.00       -0.04980       -0.19398
   8801.00       -0.05078       -0.19461
   8802.00       -0.05176       -0.19514
   8803.00       -0.05273       -0.19560
   8804.00       -0.05371       -0.19597
   8805.00       -0.05469       -0.19623
   8806.00       -0.05566       -0.19640
   8807.00       -0.05664       -0.19647
   8808.00       -0.05713       -0.19644
   8809.00       -0.05762       -0.19630
   8810.00       -0.05811       -0.19606
   8811.00       -0.05859       -0.19569
   8812.00       -0.05908       -0.19524
   8813.00       -0.05957       -0.19467
   8814.00       -0.06006       -0.19398
   8815.00       -0.06006       -0.19319
   8816.00       -0.06006       -0.19228
   8817.00       -0.06006       -0.19125
   8818.00       -0.06006       -0.19011
   8819.00       -0.06006       -0.18886
   8820.00       -0.05957       -0.18748
   8821.00       -0.05908       -0.18600
   8822.00       -0.05859       -0.18440
   8823.00       -0.05811       -0.18269
   8824.00       -0.05762       -0.18088
   8825.00       -0.05664       -0.17894
   8826.00       -0.05566       -0.17691
   8827.00       -0.05469       -0.17476
   8828.00       -0.05371       -0.17252
   8829.00       -0.05273       -0.17017
   8830.00       -0.05176       -0.16771
   8831.00       -0.05078       -0.16516
   8832.00       -0.04932       -0.16252
   8833.00       -0.04785       -0.15979
   8834.00       -0.04639       -0.15697
   8835.00       -0.04492       -0.15407
   8836.00       -0.04346       -0.15108
   8837.00       -0.04199       -0.14801
   8838.00       -0.04053       -0.14487
   8839.00       -0.03906       -0.14165
   8840.00       -0.03760       -0.13835
   8841.00       -0.03564       -0.13501
   8842.00       -0.03369       -0.13159
   8843.00       -0.03174       -0.12813
   8844.00       -0.02979       -0.12460
   8845.00       -0.02783       -0.12102
   8846.00       -0.02588       -0.11740
   8847.00       -0.02393       -0.11374
   8848.00       -0.02197       -0.11003
   8849.00       -0.02002       -0.10628
   8850.00       -0.01807       -0.10251
   8851.00       -0.01611       -0.09871
   8852.00       -0.01416       -0.09488
   8853.00       -0.01221       -0.09102
   8854.00       -0.01074       -0.08714
   8855.00       -0.00928       -0.08327
   8856.00       -0.00781       -0.07936
   8857.00       -0.00635       -0.07545
   8858.00       -0.00488       -0.07153
   8859.00       -0.00342       -0.06761
   8860.00       -0.00195       -0.06369
   8861.00       -0.00049       -0.05977
   8862.00        0.00098       -0.05585
   8863.00        0.00244       -0.05194
   8864.00        0.00342       -0.04803
   8865.00        0.00439       -0.04414
   8866.00        0.00537       -0.04027
   8867.00        0.00635       -0.03641
   8868.00        0.00732       -0.03255
   8869.00        0.00830       -0.02872
   8870.00        0.00928       -0.02492
   8871.00        0.00977       -0.02112
   8872.00        0.01025       -0.01735
   8873.00        0.01074       -0.01361
   8874.00        0.01123       -0.00989
   8875.00        0.01172       -0.00620
   8876.00        0.01221       -0.00253
   8877.00        0.01221        0.00111
   8878.00        0.01221        0.00473
   8879.00        0.01221        0.00832
   8880.00        0.01221        0.01187
   8881.00        0.01221        0.01540
   8882.00        0.01221        0.01889
   8883.00        0.01172        0.02235
   8884.00        0.01123        0.02580
   8885.00        0.01074        0.02921
   8886.00        0.01025        0.03258
   8887.00        0.00977        0.03592
   8888.00        0.00928        0.03925
   8889.00        0.00879        0.04253
   8890.00        0.00830        0.04578
   8891.00        0.00732        0.04901
   8892.00        0.00635        0.05220
   8893.00        0.00537        0.05536
   8894.00        0.00439        0.05850
   8895.00        0.00342        0.06160
   8896.00        0.00244        0.06467
   8897.00        0.00146        0.06772
   8898.00        0.00049        0.07072
   8899.00       -0.00049        0.07370
   8900.00       -0.00146        0.07666
   8901.00       -0.00244        0.07957
   8902.00       -0.00342        0.08247
   8903.00       -0.00439        0.08533
   8904.00       -0.00537        0.08815
   8905.00       -0.00635        0.09094
   8906.00       -0.00732        0.09370
   8907.00       -0.00830        0.09644
   8908.00       -0.00928        0.09914
   8909.00       -0.01025        0.10181
   8910.00       -0.01123        0.10443
   8911.00       -0.01221        0.10704
   8912.00       -0.01318        0.10960
   8913.00       -0.01416        0.11212
   8914.00       -0.01514        0.11461
   8915.00       -0.01611        0.11707
   8916.00       -0.01709        0.11948
   8917.00       -0.01807        0.12186
   8918.00       -0.01904        0.12419
   8919.00       -0.01953        0.12648
   8920.00       -0.02002        0.12872
   8921.00       -0.02051        0.13094
   8922.00       -0.02100        0.13310
   8923.00       -0.02148        0.13521
   8924.00       -0.02197        0.13728
   8925.00       -0.02246        0.13930
   8926.00       -0.02295        0.14128
   8927.00       -0.02344        0.14320
   8928.00       -0.02393        0.14507
   8929.00       -0.02393        0.14688
   8930.00       -0.02393        0.14864
   8931.00       -0.02393        0.15034
   8932.00       -0.02393        0.15199
   8933.00       -0.02393        0.15358
   8934.00       -0.02393        0.15511
   8935.00       -0.02393        0.15657
   8936.00       -0.02393        0.15799
   8937.00       -0.02393        0.15933
   8938.00       -0.02393        0.16060
   8939.00       -0.02393        0.16182
   8940.00       -0.02344        0.16296
   8941.00       -0.02295        0.16405
   8942.00       -0.02246        0.16505
   8943.00       -0.02197        0.16600
   8944.00       -0.02148        0.16687
   8945.00       -0.02100        0.16766
   8946.00       -0.02051        0.16840
   8947.00       -0.02002        0.16905
   8948.00       -0.01953        0.16965
   8949.00       -0.01904        0.17015
   8950.00       -0.01855        0.17059
   8951.00       -0.01807        0.17096
   8952.00       -0.01758        0.17125
   8953.00       -0.01709        0.17148
   8954.00       -0.01660        0.17162
   8955.00       -0.01611        0.17169
   8956.00       -0.01562        0.17169
   8957.00       -0.01514        0.17162
   8958.00       -0.01465        0.17146
   8959.00       -0.01416        0.17125
   8960.00       -0.01367        0.17096
   8961.00       -0.01318        0.17059
   8962.00       -0.01270        0.17015
   8963.00       -0.01221        0.16965
   8964.00       -0.01172        0.16908
   8965.00       -0.01123        0.16844
   8966.00       -0.01074        0.16772
   8967.00       -0.01025        0.16696
   8968.00       -0.00977        0.16612
   8969.00       -0.00928        0.16521
   8970.00       -0.00879        0.16425
   8971.00       -0.00830        0.16321
   8972.00       -0.00830        0.16212
   8973.00       -0.00830        0.16098
   8974.00       -0.00830        0.15976
   8975.00       -0.00830        0.15849
   8976.00       -0.00830        0.15718
   8977.00       -0.00830        0.15581
   8978.00       -0.00830        0.15437
   8979.00       -0.00830        0.15289
   8980.00       -0.00830        0.15135
   8981.00       -0.00830        0.14978
   8982.00       -0.00830        0.14815
   8983.00       -0.00879        0.14647
   8984.00       -0.00928        0.14474
   8985.00       -0.00977        0.14299
   8986.00       -0.01025        0.14117
   8987.00       -0.01074        0.13933
   8988.00       -0.01123        0.13744
   8989.00       -0.01172        0.13550
   8990.00       -0.01221        0.13353
   8991.00       -0.01270        0.13153
   8992.00       -0.01318        0.12949
   8993.00       -0.01367        0.12741
   8994.00       -0.01416        0.12531
   8995.00       -0.01465        0.12315
   8996.00       -0.01562        0.12097
   8997.00       -0.01660        0.11876
   8998.00       -0.01758        0.11652
   8999.00       -0.01855        0.11424
   9000.00       -0.01953        0.11194
   9001.00       -0.02051        0.10960
   9002.00       -0.02148        0.10725
   9003.00       -0.02246        0.10486
   9004.00       -0.02344        0.10245
   9005.00       -0.02441        0.09999
   9006.00       -0.02539        0.09752
   9007.00       -0.02637        0.09502
   9008.00       -0.02734        0.09250
   9009.00       -0.02832        0.08994
   9010.00       -0.02930        0.08736
   9011.00       -0.03027        0.08475
   9012.00       -0.03125        0.08211
   9013.00       -0.03223        0.07945
   9014.00       -0.03320        0.07677
   9015.00       -0.03418        0.07405
   9016.00       -0.03516        0.07132
   9017.00       -0.03613        0.06856
   9018.00       -0.03662        0.06577
   9019.00       -0.03711        0.06294
   9020.00       -0.03760        0.06010
   9021.00       -0.03809        0.05724
   9022.00       -0.03857        0.05435
   9023.00       -0.03906        0.05144
   9024.00       -0.03955        0.04849
   9025.00       -0.04004        0.04552
   9026.00       -0.04053        0.04253
   9027.00       -0.04102        0.03951
   9028.00       -0.04150        0.03647
   9029.00       -0.04150        0.03340
   9030.00       -0.04150        0.03030
   9031.00       -0.04150        0.02719
   9032.00       -0.04150        0.02405
   9033.00       -0.04150        0.02089
   9034.00       -0.04150        0.01770
   9035.00       -0.04150        0.01450
   9036.00       -0.04150        0.01128
   9037.00       -0.04150        0.00803
   9038.00       -0.04102        0.00476
   9039.00       -0.04053        0.00148
   9040.00       -0.04004       -0.00183
   9041.00       -0.03955       -0.00514
   9042.00       -0.03906       -0.00848
   9043.00       -0.03857       -0.01183
   9044.00       -0.03809       -0.01518
   9045.00       -0.03760       -0.01855
   9046.00       -0.03662       -0.02194
   9047.00       -0.03564       -0.02533
   9048.00       -0.03467       -0.02873
   9049.00       -0.03369       -0.03214
   9050.00       -0.03271       -0.03555
   9051.00       -0.03174       -0.03897
   9052.00       -0.03076       -0.04237
   9053.00       -0.02979       -0.04579
   9054.00       -0.02832       -0.04919
   9055.00       -0.02686       -0.05260
   9056.00       -0.02539       -0.05600
   9057.00       -0.02393       -0.05939
   9058.00       -0.02246       -0.06276
   9059.00       -0.02100       -0.06613
   9060.00       -0.01953       -0.06947
   9061.00       -0.01807       -0.07280
   9062.00       -0.01660       -0.07611
   9063.00       -0.01465       -0.07941
   9064.00       -0.01270       -0.08266
   9065.00       -0.01074       -0.08591
   9066.00       -0.00879       -0.08911
   9067.00       -0.00684       -0.09229
   9068.00       -0.00488       -0.09543
   9069.00       -0.00293       -0.09853
   9070.00       -0.00098       -0.10159
   9071.00        0.00098       -0.10461
   9072.00        0.00293       -0.10759
   9073.00        0.00488       -0.11053
   9074.00        0.00684       -0.11342
   9075.00        0.00879       -0.11626
   9076.00        0.01074       -0.11903
   9077.00        0.01270       -0.12177
   9078.00        0.01465       -0.12444
   9079.00        0.01660       -0.12704
   9080.00        0.01855       -0.12959
   9081.00        0.02051       -0.13208
   9082.00        0.02246       -0.13451
   9083.00        0.02441       -0.13686
   9084.00        0.02637       -0.13914
   9085.00        0.02832       -0.14136
   9086.00        0.03027       -0.14349
   9087.00        0.03223       -0.14555
   9088.00        0.03418       -0.14754
   9089.00        0.03613       -0.14946
   9090.00        0.03809       -0.15129
   9091.00        0.04004       -0.15303
   9092.00        0.04199       -0.15471
   9093.00        0.04395       -0.15630
   9094.00        0.04590       -0.15779
   9095.00        0.04785       -0.15921
   9096.00        0.04980       -0.16054
   9097.00        0.05176       -0.16177
   9098.00        0.05371       -0.16293
   9099.00        0.05566       -0.16400
   9100.00        0.05762       -0.16498
   9101.00        0.05957       -0.16588
   9102.00        0.06152       -0.16667
   9103.00        0.06348       -0.16739
   9104.00        0.06543       -0.16800
   9105.00        0.06738       -0.16853
   9106.00        0.06934       -0.16898
   9107.00        0.07080       -0.16933
   9108.00        0.07227       -0.16959
   9109.00        0.07373       -0.16975
   9110.00        0.07520       -0.16985
   9111.00        0.07666       -0.16985
   9112.00        0.07812       -0.16975
   9113.00        0.07959       -0.16957
   9114.00        0.08057       -0.16931
   9115.00        0.08154       -0.16896
   9116.00        0.08252       -0.16853
   9117.00        0.08350       -0.16801
   9118.00        0.08447       -0.16742
   9119.00        0.08545       -0.16675
   9120.00        0.08643       -0.16599
   9121.00        0.08691       -0.16516
   9122.00        0.08740       -0.16425
   9123.00        0.08789       -0.16327
   9124.00        0.08838       -0.16222
   9125.00        0.08887       -0.16109
   9126.00        0.08887       -0.15990
   9127.00        0.08887       -0.15863
   9128.00        0.08887       -0.15730
   9129.00        0.08887       -0.15591
   9130.00        0.08887       -0.15446
   9131.00        0.08887       -0.15295
   9132.00        0.08838       -0.15140
   9133.00        0.08789       -0.14977
   9134.00        0.08740       -0.14810
   9135.00        0.08691       -0.14638
   9136.00        0.08643       -0.14461
   9137.00        0.08545       -0.14281
   9138.00        0.08447       -0.14095
   9139.00        0.08350       -0.13905
   9140.00        0.08252       -0.13713
   9141.00        0.08154       -0.13516
   9142.00        0.08057       -0.13316
   9143.00        0.07910       -0.13113
   9144.00        0.07764       -0.12909
   9145.00        0.07617       -0.12701
   9146.00        0.07471       -0.12492
   9147.00        0.07324       -0.12280
   9148.00        0.07178       -0.12068
   9149.00        0.07031       -0.11853
   9150.00        0.06836       -0.11638
   9151.00        0.06641       -0.11423
   9152.00        0.06445       -0.11206
   9153.00        0.06250       -0.10989
   9154.00        0.06055       -0.10773
   9155.00        0.05859       -0.10558
   9156.00        0.05664       -0.10341
   9157.00        0.05469       -0.10126
   9158.00        0.05273       -0.09912
   9159.00        0.05078       -0.09700
   9160.00        0.04883       -0.09489
   9161.00        0.04688       -0.09279
   9162.00        0.04492       -0.09071
   9163.00        0.04297       -0.08867
   9164.00        0.04102       -0.08664
   9165.00        0.03906       -0.08463
   9166.00        0.03711       -0.08266
   9167.00        0.03467       -0.08070
   9168.00        0.03223       -0.07880
   9169.00        0.02979       -0.07690
   9170.00        0.02783       -0.07506
   9171.00        0.02588       -0.07324
   9172.00        0.02393       -0.07146
   9173.00        0.02197       -0.06972
   9174.00        0.02002       -0.06801
   9175.00        0.01807       -0.06635
   9176.00        0.01611       -0.06473
   9177.00        0.01416       -0.06314
   9178.00        0.01221       -0.06160
   9179.00        0.01025       -0.06010
   9180.00        0.00830       -0.05864
   9181.00        0.00635       -0.05722
   9182.00        0.00439       -0.05585
   9183.00        0.00244       -0.05452
   9184.00        0.00049       -0.05322
   9185.00       -0.00146       -0.05199
   9186.00       -0.00342       -0.05077
   9187.00       -0.00537       -0.04961
   9188.00       -0.00732       -0.04848
   9189.00       -0.00928       -0.04739
   9190.00       -0.01123       -0.04634
   9191.00       -0.01318       -0.04532
   9192.00       -0.01514       -0.04434
   9193.00       -0.01709       -0.04340
   9194.00       -0.01855       -0.04248
   9195.00       -0.02002       -0.04160
   9196.00       -0.02148       -0.04074
   9197.00       -0.02295       -0.03992
   9198.00       -0.02441       -0.03911
   9199.00       -0.02588       -0.03833
   9200.00       -0.02734       -0.03757
   9201.00       -0.02881       -0.03682
   9202.00       -0.03027       -0.03610
   9203.00       -0.03174       -0.03539
   9204.00       -0.03320       -0.03468
   9205.00       -0.03467       -0.03400
   9206.00       -0.03613       -0.03331
   9207.00       -0.03760       -0.03262
   9208.00       -0.03906       -0.03194
   9209.00       -0.04053       -0.03127
   9210.00       -0.04199       -0.03056
   9211.00       -0.04297       -0.02988
   9212.00       -0.04395       -0.02917
   9213.00       -0.04492       -0.02844
   9214.00       -0.04590       -0.02771
   9215.00       -0.04688       -0.02696
   9216.00       -0.04785       -0.02618
   9217.00       -0.04883       -0.02539
   9218.00       -0.04980       -0.02457
   9219.00       -0.05078       -0.02371
   9220.00       -0.05176       -0.02283
   9221.00       -0.05273       -0.02191
   9222.00       -0.05371       -0.02095
   9223.00       -0.05469       -0.01996
   9224.00       -0.05566       -0.01894
   9225.00       -0.05664       -0.01785
   9226.00       -0.05762       -0.01674
   9227.00       -0.05859       -0.01556
   9228.00       -0.05957       -0.01436
   9229.00       -0.06055       -0.01309
   9230.00       -0.06152       -0.01178
   9231.00       -0.06250       -0.01041
   9232.00       -0.06348       -0.00899
   9233.00       -0.06445       -0.00751
   9234.00       -0.06543       -0.00598
   9235.00       -0.06641       -0.00439
   9236.00       -0.06738       -0.00275
   9237.00       -0.06836       -0.00105
   9238.00       -0.06934        0.00070
   9239.00       -0.07031        0.00252
   9240.00       -0.07129        0.00438
   9241.00       -0.07227        0.00632
   9242.00       -0.07324        0.00829
   9243.00       -0.07422        0.01033
   9244.00       -0.07520        0.01242
   9245.00       -0.07617        0.01456
   9246.00       -0.07715        0.01675
   9247.00       -0.07812        0.01900
   9248.00       -0.07910        0.02129
   9249.00       -0.08008        0.02362
   9250.00       -0.08057        0.02600
   9251.00       -0.08105        0.02843
   9252.00       -0.08154        0.03090
   9253.00       -0.08203        0.03340
   9254.00       -0.08252        0.03595
   9255.00       -0.08301        0.03853
   9256.00       -0.08350        0.04114
   9257.00       -0.08398        0.04376
   9258.00       -0.08447        0.04643
   9259.00       -0.08496        0.04910
   9260.00       -0.08545        0.05180
   9261.00       -0.08594        0.05453
   9262.00       -0.08594        0.05727
   9263.00       -0.08594        0.06000
   9264.00       -0.08594        0.06276
   9265.00       -0.08594        0.06551
   9266.00       -0.08594        0.06825
   9267.00       -0.08594        0.07101
   9268.00       -0.08594        0.07376
   9269.00       -0.08545        0.07649
   9270.00       -0.08496        0.07921
   9271.00       -0.08447        0.08192
   9272.00       -0.08398        0.08461
   9273.00       -0.08350        0.08728
   9274.00       -0.08301        0.08992
   9275.00       -0.08252        0.09254
   9276.00       -0.08154        0.09512
   9277.00       -0.08057        0.09769
   9278.00       -0.07959        0.10020
   9279.00       -0.07861        0.10269
   9280.00       -0.07764        0.10513
   9281.00       -0.07666        0.10753
   9282.00       -0.07520        0.10988
   9283.00       -0.07373        0.11220
   9284.00       -0.07227        0.11446
   9285.00       -0.07080        0.11667
   9286.00       -0.06934        0.11882
   9287.00       -0.06787        0.12094
   9288.00       -0.06641        0.12299
   9289.00       -0.06445        0.12500
   9290.00       -0.06250        0.12694
   9291.00       -0.06055        0.12883
   9292.00       -0.05859        0.13066
   9293.00       -0.05664        0.13245
   9294.00       -0.05469        0.13417
   9295.00       -0.05273        0.13583
   9296.00       -0.05078        0.13744
   9297.00       -0.04834        0.13899
   9298.00       -0.04590        0.14049
   9299.00       -0.04346        0.14192
   9300.00       -0.04102        0.14331
   9301.00       -0.03857        0.14464
   9302.00       -0.03613        0.14592
   9303.00       -0.03369        0.14716
   9304.00       -0.03125        0.14833
   9305.00       -0.02881        0.14946
   9306.00       -0.02637        0.15054
   9307.00       -0.02393        0.15157
   9308.00       -0.02148        0.15256
   9309.00       -0.01904        0.15350
   9310.00       -0.01660        0.15442
   9311.00       -0.01416        0.15527
   9312.00       -0.01172        0.15611
   9313.00       -0.00928        0.15689
   9314.00       -0.00684        0.15765
   9315.00       -0.00439        0.15837
   9316.00       -0.00195        0.15907
   9317.00        0.00049        0.15973
   9318.00        0.00244        0.16037
   9319.00        0.00439        0.16098
   9320.00        0.00635        0.16156
   9321.00        0.00830        0.16212
   9322.00        0.01025        0.16267
   9323.00        0.01221        0.16319
   9324.00        0.01416        0.16370
   9325.00        0.01611        0.16418
   9326.00        0.01758        0.16466
   9327.00        0.01904        0.16512
   9328.00        0.02051        0.16556
   9329.00        0.02197        0.16600
   9330.00        0.02344        0.16641
   9331.00        0.02490        0.16682
   9332.00        0.02588        0.16722
   9333.00        0.02686        0.16760
   9334.00        0.02783        0.16797
   9335.00        0.02881        0.16833
   9336.00        0.02979        0.16869
   9337.00        0.03027        0.16902
   9338.00        0.03076        0.16936
   9339.00        0.03125        0.16966
   9340.00        0.03174        0.16997
   9341.00        0.03223        0.17024
   9342.00        0.03271        0.17052
   9343.00        0.03271        0.17076
   9344.00        0.03271        0.17099
   9345.00        0.03271        0.17119
   9346.00        0.03271        0.17139
   9347.00        0.03271        0.17154
   9348.00        0.03223        0.17168
   9349.00        0.03174        0.17178
   9350.00        0.03125        0.17186
   9351.00        0.03076        0.17189
   9352.00        0.03027        0.17189
   9353.00        0.02979        0.17186
   9354.00        0.02881        0.17178
   9355.00        0.02783        0.17166
   9356.00        0.02686        0.17151
   9357.00        0.02588        0.17130
   9358.00        0.02490        0.17102
   9359.00        0.02393        0.17070
   9360.00        0.02295        0.17032
   9361.00        0.02148        0.16989
   9362.00        0.02002        0.16939
   9363.00        0.01855        0.16882
   9364.00        0.01709        0.16818
   9365.00        0.01562        0.16748
   9366.00        0.01416        0.16670
   9367.00        0.01270        0.16586
   9368.00        0.01123        0.16493
   9369.00        0.00977        0.16393
   9370.00        0.00830        0.16283
   9371.00        0.00635        0.16165
   9372.00        0.00439        0.16040
   9373.00        0.00244        0.15904
   9374.00        0.00049        0.15761
   9375.00       -0.00146        0.15608
   9376.00       -0.00342        0.15446
   9377.00       -0.00537        0.15276
   9378.00       -0.00732        0.15096
   9379.00       -0.00928        0.14906
   9380.00       -0.01123        0.14708
   9381.00       -0.01318        0.14500
   9382.00       -0.01514        0.14282
   9383.00       -0.01709        0.14055
   9384.00       -0.01904        0.13820
   9385.00       -0.02100        0.13574
   9386.00       -0.02246        0.13319
   9387.00       -0.02393        0.13057
   9388.00       -0.02539        0.12784
   9389.00       -0.02686        0.12503
   9390.00       -0.02832        0.12213
   9391.00       -0.02979        0.11916
   9392.00       -0.03125        0.11609
   9393.00       -0.03271        0.11295
   9394.00       -0.03418        0.10974
   9395.00       -0.03564        0.10645
   9396.00       -0.03711        0.10309
   9397.00       -0.03809        0.09966
   9398.00       -0.03906        0.09618
   9399.00       -0.04004        0.09262
   9400.00       -0.04102        0.08900
   9401.00       -0.04199        0.08534
   9402.00       -0.04297        0.08163
   9403.00       -0.04395        0.07788
   9404.00       -0.04443        0.07408
   9405.00       -0.04492        0.07024
   9406.00       -0.04541        0.06638
   9407.00       -0.04590        0.06247
   9408.00       -0.04639        0.05855
   9409.00       -0.04688        0.05461
   9410.00       -0.04688        0.05064
   9411.00       -0.04688        0.04668
   9412.00       -0.04688        0.04271
   9413.00       -0.04688        0.03873
   9414.00       -0.04688        0.03474
   9415.00       -0.04688        0.03078
   9416.00       -0.04639        0.02682
   9417.00       -0.04590        0.02287
   9418.00       -0.04541        0.01895
   9419.00       -0.04492        0.01506
   9420.00       -0.04443        0.01118
   9421.00       -0.04395        0.00734
   9422.00       -0.04346        0.00354
   9423.00       -0.04248       -0.00023
   9424.00       -0.04150       -0.00394
   9425.00       -0.04053       -0.00761
   9426.00       -0.03955       -0.01125
   9427.00       -0.03857       -0.01482
   9428.00       -0.03760       -0.01833
   9429.00       -0.03662       -0.02179
   9430.00       -0.03516       -0.02518
   9431.00       -0.03369       -0.02852
   9432.00       -0.03223       -0.03178
   9433.00       -0.03076       -0.03497
   9434.00       -0.02930       -0.03810
   9435.00       -0.02783       -0.04115
   9436.00       -0.02637       -0.04413
   9437.00       -0.02490       -0.04703
   9438.00       -0.02344       -0.04987
   9439.00       -0.02197       -0.05261
   9440.00       -0.02002       -0.05528
   9441.00       -0.01807       -0.05788
   9442.00       -0.01611       -0.06038
   9443.00       -0.01416       -0.06282
   9444.00       -0.01221       -0.06517
   9445.00       -0.01025       -0.06744
   9446.00       -0.00830       -0.06964
   9447.00       -0.00635       -0.07175
   9448.00       -0.00439       -0.07379
   9449.00       -0.00244       -0.07574
   9450.00       -0.00049       -0.07762
   9451.00        0.00146       -0.07942
   9452.00        0.00342       -0.08115
   9453.00        0.00537       -0.08279
   9454.00        0.00732       -0.08438
   9455.00        0.00928       -0.08589
   9456.00        0.01123       -0.08733
   9457.00        0.01318       -0.08868
   9458.00        0.01514       -0.09000
   9459.00        0.01709       -0.09122
   9460.00        0.01904       -0.09239
   9461.00        0.02100       -0.09351
   9462.00        0.02246       -0.09454
   9463.00        0.02393       -0.09554
   9464.00        0.02539       -0.09647
   9465.00        0.02686       -0.09734
   9466.00        0.02832       -0.09814
   9467.00        0.02979       -0.09892
   9468.00        0.03125       -0.09962
   9469.00        0.03271       -0.10030
   9470.00        0.03369       -0.10092
   9471.00        0.03467       -0.10149
   9472.00        0.03564       -0.10201
   9473.00        0.03662       -0.10249
   9474.00        0.03760       -0.10294
   9475.00        0.03857       -0.10333
   9476.00        0.03906       -0.10368
   9477.00        0.03955       -0.10400
   9478.00        0.04004       -0.10429
   9479.00        0.04053       -0.10454
   9480.00        0.04102       -0.10474
   9481.00        0.04150       -0.10490
   9482.00        0.04150       -0.10504
   9483.00        0.04150       -0.10513
   9484.00        0.04150       -0.10521
   9485.00        0.04150       -0.10522
   9486.00        0.04150       -0.10522
   9487.00        0.04102       -0.10518
   9488.00        0.04053       -0.10510
   9489.00        0.04004       -0.10500
   9490.00        0.03955       -0.10484
   9491.00        0.03906       -0.10466
   9492.00        0.03809       -0.10443
   9493.00        0.03711       -0.10417
   9494.00        0.03613       -0.10387
   9495.00        0.03516       -0.10353
   9496.00        0.03418       -0.10313
   9497.00        0.03320       -0.10272
   9498.00        0.03174       -0.10225
   9499.00        0.03027       -0.10173
   9500.00        0.02881       -0.10118
   9501.00        0.02734       -0.10057
   9502.00        0.02588       -0.09991
   9503.00        0.02441       -0.09921
   9504.00        0.02246       -0.09846
   9505.00        0.02051       -0.09766
   9506.00        0.01855       -0.09679
   9507.00        0.01660       -0.09587
   9508.00        0.01465       -0.09489
   9509.00        0.01270       -0.09386
   9510.00        0.01074       -0.09276
   9511.00        0.00879       -0.09160
   9512.00        0.00635       -0.09038
   9513.00        0.00391       -0.08908
   9514.00        0.00146       -0.08772
   9515.00       -0.00098       -0.08630
   9516.00       -0.00342       -0.08482
   9517.00       -0.00586       -0.08325
   9518.00       -0.00830       -0.08162
   9519.00       -0.01074       -0.07991
   9520.00       -0.01318       -0.07814
   9521.00       -0.01562       -0.07628
   9522.00       -0.01807       -0.07436
   9523.00       -0.02051       -0.07236
   9524.00       -0.02295       -0.07027
   9525.00       -0.02539       -0.06812
   9526.00       -0.02783       -0.06587
   9527.00       -0.03027       -0.06357
   9528.00       -0.03223       -0.06117
   9529.00       -0.03418       -0.05872
   9530.00       -0.03613       -0.05617
   9531.00       -0.03809       -0.05354
   9532.00       -0.04004       -0.05084
   9533.00       -0.04199       -0.04807
   9534.00       -0.04395       -0.04521
   9535.00       -0.04590       -0.04230
   9536.00       -0.04785       -0.03929
   9537.00       -0.04980       -0.03622
   9538.00       -0.05127       -0.03308
   9539.00       -0.05273       -0.02986
   9540.00       -0.05420       -0.02658
   9541.00       -0.05566       -0.02322
   9542.00       -0.05713       -0.01981
   9543.00       -0.05859       -0.01631
   9544.00       -0.05957       -0.01277
   9545.00       -0.06055       -0.00916
   9546.00       -0.06152       -0.00549
   9547.00       -0.06250       -0.00177
   9548.00       -0.06348        0.00201
   9549.00       -0.06445        0.00584
   9550.00       -0.06494        0.00974
   9551.00       -0.06543        0.01367
   9552.00       -0.06592        0.01765
   9553.00       -0.06641        0.02168
   9554.00       -0.06689        0.02574
   9555.00       -0.06738        0.02985
   9556.00       -0.06738        0.03400
   9557.00       -0.06738        0.03818
   9558.00       -0.06738        0.04239
   9559.00       -0.06738        0.04662
   9560.00       -0.06738        0.05089
   9561.00       -0.06738        0.05518
   9562.00       -0.06689        0.05949
   9563.00       -0.06641        0.06383
   9564.00       -0.06592        0.06819
   9565.00       -0.06543        0.07256
   9566.00       -0.06494        0.07693
   9567.00       -0.06445        0.08133
   9568.00       -0.06396        0.08572
   9569.00       -0.06348        0.09013
   9570.00       -0.06250        0.09456
   9571.00       -0.06152        0.09897
   9572.00       -0.06055        0.10339
   9573.00       -0.05957        0.10780
   9574.00       -0.05859        0.11223
   9575.00       -0.05762        0.11664
   9576.00       -0.05664        0.12105
   9577.00       -0.05566        0.12544
   9578.00       -0.05469        0.12984
   9579.00       -0.05371        0.13422
   9580.00       -0.05273        0.13858
   9581.00       -0.05127        0.14294
   9582.00       -0.04980        0.14728
   9583.00       -0.04834        0.15161
   9584.00       -0.04688        0.15593
   9585.00       -0.04541        0.16022
   9586.00       -0.04395        0.16451
   9587.00       -0.04248        0.16878
   9588.00       -0.04102        0.17302
   9589.00       -0.03955        0.17725
   9590.00       -0.03809        0.18146
   9591.00       -0.03662        0.18564
   9592.00       -0.03516        0.18982
   9593.00       -0.03369        0.19397
   9594.00       -0.03223        0.19810
   9595.00       -0.03076        0.20221
   9596.00       -0.02930        0.20630
   9597.00       -0.02832        0.21037
   9598.00       -0.02734        0.21442
   9599.00       -0.02637        0.21844
   9600.00       -0.02539        0.22246
   9601.00       -0.02441        0.22646
   9602.00       -0.02344        0.23042
   9603.00       -0.02246        0.23438
   9604.00       -0.02148        0.23830
   9605.00       -0.02051        0.24220
   9606.00       -0.01953        0.24609
   9607.00       -0.01855        0.24997
   9608.00       -0.01758        0.25381
   9609.00       -0.01660        0.25764
   9610.00       -0.01562        0.26146
   9611.00       -0.01465        0.26526
   9612.00       -0.01367        0.26903
   9613.00       -0.01270        0.27278
   9614.00       -0.01172        0.27650
   9615.00       -0.01123        0.28023
   9616.00       -0.01074        0.28392
   9617.00       -0.01025        0.28758
   9618.00       -0.00977        0.29123
   9619.00       -0.00928        0.29486
   9620.00       -0.00879        0.29848
   9621.00       -0.00830        0.30205
   9622.00       -0.00781        0.30562
   9623.00       -0.00732        0.30916
   9624.00       -0.00684        0.31267
   9625.00       -0.00635        0.31615
   9626.00       -0.00586        0.31961
   9627.00       -0.00537        0.32304
   9628.00       -0.00488        0.32645
   9629.00       -0.00439        0.32982
   9630.00       -0.00391        0.33318
   9631.00       -0.00342        0.33649
   9632.00       -0.00293        0.33977
   9633.00       -0.00244        0.34300
   9634.00       -0.00195        0.34622
   9635.00       -0.00146        0.34940
   9636.00       -0.00098        0.35252
   9637.00       -0.00049        0.35561
   9638.00        0.00000        0.35866
   9639.00        0.00049        0.36166
   9640.00        0.00098        0.36462
   9641.00        0.00146        0.36754
   9642.00        0.00195        0.37039
   9643.00        0.00244        0.37321
   9644.00        0.00293        0.37596
   9645.00        0.00342        0.37866
   9646.00        0.00391        0.38132
   9647.00        0.00439        0.38390
   9648.00        0.00488        0.38643
   9649.00        0.00537        0.38889
   9650.00        0.00586        0.39128
   9651.00        0.00635        0.39362
   9652.00        0.00684        0.39587
   9653.00        0.00732        0.39807
   9654.00        0.00781        0.40019
   9655.00        0.00830        0.40224
   9656.00        0.00879        0.40421
   9657.00        0.00928        0.40610
   9658.00        0.00977        0.40790
   9659.00        0.01025        0.40964
   9660.00        0.01074        0.41129
   9661.00        0.01123        0.41286
   9662.00        0.01172        0.41434
   9663.00        0.01221        0.41573
   9664.00        0.01270        0.41704
   9665.00        0.01318        0.41826
   9666.00        0.01367        0.41939
   9667.00        0.01416        0.42043
   9668.00        0.01416        0.42139
   9669.00        0.01416        0.42224
   9670.00        0.01416        0.42300
   9671.00        0.01416        0.42368
   9672.00        0.01416        0.42426
   9673.00        0.01416        0.42474
   9674.00        0.01416        0.42514
   9675.00        0.01416        0.42543
   9676.00        0.01416        0.42564
   9677.00        0.01416        0.42575
   9678.00        0.01416        0.42578
   9679.00        0.01416        0.42570
   9680.00        0.01416        0.42555
   9681.00        0.01416        0.42529
   9682.00        0.01416        0.42496
   9683.00        0.01416        0.42453
   9684.00        0.01416        0.42403
   9685.00        0.01416        0.42342
   9686.00        0.01416        0.42274
   9687.00        0.01416        0.42198
   9688.00        0.01367        0.42113
   9689.00        0.01318        0.42021
   9690.00        0.01270        0.41920
   9691.00        0.01221        0.41814
   9692.00        0.01172        0.41699
   9693.00        0.01123        0.41577
   9694.00        0.01074        0.41449
   9695.00        0.01025        0.41315
   9696.00        0.00977        0.41174
   9697.00        0.00928        0.41028
   9698.00        0.00879        0.40875
   9699.00        0.00830        0.40718
   9700.00        0.00781        0.40556
   9701.00        0.00732        0.40388
   9702.00        0.00684        0.40218
   9703.00        0.00635        0.40042
   9704.00        0.00586        0.39862
   9705.00        0.00537        0.39679
   9706.00        0.00488        0.39494
   9707.00        0.00439        0.39305
   9708.00        0.00391        0.39114
   9709.00        0.00342        0.38921
   9710.00        0.00293        0.38727
   9711.00        0.00244        0.38530
   9712.00        0.00195        0.38333
   9713.00        0.00146        0.38136
   9714.00        0.00098        0.37938
   9715.00        0.00049        0.37740
   9716.00        0.00000        0.37541
   9717.00       -0.00049        0.37344
   9718.00       -0.00146        0.37148
   9719.00       -0.00244        0.36952
   9720.00       -0.00342        0.36758
   9721.00       -0.00439        0.36566
   9722.00       -0.00537        0.36377
   9723.00       -0.00635        0.36189
   9724.00       -0.00732        0.36005
   9725.00       -0.00830        0.35823
   9726.00       -0.00928        0.35645
   9727.00       -0.01025        0.35469
   9728.00       -0.01123        0.35297
   9729.00       -0.01221        0.35129
   9730.00       -0.01318        0.34966
   9731.00       -0.01416        0.34805
   9732.00       -0.01514        0.34650
   9733.00       -0.01611        0.34499
   9734.00       -0.01709        0.34352
   9735.00       -0.01807        0.34210
   9736.00       -0.01904        0.34073
   9737.00       -0.02002        0.33942
   9738.00       -0.02100        0.33815
   9739.00       -0.02197        0.33693
   9740.00       -0.02295        0.33575
   9741.00       -0.02393        0.33464
   9742.00       -0.02490        0.33357
   9743.00       -0.02588        0.33255
   9744.00       -0.02686        0.33159
   9745.00       -0.02783        0.33067
   9746.00       -0.02881        0.32980
   9747.00       -0.02979        0.32898
   9748.00       -0.03076        0.32822
   9749.00       -0.03174        0.32748
   9750.00       -0.03271        0.32681
   9751.00       -0.03369        0.32619
   9752.00       -0.03467        0.32559
   9753.00       -0.03564        0.32504
   9754.00       -0.03662        0.32454
   9755.00       -0.03760        0.32407
[truncated: 42,846 more chars]
