# Supplementary material for: The near-field tsunami generated by the 15 January 2022 eruption of the Hunga Tonga-Hunga Ha’apai volcano and its impact on Tongatapu, Tonga
Source: Sci Rep. 2022 Sep 7;12:15187. doi: 10.1038/s41598-022-19486-w (PMC9452557; doi:10.1038/s41598-022-19486-w)
Supplement: Supplementary file 4 — Supplementary Information 4. [file 41598_2022_19486_MOESM4_ESM.zip › Output-Point_R0_900TNT.txt]

      0.00        0.00000        0.00000
      1.00        0.00000        0.00000
      2.00        0.00000        0.00000
      3.00        0.00000        0.00000
      4.00        0.00000        0.00000
      5.00        0.00000        0.00000
      6.00        0.00000        0.00000
      7.00        0.00000        0.00000
      8.00        0.00000        0.00000
      9.00        0.00000        0.00000
     10.00        0.00000        0.00000
     11.00        0.00000        0.00000
     12.00        0.00000        0.00000
     13.00        0.00000        0.00000
     14.00        0.00000        0.00000
     15.00        0.00000        0.00000
     16.00        0.00000        0.00000
     17.00        0.00000        0.00000
     18.00        0.00000        0.00000
     19.00        0.00000        0.00000
     20.00        0.00000        0.00000
     21.00        0.00000        0.00000
     22.00        0.00000        0.00000
     23.00        0.00000        0.00000
     24.00        0.00000        0.00000
     25.00        0.00000        0.00000
     26.00        0.00000        0.00000
     27.00        0.00000        0.00000
     28.00        0.00000        0.00000
     29.00        0.00000        0.00000
     30.00        0.00000        0.00000
     31.00        0.00000        0.00000
     32.00        0.00000        0.00000
     33.00        0.00000        0.00000
     34.00        0.00000        0.00000
     35.00        0.00000        0.00000
     36.00        0.00000        0.00000
     37.00        0.00000        0.00000
     38.00        0.00000        0.00000
     39.00        0.00000        0.00000
     40.00        0.00000        0.00000
     41.00        0.00000        0.00000
     42.00        0.00000        0.00000
     43.00        0.00000        0.00000
     44.00        0.00000        0.00000
     45.00        0.00000        0.00000
     46.00        0.00000        0.00000
     47.00        0.00000        0.00000
     48.00        0.00000        0.00000
     49.00        0.00000        0.00000
     50.00        0.00000        0.00000
     51.00        0.00000        0.00000
     52.00        0.00000        0.00000
     53.00        0.00000        0.00000
     54.00        0.00000        0.00000
     55.00        0.00000        0.00000
     56.00        0.00000        0.00000
     57.00        0.00000        0.00000
     58.00        0.00000        0.00000
     59.00        0.00000        0.00000
     60.00        0.00000        0.00000
     61.00        0.00000        0.00000
     62.00        0.00000        0.00000
     63.00        0.00000        0.00000
     64.00        0.00000        0.00000
     65.00        0.00000        0.00000
     66.00        0.00000        0.00000
     67.00        0.00000        0.00000
     68.00        0.00000        0.00000
     69.00        0.00000        0.00000
     70.00        0.00000        0.00000
     71.00        0.00000        0.00000
     72.00        0.00000        0.00000
     73.00        0.00000        0.00000
     74.00        0.00000        0.00000
     75.00        0.00000        0.00000
     76.00        0.00000        0.00000
     77.00        0.00000        0.00000
     78.00        0.00000        0.00000
     79.00        0.00000        0.00000
     80.00        0.00000        0.00000
     81.00        0.00000        0.00000
     82.00        0.00000        0.00000
     83.00        0.00000        0.00000
     84.00        0.00000        0.00000
     85.00        0.00000        0.00000
     86.00        0.00000        0.00000
     87.00        0.00000        0.00000
     88.00        0.00000        0.00000
     89.00        0.00000        0.00000
     90.00        0.00000        0.00000
     91.00        0.00000        0.00000
     92.00        0.00000        0.00000
     93.00        0.00000        0.00000
     94.00        0.00000        0.00000
     95.00        0.00000        0.00000
     96.00        0.00000        0.00000
     97.00        0.00000        0.00000
     98.00        0.00000        0.00000
     99.00        0.00000        0.00000
    100.00        0.00000        0.00000
    101.00        0.00000        0.00000
    102.00        0.00000        0.00000
    103.00        0.00000        0.00000
    104.00        0.00000        0.00000
    105.00        0.00000        0.00000
    106.00        0.00000        0.00000
    107.00        0.00000        0.00000
    108.00        0.00000        0.00000
    109.00        0.00000        0.00000
    110.00        0.00000        0.00000
    111.00        0.00000        0.00000
    112.00        0.00000        0.00000
    113.00        0.00000        0.00000
    114.00        0.00000        0.00000
    115.00        0.00000        0.00000
    116.00        0.00000        0.00000
    117.00        0.00000        0.00000
    118.00        0.00000        0.00000
    119.00        0.00000        0.00000
    120.00        0.00000        0.00000
    121.00        0.00000        0.00000
    122.00        0.00000        0.00000
    123.00        0.00000        0.00000
    124.00        0.00000        0.00000
    125.00        0.00000        0.00000
    126.00        0.00000        0.00000
    127.00        0.00000        0.00000
    128.00        0.00000        0.00000
    129.00        0.00000        0.00000
    130.00        0.00000        0.00000
    131.00        0.00000        0.00000
    132.00        0.00000        0.00000
    133.00        0.00000        0.00000
    134.00        0.00000        0.00000
    135.00        0.00000        0.00000
    136.00        0.00000        0.00000
    137.00        0.00000        0.00000
    138.00        0.00000        0.00000
    139.00        0.00000        0.00000
    140.00        0.00000        0.00000
    141.00        0.00000        0.00000
    142.00        0.00000        0.00000
    143.00        0.00000        0.00000
    144.00        0.00000        0.00000
    145.00        0.00000        0.00000
    146.00        0.00000        0.00000
    147.00        0.00000        0.00000
    148.00        0.00000        0.00000
    149.00        0.00000        0.00000
    150.00        0.00000        0.00000
    151.00        0.00000        0.00000
    152.00        0.00000        0.00000
    153.00        0.00000        0.00000
    154.00        0.00000        0.00000
    155.00        0.00000        0.00000
    156.00        0.00000        0.00000
    157.00        0.00000        0.00000
    158.00        0.00000        0.00000
    159.00        0.00000        0.00000
    160.00        0.00000        0.00000
    161.00        0.00000        0.00000
    162.00        0.00000        0.00000
    163.00        0.00000        0.00000
    164.00        0.00000        0.00000
    165.00        0.00000        0.00000
    166.00        0.00000        0.00000
    167.00        0.00000        0.00000
    168.00        0.00000        0.00000
    169.00        0.00000        0.00000
    170.00        0.00000        0.00000
    171.00        0.00000        0.00000
    172.00        0.00000        0.00000
    173.00        0.00000        0.00000
    174.00        0.00000        0.00000
    175.00        0.00000        0.00000
    176.00        0.00000        0.00000
    177.00        0.00000        0.00000
    178.00        0.00000        0.00000
    179.00        0.00000        0.00000
    180.00        0.00000        0.00000
    181.00        0.00000        0.00000
    182.00        0.00000        0.00000
    183.00        0.00000        0.00000
    184.00        0.00000        0.00000
    185.00        0.00000        0.00000
    186.00        0.00000        0.00000
    187.00        0.00000        0.00000
    188.00        0.00000        0.00000
    189.00        0.00000        0.00000
    190.00        0.00000        0.00000
    191.00        0.00000        0.00000
    192.00        0.00000        0.00000
    193.00        0.00000        0.00000
    194.00        0.00000        0.00000
    195.00        0.00000        0.00000
    196.00        0.00000        0.00000
    197.00        0.00000        0.00000
    198.00        0.00000        0.00000
    199.00        0.00000        0.00000
    200.00        0.00000        0.00000
    201.00        0.00000        0.00000
    202.00        0.00000        0.00000
    203.00        0.00000        0.00000
    204.00        0.00000        0.00000
    205.00        0.00000        0.00000
    206.00        0.00000        0.00000
    207.00        0.00000        0.00000
    208.00        0.00000        0.00000
    209.00        0.00000        0.00000
    210.00        0.00000        0.00000
    211.00        0.00000        0.00000
    212.00        0.00000        0.00000
    213.00        0.00000        0.00000
    214.00        0.00000        0.00000
    215.00        0.00000        0.00000
    216.00        0.00000        0.00000
    217.00        0.00000        0.00000
    218.00        0.00000        0.00000
    219.00        0.00000        0.00000
    220.00        0.00000        0.00000
    221.00        0.00000        0.00000
    222.00        0.00000        0.00000
    223.00        0.00000        0.00000
    224.00        0.00000        0.00000
    225.00        0.00000        0.00000
    226.00        0.00000        0.00000
    227.00        0.00000        0.00000
    228.00        0.00000        0.00000
    229.00        0.00000        0.00000
    230.00        0.00000        0.00000
    231.00        0.00000        0.00000
    232.00        0.00000        0.00000
    233.00        0.00000        0.00000
    234.00        0.00000        0.00000
    235.00        0.00000        0.00000
    236.00        0.00000        0.00000
    237.00        0.00000        0.00000
    238.00        0.00000        0.00000
    239.00        0.00000        0.00000
    240.00        0.00000        0.00000
    241.00        0.00000        0.00000
    242.00        0.00000        0.00000
    243.00        0.00000        0.00000
    244.00        0.00000        0.00000
    245.00        0.00000        0.00000
    246.00        0.00000        0.00000
    247.00        0.00000        0.00000
    248.00        0.00000        0.00000
    249.00        0.00000        0.00000
    250.00        0.00000        0.00000
    251.00        0.00000        0.00000
    252.00        0.00000        0.00000
    253.00        0.00000        0.00000
    254.00        0.00000        0.00000
    255.00        0.00000        0.00000
    256.00        0.00000        0.00000
    257.00        0.00000        0.00000
    258.00        0.00000        0.00000
    259.00        0.00000        0.00000
    260.00        0.00000        0.00000
    261.00        0.00000        0.00000
    262.00        0.00000        0.00000
    263.00        0.00000        0.00000
    264.00        0.00000        0.00000
    265.00        0.00000        0.00000
    266.00        0.00000        0.00000
    267.00        0.00000        0.00000
    268.00        0.00000        0.00000
    269.00        0.00000        0.00000
    270.00        0.00000        0.00000
    271.00        0.00000        0.00000
    272.00        0.00000        0.00000
    273.00        0.00000        0.00000
    274.00        0.00000        0.00000
    275.00        0.00000        0.00000
    276.00        0.00000        0.00000
    277.00        0.00000        0.00000
    278.00        0.00000        0.00000
    279.00        0.00000        0.00000
    280.00        0.00000        0.00000
    281.00        0.00000        0.00000
    282.00        0.00000        0.00000
    283.00        0.00000        0.00000
    284.00        0.00000        0.00000
    285.00        0.00000        0.00000
    286.00        0.00000        0.00000
    287.00        0.00000        0.00000
    288.00        0.00000        0.00000
    289.00        0.00000        0.00000
    290.00        0.00000        0.00000
    291.00        0.00000        0.00000
    292.00        0.00000        0.00000
    293.00        0.00000        0.00000
    294.00        0.00000        0.00000
    295.00        0.00000        0.00000
    296.00        0.00000        0.00000
    297.00        0.00000        0.00000
    298.00        0.00000        0.00000
    299.00        0.00000        0.00000
    300.00        0.00000        0.00000
    301.00        0.00000        0.00000
    302.00        0.00000        0.00000
    303.00        0.00000        0.00000
    304.00        0.00000        0.00000
    305.00        0.00000        0.00000
    306.00        0.00000        0.00000
    307.00        0.00000        0.00000
    308.00        0.00000        0.00000
    309.00        0.00000        0.00000
    310.00        0.00000        0.00000
    311.00        0.00000        0.00000
    312.00        0.00000        0.00000
    313.00        0.00000        0.00000
    314.00        0.00000        0.00000
    315.00        0.00000        0.00000
    316.00        0.00000        0.00000
    317.00        0.00000        0.00000
    318.00        0.00000        0.00000
    319.00        0.00000        0.00000
    320.00        0.00000        0.00000
    321.00        0.00000        0.00000
    322.00        0.00000        0.00000
    323.00        0.00000        0.00000
    324.00        0.00000        0.00000
    325.00        0.00000        0.00000
    326.00        0.00000        0.00000
    327.00        0.00000        0.00000
    328.00        0.00000        0.00000
    329.00        0.00000        0.00000
    330.00        0.00000        0.00000
    331.00        0.00000        0.00000
    332.00        0.00000        0.00000
    333.00        0.00000        0.00000
    334.00        0.00000        0.00000
    335.00        0.00000        0.00000
    336.00        0.00000        0.00000
    337.00        0.00000        0.00000
    338.00        0.00000        0.00000
    339.00        0.00000        0.00000
    340.00        0.00000        0.00000
    341.00        0.00000        0.00000
    342.00        0.00000        0.00000
    343.00        0.00000        0.00000
    344.00        0.00000        0.00000
    345.00        0.00000        0.00000
    346.00        0.00000        0.00000
    347.00        0.00000        0.00000
    348.00        0.00000        0.00000
    349.00        0.00000        0.00000
    350.00        0.00000        0.00000
    351.00        0.00000        0.00000
    352.00        0.00000        0.00000
    353.00        0.00000        0.00000
    354.00        0.00000        0.00000
    355.00        0.00000        0.00000
    356.00        0.00000        0.00000
    357.00        0.00000        0.00000
    358.00        0.00000        0.00000
    359.00        0.00000        0.00000
    360.00        0.00000        0.00000
    361.00        0.00000        0.00000
    362.00        0.00000        0.00000
    363.00        0.00000        0.00000
    364.00        0.00000        0.00000
    365.00        0.00000        0.00000
    366.00        0.00000        0.00000
    367.00        0.00000        0.00000
    368.00        0.00000        0.00000
    369.00        0.00000        0.00000
    370.00        0.00000        0.00000
    371.00        0.00000        0.00000
    372.00        0.00000        0.00000
    373.00        0.00000        0.00000
    374.00        0.00000        0.00000
    375.00        0.00000        0.00000
    376.00        0.00000        0.00000
    377.00        0.00000        0.00000
    378.00        0.00000        0.00000
    379.00        0.00000        0.00000
    380.00        0.00000        0.00000
    381.00        0.00000        0.00000
    382.00        0.00000        0.00000
    383.00        0.00000        0.00000
    384.00        0.00000        0.00000
    385.00        0.00000        0.00000
    386.00        0.00000        0.00000
    387.00        0.00000        0.00000
    388.00        0.00000        0.00000
    389.00        0.00000        0.00000
    390.00        0.00000        0.00000
    391.00        0.00000        0.00000
    392.00        0.00000        0.00000
    393.00        0.00000        0.00000
    394.00        0.00000        0.00000
    395.00        0.00000        0.00000
    396.00        0.00000        0.00000
    397.00        0.00000        0.00000
    398.00        0.00000        0.00000
    399.00        0.00000        0.00000
    400.00        0.00000        0.00000
    401.00        0.00000        0.00000
    402.00        0.00000        0.00000
    403.00        0.00000        0.00000
    404.00        0.00000        0.00000
    405.00        0.00000        0.00000
    406.00        0.00000        0.00000
    407.00        0.00000        0.00000
    408.00        0.00000        0.00000
    409.00        0.00000        0.00000
    410.00        0.00000        0.00000
    411.00        0.00000        0.00000
    412.00        0.00000        0.00000
    413.00        0.00000        0.00000
    414.00        0.00000        0.00000
    415.00        0.00000        0.00000
    416.00        0.00000        0.00000
    417.00        0.00000        0.00000
    418.00        0.00000        0.00000
    419.00        0.00000        0.00000
    420.00        0.00000        0.00000
    421.00        0.00000        0.00000
    422.00        0.00000        0.00000
    423.00        0.00000        0.00000
    424.00        0.00000        0.00000
    425.00        0.00000        0.00000
    426.00        0.00000        0.00000
    427.00        0.00000        0.00000
    428.00        0.00000        0.00000
    429.00        0.00000        0.00000
    430.00        0.00000        0.00000
    431.00        0.00000        0.00000
    432.00        0.00000        0.00000
    433.00        0.00000        0.00000
    434.00        0.00000        0.00000
    435.00        0.00000        0.00000
    436.00        0.00000        0.00000
    437.00        0.00000        0.00000
    438.00        0.00000        0.00000
    439.00        0.00000        0.00000
    440.00        0.00000        0.00000
    441.00        0.00000        0.00000
    442.00        0.00000        0.00000
    443.00        0.00000        0.00000
    444.00        0.00000        0.00000
    445.00        0.00000        0.00000
    446.00        0.00000        0.00000
    447.00        0.00000        0.00000
    448.00        0.00000        0.00000
    449.00        0.00000        0.00000
    450.00        0.00000        0.00000
    451.00        0.00000        0.00000
    452.00        0.00000        0.00000
    453.00        0.00000        0.00000
    454.00        0.00000        0.00000
    455.00        0.00000        0.00000
    456.00        0.00000        0.00000
    457.00        0.00000        0.00000
    458.00        0.00000        0.00000
    459.00        0.00000        0.00000
    460.00        0.00000        0.00000
    461.00        0.00000        0.00000
    462.00        0.00000        0.00000
    463.00        0.00000        0.00000
    464.00        0.00000        0.00000
    465.00        0.00000        0.00000
    466.00        0.00000        0.00000
    467.00        0.00000        0.00000
    468.00        0.00000        0.00000
    469.00        0.00000        0.00000
    470.00        0.00000        0.00000
    471.00        0.00000        0.00000
    472.00        0.00000        0.00000
    473.00        0.00000        0.00000
    474.00        0.00000        0.00000
    475.00        0.00000        0.00000
    476.00        0.00000        0.00000
    477.00        0.00000        0.00000
    478.00        0.00000        0.00000
    479.00        0.00000        0.00000
    480.00        0.00000        0.00000
    481.00        0.00000        0.00000
    482.00        0.00000        0.00000
    483.00        0.00000        0.00000
    484.00        0.00000        0.00000
    485.00        0.00000        0.00000
    486.00        0.00000        0.00000
    487.00        0.00000        0.00000
    488.00        0.00000        0.00000
    489.00        0.00000        0.00000
    490.00        0.00000        0.00000
    491.00        0.00000        0.00000
    492.00        0.00000        0.00000
    493.00        0.00000        0.00000
    494.00        0.00000        0.00000
    495.00        0.00000        0.00000
    496.00        0.00000        0.00000
    497.00        0.00000        0.00000
    498.00        0.00000        0.00000
    499.00        0.00000        0.00000
    500.00        0.00000        0.00000
    501.00        0.00000        0.00000
    502.00        0.00000        0.00000
    503.00        0.00000        0.00000
    504.00        0.00000        0.00000
    505.00        0.00000        0.00000
    506.00        0.00000        0.00000
    507.00        0.00000        0.00000
    508.00        0.00000        0.00000
    509.00        0.00000        0.00000
    510.00        0.00000        0.00000
    511.00        0.00000        0.00000
    512.00        0.00000        0.00000
    513.00        0.00000        0.00000
    514.00        0.00000        0.00000
    515.00        0.00000        0.00000
    516.00        0.00000        0.00000
    517.00        0.00000        0.00000
    518.00        0.00000        0.00000
    519.00        0.00000        0.00000
    520.00        0.00000        0.00000
    521.00        0.00000        0.00000
    522.00        0.00000        0.00000
    523.00        0.00000        0.00000
    524.00        0.00000        0.00000
    525.00        0.00000        0.00000
    526.00        0.00000        0.00000
    527.00        0.00000        0.00000
    528.00        0.00000        0.00000
    529.00        0.00000        0.00000
    530.00        0.00000        0.00000
    531.00        0.00000        0.00000
    532.00        0.00000        0.00000
    533.00        0.00000        0.00000
    534.00        0.00000        0.00000
    535.00        0.00000        0.00000
    536.00        0.00000        0.00000
    537.00        0.00000        0.00000
    538.00        0.00000        0.00000
    539.00        0.00000        0.00000
    540.00        0.00000        0.00000
    541.00        0.00000        0.00000
    542.00        0.00000        0.00000
    543.00        0.00000        0.00000
    544.00        0.00000        0.00000
    545.00        0.00000        0.00000
    546.00        0.00000        0.00000
    547.00        0.00000        0.00000
    548.00        0.00000        0.00000
    549.00        0.00000        0.00000
    550.00        0.00000        0.00000
    551.00        0.00000        0.00000
    552.00        0.00000        0.00000
    553.00        0.00000        0.00000
    554.00        0.00000        0.00000
    555.00        0.00000        0.00000
    556.00        0.00000        0.00000
    557.00        0.00000        0.00000
    558.00        0.00000        0.00000
    559.00        0.00000        0.00000
    560.00        0.00000        0.00000
    561.00        0.00000        0.00000
    562.00        0.00000        0.00000
    563.00        0.00000        0.00000
    564.00        0.00000        0.00000
    565.00        0.00000        0.00000
    566.00        0.00000        0.00000
    567.00        0.00000        0.00000
    568.00        0.00000        0.00000
    569.00        0.00000        0.00000
    570.00        0.00000        0.00000
    571.00        0.00000        0.00000
    572.00        0.00000        0.00000
    573.00        0.00000        0.00000
    574.00        0.00000        0.00000
    575.00        0.00000        0.00000
    576.00        0.00000        0.00000
    577.00        0.00000        0.00000
    578.00        0.00000        0.00000
    579.00        0.00000        0.00000
    580.00        0.00000        0.00000
    581.00        0.00000        0.00000
    582.00        0.00000        0.00000
    583.00        0.00000        0.00000
    584.00        0.00000        0.00000
    585.00        0.00000        0.00000
    586.00        0.00000        0.00000
    587.00        0.00000        0.00000
    588.00        0.00000        0.00000
    589.00        0.00000        0.00000
    590.00        0.00000        0.00000
    591.00        0.00000        0.00000
    592.00        0.00000        0.00000
    593.00        0.00000        0.00000
    594.00        0.00000        0.00000
    595.00        0.00000        0.00000
    596.00        0.00000        0.00000
    597.00        0.00000        0.00000
    598.00        0.00000        0.00000
    599.00        0.00000        0.00000
    600.00        0.00000        0.00000
    601.00        0.00000        0.00000
    602.00        0.00000        0.00000
    603.00        0.00000        0.00000
    604.00        0.00000        0.00000
    605.00        0.00000        0.00000
    606.00        0.00000        0.00000
    607.00        0.00000        0.00000
    608.00        0.00000        0.00000
    609.00        0.00000        0.00000
    610.00        0.00000        0.00000
    611.00        0.00000        0.00000
    612.00        0.00000        0.00000
    613.00        0.00000        0.00000
    614.00        0.00000        0.00000
    615.00        0.00000        0.00000
    616.00        0.00000        0.00000
    617.00        0.00000        0.00000
    618.00        0.00000        0.00000
    619.00        0.00000        0.00000
    620.00        0.00000        0.00000
    621.00        0.00000        0.00000
    622.00        0.00000        0.00000
    623.00        0.00000        0.00000
    624.00        0.00000        0.00000
    625.00        0.00000        0.00000
    626.00        0.00000        0.00000
    627.00        0.00000        0.00000
    628.00        0.00000        0.00000
    629.00        0.00000        0.00000
    630.00        0.00000        0.00000
    631.00        0.00000        0.00000
    632.00        0.00000        0.00000
    633.00        0.00000        0.00000
    634.00        0.00000        0.00000
    635.00        0.00000        0.00000
    636.00        0.00000        0.00000
    637.00        0.00000        0.00000
    638.00        0.00000        0.00000
    639.00        0.00000        0.00000
    640.00        0.00000        0.00000
    641.00        0.00000        0.00000
    642.00        0.00000        0.00000
    643.00        0.00000        0.00000
    644.00        0.00000        0.00000
    645.00        0.00000        0.00000
    646.00        0.00000        0.00000
    647.00        0.00000        0.00000
    648.00        0.00000        0.00000
    649.00        0.00000        0.00000
    650.00        0.00000        0.00000
    651.00        0.00000        0.00000
    652.00        0.00000        0.00000
    653.00        0.00000        0.00000
    654.00        0.00000        0.00000
    655.00        0.00000        0.00000
    656.00        0.00000        0.00000
    657.00        0.00000        0.00000
    658.00        0.00000        0.00000
    659.00        0.00000        0.00000
    660.00        0.00000        0.00000
    661.00        0.00000        0.00000
    662.00        0.00000        0.00000
    663.00        0.00000        0.00000
    664.00        0.00000        0.00000
    665.00        0.00000        0.00000
    666.00        0.00000        0.00000
    667.00        0.00000        0.00000
    668.00        0.00000        0.00000
    669.00        0.00000        0.00000
    670.00        0.00000        0.00000
    671.00        0.00000        0.00000
    672.00        0.00000        0.00000
    673.00        0.00000        0.00000
    674.00        0.00000        0.00000
    675.00        0.00000        0.00000
    676.00        0.00000        0.00000
    677.00        0.00000        0.00000
    678.00        0.00000        0.00000
    679.00        0.00000        0.00000
    680.00        0.00000        0.00000
    681.00        0.00000        0.00000
    682.00        0.00000        0.00000
    683.00        0.00000        0.00000
    684.00        0.00000        0.00000
    685.00        0.00000        0.00000
    686.00        0.00000        0.00000
    687.00        0.00000        0.00000
    688.00        0.00000        0.00000
    689.00        0.00000        0.00000
    690.00        0.00000        0.00000
    691.00        0.00000        0.00000
    692.00        0.00000        0.00000
    693.00        0.00000        0.00000
    694.00        0.00000        0.00000
    695.00        0.00000        0.00000
    696.00        0.00000        0.00000
    697.00        0.00000        0.00000
    698.00        0.00000        0.00000
    699.00        0.00000        0.00000
    700.00        0.00000        0.00000
    701.00        0.00000        0.00000
    702.00        0.00000        0.00000
    703.00        0.00000        0.00000
    704.00        0.00000        0.00000
    705.00        0.00000        0.00000
    706.00        0.00000        0.00000
    707.00        0.00000        0.00000
    708.00        0.00000        0.00000
    709.00        0.00000        0.00000
    710.00        0.00000        0.00000
    711.00        0.00000        0.00000
    712.00        0.00000        0.00000
    713.00        0.00000        0.00000
    714.00        0.00000        0.00000
    715.00        0.00000        0.00000
    716.00        0.00000        0.00000
    717.00        0.00000        0.00000
    718.00        0.00000        0.00000
    719.00        0.00000        0.00000
    720.00        0.00000        0.00000
    721.00        0.00000        0.00000
    722.00        0.00000        0.00000
    723.00        0.00000        0.00000
    724.00        0.00000        0.00000
    725.00        0.00000        0.00000
    726.00        0.00000        0.00000
    727.00        0.00000        0.00000
    728.00        0.00000        0.00000
    729.00        0.00000        0.00000
    730.00        0.00000        0.00000
    731.00        0.00000        0.00000
    732.00        0.00000        0.00000
    733.00        0.00000        0.00000
    734.00        0.00000        0.00000
    735.00        0.00000        0.00000
    736.00        0.00000        0.00000
    737.00        0.00000        0.00000
    738.00        0.00000        0.00000
    739.00        0.00000        0.00000
    740.00        0.00000        0.00000
    741.00        0.00000        0.00000
    742.00        0.00000        0.00000
    743.00        0.00000        0.00000
    744.00        0.00000        0.00000
    745.00        0.00000        0.00000
    746.00        0.00000        0.00000
    747.00        0.00000        0.00000
    748.00        0.00000        0.00000
    749.00        0.00000        0.00000
    750.00        0.00000        0.00000
    751.00        0.00000        0.00000
    752.00        0.00000        0.00000
    753.00        0.00000        0.00000
    754.00        0.00000        0.00000
    755.00        0.00000        0.00000
    756.00        0.00000        0.00000
    757.00        0.00000        0.00000
    758.00        0.00000        0.00000
    759.00        0.00000        0.00000
    760.00        0.00000        0.00000
    761.00        0.00000        0.00000
    762.00        0.00000        0.00000
    763.00        0.00000        0.00000
    764.00        0.00000        0.00000
    765.00        0.00000        0.00000
    766.00        0.00000        0.00000
    767.00        0.00000        0.00000
    768.00        0.00000        0.00000
    769.00        0.00000        0.00000
    770.00        0.00000        0.00000
    771.00        0.00000        0.00000
    772.00        0.00000        0.00000
    773.00        0.00000        0.00000
    774.00        0.00000        0.00000
    775.00        0.00000        0.00000
    776.00        0.00000        0.00000
    777.00        0.00000        0.00000
    778.00        0.00000        0.00000
    779.00        0.00000        0.00000
    780.00        0.00000        0.00000
    781.00        0.00000        0.00000
    782.00        0.00000        0.00000
    783.00        0.00000        0.00000
    784.00        0.00000        0.00000
    785.00        0.00000        0.00000
    786.00        0.00000        0.00000
    787.00        0.00000        0.00000
    788.00        0.00000        0.00000
    789.00        0.00000        0.00000
    790.00        0.00000        0.00000
    791.00        0.00000        0.00000
    792.00        0.00000        0.00000
    793.00        0.00000        0.00000
    794.00        0.00000        0.00000
    795.00        0.00000        0.00000
    796.00        0.00000        0.00000
    797.00        0.00000        0.00000
    798.00        0.00000        0.00000
    799.00        0.00000        0.00000
    800.00        0.00000        0.00000
    801.00        0.00000        0.00000
    802.00        0.00000        0.00000
    803.00        0.00000        0.00000
    804.00        0.00000        0.00000
    805.00        0.00000        0.00000
    806.00        0.00000        0.00000
    807.00        0.00000        0.00000
    808.00        0.00000        0.00000
    809.00        0.00000        0.00000
    810.00        0.00000        0.00000
    811.00        0.00000        0.00000
    812.00        0.00000        0.00000
    813.00        0.00000        0.00000
    814.00        0.00000        0.00000
    815.00        0.00000        0.00000
    816.00        0.00000        0.00000
    817.00        0.00000        0.00000
    818.00        0.00000        0.00000
    819.00        0.00000        0.00000
    820.00        0.00000        0.00000
    821.00        0.00000        0.00000
    822.00        0.00000        0.00000
    823.00        0.00000        0.00000
    824.00        0.00000        0.00000
    825.00        0.00000        0.00000
    826.00        0.00000        0.00000
    827.00        0.00000        0.00000
    828.00        0.00000        0.00000
    829.00        0.00000        0.00000
    830.00        0.00000        0.00000
    831.00        0.00000        0.00000
    832.00        0.00000        0.00000
    833.00        0.00000        0.00000
    834.00        0.00000        0.00000
    835.00        0.00000        0.00000
    836.00        0.00000        0.00000
    837.00        0.00000        0.00000
    838.00        0.00000        0.00000
    839.00        0.00000        0.00000
    840.00        0.00000        0.00000
    841.00        0.00000        0.00000
    842.00        0.00000        0.00000
    843.00        0.00000        0.00000
    844.00        0.00000        0.00000
    845.00        0.00000        0.00000
    846.00        0.00000        0.00000
    847.00        0.00000        0.00000
    848.00        0.00000        0.00000
    849.00        0.00000        0.00000
    850.00        0.00000        0.00000
    851.00        0.00000        0.00000
    852.00        0.00000        0.00000
    853.00        0.00000        0.00000
    854.00        0.00000        0.00000
    855.00        0.00000        0.00000
    856.00        0.00000        0.00000
    857.00        0.00000        0.00000
    858.00        0.00000        0.00000
    859.00        0.00000        0.00000
    860.00        0.00000        0.00000
    861.00        0.00000        0.00000
    862.00        0.00000        0.00000
    863.00        0.00000        0.00000
    864.00        0.00000        0.00000
    865.00        0.00000        0.00000
    866.00        0.00000        0.00000
    867.00        0.00000        0.00000
    868.00        0.00000        0.00000
    869.00        0.00000        0.00000
    870.00        0.00000        0.00000
    871.00        0.00000        0.00000
    872.00        0.00000        0.00000
    873.00        0.00000        0.00000
    874.00        0.00000        0.00000
    875.00        0.00000        0.00000
    876.00        0.00000        0.00000
    877.00        0.00000        0.00000
    878.00        0.00000        0.00000
    879.00        0.00000        0.00000
    880.00        0.00000        0.00000
    881.00        0.00000        0.00000
    882.00        0.00000        0.00000
    883.00        0.00000        0.00000
    884.00        0.00000        0.00000
    885.00        0.00000        0.00000
    886.00        0.00000        0.00000
    887.00        0.00000        0.00000
    888.00        0.00000        0.00000
    889.00        0.00000        0.00000
    890.00        0.00000        0.00000
    891.00        0.00000        0.00000
    892.00        0.00000        0.00000
    893.00        0.00000        0.00000
    894.00        0.00000        0.00000
    895.00        0.00000        0.00000
    896.00        0.00000        0.00000
    897.00        0.00000        0.00000
    898.00        0.00000        0.00000
    899.00        0.00000        0.00000
    900.00        0.00000        0.00000
    901.00        0.00000        0.00000
    902.00        0.00000        0.00000
    903.00        0.00000        0.00000
    904.00        0.00000        0.00000
    905.00        0.00000        0.00000
    906.00        0.00000        0.00000
    907.00        0.00000        0.00000
    908.00        0.00000        0.00000
    909.00        0.00000        0.00000
    910.00        0.00000        0.00000
    911.00        0.00000        0.00000
    912.00        0.00000        0.00000
    913.00        0.00000        0.00000
    914.00        0.00000        0.00000
    915.00        0.00000        0.00000
    916.00        0.00000        0.00000
    917.00        0.00000        0.00000
    918.00        0.00000        0.00000
    919.00        0.00000        0.00000
    920.00        0.00000        0.00000
    921.00        0.00000        0.00000
    922.00        0.00000        0.00000
    923.00        0.00000        0.00000
    924.00        0.00000        0.00000
    925.00        0.00000        0.00000
    926.00        0.00000        0.00000
    927.00        0.00000        0.00000
    928.00        0.00000        0.00000
    929.00        0.00000        0.00000
    930.00        0.00000        0.00000
    931.00        0.00000        0.00000
    932.00        0.00000        0.00000
    933.00        0.00000        0.00000
    934.00        0.00000        0.00000
    935.00        0.00000        0.00000
    936.00        0.00000        0.00000
    937.00        0.00000        0.00000
    938.00        0.00000        0.00000
    939.00        0.00000        0.00000
    940.00        0.00000        0.00000
    941.00        0.00000        0.00000
    942.00        0.00000        0.00000
    943.00        0.00000        0.00000
    944.00        0.00000        0.00000
    945.00        0.00000        0.00000
    946.00        0.00000        0.00000
    947.00        0.00000        0.00000
    948.00        0.00000        0.00000
    949.00        0.00000        0.00000
    950.00        0.00000        0.00000
    951.00        0.00000        0.00000
    952.00        0.00000        0.00000
    953.00        0.00000        0.00000
    954.00        0.00000        0.00000
    955.00        0.00000        0.00000
    956.00        0.00000        0.00000
    957.00        0.00000        0.00000
    958.00        0.00000        0.00000
    959.00        0.00000        0.00000
    960.00        0.00000        0.00000
    961.00        0.00000        0.00000
    962.00        0.00000        0.00000
    963.00        0.00000        0.00000
    964.00        0.00000        0.00000
    965.00        0.00000        0.00000
    966.00        0.00000        0.00000
    967.00        0.00000        0.00000
    968.00        0.00000        0.00000
    969.00        0.00000        0.00000
    970.00        0.00000        0.00000
    971.00        0.00000        0.00000
    972.00        0.00000        0.00000
    973.00        0.00000        0.00000
    974.00        0.00000        0.00000
    975.00        0.00000        0.00000
    976.00        0.00000        0.00000
    977.00        0.00000        0.00000
    978.00        0.00000        0.00000
    979.00        0.00000        0.00000
    980.00        0.00000        0.00000
    981.00        0.00000        0.00000
    982.00        0.00000        0.00000
    983.00        0.00000        0.00000
    984.00        0.00000        0.00000
    985.00        0.00000        0.00000
    986.00        0.00000        0.00000
    987.00        0.00000        0.00000
    988.00        0.00000        0.00000
    989.00        0.00000        0.00000
    990.00        0.00000        0.00000
    991.00        0.00000        0.00000
    992.00        0.00000        0.00000
    993.00        0.00000        0.00000
    994.00        0.00000        0.00000
    995.00        0.00000        0.00000
    996.00        0.00000        0.00000
    997.00        0.00000        0.00000
    998.00        0.00000        0.00000
    999.00        0.00000        0.00000
   1000.00        0.00000        0.00000
   1001.00        0.00000        0.00000
   1002.00        0.00000        0.00000
   1003.00        0.00000        0.00000
   1004.00        0.00000        0.00000
   1005.00        0.00000        0.00000
   1006.00        0.00000        0.00000
   1007.00        0.00000        0.00000
   1008.00        0.00000        0.00000
   1009.00        0.00000        0.00000
   1010.00        0.00000        0.00000
   1011.00        0.00000        0.00000
   1012.00        0.00000        0.00000
   1013.00        0.00000        0.00000
   1014.00        0.00000        0.00000
   1015.00        0.00000        0.00000
   1016.00        0.00000        0.00000
   1017.00        0.00000        0.00000
   1018.00        0.00000        0.00000
   1019.00        0.00000        0.00000
   1020.00        0.00000        0.00000
   1021.00        0.00000        0.00000
   1022.00        0.00000        0.00000
   1023.00        0.00000        0.00000
   1024.00        0.00000        0.00000
   1025.00        0.00000        0.00000
   1026.00        0.00000        0.00000
   1027.00        0.00000        0.00000
   1028.00        0.00000        0.00000
   1029.00        0.00000        0.00000
   1030.00        0.00000        0.00000
   1031.00        0.00000        0.00000
   1032.00        0.00000        0.00000
   1033.00        0.00000        0.00000
   1034.00        0.00000        0.00000
   1035.00        0.00000        0.00000
   1036.00        0.00000        0.00000
   1037.00        0.00000        0.00000
   1038.00        0.00000        0.00000
   1039.00        0.00000        0.00000
   1040.00        0.00000        0.00000
   1041.00        0.00000        0.00000
   1042.00        0.00000        0.00000
   1043.00        0.00000        0.00000
   1044.00        0.00000        0.00000
   1045.00        0.00000        0.00000
   1046.00        0.00000        0.00000
   1047.00        0.00000        0.00000
   1048.00        0.00000        0.00000
   1049.00        0.00000        0.00000
   1050.00        0.00000        0.00000
   1051.00        0.00000        0.00000
   1052.00        0.00000        0.00000
   1053.00        0.00000        0.00000
   1054.00        0.00000        0.00000
   1055.00        0.00000        0.00000
   1056.00        0.00000        0.00000
   1057.00        0.00000        0.00000
   1058.00        0.00000        0.00000
   1059.00        0.00000        0.00000
   1060.00        0.00000        0.00000
   1061.00        0.00000        0.00000
   1062.00        0.00000        0.00000
   1063.00        0.00000        0.00000
   1064.00        0.00000        0.00000
   1065.00        0.00000        0.00000
   1066.00        0.00000        0.00000
   1067.00        0.00000        0.00000
   1068.00        0.00000        0.00000
   1069.00        0.00000        0.00000
   1070.00        0.00000        0.00000
   1071.00        0.00000        0.00000
   1072.00        0.00000        0.00000
   1073.00        0.00000        0.00000
   1074.00        0.00000        0.00000
   1075.00        0.00000        0.00000
   1076.00        0.00000        0.00000
   1077.00        0.00000        0.00000
   1078.00        0.00000        0.00000
   1079.00        0.00000        0.00000
   1080.00        0.00000        0.00000
   1081.00        0.00000        0.00000
   1082.00        0.00000        0.00000
   1083.00        0.00000        0.00000
   1084.00        0.00000        0.00000
   1085.00        0.00000        0.00000
   1086.00        0.00000        0.00000
   1087.00        0.00000        0.00000
   1088.00        0.00000        0.00000
   1089.00        0.00000        0.00000
   1090.00        0.00000        0.00000
   1091.00        0.00000        0.00000
   1092.00        0.00000        0.00000
   1093.00        0.00000        0.00000
   1094.00        0.00000        0.00000
   1095.00        0.00000        0.00000
   1096.00        0.00000        0.00000
   1097.00        0.00000        0.00000
   1098.00        0.00000        0.00000
   1099.00        0.00000        0.00000
   1100.00        0.00000        0.00000
   1101.00        0.00000        0.00000
   1102.00        0.00000        0.00000
   1103.00        0.00000        0.00000
   1104.00        0.00000        0.00000
   1105.00        0.00000        0.00000
   1106.00        0.00000        0.00000
   1107.00        0.00000        0.00000
   1108.00        0.00000        0.00000
   1109.00        0.00000        0.00000
   1110.00        0.00000        0.00000
   1111.00        0.00000        0.00000
   1112.00        0.00000        0.00000
   1113.00        0.00000        0.00000
   1114.00        0.00000        0.00000
   1115.00        0.00000        0.00000
   1116.00        0.00000        0.00000
   1117.00        0.00000        0.00000
   1118.00        0.00000        0.00000
   1119.00        0.00000        0.00000
   1120.00        0.00000        0.00000
   1121.00        0.00000        0.00000
   1122.00        0.00000        0.00000
   1123.00        0.00000        0.00000
   1124.00        0.00000        0.00000
   1125.00        0.00000        0.00000
   1126.00        0.00000        0.00000
   1127.00        0.00000        0.00000
   1128.00        0.00000        0.00000
   1129.00        0.00000        0.00000
   1130.00        0.00000        0.00000
   1131.00        0.00000        0.00000
   1132.00        0.00000        0.00000
   1133.00        0.00000        0.00000
   1134.00        0.00000        0.00000
   1135.00        0.00000        0.00000
   1136.00        0.00000        0.00000
   1137.00        0.00000        0.00000
   1138.00        0.00000        0.00000
   1139.00        0.00000        0.00000
   1140.00        0.00000        0.00000
   1141.00        0.00000        0.00000
   1142.00        0.00000        0.00000
   1143.00        0.00000        0.00000
   1144.00        0.00000        0.00000
   1145.00        0.00000        0.00000
   1146.00        0.00000        0.00000
   1147.00        0.00000        0.00000
   1148.00        0.00000        0.00000
   1149.00        0.00000        0.00000
   1150.00        0.00000        0.00000
   1151.00        0.00000        0.00000
   1152.00        0.00000        0.00000
   1153.00        0.00000        0.00000
   1154.00        0.00000        0.00000
   1155.00        0.00000        0.00000
   1156.00        0.00000        0.00000
   1157.00        0.00000        0.00000
   1158.00        0.00000        0.00000
   1159.00        0.00000        0.00000
   1160.00        0.00000        0.00000
   1161.00        0.00000        0.00000
   1162.00        0.00000        0.00000
   1163.00        0.00000        0.00000
   1164.00        0.00000        0.00000
   1165.00        0.00000        0.00000
   1166.00        0.00000        0.00000
   1167.00        0.00000        0.00000
   1168.00        0.00000        0.00000
   1169.00        0.00000        0.00000
   1170.00        0.00000        0.00000
   1171.00        0.00000        0.00000
   1172.00        0.00000        0.00000
   1173.00        0.00000        0.00000
   1174.00        0.00000        0.00000
   1175.00        0.00000        0.00000
   1176.00        0.00000        0.00000
   1177.00        0.00000        0.00000
   1178.00        0.00000        0.00000
   1179.00        0.00000        0.00000
   1180.00        0.00000        0.00000
   1181.00        0.00000        0.00000
   1182.00        0.00000        0.00000
   1183.00        0.00000        0.00000
   1184.00        0.00000        0.00000
   1185.00        0.00000        0.00000
   1186.00        0.00000        0.00000
   1187.00        0.00000        0.00000
   1188.00        0.00000        0.00000
   1189.00        0.00000        0.00000
   1190.00        0.00000        0.00000
   1191.00        0.00000        0.00000
   1192.00        0.00000        0.00000
   1193.00        0.00000        0.00000
   1194.00        0.00000        0.00000
   1195.00        0.00000        0.00000
   1196.00        0.00000        0.00000
   1197.00        0.00000        0.00000
   1198.00        0.00000        0.00000
   1199.00        0.00000        0.00000
   1200.00        0.00000        0.00000
   1201.00        0.00000        0.00000
   1202.00        0.00000        0.00000
   1203.00        0.00000        0.00000
   1204.00        0.00000        0.00000
   1205.00        0.00000        0.00000
   1206.00        0.00000        0.00000
   1207.00        0.00000        0.00000
   1208.00        0.00000        0.00000
   1209.00        0.00000        0.00000
   1210.00        0.00000        0.00000
   1211.00        0.00000        0.00000
   1212.00        0.00000        0.00000
   1213.00        0.00000        0.00000
   1214.00        0.00000        0.00000
   1215.00        0.00000        0.00000
   1216.00        0.00000        0.00000
   1217.00        0.00000        0.00000
   1218.00        0.00000        0.00000
   1219.00        0.00000        0.00000
   1220.00        0.00000        0.00000
   1221.00        0.00000        0.00000
   1222.00        0.00000        0.00000
   1223.00        0.00000        0.00000
   1224.00        0.00000        0.00000
   1225.00        0.00000        0.00000
   1226.00        0.00000        0.00000
   1227.00        0.00000        0.00000
   1228.00        0.00000        0.00000
   1229.00        0.00000        0.00000
   1230.00        0.00000        0.00000
   1231.00        0.00000        0.00000
   1232.00        0.00000        0.00000
   1233.00        0.00000        0.00000
   1234.00        0.00000        0.00000
   1235.00        0.00000        0.00000
   1236.00        0.00000        0.00000
   1237.00        0.00000        0.00000
   1238.00        0.00000        0.00000
   1239.00        0.00000        0.00000
   1240.00        0.00000        0.00000
   1241.00        0.00000        0.00000
   1242.00        0.00000        0.00000
   1243.00        0.00000        0.00000
   1244.00        0.00000        0.00002
   1245.00        0.00000        0.00002
   1246.00        0.00000        0.00002
   1247.00        0.00000        0.00002
   1248.00        0.00000        0.00002
   1249.00        0.00000        0.00002
   1250.00        0.00000        0.00002
   1251.00        0.00000        0.00002
   1252.00        0.00000        0.00002
   1253.00        0.00000        0.00003
   1254.00        0.00000        0.00003
   1255.00        0.00000        0.00003
   1256.00        0.00000        0.00003
   1257.00        0.00000        0.00003
   1258.00        0.00000        0.00005
   1259.00        0.00000        0.00005
   1260.00        0.00000        0.00005
   1261.00        0.00000        0.00006
   1262.00        0.00000        0.00006
   1263.00        0.00000        0.00006
   1264.00        0.00000        0.00008
   1265.00        0.00000        0.00008
   1266.00        0.00000        0.00009
   1267.00        0.00000        0.00009
   1268.00        0.00000        0.00011
   1269.00        0.00000        0.00011
   1270.00        0.00000        0.00012
   1271.00        0.00000        0.00014
   1272.00        0.00000        0.00014
   1273.00        0.00000        0.00015
   1274.00        0.00000        0.00017
   1275.00        0.00000        0.00018
   1276.00        0.00000        0.00020
   1277.00        0.00000        0.00021
   1278.00        0.00000        0.00024
   1279.00        0.00000        0.00026
   1280.00        0.00000        0.00027
   1281.00        0.00000        0.00031
   1282.00        0.00000        0.00034
   1283.00        0.00000        0.00035
   1284.00        0.00000        0.00038
   1285.00        0.00000        0.00041
   1286.00        0.00000        0.00046
   1287.00        0.00000        0.00049
   1288.00        0.00000        0.00053
   1289.00        0.00000        0.00056
   1290.00        0.00000        0.00061
   1291.00        0.00000        0.00067
   1292.00        0.00000        0.00072
   1293.00        0.00000        0.00078
   1294.00        0.00000        0.00084
   1295.00        0.00000        0.00090
   1296.00        0.00000        0.00098
   1297.00        0.00000        0.00104
   1298.00        0.00000        0.00113
   1299.00        0.00000        0.00121
   1300.00        0.00000        0.00130
   1301.00        0.00000        0.00140
   1302.00        0.00000        0.00151
   1303.00        0.00000        0.00162
   1304.00        0.00000        0.00174
   1305.00        0.00000        0.00186
   1306.00        0.00000        0.00200
   1307.00        0.00000        0.00215
   1308.00        0.00000        0.00232
   1309.00        0.00000        0.00249
   1310.00        0.00000        0.00266
   1311.00        0.00000        0.00285
   1312.00        0.00000        0.00307
   1313.00        0.00000        0.00328
   1314.00        0.00000        0.00352
   1315.00        0.00000        0.00377
   1316.00        0.00000        0.00404
   1317.00        0.00000        0.00433
   1318.00        0.00000        0.00464
   1319.00        0.00000        0.00496
   1320.00        0.00000        0.00531
   1321.00        0.00000        0.00569
   1322.00        0.00000        0.00609
   1323.00        0.00000        0.00652
   1324.00        0.00000        0.00696
   1325.00        0.00000        0.00745
   1326.00        0.00000        0.00797
   1327.00        0.00000        0.00851
   1328.00        0.00000        0.00909
   1329.00        0.00000        0.00972
   1330.00        0.00000        0.01038
   1331.00        0.00000        0.01108
   1332.00        0.00000        0.01183
   1333.00        0.00000        0.01262
   1334.00        0.00000        0.01346
   1335.00        0.00000        0.01436
   1336.00        0.00000        0.01532
   1337.00        0.00000        0.01633
   1338.00        0.00000        0.01741
   1339.00        0.00000        0.01855
   1340.00        0.00000        0.01976
   1341.00        0.00000        0.02106
   1342.00        0.00000        0.02242
   1343.00        0.00000        0.02386
   1344.00        0.00000        0.02539
   1345.00        0.00000        0.02702
   1346.00        0.00000        0.02875
   1347.00        0.00000        0.03056
   1348.00        0.00000        0.03249
   1349.00        0.00000        0.03453
   1350.00        0.00000        0.03670
   1351.00        0.00000        0.03897
   1352.00        0.00000        0.04138
   1353.00        0.00000        0.04393
   1354.00        0.00000        0.04662
   1355.00        0.00000        0.04947
   1356.00        0.00000        0.05246
   1357.00        0.00000        0.05562
   1358.00        0.00000        0.05896
   1359.00        0.00000        0.06247
   1360.00        0.00000        0.06616
   1361.00        0.00000        0.07007
   1362.00        0.00000        0.07417
   1363.00        0.00000        0.07849
   1364.00        0.00000        0.08302
   1365.00        0.00000        0.08780
   1366.00        0.00000        0.09280
   1367.00        0.00000        0.09808
   1368.00        0.00000        0.10361
   1369.00        0.00000        0.10941
   1370.00        0.00000        0.11549
   1371.00        0.00000        0.12187
   1372.00        0.00000        0.12856
   1373.00        0.00000        0.13556
   1374.00        0.00000        0.14288
   1375.00        0.00000        0.15056
   1376.00        0.00000        0.15857
   1377.00        0.00000        0.16695
   1378.00        0.00000        0.17570
   1379.00        0.00000        0.18484
   1380.00        0.00000        0.19440
   1381.00        0.00000        0.20435
   1382.00        0.00000        0.21472
   1383.00        0.00000        0.22552
   1384.00        0.00000        0.23679
   1385.00        0.00000        0.24850
   1386.00        0.00000        0.26068
   1387.00        0.00000        0.27335
   1388.00        0.00000        0.28651
   1389.00        0.00000        0.30019
   1390.00        0.00000        0.31438
   1391.00        0.00000        0.32909
   1392.00        0.00000        0.34435
   1393.00        0.00000        0.36014
   1394.00        0.00000        0.37650
   1395.00        0.00000        0.39343
   1396.00        0.00000        0.41093
   1397.00        0.00000        0.42902
   1398.00        0.00000        0.44771
   1399.00        0.00000        0.46700
   1400.00        0.00000        0.48688
   1401.00        0.00000        0.50739
   1402.00        0.00000        0.52850
   1403.00        0.00000        0.55025
   1404.00        0.00000        0.57262
   1405.00        0.00000        0.59561
   1406.00        0.00000        0.61925
   1407.00        0.00000        0.64351
   1408.00        0.00000        0.66840
   1409.00        0.00000        0.69392
   1410.00        0.00000        0.72008
   1411.00        0.00000        0.74684
   1412.00        0.00000        0.77425
   1413.00        0.00000        0.80226
   1414.00        0.00000        0.83087
   1415.00        0.00000        0.86009
   1416.00        0.00000        0.88991
   1417.00        0.00000        0.92029
   1418.00        0.00000        0.95126
   1419.00        0.00000        0.98277
   1420.00        0.00000        1.01485
   1421.00        0.00000        1.04744
   1422.00        0.00000        1.08054
   1423.00        0.00000        1.11414
   1424.00        0.00000        1.14822
   1425.00        0.00000        1.18275
   1426.00        0.00000        1.21773
   1427.00        0.00000        1.25313
   1428.00        0.00000        1.28891
   1429.00        0.00000        1.32506
   1430.00        0.00000        1.36156
   1431.00        0.00000        1.39838
   1432.00        0.00000        1.43549
   1433.00        0.00000        1.47285
   1434.00        0.00000        1.51047
   1435.00        0.00000        1.54829
   1436.00        0.00000        1.58629
   1437.00        0.00000        1.62445
   1438.00        0.00000        1.66272
   1439.00        0.00000        1.70108
   1440.00        0.00000        1.73950
   1441.00        0.00000        1.77794
   1442.00        0.00000        1.81639
   1443.00        0.00000        1.85480
   1444.00        0.00000        1.89314
   1445.00        0.00000        1.93138
   1446.00        0.00000        1.96948
   1447.00        0.00000        2.00743
   1448.00        0.00000        2.04520
   1449.00        0.00000        2.08273
   1450.00        0.00000        2.12001
   1451.00        0.00000        2.15701
   1452.00        0.00000        2.19371
   1453.00        0.00000        2.23006
   1454.00        0.00000        2.26604
   1455.00        0.00000        2.30164
   1456.00        0.00000        2.33681
   1457.00        0.00000        2.37154
   1458.00        0.00000        2.40579
   1459.00        0.00000        2.43958
   1460.00        0.00000        2.47282
   1461.00        0.00000        2.50555
   1462.00        0.00000        2.53772
   1463.00        0.00000        2.56934
   1464.00        0.00000        2.60034
   1465.00        0.00000        2.63075
   1466.00        0.00000        2.66055
   1467.00        0.00000        2.68973
   1468.00        0.00000        2.71825
   1469.00        0.00000        2.74612
   1470.00        0.00000        2.77333
   1471.00        0.00000        2.79988
   1472.00        0.00000        2.82574
   1473.00        0.00000        2.85095
   1474.00        0.00000        2.87546
   1475.00        0.00000        2.89929
   1476.00        0.00000        2.92244
   1477.00        0.00000        2.94492
   1478.00        0.00000        2.96671
   1479.00        0.00000        2.98782
   1480.00        0.00000        3.00827
   1481.00        0.00000        3.02806
   1482.00        0.00000        3.04718
   1483.00        0.00000        3.06567
   1484.00        0.00000        3.08351
   1485.00        0.00000        3.10074
   1486.00        0.00000        3.11736
   1487.00        0.00000        3.13336
   1488.00        0.00000        3.14880
   1489.00        0.00000        3.16367
   1490.00        0.00000        3.17796
   1491.00        0.00000        3.19174
   1492.00        0.00000        3.20500
   1493.00        0.00000        3.21776
   1494.00        0.00000        3.23004
   1495.00        0.00000        3.24187
   1496.00        0.00000        3.25323
   1497.00        0.00000        3.26421
   1498.00        0.00000        3.27477
   1499.00        0.00000        3.28496
   1500.00        0.00000        3.29478
   1501.00        0.00000        3.30429
   1502.00        0.00000        3.31348
   1503.00        0.00000        3.32239
   1504.00        0.00000        3.33102
   1505.00        0.00000        3.33942
   1506.00        0.00000        3.34760
   1507.00        0.00000        3.35556
   1508.00        0.00000        3.36336
   1509.00        0.00000        3.37099
   1510.00        0.00000        3.37849
   1511.00        0.00000        3.38588
   1512.00        0.00000        3.39316
   1513.00        0.00000        3.40038
   1514.00        0.00000        3.40753
   1515.00        0.00000        3.41464
   1516.00        0.00000        3.42172
   1517.00        0.00000        3.42880
   1518.00        0.00000        3.43590
   1519.00        0.00000        3.44302
   1520.00        0.00000        3.45018
   1521.00        0.00000        3.45738
   1522.00        0.00000        3.46466
   1523.00        0.00000        3.47202
   1524.00        0.00000        3.47945
   1525.00        0.00000        3.48698
   1526.00        0.00000        3.49463
   1527.00        0.00000        3.50238
   1528.00        0.00000        3.51024
   1529.00        0.00000        3.51823
   1530.00        0.00000        3.52635
   1531.00        0.00000        3.53459
   1532.00        0.00000        3.54298
   1533.00        0.00000        3.55148
   1534.00        0.00000        3.56013
   1535.00        0.00000        3.56891
   1536.00        0.00000        3.57780
   1537.00        0.00000        3.58684
   1538.00        0.00000        3.59598
   1539.00        0.00000        3.60524
   1540.00        0.00000        3.61461
   1541.00        0.00000        3.62408
   1542.00        0.00000        3.63364
   1543.00        0.00000        3.64326
   1544.00        0.00000        3.65297
   1545.00        0.00000        3.66273
   1546.00        0.00000        3.67255
   1547.00        0.00000        3.68239
   1548.00        0.00000        3.69225
   1549.00        0.00000        3.70212
   1550.00        0.00000        3.71198
   1551.00        0.00000        3.72179
   1552.00        0.00000        3.73157
   1553.00        0.00000        3.74129
   1554.00        0.00000        3.75093
   1555.00        0.00000        3.76048
   1556.00        0.00000        3.76990
   1557.00        0.00000        3.77921
   1558.00        0.00000        3.78835
   1559.00        0.00000        3.79730
   1560.00        0.00000        3.80609
   1561.00        0.00000        3.81465
   1562.00        0.00000        3.82298
   1563.00        0.00000        3.83107
   1564.00        0.00000        3.83888
   1565.00        0.00000        3.84641
   1566.00        0.00000        3.85362
   1567.00        0.00000        3.86052
   1568.00        0.00000        3.86707
   1569.00        0.00000        3.87325
   1570.00        0.00000        3.87906
   1571.00        0.00000        3.88446
   1572.00        0.00000        3.88945
   1573.00        0.00000        3.89401
   1574.00        0.00000        3.89812
   1575.00        0.00000        3.90176
   1576.00        0.00000        3.90494
   1577.00        0.00000        3.90762
   1578.00        0.00000        3.90981
   1579.00        0.00000        3.91147
   1580.00        0.00000        3.91260
   1581.00        0.00000        3.91321
   1582.00        0.00000        3.91325
   1583.00        0.00000        3.91275
   1584.00        0.00000        3.91170
   1585.00        0.00000        3.91006
   1586.00        0.00000        3.90787
   1587.00        0.00000        3.90508
   1588.00        0.00000        3.90172
   1589.00        0.00000        3.89777
   1590.00        0.00000        3.89323
   1591.00        0.00000        3.88811
   1592.00        0.00000        3.88239
   1593.00        0.00000        3.87607
   1594.00        0.00000        3.86917
   1595.00        0.00000        3.86169
   1596.00        0.00000        3.85364
   1597.00        0.00000        3.84500
   1598.00        0.00000        3.83580
   1599.00        0.00000        3.82603
   1600.00        0.00000        3.81570
   1601.00        0.00000        3.80484
   1602.00        0.00000        3.79344
   1603.00        0.00000        3.78152
   1604.00        0.00000        3.76910
   1605.00        0.00000        3.75618
   1606.00        0.00000        3.74278
   1607.00        0.00000        3.72893
   1608.00        0.00000        3.71461
   1609.00        0.00000        3.69987
   1610.00        0.00000        3.68472
   1611.00        0.00000        3.66917
   1612.00        0.00000        3.65324
   1613.00        0.00000        3.63696
   1614.00        0.00000        3.62033
   1615.00        0.00000        3.60339
   1616.00        0.00000        3.58615
   1617.00        0.00000        3.56863
   1618.00        0.00000        3.55086
   1619.00        0.00000        3.53285
   1620.00        0.00000        3.51462
   1621.00        0.00000        3.49620
   1622.00        0.00000        3.47760
   1623.00        0.00000        3.45886
   1624.00        0.00000        3.43997
   1625.00        0.00000        3.42097
   1626.00        0.00000        3.40190
   1627.00        0.00000        3.38274
   1628.00        0.00000        3.36353
   1629.00        0.00000        3.34430
   1630.00        0.00000        3.32504
   1631.00        0.00000        3.30580
   1632.00        0.00000        3.28659
   1633.00        0.00000        3.26741
   1634.00        0.00000        3.24831
   1635.00        0.00000        3.22928
   1636.00        0.00000        3.21034
   1637.00        0.00000        3.19151
   1638.00        0.00000        3.17282
   1639.00        0.00000        3.15427
   1640.00        0.00000        3.13586
   1641.00        0.00000        3.11765
   1642.00        0.00000        3.09959
   1643.00        0.00000        3.08174
   1644.00        0.00000        3.06410
   1645.00        0.00000        3.04669
   1646.00        0.00000        3.02950
   1647.00        0.00000        3.01254
   1648.00        0.00000        2.99583
   1649.00        0.00000        2.97939
   1650.00        0.00000        2.96321
   1651.00        0.00000        2.94730
   1652.00        0.00000        2.93167
   1653.00        0.00000        2.91634
   1654.00        0.00000        2.90128
   1655.00        0.00000        2.88654
   1656.00        0.00000        2.87207
   1657.00        0.00000        2.85793
   1658.00        0.00000        2.84409
   1659.00        0.00000        2.83055
   1660.00        0.00000        2.81734
   1661.00        0.00000        2.80444
   1662.00        0.00000        2.79185
   1663.00        0.00000        2.77959
   1664.00        0.00000        2.76764
   1665.00        0.00000        2.75601
   1666.00        0.00000        2.74471
   1667.00        0.00000        2.73370
   1668.00        0.00000        2.72304
   1669.00        0.00000        2.71268
   1670.00        0.00000        2.70262
   1671.00        0.00000        2.69289
   1672.00        0.00000        2.68347
   1673.00        0.00000        2.67435
   1674.00        0.00000        2.66554
   1675.00        0.00000        2.65703
   1676.00        0.00000        2.64882
   1677.00        0.00000        2.64091
   1678.00        0.00000        2.63330
   1679.00        0.00000        2.62598
   1680.00        0.00000        2.61893
   1681.00        0.00000        2.61218
   1682.00        0.00000        2.60570
   1683.00        0.00000        2.59950
   1684.00        0.00000        2.59358
   1685.00        0.00000        2.58792
   1686.00        0.00000        2.58253
   1687.00        0.00000        2.57741
   1688.00        0.00000        2.57253
   1689.00        0.00000        2.56790
   1690.00        0.00000        2.56354
   1691.00        0.00000        2.55942
   1692.00        0.00000        2.55553
   1693.00        0.00000        2.55188
   1694.00        0.00000        2.54848
   1695.00        0.00000        2.54529
   1696.00        0.00000        2.54234
   1697.00        0.00000        2.53961
   1698.00        0.00000        2.53709
   1699.00        0.00000        2.53481
   1700.00        0.00000        2.53271
   1701.00        0.00000        2.53084
   1702.00        0.00000        2.52917
   1703.00        0.00000        2.52769
   1704.00        0.00000        2.52643
   1705.00        0.00000        2.52536
   1706.00        0.00000        2.52448
   1707.00        0.00000        2.52379
   1708.00        0.00000        2.52328
   1709.00        0.00000        2.52296
   1710.00        0.00000        2.52283
   1711.00        0.00000        2.52286
   1712.00        0.00000        2.52309
   1713.00        0.00000        2.52347
   1714.00        0.00000        2.52405
   1715.00        0.00000        2.52478
   1716.00        0.00000        2.52568
   1717.00        0.00000        2.52675
   1718.00        0.00000        2.52798
   1719.00        0.00000        2.52937
   1720.00        0.00000        2.53093
   1721.00        0.00000        2.53264
   1722.00        0.00000        2.53452
   1723.00        0.00000        2.53654
   1724.00        0.00000        2.53871
   1725.00        0.00000        2.54105
   1726.00        0.00000        2.54353
   1727.00        0.00000        2.54616
   1728.00        0.00000        2.54893
   1729.00        0.00000        2.55185
   1730.00        0.00000        2.55493
   1731.00        0.00000        2.55814
   1732.00        0.00000        2.56149
   1733.00        0.00000        2.56497
   1734.00        0.00000        2.56860
   1735.00        0.00000        2.57237
   1736.00        0.00000        2.57628
   1737.00        0.00000        2.58032
   1738.00        0.00000        2.58449
   1739.00        0.00000        2.58879
   1740.00        0.00000        2.59322
   1741.00        0.00000        2.59778
   1742.00        0.00000        2.60246
   1743.00        0.00000        2.60727
   1744.00        0.00000        2.61220
   1745.00        0.00000        2.61726
   1746.00        0.00000        2.62242
   1747.00        0.00000        2.62772
   1748.00        0.00000        2.63312
   1749.00        0.00000        2.63863
   1750.00        0.00000        2.64424
   1751.00        0.00000        2.64998
   1752.00        0.00000        2.65581
   1753.00        0.00000        2.66174
   1754.00        0.00000        2.66777
   1755.00        0.00000        2.67390
   1756.00        0.00000        2.68013
   1757.00        0.00000        2.68645
   1758.00        0.00000        2.69284
   1759.00        0.00000        2.69933
   1760.00        0.00000        2.70590
   1761.00        0.00000        2.71254
   1762.00        0.00000        2.71927
   1763.00        0.00000        2.72606
   1764.00        0.00000        2.73291
   1765.00        0.00000        2.73984
   1766.00        0.00000        2.74683
   1767.00        0.00000        2.75386
   1768.00        0.00000        2.76096
   1769.00        0.00000        2.76811
   1770.00        0.00000        2.77530
   1771.00        0.00000        2.78253
   1772.00        0.00000        2.78979
   1773.00        0.00000        2.79710
   1774.00        0.00000        2.80444
   1775.00        0.00000        2.81181
   1776.00        0.00000        2.81920
   1777.00        0.00000        2.82660
   1778.00        0.00000        2.83403
   1779.00        0.00000        2.84146
   1780.00        0.00000        2.84891
   1781.00        0.00000        2.85635
   1782.00        0.00000        2.86380
   1783.00        0.00000        2.87125
   1784.00        0.00000        2.87868
   1785.00        0.00000        2.88609
   1786.00        0.00000        2.89351
   1787.00        0.00000        2.90089
   1788.00        0.00000        2.90826
   1789.00        0.00000        2.91560
   1790.00        0.00000        2.92291
   1791.00        0.00000        2.93019
   1792.00        0.00000        2.93744
   1793.00        0.00000        2.94464
   1794.00        0.00000        2.95178
   1795.00        0.00000        2.95889
   1796.00        0.00000        2.96594
   1797.00        0.00000        2.97295
   1798.00        0.00000        2.97989
   1799.00        0.00000        2.98676
   1800.00        0.00000        2.99356
   1801.00        0.00000        3.00031
   1802.00        0.00000        3.00696
   1803.00        0.00000        3.01355
   1804.00        0.00000        3.02005
   1805.00        0.00000        3.02647
   1806.00        0.00000        3.03279
   1807.00        0.00000        3.03903
   1808.00        0.00000        3.04517
   1809.00        0.00000        3.05121
   1810.00        0.00000        3.05713
   1811.00        0.00000        3.06294
   1812.00        0.00000        3.06865
   1813.00        0.00000        3.07422
   1814.00        0.00000        3.07967
   1815.00        0.00000        3.08499
   1816.00        0.00000        3.09018
   1817.00        0.00000        3.09525
   1818.00        0.00000        3.10016
   1819.00        0.00000        3.10492
   1820.00        0.00000        3.10954
   1821.00        0.00000        3.11401
   1822.00        0.00000        3.11832
   1823.00        0.00000        3.12248
   1824.00        0.00000        3.12646
   1825.00        0.00000        3.13028
   1826.00        0.00000        3.13394
   1827.00        0.00000        3.13741
   1828.00        0.00000        3.14070
   1829.00        0.00000        3.14381
   1830.00        0.00000        3.14674
   1831.00        0.00000        3.14948
   1832.00        0.00000        3.15202
   1833.00        0.00000        3.15436
   1834.00        0.00000        3.15651
   1835.00        0.00000        3.15845
   1836.00        0.00000        3.16017
   1837.00        0.00000        3.16168
   1838.00        0.00000        3.16298
   1839.00        0.00000        3.16406
   1840.00        0.00000        3.16492
   1841.00        0.00000        3.16554
   1842.00        0.00000        3.16592
   1843.00        0.00000        3.16609
   1844.00        0.00000        3.16600
   1845.00        0.00000        3.16568
   1846.00        0.00000        3.16510
   1847.00        0.00000        3.16428
   1848.00        0.00000        3.16321
   1849.00        0.00000        3.16187
   1850.00        0.00000        3.16028
   1851.00        0.00000        3.15842
   1852.00        0.00000        3.15628
   1853.00        0.00000        3.15387
   1854.00        0.00000        3.15118
   1855.00        0.00000        3.14822
   1856.00        0.00000        3.14499
   1857.00        0.00000        3.14145
   1858.00        0.00000        3.13762
   1859.00        0.00000        3.13350
   1860.00        0.00000        3.12909
   1861.00        0.00000        3.12436
   1862.00        0.00000        3.11934
   1863.00        0.00000        3.11400
   1864.00        0.00000        3.10835
   1865.00        0.00000        3.10240
   1866.00        0.00000        3.09612
   1867.00        0.00000        3.08951
   1868.00        0.00000        3.08260
   1869.00        0.00000        3.07533
   1870.00        0.00000        3.06775
   1871.00        0.00000        3.05984
   1872.00        0.00000        3.05159
   1873.00        0.00000        3.04300
   1874.00        0.00000        3.03407
   1875.00        0.00000        3.02481
   1876.00        0.00000        3.01520
   1877.00        0.00000        3.00523
   1878.00        0.00000        2.99493
   1879.00        0.00000        2.98428
   1880.00        0.00000        2.97327
   1881.00        0.00000        2.96191
   1882.00        0.00000        2.95021
   1883.00        0.00000        2.93816
   1884.00        0.00000        2.92575
   1885.00        0.00000        2.91299
   1886.00        0.00000        2.89989
   1887.00        0.00000        2.88643
   1888.00        0.00000        2.87262
   1889.00        0.00000        2.85846
   1890.00        0.00000        2.84395
   1891.00        0.00000        2.82910
   1892.00        0.00000        2.81389
   1893.00        0.00000        2.79836
   1894.00        0.00000        2.78247
   1895.00        0.00000        2.76625
   1896.00        0.00000        2.74971
   1897.00        0.00000        2.73282
   1898.00        0.00000        2.71561
   1899.00        0.00000        2.69807
   1900.00        0.00000        2.68024
   1901.00        0.00000        2.66206
   1902.00        0.00000        2.64359
   1903.00        0.00000        2.62480
   1904.00        0.00000        2.60573
   1905.00        0.00000        2.58635
   1906.00        0.00000        2.56668
   1907.00        0.00000        2.54674
   1908.00        0.00000        2.52652
   1909.00        0.00000        2.50603
   1910.00        0.00000        2.48528
   1911.00        0.00000        2.46428
   1912.00        0.00000        2.44302
   1913.00        0.00000        2.42152
   1914.00        0.00000        2.39980
   1915.00        0.00000        2.37784
   1916.00        0.00000        2.35567
   1917.00        0.00000        2.33328
   1918.00        0.00000        2.31070
   1919.00        0.00000        2.28793
   1920.00        0.00000        2.26497
   1921.00        0.00000        2.24184
   1922.00        0.00000        2.21854
   1923.00        0.00000        2.19508
   1924.00        0.00000        2.17148
   1925.00        0.00000        2.14772
   1926.00        0.00000        2.12384
   1927.00        0.00000        2.09985
   1928.00        0.00000        2.07573
   1929.00        0.00000        2.05151
   1930.00        0.00000        2.02721
   1931.00        0.00000        2.00279
   1932.00        0.00000        1.97832
   1933.00        0.00000        1.95377
   1934.00        0.00000        1.92917
   1935.00        0.00000        1.90451
   1936.00        0.00000        1.87981
   1937.00        0.00000        1.85506
   1938.00        0.00000        1.83029
   1939.00        0.00000        1.80551
   1940.00        0.00000        1.78072
   1941.00        0.00000        1.75592
   1942.00        0.00000        1.73112
   1943.00        0.00000        1.70634
   1944.00        0.00000        1.68158
   1945.00        0.00000        1.65685
   1946.00        0.00000        1.63214
   1947.00        0.00000        1.60748
   1948.00        0.00000        1.58287
   1949.00        0.00000        1.55832
   1950.00        0.00000        1.53381
   1951.00        0.00000        1.50938
   1952.00        0.00000        1.48502
   1953.00        0.00000        1.46072
   1954.00        0.00000        1.43652
   1955.00        0.00000        1.41240
   1956.00        0.00000        1.38837
   1957.00        0.00000        1.36444
   1958.00        0.00000        1.34061
   1959.00        0.00000        1.31688
   1960.00        0.00000        1.29326
   1961.00        0.00000        1.26976
   1962.00        0.00000        1.24637
   1963.00        0.00000        1.22310
   1964.00        0.00000        1.19994
   1965.00        0.00000        1.17691
   1966.00        0.00000        1.15401
   1967.00        0.00000        1.13124
   1968.00        0.00000        1.10860
   1969.00        0.00000        1.08609
   1970.00        0.00000        1.06372
   1971.00        0.00000        1.04149
   1972.00        0.00000        1.01939
   1973.00        0.00000        0.99744
   1974.00        0.00000        0.97562
   1975.00        0.00000        0.95393
   1976.00        0.00000        0.93240
   1977.00        0.00000        0.91101
   1978.00        0.00000        0.88977
   1979.00        0.00000        0.86867
   1980.00        0.00000        0.84770
   1981.00        0.00000        0.82689
   1982.00        0.00000        0.80621
   1983.00        0.00000        0.78569
   1984.00        0.00000        0.76530
   1985.00        0.00000        0.74506
   1986.00        0.00000        0.72496
   1987.00        0.00000        0.70502
   1988.00        0.00000        0.68521
   1989.00        0.00000        0.66554
   1990.00        0.00000        0.64601
   1991.00        0.00000        0.62663
   1992.00        0.00000        0.60739
   1993.00        0.00000        0.58830
   1994.00        0.00000        0.56934
   1995.00        0.00000        0.55052
   1996.00        0.00000        0.53185
   1997.00        0.00000        0.51331
   1998.00        0.00000        0.49492
   1999.00        0.00000        0.47665
   2000.00        0.00000        0.45854
   2001.00        0.00000        0.44057
   2002.00        0.00000        0.42273
   2003.00        0.00000        0.40503
   2004.00        0.00000        0.38748
   2005.00        0.00000        0.37006
   2006.00        0.00000        0.35278
   2007.00        0.00000        0.33563
   2008.00        0.00000        0.31863
   2009.00        0.00000        0.30177
   2010.00        0.00000        0.28506
   2011.00        0.00000        0.26849
   2012.00        0.00000        0.25206
   2013.00        0.00000        0.23576
   2014.00        0.00000        0.21962
   2015.00        0.00000        0.20361
   2016.00        0.00000        0.18776
   2017.00        0.00000        0.17206
   2018.00        0.00000        0.15649
   2019.00        0.00000        0.14108
   2020.00        0.00000        0.12582
   2021.00        0.00000        0.11072
   2022.00        0.00000        0.09575
   2023.00        0.00000        0.08095
   2024.00        0.00000        0.06630
   2025.00        0.00000        0.05180
   2026.00        0.00000        0.03748
   2027.00        0.00000        0.02328
   2028.00        0.00000        0.00928
   2029.00        0.00000       -0.00458
   2030.00        0.00000        0.29211
   2031.00        0.00000        0.28081
   2032.00        0.00000        0.26968
   2033.00        0.00000        0.25873
   2034.00        0.00000        0.24794
   2035.00        0.00000        0.23734
   2036.00        0.00000        0.22691
   2037.00        0.00000        0.21666
   2038.00        0.00000        0.20659
   2039.00        0.00000        0.19670
   2040.00        0.00000        0.18698
   2041.00        0.00000        0.17743
   2042.00        0.00000        0.16806
   2043.00        0.00000        0.15886
   2044.00        0.00000        0.14983
   2045.00        0.00000        0.14096
   2046.00        0.00000        0.13226
   2047.00        0.00000        0.12372
   2048.00        0.00000        0.11534
   2049.00        0.00000        0.10712
   2050.00        0.00000        0.09906
   2051.00        0.00000        0.09114
   2052.00        0.00000        0.08336
   2053.00        0.00000        0.07573
   2054.00        0.00000        0.06825
   2055.00        0.00000        0.06090
   2056.00        0.00000        0.05367
   2057.00        0.00000        0.04655
   2058.00        0.00000        0.03958
   2059.00        0.00000        0.03271
   2060.00        0.00000        0.02596
   2061.00        0.00000        0.01930
   2062.00        0.00000        0.01274
   2063.00        0.00000        0.00627
   2064.00        0.00000       -0.00011
   2065.00        0.00000       -0.00639
   2066.00        0.00000       -0.01262
   2067.00        0.00000       -0.01877
   2068.00        0.00000       -0.02486
   2069.00        0.00000       -0.03088
   2070.00        0.00000       -0.03687
   2071.00        0.00000       -0.04279
   2072.00        0.00000       -0.04869
   2073.00        0.00000       -0.05455
   2074.00        0.00000       -0.06038
   2075.00        0.00000       -0.06619
   2076.00        0.00000       -0.07199
   2077.00        0.00000       -0.07777
   2078.00        0.00000       -0.08356
   2079.00        0.00000       -0.08934
   2080.00        0.00000       -0.09512
   2081.00        0.00000       -0.10092
   2082.00        0.00000       -0.10675
   2083.00        0.00000       -0.11259
   2084.00        0.00000       -0.11845
   2085.00        0.00000       -0.12434
   2086.00        0.00000       -0.13028
   2087.00        0.00000       -0.13625
   2088.00        0.00000       -0.14226
   2089.00        0.00000       -0.14832
   2090.00        0.00000       -0.15442
   2091.00        0.00000       -0.16058
   2092.00        0.00000       -0.16678
   2093.00        0.00000       -0.17305
   2094.00        0.00000       -0.17937
   2095.00        0.00000       -0.18575
   2096.00        0.00000       -0.19218
   2097.00        0.00000       -0.19868
   2098.00        0.00000       -0.20525
   2099.00        0.00000       -0.21187
   2100.00        0.00000       -0.21854
   2101.00        0.00000       -0.22528
   2102.00        0.00000       -0.23207
   2103.00        0.00000       -0.23892
   2104.00        0.00000       -0.24583
   2105.00        0.00000       -0.25279
   2106.00        0.00000       -0.25980
   2107.00        0.00000       -0.26685
   2108.00        0.00000       -0.27394
   2109.00        0.00000       -0.28108
   2110.00        0.00000       -0.28825
   2111.00        0.00000       -0.29544
   2112.00        0.00000       -0.30267
   2113.00        0.00000       -0.30991
   2114.00        0.00000       -0.31717
   2115.00        0.00000       -0.32443
   2116.00        0.00000       -0.33170
   2117.00        0.00000       -0.33896
   2118.00        0.00000       -0.34621
   2119.00        0.00000       -0.35342
   2120.00        0.00000       -0.36063
   2121.00        0.00000       -0.36780
   2122.00        0.00000       -0.37492
   2123.00        0.00000       -0.38200
   2124.00        0.00000       -0.38904
   2125.00        0.00000       -0.39598
   2126.00        0.00000       -0.40286
   2127.00        0.00000       -0.40967
   2128.00        0.00000       -0.41638
   2129.00        0.00000       -0.42299
   2130.00        0.00000       -0.42949
   2131.00        0.00000       -0.43587
   2132.00        0.00000       -0.44212
   2133.00        0.00000       -0.44826
   2134.00        0.00000       -0.45424
   2135.00        0.00000       -0.46007
   2136.00        0.00000       -0.46573
   2137.00        0.00000       -0.47124
   2138.00        0.00000       -0.47655
   2139.00        0.00000       -0.48169
   2140.00        0.00000       -0.48665
   2141.00        0.00000       -0.49139
   2142.00        0.00000       -0.49594
   2143.00        0.00000       -0.50026
   2144.00        0.00000       -0.50438
   2145.00        0.00000       -0.50826
   2146.00        0.00000       -0.51190
   2147.00        0.00000       -0.51532
   2148.00        0.00000       -0.51848
   2149.00        0.00000       -0.52141
   2150.00        0.00000       -0.52406
   2151.00        0.00000       -0.52647
   2152.00        0.00000       -0.52863
   2153.00        0.00000       -0.53050
   2154.00        0.00000       -0.53214
   2155.00        0.00000       -0.53348
   2156.00        0.00000       -0.53456
   2157.00        0.00000       -0.53537
   2158.00        0.00000       -0.53590
   2159.00        0.00000       -0.53616
   2160.00        0.00000       -0.53616
   2161.00        0.00000       -0.53589
   2162.00        0.00000       -0.53534
   2163.00        0.00000       -0.53452
   2164.00        0.00000       -0.53345
   2165.00        0.00000       -0.53210
   2166.00        0.00000       -0.53050
   2167.00        0.00000       -0.52864
   2168.00        0.00000       -0.52655
   2169.00        0.00000       -0.52420
   2170.00        0.00000       -0.52162
   2171.00        0.00000       -0.51880
   2172.00        0.00000       -0.51576
   2173.00        0.00000       -0.51251
   2174.00        0.00000       -0.50903
   2175.00        0.00000       -0.50537
   2176.00        0.00000       -0.50151
   2177.00        0.00000       -0.49747
   2178.00        0.00000       -0.49324
   2179.00        0.00000       -0.48886
   2180.00        0.00000       -0.48433
   2181.00        0.00000       -0.47964
   2182.00        0.00000       -0.47482
   2183.00        0.00000       -0.46989
   2184.00        0.00000       -0.46484
   2185.00        0.00000       -0.45970
   2186.00        0.00000       -0.45447
   2187.00        0.00000       -0.44916
   2188.00        0.00000       -0.44380
   2189.00        0.00000       -0.43837
   2190.00        0.00000       -0.43292
   2191.00        0.00000       -0.42744
   2192.00        0.00000       -0.42195
   2193.00        0.00000       -0.41646
   2194.00        0.00000       -0.41100
   2195.00        0.00000       -0.40555
   2196.00        0.00000       -0.40015
   2197.00        0.00000       -0.39479
   2198.00        0.00000       -0.38951
   2199.00        0.00000       -0.38432
   2200.00        0.00000       -0.37921
   2201.00        0.00000       -0.37421
   2202.00        0.00000       -0.36932
   2203.00        0.00000       -0.36456
   2204.00        0.00000       -0.35994
   2205.00        0.00000       -0.35548
   2206.00        0.00000       -0.35118
   2207.00        0.00000       -0.34705
   2208.00        0.00000       -0.34309
   2209.00        0.00000       -0.33934
   2210.00        0.00000       -0.33578
   2211.00        0.00000       -0.33244
   2212.00        0.00000       -0.32932
   2213.00        0.00000       -0.32642
   2214.00        0.00000       -0.32375
   2215.00        0.00000       -0.32132
   2216.00        0.00000       -0.31914
   2217.00        0.00000       -0.31721
   2218.00        0.00000       -0.31554
   2219.00        0.00000       -0.31413
   2220.00        0.00000       -0.31297
   2221.00        0.00000       -0.31209
   2222.00        0.00000       -0.31148
   2223.00        0.00000       -0.31114
   2224.00        0.00000       -0.31107
   2225.00        0.00000       -0.31126
   2226.00        0.00000       -0.31174
   2227.00        0.00000       -0.31247
   2228.00        0.00000       -0.31349
   2229.00        0.00000       -0.31476
   2230.00        0.00000       -0.31630
   2231.00        0.00000       -0.31810
   2232.00        0.00000       -0.32016
   2233.00        0.00000       -0.32248
   2234.00        0.00000       -0.32503
   2235.00        0.00000       -0.32784
   2236.00        0.00000       -0.33086
   2237.00        0.00000       -0.33412
   2238.00        0.00000       -0.33760
   2239.00        0.00000       -0.34131
   2240.00        0.00000       -0.34520
   2241.00        0.00000       -0.34930
   2242.00        0.00000       -0.35358
   2243.00        0.00000       -0.35805
   2244.00        0.00000       -0.36267
   2245.00        0.00000       -0.36746
   2246.00        0.00000       -0.37241
   2247.00        0.00000       -0.37749
   2248.00        0.00000       -0.38268
   2249.00        0.00000       -0.38800
   2250.00        0.00000       -0.39342
   2251.00        0.00000       -0.39894
   2252.00        0.00000       -0.40454
   2253.00        0.00000       -0.41020
   2254.00        0.00000       -0.41594
   2255.00        0.00000       -0.42171
   2256.00        0.00000       -0.42752
   2257.00        0.00000       -0.43335
   2258.00        0.00000       -0.43921
   2259.00        0.00000       -0.44505
   2260.00        0.00000       -0.45090
   2261.00        0.00000       -0.45671
   2262.00        0.00000       -0.46249
   2263.00        0.00000       -0.46823
   2264.00        0.00000       -0.47392
   2265.00        0.00000       -0.47955
   2266.00        0.00000       -0.48511
   2267.00        0.00000       -0.49057
   2268.00        0.00000       -0.49596
   2269.00        0.00000       -0.50122
   2270.00        0.00000       -0.50638
   2271.00        0.00000       -0.51143
   2272.00        0.00000       -0.51634
   2273.00        0.00000       -0.52112
   2274.00        0.00000       -0.52576
   2275.00        0.00000       -0.53024
   2276.00        0.00000       -0.53456
   2277.00        0.00000       -0.53873
   2278.00        0.00000       -0.54272
   2279.00        0.00000       -0.54655
   2280.00        0.00000       -0.55019
   2281.00        0.00000       -0.55365
   2282.00        0.00000       -0.55693
   2283.00        0.00000       -0.56001
   2284.00        0.00000       -0.56290
   2285.00        0.00000       -0.56560
   2286.00        0.00000       -0.56808
   2287.00        0.00000       -0.57039
   2288.00        0.00000       -0.57248
   2289.00        0.00000       -0.57437
   2290.00        0.00000       -0.57607
   2291.00        0.00000       -0.57756
   2292.00        0.00000       -0.57884
   2293.00        0.00000       -0.57994
   2294.00        0.00000       -0.58083
   2295.00        0.00000       -0.58151
   2296.00        0.00000       -0.58202
   2297.00        0.00049       -0.58232
   2298.00        0.00098       -0.58244
   2299.00        0.00146       -0.58237
   2300.00        0.00195       -0.58211
   2301.00        0.00244       -0.58168
   2302.00        0.00293       -0.58107
   2303.00        0.00342       -0.58029
   2304.00        0.00391       -0.57935
   2305.00        0.00439       -0.57823
   2306.00        0.00488       -0.57697
   2307.00        0.00537       -0.57555
   2308.00        0.00586       -0.57397
   2309.00        0.00635       -0.57228
   2310.00        0.00684       -0.57043
   2311.00        0.00732       -0.56847
   2312.00        0.00781       -0.56638
   2313.00        0.00830       -0.56418
   2314.00        0.00879       -0.56186
   2315.00        0.00928       -0.55943
   2316.00        0.00977       -0.55692
   2317.00        0.01025       -0.55431
   2318.00        0.01074       -0.55161
   2319.00        0.01123       -0.54884
   2320.00        0.01172       -0.54599
   2321.00        0.01221       -0.54309
   2322.00        0.01270       -0.54012
   2323.00        0.01318       -0.53709
   2324.00        0.01367       -0.53403
   2325.00        0.01416       -0.53093
   2326.00        0.01465       -0.52779
   2327.00        0.01514       -0.52461
   2328.00        0.01562       -0.52142
   2329.00        0.01611       -0.51822
   2330.00        0.01660       -0.51501
   2331.00        0.01709       -0.68814
   2332.00        0.01758       -0.68544
   2333.00        0.01807       -0.68274
   2334.00        0.01855       -0.68002
   2335.00        0.01904       -0.67732
   2336.00        0.01953       -0.67461
   2337.00        0.02002       -0.67192
   2338.00        0.02051       -0.66924
   2339.00        0.02051       -0.66658
   2340.00        0.02051       -0.66393
   2341.00        0.02051       -0.66132
   2342.00        0.02051       -0.65871
   2343.00        0.02051       -0.65614
   2344.00        0.02051       -0.65359
   2345.00        0.02051       -0.65108
   2346.00        0.02051       -0.64861
   2347.00        0.02051       -0.64615
   2348.00        0.02051       -0.64374
   2349.00        0.02051       -0.64136
   2350.00        0.02051       -0.63902
   2351.00        0.02051       -0.63672
   2352.00        0.02051       -0.63446
   2353.00        0.02051       -0.63223
   2354.00        0.02051       -0.63004
   2355.00        0.02051       -0.62788
   2356.00        0.02051       -0.62576
   2357.00        0.02051       -0.62369
   2358.00        0.02051       -0.62164
   2359.00        0.02051       -0.61964
   2360.00        0.02051       -0.61768
   2361.00        0.02051       -0.61574
   2362.00        0.02051       -0.61383
   2363.00        0.02051       -0.61195
   2364.00        0.02051       -0.61011
   2365.00        0.02051       -0.60829
   2366.00        0.02051       -0.60651
   2367.00        0.02051       -0.60474
   2368.00        0.02051       -0.60300
   2369.00        0.02051       -0.60127
   2370.00        0.02051       -0.59956
   2371.00        0.02051       -0.59787
   2372.00        0.02051       -0.59618
   2373.00        0.02051       -0.59451
   2374.00        0.02051       -0.59283
   2375.00        0.02051       -0.59117
   2376.00        0.02051       -0.58952
   2377.00        0.02051       -0.58786
   2378.00        0.02051       -0.58620
   2379.00        0.02051       -0.58453
   2380.00        0.02051       -0.58286
   2381.00        0.02051       -0.58118
   2382.00        0.02051       -0.57948
   2383.00        0.02051       -0.57777
   2384.00        0.02051       -0.57605
   2385.00        0.02051       -0.57430
   2386.00        0.02051       -0.57254
   2387.00        0.02051       -0.57076
   2388.00        0.02051       -0.56894
   2389.00        0.02051       -0.56711
   2390.00        0.02051       -0.56523
   2391.00        0.02051       -0.56334
   2392.00        0.02051       -0.56140
   2393.00        0.02051       -0.55945
   2394.00        0.02051       -0.55745
   2395.00        0.02051       -0.55540
   2396.00        0.02051       -0.55333
   2397.00        0.02051       -0.55122
   2398.00        0.02051       -0.54906
   2399.00        0.02051       -0.54686
   2400.00        0.02051       -0.54462
   2401.00        0.02051       -0.54233
   2402.00        0.02051       -0.54001
   2403.00        0.02051       -0.53763
   2404.00        0.02051       -0.53520
   2405.00        0.02051       -0.53273
   2406.00        0.02051       -0.53021
   2407.00        0.02051       -0.52765
   2408.00        0.02051       -0.52504
   2409.00        0.02051       -0.52238
   2410.00        0.02051       -0.51967
   2411.00        0.02051       -0.51692
   2412.00        0.02051       -0.51411
   2413.00        0.02051       -0.51128
   2414.00        0.02051       -0.50838
   2415.00        0.02051       -0.50545
   2416.00        0.02051       -0.50247
   2417.00        0.02051       -0.49944
   2418.00        0.02051       -0.49637
   2419.00        0.02051       -0.49327
   2420.00        0.02051       -0.49011
   2421.00        0.02051       -0.48692
   2422.00        0.02051       -0.48370
   2423.00        0.02051       -0.48044
   2424.00        0.02051       -0.47716
   2425.00        0.02051       -0.47382
   2426.00        0.02051       -0.47046
   2427.00        0.02051       -0.46707
   2428.00        0.02051       -0.46367
   2429.00        0.02051       -0.46022
   2430.00        0.02051       -0.45676
   2431.00        0.02051       -0.45328
   2432.00        0.02051       -0.44977
   2433.00        0.02051       -0.44626
   2434.00        0.02051       -0.44272
   2435.00        0.02051       -0.43918
   2436.00        0.02051       -0.43561
   2437.00        0.02051       -0.43205
   2438.00        0.02051       -0.42848
   2439.00        0.02051       -0.42490
   2440.00        0.02051       -0.42133
   2441.00        0.02051       -0.41776
   2442.00        0.02051       -0.41418
   2443.00        0.02051       -0.41061
   2444.00        0.02051       -0.40706
   2445.00        0.02051       -0.40352
   2446.00        0.02051       -0.39998
   2447.00        0.02051       -0.39645
   2448.00        0.02051       -0.39296
   2449.00        0.02051       -0.38947
   2450.00        0.02051       -0.38600
   2451.00        0.02051       -0.38257
   2452.00        0.02051       -0.37915
   2453.00        0.02051       -0.37576
   2454.00        0.02051       -0.37241
   2455.00        0.02051       -0.36908
   2456.00        0.02100       -0.36577
   2457.00        0.02148       -0.36250
   2458.00        0.02197       -0.35927
   2459.00        0.02246       -0.35608
   2460.00        0.02246       -0.35292
   2461.00        0.02246       -0.34979
   2462.00        0.02246       -0.34671
   2463.00        0.02246       -0.34367
   2464.00        0.02246       -0.34067
   2465.00        0.02246       -0.33769
   2466.00        0.02246       -0.33478
   2467.00        0.02246       -0.33189
   2468.00        0.02246       -0.32906
   2469.00        0.02246       -0.32625
   2470.00        0.02246       -0.32349
   2471.00        0.02246       -0.32077
   2472.00        0.02246       -0.31810
   2473.00        0.02246       -0.31546
   2474.00        0.02246       -0.31287
   2475.00        0.02246       -0.31030
   2476.00        0.02246       -0.30779
   2477.00        0.02246       -0.30530
   2478.00        0.02246       -0.30286
   2479.00        0.02246       -0.30045
   2480.00        0.02246       -0.29807
   2481.00        0.02246       -0.29572
   2482.00        0.02246       -0.29340
   2483.00        0.02246       -0.29111
   2484.00        0.02246       -0.28885
   2485.00        0.02246       -0.28662
   2486.00        0.02246       -0.28439
   2487.00        0.02246       -0.28221
   2488.00        0.02246       -0.28003
   2489.00        0.02246       -0.27788
   2490.00        0.02246       -0.27574
   2491.00        0.02246       -0.27361
   2492.00        0.02246       -0.27148
   2493.00        0.02246       -0.26936
   2494.00        0.02246       -0.26726
   2495.00        0.02246       -0.26514
   2496.00        0.02246       -0.26303
   2497.00        0.02246       -0.26091
   2498.00        0.02246       -0.25879
   2499.00        0.02246       -0.25665
   2500.00        0.02246       -0.25450
   2501.00        0.02246       -0.25235
   2502.00        0.02246       -0.25017
   2503.00        0.02246       -0.24797
   2504.00        0.02246       -0.24574
   2505.00        0.02246       -0.24348
   2506.00        0.02246       -0.24121
   2507.00        0.02246       -0.23891
   2508.00        0.02246       -0.23656
   2509.00        0.02246       -0.23418
   2510.00        0.02246       -0.23175
   2511.00        0.02246       -0.22929
   2512.00        0.02246       -0.22681
   2513.00        0.02246       -0.22426
   2514.00        0.02246       -0.22166
   2515.00        0.02246       -0.21902
   2516.00        0.02246       -0.21634
   2517.00        0.02246       -0.21359
   2518.00        0.02246       -0.21080
   2519.00        0.02246       -0.20796
   2520.00        0.02246       -0.20506
   2521.00        0.02246       -0.20210
   2522.00        0.02246       -0.19908
   2523.00        0.02246       -0.19600
   2524.00        0.02246       -0.19287
   2525.00        0.02246       -0.18968
   2526.00        0.02246       -0.18642
   2527.00        0.02246       -0.18311
   2528.00        0.02246       -0.17973
   2529.00        0.02246       -0.17630
   2530.00        0.02246       -0.17281
   2531.00        0.02246       -0.16925
   2532.00        0.02246       -0.16565
   2533.00        0.02246       -0.16197
   2534.00        0.02246       -0.15825
   2535.00        0.02246       -0.15448
   2536.00        0.02246       -0.15065
   2537.00        0.02246       -0.14676
   2538.00        0.02246       -0.14282
   2539.00        0.02246       -0.13884
   2540.00        0.02246       -0.13481
   2541.00        0.02246       -0.13074
   2542.00        0.02246       -0.12662
   2543.00        0.02246       -0.12247
   2544.00        0.02246       -0.11826
   2545.00        0.02246       -0.11403
   2546.00        0.02246       -0.10976
   2547.00        0.02246       -0.10545
   2548.00        0.02246       -0.10112
   2549.00        0.02246       -0.09677
   2550.00        0.02246       -0.09239
   2551.00        0.02246       -0.08798
   2552.00        0.02246       -0.08357
   2553.00        0.02246       -0.07915
   2554.00        0.02246       -0.07471
   2555.00        0.02246       -0.07027
   2556.00        0.02246       -0.06581
   2557.00        0.02246       -0.06137
   2558.00        0.02246       -0.05693
   2559.00        0.02246       -0.05251
   2560.00        0.02246       -0.04808
   2561.00        0.02246       -0.04369
   2562.00        0.02246       -0.03929
   2563.00        0.02246       -0.03493
   2564.00        0.02246       -0.03059
   2565.00        0.02295       -0.02629
   2566.00        0.02344       -0.02202
   2567.00        0.02393       -0.01778
   2568.00        0.02441       -0.01358
   2569.00        0.02490       -0.00943
   2570.00        0.02539       -0.00533
   2571.00        0.02588       -0.00127
   2572.00        0.02637        0.00275
   2573.00        0.02637        0.00670
   2574.00        0.02637        0.01060
   2575.00        0.02637        0.01443
   2576.00        0.02637        0.01822
   2577.00        0.02637        0.02193
   2578.00        0.02637        0.02557
   2579.00        0.02637        0.02916
   2580.00        0.02637        0.03267
   2581.00        0.02637        0.03612
   2582.00        0.02637        0.03947
   2583.00        0.02637        0.04277
   2584.00        0.02637        0.04601
   2585.00        0.02637        0.04915
   2586.00        0.02637        0.05223
   2587.00        0.02637        0.05522
   2588.00        0.02637        0.05815
   2589.00        0.02637        0.06100
   2590.00        0.02637        0.06378
   2591.00        0.02637        0.06648
   2592.00        0.02637        0.06911
   2593.00        0.02637        0.07166
   2594.00        0.02637        0.07414
   2595.00        0.02637        0.07655
   2596.00        0.02637        0.07890
   2597.00        0.02637        0.08118
   2598.00        0.02637        0.08339
   2599.00        0.02637        0.08554
   2600.00        0.02637        0.08763
   2601.00        0.02637        0.08966
   2602.00        0.02637        0.09163
   2603.00        0.02637        0.09355
   2604.00        0.02637        0.09543
   2605.00        0.02637        0.09724
   2606.00        0.02637        0.09903
   2607.00        0.02637        0.10077
   2608.00        0.02686        0.10248
   2609.00        0.02734        0.10414
   2610.00        0.02783        0.10579
   2611.00        0.02832        0.10741
   2612.00        0.02832        0.10899
   2613.00        0.02832        0.11058
   2614.00        0.02832        0.11215
   2615.00        0.02832        0.11371
   2616.00        0.02832        0.11526
   2617.00        0.02832        0.11682
   2618.00        0.02832        0.11838
   2619.00        0.02832        0.11995
   2620.00        0.02832        0.12154
   2621.00        0.02832        0.12315
   2622.00        0.02832        0.12479
   2623.00        0.02832        0.12643
   2624.00        0.02832        0.12813
   2625.00        0.02832        0.12987
   2626.00        0.02832        0.13164
   2627.00        0.02832        0.13347
   2628.00        0.02832        0.13535
   2629.00        0.02832        0.13728
   2630.00        0.02832        0.13928
   2631.00        0.02832        0.14134
   2632.00        0.02832        0.14348
   2633.00        0.02832        0.14569
   2634.00        0.02832        0.14798
   2635.00        0.02832        0.15034
   2636.00        0.02832        0.15280
   2637.00        0.02832        0.15535
   2638.00        0.02832        0.15800
   2639.00        0.02832        0.16074
   2640.00        0.02832        0.16359
   2641.00        0.02832        0.16653
   2642.00        0.02832        0.16959
   2643.00        0.02832        0.17276
   2644.00        0.02832        0.17604
   2645.00        0.02832        0.17943
   2646.00        0.02832        0.18294
   2647.00        0.02832        0.18657
   2648.00        0.02832        0.19032
   2649.00        0.02832        0.19420
   2650.00        0.02832        0.19820
   2651.00        0.02832        0.20230
   2652.00        0.02832        0.20656
   2653.00        0.02832        0.21092
   2654.00        0.02832        0.21541
   2655.00        0.02832        0.22003
   2656.00        0.02832        0.22476
   2657.00        0.02832        0.22963
   2658.00        0.02832        0.23462
   2659.00        0.02832        0.23972
   2660.00        0.02832        0.24493
   2661.00        0.02832        0.25027
   2662.00        0.02832        0.25574
   2663.00        0.02832        0.26129
   2664.00        0.02832        0.26697
   2665.00        0.02832        0.27274
   2666.00        0.02832        0.27861
   2667.00        0.02832        0.28459
   2668.00        0.02832        0.29066
   2669.00        0.02832        0.29681
   2670.00        0.02832        0.30305
   2671.00        0.02832        0.30939
   2672.00        0.02881        0.31578
   2673.00        0.02930        0.32225
   2674.00        0.02979        0.32878
   2675.00        0.02979        0.33536
   2676.00        0.02979        0.34201
   2677.00        0.02979        0.34869
   2678.00        0.02979        0.35542
   2679.00        0.02979        0.36218
   2680.00        0.02979        0.36896
   2681.00        0.02979        0.37578
   2682.00        0.02979        0.38258
   2683.00        0.02979        0.38942
   2684.00        0.02979        0.39624
   2685.00        0.02979        0.40306
   2686.00        0.02979        0.40985
   2687.00        0.02979        0.41664
   2688.00        0.02979        0.42339
   2689.00        0.02979        0.43010
   2690.00        0.02979        0.43677
   2691.00        0.02979        0.44337
   2692.00        0.02979        0.44994
   2693.00        0.02979        0.45642
   2694.00        0.02979        0.46284
   2695.00        0.02979        0.46918
   2696.00        0.02979        0.47542
   2697.00        0.02979        0.48158
   2698.00        0.02979        0.48764
   2699.00        0.02979        0.49358
   2700.00        0.02979        0.49942
   2701.00        0.02979        0.50513
   2702.00        0.02979        0.51071
   2703.00        0.02979        0.51617
   2704.00        0.02979        0.52148
   2705.00        0.02979        0.52667
   2706.00        0.02979        0.53169
   2707.00        0.02979        0.53658
   2708.00        0.02979        0.54129
   2709.00        0.02979        0.54584
   2710.00        0.02979        0.55023
   2711.00        0.02979        0.55446
   2712.00        0.02979        0.55850
   2713.00        0.02979        0.56238
   2714.00        0.02979        0.56607
   2715.00        0.02979        0.56958
   2716.00        0.02979        0.57291
   2717.00        0.02979        0.57605
   2718.00        0.02979        0.57899
   2719.00        0.02979        0.58176
   2720.00        0.02979        0.58434
   2721.00        0.02979        0.58672
   2722.00        0.02979        0.58891
   2723.00        0.02979        0.59091
   2724.00        0.02979        0.59271
   2725.00        0.02979        0.59433
   2726.00        0.02979        0.59576
   2727.00        0.02979        0.59700
   2728.00        0.02979        0.59805
   2729.00        0.02979        0.59892
   2730.00        0.02979        0.59961
   2731.00        0.02979        0.60011
   2732.00        0.02979        0.60043
   2733.00        0.02979        0.60057
   2734.00        0.02979        0.60054
   2735.00        0.02979        0.60034
   2736.00        0.02979        0.59999
   2737.00        0.02979        0.59946
   2738.00        0.02979        0.59877
   2739.00        0.02979        0.59793
   2740.00        0.02979        0.59694
   2741.00        0.02979        0.59579
   2742.00        0.02979        0.59451
   2743.00        0.02979        0.59309
   2744.00        0.02979        0.59154
   2745.00        0.02979        0.58986
   2746.00        0.02979        0.58806
   2747.00        0.02979        0.58614
   2748.00        0.02979        0.58409
   2749.00        0.02979        0.58194
   2750.00        0.02979        0.57970
   2751.00        0.02979        0.57735
   2752.00        0.02979        0.57491
   2753.00        0.02979        0.57237
   2754.00        0.02979        0.56976
   2755.00        0.02979        0.56706
   2756.00        0.02979        0.56430
   2757.00        0.02979        0.56146
   2758.00        0.02979        0.55856
   2759.00        0.02979        0.55562
   2760.00        0.02979        0.55260
   2761.00        0.02979        0.54953
   2762.00        0.02979        0.54643
   2763.00        0.02979        0.54327
   2764.00        0.02979        0.54008
   2765.00        0.02979        0.53687
   2766.00        0.02979        0.53362
   2767.00        0.02979        0.53033
   2768.00        0.02979        0.52702
   2769.00        0.02979        0.52370
   2770.00        0.02979        0.52036
   2771.00        0.02979        0.51700
   2772.00        0.02979        0.51363
   2773.00        0.02979        0.51025
   2774.00        0.02979        0.50687
   2775.00        0.02979        0.50346
   2776.00        0.02979        0.50008
   2777.00        0.02979        0.49667
   2778.00        0.02979        0.49327
   2779.00        0.02979        0.48987
   2780.00        0.02979        0.48647
   2781.00        0.02979        0.48306
   2782.00        0.02979        0.47968
   2783.00        0.02979        0.47627
   2784.00        0.02979        0.47289
   2785.00        0.02979        0.46950
   2786.00        0.02979        0.46611
   2787.00        0.02979        0.46272
   2788.00        0.02979        0.45934
   2789.00        0.02979        0.45595
   2790.00        0.02979        0.45256
   2791.00        0.02979        0.44917
   2792.00        0.02979        0.44579
   2793.00        0.02979        0.44240
   2794.00        0.02979        0.43900
   2795.00        0.02979        0.43558
   2796.00        0.02979        0.43216
   2797.00        0.02979        0.42873
   2798.00        0.02979        0.42528
   2799.00        0.02979        0.42183
   2800.00        0.02979        0.41835
   2801.00        0.02979        0.41486
   2802.00        0.02979        0.41133
   2803.00        0.02979        0.40779
   2804.00        0.02979        0.40424
   2805.00        0.02979        0.40063
   2806.00        0.02979        0.39702
   2807.00        0.02979        0.39336
   2808.00        0.02979        0.38968
   2809.00        0.02979        0.38596
   2810.00        0.02979        0.38220
   2811.00        0.02979        0.37840
   2812.00        0.02979        0.37457
   2813.00        0.02979        0.37070
   2814.00        0.02979        0.36678
   2815.00        0.02979        0.36281
   2816.00        0.02979        0.35880
   2817.00        0.02979        0.35474
   2818.00        0.02930        0.35063
   2819.00        0.02881        0.34647
   2820.00        0.02832        0.34225
   2821.00        0.02783        0.33800
   2822.00        0.02734        0.33368
   2823.00        0.02686        0.32932
   2824.00        0.02637        0.32489
   2825.00        0.02588        0.32042
   2826.00        0.02539        0.31589
   2827.00        0.02490        0.31129
   2828.00        0.02441        0.30666
   2829.00        0.02393        0.30197
   2830.00        0.02344        0.29723
   2831.00        0.02295        0.29243
   2832.00        0.02246        0.28758
   2833.00        0.02197        0.28268
   2834.00        0.02148        0.27773
   2835.00        0.02100        0.27272
   2836.00        0.02051        0.26768
   2837.00        0.02002        0.26259
   2838.00        0.01953        0.25745
   2839.00        0.01904        0.25227
   2840.00        0.01855        0.24704
   2841.00        0.01807        0.24179
   2842.00        0.01758        0.23650
   2843.00        0.01709        0.23116
   2844.00        0.01660        0.22580
   2845.00        0.01611        0.22041
   2846.00        0.01562        0.21500
   2847.00        0.01514        0.20955
   2848.00        0.01465        0.20409
   2849.00        0.01416        0.19861
   2850.00        0.01367        0.19312
   2851.00        0.01318        0.18761
   2852.00        0.01270        0.18210
   2853.00        0.01221        0.17657
   2854.00        0.01172        0.17105
   2855.00        0.01172        0.16554
   2856.00        0.01172        0.16003
   2857.00        0.01172        0.15453
   2858.00        0.01172        0.14903
   2859.00        0.01172        0.14357
   2860.00        0.01172        0.13812
   2861.00        0.01172        0.13269
   2862.00        0.01172        0.12730
   2863.00        0.01172        0.12193
   2864.00        0.01172        0.11661
   2865.00        0.01172        0.11133
   2866.00        0.01172        0.10609
   2867.00        0.01172        0.10089
   2868.00        0.01172        0.09576
   2869.00        0.01172        0.09068
   2870.00        0.01172        0.08566
   2871.00        0.01172        0.08070
   2872.00        0.01172        0.07582
   2873.00        0.01172        0.07100
   2874.00        0.01172        0.06627
   2875.00        0.01172        0.06161
   2876.00        0.01172        0.05704
   2877.00        0.01172        0.05257
   2878.00        0.01172        0.04817
   2879.00        0.01172        0.04388
   2880.00        0.01172        0.03969
   2881.00        0.01123        0.03560
   2882.00        0.01074        0.03162
   2883.00        0.01025        0.02776
   2884.00        0.00977        0.02399
   2885.00        0.00928        0.02036
   2886.00        0.00879        0.01685
   2887.00        0.00830        0.01346
   2888.00        0.00781        0.01019
   2889.00        0.00732        0.00706
   2890.00        0.00684        0.00407
   2891.00        0.00635        0.00121
   2892.00        0.00586       -0.00151
   2893.00        0.00537       -0.00407
   2894.00        0.00488       -0.00652
   2895.00        0.00439       -0.00879
   2896.00        0.00391       -0.01093
   2897.00        0.00342       -0.01289
   2898.00        0.00293       -0.01471
   2899.00        0.00244       -0.01637
   2900.00        0.00195       -0.01787
   2901.00        0.00146       -0.01921
   2902.00        0.00098       -0.02037
   2903.00        0.00049       -0.02138
   2904.00        0.00000       -0.02222
   2905.00       -0.00049       -0.02287
   2906.00       -0.00098       -0.02338
   2907.00       -0.00146       -0.02370
   2908.00       -0.00195       -0.02385
   2909.00       -0.00244       -0.02382
   2910.00       -0.00293       -0.02362
   2911.00       -0.00342       -0.02324
   2912.00       -0.00391       -0.02269
   2913.00       -0.00439       -0.02197
   2914.00       -0.00488       -0.02107
   2915.00       -0.00537       -0.01999
   2916.00       -0.00586       -0.01874
   2917.00       -0.00635       -0.01730
   2918.00       -0.00684       -0.01570
   2919.00       -0.00732       -0.01393
   2920.00       -0.00781       -0.01198
   2921.00       -0.00830       -0.00986
   2922.00       -0.00879       -0.00755
   2923.00       -0.00928       -0.00510
   2924.00       -0.00977       -0.00246
   2925.00       -0.01025        0.00034
   2926.00       -0.01074        0.00331
   2927.00       -0.01123        0.00644
   2928.00       -0.01172        0.00974
   2929.00       -0.01221        0.01320
   2930.00       -0.01270        0.01680
   2931.00       -0.01318        0.02057
   2932.00       -0.01318        0.02449
   2933.00       -0.01318        0.02856
   2934.00       -0.01318        0.03279
   2935.00       -0.01318        0.03716
   2936.00       -0.01318        0.04166
   2937.00       -0.01318        0.04631
   2938.00       -0.01318        0.05109
   2939.00       -0.01318        0.05600
   2940.00       -0.01318        0.06105
   2941.00       -0.01318        0.06622
   2942.00       -0.01318        0.07152
   2943.00       -0.01318        0.07692
   2944.00       -0.01318        0.08244
   2945.00       -0.01318        0.08807
   2946.00       -0.01318        0.09381
   2947.00       -0.01318        0.09966
   2948.00       -0.01318        0.10559
   2949.00       -0.01318        0.11163
   2950.00       -0.01318        0.11775
   2951.00       -0.01367        0.12395
   2952.00       -0.01416        0.13023
   2953.00       -0.01465        0.13658
   2954.00       -0.01514        0.14301
   2955.00       -0.01562        0.14951
   2956.00       -0.01611        0.15605
   2957.00       -0.01660        0.16264
   2958.00       -0.01709        0.16930
   2959.00       -0.01758        0.17599
   2960.00       -0.01807        0.18274
   2961.00       -0.01855        0.18951
   2962.00       -0.01904        0.19630
   2963.00       -0.01953        0.20312
   2964.00       -0.02002        0.20996
   2965.00       -0.02051        0.21681
   2966.00       -0.02100        0.22368
   2967.00       -0.02148        0.23053
   2968.00       -0.02197        0.23740
   2969.00       -0.02246        0.24423
   2970.00       -0.02295        0.25107
   2971.00       -0.02344        0.25787
   2972.00       -0.02393        0.26466
   2973.00       -0.02441        0.27141
   2974.00       -0.02490        0.27812
   2975.00       -0.02539        0.28481
   2976.00       -0.02588        0.29143
   2977.00       -0.02637        0.29799
   2978.00       -0.02686        0.30450
   2979.00       -0.02734        0.31096
   2980.00       -0.02783        0.31732
   2981.00       -0.02832        0.32362
   2982.00       -0.02881        0.32985
   2983.00       -0.02930        0.33598
   2984.00       -0.02979        0.34203
   2985.00       -0.03027        0.34796
   2986.00       -0.03076        0.35381
   2987.00       -0.03125        0.35954
   2988.00       -0.03174        0.36516
   2989.00       -0.03223        0.37067
   2990.00       -0.03271        0.37605
   2991.00       -0.03320        0.38130
   2992.00       -0.03320        0.38641
   2993.00       -0.03320        0.39140
   2994.00       -0.03320        0.39624
   2995.00       -0.03320        0.40094
   2996.00       -0.03320        0.40549
   2997.00       -0.03320        0.40987
   2998.00       -0.03320        0.41411
   2999.00       -0.03320        0.41817
   3000.00       -0.03320        0.42206
   3001.00       -0.03320        0.42578
   3002.00       -0.03320        0.42934
   3003.00       -0.03320        0.43269
   3004.00       -0.03320        0.43588
   3005.00       -0.03320        0.43887
   3006.00       -0.03320        0.44168
   3007.00       -0.03320        0.44429
   3008.00       -0.03320        0.44670
   3009.00       -0.03320        0.44893
   3010.00       -0.03320        0.45094
   3011.00       -0.03320        0.45274
   3012.00       -0.03320        0.45435
   3013.00       -0.03320        0.45575
   3014.00       -0.03320        0.45692
   3015.00       -0.03320        0.45790
   3016.00       -0.03320        0.45866
   3017.00       -0.03320        0.45920
   3018.00       -0.03320        0.45953
   3019.00       -0.03320        0.45964
   3020.00       -0.03320        0.45953
   3021.00       -0.03320        0.45920
   3022.00       -0.03320        0.45865
   3023.00       -0.03320        0.45789
   3024.00       -0.03320        0.45691
   3025.00       -0.03320        0.45570
   3026.00       -0.03320        0.45428
   3027.00       -0.03320        0.45264
   3028.00       -0.03320        0.45079
   3029.00       -0.03271        0.44872
   3030.00       -0.03223        0.44643
   3031.00       -0.03174        0.44394
   3032.00       -0.03125        0.44122
   3033.00       -0.03076        0.43831
   3034.00       -0.03027        0.43520
   3035.00       -0.02979        0.43187
   3036.00       -0.02930        0.42834
   3037.00       -0.02881        0.42462
   3038.00       -0.02832        0.42070
   3039.00       -0.02783        0.41660
   3040.00       -0.02734        0.41229
   3041.00       -0.02734        0.40781
   3042.00       -0.02734        0.40315
   3043.00       -0.02734        0.39830
   3044.00       -0.02734        0.39330
   3045.00       -0.02734        0.38811
   3046.00       -0.02734        0.38277
   3047.00       -0.02734        0.37726
   3048.00       -0.02734        0.37160
   3049.00       -0.02734        0.36578
   3050.00       -0.02734        0.35983
   3051.00       -0.02734        0.35373
   3052.00       -0.02734        0.34749
   3053.00       -0.02734        0.34113
   3054.00       -0.02734        0.33464
   3055.00       -0.02734        0.32803
   3056.00       -0.02734        0.32132
   3057.00       -0.02734        0.31448
   3058.00       -0.02734        0.30754
   3059.00       -0.02734        0.30052
   3060.00       -0.02734        0.29340
   3061.00       -0.02734        0.28618
   3062.00       -0.02734        0.27888
   3063.00       -0.02734        0.27151
   3064.00       -0.02734        0.26408
   3065.00       -0.02734        0.25658
   3066.00       -0.02734        0.24902
   3067.00       -0.02734        0.24141
   3068.00       -0.02734        0.23375
   3069.00       -0.02734        0.22606
   3070.00       -0.02734        0.21832
   3071.00       -0.02734        0.21056
   3072.00       -0.02734        0.20276
   3073.00       -0.02734        0.19495
   3074.00       -0.02686        0.18712
   3075.00       -0.02637        0.17929
   3076.00       -0.02588        0.17145
   3077.00       -0.02539        0.16360
   3078.00       -0.02490        0.15576
   3079.00       -0.02441        0.14793
   3080.00       -0.02393        0.14012
   3081.00       -0.02344        0.13232
   3082.00       -0.02295        0.12454
   3083.00       -0.02246        0.11679
   3084.00       -0.02197        0.10907
   3085.00       -0.02148        0.10138
   3086.00       -0.02100        0.09373
   3087.00       -0.02051        0.08612
   3088.00       -0.02002        0.07857
   3089.00       -0.01953        0.07104
   3090.00       -0.01904        0.06358
   3091.00       -0.01855        0.05617
   3092.00       -0.01807        0.04881
   3093.00       -0.01758        0.04152
   3094.00       -0.01709        0.03429
   3095.00       -0.01660        0.02713
   3096.00       -0.01611        0.02002
   3097.00       -0.01562        0.01299
   3098.00       -0.01514        0.00603
   3099.00       -0.01465       -0.00087
   3100.00       -0.01416       -0.00768
   3101.00       -0.01367       -0.01442
   3102.00       -0.01318       -0.02109
   3103.00       -0.01318       -0.02766
   3104.00       -0.01318       -0.03416
   3105.00       -0.01318       -0.04059
   3106.00       -0.01318       -0.04692
   3107.00       -0.01318       -0.05318
   3108.00       -0.01318       -0.05934
   3109.00       -0.01318       -0.06543
   3110.00       -0.01318       -0.07143
   3111.00       -0.01318       -0.07733
   3112.00       -0.01318       -0.08315
   3113.00       -0.01318       -0.08887
   3114.00       -0.01318       -0.09451
   3115.00       -0.01318       -0.10007
   3116.00       -0.01318       -0.10551
   3117.00       -0.01270       -0.11089
   3118.00       -0.01221       -0.11617
   3119.00       -0.01172       -0.12134
   3120.00       -0.01123       -0.12643
   3121.00       -0.01074       -0.13142
   3122.00       -0.01025       -0.13632
   3123.00       -0.00977       -0.14113
   3124.00       -0.00928       -0.14584
   3125.00       -0.00879       -0.15047
   3126.00       -0.00830       -0.15498
   3127.00       -0.00781       -0.15941
   3128.00       -0.00732       -0.16374
   3129.00       -0.00684       -0.16797
   3130.00       -0.00635       -0.17210
   3131.00       -0.00586       -0.17615
   3132.00       -0.00537       -0.18008
   3133.00       -0.00488       -0.18393
   3134.00       -0.00439       -0.18767
   3135.00       -0.00391       -0.19131
   3136.00       -0.00342       -0.19485
   3137.00       -0.00293       -0.19829
   3138.00       -0.00244       -0.20163
   3139.00       -0.00195       -0.20488
   3140.00       -0.00146       -0.20801
   3141.00       -0.00098       -0.21104
   3142.00       -0.00049       -0.21397
   3143.00        0.00000       -0.21681
   3144.00        0.00049       -0.21953
   3145.00        0.00098       -0.22215
   3146.00        0.00146       -0.22467
   3147.00        0.00195       -0.22708
   3148.00        0.00244       -0.22939
   3149.00        0.00293       -0.23158
   3150.00        0.00342       -0.23367
   3151.00        0.00391       -0.23566
   3152.00        0.00439       -0.23753
   3153.00        0.00488       -0.23932
   3154.00        0.00537       -0.24098
   3155.00        0.00586       -0.24254
   3156.00        0.00635       -0.24399
   3157.00        0.00635       -0.24532
   3158.00        0.00635       -0.24655
   3159.00        0.00635       -0.24768
   3160.00        0.00635       -0.24870
   3161.00        0.00635       -0.24960
   3162.00        0.00635       -0.25041
   3163.00        0.00635       -0.25111
   3164.00        0.00635       -0.25171
   3165.00        0.00635       -0.25220
   3166.00        0.00635       -0.25258
   3167.00        0.00635       -0.25285
   3168.00        0.00635       -0.25302
   3169.00        0.00635       -0.25310
   3170.00        0.00635       -0.25307
   3171.00        0.00635       -0.25294
   3172.00        0.00635       -0.25272
   3173.00        0.00635       -0.25238
   3174.00        0.00635       -0.25197
   3175.00        0.00684       -0.25145
   3176.00        0.00732       -0.25084
   3177.00        0.00781       -0.25014
   3178.00        0.00830       -0.24934
   3179.00        0.00879       -0.24847
   3180.00        0.00928       -0.24751
   3181.00        0.00977       -0.24648
   3182.00        0.01025       -0.24535
   3183.00        0.01074       -0.24414
   3184.00        0.01123       -0.24286
   3185.00        0.01172       -0.24150
   3186.00        0.01221       -0.24008
   3187.00        0.01270       -0.23859
   3188.00        0.01318       -0.23703
   3189.00        0.01318       -0.23540
   3190.00        0.01318       -0.23372
   3191.00        0.01318       -0.23198
   3192.00        0.01318       -0.23018
   3193.00        0.01318       -0.22833
   3194.00        0.01318       -0.22644
   3195.00        0.01318       -0.22449
   3196.00        0.01318       -0.22250
   3197.00        0.01318       -0.22049
   3198.00        0.01318       -0.21843
   3199.00        0.01318       -0.21632
   3200.00        0.01318       -0.21420
   3201.00        0.01318       -0.21207
   3202.00        0.01318       -0.20990
   3203.00        0.01318       -0.20770
   3204.00        0.01318       -0.20551
   3205.00        0.01318       -0.20328
   3206.00        0.01318       -0.20105
   3207.00        0.01318       -0.19882
   3208.00        0.01318       -0.19659
   3209.00        0.01318       -0.19435
   3210.00        0.01318       -0.19212
   3211.00        0.01318       -0.18991
   3212.00        0.01318       -0.18770
   3213.00        0.01318       -0.18550
   3214.00        0.01318       -0.18332
   3215.00        0.01318       -0.18115
   3216.00        0.01318       -0.17902
   3217.00        0.01318       -0.17691
   3218.00        0.01318       -0.17482
   3219.00        0.01318       -0.17276
   3220.00        0.01318       -0.17075
   3221.00        0.01318       -0.16876
   3222.00        0.01318       -0.16682
   3223.00        0.01318       -0.16493
   3224.00        0.01318       -0.16307
   3225.00        0.01318       -0.16127
   3226.00        0.01318       -0.15950
   3227.00        0.01318       -0.15781
   3228.00        0.01318       -0.15614
   3229.00        0.01318       -0.15456
   3230.00        0.01318       -0.15302
   3231.00        0.01318       -0.15154
   3232.00        0.01318       -0.15013
   3233.00        0.01318       -0.14879
   3234.00        0.01318       -0.14751
   3235.00        0.01318       -0.14629
   3236.00        0.01318       -0.14514
   3237.00        0.01318       -0.14407
   3238.00        0.01318       -0.14308
   3239.00        0.01318       -0.14215
   3240.00        0.01318       -0.14130
   3241.00        0.01318       -0.14052
   3242.00        0.01318       -0.13983
   3243.00        0.01318       -0.13921
   3244.00        0.01318       -0.13867
   3245.00        0.01318       -0.13820
   3246.00        0.01318       -0.13783
   3247.00        0.01318       -0.13753
   3248.00        0.01318       -0.13731
   3249.00        0.01318       -0.13718
   3250.00        0.01318       -0.13713
   3251.00        0.01318       -0.13716
   3252.00        0.01318       -0.13727
   3253.00        0.01318       -0.13748
   3254.00        0.01318       -0.13776
   3255.00        0.01270       -0.13814
   3256.00        0.01221       -0.13858
   3257.00        0.01172       -0.13913
   3258.00        0.01123       -0.13976
   3259.00        0.01074       -0.14046
   3260.00        0.01025       -0.14127
   3261.00        0.00977       -0.14214
   3262.00        0.00928       -0.14311
   3263.00        0.00879       -0.14415
   3264.00        0.00830       -0.14529
   3265.00        0.00781       -0.14651
   3266.00        0.00732       -0.14781
   3267.00        0.00684       -0.14920
   3268.00        0.00635       -0.15067
   3269.00        0.00586       -0.15221
   3270.00        0.00537       -0.15384
   3271.00        0.00488       -0.15555
   3272.00        0.00439       -0.15733
   3273.00        0.00439       -0.15921
   3274.00        0.00439       -0.16115
   3275.00        0.00439       -0.16318
   3276.00        0.00439       -0.16528
   3277.00        0.00439       -0.16747
   3278.00        0.00439       -0.16972
   3279.00        0.00439       -0.17206
   3280.00        0.00439       -0.17445
   3281.00        0.00439       -0.17694
   3282.00        0.00439       -0.17949
   3283.00        0.00439       -0.18213
   3284.00        0.00439       -0.18481
   3285.00        0.00439       -0.18759
   3286.00        0.00439       -0.19043
   3287.00        0.00439       -0.19333
   3288.00        0.00439       -0.19630
   3289.00        0.00439       -0.19936
   3290.00        0.00439       -0.20247
   3291.00        0.00439       -0.20564
   3292.00        0.00439       -0.20888
   3293.00        0.00439       -0.21219
   3294.00        0.00439       -0.21555
   3295.00        0.00439       -0.21898
   3296.00        0.00488       -0.22247
   3297.00        0.00537       -0.22603
   3298.00        0.00586       -0.22964
   3299.00        0.00635       -0.23331
   3300.00        0.00684       -0.23705
   3301.00        0.00732       -0.24083
   3302.00        0.00781       -0.24467
   3303.00        0.00830       -0.24858
   3304.00        0.00879       -0.25253
   3305.00        0.00928       -0.25653
   3306.00        0.00977       -0.26059
   3307.00        0.01025       -0.26471
   3308.00        0.01074       -0.26888
   3309.00        0.01123       -0.27309
   3310.00        0.01172       -0.27734
   3311.00        0.01221       -0.28166
   3312.00        0.01270       -0.28603
   3313.00        0.01318       -0.29042
   3314.00        0.01367       -0.29488
   3315.00        0.01416       -0.29936
   3316.00        0.01465       -0.30391
   3317.00        0.01514       -0.30849
   3318.00        0.01562       -0.31310
   3319.00        0.01611       -0.31776
   3320.00        0.01660       -0.32245
   3321.00        0.01709       -0.32719
   3322.00        0.01758       -0.33195
   3323.00        0.01807       -0.33676
   3324.00        0.01855       -0.34160
   3325.00        0.01953       -0.34648
   3326.00        0.02051       -0.35138
   3327.00        0.02148       -0.35631
   3328.00        0.02246       -0.36127
   3329.00        0.02344       -0.36626
   3330.00        0.02441       -0.37126
   3331.00        0.02539       -0.37630
   3332.00        0.02637       -0.38135
   3333.00        0.02734       -0.38643
   3334.00        0.02832       -0.39153
   3335.00        0.02930       -0.39664
   3336.00        0.03027       -0.40176
   3337.00        0.03125       -0.40691
   3338.00        0.03223       -0.41205
   3339.00        0.03320       -0.41722
   3340.00        0.03418       -0.42239
   3341.00        0.03516       -0.42757
   3342.00        0.03613       -0.43274
   3343.00        0.03662       -0.43793
   3344.00        0.03711       -0.44312
   3345.00        0.03760       -0.44830
   3346.00        0.03809       -0.45348
   3347.00        0.03857       -0.45865
   3348.00        0.03906       -0.46382
   3349.00        0.03955       -0.46898
   3350.00        0.04004       -0.47412
   3351.00        0.04053       -0.47925
   3352.00        0.04102       -0.48438
   3353.00        0.04150       -0.48947
   3354.00        0.04199       -0.49455
   3355.00        0.04248       -0.49960
   3356.00        0.04297       -0.50464
   3357.00        0.04346       -0.50964
   3358.00        0.04395       -0.51463
   3359.00        0.04443       -0.51958
   3360.00        0.04492       -0.52449
   3361.00        0.04541       -0.52937
   3362.00        0.04590       -0.53423
   3363.00        0.04639       -0.53903
   3364.00        0.04688       -0.54379
   3365.00        0.04736       -0.54852
   3366.00        0.04785       -0.55319
   3367.00        0.04834       -0.55783
   3368.00        0.04883       -0.56241
   3369.00        0.04932       -0.56694
   3370.00        0.04980       -0.57143
   3371.00        0.05029       -0.57585
   3372.00        0.05078       -0.58023
   3373.00        0.05127       -0.58453
   3374.00        0.05176       -0.58879
   3375.00        0.05225       -0.59299
   3376.00        0.05273       -0.59712
   3377.00        0.05322       -0.60118
   3378.00        0.05371       -0.60518
   3379.00        0.05420       -0.60912
   3380.00        0.05469       -0.61299
   3381.00        0.05518       -0.61678
   3382.00        0.05566       -0.62050
   3383.00        0.05615       -0.62416
   3384.00        0.05664       -0.62773
   3385.00        0.05713       -0.63123
   3386.00        0.05762       -0.63466
   3387.00        0.05811       -0.63800
   3388.00        0.05859       -0.64128
   3389.00        0.05908       -0.64447
   3390.00        0.05957       -0.64758
   3391.00        0.06006       -0.65060
   3392.00        0.06006       -0.65355
   3393.00        0.06006       -0.65642
   3394.00        0.06006       -0.65921
   3395.00        0.06006       -0.66190
   3396.00        0.06006       -0.66452
   3397.00        0.06006       -0.66705
   3398.00        0.06006       -0.66949
   3399.00        0.06006       -0.67186
   3400.00        0.05957       -0.67413
   3401.00        0.05908       -0.67632
   3402.00        0.05859       -0.67842
   3403.00        0.05811       -0.68044
   3404.00        0.05762       -0.68237
   3405.00        0.05713       -0.68422
   3406.00        0.05615       -0.68597
   3407.00        0.05518       -0.68765
   3408.00        0.05420       -0.68924
   3409.00        0.05322       -0.69075
   3410.00        0.05225       -0.69217
   3411.00        0.05078       -0.69350
   3412.00        0.04932       -0.69475
   3413.00        0.04785       -0.69592
   3414.00        0.04639       -0.69701
   3415.00        0.04443       -0.69801
   3416.00        0.04248       -0.69893
   3417.00        0.04053       -0.69977
   3418.00        0.03857       -0.70053
   3419.00        0.03662       -0.70122
   3420.00        0.03418       -0.70181
   3421.00        0.03174       -0.70235
   3422.00        0.02930       -0.70279
   3423.00        0.02686       -0.70316
   3424.00        0.02393       -0.70346
   3425.00        0.02100       -0.70367
   3426.00        0.01807       -0.70383
   3427.00        0.01514       -0.70390
   3428.00        0.01172       -0.70390
   3429.00        0.00830       -0.70384
   3430.00        0.00488       -0.70370
   3431.00        0.00146       -0.70349
   3432.00       -0.00195       -0.70322
   3433.00       -0.00586       -0.70288
   3434.00       -0.00977       -0.70248
   3435.00       -0.01367       -0.70201
   3436.00       -0.01758       -0.70148
   3437.00       -0.02148       -0.70088
   3438.00       -0.02539       -0.70023
   3439.00       -0.02979       -0.69952
   3440.00       -0.03418       -0.69875
   3441.00       -0.03857       -0.69791
   3442.00       -0.04297       -0.69702
   3443.00       -0.04736       -0.69608
   3444.00       -0.05176       -0.69507
   3445.00       -0.05615       -0.69402
   3446.00       -0.06104       -0.69290
   3447.00       -0.06592       -0.69174
   3448.00       -0.07080       -0.69052
   3449.00       -0.07568       -0.68925
   3450.00       -0.08057       -0.68793
   3451.00       -0.08545       -0.68655
   3452.00       -0.09033       -0.68513
   3453.00       -0.09521       -0.68367
   3454.00       -0.10010       -0.68214
   3455.00       -0.10498       -0.68057
   3456.00       -0.10986       -0.67897
   3457.00       -0.11475       -0.67731
   3458.00       -0.11963       -0.67558
   3459.00       -0.12451       -0.67383
   3460.00       -0.12939       -0.67203
   3461.00       -0.13428       -0.67018
   3462.00       -0.13916       -0.66829
   3463.00       -0.14404       -0.66635
   3464.00       -0.14893       -0.66437
   3465.00       -0.15381       -0.66234
   3466.00       -0.15820       -0.66026
   3467.00       -0.16260       -0.65814
   3468.00       -0.16699       -0.65598
   3469.00       -0.17139       -0.65378
   3470.00       -0.17578       -0.65152
   3471.00       -0.18018       -0.64923
   3472.00       -0.18457       -0.64690
   3473.00       -0.18896       -0.64452
   3474.00       -0.19336       -0.64209
   3475.00       -0.19727       -0.63962
   3476.00       -0.20117       -0.63710
   3477.00       -0.20508       -0.63455
   3478.00       -0.20898       -0.63194
   3479.00       -0.21289       -0.62930
   3480.00       -0.21680       -0.62660
   3481.00       -0.22070       -0.62387
   3482.00       -0.22412       -0.62109
   3483.00       -0.22754       -0.61827
   3484.00       -0.23096       -0.61540
   3485.00       -0.23438       -0.61249
   3486.00       -0.23779       -0.60953
   3487.00       -0.24072       -0.60651
   3488.00       -0.24365       -0.60345
   3489.00       -0.24658       -0.60036
   3490.00       -0.24951       -0.59721
   3491.00       -0.25244       -0.59401
   3492.00       -0.25537       -0.59077
   3493.00       -0.25781       -0.58748
   3494.00       -0.26025       -0.58415
   3495.00       -0.26270       -0.58076
   3496.00       -0.26514       -0.57733
   3497.00       -0.26758       -0.57384
   3498.00       -0.26953       -0.57031
   3499.00       -0.27148       -0.56673
   3500.00       -0.27344       -0.56310
   3501.00       -0.27539       -0.55942
   3502.00       -0.27686       -0.55569
   3503.00       -0.27832       -0.55193
   3504.00       -0.27979       -0.54810
   3505.00       -0.28125       -0.54422
   3506.00       -0.28271       -0.54028
   3507.00       -0.28369       -0.53632
   3508.00       -0.28467       -0.53229
   3509.00       -0.28564       -0.52821
   3510.00       -0.28662       -0.52409
   3511.00       -0.28760       -0.51991
   3512.00       -0.28809       -0.51570
   3513.00       -0.28857       -0.51143
   3514.00       -0.28906       -0.50711
   3515.00       -0.28955       -0.50273
   3516.00       -0.28955       -0.49832
   3517.00       -0.28955       -0.49385
   3518.00       -0.28955       -0.48933
   3519.00       -0.28955       -0.48477
   3520.00       -0.28906       -0.48015
   3521.00       -0.28857       -0.47549
   3522.00       -0.28809       -0.47079
   3523.00       -0.28760       -0.46603
   3524.00       -0.28662       -0.46124
   3525.00       -0.28564       -0.45639
   3526.00       -0.28467       -0.45151
   3527.00       -0.28369       -0.44656
   3528.00       -0.28223       -0.44159
   3529.00       -0.28076       -0.43657
   3530.00       -0.27930       -0.43150
   3531.00       -0.27734       -0.42639
   3532.00       -0.27539       -0.42125
   3533.00       -0.27344       -0.41606
   3534.00       -0.27148       -0.41084
   3535.00       -0.26904       -0.40556
   3536.00       -0.26660       -0.40027
   3537.00       -0.26416       -0.39493
   3538.00       -0.26123       -0.38956
   3539.00       -0.25830       -0.38414
   3540.00       -0.25537       -0.37869
   3541.00       -0.25244       -0.37321
   3542.00       -0.24902       -0.36771
   3543.00       -0.24561       -0.36217
   3544.00       -0.24219       -0.35660
   3545.00       -0.23828       -0.35100
   3546.00       -0.23438       -0.34537
   3547.00       -0.23047       -0.33972
   3548.00       -0.22607       -0.33405
   3549.00       -0.22168       -0.32835
   3550.00       -0.21729       -0.32263
   3551.00       -0.21289       -0.31689
   3552.00       -0.20801       -0.31114
   3553.00       -0.20312       -0.30537
   3554.00       -0.19824       -0.29958
   3555.00       -0.19336       -0.29378
   3556.00       -0.18799       -0.28796
   3557.00       -0.18262       -0.28214
   3558.00       -0.17725       -0.27631
   3559.00       -0.17188       -0.27046
   3560.00       -0.16602       -0.26462
   3561.00       -0.16016       -0.25876
   3562.00       -0.15430       -0.25291
   3563.00       -0.14844       -0.24706
   3564.00       -0.14209       -0.24120
   3565.00       -0.13574       -0.23535
   3566.00       -0.12939       -0.22951
   3567.00       -0.12305       -0.22368
   3568.00       -0.11670       -0.21785
   3569.00       -0.10986       -0.21204
   3570.00       -0.10303       -0.20622
   3571.00       -0.09619       -0.20044
   3572.00       -0.08936       -0.19467
   3573.00       -0.08252       -0.18892
   3574.00       -0.07568       -0.18320
   3575.00       -0.06885       -0.17749
   3576.00       -0.06201       -0.17181
   3577.00       -0.05518       -0.16617
   3578.00       -0.04834       -0.16055
   3579.00       -0.04150       -0.15497
   3580.00       -0.03418       -0.14943
   3581.00       -0.02686       -0.14392
   3582.00       -0.01953       -0.13844
   3583.00       -0.01221       -0.13303
   3584.00       -0.00488       -0.12764
   3585.00        0.00244       -0.12231
   3586.00        0.00928       -0.11703
   3587.00        0.01611       -0.11180
   3588.00        0.02295       -0.10663
   3589.00        0.02979       -0.10152
   3590.00        0.03662       -0.09647
   3591.00        0.04346       -0.09148
   3592.00        0.05029       -0.08655
   3593.00        0.05713       -0.08170
   3594.00        0.06396       -0.07690
   3595.00        0.07080       -0.07220
   3596.00        0.07715       -0.06757
   3597.00        0.08350       -0.06300
   3598.00        0.08984       -0.05853
   3599.00        0.09619       -0.05414
   3600.00        0.10254       -0.04984
   3601.00        0.10889       -0.04562
   3602.00        0.11475       -0.04149
   3603.00        0.12061       -0.03746
   3604.00        0.12646       -0.03352
   3605.00        0.13232       -0.02969
   3606.00        0.13770       -0.02596
   3607.00        0.14307       -0.02232
   3608.00        0.14844       -0.01880
   3609.00        0.15381       -0.01538
   3610.00        0.15869       -0.01207
   3611.00        0.16357       -0.00888
   3612.00        0.16846       -0.00580
   3613.00        0.17334       -0.00282
   3614.00        0.17773        0.00003
   3615.00        0.18213        0.00276
   3616.00        0.18652        0.00537
   3617.00        0.19043        0.00786
   3618.00        0.19434        0.01022
   3619.00        0.19824        0.01245
   3620.00        0.20215        0.01457
   3621.00        0.20557        0.01656
   3622.00        0.20898        0.01840
   3623.00        0.21240        0.02013
   3624.00        0.21533        0.02173
   3625.00        0.21826        0.02319
   3626.00        0.22119        0.02452
   3627.00        0.22363        0.02573
   3628.00        0.22607        0.02681
   3629.00        0.22852        0.02776
   3630.00        0.23096        0.02856
   3631.00        0.23291        0.02925
   3632.00        0.23486        0.02982
   3633.00        0.23682        0.03024
   3634.00        0.23828        0.03055
   3635.00        0.23975        0.03073
   3636.00        0.24121        0.03079
   3637.00        0.24219        0.03073
   3638.00        0.24316        0.03055
   3639.00        0.24414        0.03026
   3640.00        0.24512        0.02985
   3641.00        0.24561        0.02931
   3642.00        0.24609        0.02869
   3643.00        0.24658        0.02795
   3644.00        0.24658        0.02711
   3645.00        0.24658        0.02617
   3646.00        0.24658        0.02515
   3647.00        0.24609        0.02402
   3648.00        0.24561        0.02281
   3649.00        0.24512        0.02151
   3650.00        0.24463        0.02014
   3651.00        0.24365        0.01869
   3652.00        0.24268        0.01718
   3653.00        0.24170        0.01561
   3654.00        0.24072        0.01398
   3655.00        0.23926        0.01228
   3656.00        0.23779        0.01054
   3657.00        0.23633        0.00876
   3658.00        0.23486        0.00694
   3659.00        0.23291        0.00510
   3660.00        0.23096        0.00323
   3661.00        0.22900        0.00134
   3662.00        0.22705       -0.00056
   3663.00        0.22461       -0.00247
   3664.00        0.22217       -0.00438
   3665.00        0.21973       -0.00629
   3666.00        0.21729       -0.00818
   3667.00        0.21436       -0.01006
   3668.00        0.21143       -0.01190
   3669.00        0.20850       -0.01373
   3670.00        0.20557       -0.01550
   3671.00        0.20264       -0.01724
   3672.00        0.19922       -0.01894
   3673.00        0.19580       -0.02055
   3674.00        0.19238       -0.02213
   3675.00        0.18896       -0.02362
   3676.00        0.18555       -0.02505
   3677.00        0.18164       -0.02640
   3678.00        0.17773       -0.02765
   3679.00        0.17383       -0.02882
   3680.00        0.16992       -0.02989
   3681.00        0.16602       -0.03085
   3682.00        0.16162       -0.03172
   3683.00        0.15723       -0.03247
   3684.00        0.15283       -0.03310
   3685.00        0.14844       -0.03360
   3686.00        0.14404       -0.03398
   3687.00        0.13965       -0.03424
   3688.00        0.13477       -0.03436
   3689.00        0.12988       -0.03433
   3690.00        0.12500       -0.03418
   3691.00        0.12012       -0.03387
   3692.00        0.11523       -0.03343
   3693.00        0.11035       -0.03282
   3694.00        0.10547       -0.03207
   3695.00        0.10059       -0.03117
   3696.00        0.09570       -0.03012
   3697.00        0.09033       -0.02890
   3698.00        0.08496       -0.02753
   3699.00        0.07959       -0.02600
   3700.00        0.07422       -0.02431
   3701.00        0.06885       -0.02246
   3702.00        0.06348       -0.02045
   3703.00        0.05811       -0.01828
   3704.00        0.05273       -0.01596
   3705.00        0.04736       -0.01347
   3706.00        0.04199       -0.01085
   3707.00        0.03662       -0.00806
   3708.00        0.03125       -0.00511
   3709.00        0.02588       -0.00203
   3710.00        0.02051        0.00121
   3711.00        0.01514        0.00459
   3712.00        0.00977        0.00812
   3713.00        0.00488        0.01176
   3714.00        0.00000        0.01556
   3715.00       -0.00488        0.01949
   3716.00       -0.00977        0.02354
   3717.00       -0.01465        0.02771
   3718.00       -0.01953        0.03200
   3719.00       -0.02441        0.03641
   3720.00       -0.02930        0.04092
   3721.00       -0.03418        0.04555
   3722.00       -0.03857        0.05026
   3723.00       -0.04297        0.05507
   3724.00       -0.04736        0.05997
   3725.00       -0.05176        0.06496
   3726.00       -0.05615        0.07002
   3727.00       -0.06055        0.07516
   3728.00       -0.06445        0.08038
   3729.00       -0.06836        0.08565
   3730.00       -0.07227        0.09097
   3731.00       -0.07617        0.09636
   3732.00       -0.08008        0.10179
   3733.00       -0.08350        0.10725
   3734.00       -0.08691        0.11276
   3735.00       -0.09033        0.11830
   3736.00       -0.09375        0.12387
   3737.00       -0.09668        0.12946
   3738.00       -0.09961        0.13506
   3739.00       -0.10254        0.14067
   3740.00       -0.10547        0.14630
   3741.00       -0.10791        0.15192
   3742.00       -0.11035        0.15755
   3743.00       -0.11279        0.16316
   3744.00       -0.11475        0.16876
   3745.00       -0.11670        0.17436
   3746.00       -0.11865        0.17995
   3747.00       -0.12061        0.18550
   3748.00       -0.12207        0.19104
   3749.00       -0.12354        0.19655
   3750.00       -0.12500        0.20203
   3751.00       -0.12646        0.20747
   3752.00       -0.12744        0.21289
   3753.00       -0.12842        0.21826
   3754.00       -0.12939        0.22362
   3755.00       -0.12988        0.22891
   3756.00       -0.13037        0.23418
   3757.00       -0.13086        0.23940
   3758.00       -0.13135        0.24458
   3759.00       -0.13135        0.24971
   3760.00       -0.13135        0.25481
   3761.00       -0.13135        0.25986
   3762.00       -0.13135        0.26486
   3763.00       -0.13086        0.26984
   3764.00       -0.13037        0.27475
   3765.00       -0.12988        0.27963
   3766.00       -0.12939        0.28447
   3767.00       -0.12842        0.28926
   3768.00       -0.12744        0.29402
   3769.00       -0.12646        0.29874
   3770.00       -0.12549        0.30342
   3771.00       -0.12451        0.30807
   3772.00       -0.12305        0.31268
   3773.00       -0.12158        0.31728
   3774.00       -0.12012        0.32182
   3775.00       -0.11865        0.32634
   3776.00       -0.11719        0.33084
   3777.00       -0.11572        0.33531
   3778.00       -0.11377        0.33977
   3779.00       -0.11182        0.34421
   3780.00       -0.10986        0.34862
   3781.00       -0.10791        0.35301
   3782.00       -0.10596        0.35739
   3783.00       -0.10400        0.36177
   3784.00       -0.10205        0.36613
   3785.00       -0.10010        0.37048
   3786.00       -0.09766        0.37483
   3787.00       -0.09521        0.37917
   3788.00       -0.09277        0.38351
   3789.00       -0.09033        0.38785
   3790.00       -0.08789        0.39218
   3791.00       -0.08545        0.39653
   3792.00       -0.08301        0.40086
   3793.00       -0.08057        0.40521
   3794.00       -0.07812        0.40955
   3795.00       -0.07568        0.41391
   3796.00       -0.07324        0.41826
   3797.00       -0.07080        0.42262
   3798.00       -0.06836        0.42699
   3799.00       -0.06592        0.43135
   3800.00       -0.06348        0.43571
   3801.00       -0.06104        0.44009
   3802.00       -0.05811        0.44447
   3803.00       -0.05518        0.44885
   3804.00       -0.05225        0.45322
   3805.00       -0.04932        0.45760
   3806.00       -0.04639        0.46196
   3807.00       -0.04346        0.46632
   3808.00       -0.04053        0.47069
   3809.00       -0.03809        0.47502
   3810.00       -0.03564        0.47935
   3811.00       -0.03320        0.48366
   3812.00       -0.03076        0.48795
   3813.00       -0.02832        0.49222
   3814.00       -0.02588        0.49646
   3815.00       -0.02344        0.50067
   3816.00       -0.02100        0.50484
   3817.00       -0.01855        0.50897
   3818.00       -0.01611        0.51306
   3819.00       -0.01367        0.51709
   3820.00       -0.01123        0.52107
   3821.00       -0.00879        0.52501
   3822.00       -0.00635        0.52887
   3823.00       -0.00391        0.53265
   3824.00       -0.00146        0.53638
   3825.00        0.00098        0.54001
   3826.00        0.00342        0.54356
   3827.00        0.00537        0.54703
   3828.00        0.00732        0.55038
   3829.00        0.00928        0.55365
   3830.00        0.01123        0.55679
   3831.00        0.01318        0.55983
   3832.00        0.01514        0.56274
   3833.00        0.01709        0.56554
   3834.00        0.01904        0.56819
   3835.00        0.02100        0.57071
   3836.00        0.02246        0.57307
   3837.00        0.02393        0.57530
   3838.00        0.02539        0.57738
   3839.00        0.02686        0.57928
   3840.00        0.02832        0.58101
   3841.00        0.02979        0.58258
   3842.00        0.03125        0.58397
   3843.00        0.03223        0.58517
   3844.00        0.03320        0.58618
   3845.00        0.03418        0.58701
   3846.00        0.03516        0.58763
   3847.00        0.03613        0.58806
   3848.00        0.03711        0.58827
   3849.00        0.03760        0.58827
   3850.00        0.03809        0.58804
   3851.00        0.03857        0.58762
   3852.00        0.03906        0.58696
   3853.00        0.03955        0.58606
   3854.00        0.04004        0.58495
   3855.00        0.04004        0.58359
   3856.00        0.04004        0.58200
   3857.00        0.04004        0.58015
   3858.00        0.04004        0.57808
   3859.00        0.04004        0.57576
   3860.00        0.04004        0.57320
   3861.00        0.03955        0.57037
   3862.00        0.03906        0.56731
   3863.00        0.03857        0.56398
   3864.00        0.03809        0.56041
   3865.00        0.03760        0.55658
   3866.00        0.03711        0.55249
   3867.00        0.03613        0.54816
   3868.00        0.03516        0.54356
   3869.00        0.03418        0.53873
   3870.00        0.03320        0.53363
   3871.00        0.03223        0.52827
   3872.00        0.03125        0.52267
   3873.00        0.03027        0.51682
   3874.00        0.02881        0.51073
   3875.00        0.02734        0.50438
   3876.00        0.02588        0.49777
   3877.00        0.02441        0.49094
   3878.00        0.02295        0.48387
   3879.00        0.02148        0.47655
   3880.00        0.02002        0.46901
   3881.00        0.01855        0.46123
   3882.00        0.01709        0.45322
   3883.00        0.01562        0.44498
   3884.00        0.01416        0.43652
   3885.00        0.01270        0.42784
   3886.00        0.01123        0.41896
   3887.00        0.00928        0.40987
   3888.00        0.00732        0.40056
   3889.00        0.00537        0.39105
   3890.00        0.00342        0.38135
   3891.00        0.00146        0.37146
   3892.00       -0.00049        0.36137
   3893.00       -0.00244        0.35110
   3894.00       -0.00439        0.34067
   3895.00       -0.00586        0.33005
   3896.00       -0.00732        0.31927
   3897.00       -0.00879        0.30833
   3898.00       -0.01025        0.29723
   3899.00       -0.01172        0.28598
   3900.00       -0.01318        0.27458
   3901.00       -0.01465        0.26305
   3902.00       -0.01611        0.25137
   3903.00       -0.01758        0.23956
   3904.00       -0.01904        0.22763
   3905.00       -0.02051        0.21559
   3906.00       -0.02148        0.20343
   3907.00       -0.02246        0.19116
   3908.00       -0.02344        0.17880
   3909.00       -0.02441        0.16635
   3910.00       -0.02539        0.15379
   3911.00       -0.02637        0.14116
   3912.00       -0.02734        0.12845
   3913.00       -0.02783        0.11566
   3914.00       -0.02832        0.10281
   3915.00       -0.02881        0.08990
   3916.00       -0.02930        0.07695
   3917.00       -0.02979        0.06393
   3918.00       -0.02979        0.05087
   3919.00       -0.02979        0.03778
   3920.00       -0.02979        0.02464
   3921.00       -0.02979        0.01149
   3922.00       -0.02930       -0.00168
   3923.00       -0.02881       -0.01488
   3924.00       -0.02832       -0.02808
   3925.00       -0.02783       -0.04129
   3926.00       -0.02734       -0.05449
   3927.00       -0.02637       -0.06769
   3928.00       -0.02539       -0.08089
   3929.00       -0.02441       -0.09406
   3930.00       -0.02344       -0.10721
   3931.00       -0.02197       -0.12035
   3932.00       -0.02051       -0.13344
   3933.00       -0.01904       -0.14650
   3934.00       -0.01758       -0.15952
   3935.00       -0.01562       -0.17250
   3936.00       -0.01367       -0.18542
   3937.00       -0.01172       -0.19829
   3938.00       -0.00977       -0.21111
   3939.00       -0.00732       -0.22385
   3940.00       -0.00488       -0.23654
   3941.00       -0.00244       -0.24915
   3942.00        0.00000       -0.26167
   3943.00        0.00244       -0.27414
   3944.00        0.00537       -0.28650
   3945.00        0.00830       -0.29878
   3946.00        0.01123       -0.31099
   3947.00        0.01416       -0.32307
   3948.00        0.01709       -0.33508
   3949.00        0.02002       -0.34698
   3950.00        0.02344       -0.35878
   3951.00        0.02686       -0.37047
   3952.00        0.03027       -0.38205
   3953.00        0.03369       -0.39351
   3954.00        0.03711       -0.40486
   3955.00        0.04053       -0.41609
   3956.00        0.04395       -0.42720
   3957.00        0.04736       -0.43819
   3958.00        0.05078       -0.44905
   3959.00        0.05420       -0.45979
   3960.00        0.05762       -0.47040
   3961.00        0.06104       -0.48087
   3962.00        0.06445       -0.49121
   3963.00        0.06787       -0.50142
   3964.00        0.07129       -0.51151
   3965.00        0.07471       -0.52144
   3966.00        0.07812       -0.53123
   3967.00        0.08154       -0.54089
   3968.00        0.08496       -0.55043
   3969.00        0.08838       -0.55980
   3970.00        0.09180       -0.56905
   3971.00        0.09521       -0.57816
   3972.00        0.09863       -0.58711
   3973.00        0.10205       -0.59593
   3974.00        0.10547       -0.60461
   3975.00        0.10889       -0.61314
   3976.00        0.11230       -0.62155
   3977.00        0.11572       -0.62981
   3978.00        0.11865       -0.63792
   3979.00        0.12158       -0.64590
   3980.00        0.12451       -0.65375
   3981.00        0.12744       -0.66145
   3982.00        0.13037       -0.66901
   3983.00        0.13330       -0.67644
   3984.00        0.13574       -0.68375
   3985.00        0.13818       -0.69090
   3986.00        0.14062       -0.69794
   3987.00        0.14307       -0.70485
   3988.00        0.14551       -0.71162
   3989.00        0.14746       -0.71826
   3990.00        0.14941       -0.72479
   3991.00        0.15137       -0.73119
   3992.00        0.15332       -0.73747
   3993.00        0.15479       -0.74362
   3994.00        0.15625       -0.74966
   3995.00        0.15771       -0.75560
   3996.00        0.15918       -0.76140
   3997.00        0.16016       -0.76711
   3998.00        0.16113       -0.77271
   3999.00        0.16211       -0.77818
   4000.00        0.16260       -0.78355
   4001.00        0.16309       -0.78883
   4002.00        0.16357       -0.79401
   4003.00        0.16406       -0.79909
   4004.00        0.16406       -0.80408
   4005.00        0.16406       -0.80896
   4006.00        0.16406       -0.81375
   4007.00        0.16357       -0.81847
   4008.00        0.16309       -0.82307
   4009.00        0.16260       -0.82761
   4010.00        0.16211       -0.83206
   4011.00        0.16113       -0.83643
   4012.00        0.16016       -0.84073
   4013.00        0.15918       -0.84494
   4014.00        0.15771       -0.84908
   4015.00        0.15625       -0.85313
   4016.00        0.15479       -0.85713
   4017.00        0.15332       -0.86105
   4018.00        0.15137       -0.86491
   4019.00        0.14941       -0.86870
   4020.00        0.14746       -0.87242
   4021.00        0.14551       -0.87608
   4022.00        0.14355       -0.87968
   4023.00        0.14111       -0.88322
   4024.00        0.13867       -0.88670
   4025.00        0.13623       -0.89014
   4026.00        0.13379       -0.89349
   4027.00        0.13135       -0.89680
   4028.00        0.12842       -0.90007
   4029.00        0.12549       -0.90327
   4030.00        0.12256       -0.90643
   4031.00        0.11963       -0.90953
   4032.00        0.11670       -0.91258
   4033.00        0.11377       -0.91557
   4034.00        0.11084       -0.91853
   4035.00        0.10742       -0.92143
   4036.00        0.10400       -0.92429
   4037.00        0.10059       -0.92709
   4038.00        0.09717       -0.92984
   4039.00        0.09375       -0.93256
   4040.00        0.09033       -0.93521
   4041.00        0.08691       -0.93784
   4042.00        0.08350       -0.94040
   4043.00        0.08008       -0.94292
   4044.00        0.07666       -0.94539
   4045.00        0.07324       -0.94781
   4046.00        0.06934       -0.95020
   4047.00        0.06543       -0.95251
   4048.00        0.06152       -0.95479
   4049.00        0.05762       -0.95702
   4050.00        0.05371       -0.95920
   4051.00        0.04980       -0.96132
   4052.00        0.04590       -0.96339
   4053.00        0.04199       -0.96542
   4054.00        0.03809       -0.96739
   4055.00        0.03418       -0.96930
   4056.00        0.03027       -0.97116
   4057.00        0.02637       -0.97296
   4058.00        0.02246       -0.97472
   4059.00        0.01904       -0.97639
   4060.00        0.01562       -0.97803
   4061.00        0.01221       -0.97960
   4062.00        0.00879       -0.98111
   4063.00        0.00537       -0.98256
   4064.00        0.00195       -0.98393
   4065.00       -0.00146       -0.98526
   4066.00       -0.00488       -0.98651
   4067.00       -0.00830       -0.98769
   4068.00       -0.01172       -0.98880
   4069.00       -0.01514       -0.98985
   4070.00       -0.01855       -0.99081
   4071.00       -0.02197       -0.99171
   4072.00       -0.02539       -0.99254
   4073.00       -0.02881       -0.99329
   4074.00       -0.03174       -0.99396
   4075.00       -0.03467       -0.99455
   4076.00       -0.03760       -0.99506
   4077.00       -0.04053       -0.99548
   4078.00       -0.04346       -0.99582
   4079.00       -0.04639       -0.99608
   4080.00       -0.04932       -0.99626
   4081.00       -0.05225       -0.99634
   4082.00       -0.05518       -0.99634
   4083.00       -0.05811       -0.99623
   4084.00       -0.06055       -0.99605
   4085.00       -0.06299       -0.99576
   4086.00       -0.06543       -0.99538
   4087.00       -0.06787       -0.99490
   4088.00       -0.07031       -0.99432
   4089.00       -0.07275       -0.99364
   4090.00       -0.07520       -0.99286
   4091.00       -0.07764       -0.99199
   4092.00       -0.07959       -0.99100
   4093.00       -0.08154       -0.98991
   4094.00       -0.08350       -0.98871
   4095.00       -0.08545       -0.98741
   4096.00       -0.08740       -0.98599
   4097.00       -0.08936       -0.98448
   4098.00       -0.09131       -0.98285
   4099.00       -0.09326       -0.98109
   4100.00       -0.09473       -0.97925
   4101.00       -0.09619       -0.97728
   4102.00       -0.09766       -0.97519
   4103.00       -0.09912       -0.97299
   4104.00       -0.10059       -0.97069
   4105.00       -0.10205       -0.96826
   4106.00       -0.10352       -0.96571
   4107.00       -0.10449       -0.96304
   4108.00       -0.10547       -0.96027
   4109.00       -0.10645       -0.95737
   4110.00       -0.10742       -0.95436
   4111.00       -0.10840       -0.95123
   4112.00       -0.10938       -0.94798
   4113.00       -0.10986       -0.94461
   4114.00       -0.11035       -0.94113
   4115.00       -0.11084       -0.93753
   4116.00       -0.11133       -0.93381
   4117.00       -0.11182       -0.92998
   4118.00       -0.11182       -0.92603
   4119.00       -0.11182       -0.92197
   4120.00       -0.11182       -0.91779
   4121.00       -0.11182       -0.91350
   4122.00       -0.11182       -0.90909
   4123.00       -0.11182       -0.90457
   4124.00       -0.11133       -0.89995
   4125.00       -0.11084       -0.89522
   4126.00       -0.11035       -0.89038
   4127.00       -0.10986       -0.88542
   4128.00       -0.10938       -0.88037
   4129.00       -0.10840       -0.87521
   4130.00       -0.10742       -0.86995
   4131.00       -0.10645       -0.86459
   4132.00       -0.10547       -0.85915
   4133.00       -0.10449       -0.85359
   4134.00       -0.10352       -0.84795
   4135.00       -0.10205       -0.84219
   4136.00       -0.10059       -0.83636
   4137.00       -0.09912       -0.83046
   4138.00       -0.09766       -0.82445
   4139.00       -0.09619       -0.81837
   4140.00       -0.09473       -0.81221
   4141.00       -0.09326       -0.80597
   4142.00       -0.09131       -0.79965
   4143.00       -0.08936       -0.79326
   4144.00       -0.08740       -0.78680
   4145.00       -0.08545       -0.78027
   4146.00       -0.08350       -0.77368
   4147.00       -0.08154       -0.76703
   4148.00       -0.07959       -0.76033
   4149.00       -0.07764       -0.75357
   4150.00       -0.07520       -0.74675
   4151.00       -0.07275       -0.73988
   4152.00       -0.07031       -0.73299
   4153.00       -0.06787       -0.72604
   4154.00       -0.06543       -0.71906
   4155.00       -0.06299       -0.71204
   4156.00       -0.06055       -0.70497
   4157.00       -0.05811       -0.69789
   4158.00       -0.05566       -0.69078
   4159.00       -0.05322       -0.68365
   4160.00       -0.05078       -0.67651
   4161.00       -0.04834       -0.66936
   4162.00       -0.04590       -0.66217
   4163.00       -0.04346       -0.65500
   4164.00       -0.04102       -0.64781
   4165.00       -0.03857       -0.64062
   4166.00       -0.03613       -0.63344
   4167.00       -0.03369       -0.62625
   4168.00       -0.03125       -0.61908
   4169.00       -0.02881       -0.61191
   4170.00       -0.02637       -0.60477
   4171.00       -0.02393       -0.59763
   4172.00       -0.02197       -0.59052
   4173.00       -0.02002       -0.58344
   4174.00       -0.01807       -0.57637
   4175.00       -0.01611       -0.56935
   4176.00       -0.01416       -0.56235
   4177.00       -0.01221       -0.55539
   4178.00       -0.01025       -0.54846
   4179.00       -0.00830       -0.54158
   4180.00       -0.00684       -0.53474
   4181.00       -0.00537       -0.52794
   4182.00       -0.00391       -0.52119
   4183.00       -0.00244       -0.51450
   4184.00       -0.00098       -0.50786
   4185.00        0.00049       -0.50127
   4186.00        0.00146       -0.49474
   4187.00        0.00244       -0.48827
   4188.00        0.00342       -0.48186
   4189.00        0.00439       -0.47551
   4190.00        0.00537       -0.46922
   4191.00        0.00635       -0.46301
   4192.00        0.00684       -0.45686
   4193.00        0.00732       -0.45079
   4194.00        0.00781       -0.44479
   4195.00        0.00830       -0.43886
   4196.00        0.00879       -0.43300
   4197.00        0.00879       -0.42722
   4198.00        0.00879       -0.42152
   4199.00        0.00879       -0.41589
   4200.00        0.00879       -0.41034
   4201.00        0.00879       -0.40488
   4202.00        0.00830       -0.39949
   4203.00        0.00781       -0.39418
   4204.00        0.00732       -0.38896
   4205.00        0.00684       -0.38382
   4206.00        0.00635       -0.37875
   4207.00        0.00586       -0.37379
   4208.00        0.00488       -0.36890
   4209.00        0.00391       -0.36409
   4210.00        0.00293       -0.35938
   4211.00        0.00195       -0.35474
   4212.00        0.00098       -0.35019
   4213.00        0.00000       -0.34573
   4214.00       -0.00146       -0.34135
   4215.00       -0.00293       -0.33707
   4216.00       -0.00439       -0.33287
   4217.00       -0.00586       -0.32875
   4218.00       -0.00732       -0.32472
   4219.00       -0.00879       -0.32077
   4220.00       -0.01025       -0.31691
   4221.00       -0.01172       -0.31314
   4222.00       -0.01318       -0.30945
   4223.00       -0.01514       -0.30585
   4224.00       -0.01709       -0.30234
   4225.00       -0.01904       -0.29890
   4226.00       -0.02100       -0.29556
   4227.00       -0.02295       -0.29230
   4228.00       -0.02490       -0.28912
   4229.00       -0.02686       -0.28603
   4230.00       -0.02881       -0.28302
   4231.00       -0.03076       -0.28011
   4232.00       -0.03271       -0.27727
   4233.00       -0.03467       -0.27452
   4234.00       -0.03662       -0.27185
   4235.00       -0.03857       -0.26926
   4236.00       -0.04053       -0.26675
   4237.00       -0.04248       -0.26434
   4238.00       -0.04443       -0.26201
   4239.00       -0.04639       -0.25975
   4240.00       -0.04834       -0.25758
   4241.00       -0.05029       -0.25551
   4242.00       -0.05225       -0.25351
   4243.00       -0.05420       -0.25159
   4244.00       -0.05566       -0.24976
   4245.00       -0.05713       -0.24802
   4246.00       -0.05859       -0.24635
   4247.00       -0.06006       -0.24477
   4248.00       -0.06152       -0.24327
   4249.00       -0.06299       -0.24187
   4250.00       -0.06445       -0.24054
   4251.00       -0.06592       -0.23930
   4252.00       -0.06738       -0.23816
   4253.00       -0.06885       -0.23709
   4254.00       -0.06982       -0.23611
   4255.00       -0.07080       -0.23523
   4256.00       -0.07178       -0.23444
   4257.00       -0.07275       -0.23373
   4258.00       -0.07373       -0.23311
   4259.00       -0.07471       -0.23259
   4260.00       -0.07568       -0.23215
   4261.00       -0.07617       -0.23181
   4262.00       -0.07666       -0.23155
   4263.00       -0.07715       -0.23140
   4264.00       -0.07764       -0.23135
   4265.00       -0.07812       -0.23138
   4266.00       -0.07861       -0.23152
   4267.00       -0.07861       -0.23175
   4268.00       -0.07861       -0.23209
   4269.00       -0.07861       -0.23253
   4270.00       -0.07861       -0.23306
   4271.00       -0.07861       -0.23370
   4272.00       -0.07812       -0.23445
   4273.00       -0.07764       -0.23529
   4274.00       -0.07715       -0.23625
   4275.00       -0.07666       -0.23732
   4276.00       -0.07617       -0.23849
   4277.00       -0.07568       -0.23978
   4278.00       -0.07471       -0.24117
   4279.00       -0.07373       -0.24268
   4280.00       -0.07275       -0.24429
   4281.00       -0.07178       -0.24603
   4282.00       -0.07031       -0.24788
   4283.00       -0.06885       -0.24985
   4284.00       -0.06738       -0.25192
   4285.00       -0.06592       -0.25414
   4286.00       -0.06445       -0.25645
   4287.00       -0.06250       -0.25890
   4288.00       -0.06055       -0.26146
   4289.00       -0.05859       -0.26414
   4290.00       -0.05664       -0.26695
   4291.00       -0.05469       -0.26988
   4292.00       -0.05225       -0.27293
   4293.00       -0.04980       -0.27611
   4294.00       -0.04736       -0.27940
   4295.00       -0.04492       -0.28282
   4296.00       -0.04199       -0.28638
   4297.00       -0.03906       -0.29004
   4298.00       -0.03613       -0.29384
   4299.00       -0.03320       -0.29774
   4300.00       -0.03027       -0.30179
   4301.00       -0.02686       -0.30595
   4302.00       -0.02344       -0.31024
   4303.00       -0.02002       -0.31464
   4304.00       -0.01660       -0.31917
   4305.00       -0.01318       -0.32381
   4306.00       -0.00928       -0.32858
   4307.00       -0.00537       -0.33347
   4308.00       -0.00146       -0.33847
   4309.00        0.00244       -0.34358
   4310.00        0.00635       -0.34882
   4311.00        0.01025       -0.35416
   4312.00        0.01465       -0.35962
   4313.00        0.01904       -0.36517
   4314.00        0.02344       -0.37085
   4315.00        0.02783       -0.37663
   4316.00        0.03223       -0.38251
   4317.00        0.03662       -0.38849
   4318.00        0.04102       -0.39458
   4319.00        0.04541       -0.40076
   4320.00        0.04980       -0.40703
   4321.00        0.05420       -0.41339
   4322.00        0.05859       -0.41985
   4323.00        0.06299       -0.42639
   4324.00        0.06738       -0.43301
   4325.00        0.07178       -0.43973
   4326.00        0.07617       -0.44650
   4327.00        0.08057       -0.45335
   4328.00        0.08496       -0.46028
   4329.00        0.08936       -0.46729
   4330.00        0.09375       -0.47433
   4331.00        0.09814       -0.48146
   4332.00        0.10254       -0.48863
   4333.00        0.10693       -0.49586
   4334.00        0.11133       -0.50313
   4335.00        0.11572       -0.51045
   4336.00        0.12012       -0.51782
   4337.00        0.12402       -0.52522
   4338.00        0.12793       -0.53265
   4339.00        0.13184       -0.54012
   4340.00        0.13574       -0.54759
   4341.00        0.13965       -0.55510
   4342.00        0.14307       -0.56264
   4343.00        0.14648       -0.57016
   4344.00        0.14990       -0.57771
   4345.00        0.15283       -0.58527
   4346.00        0.15576       -0.59280
   4347.00        0.15869       -0.60036
   4348.00        0.16113       -0.60789
   4349.00        0.16357       -0.61542
   4350.00        0.16602       -0.62291
   4351.00        0.16797       -0.63040
   4352.00        0.16992       -0.63786
   4353.00        0.17188       -0.64528
   4354.00        0.17334       -0.65268
   4355.00        0.17480       -0.66002
   4356.00        0.17578       -0.66733
   4357.00        0.17676       -0.67459
   4358.00        0.17725       -0.68181
   4359.00        0.17773       -0.68896
   4360.00        0.17773       -0.69606
   4361.00        0.17773       -0.70309
   4362.00        0.17773       -0.71005
   4363.00        0.17725       -0.71695
   4364.00        0.17676       -0.72377
   4365.00        0.17578       -0.73050
   4366.00        0.17480       -0.73717
   4367.00        0.17334       -0.74373
   4368.00        0.17188       -0.75021
   4369.00        0.16992       -0.75659
   4370.00        0.16797       -0.76289
   4371.00        0.16553       -0.76909
   4372.00        0.16309       -0.77518
   4373.00        0.16016       -0.78116
   4374.00        0.15723       -0.78703
   4375.00        0.15381       -0.79279
   4376.00        0.15039       -0.79843
   4377.00        0.14648       -0.80397
   4378.00        0.14258       -0.80939
   4379.00        0.13818       -0.81467
   4380.00        0.13379       -0.81984
   4381.00        0.12891       -0.82487
   4382.00        0.12402       -0.82979
   4383.00        0.11914       -0.83456
   4384.00        0.11377       -0.83920
   4385.00        0.10840       -0.84372
   4386.00        0.10303       -0.84810
   4387.00        0.09717       -0.85233
   4388.00        0.09131       -0.85643
   4389.00        0.08545       -0.86040
   4390.00        0.07910       -0.86421
   4391.00        0.07275       -0.86789
   4392.00        0.06641       -0.87141
   4393.00        0.06006       -0.87480
   4394.00        0.05371       -0.87805
   4395.00        0.04688       -0.88115
   4396.00        0.04004       -0.88411
   4397.00        0.03320       -0.88692
   4398.00        0.02637       -0.88959
   4399.00        0.01953       -0.89211
   4400.00        0.01270       -0.89449
   4401.00        0.00586       -0.89671
   4402.00       -0.00098       -0.89879
   4403.00       -0.00781       -0.90073
   4404.00       -0.01465       -0.90251
   4405.00       -0.02148       -0.90417
   4406.00       -0.02832       -0.90567
   4407.00       -0.03516       -0.90704
   4408.00       -0.04150       -0.90826
   4409.00       -0.04785       -0.90936
   4410.00       -0.05420       -0.91031
   4411.00       -0.06055       -0.91113
   4412.00       -0.06689       -0.91180
   4413.00       -0.07275       -0.91235
   4414.00       -0.07861       -0.91278
   4415.00       -0.08447       -0.91309
   4416.00       -0.08984       -0.91325
   4417.00       -0.09521       -0.91330
   4418.00       -0.10059       -0.91322
   4419.00       -0.10547       -0.91302
   4420.00       -0.11035       -0.91272
   4421.00       -0.11475       -0.91229
   4422.00       -0.11914       -0.91174
   4423.00       -0.12354       -0.91110
   4424.00       -0.12744       -0.91035
   4425.00       -0.13135       -0.90950
   4426.00       -0.13477       -0.90855
   4427.00       -0.13818       -0.90750
   4428.00       -0.14111       -0.90636
   4429.00       -0.14404       -0.90512
   4430.00       -0.14648       -0.90381
   4431.00       -0.14893       -0.90242
   4432.00       -0.15088       -0.90094
   4433.00       -0.15283       -0.89938
   4434.00       -0.15430       -0.89777
   4435.00       -0.15576       -0.89609
   4436.00       -0.15674       -0.89433
   4437.00       -0.15723       -0.89252
   4438.00       -0.15771       -0.89064
   4439.00       -0.15771       -0.88872
   4440.00       -0.15771       -0.88675
   4441.00       -0.15723       -0.88474
   4442.00       -0.15674       -0.88268
   4443.00       -0.15576       -0.88057
   4444.00       -0.15479       -0.87843
   4445.00       -0.15332       -0.87627
   4446.00       -0.15186       -0.87407
   4447.00       -0.14990       -0.87186
   4448.00       -0.14795       -0.86961
   4449.00       -0.14551       -0.86736
   4450.00       -0.14307       -0.86508
   4451.00       -0.14014       -0.86279
   4452.00       -0.13721       -0.86049
   4453.00       -0.13379       -0.85818
   4454.00       -0.13037       -0.85588
   4455.00       -0.12646       -0.85358
   4456.00       -0.12256       -0.85126
   4457.00       -0.11865       -0.84895
   4458.00       -0.11426       -0.84666
   4459.00       -0.10986       -0.84436
   4460.00       -0.10547       -0.84209
   4461.00       -0.10059       -0.83981
   4462.00       -0.09570       -0.83755
   4463.00       -0.09082       -0.83531
   4464.00       -0.08545       -0.83308
   4465.00       -0.08008       -0.83089
   4466.00       -0.07471       -0.82869
   4467.00       -0.06934       -0.82651
   4468.00       -0.06348       -0.82436
   4469.00       -0.05762       -0.82222
   4470.00       -0.05176       -0.82011
   4471.00       -0.04590       -0.81802
   4472.00       -0.04004       -0.81595
   4473.00       -0.03418       -0.81389
   4474.00       -0.02783       -0.81186
   4475.00       -0.02148       -0.80984
   4476.00       -0.01514       -0.80785
   4477.00       -0.00879       -0.80585
   4478.00       -0.00244       -0.80388
   4479.00        0.00391       -0.80193
   4480.00        0.01025       -0.79999
   4481.00        0.01660       -0.79805
   4482.00        0.02295       -0.79613
   4483.00        0.02881       -0.79420
   4484.00        0.03467       -0.79228
   4485.00        0.04053       -0.79036
   4486.00        0.04639       -0.78844
   4487.00        0.05225       -0.78650
   4488.00        0.05811       -0.78456
   4489.00        0.06396       -0.78261
   4490.00        0.06934       -0.78064
   4491.00        0.07471       -0.77864
   4492.00        0.08008       -0.77663
   4493.00        0.08545       -0.77458
   4494.00        0.09033       -0.77249
   4495.00        0.09521       -0.77039
   4496.00        0.10010       -0.76822
   4497.00        0.10498       -0.76602
   4498.00        0.10938       -0.76376
   4499.00        0.11377       -0.76144
   4500.00        0.11816       -0.75908
   4501.00        0.12207       -0.75664
   4502.00        0.12598       -0.75414
   4503.00        0.12939       -0.75154
   4504.00        0.13281       -0.74889
   4505.00        0.13623       -0.74612
   4506.00        0.13916       -0.74329
   4507.00        0.14209       -0.74034
   4508.00        0.14453       -0.73730
   4509.00        0.14697       -0.73415
   4510.00        0.14893       -0.73090
   4511.00        0.15088       -0.72751
   4512.00        0.15234       -0.72401
   4513.00        0.15381       -0.72038
   4514.00        0.15479       -0.71661
   4515.00        0.15576       -0.71272
   4516.00        0.15625       -0.70868
   4517.00        0.15674       -0.70448
   4518.00        0.15674       -0.70015
   4519.00        0.15674       -0.69565
   4520.00        0.15625       -0.69099
   4521.00        0.15576       -0.68617
   4522.00        0.15479       -0.68118
   4523.00        0.15381       -0.67603
   4524.00        0.15234       -0.67068
   4525.00        0.15088       -0.66516
   4526.00        0.14893       -0.65947
   4527.00        0.14697       -0.65358
   4528.00        0.14453       -0.64751
   4529.00        0.14209       -0.64124
   4530.00        0.13965       -0.63477
   4531.00        0.13672       -0.62811
   4532.00        0.13379       -0.62125
   4533.00        0.13037       -0.61420
   4534.00        0.12695       -0.60693
   4535.00        0.12305       -0.59947
   4536.00        0.11914       -0.59180
   4537.00        0.11475       -0.58392
   4538.00        0.11035       -0.57585
   4539.00        0.10596       -0.56757
   4540.00        0.10107       -0.55908
   4541.00        0.09619       -0.55038
   4542.00        0.09131       -0.54149
   4543.00        0.08594       -0.53239
   4544.00        0.08057       -0.52309
   4545.00        0.07520       -0.51358
   4546.00        0.06934       -0.50389
   4547.00        0.06348       -0.49399
   4548.00        0.05762       -0.48390
   4549.00        0.05127       -0.47363
   4550.00        0.04492       -0.46317
   4551.00        0.03857       -0.45251
   4552.00        0.03223       -0.44170
   4553.00        0.02588       -0.43069
   4554.00        0.01904       -0.41951
   4555.00        0.01221       -0.40817
   4556.00        0.00537       -0.39667
   4557.00       -0.00146       -0.38501
   4558.00       -0.00830       -0.37318
   4559.00       -0.01514       -0.36122
   4560.00       -0.02197       -0.34912
   4561.00       -0.02881       -0.33688
   4562.00       -0.03564       -0.32452
   4563.00       -0.04248       -0.31203
   4564.00       -0.04932       -0.29942
   4565.00       -0.05615       -0.28671
   4566.00       -0.06299       -0.27391
   4567.00       -0.06934       -0.26100
   4568.00       -0.07568       -0.24802
   4569.00       -0.08203       -0.23494
   4570.00       -0.08838       -0.22180
   4571.00       -0.09473       -0.20859
   4572.00       -0.10059       -0.19534
   4573.00       -0.10645       -0.18204
   4574.00       -0.11230       -0.16869
   4575.00       -0.11768       -0.15532
   4576.00       -0.12305       -0.14192
   4577.00       -0.12842       -0.12852
   4578.00       -0.13330       -0.11511
   4579.00       -0.13818       -0.10170
   4580.00       -0.14258       -0.08832
   4581.00       -0.14697       -0.07495
   4582.00       -0.15137       -0.06161
   4583.00       -0.15527       -0.04832
   4584.00       -0.15918       -0.03508
   4585.00       -0.16260       -0.02188
   4586.00       -0.16602       -0.00877
   4587.00       -0.16895        0.00427
   4588.00       -0.17188        0.01723
   4589.00       -0.17432        0.03011
   4590.00       -0.17627        0.04286
   4591.00       -0.17822        0.05551
   4592.00       -0.17969        0.06804
   4593.00       -0.18115        0.08044
   4594.00       -0.18213        0.09271
   4595.00       -0.18311        0.10484
   4596.00       -0.18359        0.11681
   4597.00       -0.18359        0.12862
   4598.00       -0.18359        0.14026
   4599.00       -0.18311        0.15173
   4600.00       -0.18262        0.16302
   4601.00       -0.18164        0.17412
   4602.00       -0.18066        0.18501
   4603.00       -0.17920        0.19571
   4604.00       -0.17725        0.20619
   4605.00       -0.17529        0.21646
   4606.00       -0.17285        0.22650
   4607.00       -0.17041        0.23633
   4608.00       -0.16748        0.24591
   4609.00       -0.16455        0.25525
   4610.00       -0.16113        0.26434
   4611.00       -0.15771        0.27319
   4612.00       -0.15381        0.28178
   4613.00       -0.14990        0.29010
   4614.00       -0.14551        0.29817
   4615.00       -0.14111        0.30597
   4616.00       -0.13672        0.31351
   4617.00       -0.13184        0.32076
   4618.00       -0.12695        0.32773
   4619.00       -0.12207        0.33443
   4620.00       -0.11670        0.34084
   4621.00       -0.11133        0.34695
   4622.00       -0.10596        0.35280
   4623.00       -0.10010        0.35835
   4624.00       -0.09424        0.36360
   4625.00       -0.08838        0.36858
   4626.00       -0.08252        0.37325
   4627.00       -0.07617        0.37762
   4628.00       -0.06982        0.38171
   4629.00       -0.06348        0.38551
   4630.00       -0.05713        0.38901
   4631.00       -0.05078        0.39221
   4632.00       -0.04443        0.39513
   4633.00       -0.03809        0.39775
   4634.00       -0.03174        0.40010
   4635.00       -0.02539        0.40215
   4636.00       -0.01904        0.40390
   4637.00       -0.01270        0.40538
   4638.00       -0.00635        0.40659
   4639.00        0.00000        0.40750
   4640.00        0.00635        0.40814
   4641.00        0.01270        0.40851
   4642.00        0.01855        0.40862
   4643.00        0.02441        0.40845
   4644.00        0.03027        0.40802
   4645.00        0.03613        0.40733
   4646.00        0.04199        0.40639
   4647.00        0.04736        0.40520
   4648.00        0.05273        0.40376
   4649.00        0.05811        0.40208
   4650.00        0.06348        0.40018
   4651.00        0.06836        0.39804
   4652.00        0.07324        0.39568
   4653.00        0.07812        0.39308
   4654.00        0.08252        0.39027
   4655.00        0.08691        0.38727
   4656.00        0.09082        0.38405
   4657.00        0.09473        0.38065
   4658.00        0.09863        0.37704
   4659.00        0.10205        0.37326
   4660.00        0.10547        0.36929
   4661.00        0.10840        0.36516
   4662.00        0.11133        0.36084
   4663.00        0.11426        0.35638
   4664.00        0.11670        0.35176
   4665.00        0.11914        0.34700
   4666.00        0.12109        0.34210
   4667.00        0.12305        0.33705
   4668.00        0.12500        0.33189
   4669.00        0.12646        0.32661
   4670.00        0.12793        0.32121
   4671.00        0.12891        0.31570
   4672.00        0.12988        0.31010
   4673.00        0.13037        0.30441
   4674.00        0.13086        0.29863
   4675.00        0.13135        0.29279
   4676.00        0.13135        0.28685
   4677.00        0.13135        0.28085
   4678.00        0.13135        0.27480
   4679.00        0.13086        0.26869
   4680.00        0.13037        0.26254
   4681.00        0.12939        0.25635
   4682.00        0.12842        0.25012
   4683.00        0.12744        0.24388
   4684.00        0.12598        0.23761
   4685.00        0.12451        0.23134
   4686.00        0.12305        0.22504
   4687.00        0.12158        0.21875
   4688.00        0.11963        0.21246
   4689.00        0.11768        0.20619
   4690.00        0.11572        0.19994
   4691.00        0.11377        0.19370
   4692.00        0.11133        0.18748
   4693.00        0.10889        0.18130
   4694.00        0.10645        0.17517
   4695.00        0.10400        0.16907
   4696.00        0.10156        0.16302
   4697.00        0.09863        0.15703
   4698.00        0.09570        0.15109
   4699.00        0.09277        0.14522
   4700.00        0.08984        0.13940
   4701.00        0.08691        0.13367
   4702.00        0.08398        0.12801
   4703.00        0.08105        0.12242
   4704.00        0.07812        0.11691
   4705.00        0.07520        0.11151
   4706.00        0.07227        0.10619
   4707.00        0.06934        0.10095
   4708.00        0.06641        0.09583
   4709.00        0.06348        0.09079
   4710.00        0.06055        0.08586
   4711.00        0.05762        0.08104
   4712.00        0.05469        0.07634
   4713.00        0.05176        0.07173
   4714.00        0.04883        0.06726
   4715.00        0.04590        0.06288
   4716.00        0.04297        0.05864
   4717.00        0.04004        0.05452
   4718.00        0.03711        0.05051
   4719.00        0.03418        0.04663
   4720.00        0.03125        0.04288
   4721.00        0.02881        0.03925
   4722.00        0.02637        0.03575
   4723.00        0.02393        0.03239
   4724.00        0.02148        0.02916
   4725.00        0.01904        0.02605
   4726.00        0.01660        0.02307
   4727.00        0.01465        0.02023
   4728.00        0.01270        0.01753
   4729.00        0.01074        0.01495
   4730.00        0.00879        0.01251
   4731.00        0.00684        0.01021
   4732.00        0.00537        0.00803
   4733.00        0.00391        0.00598
   4734.00        0.00244        0.00407
   4735.00        0.00098        0.00229
   4736.00       -0.00049        0.00064
   4737.00       -0.00146       -0.00089
   4738.00       -0.00244       -0.00229
   4739.00       -0.00342       -0.00356
   4740.00       -0.00439       -0.00471
   4741.00       -0.00488       -0.00574
   4742.00       -0.00537       -0.00664
   4743.00       -0.00586       -0.00743
   4744.00       -0.00635       -0.00810
   4745.00       -0.00635       -0.00865
   4746.00       -0.00635       -0.00909
   4747.00       -0.00635       -0.00943
   4748.00       -0.00635       -0.00967
   4749.00       -0.00586       -0.00980
   4750.00       -0.00537       -0.00981
   4751.00       -0.00488       -0.00974
   4752.00       -0.00439       -0.00957
   4753.00       -0.00342       -0.00931
   4754.00       -0.00244       -0.00896
   4755.00       -0.00146       -0.00853
   4756.00       -0.00049       -0.00801
   4757.00        0.00098       -0.00742
   4758.00        0.00244       -0.00674
   4759.00        0.00391       -0.00600
   4760.00        0.00537       -0.00519
   4761.00        0.00684       -0.00430
   4762.00        0.00830       -0.00337
   4763.00        0.01025       -0.00238
   4764.00        0.01221       -0.00133
   4765.00        0.01416       -0.00023
   4766.00        0.01611        0.00092
   4767.00        0.01807        0.00209
   4768.00        0.02002        0.00333
   4769.00        0.02246        0.00458
   4770.00        0.02490        0.00587
   4771.00        0.02734        0.00719
   4772.00        0.02979        0.00853
   4773.00        0.03223        0.00990
   4774.00        0.03467        0.01128
   4775.00        0.03711        0.01268
   4776.00        0.03955        0.01410
   4777.00        0.04199        0.01552
   4778.00        0.04443        0.01694
   4779.00        0.04688        0.01837
   4780.00        0.04932        0.01981
   4781.00        0.05176        0.02122
   4782.00        0.05420        0.02266
   4783.00        0.05664        0.02409
   4784.00        0.05908        0.02551
   4785.00        0.06152        0.02692
   4786.00        0.06396        0.02834
   4787.00        0.06641        0.02972
   4788.00        0.06885        0.03111
   4789.00        0.07129        0.03249
   4790.00        0.07373        0.03386
   4791.00        0.07568        0.03522
   4792.00        0.07764        0.03654
   4793.00        0.07959        0.03789
   4794.00        0.08154        0.03920
   4795.00        0.08350        0.04051
   4796.00        0.08545        0.04181
   4797.00        0.08740        0.04309
   4798.00        0.08887        0.04437
   4799.00        0.09033        0.04565
   4800.00        0.09180        0.04692
   4801.00        0.09326        0.04819
   4802.00        0.09424        0.04947
   4803.00        0.09521        0.05074
   4804.00        0.09619        0.05202
   4805.00        0.09717        0.05330
   4806.00        0.09766        0.05460
   4807.00        0.09814        0.05591
   4808.00        0.09863        0.05725
   4809.00        0.09912        0.05861
   4810.00        0.09912        0.05998
   4811.00        0.09912        0.06140
   4812.00        0.09912        0.06285
   4813.00        0.09912        0.06433
   4814.00        0.09863        0.06587
   4815.00        0.09814        0.06746
   4816.00        0.09766        0.06909
   4817.00        0.09668        0.07079
   4818.00        0.09570        0.07254
   4819.00        0.09473        0.07436
   4820.00        0.09375        0.07626
   4821.00        0.09229        0.07823
   4822.00        0.09082        0.08029
   4823.00        0.08936        0.08244
   4824.00        0.08740        0.08469
   4825.00        0.08545        0.08702
   4826.00        0.08350        0.08946
   4827.00        0.08154        0.09203
   4828.00        0.07910        0.09468
   4829.00        0.07666        0.09747
   4830.00        0.07422        0.10037
   4831.00        0.07178        0.10341
   4832.00        0.06934        0.10657
   4833.00        0.06641        0.10986
   4834.00        0.06348        0.11330
   4835.00        0.06055        0.11687
   4836.00        0.05762        0.12059
   4837.00        0.05469        0.12445
   4838.00        0.05127        0.12848
   4839.00        0.04785        0.13264
   4840.00        0.04443        0.13698
   4841.00        0.04102        0.14146
   4842.00        0.03760        0.14610
   4843.00        0.03418        0.15091
   4844.00        0.03076        0.15588
   4845.00        0.02734        0.16101
   4846.00        0.02393        0.16631
   4847.00        0.02051        0.17175
   4848.00        0.01709        0.17738
   4849.00        0.01367        0.18317
   4850.00        0.01025        0.18910
   4851.00        0.00684        0.19521
   4852.00        0.00342        0.20146
   4853.00        0.00000        0.20789
   4854.00       -0.00342        0.21446
   4855.00       -0.00684        0.22119
   4856.00       -0.01025        0.22806
   4857.00       -0.01367        0.23508
   4858.00       -0.01709        0.24223
   4859.00       -0.02051        0.24954
   4860.00       -0.02393        0.25697
   4861.00       -0.02734        0.26454
   4862.00       -0.03027        0.27222
   4863.00       -0.03320        0.28003
   4864.00       -0.03613        0.28795
   4865.00       -0.03906        0.29599
   4866.00       -0.04199        0.30412
   4867.00       -0.04443        0.31236
   4868.00       -0.04688        0.32069
   4869.00       -0.04932        0.32910
   4870.00       -0.05176        0.33760
   4871.00       -0.05420        0.34616
   4872.00       -0.05615        0.35480
   4873.00       -0.05811        0.36349
   4874.00       -0.06006        0.37225
   4875.00       -0.06201        0.38104
   4876.00       -0.06348        0.38988
   4877.00       -0.06494        0.39874
   4878.00       -0.06641        0.40764
   4879.00       -0.06738        0.41655
   4880.00       -0.06836        0.42548
   4881.00       -0.06934        0.43442
   4882.00       -0.07031        0.44334
   4883.00       -0.07080        0.45227
   4884.00       -0.07129        0.46118
   4885.00       -0.07178        0.47006
   4886.00       -0.07227        0.47893
   4887.00       -0.07227        0.48776
   4888.00       -0.07227        0.49655
   4889.00       -0.07227        0.50529
   4890.00       -0.07178        0.51399
   4891.00       -0.07129        0.52263
   4892.00       -0.07080        0.53120
   4893.00       -0.07031        0.53972
   4894.00       -0.06934        0.54816
   4895.00       -0.06836        0.55652
   4896.00       -0.06738        0.56479
   4897.00       -0.06641        0.57298
   4898.00       -0.06543        0.58110
   4899.00       -0.06396        0.58911
   4900.00       -0.06250        0.59703
   4901.00       -0.06104        0.60484
   4902.00       -0.05957        0.61256
   4903.00       -0.05811        0.62018
   4904.00       -0.05664        0.62769
   4905.00       -0.05518        0.63507
   4906.00       -0.05322        0.64236
   4907.00       -0.05127        0.64954
   4908.00       -0.04932        0.65659
   4909.00       -0.04736        0.66353
   4910.00       -0.04541        0.67035
   4911.00       -0.04346        0.67706
   4912.00       -0.04150        0.68364
   4913.00       -0.03955        0.69011
   4914.00       -0.03760        0.69646
   4915.00       -0.03564        0.70270
   4916.00       -0.03369        0.70882
   4917.00       -0.03174        0.71481
   4918.00       -0.02979        0.72069
   4919.00       -0.02783        0.72646
   4920.00       -0.02588        0.73210
   4921.00       -0.02393        0.73764
   4922.00       -0.02197        0.74306
   4923.00       -0.02002        0.74838
   4924.00       -0.01807        0.75359
   4925.00       -0.01660        0.75867
   4926.00       -0.01514        0.76366
   4927.00       -0.01367        0.76854
   4928.00       -0.01221        0.77333
   4929.00       -0.01074        0.77800
   4930.00       -0.00928        0.78259
   4931.00       -0.00781        0.78706
   4932.00       -0.00635        0.79146
   4933.00       -0.00537        0.79576
   4934.00       -0.00439        0.79996
   4935.00       -0.00342        0.80408
   4936.00       -0.00244        0.80811
   4937.00       -0.00146        0.81204
   4938.00       -0.00049        0.81590
   4939.00        0.00000        0.81967
   4940.00        0.00049        0.82336
   4941.00        0.00098        0.82698
   4942.00        0.00146        0.83052
   4943.00        0.00195        0.83398
   4944.00        0.00244        0.83737
   4945.00        0.00244        0.84068
   4946.00        0.00244        0.84392
   4947.00        0.00244        0.84709
   4948.00        0.00244        0.85019
   4949.00        0.00244        0.85323
   4950.00        0.00244        0.85619
   4951.00        0.00195        0.85907
   4952.00        0.00146        0.86189
   4953.00        0.00098        0.86465
   4954.00        0.00049        0.86734
   4955.00        0.00000        0.86996
   4956.00       -0.00049        0.87251
   4957.00       -0.00098        0.87500
   4958.00       -0.00195        0.87741
   4959.00       -0.00293        0.87976
   4960.00       -0.00391        0.88203
   4961.00       -0.00488        0.88425
   4962.00       -0.00586        0.88638
   4963.00       -0.00684        0.88844
   4964.00       -0.00781        0.89043
   4965.00       -0.00879        0.89235
   4966.00       -0.00977        0.89418
   4967.00       -0.01074        0.89595
   4968.00       -0.01172        0.89763
   4969.00       -0.01270        0.89923
   4970.00       -0.01367        0.90074
   4971.00       -0.01514        0.90218
   4972.00       -0.01660        0.90353
   4973.00       -0.01807        0.90480
   4974.00       -0.01953        0.90596
   4975.00       -0.02100        0.90704
   4976.00       -0.02246        0.90804
   4977.00       -0.02393        0.90894
   4978.00       -0.02539        0.90973
   4979.00       -0.02686        0.91042
   4980.00       -0.02832        0.91101
   4981.00       -0.02930        0.91151
   4982.00       -0.03027        0.91190
   4983.00       -0.03125        0.91217
   4984.00       -0.03223        0.91235
   4985.00       -0.03320        0.91240
   4986.00       -0.03418        0.91235
   4987.00       -0.03516        0.91219
   4988.00       -0.03613        0.91190
   4989.00       -0.03711        0.91148
   4990.00       -0.03809        0.91095
   4991.00       -0.03906        0.91029
   4992.00       -0.04004        0.90950
   4993.00       -0.04102        0.90860
   4994.00       -0.04199        0.90755
   4995.00       -0.04297        0.90639
   4996.00       -0.04395        0.90508
   4997.00       -0.04492        0.90364
   4998.00       -0.04541        0.90207
   4999.00       -0.04590        0.90038
   5000.00       -0.04639        0.89853
   5001.00       -0.04688        0.89656
   5002.00       -0.04736        0.89445
   5003.00       -0.04785        0.89221
   5004.00       -0.04834        0.88982
   5005.00       -0.04883        0.88730
   5006.00       -0.04932        0.88464
   5007.00       -0.04980        0.88185
   5008.00       -0.05029        0.87894
   5009.00       -0.05078        0.87587
   5010.00       -0.05078        0.87267
   5011.00       -0.05078        0.86934
   5012.00       -0.05078        0.86588
   5013.00       -0.05078        0.86229
   5014.00       -0.05078        0.85857
   5015.00       -0.05078        0.85471
   5016.00       -0.05078        0.85072
   5017.00       -0.05078        0.84662
   5018.00       -0.05078        0.84239
   5019.00       -0.05078        0.83804
   5020.00       -0.05078        0.83357
   5021.00       -0.05078        0.82898
   5022.00       -0.05078        0.82428
   5023.00       -0.05029        0.81946
   5024.00       -0.04980        0.81453
   5025.00       -0.04932        0.80949
   5026.00       -0.04883        0.80435
   5027.00       -0.04834        0.79912
   5028.00       -0.04785        0.79376
   5029.00       -0.04736        0.78833
   5030.00       -0.04688        0.78281
   5031.00       -0.04639        0.77718
   5032.00       -0.04590        0.77147
   5033.00       -0.04541        0.76569
   5034.00       -0.04492        0.75981
   5035.00       -0.04443        0.75386
   5036.00       -0.04395        0.74783
   5037.00       -0.04346        0.74174
   5038.00       -0.04297        0.73558
   5039.00       -0.04248        0.72935
   5040.00       -0.04199        0.72307
   5041.00       -0.04150        0.71674
   5042.00       -0.04102        0.71034
   5043.00       -0.04053        0.70389
   5044.00       -0.04004        0.69740
   5045.00       -0.03906        0.69089
   5046.00       -0.03809        0.68431
   5047.00       -0.03711        0.67772
   5048.00       -0.03613        0.67110
   5049.00       -0.03516        0.66444
   5050.00       -0.03418        0.65778
   5051.00       -0.03320        0.65109
   5052.00       -0.03223        0.64439
   5053.00       -0.03125        0.63770
   5054.00       -0.03027        0.63098
   5055.00       -0.02930        0.62427
   5056.00       -0.02832        0.61755
   5057.00       -0.02734        0.61086
   5058.00       -0.02637        0.60416
   5059.00       -0.02539        0.59749
   5060.00       -0.02441        0.59084
   5061.00       -0.02344        0.58420
   5062.00       -0.02246        0.57758
   5063.00       -0.02148        0.57100
   5064.00       -0.02051        0.56445
   5065.00       -0.01953        0.55794
   5066.00       -0.01855        0.55147
   5067.00       -0.01758        0.54503
   5068.00       -0.01660        0.53865
   5069.00       -0.01562        0.53232
   5070.00       -0.01465        0.52603
   5071.00       -0.01416        0.51979
   5072.00       -0.01367        0.51363
   5073.00       -0.01318        0.50751
   5074.00       -0.01270        0.50146
   5075.00       -0.01221        0.49548
   5076.00       -0.01172        0.48956
   5077.00       -0.01123        0.48372
   5078.00       -0.01074        0.47794
   5079.00       -0.01025        0.47224
   5080.00       -0.00977        0.46663
   5081.00       -0.00928        0.46107
   5082.00       -0.00879        0.45561
   5083.00       -0.00830        0.45024
   5084.00       -0.00781        0.44495
   5085.00       -0.00732        0.43974
   5086.00       -0.00684        0.43462
   5087.00       -0.00635        0.42958
   5088.00       -0.00586        0.42464
   5089.00       -0.00537        0.41978
   5090.00       -0.00537        0.41502
   5091.00       -0.00537        0.41037
   5092.00       -0.00537        0.40579
   5093.00       -0.00537        0.40131
   5094.00       -0.00537        0.39693
   5095.00       -0.00537        0.39264
   5096.00       -0.00537        0.38844
   5097.00       -0.00537        0.38435
   5098.00       -0.00537        0.38036
   5099.00       -0.00537        0.37645
   5100.00       -0.00537        0.37263
   5101.00       -0.00537        0.36893
   5102.00       -0.00537        0.36533
   5103.00       -0.00586        0.36180
   5104.00       -0.00635        0.35838
   5105.00       -0.00684        0.35506
   5106.00       -0.00732        0.35182
   5107.00       -0.00781        0.34868
   5108.00       -0.00830        0.34564
   5109.00       -0.00879        0.34268
   5110.00       -0.00928        0.33983
   5111.00       -0.00977        0.33705
   5112.00       -0.01025        0.33437
   5113.00       -0.01074        0.33179
   5114.00       -0.01123        0.32928
   5115.00       -0.01221        0.32686
   5116.00       -0.01318        0.32452
   5117.00       -0.01416        0.32228
   5118.00       -0.01514        0.32011
   5119.00       -0.01611        0.31804
   5120.00       -0.01709        0.31602
   5121.00       -0.01807        0.31410
   5122.00       -0.01904        0.31226
   5123.00       -0.02002        0.31049
   5124.00       -0.02100        0.30879
   5125.00       -0.02197        0.30717
   5126.00       -0.02295        0.30562
   5127.00       -0.02393        0.30414
   5128.00       -0.02490        0.30273
   5129.00       -0.02588        0.30139
   5130.00       -0.02686        0.30011
   5131.00       -0.02783        0.29890
   5132.00       -0.02881        0.29776
   5133.00       -0.02979        0.29668
   5134.00       -0.03076        0.29565
   5135.00       -0.03174        0.29468
   5136.00       -0.03271        0.29378
   5137.00       -0.03369        0.29292
   5138.00       -0.03467        0.29213
   5139.00       -0.03564        0.29140
   5140.00       -0.03662        0.29071
   5141.00       -0.03760        0.29008
   5142.00       -0.03857        0.28951
   5143.00       -0.03955        0.28897
   5144.00       -0.04053        0.28850
   5145.00       -0.04150        0.28807
   5146.00       -0.04248        0.28769
   5147.00       -0.04346        0.28735
   5148.00       -0.04443        0.28706
   5149.00       -0.04541        0.28682
   5150.00       -0.04639        0.28662
   5151.00       -0.04736        0.28647
   5152.00       -0.04834        0.28635
   5153.00       -0.04932        0.28629
   5154.00       -0.05029        0.28625
   5155.00       -0.05127        0.28629
   5156.00       -0.05225        0.28635
   5157.00       -0.05322        0.28644
   5158.00       -0.05371        0.28659
   5159.00       -0.05420        0.28677
   5160.00       -0.05469        0.28700
   5161.00       -0.05518        0.28726
   5162.00       -0.05566        0.28757
   5163.00       -0.05615        0.28792
   5164.00       -0.05664        0.28830
   5165.00       -0.05713        0.28874
   5166.00       -0.05762        0.28920
   5167.00       -0.05762        0.28972
   5168.00       -0.05762        0.29027
   5169.00       -0.05762        0.29086
   5170.00       -0.05762        0.29149
   5171.00       -0.05762        0.29216
   5172.00       -0.05762        0.29288
   5173.00       -0.05762        0.29362
   5174.00       -0.05762        0.29443
   5175.00       -0.05762        0.29527
   5176.00       -0.05713        0.29614
   5177.00       -0.05664        0.29707
   5178.00       -0.05615        0.29803
   5179.00       -0.05566        0.29904
   5180.00       -0.05518        0.30009
   5181.00       -0.05469        0.30119
   5182.00       -0.05420        0.30232
   5183.00       -0.05322        0.30350
   5184.00       -0.05225        0.30472
   5185.00       -0.05127        0.30600
   5186.00       -0.05029        0.30730
   5187.00       -0.04932        0.30865
   5188.00       -0.04834        0.31006
   5189.00       -0.04736        0.31151
   5190.00       -0.04639        0.31299
   5191.00       -0.04541        0.31453
   5192.00       -0.04443        0.31612
   5193.00       -0.04297        0.31773
   5194.00       -0.04150        0.31941
   5195.00       -0.04004        0.32112
   5196.00       -0.03857        0.32289
   5197.00       -0.03711        0.32469
   5198.00       -0.03564        0.32655
   5199.00       -0.03418        0.32845
   5200.00       -0.03271        0.33040
   5201.00       -0.03125        0.33238
   5202.00       -0.02979        0.33443
   5203.00       -0.02832        0.33652
   5204.00       -0.02686        0.33864
   5205.00       -0.02539        0.34081
   5206.00       -0.02393        0.34303
   5207.00       -0.02246        0.34529
   5208.00       -0.02051        0.34761
   5209.00       -0.01855        0.34996
   5210.00       -0.01660        0.35236
   5211.00       -0.01465        0.35480
   5212.00       -0.01270        0.35728
   5213.00       -0.01074        0.35980
   5214.00       -0.00879        0.36238
   5215.00       -0.00684        0.36499
   5216.00       -0.00488        0.36765
   5217.00       -0.00293        0.37033
   5218.00       -0.00098        0.37306
   5219.00        0.00098        0.37584
   5220.00        0.00293        0.37865
   5221.00        0.00439        0.38150
   5222.00        0.00586        0.38438
   5223.00        0.00732        0.38730
   5224.00        0.00879        0.39026
   5225.00        0.01025        0.39325
   5226.00        0.01172        0.39627
   5227.00        0.01318        0.39934
   5228.00        0.01465        0.40242
   5229.00        0.01611        0.40553
   5230.00        0.01758        0.40868
   5231.00        0.01904        0.41185
   5232.00        0.02051        0.41505
   5233.00        0.02197        0.41827
   5234.00        0.02344        0.42152
   5235.00        0.02490        0.42479
   5236.00        0.02637        0.42807
   5237.00        0.02783        0.43138
   5238.00        0.02930        0.43471
   5239.00        0.03076        0.43803
   5240.00        0.03223        0.44139
   5241.00        0.03320        0.44475
   5242.00        0.03418        0.44812
   5243.00        0.03516        0.45149
   5244.00        0.03613        0.45488
   5245.00        0.03711        0.45827
   5246.00        0.03809        0.46165
   5247.00        0.03906        0.46504
   5248.00        0.04004        0.46843
   5249.00        0.04102        0.47182
   5250.00        0.04199        0.47519
   5251.00        0.04297        0.47855
   5252.00        0.04395        0.48190
   5253.00        0.04492        0.48524
   5254.00        0.04590        0.48857
   5255.00        0.04639        0.49188
   5256.00        0.04688        0.49516
   5257.00        0.04736        0.49843
   5258.00        0.04785        0.50166
   5259.00        0.04834        0.50488
   5260.00        0.04883        0.50806
   5261.00        0.04932        0.51122
   5262.00        0.04980        0.51433
   5263.00        0.05029        0.51741
   5264.00        0.05078        0.52045
   5265.00        0.05127        0.52344
   5266.00        0.05176        0.52640
   5267.00        0.05225        0.52931
   5268.00        0.05273        0.53218
   5269.00        0.05273        0.53499
   5270.00        0.05273        0.53775
   5271.00        0.05273        0.54045
   5272.00        0.05273        0.54311
   5273.00        0.05273        0.54570
   5274.00        0.05273        0.54823
   5275.00        0.05273        0.55070
   5276.00        0.05273        0.55310
   5277.00        0.05273        0.55544
   5278.00        0.05273        0.55771
   5279.00        0.05273        0.55992
   5280.00        0.05273        0.56204
   5281.00        0.05225        0.56410
   5282.00        0.05176        0.56609
   5283.00        0.05127        0.56799
   5284.00        0.05078        0.56982
   5285.00        0.05029        0.57158
   5286.00        0.04980        0.57326
   5287.00        0.04932        0.57484
   5288.00        0.04883        0.57635
   5289.00        0.04834        0.57779
   5290.00        0.04785        0.57915
   5291.00        0.04736        0.58041
   5292.00        0.04688        0.58159
   5293.00        0.04639        0.58269
   5294.00        0.04590        0.58369
   5295.00        0.04492        0.58463
   5296.00        0.04395        0.58548
   5297.00        0.04297        0.58624
   5298.00        0.04199        0.58691
   5299.00        0.04102        0.58751
   5300.00        0.04004        0.58801
   5301.00        0.03906        0.58844
   5302.00        0.03809        0.58878
   5303.00        0.03711        0.58904
   5304.00        0.03613        0.58922
   5305.00        0.03516        0.58932
   5306.00        0.03418        0.58934
   5307.00        0.03320        0.58929
   5308.00        0.03223        0.58916
   5309.00        0.03125        0.58896
   5310.00        0.03027        0.58867
   5311.00        0.02930        0.58833
   5312.00        0.02832        0.58791
   5313.00        0.02734        0.58742
   5314.00        0.02637        0.58687
   5315.00        0.02539        0.58626
   5316.00        0.02441        0.58559
   5317.00        0.02344        0.58484
   5318.00        0.02246        0.58405
   5319.00        0.02148        0.58321
   5320.00        0.02051        0.58231
   5321.00        0.01953        0.58136
   5322.00        0.01855        0.58037
   5323.00        0.01758        0.57933
   5324.00        0.01660        0.57826
   5325.00        0.01562        0.57715
   5326.00        0.01465        0.57599
   5327.00        0.01367        0.57481
   5328.00        0.01318        0.57361
   5329.00        0.01270        0.57237
   5330.00        0.01221        0.57112
   5331.00        0.01172        0.56984
   5332.00        0.01123        0.56856
   5333.00        0.01074        0.56725
   5334.00        0.01025        0.56593
   5335.00        0.00977        0.56462
   5336.00        0.00928        0.56331
   5337.00        0.00879        0.56198
   5338.00        0.00830        0.56067
   5339.00        0.00781        0.55936
   5340.00        0.00781        0.55807
   5341.00        0.00781        0.55679
   5342.00        0.00781        0.55553
   5343.00        0.00781        0.55428
   5344.00        0.00781        0.55305
   5345.00        0.00781        0.55186
   5346.00        0.00781        0.55070
   5347.00        0.00781        0.54958
   5348.00        0.00781        0.54848
   5349.00        0.00781        0.54742
   5350.00        0.00781        0.54640
   5351.00        0.00830        0.54544
   5352.00        0.00879        0.54451
   5353.00        0.00928        0.54362
   5354.00        0.00977        0.54280
   5355.00        0.01025        0.54204
   5356.00        0.01074        0.54132
   5357.00        0.01123        0.54066
   5358.00        0.01172        0.54005
   5359.00        0.01221        0.53952
   5360.00        0.01270        0.53905
   5361.00        0.01318        0.53862
   5362.00        0.01416        0.53828
   5363.00        0.01514        0.53799
   5364.00        0.01611        0.53778
   5365.00        0.01709        0.53763
   5366.00        0.01807        0.53755
   5367.00        0.01904        0.53754
   5368.00        0.02002        0.53760
   5369.00        0.02100        0.53772
   5370.00        0.02197        0.53792
   5371.00        0.02295        0.53818
   5372.00        0.02393        0.53851
   5373.00        0.02490        0.53891
   5374.00        0.02588        0.53937
   5375.00        0.02686        0.53990
   5376.00        0.02783        0.54050
   5377.00        0.02881        0.54117
   5378.00        0.02979        0.54189
   5379.00        0.03076        0.54268
   5380.00        0.03174        0.54352
   5381.00        0.03271        0.54442
   5382.00        0.03369        0.54538
   5383.00        0.03467        0.54639
   5384.00        0.03564        0.54745
   5385.00        0.03662        0.54855
   5386.00        0.03760        0.54971
   5387.00        0.03857        0.55092
   5388.00        0.03955        0.55215
   5389.00        0.04053        0.55344
   5390.00        0.04102        0.55475
   5391.00        0.04150        0.55611
   5392.00        0.04199        0.55748
   5393.00        0.04248        0.55888
   5394.00        0.04297        0.56030
   5395.00        0.04346        0.56175
   5396.00        0.04395        0.56320
   5397.00        0.04443        0.56467
   5398.00        0.04492        0.56615
   5399.00        0.04541        0.56764
   5400.00        0.04590        0.56912
   5401.00        0.04590        0.57060
   5402.00        0.04590        0.57208
   5403.00        0.04590        0.57355
   5404.00        0.04590        0.57501
   5405.00        0.04590        0.57645
   5406.00        0.04590        0.57787
   5407.00        0.04590        0.57925
   5408.00        0.04590        0.58063
   5409.00        0.04590        0.58195
   5410.00        0.04590        0.58325
   5411.00        0.04541        0.58450
   5412.00        0.04492        0.58572
   5413.00        0.04443        0.58688
   5414.00        0.04395        0.58801
   5415.00        0.04346        0.58908
   5416.00        0.04297        0.59009
   5417.00        0.04248        0.59103
   5418.00        0.04199        0.59192
   5419.00        0.04150        0.59274
   5420.00        0.04102        0.59349
   5421.00        0.04004        0.59418
   5422.00        0.03906        0.59479
   5423.00        0.03809        0.59532
   5424.00        0.03711        0.59576
   5425.00        0.03613        0.59613
   5426.00        0.03516        0.59642
   5427.00        0.03418        0.59662
   5428.00        0.03320        0.59673
   5429.00        0.03223        0.59674
   5430.00        0.03125        0.59666
   5431.00        0.03027        0.59650
   5432.00        0.02930        0.59624
   5433.00        0.02783        0.59587
   5434.00        0.02637        0.59540
   5435.00        0.02490        0.59483
   5436.00        0.02344        0.59416
   5437.00        0.02197        0.59338
   5438.00        0.02051        0.59250
   5439.00        0.01904        0.59152
   5440.00        0.01758        0.59042
   5441.00        0.01611        0.58922
   5442.00        0.01465        0.58789
   5443.00        0.01318        0.58647
   5444.00        0.01172        0.58493
   5445.00        0.01025        0.58328
   5446.00        0.00879        0.58151
   5447.00        0.00732        0.57964
   5448.00        0.00586        0.57764
   5449.00        0.00439        0.57553
   5450.00        0.00293        0.57330
   5451.00        0.00146        0.57095
   5452.00        0.00000        0.56850
   5453.00       -0.00146        0.56592
   5454.00       -0.00293        0.56323
   5455.00       -0.00439        0.56042
   5456.00       -0.00586        0.55750
   5457.00       -0.00732        0.55444
   5458.00       -0.00879        0.55128
   5459.00       -0.01025        0.54800
   5460.00       -0.01123        0.54460
   5461.00       -0.01221        0.54109
   5462.00       -0.01318        0.53746
   5463.00       -0.01416        0.53371
   5464.00       -0.01514        0.52983
   5465.00       -0.01611        0.52583
   5466.00       -0.01709        0.52173
   5467.00       -0.01807        0.51750
   5468.00       -0.01904        0.51317
   5469.00       -0.02002        0.50870
   5470.00       -0.02100        0.50412
   5471.00       -0.02197        0.49942
   5472.00       -0.02295        0.49461
   5473.00       -0.02344        0.48969
   5474.00       -0.02393        0.48463
   5475.00       -0.02441        0.47948
   5476.00       -0.02490        0.47420
   5477.00       -0.02539        0.46880
   5478.00       -0.02588        0.46329
   5479.00       -0.02637        0.45766
   5480.00       -0.02686        0.45192
   5481.00       -0.02734        0.44606
   5482.00       -0.02783        0.44008
   5483.00       -0.02832        0.43401
   5484.00       -0.02881        0.42781
   5485.00       -0.02930        0.42149
   5486.00       -0.02930        0.41507
   5487.00       -0.02930        0.40854
   5488.00       -0.02930        0.40190
   5489.00       -0.02930        0.39516
   5490.00       -0.02930        0.38829
   5491.00       -0.02930        0.38133
   5492.00       -0.02930        0.37427
   5493.00       -0.02930        0.36708
   5494.00       -0.02930        0.35980
   5495.00       -0.02930        0.35243
   5496.00       -0.02930        0.34496
   5497.00       -0.02930        0.33737
   5498.00       -0.02930        0.32970
   5499.00       -0.02930        0.32193
   5500.00       -0.02930        0.31407
   5501.00       -0.02930        0.30612
   5502.00       -0.02881        0.29807
   5503.00       -0.02832        0.28995
   5504.00       -0.02783        0.28174
   5505.00       -0.02734        0.27344
   5506.00       -0.02686        0.26506
   5507.00       -0.02637        0.25662
   5508.00       -0.02588        0.24809
   5509.00       -0.02539        0.23950
   5510.00       -0.02490        0.23085
   5511.00       -0.02441        0.22212
   5512.00       -0.02393        0.21333
   5513.00       -0.02344        0.20450
   5514.00       -0.02295        0.19560
   5515.00       -0.02246        0.18666
   5516.00       -0.02197        0.17767
   5517.00       -0.02148        0.16864
   5518.00       -0.02100        0.15956
   5519.00       -0.02051        0.15047
   5520.00       -0.02002        0.14133
   5521.00       -0.01953        0.13217
   5522.00       -0.01904        0.12299
   5523.00       -0.01855        0.11378
   5524.00       -0.01807        0.10458
   5525.00       -0.01758        0.09535
   5526.00       -0.01709        0.08614
   5527.00       -0.01660        0.07692
   5528.00       -0.01611        0.06770
   5529.00       -0.01562        0.05850
   5530.00       -0.01514        0.04932
   5531.00       -0.01465        0.04015
   5532.00       -0.01416        0.03101
   5533.00       -0.01416        0.02188
   5534.00       -0.01416        0.01282
   5535.00       -0.01416        0.00377
   5536.00       -0.01416       -0.00522
   5537.00       -0.01416       -0.01416
   5538.00       -0.01416       -0.02306
   5539.00       -0.01416       -0.03188
   5540.00       -0.01416       -0.04065
   5541.00       -0.01416       -0.04935
   5542.00       -0.01416       -0.05797
   5543.00       -0.01416       -0.06651
   5544.00       -0.01416       -0.07498
   5545.00       -0.01416       -0.08337
   5546.00       -0.01416       -0.09166
   5547.00       -0.01416       -0.09985
   5548.00       -0.01416       -0.10796
   5549.00       -0.01416       -0.11595
   5550.00       -0.01416       -0.12386
   5551.00       -0.01416       -0.13164
   5552.00       -0.01416       -0.13930
   5553.00       -0.01416       -0.14685
   5554.00       -0.01416       -0.15430
   5555.00       -0.01416       -0.16161
   5556.00       -0.01465       -0.16879
   5557.00       -0.01514       -0.17586
   5558.00       -0.01562       -0.18279
   5559.00       -0.01611       -0.18959
   5560.00       -0.01660       -0.19626
   5561.00       -0.01709       -0.20279
   5562.00       -0.01758       -0.20917
   5563.00       -0.01807       -0.21542
   5564.00       -0.01855       -0.22153
   5565.00       -0.01904       -0.22749
   5566.00       -0.01953       -0.23332
   5567.00       -0.02002       -0.23900
   5568.00       -0.02051       -0.24454
   5569.00       -0.02100       -0.24992
   5570.00       -0.02148       -0.25516
   5571.00       -0.02197       -0.26025
   5572.00       -0.02246       -0.26521
   5573.00       -0.02295       -0.27002
   5574.00       -0.02295       -0.27467
   5575.00       -0.02295       -0.27919
   5576.00       -0.02295       -0.28357
   5577.00       -0.02295       -0.28780
   5578.00       -0.02295       -0.29187
   5579.00       -0.02295       -0.29582
   5580.00       -0.02295       -0.29964
   5581.00       -0.02295       -0.30330
   5582.00       -0.02295       -0.30684
   5583.00       -0.02295       -0.31023
   5584.00       -0.02295       -0.31349
   5585.00       -0.02295       -0.31664
   5586.00       -0.02295       -0.31964
   5587.00       -0.02295       -0.32253
   5588.00       -0.02295       -0.32527
   5589.00       -0.02295       -0.32791
   5590.00       -0.02295       -0.33043
   5591.00       -0.02295       -0.33284
   5592.00       -0.02295       -0.33511
   5593.00       -0.02295       -0.33730
   5594.00       -0.02246       -0.33937
   5595.00       -0.02197       -0.34132
   5596.00       -0.02148       -0.34319
   5597.00       -0.02100       -0.34496
   5598.00       -0.02051       -0.34662
   5599.00       -0.02002       -0.34818
   5600.00       -0.01953       -0.34966
   5601.00       -0.01904       -0.35104
   5602.00       -0.01855       -0.35234
   5603.00       -0.01807       -0.35356
   5604.00       -0.01758       -0.35471
   5605.00       -0.01709       -0.35576
   5606.00       -0.01660       -0.35675
   5607.00       -0.01611       -0.35767
   5608.00       -0.01562       -0.35851
   5609.00       -0.01514       -0.35928
   5610.00       -0.01465       -0.35999
   5611.00       -0.01416       -0.36064
   5612.00       -0.01318       -0.36122
   5613.00       -0.01221       -0.36176
   5614.00       -0.01123       -0.36223
   5615.00       -0.01025       -0.36264
   5616.00       -0.00928       -0.36301
   5617.00       -0.00830       -0.36331
   5618.00       -0.00732       -0.36357
   5619.00       -0.00635       -0.36378
   5620.00       -0.00537       -0.36395
   5621.00       -0.00439       -0.36407
   5622.00       -0.00342       -0.36415
   5623.00       -0.00244       -0.36418
   5624.00       -0.00146       -0.36418
   5625.00       -0.00049       -0.36414
   5626.00        0.00049       -0.36404
   5627.00        0.00146       -0.36391
   5628.00        0.00244       -0.36374
   5629.00        0.00342       -0.36353
   5630.00        0.00439       -0.36327
   5631.00        0.00537       -0.36298
   5632.00        0.00635       -0.36266
   5633.00        0.00732       -0.36229
   5634.00        0.00830       -0.36188
   5635.00        0.00928       -0.36143
   5636.00        0.01025       -0.36095
   5637.00        0.01074       -0.36041
   5638.00        0.01123       -0.35985
   5639.00        0.01172       -0.35924
   5640.00        0.01221       -0.35858
   5641.00        0.01270       -0.35789
   5642.00        0.01318       -0.35716
   5643.00        0.01367       -0.35638
   5644.00        0.01416       -0.35556
   5645.00        0.01465       -0.35468
   5646.00        0.01514       -0.35376
   5647.00        0.01562       -0.35280
   5648.00        0.01611       -0.35179
   5649.00        0.01660       -0.35072
   5650.00        0.01709       -0.34962
   5651.00        0.01709       -0.34846
   5652.00        0.01709       -0.34724
   5653.00        0.01709       -0.34598
   5654.00        0.01709       -0.34467
   5655.00        0.01709       -0.34329
   5656.00        0.01709       -0.34187
   5657.00        0.01709       -0.34038
   5658.00        0.01709       -0.33885
   5659.00        0.01709       -0.33725
   5660.00        0.01709       -0.33560
   5661.00        0.01709       -0.33389
   5662.00        0.01709       -0.33212
   5663.00        0.01709       -0.33031
   5664.00        0.01660       -0.32841
   5665.00        0.01611       -0.32648
   5666.00        0.01562       -0.32448
   5667.00        0.01514       -0.32242
   5668.00        0.01465       -0.32031
   5669.00        0.01416       -0.31815
   5670.00        0.01367       -0.31592
   5671.00        0.01318       -0.31363
   5672.00        0.01270       -0.31128
   5673.00        0.01221       -0.30890
   5674.00        0.01172       -0.30644
   5675.00        0.01123       -0.30394
   5676.00        0.01074       -0.30139
   5677.00        0.01025       -0.29880
   5678.00        0.00977       -0.29614
   5679.00        0.00928       -0.29344
   5680.00        0.00879       -0.29070
   5681.00        0.00830       -0.28792
   5682.00        0.00781       -0.28510
   5683.00        0.00732       -0.28223
   5684.00        0.00684       -0.27931
   5685.00        0.00635       -0.27637
   5686.00        0.00586       -0.27339
   5687.00        0.00537       -0.27039
   5688.00        0.00488       -0.26736
   5689.00        0.00439       -0.26430
   5690.00        0.00391       -0.26122
   5691.00        0.00342       -0.25810
   5692.00        0.00293       -0.25499
   5693.00        0.00244       -0.25185
   5694.00        0.00195       -0.24869
   5695.00        0.00146       -0.24553
   5696.00        0.00098       -0.24236
   5697.00        0.00049       -0.23918
   5698.00        0.00000       -0.23599
   5699.00       -0.00049       -0.23282
   5700.00       -0.00098       -0.22964
   5701.00       -0.00146       -0.22647
   5702.00       -0.00195       -0.22331
   5703.00       -0.00244       -0.22017
   5704.00       -0.00293       -0.21703
   5705.00       -0.00342       -0.21391
   5706.00       -0.00391       -0.21080
   5707.00       -0.00439       -0.20772
   5708.00       -0.00488       -0.20467
   5709.00       -0.00537       -0.20163
   5710.00       -0.00537       -0.19864
   5711.00       -0.00537       -0.19566
   5712.00       -0.00537       -0.19272
   5713.00       -0.00537       -0.18980
   5714.00       -0.00537       -0.18694
   5715.00       -0.00537       -0.18410
   5716.00       -0.00537       -0.18130
   5717.00       -0.00537       -0.17854
   5718.00       -0.00537       -0.17583
   5719.00       -0.00488       -0.17314
   5720.00       -0.00439       -0.17052
   5721.00       -0.00391       -0.16792
   5722.00       -0.00342       -0.16537
   5723.00       -0.00293       -0.16287
   5724.00       -0.00244       -0.16042
   5725.00       -0.00195       -0.15802
   5726.00       -0.00146       -0.15565
   5727.00       -0.00049       -0.15334
   5728.00        0.00049       -0.15105
   5729.00        0.00146       -0.14882
   5730.00        0.00244       -0.14664
   5731.00        0.00342       -0.14450
   5732.00        0.00439       -0.14240
   5733.00        0.00537       -0.14034
   5734.00        0.00635       -0.13832
   5735.00        0.00732       -0.13634
   5736.00        0.00879       -0.13440
   5737.00        0.01025       -0.13249
   5738.00        0.01172       -0.13063
   5739.00        0.01318       -0.12880
   5740.00        0.01465       -0.12698
   5741.00        0.01611       -0.12521
   5742.00        0.01758       -0.12347
   5743.00        0.01904       -0.12175
   5744.00        0.02051       -0.12006
   5745.00        0.02197       -0.11839
   5746.00        0.02344       -0.11673
   5747.00        0.02490       -0.11510
   5748.00        0.02637       -0.11348
   5749.00        0.02783       -0.11188
   5750.00        0.02930       -0.11028
   5751.00        0.03076       -0.10869
   5752.00        0.03223       -0.10710
   5753.00        0.03369       -0.10553
   5754.00        0.03516       -0.10396
   5755.00        0.03662       -0.10239
   5756.00        0.03809       -0.10080
   5757.00        0.03955       -0.09923
   5758.00        0.04102       -0.09764
   5759.00        0.04248       -0.09604
   5760.00        0.04346       -0.09444
   5761.00        0.04443       -0.09280
   5762.00        0.04541       -0.09117
   5763.00        0.04639       -0.08952
   5764.00        0.04736       -0.08786
   5765.00        0.04834       -0.08617
   5766.00        0.04932       -0.08446
   5767.00        0.04980       -0.08273
   5768.00        0.05029       -0.08098
   5769.00        0.05078       -0.07921
   5770.00        0.05127       -0.07739
   5771.00        0.05176       -0.07558
   5772.00        0.05176       -0.07372
   5773.00        0.05176       -0.07184
   5774.00        0.05176       -0.06993
   5775.00        0.05176       -0.06799
   5776.00        0.05127       -0.06602
   5777.00        0.05078       -0.06404
   5778.00        0.05029       -0.06201
   5779.00        0.04980       -0.05997
   5780.00        0.04932       -0.05791
   5781.00        0.04834       -0.05580
   5782.00        0.04736       -0.05368
   5783.00        0.04639       -0.05153
   5784.00        0.04541       -0.04936
   5785.00        0.04395       -0.04716
   5786.00        0.04248       -0.04495
   5787.00        0.04102       -0.04271
   5788.00        0.03955       -0.04047
   5789.00        0.03809       -0.03819
   5790.00        0.03613       -0.03590
   5791.00        0.03418       -0.03362
   5792.00        0.03223       -0.03130
   5793.00        0.03027       -0.02898
   5794.00        0.02832       -0.02666
   5795.00        0.02637       -0.02434
   5796.00        0.02393       -0.02200
   5797.00        0.02148       -0.01967
   5798.00        0.01904       -0.01733
   5799.00        0.01660       -0.01501
   5800.00        0.01416       -0.01271
   5801.00        0.01172       -0.01039
   5802.00        0.00928       -0.00810
   5803.00        0.00684       -0.00583
   5804.00        0.00439       -0.00357
   5805.00        0.00195       -0.00133
   5806.00       -0.00049        0.00089
   5807.00       -0.00342        0.00307
   5808.00       -0.00635        0.00523
   5809.00       -0.00928        0.00737
   5810.00       -0.01221        0.00946
   5811.00       -0.01465        0.01152
   5812.00       -0.01709        0.01353
   5813.00       -0.01953        0.01552
   5814.00       -0.02197        0.01746
   5815.00       -0.02441        0.01935
   5816.00       -0.02686        0.02119
   5817.00       -0.02930        0.02298
   5818.00       -0.03174        0.02472
   5819.00       -0.03418        0.02641
   5820.00       -0.03662        0.02803
   5821.00       -0.03906        0.02960
   5822.00       -0.04102        0.03111
   5823.00       -0.04297        0.03256
   5824.00       -0.04492        0.03395
   5825.00       -0.04688        0.03528
   5826.00       -0.04883        0.03653
   5827.00       -0.05078        0.03773
   5828.00       -0.05225        0.03885
   5829.00       -0.05371        0.03990
   5830.00       -0.05518        0.04089
   5831.00       -0.05664        0.04181
   5832.00       -0.05762        0.04266
   5833.00       -0.05859        0.04344
   5834.00       -0.05957        0.04414
   5835.00       -0.06055        0.04478
   5836.00       -0.06152        0.04535
   5837.00       -0.06201        0.04585
   5838.00       -0.06250        0.04628
   5839.00       -0.06299        0.04663
   5840.00       -0.06348        0.04694
   5841.00       -0.06348        0.04715
   5842.00       -0.06348        0.04730
   5843.00       -0.06348        0.04739
   5844.00       -0.06348        0.04742
   5845.00       -0.06299        0.04739
   5846.00       -0.06250        0.04729
   5847.00       -0.06201        0.04713
   5848.00       -0.06152        0.04692
   5849.00       -0.06055        0.04663
   5850.00       -0.05957        0.04631
   5851.00       -0.05859        0.04593
   5852.00       -0.05762        0.04549
   5853.00       -0.05664        0.04500
   5854.00       -0.05518        0.04446
   5855.00       -0.05371        0.04388
   5856.00       -0.05225        0.04326
   5857.00       -0.05078        0.04259
   5858.00       -0.04932        0.04189
   5859.00       -0.04785        0.04115
   5860.00       -0.04590        0.04037
   5861.00       -0.04395        0.03957
   5862.00       -0.04199        0.03873
   5863.00       -0.04004        0.03786
   5864.00       -0.03809        0.03696
   5865.00       -0.03613        0.03604
   5866.00       -0.03418        0.03511
   5867.00       -0.03223        0.03416
   5868.00       -0.03027        0.03319
   5869.00       -0.02832        0.03221
   5870.00       -0.02637        0.03120
   5871.00       -0.02441        0.03021
   5872.00       -0.02246        0.02921
   5873.00       -0.02051        0.02818
   5874.00       -0.01855        0.02718
   5875.00       -0.01660        0.02615
   5876.00       -0.01465        0.02513
   5877.00       -0.01270        0.02412
   5878.00       -0.01074        0.02312
   5879.00       -0.00879        0.02213
   5880.00       -0.00684        0.02113
   5881.00       -0.00488        0.02017
   5882.00       -0.00293        0.01921
   5883.00       -0.00098        0.01825
   5884.00        0.00049        0.01733
   5885.00        0.00195        0.01642
   5886.00        0.00342        0.01552
   5887.00        0.00488        0.01465
   5888.00        0.00635        0.01379
   5889.00        0.00781        0.01297
   5890.00        0.00928        0.01218
   5891.00        0.01025        0.01140
   5892.00        0.01123        0.01064
   5893.00        0.01221        0.00992
   5894.00        0.01318        0.00922
   5895.00        0.01416        0.00856
   5896.00        0.01465        0.00792
   5897.00        0.01514        0.00731
   5898.00        0.01562        0.00673
   5899.00        0.01611        0.00620
   5900.00        0.01660        0.00568
   5901.00        0.01660        0.00519
   5902.00        0.01660        0.00475
   5903.00        0.01660        0.00432
   5904.00        0.01660        0.00394
   5905.00        0.01660        0.00359
   5906.00        0.01611        0.00327
   5907.00        0.01562        0.00296
   5908.00        0.01514        0.00270
   5909.00        0.01465        0.00247
   5910.00        0.01416        0.00229
   5911.00        0.01367        0.00212
   5912.00        0.01270        0.00198
   5913.00        0.01172        0.00188
   5914.00        0.01074        0.00179
   5915.00        0.00977        0.00174
   5916.00        0.00879        0.00172
   5917.00        0.00781        0.00172
   5918.00        0.00684        0.00175
   5919.00        0.00537        0.00180
   5920.00        0.00391        0.00188
   5921.00        0.00244        0.00198
   5922.00        0.00098        0.00211
   5923.00       -0.00049        0.00226
   5924.00       -0.00195        0.00241
   5925.00       -0.00342        0.00259
   5926.00       -0.00488        0.00281
   5927.00       -0.00635        0.00302
   5928.00       -0.00781        0.00325
   5929.00       -0.00928        0.00349
   5930.00       -0.01074        0.00377
   5931.00       -0.01221        0.00403
   5932.00       -0.01367        0.00432
   5933.00       -0.01514        0.00461
   5934.00       -0.01660        0.00491
   5935.00       -0.01807        0.00522
   5936.00       -0.01953        0.00552
   5937.00       -0.02100        0.00584
   5938.00       -0.02246        0.00615
   5939.00       -0.02393        0.00647
   5940.00       -0.02539        0.00679
   5941.00       -0.02686        0.00711
   5942.00       -0.02832        0.00742
   5943.00       -0.02979        0.00772
   5944.00       -0.03125        0.00803
   5945.00       -0.03271        0.00832
   5946.00       -0.03418        0.00859
   5947.00       -0.03564        0.00887
   5948.00       -0.03662        0.00912
   5949.00       -0.03760        0.00937
   5950.00       -0.03857        0.00960
   5951.00       -0.03955        0.00981
   5952.00       -0.04053        0.01001
   5953.00       -0.04150        0.01019
   5954.00       -0.04248        0.01035
   5955.00       -0.04346        0.01048
   5956.00       -0.04395        0.01059
   5957.00       -0.04443        0.01068
   5958.00       -0.04492        0.01074
   5959.00       -0.04541        0.01077
   5960.00       -0.04590        0.01079
   5961.00       -0.04639        0.01076
   5962.00       -0.04639        0.01071
   5963.00       -0.04639        0.01062
   5964.00       -0.04639        0.01051
   5965.00       -0.04639        0.01036
   5966.00       -0.04639        0.01018
   5967.00       -0.04639        0.00995
   5968.00       -0.04590        0.00970
   5969.00       -0.04541        0.00940
   5970.00       -0.04492        0.00908
   5971.00       -0.04443        0.00871
   5972.00       -0.04395        0.00830
   5973.00       -0.04297        0.00786
   5974.00       -0.04199        0.00737
   5975.00       -0.04102        0.00685
   5976.00       -0.04004        0.00629
   5977.00       -0.03906        0.00568
   5978.00       -0.03809        0.00504
   5979.00       -0.03662        0.00435
   5980.00       -0.03516        0.00362
   5981.00       -0.03369        0.00285
   5982.00       -0.03223        0.00204
   5983.00       -0.03076        0.00121
   5984.00       -0.02930        0.00032
   5985.00       -0.02734       -0.00061
   5986.00       -0.02539       -0.00157
   5987.00       -0.02344       -0.00258
   5988.00       -0.02148       -0.00362
   5989.00       -0.01953       -0.00468
   5990.00       -0.01758       -0.00580
   5991.00       -0.01562       -0.00694
   5992.00       -0.01367       -0.00812
   5993.00       -0.01172       -0.00934
   5994.00       -0.00928       -0.01057
   5995.00       -0.00684       -0.01184
   5996.00       -0.00439       -0.01314
   5997.00       -0.00195       -0.01447
   5998.00        0.00049       -0.01581
   5999.00        0.00293       -0.01718
   6000.00        0.00537       -0.01857
   6001.00        0.00781       -0.01999
   6002.00        0.01025       -0.02141
   6003.00        0.01270       -0.02286
   6004.00        0.01514       -0.02431
   6005.00        0.01758       -0.02577
   6006.00        0.02002       -0.02725
   6007.00        0.02246       -0.02873
   6008.00        0.02490       -0.03021
   6009.00        0.02734       -0.03169
   6010.00        0.02979       -0.03317
   6011.00        0.03223       -0.03465
   6012.00        0.03467       -0.03613
   6013.00        0.03711       -0.03760
   6014.00        0.03906       -0.03905
   6015.00        0.04102       -0.04048
   6016.00        0.04297       -0.04190
   6017.00        0.04492       -0.04330
   6018.00        0.04688       -0.04469
   6019.00        0.04883       -0.04605
   6020.00        0.05078       -0.04738
   6021.00        0.05273       -0.04868
   6022.00        0.05420       -0.04996
   6023.00        0.05566       -0.05119
   6024.00        0.05713       -0.05238
   6025.00        0.05859       -0.05354
   6026.00        0.06006       -0.05466
   6027.00        0.06104       -0.05574
   6028.00        0.06201       -0.05676
   6029.00        0.06299       -0.05774
   6030.00        0.06396       -0.05867
   6031.00        0.06494       -0.05954
   6032.00        0.06543       -0.06036
   6033.00        0.06592       -0.06114
   6034.00        0.06641       -0.06184
   6035.00        0.06689       -0.06250
   6036.00        0.06689       -0.06308
   6037.00        0.06689       -0.06361
   6038.00        0.06689       -0.06407
   6039.00        0.06641       -0.06447
   6040.00        0.06592       -0.06480
   6041.00        0.06543       -0.06506
   6042.00        0.06494       -0.06526
   6043.00        0.06396       -0.06538
   6044.00        0.06299       -0.06544
   6045.00        0.06201       -0.06544
   6046.00        0.06104       -0.06537
   6047.00        0.05957       -0.06522
   6048.00        0.05811       -0.06500
   6049.00        0.05664       -0.06471
   6050.00        0.05518       -0.06436
   6051.00        0.05322       -0.06393
   6052.00        0.05127       -0.06345
   6053.00        0.04932       -0.06288
   6054.00        0.04736       -0.06226
   6055.00        0.04541       -0.06157
   6056.00        0.04297       -0.06081
   6057.00        0.04053       -0.06000
   6058.00        0.03809       -0.05911
   6059.00        0.03564       -0.05817
   6060.00        0.03320       -0.05717
   6061.00        0.03027       -0.05612
   6062.00        0.02734       -0.05501
   6063.00        0.02441       -0.05385
   6064.00        0.02148       -0.05264
   6065.00        0.01855       -0.05138
   6066.00        0.01562       -0.05006
   6067.00        0.01270       -0.04872
   6068.00        0.00977       -0.04732
   6069.00        0.00684       -0.04590
   6070.00        0.00342       -0.04442
   6071.00        0.00000       -0.04292
   6072.00       -0.00342       -0.04138
   6073.00       -0.00684       -0.03983
   6074.00       -0.01025       -0.03824
   6075.00       -0.01367       -0.03662
   6076.00       -0.01709       -0.03500
   6077.00       -0.02002       -0.03334
   6078.00       -0.02295       -0.03168
   6079.00       -0.02588       -0.03001
   6080.00       -0.02881       -0.02832
   6081.00       -0.03174       -0.02663
   6082.00       -0.03467       -0.02493
   6083.00       -0.03760       -0.02324
   6084.00       -0.04053       -0.02153
   6085.00       -0.04346       -0.01984
   6086.00       -0.04590       -0.01816
   6087.00       -0.04834       -0.01648
   6088.00       -0.05078       -0.01480
   6089.00       -0.05322       -0.01315
   6090.00       -0.05566       -0.01151
   6091.00       -0.05762       -0.00987
   6092.00       -0.05957       -0.00827
   6093.00       -0.06152       -0.00668
   6094.00       -0.06348       -0.00511
   6095.00       -0.06494       -0.00357
   6096.00       -0.06641       -0.00206
   6097.00       -0.06787       -0.00056
   6098.00       -0.06885        0.00090
   6099.00       -0.06982        0.00233
   6100.00       -0.07080        0.00375
   6101.00       -0.07129        0.00513
   6102.00       -0.07178        0.00648
   6103.00       -0.07227        0.00781
   6104.00       -0.07227        0.00911
   6105.00       -0.07227        0.01038
   6106.00       -0.07227        0.01161
   6107.00       -0.07178        0.01282
   6108.00       -0.07129        0.01399
   6109.00       -0.07080        0.01515
   6110.00       -0.06982        0.01628
   6111.00       -0.06885        0.01738
   6112.00       -0.06787        0.01845
   6113.00       -0.06641        0.01952
   6114.00       -0.06494        0.02054
   6115.00       -0.06348        0.02156
   6116.00       -0.06152        0.02255
   6117.00       -0.05957        0.02353
   6118.00       -0.05762        0.02451
   6119.00       -0.05518        0.02545
   6120.00       -0.05273        0.02640
   6121.00       -0.05029        0.02733
   6122.00       -0.04785        0.02826
   6123.00       -0.04492        0.02919
   6124.00       -0.04199        0.03012
   6125.00       -0.03906        0.03107
   6126.00       -0.03613        0.03200
   6127.00       -0.03320        0.03294
   6128.00       -0.02979        0.03391
   6129.00       -0.02637        0.03488
   6130.00       -0.02295        0.03587
   6131.00       -0.01953        0.03690
   6132.00       -0.01611        0.03793
   6133.00       -0.01270        0.03900
   6134.00       -0.00928        0.04008
   6135.00       -0.00586        0.04121
   6136.00       -0.00244        0.04237
   6137.00        0.00098        0.04358
   6138.00        0.00439        0.04482
   6139.00        0.00781        0.04610
   6140.00        0.01123        0.04744
   6141.00        0.01465        0.04881
   6142.00        0.01807        0.05025
   6143.00        0.02148        0.05173
   6144.00        0.02490        0.05328
   6145.00        0.02832        0.05489
   6146.00        0.03174        0.05655
   6147.00        0.03516        0.05827
   6148.00        0.03857        0.06006
   6149.00        0.04199        0.06192
   6150.00        0.04492        0.06386
   6151.00        0.04785        0.06586
   6152.00        0.05078        0.06792
   6153.00        0.05371        0.07005
   6154.00        0.05615        0.07227
   6155.00        0.05859        0.07455
   6156.00        0.06104        0.07692
   6157.00        0.06348        0.07935
   6158.00        0.06543        0.08185
   6159.00        0.06738        0.08444
   6160.00        0.06934        0.08710
   6161.00        0.07080        0.08981
   6162.00        0.07227        0.09262
   6163.00        0.07373        0.09549
   6164.00        0.07471        0.09843
   6165.00        0.07568        0.10144
   6166.00        0.07666        0.10452
   6167.00        0.07715        0.10767
   6168.00        0.07764        0.11087
   6169.00        0.07812        0.11414
   6170.00        0.07812        0.11746
   6171.00        0.07812        0.12083
   6172.00        0.07812        0.12427
   6173.00        0.07764        0.12776
   6174.00        0.07715        0.13129
   6175.00        0.07666        0.13486
   6176.00        0.07568        0.13847
   6177.00        0.07471        0.14214
   6178.00        0.07373        0.14581
   6179.00        0.07275        0.14954
   6180.00        0.07129        0.15327
   6181.00        0.06982        0.15703
   6182.00        0.06836        0.16080
   6183.00        0.06641        0.16460
   6184.00        0.06445        0.16838
   6185.00        0.06250        0.17218
   6186.00        0.06055        0.17598
   6187.00        0.05859        0.17976
   6188.00        0.05615        0.18355
   6189.00        0.05371        0.18730
   6190.00        0.05127        0.19104
   6191.00        0.04883        0.19476
   6192.00        0.04639        0.19844
   6193.00        0.04395        0.20210
   6194.00        0.04102        0.20570
   6195.00        0.03809        0.20927
   6196.00        0.03516        0.21278
   6197.00        0.03223        0.21625
   6198.00        0.02930        0.21965
   6199.00        0.02637        0.22299
   6200.00        0.02344        0.22626
   6201.00        0.02051        0.22946
   6202.00        0.01758        0.23259
   6203.00        0.01465        0.23564
   6204.00        0.01172        0.23860
   6205.00        0.00879        0.24149
   6206.00        0.00586        0.24426
   6207.00        0.00293        0.24696
   6208.00        0.00000        0.24956
   6209.00       -0.00293        0.25206
   6210.00       -0.00586        0.25446
   6211.00       -0.00830        0.25674
   6212.00       -0.01074        0.25893
   6213.00       -0.01318        0.26100
   6214.00       -0.01562        0.26297
   6215.00       -0.01807        0.26482
   6216.00       -0.02051        0.26656
   6217.00       -0.02246        0.26819
   6218.00       -0.02441        0.26968
   6219.00       -0.02637        0.27109
   6220.00       -0.02832        0.27235
   6221.00       -0.03027        0.27351
   6222.00       -0.03174        0.27457
   6223.00       -0.03320        0.27550
   6224.00       -0.03467        0.27631
   6225.00       -0.03613        0.27701
   6226.00       -0.03760        0.27759
   6227.00       -0.03857        0.27806
   6228.00       -0.03955        0.27843
   6229.00       -0.04053        0.27869
   6230.00       -0.04150        0.27884
   6231.00       -0.04199        0.27888
   6232.00       -0.04248        0.27884
   6233.00       -0.04297        0.27869
   6234.00       -0.04346        0.27844
   6235.00       -0.04395        0.27812
   6236.00       -0.04395        0.27769
   6237.00       -0.04395        0.27719
   6238.00       -0.04395        0.27660
   6239.00       -0.04395        0.27594
   6240.00       -0.04346        0.27521
   6241.00       -0.04297        0.27440
   6242.00       -0.04248        0.27353
   6243.00       -0.04199        0.27261
   6244.00       -0.04150        0.27162
   6245.00       -0.04102        0.27060
   6246.00       -0.04004        0.26952
   6247.00       -0.03906        0.26840
   6248.00       -0.03809        0.26726
   6249.00       -0.03711        0.26607
   6250.00       -0.03613        0.26486
   6251.00       -0.03516        0.26364
   6252.00       -0.03418        0.26241
   6253.00       -0.03271        0.26115
   6254.00       -0.03125        0.25989
   6255.00       -0.02979        0.25864
   6256.00       -0.02832        0.25739
   6257.00       -0.02686        0.25613
   6258.00       -0.02539        0.25491
   6259.00       -0.02393        0.25369
   6260.00       -0.02246        0.25250
   6261.00       -0.02100        0.25134
   6262.00       -0.01953        0.25021
   6263.00       -0.01807        0.24913
   6264.00       -0.01660        0.24808
   6265.00       -0.01514        0.24707
   6266.00       -0.01367        0.24611
   6267.00       -0.01221        0.24519
   6268.00       -0.01074        0.24434
   6269.00       -0.00928        0.24355
   6270.00       -0.00781        0.24281
   6271.00       -0.00635        0.24214
   6272.00       -0.00488        0.24153
   6273.00       -0.00342        0.24100
   6274.00       -0.00195        0.24054
   6275.00       -0.00049        0.24014
   6276.00        0.00098        0.23982
   6277.00        0.00244        0.23958
   6278.00        0.00391        0.23943
   6279.00        0.00488        0.23933
   6280.00        0.00586        0.23933
   6281.00        0.00684        0.23941
   6282.00        0.00781        0.23956
   6283.00        0.00879        0.23979
   6284.00        0.00977        0.24011
   6285.00        0.01074        0.24051
   6286.00        0.01172        0.24098
   6287.00        0.01270        0.24155
   6288.00        0.01367        0.24217
   6289.00        0.01416        0.24289
   6290.00        0.01465        0.24367
   6291.00        0.01514        0.24454
   6292.00        0.01562        0.24547
   6293.00        0.01611        0.24646
   6294.00        0.01660        0.24753
   6295.00        0.01709        0.24867
   6296.00        0.01758        0.24986
   6297.00        0.01807        0.25113
   6298.00        0.01855        0.25244
   6299.00        0.01855        0.25381
   6300.00        0.01855        0.25523
   6301.00        0.01855        0.25670
   6302.00        0.01855        0.25821
   6303.00        0.01855        0.25977
   6304.00        0.01855        0.26137
   6305.00        0.01855        0.26299
   6306.00        0.01855        0.26465
   6307.00        0.01855        0.26634
   6308.00        0.01855        0.26805
   6309.00        0.01807        0.26978
   6310.00        0.01758        0.27151
   6311.00        0.01709        0.27327
   6312.00        0.01660        0.27504
   6313.00        0.01611        0.27679
   6314.00        0.01562        0.27856
   6315.00        0.01514        0.28032
   6316.00        0.01465        0.28207
   6317.00        0.01416        0.28381
   6318.00        0.01367        0.28554
   6319.00        0.01318        0.28725
   6320.00        0.01270        0.28893
   6321.00        0.01221        0.29057
   6322.00        0.01172        0.29219
   6323.00        0.01074        0.29378
   6324.00        0.00977        0.29532
   6325.00        0.00879        0.29683
   6326.00        0.00781        0.29829
   6327.00        0.00684        0.29970
   6328.00        0.00586        0.30106
   6329.00        0.00488        0.30237
   6330.00        0.00391        0.30362
   6331.00        0.00293        0.30482
   6332.00        0.00195        0.30595
   6333.00        0.00098        0.30702
   6334.00        0.00000        0.30803
   6335.00       -0.00098        0.30896
   6336.00       -0.00195        0.30983
   6337.00       -0.00293        0.31064
   6338.00       -0.00391        0.31136
   6339.00       -0.00488        0.31201
   6340.00       -0.00586        0.31259
   6341.00       -0.00684        0.31310
   6342.00       -0.00781        0.31352
   6343.00       -0.00879        0.31386
   6344.00       -0.00977        0.31413
   6345.00       -0.01074        0.31433
   6346.00       -0.01172        0.31444
   6347.00       -0.01270        0.31448
   6348.00       -0.01367        0.31444
   6349.00       -0.01465        0.31432
   6350.00       -0.01562        0.31412
   6351.00       -0.01660        0.31384
   6352.00       -0.01758        0.31349
   6353.00       -0.01855        0.31305
   6354.00       -0.01953        0.31255
   6355.00       -0.02100        0.31198
   6356.00       -0.02246        0.31133
   6357.00       -0.02344        0.31059
   6358.00       -0.02441        0.30980
   6359.00       -0.02539        0.30894
   6360.00       -0.02637        0.30801
   6361.00       -0.02734        0.30702
   6362.00       -0.02832        0.30595
   6363.00       -0.02930        0.30482
   6364.00       -0.03027        0.30365
   6365.00       -0.03125        0.30240
   6366.00       -0.03223        0.30110
   6367.00       -0.03320        0.29974
   6368.00       -0.03418        0.29832
   6369.00       -0.03516        0.29686
   6370.00       -0.03613        0.29535
   6371.00       -0.03711        0.29379
   6372.00       -0.03809        0.29219
   6373.00       -0.03906        0.29054
   6374.00       -0.04004        0.28885
   6375.00       -0.04102        0.28711
   6376.00       -0.04199        0.28535
   6377.00       -0.04297        0.28354
   6378.00       -0.04395        0.28171
   6379.00       -0.04443        0.27983
   6380.00       -0.04492        0.27794
   6381.00       -0.04541        0.27602
   6382.00       -0.04590        0.27405
   6383.00       -0.04639        0.27208
   6384.00       -0.04688        0.27008
   6385.00       -0.04736        0.26805
   6386.00       -0.04785        0.26601
   6387.00       -0.04785        0.26395
   6388.00       -0.04785        0.26187
   6389.00       -0.04785        0.25978
   6390.00       -0.04785        0.25768
   6391.00       -0.04785        0.25555
   6392.00       -0.04785        0.25343
   6393.00       -0.04785        0.25130
   6394.00       -0.04736        0.24915
   6395.00       -0.04688        0.24699
   6396.00       -0.04639        0.24484
   6397.00       -0.04590        0.24268
   6398.00       -0.04541        0.24049
   6399.00       -0.04492        0.23833
   6400.00       -0.04443        0.23615
   6401.00       -0.04346        0.23396
   6402.00       -0.04248        0.23180
   6403.00       -0.04150        0.22961
   6404.00       -0.04053        0.22743
   6405.00       -0.03955        0.22525
   6406.00       -0.03857        0.22307
   6407.00       -0.03760        0.22089
   6408.00       -0.03662        0.21872
   6409.00       -0.03564        0.21654
   6410.00       -0.03467        0.21437
   6411.00       -0.03369        0.21220
   6412.00       -0.03223        0.21005
   6413.00       -0.03076        0.20789
   6414.00       -0.02930        0.20573
   6415.00       -0.02783        0.20360
   6416.00       -0.02637        0.20146
   6417.00       -0.02490        0.19933
   6418.00       -0.02344        0.19719
   6419.00       -0.02197        0.19508
   6420.00       -0.02051        0.19296
   6421.00       -0.01904        0.19086
   6422.00       -0.01758        0.18877
   6423.00       -0.01611        0.18668
   6424.00       -0.01514        0.18460
   6425.00       -0.01416        0.18254
   6426.00       -0.01318        0.18050
   6427.00       -0.01221        0.17845
   6428.00       -0.01123        0.17642
   6429.00       -0.01025        0.17441
   6430.00       -0.00928        0.17241
   6431.00       -0.00830        0.17043
   6432.00       -0.00732        0.16846
   6433.00       -0.00635        0.16652
   6434.00       -0.00537        0.16458
   6435.00       -0.00488        0.16267
   6436.00       -0.00439        0.16078
   6437.00       -0.00391        0.15892
   6438.00       -0.00342        0.15707
   6439.00       -0.00293        0.15526
   6440.00       -0.00244        0.15346
   6441.00       -0.00195        0.15170
   6442.00       -0.00195        0.14996
   6443.00       -0.00195        0.14825
   6444.00       -0.00195        0.14659
   6445.00       -0.00195        0.14494
   6446.00       -0.00195        0.14336
   6447.00       -0.00195        0.14178
   6448.00       -0.00195        0.14026
   6449.00       -0.00244        0.13878
   6450.00       -0.00293        0.13733
   6451.00       -0.00342        0.13594
   6452.00       -0.00391        0.13460
   6453.00       -0.00439        0.13329
   6454.00       -0.00488        0.13205
   6455.00       -0.00537        0.13084
   6456.00       -0.00586        0.12970
   6457.00       -0.00635        0.12862
   6458.00       -0.00732        0.12759
   6459.00       -0.00830        0.12663
   6460.00       -0.00928        0.12573
   6461.00       -0.01025        0.12489
   6462.00       -0.01123        0.12411
   6463.00       -0.01221        0.12341
   6464.00       -0.01318        0.12279
   6465.00       -0.01416        0.12222
   6466.00       -0.01514        0.12173
   6467.00       -0.01611        0.12134
   6468.00       -0.01709        0.12100
   6469.00       -0.01807        0.12076
   6470.00       -0.01904        0.12059
   6471.00       -0.02002        0.12051
   6472.00       -0.02100        0.12051
   6473.00       -0.02197        0.12059
   6474.00       -0.02295        0.12077
   6475.00       -0.02393        0.12103
   6476.00       -0.02490        0.12138
   6477.00       -0.02588        0.12183
   6478.00       -0.02686        0.12236
   6479.00       -0.02783        0.12297
   6480.00       -0.02881        0.12369
   6481.00       -0.02979        0.12450
   6482.00       -0.03076        0.12540
   6483.00       -0.03174        0.12639
   6484.00       -0.03223        0.12749
   6485.00       -0.03271        0.12866
   6486.00       -0.03320        0.12994
   6487.00       -0.03369        0.13132
   6488.00       -0.03418        0.13277
   6489.00       -0.03467        0.13432
   6490.00       -0.03516        0.13597
   6491.00       -0.03564        0.13771
   6492.00       -0.03613        0.13954
   6493.00       -0.03662        0.14146
   6494.00       -0.03662        0.14346
   6495.00       -0.03662        0.14555
   6496.00       -0.03662        0.14774
   6497.00       -0.03662        0.14999
   6498.00       -0.03662        0.15234
   6499.00       -0.03662        0.15477
   6500.00       -0.03662        0.15727
   6501.00       -0.03662        0.15985
   6502.00       -0.03662        0.16251
   6503.00       -0.03613        0.16524
   6504.00       -0.03564        0.16803
   6505.00       -0.03516        0.17090
   6506.00       -0.03467        0.17383
   6507.00       -0.03418        0.17682
   6508.00       -0.03369        0.17987
   6509.00       -0.03320        0.18297
   6510.00       -0.03271        0.18613
   6511.00       -0.03223        0.18933
   6512.00       -0.03174        0.19260
   6513.00       -0.03125        0.19589
   6514.00       -0.03076        0.19922
   6515.00       -0.03027        0.20259
   6516.00       -0.02979        0.20601
   6517.00       -0.02930        0.20944
   6518.00       -0.02881        0.21291
   6519.00       -0.02832        0.21638
   6520.00       -0.02783        0.21988
   6521.00       -0.02734        0.22340
   6522.00       -0.02686        0.22693
   6523.00       -0.02637        0.23045
   6524.00       -0.02588        0.23399
   6525.00       -0.02539        0.23752
   6526.00       -0.02490        0.24104
   6527.00       -0.02441        0.24457
   6528.00       -0.02393        0.24808
   6529.00       -0.02344        0.25157
   6530.00       -0.02295        0.25504
   6531.00       -0.02246        0.25848
   6532.00       -0.02197        0.26190
   6533.00       -0.02148        0.26529
   6534.00       -0.02100        0.26863
   6535.00       -0.02100        0.27196
   6536.00       -0.02100        0.27522
   6537.00       -0.02100        0.27844
   6538.00       -0.02100        0.28162
   6539.00       -0.02100        0.28474
   6540.00       -0.02100        0.28781
   6541.00       -0.02100        0.29082
   6542.00       -0.02100        0.29376
   6543.00       -0.02100        0.29665
   6544.00       -0.02100        0.29945
   6545.00       -0.02148        0.30220
   6546.00       -0.02197        0.30486
   6547.00       -0.02246        0.30745
   6548.00       -0.02295        0.30997
   6549.00       -0.02344        0.31241
   6550.00       -0.02393        0.31476
   6551.00       -0.02441        0.31702
   6552.00       -0.02490        0.31920
   6553.00       -0.02539        0.32130
   6554.00       -0.02588        0.32330
   6555.00       -0.02686        0.32521
   6556.00       -0.02783        0.32704
   6557.00       -0.02881        0.32877
   6558.00       -0.02979        0.33040
   6559.00       -0.03076        0.33194
   6560.00       -0.03174        0.33337
   6561.00       -0.03271        0.33472
   6562.00       -0.03369        0.33597
   6563.00       -0.03467        0.33711
   6564.00       -0.03564        0.33817
   6565.00       -0.03662        0.33913
   6566.00       -0.03760        0.33998
   6567.00       -0.03857        0.34074
   6568.00       -0.03955        0.34140
   6569.00       -0.04053        0.34198
   6570.00       -0.04150        0.34245
   6571.00       -0.04248        0.34282
   6572.00       -0.04297        0.34311
   6573.00       -0.04346        0.34331
   6574.00       -0.04395        0.34341
   6575.00       -0.04443        0.34343
   6576.00       -0.04492        0.34335
   6577.00       -0.04541        0.34320
   6578.00       -0.04590        0.34296
   6579.00       -0.04639        0.34264
   6580.00       -0.04688        0.34224
   6581.00       -0.04688        0.34175
   6582.00       -0.04688        0.34120
   6583.00       -0.04688        0.34058
   6584.00       -0.04688        0.33987
   6585.00       -0.04688        0.33910
   6586.00       -0.04688        0.33827
   6587.00       -0.04639        0.33737
   6588.00       -0.04590        0.33641
   6589.00       -0.04541        0.33539
   6590.00       -0.04492        0.33430
   6591.00       -0.04443        0.33318
   6592.00       -0.04346        0.33200
   6593.00       -0.04248        0.33078
   6594.00       -0.04150        0.32950
   6595.00       -0.04053        0.32819
   6596.00       -0.03955        0.32683
   6597.00       -0.03809        0.32544
   6598.00       -0.03662        0.32402
   6599.00       -0.03516        0.32256
   6600.00       -0.03369        0.32108
   6601.00       -0.03223        0.31956
   6602.00       -0.03027        0.31802
   6603.00       -0.02832        0.31647
   6604.00       -0.02637        0.31490
   6605.00       -0.02441        0.31331
   6606.00       -0.02246        0.31171
   6607.00       -0.02051        0.31009
   6608.00       -0.01855        0.30847
   6609.00       -0.01611        0.30685
   6610.00       -0.01367        0.30522
   6611.00       -0.01123        0.30360
   6612.00       -0.00879        0.30197
   6613.00       -0.00635        0.30035
   6614.00       -0.00391        0.29875
   6615.00       -0.00146        0.29715
   6616.00        0.00098        0.29556
   6617.00        0.00342        0.29398
   6618.00        0.00586        0.29242
   6619.00        0.00879        0.29088
   6620.00        0.01172        0.28937
   6621.00        0.01465        0.28786
   6622.00        0.01758        0.28639
   6623.00        0.02051        0.28494
   6624.00        0.02344        0.28352
   6625.00        0.02637        0.28214
   6626.00        0.02930        0.28078
   6627.00        0.03223        0.27946
   6628.00        0.03467        0.27817
   6629.00        0.03711        0.27693
   6630.00        0.03955        0.27571
   6631.00        0.04199        0.27455
   6632.00        0.04443        0.27342
   6633.00        0.04688        0.27234
   6634.00        0.04932        0.27132
   6635.00        0.05176        0.27032
   6636.00        0.05420        0.26939
   6637.00        0.05615        0.26849
   6638.00        0.05811        0.26767
   6639.00        0.06006        0.26688
   6640.00        0.06201        0.26616
   6641.00        0.06396        0.26549
   6642.00        0.06592        0.26488
   6643.00        0.06738        0.26431
   6644.00        0.06885        0.26382
   6645.00        0.07031        0.26340
   6646.00        0.07178        0.26302
   6647.00        0.07324        0.26271
   6648.00        0.07422        0.26247
   6649.00        0.07520        0.26230
   6650.00        0.07617        0.26219
   6651.00        0.07715        0.26215
   6652.00        0.07764        0.26218
   6653.00        0.07812        0.26227
   6654.00        0.07861        0.26244
   6655.00        0.07910        0.26268
   6656.00        0.07959        0.26300
   6657.00        0.07959        0.26338
   6658.00        0.07959        0.26384
   6659.00        0.07959        0.26437
   6660.00        0.07959        0.26498
   6661.00        0.07910        0.26567
   6662.00        0.07861        0.26642
   6663.00        0.07812        0.26726
   6664.00        0.07764        0.26817
   6665.00        0.07666        0.26917
   6666.00        0.07568        0.27022
   6667.00        0.07471        0.27136
   6668.00        0.07373        0.27258
   6669.00        0.07227        0.27388
   6670.00        0.07080        0.27524
   6671.00        0.06934        0.27669
   6672.00        0.06787        0.27821
   6673.00        0.06641        0.27980
   6674.00        0.06445        0.28148
   6675.00        0.06250        0.28322
   6676.00        0.06055        0.28503
   6677.00        0.05859        0.28691
   6678.00        0.05664        0.28888
   6679.00        0.05420        0.29089
   6680.00        0.05176        0.29298
   6681.00        0.04932        0.29515
   6682.00        0.04688        0.29738
   6683.00        0.04443        0.29967
   6684.00        0.04199        0.30202
   6685.00        0.03955        0.30441
   6686.00        0.03662        0.30688
   6687.00        0.03369        0.30942
   6688.00        0.03076        0.31200
   6689.00        0.02783        0.31462
   6690.00        0.02490        0.31729
   6691.00        0.02197        0.32002
   6692.00        0.01904        0.32278
   6693.00        0.01611        0.32559
   6694.00        0.01318        0.32845
   6695.00        0.01025        0.33133
   6696.00        0.00732        0.33424
   6697.00        0.00439        0.33719
   6698.00        0.00146        0.34016
   6699.00       -0.00146        0.34315
   6700.00       -0.00439        0.34618
   6701.00       -0.00732        0.34921
   6702.00       -0.01025        0.35225
   6703.00       -0.01318        0.35530
   6704.00       -0.01611        0.35837
   6705.00       -0.01904        0.36143
   6706.00       -0.02197        0.36449
   6707.00       -0.02490        0.36754
   6708.00       -0.02783        0.37059
   6709.00       -0.03076        0.37363
   6710.00       -0.03369        0.37665
   6711.00       -0.03662        0.37964
   6712.00       -0.03955        0.38261
   6713.00       -0.04248        0.38556
   6714.00       -0.04492        0.38847
   6715.00       -0.04736        0.39136
   6716.00       -0.04980        0.39421
   6717.00       -0.05225        0.39700
   6718.00       -0.05469        0.39977
   6719.00       -0.05713        0.40247
   6720.00       -0.05957        0.40512
   6721.00       -0.06152        0.40771
   6722.00       -0.06348        0.41025
   6723.00       -0.06543        0.41272
   6724.00       -0.06738        0.41513
   6725.00       -0.06934        0.41748
   6726.00       -0.07129        0.41974
   6727.00       -0.07275        0.42194
   6728.00       -0.07422        0.42404
   6729.00       -0.07568        0.42609
   6730.00       -0.07715        0.42802
   6731.00       -0.07812        0.42990
   6732.00       -0.07910        0.43167
   6733.00       -0.08008        0.43336
   6734.00       -0.08105        0.43495
   6735.00       -0.08203        0.43645
   6736.00       -0.08252        0.43785
   6737.00       -0.08301        0.43916
   6738.00       -0.08350        0.44037
   6739.00       -0.08398        0.44148
   6740.00       -0.08398        0.44249
   6741.00       -0.08398        0.44339
   6742.00       -0.08398        0.44418
   6743.00       -0.08398        0.44489
   6744.00       -0.08350        0.44547
   6745.00       -0.08301        0.44595
   6746.00       -0.08252        0.44633
   6747.00       -0.08203        0.44661
   6748.00       -0.08105        0.44678
   6749.00       -0.08008        0.44684
   6750.00       -0.07910        0.44679
   6751.00       -0.07812        0.44666
   6752.00       -0.07666        0.44640
   6753.00       -0.07520        0.44604
   6754.00       -0.07373        0.44559
   6755.00       -0.07227        0.44502
   6756.00       -0.07080        0.44437
   6757.00       -0.06885        0.44362
   6758.00       -0.06689        0.44275
   6759.00       -0.06494        0.44180
   6760.00       -0.06299        0.44077
   6761.00       -0.06104        0.43962
   6762.00       -0.05908        0.43839
   6763.00       -0.05664        0.43707
   6764.00       -0.05420        0.43567
   6765.00       -0.05176        0.43417
   6766.00       -0.04932        0.43260
   6767.00       -0.04688        0.43095
   6768.00       -0.04443        0.42923
   6769.00       -0.04199        0.42741
   6770.00       -0.03955        0.42554
   6771.00       -0.03711        0.42358
   6772.00       -0.03418        0.42157
   6773.00       -0.03125        0.41948
   6774.00       -0.02832        0.41733
   6775.00       -0.02539        0.41512
   6776.00       -0.02246        0.41284
   6777.00       -0.01953        0.41051
   6778.00       -0.01660        0.40813
   6779.00       -0.01367        0.40570
   6780.00       -0.01074        0.40321
   6781.00       -0.00830        0.40068
   6782.00       -0.00586        0.39810
   6783.00       -0.00342        0.39548
   6784.00       -0.00098        0.39282
   6785.00        0.00146        0.39012
   6786.00        0.00391        0.38737
   6787.00        0.00635        0.38461
   6788.00        0.00879        0.38181
   6789.00        0.01123        0.37897
   6790.00        0.01367        0.37610
   6791.00        0.01562        0.37320
   6792.00        0.01758        0.37027
   6793.00        0.01953        0.36732
   6794.00        0.02148        0.36435
   6795.00        0.02344        0.36134
   6796.00        0.02490        0.35832
   6797.00        0.02637        0.35529
   6798.00        0.02783        0.35222
   6799.00        0.02930        0.34914
   6800.00        0.03076        0.34604
   6801.00        0.03174        0.34291
   6802.00        0.03271        0.33977
   6803.00        0.03369        0.33661
   6804.00        0.03467        0.33344
   6805.00        0.03516        0.33025
   6806.00        0.03564        0.32703
   6807.00        0.03613        0.32381
   6808.00        0.03662        0.32056
   6809.00        0.03711        0.31729
   6810.00        0.03711        0.31401
   6811.00        0.03711        0.31070
   6812.00        0.03711        0.30737
   6813.00        0.03711        0.30403
   6814.00        0.03662        0.30067
   6815.00        0.03613        0.29729
   6816.00        0.03564        0.29388
   6817.00        0.03516        0.29045
   6818.00        0.03467        0.28699
   6819.00        0.03369        0.28351
   6820.00        0.03271        0.28000
   6821.00        0.03174        0.27647
   6822.00        0.03076        0.27292
   6823.00        0.02979        0.26932
   6824.00        0.02881        0.26570
   6825.00        0.02734        0.26205
   6826.00        0.02588        0.25838
   6827.00        0.02441        0.25465
   6828.00        0.02295        0.25092
   6829.00        0.02148        0.24713
   6830.00        0.02002        0.24330
   6831.00        0.01855        0.23946
   6832.00        0.01709        0.23555
   6833.00        0.01562        0.23163
   6834.00        0.01416        0.22765
   6835.00        0.01270        0.22365
   6836.00        0.01074        0.21959
   6837.00        0.00879        0.21550
   6838.00        0.00684        0.21136
   6839.00        0.00488        0.20718
   6840.00        0.00293        0.20297
   6841.00        0.00146        0.19870
   6842.00        0.00000        0.19440
   6843.00       -0.00146        0.19005
   6844.00       -0.00293        0.18565
   6845.00       -0.00439        0.18123
   6846.00       -0.00586        0.17674
   6847.00       -0.00732        0.17223
   6848.00       -0.00879        0.16766
   6849.00       -0.01025        0.16306
   6850.00       -0.01172        0.15842
   6851.00       -0.01318        0.15373
   6852.00       -0.01416        0.14900
   6853.00       -0.01514        0.14423
   6854.00       -0.01611        0.13942
   6855.00       -0.01709        0.13458
   6856.00       -0.01807        0.12970
   6857.00       -0.01904        0.12480
   6858.00       -0.01953        0.11984
   6859.00       -0.02002        0.11487
   6860.00       -0.02051        0.10986
   6861.00       -0.02100        0.10483
   6862.00       -0.02148        0.09976
   6863.00       -0.02148        0.09468
   6864.00       -0.02148        0.08957
   6865.00       -0.02148        0.08444
   6866.00       -0.02148        0.07930
   6867.00       -0.02148        0.07413
   6868.00       -0.02100        0.06895
   6869.00       -0.02051        0.06377
   6870.00       -0.02002        0.05856
   6871.00       -0.01953        0.05336
   6872.00       -0.01904        0.04816
   6873.00       -0.01807        0.04295
   6874.00       -0.01709        0.03773
   6875.00       -0.01611        0.03253
   6876.00       -0.01514        0.02734
   6877.00       -0.01416        0.02216
   6878.00       -0.01270        0.01698
   6879.00       -0.01123        0.01183
   6880.00       -0.00977        0.00668
   6881.00       -0.00830        0.00157
   6882.00       -0.00684       -0.00352
   6883.00       -0.00537       -0.00859
   6884.00       -0.00342       -0.01363
   6885.00       -0.00146       -0.01863
   6886.00        0.00049       -0.02361
   6887.00        0.00244       -0.02853
   6888.00        0.00439       -0.03343
   6889.00        0.00635       -0.03828
   6890.00        0.00830       -0.04308
   6891.00        0.01025       -0.04784
   6892.00        0.01221       -0.05254
   6893.00        0.01465       -0.05719
   6894.00        0.01709       -0.06178
   6895.00        0.01953       -0.06631
   6896.00        0.02197       -0.07079
   6897.00        0.02441       -0.07520
   6898.00        0.02686       -0.07954
   6899.00        0.02930       -0.08383
   6900.00        0.03174       -0.08804
   6901.00        0.03418       -0.09218
   6902.00        0.03662       -0.09624
   6903.00        0.03906       -0.10023
   6904.00        0.04150       -0.10416
   6905.00        0.04395       -0.10799
   6906.00        0.04639       -0.11176
   6907.00        0.04834       -0.11543
   6908.00        0.05029       -0.11902
   6909.00        0.05225       -0.12254
   6910.00        0.05420       -0.12596
   6911.00        0.05615       -0.12930
   6912.00        0.05811       -0.13257
   6913.00        0.06006       -0.13574
   6914.00        0.06201       -0.13881
   6915.00        0.06396       -0.14182
   6916.00        0.06543       -0.14471
   6917.00        0.06689       -0.14752
   6918.00        0.06836       -0.15025
   6919.00        0.06982       -0.15288
   6920.00        0.07129       -0.15543
   6921.00        0.07275       -0.15788
   6922.00        0.07422       -0.16023
   6923.00        0.07520       -0.16251
   6924.00        0.07617       -0.16469
   6925.00        0.07715       -0.16676
   6926.00        0.07812       -0.16876
   6927.00        0.07910       -0.17067
   6928.00        0.07959       -0.17249
   6929.00        0.08008       -0.17421
   6930.00        0.08057       -0.17584
   6931.00        0.08105       -0.17738
   6932.00        0.08154       -0.17883
   6933.00        0.08154       -0.18021
   6934.00        0.08154       -0.18147
   6935.00        0.08154       -0.18266
   6936.00        0.08154       -0.18376
   6937.00        0.08154       -0.18478
   6938.00        0.08105       -0.18571
   6939.00        0.08057       -0.18655
   6940.00        0.08008       -0.18732
   6941.00        0.07959       -0.18799
   6942.00        0.07910       -0.18858
   6943.00        0.07812       -0.18909
   6944.00        0.07715       -0.18951
   6945.00        0.07617       -0.18987
   6946.00        0.07520       -0.19014
   6947.00        0.07422       -0.19032
   6948.00        0.07275       -0.19043
   6949.00        0.07129       -0.19046
   6950.00        0.06982       -0.19041
   6951.00        0.06836       -0.19029
   6952.00        0.06689       -0.19009
   6953.00        0.06543       -0.18982
   6954.00        0.06396       -0.18947
   6955.00        0.06201       -0.18906
   6956.00        0.06006       -0.18857
   6957.00        0.05811       -0.18800
   6958.00        0.05615       -0.18736
   6959.00        0.05420       -0.18666
   6960.00        0.05225       -0.18588
   6961.00        0.05029       -0.18504
   6962.00        0.04785       -0.18413
   6963.00        0.04541       -0.18315
   6964.00        0.04297       -0.18211
   6965.00        0.04053       -0.18100
   6966.00        0.03809       -0.17982
   6967.00        0.03564       -0.17859
   6968.00        0.03320       -0.17729
   6969.00        0.03076       -0.17592
   6970.00        0.02832       -0.17450
   6971.00        0.02588       -0.17302
   6972.00        0.02344       -0.17146
   6973.00        0.02100       -0.16986
   6974.00        0.01855       -0.16821
   6975.00        0.01611       -0.16649
   6976.00        0.01367       -0.16472
   6977.00        0.01123       -0.16289
   6978.00        0.00879       -0.16101
   6979.00        0.00635       -0.15907
   6980.00        0.00391       -0.15709
   6981.00        0.00146       -0.15504
   6982.00       -0.00098       -0.15297
   6983.00       -0.00342       -0.15083
   6984.00       -0.00586       -0.14865
   6985.00       -0.00830       -0.14642
   6986.00       -0.01074       -0.14415
   6987.00       -0.01318       -0.14185
   6988.00       -0.01514       -0.13948
   6989.00       -0.01709       -0.13708
   6990.00       -0.01904       -0.13466
   6991.00       -0.02100       -0.13219
   6992.00       -0.02295       -0.12968
   6993.00       -0.02490       -0.12714
   6994.00       -0.02686       -0.12457
   6995.00       -0.02832       -0.12196
   6996.00       -0.02979       -0.11934
   6997.00       -0.03125       -0.11668
   6998.00       -0.03271       -0.11400
   6999.00       -0.03418       -0.11130
   7000.00       -0.03564       -0.10858
   7001.00       -0.03662       -0.10583
   7002.00       -0.03760       -0.10307
   7003.00       -0.03857       -0.10031
   7004.00       -0.03955       -0.09752
   7005.00       -0.04053       -0.09473
   7006.00       -0.04102       -0.09193
   7007.00       -0.04150       -0.08913
   7008.00       -0.04199       -0.08632
   7009.00       -0.04248       -0.08351
   7010.00       -0.04248       -0.08072
   7011.00       -0.04248       -0.07793
   7012.00       -0.04248       -0.07513
   7013.00       -0.04248       -0.07236
   7014.00       -0.04248       -0.06960
   7015.00       -0.04199       -0.06683
   7016.00       -0.04150       -0.06410
   7017.00       -0.04102       -0.06140
   7018.00       -0.04053       -0.05872
   7019.00       -0.03955       -0.05605
   7020.00       -0.03857       -0.05342
   7021.00       -0.03760       -0.05081
   7022.00       -0.03662       -0.04825
   7023.00       -0.03564       -0.04572
   7024.00       -0.03418       -0.04321
   7025.00       -0.03271       -0.04076
   7026.00       -0.03125       -0.03835
   7027.00       -0.02979       -0.03598
   7028.00       -0.02832       -0.03366
   7029.00       -0.02637       -0.03139
   7030.00       -0.02441       -0.02916
   7031.00       -0.02246       -0.02698
   7032.00       -0.02051       -0.02486
   7033.00       -0.01855       -0.02280
   7034.00       -0.01660       -0.02078
   7035.00       -0.01465       -0.01884
   7036.00       -0.01270       -0.01695
   7037.00       -0.01025       -0.01511
   7038.00       -0.00781       -0.01334
   7039.00       -0.00537       -0.01163
   7040.00       -0.00293       -0.00998
   7041.00       -0.00049       -0.00841
   7042.00        0.00195       -0.00688
   7043.00        0.00439       -0.00542
   7044.00        0.00684       -0.00403
   7045.00        0.00928       -0.00269
   7046.00        0.01172       -0.00142
   7047.00        0.01416       -0.00021
   7048.00        0.01660        0.00093
   7049.00        0.01904        0.00201
   7050.00        0.02148        0.00305
   7051.00        0.02344        0.00401
   7052.00        0.02539        0.00493
   7053.00        0.02734        0.00578
   7054.00        0.02930        0.00658
   7055.00        0.03125        0.00732
   7056.00        0.03320        0.00803
   7057.00        0.03516        0.00867
   7058.00        0.03662        0.00928
   7059.00        0.03809        0.00984
   7060.00        0.03955        0.01036
   7061.00        0.04102        0.01083
   7062.00        0.04248        0.01128
   7063.00        0.04346        0.01169
   7064.00        0.04443        0.01207
   7065.00        0.04541        0.01242
   7066.00        0.04639        0.01276
   7067.00        0.04688        0.01306
   7068.00        0.04736        0.01337
   7069.00        0.04785        0.01364
   7070.00        0.04834        0.01390
   7071.00        0.04834        0.01418
   7072.00        0.04834        0.01443
   7073.00        0.04834        0.01469
   7074.00        0.04834        0.01495
   7075.00        0.04785        0.01521
   7076.00        0.04736        0.01550
   7077.00        0.04688        0.01579
   7078.00        0.04639        0.01610
   7079.00        0.04541        0.01643
   7080.00        0.04443        0.01678
   7081.00        0.04346        0.01717
   7082.00        0.04248        0.01758
   7083.00        0.04102        0.01802
   7084.00        0.03955        0.01849
   7085.00        0.03809        0.01901
   7086.00        0.03662        0.01958
   7087.00        0.03467        0.02017
   7088.00        0.03271        0.02083
   7089.00        0.03076        0.02151
   7090.00        0.02881        0.02226
   7091.00        0.02686        0.02306
   7092.00        0.02441        0.02390
   7093.00        0.02197        0.02481
   7094.00        0.01953        0.02576
   7095.00        0.01709        0.02678
   7096.00        0.01465        0.02785
   7097.00        0.01221        0.02896
   7098.00        0.00977        0.03015
   7099.00        0.00732        0.03139
   7100.00        0.00488        0.03268
   7101.00        0.00244        0.03403
   7102.00       -0.00049        0.03543
   7103.00       -0.00342        0.03690
   7104.00       -0.00635        0.03839
   7105.00       -0.00928        0.03996
   7106.00       -0.01221        0.04156
   7107.00       -0.01514        0.04321
   7108.00       -0.01758        0.04492
   7109.00       -0.02002        0.04666
   7110.00       -0.02246        0.04843
   7111.00       -0.02490        0.05025
   7112.00       -0.02734        0.05209
   7113.00       -0.02979        0.05396
   7114.00       -0.03223        0.05585
   7115.00       -0.03467        0.05777
   7116.00       -0.03711        0.05969
   7117.00       -0.03955        0.06165
   7118.00       -0.04150        0.06358
   7119.00       -0.04346        0.06554
   7120.00       -0.04541        0.06747
   7121.00       -0.04736        0.06941
   7122.00       -0.04932        0.07133
   7123.00       -0.05127        0.07324
   7124.00       -0.05273        0.07512
   7125.00       -0.05420        0.07698
   7126.00       -0.05566        0.07880
   7127.00       -0.05713        0.08057
   7128.00       -0.05859        0.08229
   7129.00       -0.05957        0.08395
   7130.00       -0.06055        0.08557
   7131.00       -0.06152        0.08713
   7132.00       -0.06250        0.08861
   7133.00       -0.06299        0.09001
   7134.00       -0.06348        0.09134
   7135.00       -0.06396        0.09258
   7136.00       -0.06445        0.09370
   7137.00       -0.06494        0.09476
   7138.00       -0.06494        0.09570
   7139.00       -0.06494        0.09653
   7140.00       -0.06494        0.09726
   7141.00       -0.06494        0.09785
   7142.00       -0.06445        0.09834
   7143.00       -0.06396        0.09869
   7144.00       -0.06348        0.09892
   7145.00       -0.06299        0.09901
   7146.00       -0.06250        0.09897
   7147.00       -0.06201        0.09877
   7148.00       -0.06104        0.09845
   7149.00       -0.06006        0.09796
   7150.00       -0.05908        0.09734
   7151.00       -0.05811        0.09656
   7152.00       -0.05713        0.09563
   7153.00       -0.05615        0.09454
   7154.00       -0.05469        0.09331
   7155.00       -0.05322        0.09190
   7156.00       -0.05176        0.09036
   7157.00       -0.05029        0.08865
   7158.00       -0.04883        0.08679
   7159.00       -0.04736        0.08476
   7160.00       -0.04590        0.08260
   7161.00       -0.04443        0.08026
   7162.00       -0.04297        0.07779
   7163.00       -0.04150        0.07516
   7164.00       -0.04004        0.07239
   7165.00       -0.03857        0.06946
   7166.00       -0.03711        0.06641
   7167.00       -0.03564        0.06320
   7168.00       -0.03418        0.05988
   7169.00       -0.03271        0.05641
   7170.00       -0.03125        0.05283
   7171.00       -0.02979        0.04912
   7172.00       -0.02832        0.04529
   7173.00       -0.02686        0.04135
   7174.00       -0.02539        0.03731
   7175.00       -0.02393        0.03317
   7176.00       -0.02246        0.02895
   7177.00       -0.02100        0.02461
   7178.00       -0.01953        0.02022
   7179.00       -0.01855        0.01575
   7180.00       -0.01758        0.01120
   7181.00       -0.01660        0.00659
   7182.00       -0.01562        0.00194
   7183.00       -0.01465       -0.00278
   7184.00       -0.01367       -0.00751
   7185.00       -0.01270       -0.01228
   7186.00       -0.01172       -0.01709
   7187.00       -0.01123       -0.02191
   7188.00       -0.01074       -0.02673
   7189.00       -0.01025       -0.03156
   7190.00       -0.00977       -0.03638
   7191.00       -0.00928       -0.04118
   7192.00       -0.00879       -0.04597
   7193.00       -0.00830       -0.05074
   7194.00       -0.00830       -0.05547
   7195.00       -0.00830       -0.06015
   7196.00       -0.00830       -0.06477
   7197.00       -0.00830       -0.06935
   7198.00       -0.00830       -0.07385
   7199.00       -0.00830       -0.07829
   7200.00       -0.00830       -0.08266
   7201.00       -0.00879       -0.08694
   7202.00       -0.00928       -0.09113
   7203.00       -0.00977       -0.09521
   7204.00       -0.01025       -0.09921
   7205.00       -0.01074       -0.10310
   7206.00       -0.01123       -0.10687
   7207.00       -0.01172       -0.11053
   7208.00       -0.01221       -0.11406
   7209.00       -0.01270       -0.11746
   7210.00       -0.01367       -0.12074
   7211.00       -0.01465       -0.12389
   7212.00       -0.01562       -0.12689
   7213.00       -0.01660       -0.12976
   7214.00       -0.01758       -0.13248
   7215.00       -0.01855       -0.13504
   7216.00       -0.01953       -0.13747
   7217.00       -0.02051       -0.13974
   7218.00       -0.02148       -0.14185
   7219.00       -0.02246       -0.14381
   7220.00       -0.02344       -0.14561
   7221.00       -0.02441       -0.14726
   7222.00       -0.02539       -0.14876
   7223.00       -0.02637       -0.15009
   7224.00       -0.02734       -0.15126
   7225.00       -0.02832       -0.15227
   7226.00       -0.02930       -0.15312
   7227.00       -0.03027       -0.15381
   7228.00       -0.03125       -0.15434
   7229.00       -0.03223       -0.15472
   7230.00       -0.03320       -0.15495
   7231.00       -0.03418       -0.15503
   7232.00       -0.03516       -0.15494
   7233.00       -0.03613       -0.15472
   7234.00       -0.03711       -0.15434
   7235.00       -0.03809       -0.15382
   7236.00       -0.03906       -0.15317
   7237.00       -0.04004       -0.15237
   7238.00       -0.04102       -0.15144
   7239.00       -0.04199       -0.15038
   7240.00       -0.04248       -0.14919
   7241.00       -0.04297       -0.14786
   7242.00       -0.04346       -0.14642
   7243.00       -0.04395       -0.14487
   7244.00       -0.04443       -0.14319
   7245.00       -0.04492       -0.14140
   7246.00       -0.04541       -0.13951
   7247.00       -0.04590       -0.13751
   7248.00       -0.04639       -0.13541
   7249.00       -0.04688       -0.13322
   7250.00       -0.04688       -0.13094
   7251.00       -0.04688       -0.12856
   7252.00       -0.04688       -0.12610
   7253.00       -0.04688       -0.12355
   7254.00       -0.04688       -0.12094
   7255.00       -0.04688       -0.11824
   7256.00       -0.04688       -0.11548
   7257.00       -0.04639       -0.11264
   7258.00       -0.04590       -0.10974
   7259.00       -0.04541       -0.10678
   7260.00       -0.04492       -0.10376
   7261.00       -0.04443       -0.10068
   7262.00       -0.04395       -0.09755
   7263.00       -0.04297       -0.09436
   7264.00       -0.04199       -0.09114
   7265.00       -0.04102       -0.08786
   7266.00       -0.04004       -0.08453
   7267.00       -0.03906       -0.08118
   7268.00       -0.03809       -0.07777
   7269.00       -0.03711       -0.07433
   7270.00       -0.03564       -0.07085
   7271.00       -0.03418       -0.06734
   7272.00       -0.03271       -0.06378
   7273.00       -0.03125       -0.06021
   7274.00       -0.02979       -0.05659
   7275.00       -0.02832       -0.05295
   7276.00       -0.02686       -0.04927
   7277.00       -0.02490       -0.04555
   7278.00       -0.02295       -0.04181
   7279.00       -0.02100       -0.03804
   7280.00       -0.01904       -0.03424
   7281.00       -0.01709       -0.03043
   7282.00       -0.01514       -0.02657
   7283.00       -0.01318       -0.02267
   7284.00       -0.01123       -0.01877
   7285.00       -0.00928       -0.01482
   7286.00       -0.00732       -0.01083
   7287.00       -0.00537       -0.00684
   7288.00       -0.00293       -0.00279
   7289.00       -0.00049        0.00127
   7290.00        0.00195        0.00537
   7291.00        0.00439        0.00951
   7292.00        0.00684        0.01367
   7293.00        0.00928        0.01787
   7294.00        0.01172        0.02209
   7295.00        0.01416        0.02637
   7296.00        0.01660        0.03065
   7297.00        0.01904        0.03500
   7298.00        0.02148        0.03937
   7299.00        0.02393        0.04378
   7300.00        0.02637        0.04822
   7301.00        0.02881        0.05269
   7302.00        0.03125        0.05721
   7303.00        0.03320        0.06177
   7304.00        0.03516        0.06635
   7305.00        0.03711        0.07097
   7306.00        0.03906        0.07564
   7307.00        0.04102        0.08034
   7308.00        0.04297        0.08507
   7309.00        0.04492        0.08983
   7310.00        0.04688        0.09464
   7311.00        0.04883        0.09947
   7312.00        0.05029        0.10434
   7313.00        0.05176        0.10924
   7314.00        0.05322        0.11418
   7315.00        0.05469        0.11914
   7316.00        0.05615        0.12413
   7317.00        0.05762        0.12915
   7318.00        0.05859        0.13420
   7319.00        0.05957        0.13927
   7320.00        0.06055        0.14436
   7321.00        0.06152        0.14949
   7322.00        0.06250        0.15462
   7323.00        0.06299        0.15977
   7324.00        0.06348        0.16495
   7325.00        0.06396        0.17012
   7326.00        0.06445        0.17532
   7327.00        0.06445        0.18053
   7328.00        0.06445        0.18573
   7329.00        0.06445        0.19093
   7330.00        0.06445        0.19615
   7331.00        0.06445        0.20137
   7332.00        0.06396        0.20657
   7333.00        0.06348        0.21178
   7334.00        0.06299        0.21696
   7335.00        0.06250        0.22215
   7336.00        0.06152        0.22731
   7337.00        0.06055        0.23247
   7338.00        0.05957        0.23759
   7339.00        0.05859        0.24269
   7340.00        0.05713        0.24777
   7341.00        0.05566        0.25282
   7342.00        0.05420        0.25784
   7343.00        0.05273        0.26282
   7344.00        0.05127        0.26776
   7345.00        0.04932        0.27266
   7346.00        0.04736        0.27753
   7347.00        0.04541        0.28235
   7348.00        0.04346        0.28711
   7349.00        0.04150        0.29182
   7350.00        0.03955        0.29649
   7351.00        0.03760        0.30109
   7352.00        0.03516        0.30565
   7353.00        0.03271        0.31013
   7354.00        0.03027        0.31456
   7355.00        0.02783        0.31891
   7356.00        0.02539        0.32321
   7357.00        0.02295        0.32744
   7358.00        0.02051        0.33159
   7359.00        0.01807        0.33566
   7360.00        0.01562        0.33968
   7361.00        0.01318        0.34360
   7362.00        0.01074        0.34746
   7363.00        0.00830        0.35123
   7364.00        0.00586        0.35492
   7365.00        0.00342        0.35854
   7366.00        0.00098        0.36206
   7367.00       -0.00146        0.36551
   7368.00       -0.00391        0.36887
   7369.00       -0.00635        0.37213
   7370.00       -0.00879        0.37532
   7371.00       -0.01123        0.37842
   7372.00       -0.01367        0.38144
   7373.00       -0.01611        0.38435
   7374.00       -0.01855        0.38719
   7375.00       -0.02100        0.38994
   7376.00       -0.02344        0.39259
   7377.00       -0.02588        0.39516
   7378.00       -0.02832        0.39763
   7379.00       -0.03027        0.40001
   7380.00       -0.03223        0.40231
   7381.00       -0.03418        0.40451
   7382.00       -0.03613        0.40662
   7383.00       -0.03809        0.40865
   7384.00       -0.04004        0.41057
   7385.00       -0.04150        0.41241
   7386.00       -0.04297        0.41417
   7387.00       -0.04443        0.41582
   7388.00       -0.04590        0.41739
   7389.00       -0.04736        0.41887
   7390.00       -0.04834        0.42027
   7391.00       -0.04932        0.42157
   7392.00       -0.05029        0.42278
   7393.00       -0.05127        0.42390
   7394.00       -0.05225        0.42494
   7395.00       -0.05273        0.42589
   7396.00       -0.05322        0.42676
   7397.00       -0.05371        0.42752
   7398.00       -0.05420        0.42821
   7399.00       -0.05469        0.42882
   7400.00       -0.05469        0.42932
   7401.00       -0.05469        0.42975
   7402.00       -0.05469        0.43010
   7403.00       -0.05469        0.43034
   7404.00       -0.05469        0.43053
   7405.00       -0.05420        0.43060
   7406.00       -0.05371        0.43060
   7407.00       -0.05322        0.43053
   7408.00       -0.05273        0.43036
   7409.00       -0.05225        0.43010
   7410.00       -0.05176        0.42976
   7411.00       -0.05078        0.42935
   7412.00       -0.04980        0.42885
   7413.00       -0.04883        0.42825
   7414.00       -0.04785        0.42758
   7415.00       -0.04688        0.42683
   7416.00       -0.04590        0.42601
   7417.00       -0.04492        0.42509
   7418.00       -0.04395        0.42409
   7419.00       -0.04297        0.42302
   7420.00       -0.04199        0.42186
   7421.00       -0.04102        0.42061
   7422.00       -0.03955        0.41930
   7423.00       -0.03809        0.41789
   7424.00       -0.03662        0.41641
   7425.00       -0.03516        0.41486
   7426.00       -0.03369        0.41322
   7427.00       -0.03223        0.41150
   7428.00       -0.03076        0.40970
   7429.00       -0.02930        0.40782
   7430.00       -0.02783        0.40588
   7431.00       -0.02637        0.40385
   7432.00       -0.02539        0.40175
   7433.00       -0.02441        0.39957
   7434.00       -0.02344        0.39731
   7435.00       -0.02246        0.39499
   7436.00       -0.02148        0.39258
   7437.00       -0.02051        0.39011
   7438.00       -0.01953        0.38756
   7439.00       -0.01855        0.38495
   7440.00       -0.01758        0.38225
   7441.00       -0.01660        0.37950
   7442.00       -0.01562        0.37666
   7443.00       -0.01465        0.37378
   7444.00       -0.01367        0.37082
   7445.00       -0.01318        0.36778
   7446.00       -0.01270        0.36470
   7447.00       -0.01221        0.36154
   7448.00       -0.01172        0.35834
   7449.00       -0.01123        0.35506
   7450.00       -0.01074        0.35172
   7451.00       -0.01025        0.34833
   7452.00       -0.00977        0.34488
   7453.00       -0.00928        0.34137
   7454.00       -0.00879        0.33781
   7455.00       -0.00830        0.33421
   7456.00       -0.00781        0.33055
   7457.00       -0.00781        0.32684
   7458.00       -0.00781        0.32309
   7459.00       -0.00781        0.31929
   7460.00       -0.00781        0.31544
   7461.00       -0.00781        0.31155
   7462.00       -0.00781        0.30763
   7463.00       -0.00781        0.30367
   7464.00       -0.00781        0.29965
   7465.00       -0.00781        0.29562
   7466.00       -0.00781        0.29155
   7467.00       -0.00781        0.28745
   7468.00       -0.00781        0.28333
   7469.00       -0.00781        0.27916
   7470.00       -0.00781        0.27498
   7471.00       -0.00781        0.27077
   7472.00       -0.00781        0.26654
   7473.00       -0.00781        0.26230
   7474.00       -0.00781        0.25804
   7475.00       -0.00781        0.25377
   7476.00       -0.00781        0.24947
   7477.00       -0.00781        0.24516
   7478.00       -0.00781        0.24086
   7479.00       -0.00781        0.23654
   7480.00       -0.00781        0.23222
   7481.00       -0.00781        0.22791
   7482.00       -0.00781        0.22357
   7483.00       -0.00781        0.21925
   7484.00       -0.00781        0.21494
   7485.00       -0.00781        0.21063
   7486.00       -0.00781        0.20633
   7487.00       -0.00781        0.20203
   7488.00       -0.00781        0.19775
   7489.00       -0.00781        0.19348
   7490.00       -0.00732        0.18924
   7491.00       -0.00684        0.18501
   7492.00       -0.00635        0.18080
   7493.00       -0.00586        0.17662
   7494.00       -0.00537        0.17245
   7495.00       -0.00488        0.16833
   7496.00       -0.00439        0.16423
   7497.00       -0.00391        0.16016
   7498.00       -0.00342        0.15613
   7499.00       -0.00293        0.15213
   7500.00       -0.00244        0.14816
   7501.00       -0.00195        0.14424
   7502.00       -0.00146        0.14037
   7503.00       -0.00098        0.13654
   7504.00       -0.00049        0.13275
   7505.00        0.00049        0.12901
   7506.00        0.00146        0.12534
   7507.00        0.00244        0.12170
   7508.00        0.00342        0.11813
   7509.00        0.00439        0.11461
   7510.00        0.00537        0.11115
   7511.00        0.00635        0.10776
   7512.00        0.00732        0.10442
   7513.00        0.00830        0.10115
   7514.00        0.00928        0.09796
   7515.00        0.01025        0.09483
   7516.00        0.01123        0.09177
   7517.00        0.01221        0.08879
   7518.00        0.01318        0.08589
   7519.00        0.01416        0.08305
   7520.00        0.01514        0.08031
   7521.00        0.01611        0.07765
   7522.00        0.01709        0.07506
   7523.00        0.01807        0.07257
   7524.00        0.01904        0.07016
   7525.00        0.02002        0.06784
   7526.00        0.02100        0.06563
   7527.00        0.02197        0.06349
   7528.00        0.02295        0.06146
   7529.00        0.02393        0.05952
   7530.00        0.02490        0.05768
   7531.00        0.02539        0.05594
   7532.00        0.02588        0.05431
   7533.00        0.02637        0.05278
   7534.00        0.02686        0.05135
   7535.00        0.02734        0.05003
   7536.00        0.02783        0.04883
   7537.00        0.02832        0.04773
   7538.00        0.02881        0.04674
   7539.00        0.02930        0.04587
   7540.00        0.02979        0.04510
   7541.00        0.03027        0.04445
   7542.00        0.03076        0.04393
   7543.00        0.03125        0.04352
   7544.00        0.03174        0.04321
   7545.00        0.03223        0.04305
   7546.00        0.03271        0.04298
   7547.00        0.03320        0.04306
   7548.00        0.03369        0.04324
   7549.00        0.03418        0.04355
   7550.00        0.03467        0.04398
   7551.00        0.03516        0.04453
   7552.00        0.03564        0.04520
   7553.00        0.03613        0.04599
   7554.00        0.03613        0.04691
   7555.00        0.03613        0.04794
   7556.00        0.03613        0.04912
   7557.00        0.03613        0.05040
   7558.00        0.03613        0.05180
   7559.00        0.03613        0.05331
   7560.00        0.03613        0.05496
   7561.00        0.03613        0.05672
   7562.00        0.03613        0.05861
   7563.00        0.03613        0.06059
   7564.00        0.03613        0.06271
   7565.00        0.03613        0.06494
   7566.00        0.03613        0.06728
   7567.00        0.03613        0.06972
   7568.00        0.03613        0.07228
   7569.00        0.03613        0.07495
   7570.00        0.03613        0.07773
   7571.00        0.03613        0.08060
   7572.00        0.03613        0.08357
   7573.00        0.03613        0.08665
   7574.00        0.03613        0.08983
   7575.00        0.03613        0.09309
   7576.00        0.03613        0.09645
   7577.00        0.03613        0.09991
   7578.00        0.03613        0.10344
   7579.00        0.03613        0.10707
   7580.00        0.03613        0.11076
   7581.00        0.03613        0.11455
   7582.00        0.03613        0.11839
   7583.00        0.03613        0.12231
   7584.00        0.03613        0.12631
   7585.00        0.03613        0.13037
   7586.00        0.03613        0.13449
   7587.00        0.03613        0.13867
   7588.00        0.03613        0.14290
   7589.00        0.03613        0.14719
   7590.00        0.03613        0.15150
   7591.00        0.03613        0.15588
   7592.00        0.03613        0.16029
   7593.00        0.03613        0.16475
   7594.00        0.03613        0.16924
   7595.00        0.03613        0.17375
   7596.00        0.03613        0.17828
   7597.00        0.03613        0.18285
   7598.00        0.03613        0.18742
   7599.00        0.03613        0.19202
   7600.00        0.03613        0.19662
   7601.00        0.03613        0.20125
   7602.00        0.03613        0.20586
   7603.00        0.03613        0.21048
   7604.00        0.03564        0.21510
   7605.00        0.03516        0.21971
   7606.00        0.03467        0.22432
   7607.00        0.03418        0.22891
   7608.00        0.03369        0.23349
   7609.00        0.03320        0.23805
   7610.00        0.03271        0.24260
   7611.00        0.03223        0.24712
   7612.00        0.03125        0.25162
   7613.00        0.03027        0.25609
   7614.00        0.02930        0.26051
   7615.00        0.02832        0.26492
   7616.00        0.02734        0.26929
   7617.00        0.02637        0.27364
   7618.00        0.02539        0.27792
   7619.00        0.02441        0.28218
   7620.00        0.02295        0.28639
   7621.00        0.02148        0.29057
   7622.00        0.02002        0.29469
   7623.00        0.01855        0.29878
   7624.00        0.01709        0.30283
   7625.00        0.01562        0.30681
   7626.00        0.01416        0.31076
   7627.00        0.01270        0.31465
   7628.00        0.01123        0.31850
   7629.00        0.00977        0.32230
   7630.00        0.00830        0.32605
   7631.00        0.00635        0.32974
   7632.00        0.00439        0.33339
   7633.00        0.00244        0.33699
   7634.00        0.00049        0.34055
   7635.00       -0.00146        0.34406
   7636.00       -0.00342        0.34750
   7637.00       -0.00537        0.35092
   7638.00       -0.00732        0.35428
   7639.00       -0.00928        0.35760
   7640.00       -0.01123        0.36087
   7641.00       -0.01318        0.36411
   7642.00       -0.01465        0.36729
   7643.00       -0.01611        0.37044
   7644.00       -0.01758        0.37355
   7645.00       -0.01904        0.37662
   7646.00       -0.02051        0.37964
   7647.00       -0.02197        0.38263
   7648.00       -0.02344        0.38559
   7649.00       -0.02490        0.38850
   7650.00       -0.02637        0.39140
   7651.00       -0.02734        0.39426
   7652.00       -0.02832        0.39708
   7653.00       -0.02930        0.39989
   7654.00       -0.03027        0.40265
   7655.00       -0.03125        0.40540
   7656.00       -0.03223        0.40811
   7657.00       -0.03271        0.41081
   7658.00       -0.03320        0.41348
   7659.00       -0.03369        0.41612
   7660.00       -0.03418        0.41875
   7661.00       -0.03418        0.42136
   7662.00       -0.03418        0.42395
   7663.00       -0.03418        0.42651
   7664.00       -0.03418        0.42906
   7665.00       -0.03418        0.43159
   7666.00       -0.03369        0.43410
   7667.00       -0.03320        0.43660
   7668.00       -0.03271        0.43907
   7669.00       -0.03223        0.44153
   7670.00       -0.03125        0.44397
   7671.00       -0.03027        0.44638
   7672.00       -0.02930        0.44879
   7673.00       -0.02832        0.45117
   7674.00       -0.02734        0.45354
   7675.00       -0.02637        0.45587
   7676.00       -0.02490        0.45819
   7677.00       -0.02344        0.46049
   7678.00       -0.02197        0.46277
   7679.00       -0.02051        0.46501
   7680.00       -0.01904        0.46722
   7681.00       -0.01758        0.46941
   7682.00       -0.01562        0.47157
   7683.00       -0.01367        0.47369
   7684.00       -0.01172        0.47578
   7685.00       -0.00977        0.47783
   7686.00       -0.00781        0.47984
   7687.00       -0.00586        0.48181
   7688.00       -0.00391        0.48373
   7689.00       -0.00195        0.48561
   7690.00        0.00000        0.48743
   7691.00        0.00195        0.48920
   7692.00        0.00391        0.49092
   7693.00        0.00586        0.49257
   7694.00        0.00781        0.49416
   7695.00        0.00977        0.49568
   7696.00        0.01172        0.49715
   7697.00        0.01367        0.49854
   7698.00        0.01562        0.49983
   7699.00        0.01758        0.50107
   7700.00        0.01953        0.50221
   7701.00        0.02100        0.50328
   7702.00        0.02246        0.50426
   7703.00        0.02393        0.50514
   7704.00        0.02539        0.50592
   7705.00        0.02686        0.50661
   7706.00        0.02832        0.50720
   7707.00        0.02979        0.50768
   7708.00        0.03076        0.50804
   7709.00        0.03174        0.50832
   7710.00        0.03271        0.50845
   7711.00        0.03369        0.50848
   7712.00        0.03467        0.50839
   7713.00        0.03516        0.50819
   7714.00        0.03564        0.50786
   7715.00        0.03613        0.50739
   7716.00        0.03662        0.50679
   7717.00        0.03711        0.50607
   7718.00        0.03711        0.50522
   7719.00        0.03711        0.50423
   7720.00        0.03711        0.50310
   7721.00        0.03711        0.50183
   7722.00        0.03711        0.50043
   7723.00        0.03662        0.49887
   7724.00        0.03613        0.49719
   7725.00        0.03564        0.49536
   7726.00        0.03516        0.49338
   7727.00        0.03467        0.49127
   7728.00        0.03369        0.48901
   7729.00        0.03271        0.48660
   7730.00        0.03174        0.48407
   7731.00        0.03076        0.48138
   7732.00        0.02979        0.47856
   7733.00        0.02881        0.47559
   7734.00        0.02783        0.47249
   7735.00        0.02637        0.46925
   7736.00        0.02490        0.46587
   7737.00        0.02344        0.46236
   7738.00        0.02197        0.45872
   7739.00        0.02051        0.45494
   7740.00        0.01904        0.45105
   7741.00        0.01758        0.44702
   7742.00        0.01611        0.44289
   7743.00        0.01465        0.43861
   7744.00        0.01318        0.43423
   7745.00        0.01172        0.42975
   7746.00        0.01025        0.42516
   7747.00        0.00879        0.42046
   7748.00        0.00732        0.41565
   7749.00        0.00586        0.41075
   7750.00        0.00439        0.40576
   7751.00        0.00293        0.40068
   7752.00        0.00146        0.39551
   7753.00        0.00000        0.39026
   7754.00       -0.00146        0.38495
   7755.00       -0.00293        0.37955
   7756.00       -0.00439        0.37410
   7757.00       -0.00586        0.36859
   7758.00       -0.00732        0.36302
   7759.00       -0.00879        0.35739
   7760.00       -0.01025        0.35173
   7761.00       -0.01123        0.34602
   7762.00       -0.01221        0.34027
   7763.00       -0.01318        0.33450
   7764.00       -0.01416        0.32870
   7765.00       -0.01514        0.32288
   7766.00       -0.01611        0.31705
   7767.00       -0.01709        0.31120
   7768.00       -0.01807        0.30534
   7769.00       -0.01904        0.29950
   7770.00       -0.01953        0.29366
   7771.00       -0.02002        0.28781
   7772.00       -0.02051        0.28198
   7773.00       -0.02100        0.27617
   7774.00       -0.02148        0.27039
   7775.00       -0.02197        0.26462
   7776.00       -0.02246        0.25890
   7777.00       -0.02295        0.25320
   7778.00       -0.02344        0.24754
   7779.00       -0.02393        0.24193
   7780.00       -0.02441        0.23636
   7781.00       -0.02441        0.23083
   7782.00       -0.02441        0.22537
   7783.00       -0.02441        0.21996
   7784.00       -0.02441        0.21460
   7785.00       -0.02441        0.20930
   7786.00       -0.02441        0.20407
   7787.00       -0.02441        0.19891
   7788.00       -0.02441        0.19382
   7789.00       -0.02441        0.18880
   7790.00       -0.02441        0.18384
   7791.00       -0.02441        0.17897
   7792.00       -0.02441        0.17416
   7793.00       -0.02441        0.16945
   7794.00       -0.02441        0.16479
   7795.00       -0.02441        0.16023
   7796.00       -0.02441        0.15576
   7797.00       -0.02441        0.15135
   7798.00       -0.02441        0.14703
   7799.00       -0.02441        0.14279
   7800.00       -0.02441        0.13864
   7801.00       -0.02441        0.13457
   7802.00       -0.02441        0.13058
   7803.00       -0.02441        0.12668
   7804.00       -0.02441        0.12285
   7805.00       -0.02441        0.11911
   7806.00       -0.02441        0.11545
   7807.00       -0.02490        0.11186
   7808.00       -0.02539        0.10837
   7809.00       -0.02588        0.10495
   7810.00       -0.02637        0.10161
   7811.00       -0.02686        0.09834
   7812.00       -0.02734        0.09515
   7813.00       -0.02783        0.09203
   7814.00       -0.02832        0.08899
   7815.00       -0.02881        0.08601
   7816.00       -0.02930        0.08311
   7817.00       -0.02979        0.08028
   7818.00       -0.03027        0.07751
   7819.00       -0.03076        0.07481
   7820.00       -0.03125        0.07219
   7821.00       -0.03174        0.06961
   7822.00       -0.03223        0.06709
   7823.00       -0.03271        0.06465
   7824.00       -0.03320        0.06226
   7825.00       -0.03369        0.05991
   7826.00       -0.03418        0.05763
   7827.00       -0.03467        0.05539
   7828.00       -0.03516        0.05322
   7829.00       -0.03564        0.05109
   7830.00       -0.03613        0.04900
   7831.00       -0.03662        0.04697
   7832.00       -0.03711        0.04498
   7833.00       -0.03760        0.04303
   7834.00       -0.03809        0.04112
   7835.00       -0.03857        0.03926
   7836.00       -0.03857        0.03745
   7837.00       -0.03857        0.03566
   7838.00       -0.03857        0.03392
   7839.00       -0.03857        0.03221
   7840.00       -0.03857        0.03053
   7841.00       -0.03857        0.02890
   7842.00       -0.03857        0.02730
   7843.00       -0.03857        0.02574
   7844.00       -0.03857        0.02420
   7845.00       -0.03857        0.02271
   7846.00       -0.03809        0.02124
   7847.00       -0.03760        0.01982
   7848.00       -0.03711        0.01842
   7849.00       -0.03662        0.01706
   7850.00       -0.03613        0.01573
   7851.00       -0.03564        0.01443
   7852.00       -0.03516        0.01317
   7853.00       -0.03467        0.01193
   7854.00       -0.03418        0.01074
   7855.00       -0.03320        0.00958
   7856.00       -0.03223        0.00845
   7857.00       -0.03125        0.00737
   7858.00       -0.03027        0.00632
   7859.00       -0.02930        0.00531
   7860.00       -0.02832        0.00433
   7861.00       -0.02734        0.00340
   7862.00       -0.02637        0.00250
   7863.00       -0.02539        0.00166
   7864.00       -0.02441        0.00085
   7865.00       -0.02344        0.00009
   7866.00       -0.02246       -0.00063
   7867.00       -0.02148       -0.00130
   7868.00       -0.02051       -0.00191
   7869.00       -0.01953       -0.00249
   7870.00       -0.01855       -0.00301
   7871.00       -0.01758       -0.00346
   7872.00       -0.01660       -0.00388
   7873.00       -0.01562       -0.00423
   7874.00       -0.01465       -0.00453
   7875.00       -0.01367       -0.00478
   7876.00       -0.01270       -0.00496
   7877.00       -0.01172       -0.00507
   7878.00       -0.01074       -0.00513
   7879.00       -0.01025       -0.00513
   7880.00       -0.00977       -0.00505
   7881.00       -0.00928       -0.00491
   7882.00       -0.00879       -0.00470
   7883.00       -0.00830       -0.00443
   7884.00       -0.00781       -0.00409
   7885.00       -0.00732       -0.00368
   7886.00       -0.00684       -0.00319
   7887.00       -0.00635       -0.00262
   7888.00       -0.00635       -0.00200
   7889.00       -0.00635       -0.00130
   7890.00       -0.00635       -0.00052
   7891.00       -0.00635        0.00034
   7892.00       -0.00635        0.00125
   7893.00       -0.00635        0.00226
   7894.00       -0.00684        0.00333
   7895.00       -0.00732        0.00449
   7896.00       -0.00781        0.00571
   7897.00       -0.00830        0.00700
   7898.00       -0.00879        0.00838
   7899.00       -0.00928        0.00981
   7900.00       -0.00977        0.01134
   7901.00       -0.01074        0.01292
   7902.00       -0.01172        0.01457
   7903.00       -0.01270        0.01630
   7904.00       -0.01367        0.01810
   7905.00       -0.01465        0.01996
   7906.00       -0.01562        0.02188
   7907.00       -0.01660        0.02386
   7908.00       -0.01758        0.02592
   7909.00       -0.01904        0.02803
   7910.00       -0.02051        0.03020
   7911.00       -0.02197        0.03242
   7912.00       -0.02344        0.03470
   7913.00       -0.02490        0.03703
   7914.00       -0.02637        0.03941
   7915.00       -0.02783        0.04182
   7916.00       -0.02930        0.04430
   7917.00       -0.03076        0.04680
   7918.00       -0.03223        0.04935
   7919.00       -0.03369        0.05193
   7920.00       -0.03516        0.05453
   7921.00       -0.03662        0.05717
   7922.00       -0.03809        0.05984
   7923.00       -0.03955        0.06253
   7924.00       -0.04053        0.06523
   7925.00       -0.04150        0.06795
   7926.00       -0.04248        0.07068
   7927.00       -0.04346        0.07343
   7928.00       -0.04443        0.07617
   7929.00       -0.04541        0.07892
   7930.00       -0.04639        0.08168
   7931.00       -0.04736        0.08443
   7932.00       -0.04785        0.08716
   7933.00       -0.04834        0.08989
   7934.00       -0.04883        0.09261
   7935.00       -0.04932        0.09529
   7936.00       -0.04980        0.09798
   7937.00       -0.05029        0.10063
   7938.00       -0.05029        0.10326
   7939.00       -0.05029        0.10585
   7940.00       -0.05029        0.10843
   7941.00       -0.05029        0.11096
   7942.00       -0.05029        0.11346
   7943.00       -0.04980        0.11592
   7944.00       -0.04932        0.11835
   7945.00       -0.04883        0.12073
   7946.00       -0.04834        0.12306
   7947.00       -0.04785        0.12534
   7948.00       -0.04688        0.12758
   7949.00       -0.04590        0.12978
   7950.00       -0.04492        0.13191
   7951.00       -0.04395        0.13400
   7952.00       -0.04297        0.13605
   7953.00       -0.04150        0.13803
   7954.00       -0.04004        0.13997
   7955.00       -0.03857        0.14185
   7956.00       -0.03711        0.14368
   7957.00       -0.03564        0.14545
   7958.00       -0.03418        0.14717
   7959.00       -0.03271        0.14883
   7960.00       -0.03076        0.15045
   7961.00       -0.02881        0.15202
   7962.00       -0.02686        0.15353
   7963.00       -0.02490        0.15500
   7964.00       -0.02295        0.15643
   7965.00       -0.02100        0.15781
   7966.00       -0.01904        0.15913
   7967.00       -0.01709        0.16042
   7968.00       -0.01514        0.16167
   7969.00       -0.01318        0.16287
   7970.00       -0.01123        0.16405
   7971.00       -0.00928        0.16519
   7972.00       -0.00732        0.16629
   7973.00       -0.00537        0.16737
   7974.00       -0.00342        0.16844
   7975.00       -0.00146        0.16946
   7976.00        0.00049        0.17049
   7977.00        0.00244        0.17148
   7978.00        0.00439        0.17247
   7979.00        0.00635        0.17345
   7980.00        0.00830        0.17441
   7981.00        0.01025        0.17538
   7982.00        0.01221        0.17635
   7983.00        0.01367        0.17732
   7984.00        0.01514        0.17830
   7985.00        0.01660        0.17929
   7986.00        0.01807        0.18028
   7987.00        0.01953        0.18130
   7988.00        0.02100        0.18234
   7989.00        0.02246        0.18341
   7990.00        0.02393        0.18449
   7991.00        0.02490        0.18561
   7992.00        0.02588        0.18677
   7993.00        0.02686        0.18796
   7994.00        0.02783        0.18918
   7995.00        0.02881        0.19044
   7996.00        0.02979        0.19176
   7997.00        0.03076        0.19312
   7998.00        0.03174        0.19452
   7999.00        0.03271        0.19598
   8000.00        0.03320        0.19748
   8001.00        0.03369        0.19905
   8002.00        0.03418        0.20067
   8003.00        0.03467        0.20233
   8004.00        0.03516        0.20407
   8005.00        0.03564        0.20586
   8006.00        0.03613        0.20770
   8007.00        0.03662        0.20961
   8008.00        0.03711        0.21158
   8009.00        0.03760        0.21361
   8010.00        0.03809        0.21570
   8011.00        0.03857        0.21785
   8012.00        0.03857        0.22005
   8013.00        0.03857        0.22232
   8014.00        0.03857        0.22464
   8015.00        0.03857        0.22702
   8016.00        0.03857        0.22945
   8017.00        0.03857        0.23192
   8018.00        0.03857        0.23445
   8019.00        0.03857        0.23703
   8020.00        0.03857        0.23965
   8021.00        0.03857        0.24232
   8022.00        0.03857        0.24503
   8023.00        0.03857        0.24777
   8024.00        0.03857        0.25055
   8025.00        0.03857        0.25334
   8026.00        0.03906        0.25618
   8027.00        0.03955        0.25902
   8028.00        0.04004        0.26189
   8029.00        0.04053        0.26477
   8030.00        0.04102        0.26765
   8031.00        0.04150        0.27055
   8032.00        0.04199        0.27344
   8033.00        0.04248        0.27632
   8034.00        0.04297        0.27921
   8035.00        0.04346        0.28206
   8036.00        0.04395        0.28490
   8037.00        0.04443        0.28770
   8038.00        0.04492        0.29048
   8039.00        0.04541        0.29323
   8040.00        0.04590        0.29593
   8041.00        0.04639        0.29858
   8042.00        0.04688        0.30118
   8043.00        0.04736        0.30373
   8044.00        0.04785        0.30620
   8045.00        0.04834        0.30861
   8046.00        0.04883        0.31094
   8047.00        0.04980        0.31320
   8048.00        0.05078        0.31537
   8049.00        0.05176        0.31744
   8050.00        0.05273        0.31943
   8051.00        0.05371        0.32130
   8052.00        0.05420        0.32309
   8053.00        0.05469        0.32475
   8054.00        0.05518        0.32629
   8055.00        0.05566        0.32773
   8056.00        0.05615        0.32904
   8057.00        0.05664        0.33022
   8058.00        0.05713        0.33125
   8059.00        0.05762        0.33217
   8060.00        0.05811        0.33293
   8061.00        0.05859        0.33356
   8062.00        0.05908        0.33403
   8063.00        0.05957        0.33437
   8064.00        0.06006        0.33453
   8065.00        0.06055        0.33455
   8066.00        0.06104        0.33441
   8067.00        0.06104        0.33411
   8068.00        0.06104        0.33363
   8069.00        0.06104        0.33301
   8070.00        0.06104        0.33221
   8071.00        0.06104        0.33125
   8072.00        0.06104        0.33012
   8073.00        0.06104        0.32881
   8074.00        0.06104        0.32735
   8075.00        0.06055        0.32570
   8076.00        0.06006        0.32390
   8077.00        0.05957        0.32191
   8078.00        0.05908        0.31976
   8079.00        0.05859        0.31744
   8080.00        0.05811        0.31497
   8081.00        0.05762        0.31232
   8082.00        0.05664        0.30951
   8083.00        0.05566        0.30653
   8084.00        0.05469        0.30339
   8085.00        0.05371        0.30009
   8086.00        0.05273        0.29665
   8087.00        0.05176        0.29305
   8088.00        0.05078        0.28931
   8089.00        0.04932        0.28540
   8090.00        0.04785        0.28136
   8091.00        0.04639        0.27719
   8092.00        0.04492        0.27287
   8093.00        0.04346        0.26842
   8094.00        0.04199        0.26384
   8095.00        0.04053        0.25914
   8096.00        0.03906        0.25433
   8097.00        0.03760        0.24939
   8098.00        0.03613        0.24435
   8099.00        0.03418        0.23920
   8100.00        0.03223        0.23395
   8101.00        0.03027        0.22861
   8102.00        0.02832        0.22318
   8103.00        0.02637        0.21765
   8104.00        0.02441        0.21207
   8105.00        0.02246        0.20639
   8106.00        0.02051        0.20065
   8107.00        0.01855        0.19484
   8108.00        0.01660        0.18898
   8109.00        0.01465        0.18307
   8110.00        0.01270        0.17711
   8111.00        0.01074        0.17111
   8112.00        0.00879        0.16507
   8113.00        0.00684        0.15901
   8114.00        0.00488        0.15292
   8115.00        0.00293        0.14682
   8116.00        0.00098        0.14070
   8117.00       -0.00098        0.13458
   8118.00       -0.00244        0.12845
   8119.00       -0.00391        0.12233
   8120.00       -0.00537        0.11623
   8121.00       -0.00684        0.11012
   8122.00       -0.00830        0.10405
   8123.00       -0.00977        0.09801
   8124.00       -0.01123        0.09200
   8125.00       -0.01270        0.08601
   8126.00       -0.01416        0.08006
   8127.00       -0.01562        0.07417
   8128.00       -0.01709        0.06833
   8129.00       -0.01807        0.06255
   8130.00       -0.01904        0.05682
   8131.00       -0.02002        0.05115
   8132.00       -0.02100        0.04556
   8133.00       -0.02197        0.04004
   8134.00       -0.02295        0.03459
   8135.00       -0.02393        0.02924
   8136.00       -0.02490        0.02396
   8137.00       -0.02588        0.01877
   8138.00       -0.02686        0.01367
   8139.00       -0.02783        0.00867
   8140.00       -0.02832        0.00377
   8141.00       -0.02881       -0.00102
   8142.00       -0.02930       -0.00572
   8143.00       -0.02979       -0.01031
   8144.00       -0.03027       -0.01479
   8145.00       -0.03076       -0.01915
   8146.00       -0.03125       -0.02339
   8147.00       -0.03174       -0.02751
   8148.00       -0.03223       -0.03152
   8149.00       -0.03271       -0.03542
   8150.00       -0.03320       -0.03917
   8151.00       -0.03369       -0.04280
   8152.00       -0.03418       -0.04631
   8153.00       -0.03467       -0.04968
   8154.00       -0.03516       -0.05293
   8155.00       -0.03564       -0.05605
   8156.00       -0.03613       -0.05904
   8157.00       -0.03662       -0.06187
   8158.00       -0.03711       -0.06459
   8159.00       -0.03760       -0.06717
   8160.00       -0.03809       -0.06961
   8161.00       -0.03857       -0.07191
   8162.00       -0.03906       -0.07408
   8163.00       -0.03955       -0.07611
   8164.00       -0.04004       -0.07799
   8165.00       -0.04053       -0.07974
   8166.00       -0.04102       -0.08136
   8167.00       -0.04150       -0.08284
   8168.00       -0.04150       -0.08418
   8169.00       -0.04150       -0.08539
   8170.00       -0.04150       -0.08646
   8171.00       -0.04150       -0.08739
   8172.00       -0.04150       -0.08818
   8173.00       -0.04150       -0.08884
   8174.00       -0.04150       -0.08937
   8175.00       -0.04150       -0.08977
   8176.00       -0.04150       -0.09003
   8177.00       -0.04150       -0.09016
   8178.00       -0.04150       -0.09016
   8179.00       -0.04150       -0.09004
   8180.00       -0.04150       -0.08980
   8181.00       -0.04150       -0.08942
   8182.00       -0.04150       -0.08893
   8183.00       -0.04150       -0.08830
   8184.00       -0.04150       -0.08757
   8185.00       -0.04150       -0.08672
   8186.00       -0.04150       -0.08574
   8187.00       -0.04150       -0.08464
   8188.00       -0.04150       -0.08345
   8189.00       -0.04150       -0.08214
   8190.00       -0.04150       -0.08072
   8191.00       -0.04150       -0.07919
   8192.00       -0.04150       -0.07756
   8193.00       -0.04150       -0.07584
   8194.00       -0.04102       -0.07401
   8195.00       -0.04053       -0.07208
   8196.00       -0.04004       -0.07007
   8197.00       -0.03955       -0.06795
   8198.00       -0.03906       -0.06575
   8199.00       -0.03857       -0.06346
   8200.00       -0.03809       -0.06110
   8201.00       -0.03760       -0.05864
   8202.00       -0.03711       -0.05611
   8203.00       -0.03662       -0.05350
   8204.00       -0.03613       -0.05081
   8205.00       -0.03564       -0.04807
   8206.00       -0.03516       -0.04524
   8207.00       -0.03467       -0.04236
   8208.00       -0.03369       -0.03941
   8209.00       -0.03271       -0.03639
   8210.00       -0.03174       -0.03333
   8211.00       -0.03076       -0.03021
   8212.00       -0.02979       -0.02704
   8213.00       -0.02881       -0.02382
   8214.00       -0.02783       -0.02055
   8215.00       -0.02686       -0.01723
   8216.00       -0.02588       -0.01389
   8217.00       -0.02490       -0.01048
   8218.00       -0.02393       -0.00706
   8219.00       -0.02295       -0.00360
   8220.00       -0.02197       -0.00012
   8221.00       -0.02100        0.00340
   8222.00       -0.02002        0.00694
   8223.00       -0.01904        0.01051
   8224.00       -0.01807        0.01410
   8225.00       -0.01709        0.01770
   8226.00       -0.01611        0.02132
   8227.00       -0.01514        0.02495
   8228.00       -0.01416        0.02859
   8229.00       -0.01318        0.03224
   8230.00       -0.01221        0.03589
   8231.00       -0.01123        0.03955
   8232.00       -0.01074        0.04321
   8233.00       -0.01025        0.04688
   8234.00       -0.00977        0.05054
   8235.00       -0.00928        0.05420
   8236.00       -0.00879        0.05786
   8237.00       -0.00830        0.06149
   8238.00       -0.00781        0.06514
   8239.00       -0.00732        0.06876
   8240.00       -0.00684        0.07237
   8241.00       -0.00684        0.07597
   8242.00       -0.00684        0.07956
   8243.00       -0.00684        0.08313
   8244.00       -0.00684        0.08669
   8245.00       -0.00684        0.09023
   8246.00       -0.00684        0.09373
   8247.00       -0.00684        0.09723
   8248.00       -0.00732        0.10069
   8249.00       -0.00781        0.10414
   8250.00       -0.00830        0.10757
   8251.00       -0.00879        0.11098
   8252.00       -0.00928        0.11435
   8253.00       -0.00977        0.11769
   8254.00       -0.01025        0.12102
   8255.00       -0.01123        0.12431
   8256.00       -0.01221        0.12758
   8257.00       -0.01318        0.13081
   8258.00       -0.01416        0.13402
   8259.00       -0.01514        0.13719
   8260.00       -0.01611        0.14035
   8261.00       -0.01709        0.14346
   8262.00       -0.01807        0.14656
   8263.00       -0.01904        0.14961
   8264.00       -0.02002        0.15263
   8265.00       -0.02148        0.15562
   8266.00       -0.02295        0.15858
   8267.00       -0.02441        0.16151
   8268.00       -0.02588        0.16441
   8269.00       -0.02734        0.16728
   8270.00       -0.02881        0.17012
   8271.00       -0.03027        0.17291
   8272.00       -0.03174        0.17567
   8273.00       -0.03320        0.17841
   8274.00       -0.03467        0.18111
   8275.00       -0.03564        0.18378
   8276.00       -0.03662        0.18640
   8277.00       -0.03760        0.18901
   8278.00       -0.03857        0.19157
   8279.00       -0.03955        0.19409
   8280.00       -0.04053        0.19659
   8281.00       -0.04150        0.19905
   8282.00       -0.04248        0.20148
   8283.00       -0.04346        0.20386
   8284.00       -0.04395        0.20621
   8285.00       -0.04443        0.20853
   8286.00       -0.04492        0.21082
   8287.00       -0.04541        0.21306
   8288.00       -0.04590        0.21526
   8289.00       -0.04590        0.21742
   8290.00       -0.04590        0.21956
   8291.00       -0.04590        0.22165
   8292.00       -0.04590        0.22371
   8293.00       -0.04541        0.22572
   8294.00       -0.04492        0.22769
   8295.00       -0.04443        0.22963
   8296.00       -0.04395        0.23152
   8297.00       -0.04346        0.23337
   8298.00       -0.04248        0.23518
   8299.00       -0.04150        0.23695
   8300.00       -0.04053        0.23868
   8301.00       -0.03955        0.24036
   8302.00       -0.03809        0.24199
   8303.00       -0.03662        0.24359
   8304.00       -0.03516        0.24513
   8305.00       -0.03369        0.24664
   8306.00       -0.03174        0.24809
   8307.00       -0.02979        0.24951
   8308.00       -0.02783        0.25087
   8309.00       -0.02588        0.25218
   8310.00       -0.02344        0.25345
   8311.00       -0.02100        0.25467
   8312.00       -0.01855        0.25583
   8313.00       -0.01611        0.25696
   8314.00       -0.01367        0.25803
   8315.00       -0.01123        0.25905
   8316.00       -0.00879        0.26001
   8317.00       -0.00586        0.26093
   8318.00       -0.00293        0.26180
   8319.00        0.00000        0.26260
   8320.00        0.00293        0.26337
   8321.00        0.00586        0.26407
   8322.00        0.00879        0.26472
   8323.00        0.01172        0.26532
   8324.00        0.01465        0.26587
   8325.00        0.01758        0.26637
   8326.00        0.02051        0.26682
   8327.00        0.02344        0.26721
   8328.00        0.02637        0.26755
   8329.00        0.02930        0.26784
   8330.00        0.03223        0.26807
   8331.00        0.03516        0.26825
   8332.00        0.03809        0.26839
   8333.00        0.04102        0.26846
   8334.00        0.04346        0.26849
   8335.00        0.04590        0.26846
   8336.00        0.04834        0.26840
   8337.00        0.05078        0.26828
   8338.00        0.05322        0.26810
   8339.00        0.05566        0.26788
   8340.00        0.05762        0.26761
   8341.00        0.05957        0.26729
   8342.00        0.06152        0.26694
   8343.00        0.06348        0.26653
   8344.00        0.06494        0.26607
   8345.00        0.06641        0.26556
   8346.00        0.06787        0.26501
   8347.00        0.06934        0.26443
   8348.00        0.07031        0.26381
   8349.00        0.07129        0.26312
   8350.00        0.07227        0.26242
   8351.00        0.07324        0.26166
   8352.00        0.07373        0.26086
   8353.00        0.07422        0.26004
   8354.00        0.07471        0.25916
   8355.00        0.07471        0.25826
   8356.00        0.07471        0.25731
   8357.00        0.07471        0.25632
   8358.00        0.07471        0.25531
   8359.00        0.07422        0.25426
   8360.00        0.07373        0.25317
   8361.00        0.07324        0.25204
   8362.00        0.07275        0.25089
   8363.00        0.07178        0.24971
   8364.00        0.07080        0.24849
   8365.00        0.06982        0.24724
   8366.00        0.06885        0.24596
   8367.00        0.06738        0.24463
   8368.00        0.06592        0.24329
   8369.00        0.06445        0.24191
   8370.00        0.06299        0.24051
   8371.00        0.06152        0.23906
   8372.00        0.06006        0.23759
   8373.00        0.05811        0.23610
   8374.00        0.05615        0.23457
   8375.00        0.05420        0.23300
   8376.00        0.05225        0.23141
   8377.00        0.05029        0.22980
   8378.00        0.04834        0.22813
   8379.00        0.04639        0.22646
   8380.00        0.04443        0.22473
   8381.00        0.04248        0.22298
   8382.00        0.04053        0.22119
   8383.00        0.03857        0.21938
   8384.00        0.03662        0.21753
   8385.00        0.03467        0.21564
   8386.00        0.03271        0.21371
   8387.00        0.03076        0.21175
   8388.00        0.02881        0.20976
   8389.00        0.02686        0.20772
   8390.00        0.02490        0.20564
   8391.00        0.02295        0.20354
   8392.00        0.02100        0.20137
   8393.00        0.01904        0.19919
   8394.00        0.01709        0.19695
   8395.00        0.01514        0.19467
   8396.00        0.01318        0.19234
   8397.00        0.01123        0.18997
   8398.00        0.00928        0.18756
   8399.00        0.00732        0.18509
   8400.00        0.00537        0.18259
   8401.00        0.00342        0.18002
   8402.00        0.00146        0.17743
   8403.00       -0.00049        0.17476
   8404.00       -0.00244        0.17206
   8405.00       -0.00391        0.16930
   8406.00       -0.00537        0.16649
   8407.00       -0.00684        0.16362
   8408.00       -0.00830        0.16071
   8409.00       -0.00977        0.15773
   8410.00       -0.01123        0.15471
   8411.00       -0.01270        0.15164
   8412.00       -0.01416        0.14850
   8413.00       -0.01562        0.14531
   8414.00       -0.01709        0.14207
   8415.00       -0.01807        0.13878
   8416.00       -0.01904        0.13542
   8417.00       -0.02002        0.13202
   8418.00       -0.02100        0.12857
   8419.00       -0.02197        0.12506
   8420.00       -0.02295        0.12149
   8421.00       -0.02393        0.11789
   8422.00       -0.02490        0.11423
   8423.00       -0.02588        0.11050
   8424.00       -0.02686        0.10675
   8425.00       -0.02783        0.10294
   8426.00       -0.02881        0.09908
   8427.00       -0.02930        0.09517
   8428.00       -0.02979        0.09123
   8429.00       -0.03027        0.08725
   8430.00       -0.03076        0.08322
   8431.00       -0.03125        0.07915
   8432.00       -0.03174        0.07506
   8433.00       -0.03223        0.07092
   8434.00       -0.03271        0.06674
   8435.00       -0.03320        0.06255
   8436.00       -0.03369        0.05833
   8437.00       -0.03418        0.05408
   8438.00       -0.03467        0.04980
   8439.00       -0.03516        0.04552
   8440.00       -0.03564        0.04121
   8441.00       -0.03613        0.03690
   8442.00       -0.03662        0.03256
   8443.00       -0.03711        0.02821
   8444.00       -0.03760        0.02388
   8445.00       -0.03809        0.01953
   8446.00       -0.03857        0.01518
   8447.00       -0.03906        0.01085
   8448.00       -0.03955        0.00652
   8449.00       -0.04004        0.00220
   8450.00       -0.04053       -0.00211
   8451.00       -0.04102       -0.00638
   8452.00       -0.04150       -0.01065
   8453.00       -0.04199       -0.01488
   8454.00       -0.04248       -0.01909
   8455.00       -0.04297       -0.02325
   8456.00       -0.04346       -0.02739
   8457.00       -0.04395       -0.03149
   8458.00       -0.04443       -0.03554
   8459.00       -0.04492       -0.03955
   8460.00       -0.04541       -0.04349
   8461.00       -0.04590       -0.04739
   8462.00       -0.04639       -0.05122
   8463.00       -0.04688       -0.05501
   8464.00       -0.04736       -0.05872
   8465.00       -0.04785       -0.06235
   8466.00       -0.04834       -0.06592
   8467.00       -0.04883       -0.06941
   8468.00       -0.04932       -0.07281
   8469.00       -0.04980       -0.07614
   8470.00       -0.05029       -0.07938
   8471.00       -0.05078       -0.08253
   8472.00       -0.05127       -0.08559
   8473.00       -0.05176       -0.08855
   8474.00       -0.05225       -0.09142
   8475.00       -0.05273       -0.09418
   8476.00       -0.05322       -0.09683
   8477.00       -0.05322       -0.09938
   8478.00       -0.05322       -0.10182
   8479.00       -0.05322       -0.10414
   8480.00       -0.05322       -0.10635
   8481.00       -0.05322       -0.10846
   8482.00       -0.05322       -0.11043
   8483.00       -0.05322       -0.11227
   8484.00       -0.05322       -0.11401
   8485.00       -0.05322       -0.11562
   8486.00       -0.05273       -0.11710
   8487.00       -0.05225       -0.11844
   8488.00       -0.05176       -0.11966
   8489.00       -0.05127       -0.12074
   8490.00       -0.05078       -0.12169
   8491.00       -0.05029       -0.12250
   8492.00       -0.04980       -0.12318
   8493.00       -0.04932       -0.12373
   8494.00       -0.04834       -0.12413
   8495.00       -0.04736       -0.12440
   8496.00       -0.04639       -0.12454
   8497.00       -0.04541       -0.12453
   8498.00       -0.04443       -0.12437
   8499.00       -0.04346       -0.12410
   8500.00       -0.04248       -0.12367
   8501.00       -0.04150       -0.12311
   8502.00       -0.04053       -0.12241
   8503.00       -0.03955       -0.12157
   8504.00       -0.03857       -0.12059
   8505.00       -0.03760       -0.11946
   8506.00       -0.03662       -0.11821
   8507.00       -0.03564       -0.11682
   8508.00       -0.03467       -0.11531
   8509.00       -0.03369       -0.11365
   8510.00       -0.03271       -0.11186
   8511.00       -0.03174       -0.10995
   8512.00       -0.03076       -0.10791
   8513.00       -0.02979       -0.10574
   8514.00       -0.02881       -0.10344
   8515.00       -0.02783       -0.10103
   8516.00       -0.02686       -0.09850
   8517.00       -0.02588       -0.09584
   8518.00       -0.02490       -0.09306
   8519.00       -0.02393       -0.09018
   8520.00       -0.02295       -0.08719
   8521.00       -0.02197       -0.08408
   8522.00       -0.02100       -0.08087
   8523.00       -0.02002       -0.07756
   8524.00       -0.01904       -0.07414
   8525.00       -0.01807       -0.07063
   8526.00       -0.01709       -0.06703
   8527.00       -0.01611       -0.06334
   8528.00       -0.01514       -0.05956
   8529.00       -0.01416       -0.05569
   8530.00       -0.01318       -0.05174
   8531.00       -0.01221       -0.04773
   8532.00       -0.01172       -0.04364
   8533.00       -0.01123       -0.03949
   8534.00       -0.01074       -0.03526
   8535.00       -0.01025       -0.03098
   8536.00       -0.00977       -0.02664
   8537.00       -0.00928       -0.02225
   8538.00       -0.00879       -0.01781
   8539.00       -0.00830       -0.01332
   8540.00       -0.00781       -0.00880
   8541.00       -0.00732       -0.00424
   8542.00       -0.00684        0.00035
   8543.00       -0.00635        0.00496
   8544.00       -0.00635        0.00960
   8545.00       -0.00635        0.01427
   8546.00       -0.00635        0.01894
   8547.00       -0.00635        0.02362
   8548.00       -0.00635        0.02831
   8549.00       -0.00635        0.03299
   8550.00       -0.00635        0.03767
   8551.00       -0.00635        0.04236
   8552.00       -0.00635        0.04703
   8553.00       -0.00635        0.05168
   8554.00       -0.00635        0.05630
   8555.00       -0.00635        0.06091
   8556.00       -0.00635        0.06549
   8557.00       -0.00635        0.07004
   8558.00       -0.00635        0.07455
   8559.00       -0.00635        0.07903
   8560.00       -0.00635        0.08345
   8561.00       -0.00586        0.08783
   8562.00       -0.00537        0.09216
   8563.00       -0.00488        0.09644
   8564.00       -0.00439        0.10066
   8565.00       -0.00391        0.10481
   8566.00       -0.00342        0.10890
   8567.00       -0.00293        0.11292
   8568.00       -0.00244        0.11687
   8569.00       -0.00195        0.12074
   8570.00       -0.00098        0.12456
   8571.00        0.00000        0.12827
   8572.00        0.00098        0.13191
   8573.00        0.00195        0.13547
   8574.00        0.00293        0.13893
   8575.00        0.00391        0.14230
   8576.00        0.00537        0.14558
   8577.00        0.00684        0.14877
   8578.00        0.00830        0.15187
   8579.00        0.00977        0.15488
   8580.00        0.01123        0.15778
   8581.00        0.01270        0.16058
   8582.00        0.01416        0.16327
   8583.00        0.01611        0.16588
   8584.00        0.01807        0.16837
   8585.00        0.02002        0.17075
   8586.00        0.02197        0.17303
   8587.00        0.02393        0.17522
   8588.00        0.02588        0.17728
   8589.00        0.02783        0.17924
   8590.00        0.02979        0.18111
   8591.00        0.03174        0.18285
   8592.00        0.03418        0.18449
   8593.00        0.03662        0.18602
   8594.00        0.03906        0.18745
   8595.00        0.04150        0.18877
   8596.00        0.04395        0.18999
   8597.00        0.04639        0.19109
   8598.00        0.04883        0.19209
   8599.00        0.05127        0.19299
   8600.00        0.05371        0.19377
   8601.00        0.05615        0.19447
   8602.00        0.05859        0.19505
   8603.00        0.06104        0.19554
   8604.00        0.06299        0.19594
   8605.00        0.06494        0.19623
   8606.00        0.06689        0.19641
   8607.00        0.06885        0.19652
   8608.00        0.07080        0.19652
   8609.00        0.07275        0.19643
   8610.00        0.07471        0.19624
   8611.00        0.07666        0.19597
   8612.00        0.07812        0.19562
   8613.00        0.07959        0.19518
   8614.00        0.08105        0.19464
   8615.00        0.08252        0.19403
   8616.00        0.08398        0.19334
   8617.00        0.08496        0.19257
   8618.00        0.08594        0.19171
   8619.00        0.08691        0.19078
   8620.00        0.08789        0.18977
   8621.00        0.08838        0.18871
   8622.00        0.08887        0.18756
   8623.00        0.08936        0.18634
   8624.00        0.08936        0.18506
   8625.00        0.08936        0.18372
   8626.00        0.08936        0.18231
   8627.00        0.08936        0.18085
   8628.00        0.08887        0.17932
   8629.00        0.08838        0.17773
   8630.00        0.08789        0.17610
   8631.00        0.08740        0.17441
   8632.00        0.08643        0.17265
   8633.00        0.08545        0.17087
   8634.00        0.08447        0.16904
   8635.00        0.08350        0.16714
   8636.00        0.08203        0.16522
   8637.00        0.08057        0.16325
   8638.00        0.07910        0.16124
   8639.00        0.07764        0.15919
   8640.00        0.07568        0.15710
   8641.00        0.07373        0.15498
   8642.00        0.07178        0.15283
   8643.00        0.06982        0.15065
   8644.00        0.06787        0.14844
   8645.00        0.06592        0.14619
   8646.00        0.06396        0.14392
   8647.00        0.06152        0.14163
   8648.00        0.05908        0.13931
   8649.00        0.05664        0.13696
   8650.00        0.05420        0.13460
   8651.00        0.05176        0.13222
   8652.00        0.04932        0.12982
   8653.00        0.04688        0.12741
   8654.00        0.04443        0.12497
   8655.00        0.04199        0.12253
   8656.00        0.03955        0.12007
   8657.00        0.03711        0.11760
   8658.00        0.03467        0.11511
   8659.00        0.03223        0.11263
   8660.00        0.02979        0.11012
   8661.00        0.02734        0.10762
   8662.00        0.02490        0.10510
   8663.00        0.02295        0.10260
   8664.00        0.02100        0.10008
   8665.00        0.01904        0.09756
   8666.00        0.01709        0.09505
   8667.00        0.01514        0.09251
   8668.00        0.01318        0.09000
   8669.00        0.01123        0.08749
   8670.00        0.00977        0.08498
   8671.00        0.00830        0.08247
   8672.00        0.00684        0.07997
   8673.00        0.00537        0.07748
   8674.00        0.00391        0.07500
   8675.00        0.00293        0.07253
   8676.00        0.00195        0.07007
   8677.00        0.00098        0.06763
   8678.00        0.00000        0.06519
   8679.00       -0.00098        0.06276
   8680.00       -0.00146        0.06035
   8681.00       -0.00195        0.05797
   8682.00       -0.00244        0.05559
   8683.00       -0.00293        0.05322
   8684.00       -0.00342        0.05089
   8685.00       -0.00391        0.04857
   8686.00       -0.00391        0.04626
   8687.00       -0.00391        0.04399
   8688.00       -0.00391        0.04173
   8689.00       -0.00391        0.03949
   8690.00       -0.00391        0.03728
   8691.00       -0.00391        0.03510
   8692.00       -0.00342        0.03293
   8693.00       -0.00293        0.03078
   8694.00       -0.00244        0.02866
   8695.00       -0.00195        0.02657
   8696.00       -0.00146        0.02449
   8697.00       -0.00098        0.02245
   8698.00       -0.00049        0.02043
   8699.00        0.00000        0.01843
   8700.00        0.00049        0.01645
   8701.00        0.00098        0.01450
   8702.00        0.00146        0.01257
   8703.00        0.00195        0.01067
   8704.00        0.00244        0.00879
   8705.00        0.00293        0.00693
   8706.00        0.00342        0.00508
   8707.00        0.00391        0.00327
   8708.00        0.00439        0.00146
   8709.00        0.00488       -0.00032
   8710.00        0.00537       -0.00209
   8711.00        0.00586       -0.00385
   8712.00        0.00635       -0.00560
   8713.00        0.00684       -0.00732
   8714.00        0.00732       -0.00905
   8715.00        0.00781       -0.01076
   8716.00        0.00830       -0.01247
   8717.00        0.00830       -0.01418
   8718.00        0.00830       -0.01587
   8719.00        0.00830       -0.01758
   8720.00        0.00830       -0.01927
   8721.00        0.00830       -0.02098
   8722.00        0.00830       -0.02269
   8723.00        0.00830       -0.02441
   8724.00        0.00830       -0.02615
   8725.00        0.00781       -0.02791
   8726.00        0.00732       -0.02968
   8727.00        0.00684       -0.03146
   8728.00        0.00635       -0.03328
   8729.00        0.00586       -0.03511
   8730.00        0.00537       -0.03697
   8731.00        0.00488       -0.03886
   8732.00        0.00391       -0.04079
   8733.00        0.00293       -0.04276
   8734.00        0.00195       -0.04475
   8735.00        0.00098       -0.04680
   8736.00        0.00000       -0.04889
   8737.00       -0.00098       -0.05103
   8738.00       -0.00195       -0.05321
   8739.00       -0.00293       -0.05545
   8740.00       -0.00391       -0.05774
   8741.00       -0.00488       -0.06009
   8742.00       -0.00635       -0.06248
   8743.00       -0.00781       -0.06496
   8744.00       -0.00928       -0.06749
   8745.00       -0.01074       -0.07008
   8746.00       -0.01221       -0.07274
   8747.00       -0.01367       -0.07547
   8748.00       -0.01514       -0.07826
   8749.00       -0.01660       -0.08113
   8750.00       -0.01807       -0.08408
   8751.00       -0.01953       -0.08708
   8752.00       -0.02100       -0.09018
   8753.00       -0.02246       -0.09334
   8754.00       -0.02393       -0.09657
   8755.00       -0.02539       -0.09988
   8756.00       -0.02686       -0.10326
   8757.00       -0.02832       -0.10672
   8758.00       -0.02979       -0.11024
   8759.00       -0.03125       -0.11386
   8760.00       -0.03271       -0.11752
   8761.00       -0.03369       -0.12128
   8762.00       -0.03467       -0.12509
   8763.00       -0.03564       -0.12897
   8764.00       -0.03662       -0.13292
   8765.00       -0.03760       -0.13693
   8766.00       -0.03857       -0.14101
   8767.00       -0.03955       -0.14513
   8768.00       -0.04053       -0.14932
   8769.00       -0.04150       -0.15355
   8770.00       -0.04248       -0.15784
   8771.00       -0.04346       -0.16217
   8772.00       -0.04443       -0.16655
   8773.00       -0.04541       -0.17096
   8774.00       -0.04590       -0.17540
   8775.00       -0.04639       -0.17987
   8776.00       -0.04688       -0.18437
   8777.00       -0.04736       -0.18889
   8778.00       -0.04785       -0.19341
   8779.00       -0.04834       -0.19795
   8780.00       -0.04883       -0.20250
   8781.00       -0.04932       -0.20705
   8782.00       -0.04980       -0.21158
   8783.00       -0.05029       -0.21611
   8784.00       -0.05078       -0.22061
   8785.00       -0.05127       -0.22510
   8786.00       -0.05176       -0.22955
   8787.00       -0.05176       -0.23398
   8788.00       -0.05176       -0.23836
   8789.00       -0.05176       -0.24269
   8790.00       -0.05176       -0.24698
   8791.00       -0.05176       -0.25119
   8792.00       -0.05176       -0.25536
   8793.00       -0.05176       -0.25945
   8794.00       -0.05176       -0.26346
   8795.00       -0.05176       -0.26738
   8796.00       -0.05176       -0.27122
   8797.00       -0.05176       -0.27496
   8798.00       -0.05176       -0.27861
   8799.00       -0.05176       -0.28217
   8800.00       -0.05176       -0.28560
   8801.00       -0.05176       -0.28891
   8802.00       -0.05176       -0.29211
   8803.00       -0.05176       -0.29518
   8804.00       -0.05176       -0.29813
   8805.00       -0.05176       -0.30093
   8806.00       -0.05176       -0.30360
   8807.00       -0.05176       -0.30614
   8808.00       -0.05176       -0.30852
   8809.00       -0.05176       -0.31076
   8810.00       -0.05225       -0.31284
   8811.00       -0.05273       -0.31476
   8812.00       -0.05322       -0.31653
   8813.00       -0.05371       -0.31813
   8814.00       -0.05420       -0.31958
   8815.00       -0.05469       -0.32086
   8816.00       -0.05518       -0.32196
   8817.00       -0.05566       -0.32291
   8818.00       -0.05615       -0.32368
   8819.00       -0.05664       -0.32428
   8820.00       -0.05713       -0.32471
   8821.00       -0.05713       -0.32497
   8822.00       -0.05713       -0.32506
   8823.00       -0.05713       -0.32498
   8824.00       -0.05713       -0.32472
   8825.00       -0.05713       -0.32430
   8826.00       -0.05713       -0.32370
   8827.00       -0.05713       -0.32294
   8828.00       -0.05713       -0.32202
   8829.00       -0.05713       -0.32092
   8830.00       -0.05713       -0.31967
   8831.00       -0.05713       -0.31827
   8832.00       -0.05713       -0.31671
   8833.00       -0.05713       -0.31499
   8834.00       -0.05664       -0.31313
   8835.00       -0.05615       -0.31111
   8836.00       -0.05566       -0.30894
   8837.00       -0.05518       -0.30666
   8838.00       -0.05469       -0.30423
   8839.00       -0.05420       -0.30167
   8840.00       -0.05371       -0.29898
   8841.00       -0.05322       -0.29616
   8842.00       -0.05225       -0.29324
   8843.00       -0.05127       -0.29019
   8844.00       -0.05029       -0.28705
   8845.00       -0.04932       -0.28380
   8846.00       -0.04834       -0.28046
   8847.00       -0.04736       -0.27701
   8848.00       -0.04590       -0.27347
   8849.00       -0.04443       -0.26985
   8850.00       -0.04297       -0.26616
   8851.00       -0.04150       -0.26239
   8852.00       -0.04004       -0.25856
   8853.00       -0.03857       -0.25465
   8854.00       -0.03662       -0.25070
   8855.00       -0.03467       -0.24669
   8856.00       -0.03271       -0.24263
   8857.00       -0.03076       -0.23853
   8858.00       -0.02881       -0.23438
   8859.00       -0.02686       -0.23019
   8860.00       -0.02490       -0.22598
   8861.00       -0.02295       -0.22174
   8862.00       -0.02100       -0.21748
   8863.00       -0.01855       -0.21320
   8864.00       -0.01611       -0.20891
   8865.00       -0.01367       -0.20461
   8866.00       -0.01123       -0.20029
   8867.00       -0.00879       -0.19597
   8868.00       -0.00635       -0.19165
   8869.00       -0.00391       -0.18735
   8870.00       -0.00146       -0.18303
   8871.00        0.00098       -0.17874
   8872.00        0.00342       -0.17445
   8873.00        0.00586       -0.17018
   8874.00        0.00830       -0.16591
   8875.00        0.01025       -0.16167
   8876.00        0.01221       -0.15746
   8877.00        0.01416       -0.15326
   8878.00        0.01611       -0.14908
   8879.00        0.01807       -0.14493
   8880.00        0.02002       -0.14079
   8881.00        0.02197       -0.13670
   8882.00        0.02344       -0.13263
   8883.00        0.02490       -0.12859
   8884.00        0.02637       -0.12457
   8885.00        0.02783       -0.12057
   8886.00        0.02930       -0.11662
   8887.00        0.03027       -0.11270
   8888.00        0.03125       -0.10880
   8889.00        0.03223       -0.10493
   8890.00        0.03320       -0.10110
   8891.00        0.03418       -0.09729
   8892.00        0.03467       -0.09351
   8893.00        0.03516       -0.08975
   8894.00        0.03564       -0.08603
   8895.00        0.03564       -0.08234
   8896.00        0.03564       -0.07867
   8897.00        0.03564       -0.07503
   8898.00        0.03564       -0.07140
   8899.00        0.03516       -0.06779
   8900.00        0.03467       -0.06422
   8901.00        0.03418       -0.06067
   8902.00        0.03369       -0.05714
   8903.00        0.03271       -0.05362
   8904.00        0.03174       -0.05013
   8905.00        0.03076       -0.04665
   8906.00        0.02979       -0.04318
   8907.00        0.02832       -0.03973
   8908.00        0.02686       -0.03629
   8909.00        0.02539       -0.03287
   8910.00        0.02393       -0.02945
   8911.00        0.02246       -0.02605
   8912.00        0.02051       -0.02264
   8913.00        0.01855       -0.01926
   8914.00        0.01660       -0.01588
   8915.00        0.01465       -0.01250
   8916.00        0.01270       -0.00912
   8917.00        0.01074       -0.00577
   8918.00        0.00879       -0.00240
   8919.00        0.00635        0.00098
   8920.00        0.00391        0.00433
   8921.00        0.00146        0.00771
   8922.00       -0.00098        0.01106
   8923.00       -0.00342        0.01443
   8924.00       -0.00586        0.01781
   8925.00       -0.00830        0.02118
   8926.00       -0.01074        0.02455
   8927.00       -0.01318        0.02794
   8928.00       -0.01562        0.03133
   8929.00       -0.01807        0.03471
   8930.00       -0.02002        0.03812
   8931.00       -0.02197        0.04152
   8932.00       -0.02393        0.04494
   8933.00       -0.02588        0.04836
   8934.00       -0.02783        0.05177
   8935.00       -0.02979        0.05521
   8936.00       -0.03174        0.05864
   8937.00       -0.03369        0.06209
   8938.00       -0.03516        0.06554
   8939.00       -0.03662        0.06900
   8940.00       -0.03809        0.07248
   8941.00       -0.03955        0.07594
   8942.00       -0.04102        0.07944
   8943.00       -0.04199        0.08293
   8944.00       -0.04297        0.08643
   8945.00       -0.04395        0.08994
   8946.00       -0.04492        0.09344
   8947.00       -0.04590        0.09697
   8948.00       -0.04639        0.10049
   8949.00       -0.04688        0.10403
   8950.00       -0.04736        0.10757
   8951.00       -0.04785        0.11111
   8952.00       -0.04834        0.11467
   8953.00       -0.04834        0.11823
   8954.00       -0.04834        0.12180
   8955.00       -0.04834        0.12537
   8956.00       -0.04834        0.12894
   8957.00       -0.04785        0.13251
   8958.00       -0.04736        0.13609
   8959.00       -0.04688        0.13966
   8960.00       -0.04639        0.14325
   8961.00       -0.04590        0.14684
   8962.00       -0.04541        0.15042
   8963.00       -0.04443        0.15401
   8964.00       -0.04346        0.15758
   8965.00       -0.04248        0.16116
   8966.00       -0.04150        0.16473
   8967.00       -0.04053        0.16830
   8968.00       -0.03955        0.17188
   8969.00       -0.03857        0.17545
   8970.00       -0.03760        0.17900
   8971.00       -0.03613        0.18254
   8972.00       -0.03467        0.18608
   8973.00       -0.03320        0.18961
   8974.00       -0.03174        0.19313
   8975.00       -0.03027        0.19662
   8976.00       -0.02881        0.20010
   8977.00       -0.02734        0.20358
   8978.00       -0.02588        0.20703
   8979.00       -0.02441        0.21045
   8980.00       -0.02295        0.21387
   8981.00       -0.02148        0.21724
   8982.00       -0.02051        0.22060
   8983.00       -0.01953        0.22392
   8984.00       -0.01855        0.22722
   8985.00       -0.01758        0.23048
   8986.00       -0.01660        0.23372
   8987.00       -0.01562        0.23691
   8988.00       -0.01465        0.24007
   8989.00       -0.01367        0.24316
   8990.00       -0.01270        0.24623
   8991.00       -0.01172        0.24925
   8992.00       -0.01123        0.25221
   8993.00       -0.01074        0.25513
   8994.00       -0.01025        0.25800
   8995.00       -0.00977        0.26079
   8996.00       -0.00928        0.26352
   8997.00       -0.00879        0.26619
   8998.00       -0.00830        0.26880
   8999.00       -0.00830        0.27133
   9000.00       -0.00830        0.27379
   9001.00       -0.00830        0.27617
   9002.00       -0.00830        0.27847
   9003.00       -0.00830        0.28070
   9004.00       -0.00830        0.28282
   9005.00       -0.00879        0.28487
   9006.00       -0.00928        0.28682
   9007.00       -0.00977        0.28868
   9008.00       -0.01025        0.29044
   9009.00       -0.01074        0.29210
   9010.00       -0.01123        0.29366
   9011.00       -0.01172        0.29510
   9012.00       -0.01221        0.29643
   9013.00       -0.01270        0.29767
   9014.00       -0.01367        0.29877
   9015.00       -0.01465        0.29976
   9016.00       -0.01562        0.30064
   9017.00       -0.01660        0.30139
   9018.00       -0.01758        0.30202
   9019.00       -0.01855        0.30252
   9020.00       -0.01953        0.30290
   9021.00       -0.02051        0.30315
   9022.00       -0.02148        0.30325
   9023.00       -0.02246        0.30324
   9024.00       -0.02344        0.30309
   9025.00       -0.02441        0.30280
   9026.00       -0.02539        0.30237
   9027.00       -0.02637        0.30180
   9028.00       -0.02686        0.30110
   9029.00       -0.02734        0.30026
   9030.00       -0.02783        0.29929
   9031.00       -0.02832        0.29817
   9032.00       -0.02881        0.29692
   9033.00       -0.02930        0.29553
   9034.00       -0.02979        0.29401
   9035.00       -0.03027        0.29234
   9036.00       -0.03076        0.29054
   9037.00       -0.03076        0.28860
   9038.00       -0.03076        0.28654
   9039.00       -0.03076        0.28433
   9040.00       -0.03076        0.28201
   9041.00       -0.03076        0.27954
   9042.00       -0.03076        0.27696
   9043.00       -0.03027        0.27426
   9044.00       -0.02979        0.27142
   9045.00       -0.02930        0.26848
   9046.00       -0.02881        0.26541
   9047.00       -0.02832        0.26224
   9048.00       -0.02734        0.25894
   9049.00       -0.02637        0.25555
   9050.00       -0.02539        0.25206
   9051.00       -0.02441        0.24846
   9052.00       -0.02344        0.24478
   9053.00       -0.02197        0.24100
   9054.00       -0.02051        0.23712
   9055.00       -0.01904        0.23318
   9056.00       -0.01758        0.22916
   9057.00       -0.01611        0.22505
   9058.00       -0.01416        0.22087
   9059.00       -0.01221        0.21664
   9060.00       -0.01025        0.21234
   9061.00       -0.00830        0.20799
   9062.00       -0.00635        0.20358
   9063.00       -0.00439        0.19914
   9064.00       -0.00195        0.19464
   9065.00        0.00049        0.19012
   9066.00        0.00293        0.18556
   9067.00        0.00537        0.18098
   9068.00        0.00781        0.17638
   9069.00        0.01025        0.17177
   9070.00        0.01270        0.16714
   9071.00        0.01514        0.16251
   9072.00        0.01758        0.15787
   9073.00        0.02002        0.15324
   9074.00        0.02295        0.14862
   9075.00        0.02588        0.14401
   9076.00        0.02881        0.13943
   9077.00        0.03174        0.13487
   9078.00        0.03467        0.13034
   9079.00        0.03760        0.12582
   9080.00        0.04053        0.12137
   9081.00        0.04346        0.11694
   9082.00        0.04639        0.11256
   9083.00        0.04932        0.10825
   9084.00        0.05225        0.10397
   9085.00        0.05518        0.09975
   9086.00        0.05811        0.09560
   9087.00        0.06104        0.09151
   9088.00        0.06396        0.08749
   9089.00        0.06689        0.08354
   9090.00        0.06934        0.07968
   9091.00        0.07178        0.07588
   9092.00        0.07422        0.07217
   9093.00        0.07666        0.06854
   9094.00        0.07910        0.06500
   9095.00        0.08154        0.06155
   9096.00        0.08398        0.05820
   9097.00        0.08643        0.05493
   9098.00        0.08887        0.05176
   9099.00        0.09131        0.04868
   9100.00        0.09326        0.04572
   9101.00        0.09521        0.04283
   9102.00        0.09717        0.04007
   9103.00        0.09912        0.03740
   9104.00        0.10107        0.03484
   9105.00        0.10303        0.03236
   9106.00        0.10498        0.03001
   9107.00        0.10645        0.02777
   9108.00        0.10791        0.02563
   9109.00        0.10938        0.02359
   9110.00        0.11084        0.02167
   9111.00        0.11230        0.01985
   9112.00        0.11377        0.01813
   9113.00        0.11475        0.01653
   9114.00        0.11572        0.01503
   9115.00        0.11670        0.01363
   9116.00        0.11768        0.01234
   9117.00        0.11865        0.01115
   9118.00        0.11914        0.01007
   9119.00        0.11963        0.00909
   9120.00        0.12012        0.00822
   9121.00        0.12061        0.00745
   9122.00        0.12109        0.00677
   9123.00        0.12109        0.00620
   9124.00        0.12109        0.00571
   9125.00        0.12109        0.00533
   9126.00        0.12109        0.00504
   9127.00        0.12109        0.00484
   9128.00        0.12061        0.00473
   9129.00        0.12012        0.00471
   9130.00        0.11963        0.00479
   9131.00        0.11914        0.00494
   9132.00        0.11816        0.00519
   9133.00        0.11719        0.00551
   9134.00        0.11621        0.00592
   9135.00        0.11523        0.00641
   9136.00        0.11426        0.00697
   9137.00        0.11279        0.00761
   9138.00        0.11133        0.00832
   9139.00        0.10986        0.00911
   9140.00        0.10840        0.00996
   9141.00        0.10645        0.01089
   9142.00        0.10449        0.01189
   9143.00        0.10254        0.01294
   9144.00        0.10059        0.01407
   9145.00        0.09863        0.01524
   9146.00        0.09619        0.01649
   9147.00        0.09375        0.01779
   9148.00        0.09131        0.01915
   9149.00        0.08887        0.02057
   9150.00        0.08643        0.02203
   9151.00        0.08350        0.02356
   9152.00        0.08057        0.02513
   9153.00        0.07764        0.02675
   9154.00        0.07471        0.02843
   9155.00        0.07178        0.03014
   9156.00        0.06836        0.03191
   9157.00        0.06494        0.03371
   9158.00        0.06152        0.03555
   9159.00        0.05811        0.03745
   9160.00        0.05469        0.03938
   9161.00        0.05127        0.04135
   9162.00        0.04785        0.04337
   9163.00        0.04443        0.04541
   9164.00        0.04053        0.04750
   9165.00        0.03662        0.04962
   9166.00        0.03271        0.05177
   9167.00        0.02881        0.05397
   9168.00        0.02490        0.05618
   9169.00        0.02100        0.05844
   9170.00        0.01709        0.06073
   9171.00        0.01318        0.06306
   9172.00        0.00928        0.06541
   9173.00        0.00537        0.06779
   9174.00        0.00146        0.07022
   9175.00       -0.00244        0.07266
   9176.00       -0.00635        0.07515
   9177.00       -0.01025        0.07765
   9178.00       -0.01416        0.08020
   9179.00       -0.01807        0.08276
   9180.00       -0.02197        0.08536
   9181.00       -0.02539        0.08798
   9182.00       -0.02881        0.09064
   9183.00       -0.03223        0.09332
   9184.00       -0.03564        0.09602
   9185.00       -0.03906        0.09875
   9186.00       -0.04248        0.10153
   9187.00       -0.04590        0.10432
   9188.00       -0.04883        0.10713
   9189.00       -0.05176        0.10999
   9190.00       -0.05469        0.11285
   9191.00       -0.05762        0.11575
   9192.00       -0.06055        0.11868
   9193.00       -0.06299        0.12163
   9194.00       -0.06543        0.12460
   9195.00       -0.06787        0.12761
   9196.00       -0.07031        0.13063
   9197.00       -0.07227        0.13368
   9198.00       -0.07422        0.13676
   9199.00       -0.07617        0.13986
   9200.00       -0.07812        0.14299
   9201.00       -0.07959        0.14615
   9202.00       -0.08105        0.14932
   9203.00       -0.08252        0.15251
   9204.00       -0.08398        0.15573
   9205.00       -0.08496        0.15898
   9206.00       -0.08594        0.16223
   9207.00       -0.08691        0.16553
   9208.00       -0.08740        0.16882
   9209.00       -0.08789        0.17215
   9210.00       -0.08838        0.17551
   9211.00       -0.08887        0.17886
   9212.00       -0.08887        0.18225
   9213.00       -0.08887        0.18565
   9214.00       -0.08887        0.18907
   9215.00       -0.08887        0.19250
   9216.00       -0.08887        0.19595
   9217.00       -0.08838        0.19943
   9218.00       -0.08789        0.20291
   9219.00       -0.08740        0.20641
   9220.00       -0.08691        0.20990
   9221.00       -0.08643        0.21342
   9222.00       -0.08545        0.21695
   9223.00       -0.08447        0.22049
   9224.00       -0.08350        0.22403
   9225.00       -0.08252        0.22758
   9226.00       -0.08154        0.23114
   9227.00       -0.08057        0.23471
   9228.00       -0.07959        0.23828
   9229.00       -0.07861        0.24185
   9230.00       -0.07764        0.24542
   9231.00       -0.07666        0.24899
   9232.00       -0.07568        0.25256
   9233.00       -0.07471        0.25613
   9234.00       -0.07373        0.25970
   9235.00       -0.07275        0.26328
   9236.00       -0.07178        0.26683
   9237.00       -0.07080        0.27039
   9238.00       -0.06982        0.27393
   9239.00       -0.06885        0.27747
   9240.00       -0.06787        0.28099
   9241.00       -0.06689        0.28452
   9242.00       -0.06592        0.28801
   9243.00       -0.06494        0.29150
   9244.00       -0.06396        0.29497
   9245.00       -0.06299        0.29843
   9246.00       -0.06201        0.30186
   9247.00       -0.06104        0.30530
   9248.00       -0.06006        0.30870
   9249.00       -0.05908        0.31207
   9250.00       -0.05811        0.31544
   9251.00       -0.05762        0.31879
   9252.00       -0.05713        0.32210
   9253.00       -0.05664        0.32539
   9254.00       -0.05615        0.32866
   9255.00       -0.05566        0.33189
   9256.00       -0.05518        0.33511
   9257.00       -0.05469        0.33830
   9258.00       -0.05469        0.34146
   9259.00       -0.05469        0.34460
   9260.00       -0.05469        0.34770
   9261.00       -0.05469        0.35078
   9262.00       -0.05469        0.35382
   9263.00       -0.05469        0.35684
   9264.00       -0.05469        0.35983
   9265.00       -0.05469        0.36279
   9266.00       -0.05518        0.36572
   9267.00       -0.05566        0.36862
   9268.00       -0.05615        0.37149
   9269.00       -0.05664        0.37433
   9270.00       -0.05713        0.37714
   9271.00       -0.05762        0.37991
   9272.00       -0.05811        0.38268
   9273.00       -0.05859        0.38539
   9274.00       -0.05908        0.38809
   9275.00       -0.05957        0.39076
   9276.00       -0.06006        0.39340
   9277.00       -0.06055        0.39601
   9278.00       -0.06104        0.39861
   9279.00       -0.06152        0.40117
   9280.00       -0.06201        0.40372
   9281.00       -0.06250        0.40623
   9282.00       -0.06299        0.40874
   9283.00       -0.06348        0.41122
   9284.00       -0.06396        0.41368
   9285.00       -0.06445        0.41612
   9286.00       -0.06494        0.41855
   9287.00       -0.06543        0.42096
   9288.00       -0.06592        0.42336
   9289.00       -0.06641        0.42574
   9290.00       -0.06689        0.42810
   9291.00       -0.06689        0.43047
   9292.00       -0.06689        0.43282
   9293.00       -0.06689        0.43515
   9294.00       -0.06689        0.43748
   9295.00       -0.06689        0.43980
   9296.00       -0.06689        0.44214
   9297.00       -0.06641        0.44446
   9298.00       -0.06592        0.44678
   9299.00       -0.06543        0.44908
   9300.00       -0.06494        0.45140
   9301.00       -0.06445        0.45372
   9302.00       -0.06348        0.45604
   9303.00       -0.06250        0.45836
   9304.00       -0.06152        0.46069
   9305.00       -0.06055        0.46301
   9306.00       -0.05957        0.46536
   9307.00       -0.05811        0.46770
   9308.00       -0.05664        0.47005
   9309.00       -0.05518        0.47241
   9310.00       -0.05371        0.47476
   9311.00       -0.05225        0.47714
   9312.00       -0.05029        0.47952
   9313.00       -0.04834        0.48192
   9314.00       -0.04639        0.48431
   9315.00       -0.04443        0.48671
   9316.00       -0.04248        0.48912
   9317.00       -0.04004        0.49155
   9318.00       -0.03760        0.49397
   9319.00       -0.03516        0.49641
   9320.00       -0.03271        0.49886
   9321.00       -0.03027        0.50130
   9322.00       -0.02783        0.50374
   9323.00       -0.02539        0.50620
   9324.00       -0.02295        0.50865
   9325.00       -0.02051        0.51111
   9326.00       -0.01807        0.51355
   9327.00       -0.01514        0.51601
   9328.00       -0.01221        0.51845
   9329.00       -0.00928        0.52087
   9330.00       -0.00635        0.52330
   9331.00       -0.00342        0.52573
   9332.00       -0.00049        0.52812
   9333.00        0.00195        0.53052
   9334.00        0.00439        0.53288
   9335.00        0.00684        0.53523
   9336.00        0.00928        0.53755
   9337.00        0.01172        0.53984
   9338.00        0.01416        0.54211
   9339.00        0.01660        0.54436
   9340.00        0.01904        0.54655
   9341.00        0.02148        0.54872
   9342.00        0.02344        0.55084
   9343.00        0.02539        0.55292
   9344.00        0.02734        0.55495
   9345.00        0.02930        0.55693
   9346.00        0.03125        0.55885
   9347.00        0.03271        0.56073
   9348.00        0.03418        0.56255
   9349.00        0.03564        0.56429
   9350.00        0.03711        0.56596
   9351.00        0.03809        0.56758
   9352.00        0.03906        0.56912
   9353.00        0.04004        0.57059
   9354.00        0.04053        0.57198
   9355.00        0.04102        0.57327
   9356.00        0.04150        0.57449
   9357.00        0.04199        0.57562
   9358.00        0.04199        0.57668
   9359.00        0.04199        0.57762
   9360.00        0.04199        0.57848
   9361.00        0.04150        0.57924
   9362.00        0.04102        0.57990
   9363.00        0.04053        0.58046
   9364.00        0.04004        0.58090
   9365.00        0.03906        0.58125
   9366.00        0.03809        0.58150
   9367.00        0.03711        0.58163
   9368.00        0.03613        0.58167
   9369.00        0.03467        0.58157
   9370.00        0.03320        0.58139
   9371.00        0.03174        0.58107
   9372.00        0.03027        0.58066
   9373.00        0.02881        0.58012
   9374.00        0.02686        0.57947
   9375.00        0.02490        0.57870
   9376.00        0.02295        0.57784
   9377.00        0.02100        0.57684
   9378.00        0.01904        0.57574
   9379.00        0.01709        0.57452
   9380.00        0.01514        0.57320
   9381.00        0.01270        0.57176
   9382.00        0.01025        0.57022
   9383.00        0.00781        0.56857
   9384.00        0.00537        0.56682
   9385.00        0.00293        0.56496
   9386.00        0.00049        0.56299
   9387.00       -0.00195        0.56093
   9388.00       -0.00439        0.55878
   9389.00       -0.00684        0.55652
   9390.00       -0.00928        0.55417
   9391.00       -0.01172        0.55174
   9392.00       -0.01416        0.54922
   9393.00       -0.01660        0.54663
   9394.00       -0.01855        0.54395
   9395.00       -0.02051        0.54120
   9396.00       -0.02246        0.53838
   9397.00       -0.02441        0.53548
   9398.00       -0.02637        0.53253
   9399.00       -0.02832        0.52951
   9400.00       -0.03027        0.52644
   9401.00       -0.03223        0.52332
   9402.00       -0.03369        0.52014
   9403.00       -0.03516        0.51694
   9404.00       -0.03662        0.51367
   9405.00       -0.03809        0.51039
   9406.00       -0.03955        0.50706
   9407.00       -0.04053        0.50372
   9408.00       -0.04150        0.50035
   9409.00       -0.04248        0.49696
   9410.00       -0.04346        0.49356
   9411.00       -0.04443        0.49014
   9412.00       -0.04492        0.48672
   9413.00       -0.04541        0.48331
   9414.00       -0.04590        0.47989
   9415.00       -0.04639        0.47647
   9416.00       -0.04688        0.47307
   9417.00       -0.04688        0.46970
   9418.00       -0.04688        0.46632
   9419.00       -0.04688        0.46297
   9420.00       -0.04688        0.45966
   9421.00       -0.04688        0.45636
   9422.00       -0.04639        0.45309
   9423.00       -0.04590        0.44987
   9424.00       -0.04541        0.44669
   9425.00       -0.04492        0.44353
   9426.00       -0.04443        0.44043
   9427.00       -0.04395        0.43736
   9428.00       -0.04297        0.43436
   9429.00       -0.04199        0.43140
   9430.00       -0.04102        0.42850
   9431.00       -0.04004        0.42564
   9432.00       -0.03906        0.42285
   9433.00       -0.03809        0.42012
   9434.00       -0.03711        0.41743
   9435.00       -0.03613        0.41483
   9436.00       -0.03467        0.41228
   9437.00       -0.03320        0.40979
   9438.00       -0.03174        0.40736
   9439.00       -0.03027        0.40500
   9440.00       -0.02881        0.40271
   9441.00       -0.02734        0.40048
   9442.00       -0.02588        0.39833
   9443.00       -0.02441        0.39624
   9444.00       -0.02295        0.39421
   9445.00       -0.02148        0.39226
   9446.00       -0.02002        0.39037
   9447.00       -0.01855        0.38855
   9448.00       -0.01709        0.38680
   9449.00       -0.01562        0.38510
   9450.00       -0.01416        0.38347
   9451.00       -0.01270        0.38191
   9452.00       -0.01123        0.38040
   9453.00       -0.00977        0.37897
   9454.00       -0.00830        0.37759
   9455.00       -0.00684        0.37628
   9456.00       -0.00537        0.37503
   9457.00       -0.00391        0.37384
   9458.00       -0.00244        0.37271
   9459.00       -0.00098        0.37163
   9460.00        0.00049        0.37061
   9461.00        0.00195        0.36964
   9462.00        0.00342        0.36873
   9463.00        0.00488        0.36786
   9464.00        0.00635        0.36705
   9465.00        0.00781        0.36629
   9466.00        0.00928        0.36559
   9467.00        0.01074        0.36491
   9468.00        0.01221        0.36430
   9469.00        0.01318        0.36374
   9470.00        0.01416        0.36320
   9471.00        0.01514        0.36273
   9472.00        0.01611        0.36230
   9473.00        0.01709        0.36191
   9474.00        0.01807        0.36156
   9475.00        0.01904        0.36125
   9476.00        0.02002        0.36099
   9477.00        0.02100        0.36076
   9478.00        0.02197        0.36058
   9479.00        0.02295        0.36044
   9480.00        0.02344        0.36034
   9481.00        0.02393        0.36028
   9482.00        0.02441        0.36026
   9483.00        0.02490        0.36029
   9484.00        0.02539        0.36035
   9485.00        0.02588        0.36046
   9486.00        0.02637        0.36061
   9487.00        0.02686        0.36081
   9488.00        0.02734        0.36104
   9489.00        0.02783        0.36133
   9490.00        0.02783        0.36165
   9491.00        0.02783        0.36203
   9492.00        0.02783        0.36246
   9493.00        0.02783        0.36293
   9494.00        0.02783        0.36346
   9495.00        0.02783        0.36404
   9496.00        0.02783        0.36467
   9497.00        0.02783        0.36536
   9498.00        0.02734        0.36610
   9499.00        0.02686        0.36691
   9500.00        0.02637        0.36777
   9501.00        0.02588        0.36870
   9502.00        0.02539        0.36969
   9503.00        0.02490        0.37074
   9504.00        0.02441        0.37187
   9505.00        0.02344        0.37306
   9506.00        0.02246        0.37433
   9507.00        0.02148        0.37567
   9508.00        0.02051        0.37709
   9509.00        0.01953        0.37857
   9510.00        0.01855        0.38016
   9511.00        0.01758        0.38181
   9512.00        0.01611        0.38354
   9513.00        0.01465        0.38536
   9514.00        0.01318        0.38727
   9515.00        0.01172        0.38927
   9516.00        0.01025        0.39136
   9517.00        0.00879        0.39354
   9518.00        0.00732        0.39583
   9519.00        0.00586        0.39819
   9520.00        0.00391        0.40067
   9521.00        0.00195        0.40323
   9522.00        0.00000        0.40590
   9523.00       -0.00195        0.40866
   9524.00       -0.00391        0.41154
   9525.00       -0.00586        0.41452
   9526.00       -0.00781        0.41759
   9527.00       -0.00977        0.42078
   9528.00       -0.01172        0.42406
   9529.00       -0.01416        0.42746
   9530.00       -0.01660        0.43097
   9531.00       -0.01904        0.43457
   9532.00       -0.02148        0.43829
   9533.00       -0.02393        0.44211
   9534.00       -0.02637        0.44604
   9535.00       -0.02881        0.45007
   9536.00       -0.03125        0.45422
   9537.00       -0.03369        0.45848
   9538.00       -0.03613        0.46283
   9539.00       -0.03857        0.46729
   9540.00       -0.04102        0.47185
   9541.00       -0.04346        0.47652
   9542.00       -0.04590        0.48128
   9543.00       -0.04834        0.48615
   9544.00       -0.05078        0.49112
   9545.00       -0.05322        0.49617
   9546.00       -0.05566        0.50133
   9547.00       -0.05811        0.50658
   9548.00       -0.06006        0.51192
   9549.00       -0.06201        0.51735
   9550.00       -0.06396        0.52287
   9551.00       -0.06592        0.52847
   9552.00       -0.06787        0.53415
   9553.00       -0.06982        0.53990
   9554.00       -0.07178        0.54575
   9555.00       -0.07324        0.55165
   9556.00       -0.07471        0.55763
   9557.00       -0.07617        0.56369
   9558.00       -0.07764        0.56979
   9559.00       -0.07910        0.57597
   9560.00       -0.08008        0.58220
   9561.00       -0.08105        0.58849
   9562.00       -0.08203        0.59483
   9563.00       -0.08301        0.60121
   9564.00       -0.08350        0.60765
   9565.00       -0.08398        0.61412
   9566.00       -0.08447        0.62064
   9567.00       -0.08496        0.62718
   9568.00       -0.08496        0.63376
   9569.00       -0.08496        0.64035
   9570.00       -0.08496        0.64699
   9571.00       -0.08496        0.65363
   9572.00       -0.08447        0.66029
   9573.00       -0.08398        0.66696
   9574.00       -0.08350        0.67366
   9575.00       -0.08301        0.68034
   9576.00       -0.08203        0.68704
   9577.00       -0.08105        0.69373
   9578.00       -0.08008        0.70042
   9579.00       -0.07861        0.70711
   9580.00       -0.07715        0.71378
   9581.00       -0.07568        0.72043
   9582.00       -0.07422        0.72707
   9583.00       -0.07275        0.73367
   9584.00       -0.07080        0.74026
   9585.00       -0.06885        0.74683
   9586.00       -0.06689        0.75337
   9587.00       -0.06494        0.75987
   9588.00       -0.06299        0.76634
   9589.00       -0.06055        0.77277
   9590.00       -0.05811        0.77914
   9591.00       -0.05566        0.78549
   9592.00       -0.05322        0.79179
   9593.00       -0.05078        0.79803
   9594.00       -0.04834        0.80423
   9595.00       -0.04590        0.81038
   9596.00       -0.04297        0.81647
   9597.00       -0.04004        0.82249
   9598.00       -0.03711        0.82846
   9599.00       -0.03418        0.83437
   9600.00       -0.03125        0.84021
   9601.00       -0.02832        0.84599
   9602.00       -0.02539        0.85172
   9603.00       -0.02246        0.85736
   9604.00       -0.01953        0.86293
   9605.00       -0.01660        0.86844
   9606.00       -0.01367        0.87387
   9607.00       -0.01074        0.87923
   9608.00       -0.00830        0.88452
   9609.00       -0.00586        0.88972
   9610.00       -0.00342        0.89485
   9611.00       -0.00098        0.89992
   9612.00        0.00146        0.90489
   9613.00        0.00391        0.90977
   9614.00        0.00635        0.91460
   9615.00        0.00879        0.91933
   9616.00        0.01074        0.92398
   9617.00        0.01270        0.92856
   9618.00        0.01465        0.93304
   9619.00        0.01660        0.93744
   9620.00        0.01855        0.94176
   9621.00        0.02002        0.94598
   9622.00        0.02148        0.95013
   9623.00        0.02295        0.95421
   9624.00        0.02441        0.95818
   9625.00        0.02588        0.96207
   9626.00        0.02686        0.96588
   9627.00        0.02783        0.96959
   9628.00        0.02881        0.97322
   9629.00        0.02979        0.97678
   9630.00        0.03076        0.98022
   9631.00        0.03125        0.98360
   9632.00        0.03174        0.98688
   9633.00        0.03223        0.99007
   9634.00        0.03271        0.99318
   9635.00        0.03320        0.99619
   9636.00        0.03320        0.99911
   9637.00        0.03320        1.00195
   9638.00        0.03320        1.00470
   9639.00        0.03320        1.00737
   9640.00        0.03320        1.00993
   9641.00        0.03320        1.01242
   9642.00        0.03271        1.01482
   9643.00        0.03223        1.01712
   9644.00        0.03174        1.01933
   9645.00        0.03125        1.02147
   9646.00        0.03076        1.02350
   9647.00        0.03027        1.02545
   9648.00        0.02979        1.02731
   9649.00        0.02930        1.02908
   9650.00        0.02881        1.03076
   9651.00        0.02832        1.03235
   9652.00        0.02783        1.03386
   9653.00        0.02734        1.03528
   9654.00        0.02686        1.03661
   9655.00        0.02637        1.03784
   9656.00        0.02588        1.03899
   9657.00        0.02539        1.04004
   9658.00        0.02490        1.04102
   9659.00        0.02441        1.04190
   9660.00        0.02393        1.04269
   9661.00        0.02344        1.04340
   9662.00        0.02295        1.04402
   9663.00        0.02246        1.04456
   9664.00        0.02197        1.04500
   9665.00        0.02148        1.04535
   9666.00        0.02100        1.04562
   9667.00        0.02051        1.04582
   9668.00        0.02002        1.04593
   9669.00        0.01953        1.04594
   9670.00        0.01904        1.04588
   9671.00        0.01855        1.04573
   9672.00        0.01807        1.04550
   9673.00        0.01758        1.04520
   9674.00        0.01709        1.04480
   9675.00        0.01660        1.04433
   9676.00        0.01611        1.04378
   9677.00        0.01562        1.04315
   9678.00        0.01514        1.04245
   9679.00        0.01465        1.04167
   9680.00        0.01416        1.04082
   9681.00        0.01367        1.03990
   9682.00        0.01318        1.03889
   9683.00        0.01318        1.03783
   9684.00        0.01318        1.03670
   9685.00        0.01318        1.03549
   9686.00        0.01318        1.03421
   9687.00        0.01318        1.03288
   9688.00        0.01318        1.03148
   9689.00        0.01318        1.03001
   9690.00        0.01318        1.02849
   9691.00        0.01318        1.02690
   9692.00        0.01318        1.02527
   9693.00        0.01318        1.02357
   9694.00        0.01318        1.02182
   9695.00        0.01318        1.02003
   9696.00        0.01318        1.01817
   9697.00        0.01318        1.01628
   9698.00        0.01318        1.01434
   9699.00        0.01318        1.01234
   9700.00        0.01318        1.01031
   9701.00        0.01270        1.00826
   9702.00        0.01221        1.00613
   9703.00        0.01172        1.00398
   9704.00        0.01123        1.00180
   9705.00        0.01074        0.99959
   9706.00        0.01025        0.99734
   9707.00        0.00977        0.99506
   9708.00        0.00928        0.99275
   9709.00        0.00879        0.99042
   9710.00        0.00830        0.98805
   9711.00        0.00781        0.98567
   9712.00        0.00732        0.98328
   9713.00        0.00635        0.98085
   9714.00        0.00537        0.97841
   9715.00        0.00439        0.97594
   9716.00        0.00342        0.97346
   9717.00        0.00244        0.97098
   9718.00        0.00146        0.96848
   9719.00        0.00049        0.96596
   9720.00       -0.00049        0.96342
   9721.00       -0.00146        0.96088
   9722.00       -0.00244        0.95834
   9723.00       -0.00342        0.95578
   9724.00       -0.00488        0.95322
   9725.00       -0.00635        0.95065
   9726.00       -0.00781        0.94807
   9727.00       -0.00928        0.94550
   9728.00       -0.01074        0.94290
   9729.00       -0.01221        0.94031
   9730.00       -0.01367        0.93771
   9731.00       -0.01514        0.93512
   9732.00       -0.01660        0.93251
   9733.00       -0.01807        0.92990
   9734.00       -0.01953        0.92729
   9735.00       -0.02100        0.92468
   9736.00       -0.02246        0.92206
   9737.00       -0.02393        0.91943
   9738.00       -0.02539        0.91681
   9739.00       -0.02686        0.91417
   9740.00       -0.02832        0.91153
   9741.00       -0.02979        0.90889
   9742.00       -0.03125        0.90623
   9743.00       -0.03271        0.90358
   9744.00       -0.03418        0.90091
   9745.00       -0.03564        0.89822
   9746.00       -0.03711        0.89554
   9747.00       -0.03857        0.89284
   9748.00       -0.04004        0.89012
   9749.00       -0.04150        0.88739
   9750.00       -0.04297        0.88464
   9751.00       -0.04395        0.88190
   9752.00       -0.04492        0.87912
   9753.00       -0.04590        0.87633
   9754.00       -0.04688        0.87352
   9755.00       -0.04785        0.87068
[truncated: 42,846 more chars]
