# Supplementary material for: The near-field tsunami generated by the 15 January 2022 eruption of the Hunga Tonga-Hunga Ha’apai volcano and its impact on Tongatapu, Tonga
Source: Sci Rep. 2022 Sep 7;12:15187. doi: 10.1038/s41598-022-19486-w (PMC9452557; doi:10.1038/s41598-022-19486-w)
Supplement: Supplementary file 5 — Supplementary Information 5. [file 41598_2022_19486_MOESM5_ESM.zip]

Archive with 21 entries (21 files):
- Obs_Nuku.txt
- Output-Point_010R3.txt
- Output-Point_025R3.txt
- Output-Point_050R3.txt
- Output-Point_075R3.txt
- Output-Point_100R3.txt
- Output-Point_125R3.txt
- Output-Point_150R3.txt
- Output-Point_175R3.txt
- Output-Point_200R3.txt
- Output-Point_225R3.txt
- Output-Point_250R3.txt
- Output-Point_300R3.txt
- Output-Point_350R3.txt
- Output-Point_400R3.txt
- Output-Point_450R3.txt
- Output-Point_500R3.txt
- Output-Point_550R3.txt
- Output-Point_600R3.txt
- Output-Point_750R3.txt
- Output-Point_900R3.txt
