# Supplementary material for: The near-field tsunami generated by the 15 January 2022 eruption of the Hunga Tonga-Hunga Ha’apai volcano and its impact on Tongatapu, Tonga
Source: Sci Rep. 2022 Sep 7;12:15187. doi: 10.1038/s41598-022-19486-w (PMC9452557; doi:10.1038/s41598-022-19486-w)
Supplement: Supplementary file 5 — Supplementary Information 5. [file 41598_2022_19486_MOESM5_ESM.zip › Obs_Nuku.txt]

0	0.963
60	0.968
120	0.98
180	0.984
240	0.979
300	0.974
360	0.983
420	0.988
480	0.992
540	0.982
600	0.989
660	0.993
720	0.984
780	0.992
840	1.004
900	1.015
960	1.006
1020	1.008
1080	1.006
1140	1.002
1200	1.007
1260	1.019
1320	1.02
1380	1.016
1440	1.02
1500	1.028
1560	1.029
1620	1.028
1680	1.025
1740	1.034
1800	1.036
1860	1.035
1920	1.043
1980	1.038
2040	1.046
2100	1.047
2160	1.05
2220	1.057
2280	1.055
2340	1.056
2400	1.06
2460	1.057
2520	1.064
2580	1.068
2640	1.074
2700	1.075
2760	1.081
2820	1.089
2880	1.086
2940	1.088
3000	1.095
3060	1.091
3120	1.099
3180	1.097
3240	1.107
3300	1.106
3360	1.12
3420	1.12
3480	1.12
3540	1.117
3600	1.121
3660	1.128
3720	1.126
3780	1.125
3840	1.133
3900	1.139
3960	1.142
4020	1.143
4080	1.14
4140	1.143
4200	1.151
4260	1.148
4320	1.151
4380	1.155
4440	1.166
4500	1.167
4560	1.169
4620	1.175
4680	1.18
4740	1.185
4800	1.187
4860	1.187
4920	1.191
4980	1.191
5040	1.194
5100	1.208
5160	1.206
5220	1.218
5280	1.215
5340	1.218
5400	1.219
5460	1.218
5520	1.233
5580	1.23
5640	1.236
5700	1.247
5760	1.238
5820	1.24
5880	1.25
5940	1.253
6000	1.251
6060	1.26
6120	1.261
6180	1.262
6240	1.265
6300	1.266
6360	1.27
6420	1.271
6480	1.281
6540	1.282
6600	1.289
6660	1.287
6720	1.295
6780	1.293
6840	1.299
6900	1.301
6960	1.304
7020	1.312
7080	1.313
7140	1.316
7200	1.327
7260	1.324
7320	1.334
7380	1.337
7440	1.344
7500	1.345
7560	1.35
7620	1.357
7680	1.358
7740	1.359
7800	1.361
7860	1.365
7920	1.368
7980	1.374
8040	1.374
8100	1.379
8160	1.382
8220	1.391
8280	1.388
8340	1.392
8400	1.395
8460	1.395
8520	1.398
8580	1.404
8640	1.407
8700	1.409
8760	1.411
8820	1.415
8880	1.41
8940	1.425
9000	1.425
9060	1.421
9120	1.43
9180	1.432
9240	1.43
9300	1.429
9360	1.435
9420	1.441
9480	1.439
9540	1.44
9600	1.448
9660	1.447
9720	1.452
9780	1.453
9840	1.457
9900	1.464
9960	1.472
10020	1.477
10080	1.487
10140	1.484
10200	1.486
10260	1.491
10320	1.499
10380	1.502
10440	1.508
10500	1.511
10560	1.512
10620	1.513
10680	1.52
10740	1.526
10800	1.529
10860	1.531
10920	1.53
10980	1.531
11040	1.535
11100	1.542
11160	1.551
11220	1.552
11280	1.552
11340	1.552
11400	1.554
11460	1.555
11520	1.56
11580	1.565
11640	1.568
11700	1.561
11760	1.558
11820	1.563
11880	1.565
11940	1.572
12000	1.572
12060	1.57
12120	1.574
12180	1.574
12240	1.579
12300	1.574
12360	1.583
12420	1.587
12480	1.589
12540	1.59
12600	1.59
12660	1.588
12720	1.59
12780	1.589
12840	1.59
12900	1.593
12960	1.599
13020	1.597
13080	1.593
13140	1.598
13200	1.606
13260	1.6
13320	1.602
13380	1.607
13440	1.609
13500	1.605
13560	1.619
13620	1.622
13680	1.627
13740	1.624
13800	1.627
13860	1.626
13920	1.629
13980	1.641
14040	1.643
14100	1.638
14160	1.638
14220	1.64
14280	1.636
14340	1.638
14400	1.65
14460	1.655
14520	1.66
14580	1.659
14640	1.652
14700	1.651
14760	1.65
14820	1.662
14880	1.665
14940	1.669
15000	1.674
15060	1.676
15120	1.67
15180	1.679
15240	1.681
15300	1.678
15360	1.672
15420	1.674
15480	1.675
15540	1.68
15600	1.684
15660	1.691
15720	1.69
15780	1.685
15840	1.69
15900	1.694
15960	1.785
16020	1.921
16080	1.772
16140	1.679
16200	1.637
16260	1.849
16320	1.949
16380	1.718
16440	1.774
16500	1.726
16560	1.923
16620	1.859
16680	2.682
16740	2.403
16800	2.16
16860	1.897
16920	2.48
16980	2.312
17040	2.154
17100	2.275
17160	2.944
17220	2.953
17280	2.53
17340	1.847
17400	2.054
17460	2.177
17520	1.86
17580	2.476
17640	1.933
17700	2.193
17760	2.164
17820	1.921
17880	1.67
17940	1.695
18000	1.52
18060	1.752
18120	1.622
18180	1.482
18240	1.689
18300	1.662
18360	1.744
18420	1.746
18480	1.34
18540	1.576
18600	1.339
18660	1.175
18720	1.034
18780	1.288
18840	1.377
18900	1.299
18960	2.456
19020	2.598
19080	1.938
19140	1.982
19200	1.761
19260	1.084
19320	1.209
19380	1.343
19440	1.798
19500	1.729
19560	1.907
19620	1.635
19680	1.619
19740	1.896
19800	1.234
19860	0.67
19920	0.841
19980	1.122
20040	1.549
20100	1.173
20160	1.163
20220	1.494
20280	1.891
20340	1.905
20400	1.492
20460	1.394
20520	1.494
20580	1.763
20640	1.555
20700	1.708
20760	1.307
20820	1.826
20880	2.384
20940	1.922
21000	1.727
21060	2.039
21120	2.562
21180	2.201
21240	1.748
21300	1.883
21360	2.047
21420	2.231
21480	1.885
21540	1.809
21600	2.021
21660	2.155
21720	2.075
21780	1.482
21840	1.511
21900	1.825
21960	1.657
22020	1.14
22080	0.886
22140	1.543
22200	1.487
22260	1.367
22320	1.14
22380	1.59
22440	1.653
22500	1.452
22560	1.309
22620	0.868
22680	1.32
22740	1.661
22800	1.344
22860	0.833
22920	0.89
22980	1.119
23040	1.368
23100	1.528
23160	0.882
23220	1.63
23280	1.66
23340	1.521
23400	1.301
23460	0.914
23520	1.036
23580	1.224
23640	0.842
23700	0.765
23760	1.429
23820	1.796
23880	1.703
23940	1.341
24000	1.225
24060	1.384
24120	1.192
24180	1.191
24240	1.223
24300	1.69
24360	1.625
24420	1.66
24480	1.87
24540	1.807
24600	2.118
24660	1.713
24720	1.413
24780	1.179
24840	1.283
24900	1.747
24960	1.758
25020	1.716
25080	1.572
25140	1.782
25200	1.895
25260	1.849
25320	1.506
25380	1.458
25440	1.552
25500	1.56
25560	1.245
25620	1.516
25680	1.624
25740	1.684
25800	1.604
25860	1.586
25920	1.604
25980	1.444
26040	1.056
26100	1.004
26160	1.133
26220	1.358
26280	1.456
26340	1.425
26400	1.348
26460	1.279
26520	1.507
26580	1.273
26640	1.062
26700	1.107
26760	1.274
26820	1.101
26880	1.14
26940	1.207
27000	1.167
27060	1.315
27120	1.275
27180	1.117
27240	1.165
27300	1.185
27360	1.06
27420	1.161
27480	1.282
27540	1.322
27600	1.228
27660	1.264
27720	1.377
27780	1.388
27840	1.349
27900	1.378
27960	1.274
28020	1.361
28080	1.334
28140	1.363
28200	1.291
28260	1.245
28320	1.109
28380	1.011
28440	1.024
28500	1.019
28560	1.249
28620	1.284
28680	1.204
28740	1.078
28800	1.208
28860	1.095
28920	0.896
28980	0.818
29040	1.231
29100	1.171
29160	1.094
29220	1.238
29280	1.454
29340	1.352
29400	1.144
29460	1.189
29520	1.363
29580	1.266
29640	1.099
29700	1.21
29760	1.363
29820	1.473
29880	1.472
29940	1.385
30000	1.255
30060	1.31
30120	1.335
30180	1.301
30240	1.24
30300	1.532
30360	1.723
30420	1.366
30480	1.248
30540	1.298
30600	1.327
30660	1.198
30720	1.068
30780	1.194
30840	1.178
30900	1.244
30960	1.138
31020	1.17
31080	1.279
31140	1.419
31200	1.229
31260	1.24
31320	1.254
31380	1.296
31440	1.018
31500	0.956
31560	1.212
31620	1.405
31680	1.147
31740	1.205
31800	1.37
31860	1.128
31920	1.072
31980	1.155
32040	1.124
32100	1.16
32160	1.046
32220	1.045
32280	1.163
32340	1.042
32400	1.054
32460	1.206
32520	1.149
32580	0.945
32640	0.737
32700	0.794
32760	0.935
32820	0.975
32880	0.901
32940	1.021
33000	1.042
33060	1.169
33120	1.012
33180	0.811
33240	0.911
33300	1.197
33360	1.167
33420	1.107
33480	1.069
33540	1.23
33600	1.137
33660	1.119
33720	0.887
33780	1.076
33840	1.22
33900	0.922
33960	0.619
34020	1.109
34080	1.153
34140	0.706
34200	0.138
34260	0.803
34320	1.051
34380	0.792
34440	0.442
34500	0.888
34560	1.22
34620	1.042
34680	0.76
34740	0.845
34800	1.371
34860	1.14
34920	0.836
34980	0.938
35040	1.369
35100	1.247
35160	1.084
35220	0.966
35280	1.1
35340	1.03
35400	0.999
35460	0.963
35520	0.92
35580	1.076
35640	1.239
35700	1.06
35760	0.826
35820	0.777
35880	1.064
35940	1.083
36000	0.687
36060	0.735
36120	0.994
36180	1.02
36240	0.943
36300	0.786
36360	0.787
36420	0.991
36480	0.926
36540	0.703
36600	0.746
36660	0.724
36720	0.729
36780	0.767
36840	0.81
36900	0.66
36960	0.687
37020	0.852
37080	0.899
37140	0.672
37200	0.745
37260	1.051
37320	0.801
37380	0.718
37440	0.812
37500	0.732
37560	0.668
37620	0.8
37680	0.801
37740	0.797
37800	0.962
37860	1.007
37920	0.888
37980	0.869
38040	0.743
38100	0.626
38160	0.748
38220	0.791
38280	0.624
38340	0.697
38400	0.929
38460	0.872
38520	0.79
38580	0.779
38640	0.791
38700	0.733
38760	0.738
38820	0.75
38880	0.784
38940	0.716
39000	0.881
39060	0.873
39120	0.757
39180	0.697
39240	0.786
39300	0.889
39360	0.873
39420	0.839
39480	0.952
39540	1.043
39600	0.868
39660	0.672
39720	0.723
39780	0.835
39840	0.788
39900	0.644
39960	0.734
40020	0.837
40080	0.838
40140	0.801
40200	0.789
40260	0.764
40320	0.686
40380	0.701
40440	0.746
40500	0.705
40560	0.719
40620	0.829
40680	0.798
40740	0.722
40800	0.694
40860	0.833
40920	0.934
40980	0.821
41040	0.694
41100	0.754
41160	0.887
41220	0.798
41280	0.677
41340	0.669
41400	0.755
41460	0.769
41520	0.697
41580	0.713
41640	0.806
41700	0.814
41760	0.802
41820	0.701
41880	0.696
41940	0.735
42000	0.779
42060	0.694
42120	0.558
42180	0.615
42240	0.757
42300	0.715
42360	0.632
42420	0.714
42480	0.826
42540	0.703
42600	0.633
42660	0.683
42720	0.633
42780	0.615
42840	0.662
42900	0.714
42960	0.657
43020	0.753
43080	0.843
43140	0.755
43200	0.721
43260	0.831
43320	0.865
43380	0.832
43440	0.815
43500	0.839
43560	0.839
43620	0.78
43680	0.634
43740	0.586
43800	0.699
43860	0.685
43920	0.629
43980	0.907
44040	0.982
44100	0.801
44160	0.649
44220	0.789
44280	0.857
44340	0.611
44400	0.585
44460	0.706
44520	0.841
44580	0.875
44640	0.93
44700	1.01
44760	1.016
44820	1.003
44880	0.907
44940	0.844
45000	0.849
45060	0.956
45120	1.074
45180	1.055
45240	1.046
45300	1.065
45360	1.133
45420	1.057
45480	0.97
45540	1.007
45600	1.116
45660	1.133
45720	1.049
45780	1.056
45840	1.097
45900	1.014
45960	0.928
46020	0.871
46080	0.852
46140	0.936
46200	0.92
46260	0.94
46320	1.013
46380	1.056
46440	1.072
46500	0.971
46560	0.982
46620	0.919
46680	0.883
46740	0.847
46800	0.908
46860	0.934
46920	1.005
46980	1.034
47040	1.014
47100	0.991
47160	0.981
47220	0.938
47280	0.877
47340	0.835
47400	0.819
47460	0.779
47520	0.793
47580	0.802
47640	0.804
47700	0.833
47760	0.859
47820	0.801
47880	0.801
47940	0.9
48000	0.887
48060	0.846
48120	0.937
48180	1.016
48240	1.045
48300	1.066
48360	1.125
48420	1.201
48480	1.259
48540	1.241
48600	1.196
48660	1.127
48720	1.071
48780	1.04
48840	1.041
48900	1.025
48960	1.001
49020	0.999
49080	1.032
49140	1.001
49200	1.041
49260	1.071
49320	1.055
49380	0.985
49440	0.979
49500	1.01
49560	1.025
49620	1.029
49680	0.997
49740	1.033
49800	1.005
49860	0.971
49920	1
49980	1.039
50040	1.012
50100	1.016
50160	0.99
50220	1.008
50280	1.028
50340	0.984
50400	0.919
50460	0.919
50520	1.01
50580	1.012
50640	1.039
50700	1.057
50760	1.15
50820	1.157
50880	1.173
50940	1.149
51000	1.147
51060	1.104
51120	1.057
51180	1.088
51240	1.138
51300	1.137
51360	1.114
51420	1.092
51480	1.11
51540	1.061
51600	1.03
51660	1.058
51720	1.101
51780	1.076
51840	1.039
51900	1.071
51960	1.11
52020	1.107
52080	1.014
52140	1.006
52200	1.077
52260	1.128
52320	1.137
52380	1.13
52440	1.233
52500	1.259
52560	1.18
52620	1.128
52680	1.166
52740	1.206
52800	1.172
52860	1.155
52920	1.204
52980	1.179
53040	1.126
53100	1.131
53160	1.109
53220	1.136
53280	1.237
53340	1.26
53400	1.232
53460	1.276
53520	1.294
53580	1.272
53640	1.241
53700	1.254
53760	1.3
53820	1.364
53880	1.402
53940	1.417
54000	1.393
54060	1.323
54120	1.25
54180	1.165
54240	1.181
54300	1.183
54360	1.182
54420	1.252
54480	1.327
54540	1.321
54600	1.243
54660	1.244
54720	1.27
54780	1.225
54840	1.197
54900	1.284
54960	1.331
55020	1.299
55080	1.324
55140	1.369
55200	1.383
55260	1.331
55320	1.329
55380	1.371
55440	1.38
55500	1.372
55560	1.35
55620	1.347
55680	1.345
55740	1.32
55800	1.294
55860	1.25
55920	1.227
55980	1.206
56040	1.19
56100	1.243
56160	1.308
56220	1.382
56280	1.471
56340	1.487
56400	1.488
56460	1.492
56520	1.473
56580	1.391
56640	1.441
56700	1.51
56760	1.518
56820	1.523
56880	1.592
56940	1.561
57000	1.487
57060	1.451
57120	1.462
57180	1.46
57240	1.403
57300	1.38
57360	1.393
57420	1.451
57480	1.479
57540	1.485
57600	1.472
57660	1.473
57720	1.447
57780	1.452
57840	1.461
57900	1.434
57960	1.412
58020	1.408
58080	1.432
58140	1.486
58200	1.498
58260	1.492
58320	1.483
58380	1.46
58440	1.446
58500	1.432
58560	1.429
58620	1.424
58680	1.403
58740	1.388
58800	1.355
58860	1.34
58920	1.406
58980	1.417
59040	1.392
59100	1.426
59160	1.463
59220	1.461
59280	1.449
59340	1.434
59400	1.446
59460	1.455
59520	1.467
59580	1.454
59640	1.417
59700	1.435
59760	1.483
59820	1.488
59880	1.536
59940	1.565
60000	1.517
60060	1.479
60120	1.494
60180	1.493
60240	1.459
60300	1.454
60360	1.473
60420	1.462
60480	1.402
60540	1.393
60600	1.466
60660	1.492
60720	1.441
60780	1.399
60840	1.369
60900	1.391
60960	1.402
61020	1.449
61080	1.473
61140	1.521
61200	1.57
61260	1.538
61320	1.547
61380	1.551
61440	1.574
61500	1.584
61560	1.558
61620	1.521
61680	1.528
61740	1.582
61800	1.541
61860	1.52
61920	1.532
61980	1.572
62040	1.502
62100	1.417
62160	1.434
62220	1.46
62280	1.443
62340	1.457
62400	1.527
62460	1.517
62520	1.468
62580	1.451
62640	1.502
62700	1.484
62760	1.41
62820	1.402
62880	1.464
62940	1.484
63000	1.461
63060	1.499
63120	1.524
63180	1.505
63240	1.475
63300	1.443
63360	1.418
63420	1.459
63480	1.489
63540	1.529
63600	1.505
63660	1.489
63720	1.55
63780	1.576
63840	1.549
63900	1.568
63960	1.612
64020	1.573
64080	1.543
64140	1.531
64200	1.546
64260	1.506
64320	1.435
64380	1.448
64440	1.462
64500	1.425
64560	1.426
64620	1.472
64680	1.553
64740	1.543
64800	1.532
64860	1.57
64920	1.547
64980	1.528
65040	1.53
65100	1.555
65160	1.561
65220	1.516
65280	1.498
65340	1.502
65400	1.501
65460	1.468
65520	1.44
65580	1.461
65640	1.444
65700	1.337
65760	1.292
65820	1.311
65880	1.311
65940	1.323
66000	1.38
66060	1.405
66120	1.378
66180	1.379
66240	1.427
66300	1.416
66360	1.413
66420	1.469
66480	1.508
66540	1.493
66600	1.489
66660	1.518
66720	1.517
66780	1.47
66840	1.452
66900	1.485
66960	1.45
67020	1.377
67080	1.413
67140	1.479
67200	1.484
67260	1.44
67320	1.436
67380	1.494
67440	1.462
67500	1.42
67560	1.441
67620	1.46
67680	1.459
67740	1.409
67800	1.419
67860	1.454
67920	1.466
67980	1.448
68040	1.428
68100	1.396
68160	1.339
68220	1.335
68280	1.329
68340	1.357
68400	1.412
68460	1.479
68520	1.487
68580	1.489
68640	1.507
68700	1.51
68760	1.465
68820	1.455
68880	1.503
68940	1.495
69000	1.477
69060	1.483
69120	1.512
69180	1.496
69240	1.467
69300	1.455
69360	1.441
69420	1.403
69480	1.354
69540	1.3
69600	1.262
69660	1.256
69720	1.26
69780	1.286
69840	1.305
69900	1.375
69960	1.364
70020	1.361
70080	1.41
70140	1.423
70200	1.387
70260	1.386
70320	1.412
70380	1.421
70440	1.394
70500	1.408
70560	1.379
70620	1.328
70680	1.312
70740	1.289
70800	1.266
70860	1.271
70920	1.283
70980	1.256
71040	1.24
71100	1.235
71160	1.225
71220	1.237
71280	1.242
71340	1.241
71400	1.253
71460	1.253
71520	1.241
71580	1.234
71640	1.247
71700	1.254
71760	1.281
71820	1.283
71880	1.314
71940	1.324
72000	1.29
72060	1.325
72120	1.363
72180	1.344
72240	1.322
72300	1.359
72360	1.374
72420	1.362
72480	1.356
72540	1.369
72600	1.379
72660	1.372
72720	1.331
72780	1.29
72840	1.283
72900	1.277
72960	1.234
73020	1.202
73080	1.229
73140	1.258
73200	1.219
73260	1.19
73320	1.227
73380	1.264
73440	1.27
73500	1.253
73560	1.268
73620	1.287
73680	1.281
73740	1.268
73800	1.26
73860	1.273
73920	1.285
73980	1.261
74040	1.221
74100	1.211
74160	1.212
74220	1.182
74280	1.152
74340	1.135
74400	1.15
74460	1.149
74520	1.128
74580	1.117
74640	1.133
74700	1.103
74760	1.061
74820	1.088
74880	1.111
74940	1.104
75000	1.107
75060	1.127
75120	1.138
75180	1.128
75240	1.097
75300	1.135
75360	1.158
75420	1.138
75480	1.108
75540	1.112
75600	1.121
75660	1.097
75720	1.066
75780	1.066
75840	1.084
75900	1.079
75960	1.083
76020	1.088
76080	1.093
76140	1.098
76200	1.081
76260	1.046
76320	1.03
76380	1.042
76440	1.061
76500	1.074
76560	1.106
76620	1.107
76680	1.077
76740	1.035
76800	0.987
76860	0.976
76920	1.009
76980	1.027
77040	1.046
77100	1.087
77160	1.112
77220	1.092
77280	1.083
77340	1.095
77400	1.11
77460	1.105
77520	1.095
77580	1.144
77640	1.204
77700	1.19
77760	1.159
77820	1.163
77880	1.161
77940	1.132
78000	1.077
78060	1.063
78120	1.065
78180	1.052
78240	1.024
78300	0.987
78360	1.005
78420	1.011
78480	0.981
78540	0.954
78600	0.99
78660	1.012
78720	0.967
78780	0.936
78840	0.948
78900	0.984
78960	0.996
79020	0.973
79080	0.97
79140	1.035
79200	1.024
79260	0.975
79320	0.986
79380	1.051
79440	1.031
79500	0.983
79560	0.982
79620	1.002
79680	0.971
79740	0.934
79800	0.915
79860	0.924
79920	0.926
79980	0.897
80040	0.905
80100	0.935
80160	0.935
80220	0.907
80280	0.904
80340	0.898
80400	0.896
80460	0.904
80520	0.926
80580	0.967
80640	0.992
80700	0.991
80760	0.987
80820	0.997
80880	1.005
80940	0.974
81000	0.959
81060	0.992
81120	1.03
81180	1.005
81240	0.989
81300	1.021
81360	1.04
81420	1.014
81480	0.98
81540	0.979
81600	0.994
81660	0.965
81720	0.933
81780	0.951
81840	0.985
81900	0.974
81960	0.937
82020	0.912
82080	0.933
82140	0.954
82200	0.928
82260	0.904
82320	0.927
82380	0.943
82440	0.919
82500	0.874
82560	0.878
82620	0.909
82680	0.897
82740	0.871
82800	0.892
82860	0.935
82920	0.917
82980	0.872
83040	0.875
83100	0.889
83160	0.901
83220	0.895
83280	0.868
83340	0.895
83400	0.898
83460	0.869
83520	0.842
83580	0.871
83640	0.879
83700	0.847
83760	0.817
83820	0.805
83880	0.824
83940	0.803
84000	0.776
84060	0.777
84120	0.797
84180	0.791
84240	0.775
84300	0.789
84360	0.836
84420	0.86
84480	0.849
84540	0.85
84600	0.905
84660	0.939
84720	0.913
84780	0.894
84840	0.904
84900	0.889
84960	0.86
85020	0.859
85080	0.895
85140	0.925
85200	0.916
85260	0.897
85320	0.912
85380	0.944
85440	0.94
85500	0.906
85560	0.911
85620	0.919
85680	0.902
85740	0.892
85800	0.905
85860	0.925
85920	0.922
85980	0.902
86040	0.877
86100	0.875
86160	0.893
86220	0.9
86280	0.894
86340	0.905
86400	0.931
86460	0.931
86520	0.893
86580	0.89
86640	0.906
86700	0.891
86760	0.874
86820	0.888
86880	0.875
86940	0.884
87000	0.879
87060	0.88
87120	0.896
87180	0.909
87240	0.892
87300	0.906
87360	0.932
87420	0.928
87480	0.913
87540	0.904
87600	0.876
87660	0.835
87720	0.812
87780	0.788
87840	0.809
87900	0.847
87960	0.864
88020	0.843
88080	0.857
88140	0.875
88200	0.879
88260	0.87
88320	0.895
88380	0.93
88440	0.94
88500	0.955
88560	0.975
88620	0.989
88680	0.999
88740	0.999
88800	0.981
88860	0.968
88920	0.954
88980	0.926
89040	0.909
89100	0.919
89160	0.938
89220	0.947
89280	0.946
89340	0.982
89400	0.996
89460	1.002
89520	0.997
89580	1.029
89640	1.031
89700	0.978
89760	0.932
89820	0.948
89880	0.963
89940	0.949
90000	0.932
90060	0.948
90120	0.964
90180	0.945
90240	0.939
90300	0.948
90360	0.946
90420	0.917
90480	0.896
90540	0.899
90600	0.935
90660	0.939
90720	0.949
90780	0.974
90840	0.992
90900	0.984
90960	0.961
91020	0.965
91080	0.969
91140	0.97
91200	0.969
91260	1.005
91320	1.046
91380	1.055
91440	1.068
91500	1.084
91560	1.079
91620	1.074
91680	1.06
91740	1.055
91800	1.064
91860	1.08
91920	1.094
91980	1.126
92040	1.14
92100	1.121
92160	1.09
92220	1.094
92280	1.117
92340	1.131
92400	1.116
92460	1.139
92520	1.168
92580	1.151
92640	1.136
92700	1.121
92760	1.161
92820	1.172
92880	1.16
92940	1.17
93000	1.18
93060	1.201
93120	1.197
93180	1.199
93240	1.2
93300	1.187
93360	1.165
93420	1.159
93480	1.163
93540	1.158
93600	1.171
93660	1.163
93720	1.162
93780	1.154
93840	1.155
93900	1.152
93960	1.119
94020	1.105
94080	1.123
94140	1.096
94200	1.058
94260	1.069
94320	1.093
94380	1.087
94440	1.069
94500	1.099
94560	1.112
94620	1.097
94680	1.081
94740	1.117
94800	1.152
94860	1.15
94920	1.158
94980	1.194
95040	1.207
95100	1.211
95160	1.203
95220	1.216
95280	1.24
95340	1.228
95400	1.241
95460	1.261
95520	1.265
95580	1.263
95640	1.275
95700	1.295
95760	1.296
95820	1.313
95880	1.349
95940	1.356
96000	1.367
96060	1.388
96120	1.406
96180	1.427
96240	1.424
96300	1.409
96360	1.39
96420	1.395
96480	1.399
96540	1.39
96600	1.378
96660	1.365
96720	1.443
96780	1.564
96840	1.511
96900	1.395
96960	1.335
97020	1.383
97080	1.404
97140	1.384
97200	1.382
97260	1.411
97320	1.421
97380	1.386
97440	1.36
97500	1.368
97560	1.318
97620	1.3
97680	1.302
97740	1.329
97800	1.306
97860	1.34
97920	1.306
97980	1.336
98040	1.392
98100	1.392
98160	1.374
98220	1.396
98280	1.43
98340	1.469
98400	1.414
98460	1.336
98520	1.374
98580	1.527
98640	1.479
98700	1.381
98760	1.49
98820	1.693
98880	1.509
98940	1.294
99000	1.338
99060	1.582
99120	1.487
99180	1.421
99240	1.434
99300	1.549
99360	1.627
99420	1.501
99480	1.537
99540	1.527
99600	1.607
99660	1.498
99720	1.495
99780	1.554
99840	1.622
99900	1.582
99960	1.524
100020	1.537
100080	1.547
100140	1.541
100200	1.561
100260	1.505
100320	1.507
100380	1.558
100440	1.579
100500	1.5
100560	1.461
100620	1.492
100680	1.532
100740	1.536
100800	1.489
100860	1.48
100920	1.524
100980	1.524
101040	1.539
101100	1.555
101160	1.588
101220	1.562
101280	1.598
101340	1.619
101400	1.577
101460	1.63
101520	1.663
101580	1.648
101640	1.617
101700	1.67
101760	1.686
101820	1.656
101880	1.613
101940	1.656
102000	1.702
102060	1.658
102120	1.657
102180	1.66
102240	1.686
102300	1.668
102360	1.658
102420	1.657
102480	1.658
102540	1.647
102600	1.658
102660	1.677
102720	1.69
102780	1.683
102840	1.648
102900	1.68
102960	1.684
103020	1.676
103080	1.675
103140	1.687
103200	1.678
103260	1.685
103320	1.692
103380	1.669
103440	1.648
103500	1.646
103560	1.623
103620	1.627
103680	1.626
103740	1.641
103800	1.612
103860	1.566
103920	1.547
103980	1.555
104040	1.603
104100	1.585
104160	1.585
104220	1.628
104280	1.679
104340	1.645
104400	1.624
104460	1.632
104520	1.67
104580	1.67
104640	1.681
104700	1.734
104760	1.741
104820	1.704
104880	1.682
104940	1.699
105000	1.728
105060	1.741
105120	1.73
105180	1.698
105240	1.678
105300	1.693
105360	1.724
105420	1.728
105480	1.722
105540	1.729
105600	1.751
105660	1.761
105720	1.767
105780	1.764
105840	1.783
105900	1.772
105960	1.799
106020	1.816
106080	1.823
106140	1.797
106200	1.784
106260	1.783
106320	1.771
106380	1.771
106440	1.753
106500	1.744
106560	1.715
106620	1.712
106680	1.732
106740	1.723
106800	1.688
106860	1.672
106920	1.693
106980	1.706
107040	1.692
107100	1.689
107160	1.708
107220	1.73
107280	1.703
107340	1.693
107400	1.718
107460	1.712
107520	1.69
107580	1.677
107640	1.676
107700	1.668
107760	1.669
107820	1.677
107880	1.662
107940	1.651
108000	1.634
108060	1.629
108120	1.612
108180	1.617
108240	1.626
108300	1.63
108360	1.62
108420	1.614
108480	1.614
108540	1.624
108600	1.632
108660	1.611
108720	1.61
108780	1.648
108840	1.669
108900	1.665
108960	1.68
109020	1.714
109080	1.725
109140	1.701
109200	1.688
109260	1.696
109320	1.718
109380	1.704
109440	1.707
109500	1.711
109560	1.717
109620	1.721
109680	1.705
109740	1.701
109800	1.699
109860	1.71
109920	1.699
109980	1.698
110040	1.696
110100	1.69
110160	1.674
110220	1.664
110280	1.666
110340	1.658
110400	1.639
110460	1.621
110520	1.6
110580	1.59
110640	1.607
110700	1.604
110760	1.595
110820	1.579
110880	1.599
110940	1.603
111000	1.594
111060	1.602
111120	1.604
111180	1.587
111240	1.588
111300	1.597
111360	1.605
111420	1.6
111480	1.599
111540	1.604
111600	1.579
111660	1.557
111720	1.545
111780	1.526
111840	1.516
111900	1.538
111960	1.548
112020	1.552
112080	1.551
112140	1.541
112200	1.515
112260	1.479
112320	1.451
112380	1.436
112440	1.442
112500	1.461
112560	1.463
112620	1.448
112680	1.464
112740	1.473
112800	1.467
112860	1.459
112920	1.476
112980	1.478
113040	1.463
113100	1.47
113160	1.487
113220	1.491
113280	1.468
113340	1.464
113400	1.458
113460	1.451
113520	1.442
113580	1.453
113640	1.449
113700	1.449
113760	1.471
113820	1.48
113880	1.489
113940	1.504
114000	1.522
114060	1.517
114120	1.507
114180	1.5
114240	1.499
114300	1.488
114360	1.463
114420	1.443
114480	1.443
114540	1.433
114600	1.419
114660	1.41
114720	1.426
114780	1.422
114840	1.397
114900	1.388
114960	1.397
115020	1.406
115080	1.399
115140	1.399
115200	1.408
115260	1.396
115320	1.384
115380	1.379
115440	1.372
115500	1.36
115560	1.34
115620	1.34
115680	1.329
115740	1.31
115800	1.279
115860	1.275
115920	1.251
115980	1.24
116040	1.248
116100	1.257
116160	1.258
116220	1.255
116280	1.261
116340	1.269
116400	1.268
116460	1.263
116520	1.28
116580	1.283
116640	1.268
116700	1.261
116760	1.256
116820	1.256
116880	1.239
116940	1.234
117000	1.228
117060	1.23
117120	1.214
117180	1.206
117240	1.205
117300	1.203
117360	1.179
117420	1.176
117480	1.182
117540	1.164
117600	1.172
117660	1.184
117720	1.197
117780	1.199
117840	1.199
117900	1.216
117960	1.21
118020	1.202
118080	1.198
118140	1.2
118200	1.176
118260	1.159
118320	1.156
118380	1.155
118440	1.145
118500	1.139
118560	1.159
118620	1.186
118680	1.18
118740	1.163
118800	1.176
118860	1.192
118920	1.207
118980	1.199
119040	1.216
119100	1.225
119160	1.205
119220	1.172
119280	1.177
119340	1.156
119400	1.132
119460	1.097
119520	1.074
119580	1.05
119640	1.025
119700	1.003
119760	0.998
119820	0.974
119880	0.945
119940	0.939
[truncated: 880 more rows]
