# Supplementary material for: The near-field tsunami generated by the 15 January 2022 eruption of the Hunga Tonga-Hunga Ha’apai volcano and its impact on Tongatapu, Tonga
Source: Sci Rep. 2022 Sep 7;12:15187. doi: 10.1038/s41598-022-19486-w (PMC9452557; doi:10.1038/s41598-022-19486-w)
Supplement: Supplementary file 5 — Supplementary Information 5. [file 41598_2022_19486_MOESM5_ESM.zip › Output-Point_010R3.txt]

      0.00        0.00000
      1.00        0.00000
      2.00        0.00000
      3.00        0.00000
      4.00        0.00000
      5.00        0.00000
      6.00        0.00000
      7.00        0.00000
      8.00        0.00000
      9.00        0.00000
     10.00        0.00000
     11.00        0.00000
     12.00        0.00000
     13.00        0.00000
     14.00        0.00000
     15.00        0.00000
     16.00        0.00000
     17.00        0.00000
     18.00        0.00000
     19.00        0.00000
     20.00        0.00000
     21.00        0.00000
     22.00        0.00000
     23.00        0.00000
     24.00        0.00000
     25.00        0.00000
     26.00        0.00000
     27.00        0.00000
     28.00        0.00000
     29.00        0.00000
     30.00        0.00000
     31.00        0.00000
     32.00        0.00000
     33.00        0.00000
     34.00        0.00000
     35.00        0.00000
     36.00        0.00000
     37.00        0.00000
     38.00        0.00000
     39.00        0.00000
     40.00        0.00000
     41.00        0.00000
     42.00        0.00000
     43.00        0.00000
     44.00        0.00000
     45.00        0.00000
     46.00        0.00000
     47.00        0.00000
     48.00        0.00000
     49.00        0.00000
     50.00        0.00000
     51.00        0.00000
     52.00        0.00000
     53.00        0.00000
     54.00        0.00000
     55.00        0.00000
     56.00        0.00000
     57.00        0.00000
     58.00        0.00000
     59.00        0.00000
     60.00        0.00000
     61.00        0.00000
     62.00        0.00000
     63.00        0.00000
     64.00        0.00000
     65.00        0.00000
     66.00        0.00000
     67.00        0.00000
     68.00        0.00000
     69.00        0.00000
     70.00        0.00000
     71.00        0.00000
     72.00        0.00000
     73.00        0.00000
     74.00        0.00000
     75.00        0.00000
     76.00        0.00000
     77.00        0.00000
     78.00        0.00000
     79.00        0.00000
     80.00        0.00000
     81.00        0.00000
     82.00        0.00000
     83.00        0.00000
     84.00        0.00000
     85.00        0.00000
     86.00        0.00000
     87.00        0.00000
     88.00        0.00000
     89.00        0.00000
     90.00        0.00000
     91.00        0.00000
     92.00        0.00000
     93.00        0.00000
     94.00        0.00000
     95.00        0.00000
     96.00        0.00000
     97.00        0.00000
     98.00        0.00000
     99.00        0.00000
    100.00        0.00000
    101.00        0.00000
    102.00        0.00000
    103.00        0.00000
    104.00        0.00000
    105.00        0.00000
    106.00        0.00000
    107.00        0.00000
    108.00        0.00000
    109.00        0.00000
    110.00        0.00000
    111.00        0.00000
    112.00        0.00000
    113.00        0.00000
    114.00        0.00000
    115.00        0.00000
    116.00        0.00000
    117.00        0.00000
    118.00        0.00000
    119.00        0.00000
    120.00        0.00000
    121.00        0.00000
    122.00        0.00000
    123.00        0.00000
    124.00        0.00000
    125.00        0.00000
    126.00        0.00000
    127.00        0.00000
    128.00        0.00000
    129.00        0.00000
    130.00        0.00000
    131.00        0.00000
    132.00        0.00000
    133.00        0.00000
    134.00        0.00000
    135.00        0.00000
    136.00        0.00000
    137.00        0.00000
    138.00        0.00000
    139.00        0.00000
    140.00        0.00000
    141.00        0.00000
    142.00        0.00000
    143.00        0.00000
    144.00        0.00000
    145.00        0.00000
    146.00        0.00000
    147.00        0.00000
    148.00        0.00000
    149.00        0.00000
    150.00        0.00000
    151.00        0.00000
    152.00        0.00000
    153.00        0.00000
    154.00        0.00000
    155.00        0.00000
    156.00        0.00000
    157.00        0.00000
    158.00        0.00000
    159.00        0.00000
    160.00        0.00000
    161.00        0.00000
    162.00        0.00000
    163.00        0.00000
    164.00        0.00000
    165.00        0.00000
    166.00        0.00000
    167.00        0.00000
    168.00        0.00000
    169.00        0.00000
    170.00        0.00000
    171.00        0.00000
    172.00        0.00000
    173.00        0.00000
    174.00        0.00000
    175.00        0.00000
    176.00        0.00000
    177.00        0.00000
    178.00        0.00000
    179.00        0.00000
    180.00        0.00000
    181.00        0.00000
    182.00        0.00000
    183.00        0.00000
    184.00        0.00000
    185.00        0.00000
    186.00        0.00000
    187.00        0.00000
    188.00        0.00000
    189.00        0.00000
    190.00        0.00000
    191.00        0.00000
    192.00        0.00000
    193.00        0.00000
    194.00        0.00000
    195.00        0.00000
    196.00        0.00000
    197.00        0.00000
    198.00        0.00000
    199.00        0.00000
    200.00        0.00000
    201.00        0.00000
    202.00        0.00000
    203.00        0.00000
    204.00        0.00000
    205.00        0.00000
    206.00        0.00000
    207.00        0.00000
    208.00        0.00000
    209.00        0.00000
    210.00        0.00000
    211.00        0.00000
    212.00        0.00000
    213.00        0.00000
    214.00        0.00000
    215.00        0.00000
    216.00        0.00000
    217.00        0.00000
    218.00        0.00000
    219.00        0.00000
    220.00        0.00000
    221.00        0.00000
    222.00        0.00000
    223.00        0.00000
    224.00        0.00000
    225.00        0.00000
    226.00        0.00000
    227.00        0.00000
    228.00        0.00000
    229.00        0.00000
    230.00        0.00000
    231.00        0.00000
    232.00        0.00000
    233.00        0.00000
    234.00        0.00000
    235.00        0.00000
    236.00        0.00000
    237.00        0.00000
    238.00        0.00000
    239.00        0.00000
    240.00        0.00000
    241.00        0.00000
    242.00        0.00000
    243.00        0.00000
    244.00        0.00000
    245.00        0.00000
    246.00        0.00000
    247.00        0.00000
    248.00        0.00000
    249.00        0.00000
    250.00        0.00000
    251.00        0.00000
    252.00        0.00000
    253.00        0.00000
    254.00        0.00000
    255.00        0.00000
    256.00        0.00000
    257.00        0.00000
    258.00        0.00000
    259.00        0.00000
    260.00        0.00000
    261.00        0.00000
    262.00        0.00000
    263.00        0.00000
    264.00        0.00000
    265.00        0.00000
    266.00        0.00000
    267.00        0.00000
    268.00        0.00000
    269.00        0.00000
    270.00        0.00000
    271.00        0.00000
    272.00        0.00000
    273.00        0.00000
    274.00        0.00000
    275.00        0.00000
    276.00        0.00000
    277.00        0.00000
    278.00        0.00000
    279.00        0.00000
    280.00        0.00000
    281.00        0.00000
    282.00        0.00000
    283.00        0.00000
    284.00        0.00000
    285.00        0.00000
    286.00        0.00000
    287.00        0.00000
    288.00        0.00000
    289.00        0.00000
    290.00        0.00000
    291.00        0.00000
    292.00        0.00000
    293.00        0.00000
    294.00        0.00000
    295.00        0.00000
    296.00        0.00000
    297.00        0.00000
    298.00        0.00000
    299.00        0.00000
    300.00        0.00000
    301.00        0.00000
    302.00        0.00000
    303.00        0.00000
    304.00        0.00000
    305.00        0.00000
    306.00        0.00000
    307.00        0.00000
    308.00        0.00000
    309.00        0.00000
    310.00        0.00000
    311.00        0.00000
    312.00        0.00000
    313.00        0.00000
    314.00        0.00000
    315.00        0.00000
    316.00        0.00000
    317.00        0.00000
    318.00        0.00000
    319.00        0.00000
    320.00        0.00000
    321.00        0.00000
    322.00        0.00000
    323.00        0.00000
    324.00        0.00000
    325.00        0.00000
    326.00        0.00000
    327.00        0.00000
    328.00        0.00000
    329.00        0.00000
    330.00        0.00000
    331.00        0.00000
    332.00        0.00000
    333.00        0.00000
    334.00        0.00000
    335.00        0.00000
    336.00        0.00000
    337.00        0.00000
    338.00        0.00000
    339.00        0.00000
    340.00        0.00000
    341.00        0.00000
    342.00        0.00000
    343.00        0.00000
    344.00        0.00000
    345.00        0.00000
    346.00        0.00000
    347.00        0.00000
    348.00        0.00000
    349.00        0.00000
    350.00        0.00000
    351.00        0.00000
    352.00        0.00000
    353.00        0.00000
    354.00        0.00000
    355.00        0.00000
    356.00        0.00000
    357.00        0.00000
    358.00        0.00000
    359.00        0.00000
    360.00        0.00000
    361.00        0.00000
    362.00        0.00000
    363.00        0.00000
    364.00        0.00000
    365.00        0.00000
    366.00        0.00000
    367.00        0.00000
    368.00        0.00000
    369.00        0.00000
    370.00        0.00000
    371.00        0.00000
    372.00        0.00000
    373.00        0.00000
    374.00        0.00000
    375.00        0.00000
    376.00        0.00000
    377.00        0.00000
    378.00        0.00000
    379.00        0.00000
    380.00        0.00000
    381.00        0.00000
    382.00        0.00000
    383.00        0.00000
    384.00        0.00000
    385.00        0.00000
    386.00        0.00000
    387.00        0.00000
    388.00        0.00000
    389.00        0.00000
    390.00        0.00000
    391.00        0.00000
    392.00        0.00000
    393.00        0.00000
    394.00        0.00000
    395.00        0.00000
    396.00        0.00000
    397.00        0.00000
    398.00        0.00000
    399.00        0.00000
    400.00        0.00000
    401.00        0.00000
    402.00        0.00000
    403.00        0.00000
    404.00        0.00000
    405.00        0.00000
    406.00        0.00000
    407.00        0.00000
    408.00        0.00000
    409.00        0.00000
    410.00        0.00000
    411.00        0.00000
    412.00        0.00000
    413.00        0.00000
    414.00        0.00000
    415.00        0.00000
    416.00        0.00000
    417.00        0.00000
    418.00        0.00000
    419.00        0.00000
    420.00        0.00000
    421.00        0.00000
    422.00        0.00000
    423.00        0.00000
    424.00        0.00000
    425.00        0.00000
    426.00        0.00000
    427.00        0.00000
    428.00        0.00000
    429.00        0.00000
    430.00        0.00000
    431.00        0.00000
    432.00        0.00000
    433.00        0.00000
    434.00        0.00000
    435.00        0.00000
    436.00        0.00000
    437.00        0.00000
    438.00        0.00000
    439.00        0.00000
    440.00        0.00000
    441.00        0.00000
    442.00        0.00000
    443.00        0.00000
    444.00        0.00000
    445.00        0.00000
    446.00        0.00000
    447.00        0.00000
    448.00        0.00000
    449.00        0.00000
    450.00        0.00000
    451.00        0.00000
    452.00        0.00000
    453.00        0.00000
    454.00        0.00000
    455.00        0.00000
    456.00        0.00000
    457.00        0.00000
    458.00        0.00000
    459.00        0.00000
    460.00        0.00000
    461.00        0.00000
    462.00        0.00000
    463.00        0.00000
    464.00        0.00000
    465.00        0.00000
    466.00        0.00000
    467.00        0.00000
    468.00        0.00000
    469.00        0.00000
    470.00        0.00000
    471.00        0.00000
    472.00        0.00000
    473.00        0.00000
    474.00        0.00000
    475.00        0.00000
    476.00        0.00000
    477.00        0.00000
    478.00        0.00000
    479.00        0.00000
    480.00        0.00000
    481.00        0.00000
    482.00        0.00000
    483.00        0.00000
    484.00        0.00000
    485.00        0.00000
    486.00        0.00000
    487.00        0.00000
    488.00        0.00000
    489.00        0.00000
    490.00        0.00000
    491.00        0.00000
    492.00        0.00000
    493.00        0.00000
    494.00        0.00000
    495.00        0.00000
    496.00        0.00000
    497.00        0.00000
    498.00        0.00000
    499.00        0.00000
    500.00        0.00000
    501.00        0.00000
    502.00        0.00000
    503.00        0.00000
    504.00        0.00000
    505.00        0.00000
    506.00        0.00000
    507.00        0.00000
    508.00        0.00000
    509.00        0.00000
    510.00        0.00000
    511.00        0.00000
    512.00        0.00000
    513.00        0.00000
    514.00        0.00000
    515.00        0.00000
    516.00        0.00000
    517.00        0.00000
    518.00        0.00000
    519.00        0.00000
    520.00        0.00000
    521.00        0.00000
    522.00        0.00000
    523.00        0.00000
    524.00        0.00000
    525.00        0.00000
    526.00        0.00000
    527.00        0.00000
    528.00        0.00000
    529.00        0.00000
    530.00        0.00000
    531.00        0.00000
    532.00        0.00000
    533.00        0.00000
    534.00        0.00000
    535.00        0.00000
    536.00        0.00000
    537.00        0.00000
    538.00        0.00000
    539.00        0.00000
    540.00        0.00000
    541.00        0.00000
    542.00        0.00000
    543.00        0.00000
    544.00        0.00000
    545.00        0.00000
    546.00        0.00000
    547.00        0.00000
    548.00        0.00000
    549.00        0.00000
    550.00        0.00000
    551.00        0.00000
    552.00        0.00000
    553.00        0.00000
    554.00        0.00000
    555.00        0.00000
    556.00        0.00000
    557.00        0.00000
    558.00        0.00000
    559.00        0.00000
    560.00        0.00000
    561.00        0.00000
    562.00        0.00000
    563.00        0.00000
    564.00        0.00000
    565.00        0.00000
    566.00        0.00000
    567.00        0.00000
    568.00        0.00000
    569.00        0.00000
    570.00        0.00000
    571.00        0.00000
    572.00        0.00000
    573.00        0.00000
    574.00        0.00000
    575.00        0.00000
    576.00        0.00000
    577.00        0.00000
    578.00        0.00000
    579.00        0.00000
    580.00        0.00000
    581.00        0.00000
    582.00        0.00000
    583.00        0.00000
    584.00        0.00000
    585.00        0.00000
    586.00        0.00000
    587.00        0.00000
    588.00        0.00000
    589.00        0.00000
    590.00        0.00000
    591.00        0.00000
    592.00        0.00000
    593.00        0.00000
    594.00        0.00000
    595.00        0.00000
    596.00        0.00000
    597.00        0.00000
    598.00        0.00000
    599.00        0.00000
    600.00        0.00000
    601.00        0.00000
    602.00        0.00000
    603.00        0.00000
    604.00        0.00000
    605.00        0.00000
    606.00        0.00000
    607.00        0.00000
    608.00        0.00000
    609.00        0.00000
    610.00        0.00000
    611.00        0.00000
    612.00        0.00000
    613.00        0.00000
    614.00        0.00000
    615.00        0.00000
    616.00        0.00000
    617.00        0.00000
    618.00        0.00000
    619.00        0.00000
    620.00        0.00000
    621.00        0.00000
    622.00        0.00000
    623.00        0.00000
    624.00        0.00000
    625.00        0.00000
    626.00        0.00000
    627.00        0.00000
    628.00        0.00000
    629.00        0.00000
    630.00        0.00000
    631.00        0.00000
    632.00        0.00000
    633.00        0.00000
    634.00        0.00000
    635.00        0.00000
    636.00        0.00000
    637.00        0.00000
    638.00        0.00000
    639.00        0.00000
    640.00        0.00000
    641.00        0.00000
    642.00        0.00000
    643.00        0.00000
    644.00        0.00000
    645.00        0.00000
    646.00        0.00000
    647.00        0.00000
    648.00        0.00000
    649.00        0.00000
    650.00        0.00000
    651.00        0.00000
    652.00        0.00000
    653.00        0.00000
    654.00        0.00000
    655.00        0.00000
    656.00        0.00000
    657.00        0.00000
    658.00        0.00000
    659.00        0.00000
    660.00        0.00000
    661.00        0.00000
    662.00        0.00000
    663.00        0.00000
    664.00        0.00000
    665.00        0.00000
    666.00        0.00000
    667.00        0.00000
    668.00        0.00000
    669.00        0.00000
    670.00        0.00000
    671.00        0.00000
    672.00        0.00000
    673.00        0.00000
    674.00        0.00000
    675.00        0.00000
    676.00        0.00000
    677.00        0.00000
    678.00        0.00000
    679.00        0.00000
    680.00        0.00000
    681.00        0.00000
    682.00        0.00000
    683.00        0.00000
    684.00        0.00000
    685.00        0.00000
    686.00        0.00000
    687.00        0.00000
    688.00        0.00000
    689.00        0.00000
    690.00        0.00000
    691.00        0.00000
    692.00        0.00000
    693.00        0.00000
    694.00        0.00000
    695.00        0.00000
    696.00        0.00000
    697.00        0.00000
    698.00        0.00000
    699.00        0.00000
    700.00        0.00000
    701.00        0.00000
    702.00        0.00000
    703.00        0.00000
    704.00        0.00000
    705.00        0.00000
    706.00        0.00000
    707.00        0.00000
    708.00        0.00000
    709.00        0.00000
    710.00        0.00000
    711.00        0.00000
    712.00        0.00000
    713.00        0.00000
    714.00        0.00000
    715.00        0.00000
    716.00        0.00000
    717.00        0.00000
    718.00        0.00000
    719.00        0.00000
    720.00        0.00000
    721.00        0.00000
    722.00        0.00000
    723.00        0.00000
    724.00        0.00000
    725.00        0.00000
    726.00        0.00000
    727.00        0.00000
    728.00        0.00000
    729.00        0.00000
    730.00        0.00000
    731.00        0.00000
    732.00        0.00000
    733.00        0.00000
    734.00        0.00000
    735.00        0.00000
    736.00        0.00000
    737.00        0.00000
    738.00        0.00000
    739.00        0.00000
    740.00        0.00000
    741.00        0.00000
    742.00        0.00000
    743.00        0.00000
    744.00        0.00000
    745.00        0.00000
    746.00        0.00000
    747.00        0.00000
    748.00        0.00000
    749.00        0.00000
    750.00        0.00000
    751.00        0.00000
    752.00        0.00000
    753.00        0.00000
    754.00        0.00000
    755.00        0.00000
    756.00        0.00000
    757.00        0.00000
    758.00        0.00000
    759.00        0.00000
    760.00        0.00000
    761.00        0.00000
    762.00        0.00000
    763.00        0.00000
    764.00        0.00000
    765.00        0.00000
    766.00        0.00000
    767.00        0.00000
    768.00        0.00000
    769.00        0.00000
    770.00        0.00000
    771.00        0.00000
    772.00        0.00000
    773.00        0.00000
    774.00        0.00000
    775.00        0.00000
    776.00        0.00000
    777.00        0.00000
    778.00        0.00000
    779.00        0.00000
    780.00        0.00000
    781.00        0.00000
    782.00        0.00000
    783.00        0.00000
    784.00        0.00000
    785.00        0.00000
    786.00        0.00000
    787.00        0.00000
    788.00        0.00000
    789.00        0.00000
    790.00        0.00000
    791.00        0.00000
    792.00        0.00000
    793.00        0.00000
    794.00        0.00000
    795.00        0.00000
    796.00        0.00000
    797.00        0.00000
    798.00        0.00000
    799.00        0.00000
    800.00        0.00000
    801.00        0.00000
    802.00        0.00000
    803.00        0.00000
    804.00        0.00000
    805.00        0.00000
    806.00        0.00000
    807.00        0.00000
    808.00        0.00000
    809.00        0.00000
    810.00        0.00000
    811.00        0.00000
    812.00        0.00000
    813.00        0.00000
    814.00        0.00000
    815.00        0.00000
    816.00        0.00000
    817.00        0.00000
    818.00        0.00000
    819.00        0.00000
    820.00        0.00000
    821.00        0.00000
    822.00        0.00000
    823.00        0.00000
    824.00        0.00000
    825.00        0.00000
    826.00        0.00000
    827.00        0.00000
    828.00        0.00000
    829.00        0.00000
    830.00        0.00000
    831.00        0.00000
    832.00        0.00000
    833.00        0.00000
    834.00        0.00000
    835.00        0.00000
    836.00        0.00000
    837.00        0.00000
    838.00        0.00000
    839.00        0.00000
    840.00        0.00000
    841.00        0.00000
    842.00        0.00000
    843.00        0.00000
    844.00        0.00000
    845.00        0.00000
    846.00        0.00000
    847.00        0.00000
    848.00        0.00000
    849.00        0.00000
    850.00        0.00000
    851.00        0.00000
    852.00        0.00000
    853.00        0.00000
    854.00        0.00000
    855.00        0.00000
    856.00        0.00000
    857.00        0.00000
    858.00        0.00000
    859.00        0.00000
    860.00        0.00000
    861.00        0.00000
    862.00        0.00000
    863.00        0.00000
    864.00        0.00000
    865.00        0.00000
    866.00        0.00000
    867.00        0.00000
    868.00        0.00000
    869.00        0.00000
    870.00        0.00000
    871.00        0.00000
    872.00        0.00000
    873.00        0.00000
    874.00        0.00000
    875.00        0.00000
    876.00        0.00000
    877.00        0.00000
    878.00        0.00000
    879.00        0.00000
    880.00        0.00000
    881.00        0.00000
    882.00        0.00000
    883.00        0.00000
    884.00        0.00000
    885.00        0.00000
    886.00        0.00000
    887.00        0.00000
    888.00        0.00000
    889.00        0.00000
    890.00        0.00000
    891.00        0.00000
    892.00        0.00000
    893.00        0.00000
    894.00        0.00000
    895.00        0.00000
    896.00        0.00000
    897.00        0.00000
    898.00        0.00000
    899.00        0.00000
    900.00        0.00000
    901.00        0.00000
    902.00        0.00000
    903.00        0.00000
    904.00        0.00000
    905.00        0.00000
    906.00        0.00000
    907.00        0.00000
    908.00        0.00000
    909.00        0.00000
    910.00        0.00000
    911.00        0.00000
    912.00        0.00000
    913.00        0.00000
    914.00        0.00000
    915.00        0.00000
    916.00        0.00000
    917.00        0.00000
    918.00        0.00000
    919.00        0.00000
    920.00        0.00000
    921.00        0.00000
    922.00        0.00000
    923.00        0.00000
    924.00        0.00000
    925.00        0.00000
    926.00        0.00000
    927.00        0.00000
    928.00        0.00000
    929.00        0.00000
    930.00        0.00000
    931.00        0.00000
    932.00        0.00000
    933.00        0.00000
    934.00        0.00000
    935.00        0.00000
    936.00        0.00000
    937.00        0.00000
    938.00        0.00000
    939.00        0.00000
    940.00        0.00000
    941.00        0.00000
    942.00        0.00000
    943.00        0.00000
    944.00        0.00000
    945.00        0.00000
    946.00        0.00000
    947.00        0.00000
    948.00        0.00000
    949.00        0.00000
    950.00        0.00000
    951.00        0.00000
    952.00        0.00000
    953.00        0.00000
    954.00        0.00000
    955.00        0.00000
    956.00        0.00000
    957.00        0.00000
    958.00        0.00000
    959.00        0.00000
    960.00        0.00000
    961.00        0.00000
    962.00        0.00000
    963.00        0.00000
    964.00        0.00000
    965.00        0.00000
    966.00        0.00000
    967.00        0.00000
    968.00        0.00000
    969.00        0.00000
    970.00        0.00000
    971.00        0.00000
    972.00        0.00000
    973.00        0.00000
    974.00        0.00000
    975.00        0.00000
    976.00        0.00000
    977.00        0.00000
    978.00        0.00000
    979.00        0.00000
    980.00        0.00000
    981.00        0.00000
    982.00        0.00000
    983.00        0.00000
    984.00        0.00000
    985.00        0.00000
    986.00        0.00000
    987.00        0.00000
    988.00        0.00000
    989.00        0.00000
    990.00        0.00000
    991.00        0.00000
    992.00        0.00000
    993.00        0.00000
    994.00        0.00000
    995.00        0.00000
    996.00        0.00000
    997.00        0.00000
    998.00        0.00000
    999.00        0.00000
   1000.00        0.00000
   1001.00        0.00000
   1002.00        0.00000
   1003.00        0.00000
   1004.00        0.00000
   1005.00        0.00000
   1006.00        0.00000
   1007.00        0.00000
   1008.00        0.00000
   1009.00        0.00000
   1010.00        0.00000
   1011.00        0.00000
   1012.00        0.00000
   1013.00        0.00000
   1014.00        0.00000
   1015.00        0.00000
   1016.00        0.00000
   1017.00        0.00000
   1018.00        0.00000
   1019.00        0.00000
   1020.00        0.00000
   1021.00        0.00000
   1022.00        0.00000
   1023.00        0.00000
   1024.00        0.00000
   1025.00        0.00000
   1026.00        0.00000
   1027.00        0.00000
   1028.00        0.00000
   1029.00        0.00000
   1030.00        0.00000
   1031.00        0.00000
   1032.00        0.00000
   1033.00        0.00000
   1034.00        0.00000
   1035.00        0.00000
   1036.00        0.00000
   1037.00        0.00000
   1038.00        0.00000
   1039.00        0.00000
   1040.00        0.00000
   1041.00        0.00000
   1042.00        0.00000
   1043.00        0.00000
   1044.00        0.00000
   1045.00        0.00000
   1046.00        0.00000
   1047.00        0.00000
   1048.00        0.00000
   1049.00        0.00000
   1050.00        0.00000
   1051.00        0.00000
   1052.00        0.00000
   1053.00        0.00000
   1054.00        0.00000
   1055.00        0.00000
   1056.00        0.00000
   1057.00        0.00000
   1058.00        0.00000
   1059.00        0.00000
   1060.00        0.00000
   1061.00        0.00000
   1062.00        0.00000
   1063.00        0.00000
   1064.00        0.00000
   1065.00        0.00000
   1066.00        0.00000
   1067.00        0.00000
   1068.00        0.00000
   1069.00        0.00000
   1070.00        0.00000
   1071.00        0.00000
   1072.00        0.00000
   1073.00        0.00000
   1074.00        0.00000
   1075.00        0.00000
   1076.00        0.00000
   1077.00        0.00000
   1078.00        0.00000
   1079.00        0.00000
   1080.00        0.00000
   1081.00        0.00000
   1082.00        0.00000
   1083.00        0.00000
   1084.00        0.00000
   1085.00        0.00000
   1086.00        0.00000
   1087.00        0.00000
   1088.00        0.00000
   1089.00        0.00000
   1090.00        0.00000
   1091.00        0.00000
   1092.00        0.00000
   1093.00        0.00000
   1094.00        0.00000
   1095.00        0.00000
   1096.00        0.00000
   1097.00        0.00000
   1098.00        0.00000
   1099.00        0.00000
   1100.00        0.00000
   1101.00        0.00000
   1102.00        0.00000
   1103.00        0.00000
   1104.00        0.00000
   1105.00        0.00000
   1106.00        0.00000
   1107.00        0.00000
   1108.00        0.00000
   1109.00        0.00000
   1110.00        0.00000
   1111.00        0.00000
   1112.00        0.00000
   1113.00        0.00000
   1114.00        0.00000
   1115.00        0.00000
   1116.00        0.00000
   1117.00        0.00000
   1118.00        0.00000
   1119.00        0.00000
   1120.00        0.00000
   1121.00        0.00000
   1122.00        0.00000
   1123.00        0.00000
   1124.00        0.00000
   1125.00        0.00000
   1126.00        0.00000
   1127.00        0.00000
   1128.00        0.00000
   1129.00        0.00000
   1130.00        0.00000
   1131.00        0.00000
   1132.00        0.00000
   1133.00        0.00000
   1134.00        0.00000
   1135.00        0.00000
   1136.00        0.00000
   1137.00        0.00000
   1138.00        0.00000
   1139.00        0.00000
   1140.00        0.00000
   1141.00        0.00000
   1142.00        0.00000
   1143.00        0.00000
   1144.00        0.00000
   1145.00        0.00000
   1146.00        0.00000
   1147.00        0.00000
   1148.00        0.00000
   1149.00        0.00000
   1150.00        0.00000
   1151.00        0.00000
   1152.00        0.00000
   1153.00        0.00000
   1154.00        0.00000
   1155.00        0.00000
   1156.00        0.00000
   1157.00        0.00000
   1158.00        0.00000
   1159.00        0.00000
   1160.00        0.00000
   1161.00        0.00000
   1162.00        0.00000
   1163.00        0.00000
   1164.00        0.00000
   1165.00        0.00000
   1166.00        0.00000
   1167.00        0.00000
   1168.00        0.00000
   1169.00        0.00000
   1170.00        0.00000
   1171.00        0.00000
   1172.00        0.00000
   1173.00        0.00000
   1174.00        0.00000
   1175.00        0.00000
   1176.00        0.00000
   1177.00        0.00000
   1178.00        0.00000
   1179.00        0.00000
   1180.00        0.00000
   1181.00        0.00000
   1182.00        0.00000
   1183.00        0.00000
   1184.00        0.00000
   1185.00        0.00000
   1186.00        0.00000
   1187.00        0.00000
   1188.00        0.00000
   1189.00        0.00000
   1190.00        0.00000
   1191.00        0.00000
   1192.00        0.00000
   1193.00        0.00000
   1194.00        0.00000
   1195.00        0.00000
   1196.00        0.00000
   1197.00        0.00000
   1198.00        0.00000
   1199.00        0.00000
   1200.00        0.00000
   1201.00        0.00000
   1202.00        0.00000
   1203.00        0.00000
   1204.00        0.00000
   1205.00        0.00000
   1206.00        0.00000
   1207.00        0.00000
   1208.00        0.00000
   1209.00        0.00000
   1210.00        0.00000
   1211.00        0.00000
   1212.00        0.00000
   1213.00        0.00000
   1214.00        0.00000
   1215.00        0.00000
   1216.00        0.00000
   1217.00        0.00000
   1218.00        0.00000
   1219.00        0.00000
   1220.00        0.00000
   1221.00        0.00000
   1222.00        0.00000
   1223.00        0.00000
   1224.00        0.00000
   1225.00        0.00000
   1226.00        0.00000
   1227.00        0.00000
   1228.00        0.00000
   1229.00        0.00000
   1230.00        0.00000
   1231.00        0.00000
   1232.00        0.00000
   1233.00        0.00000
   1234.00        0.00000
   1235.00        0.00000
   1236.00        0.00000
   1237.00        0.00000
   1238.00        0.00000
   1239.00        0.00000
   1240.00        0.00000
   1241.00        0.00000
   1242.00        0.00000
   1243.00        0.00000
   1244.00        0.00000
   1245.00        0.00000
   1246.00        0.00000
   1247.00        0.00000
   1248.00        0.00000
   1249.00        0.00000
   1250.00        0.00000
   1251.00        0.00000
   1252.00        0.00000
   1253.00        0.00000
   1254.00        0.00000
   1255.00        0.00000
   1256.00        0.00000
   1257.00        0.00000
   1258.00        0.00000
   1259.00        0.00000
   1260.00        0.00000
   1261.00        0.00000
   1262.00        0.00000
   1263.00        0.00000
   1264.00        0.00000
   1265.00        0.00000
   1266.00        0.00000
   1267.00        0.00000
   1268.00        0.00000
   1269.00        0.00000
   1270.00        0.00000
   1271.00        0.00000
   1272.00        0.00000
   1273.00        0.00000
   1274.00        0.00000
   1275.00        0.00000
   1276.00        0.00000
   1277.00        0.00000
   1278.00        0.00000
   1279.00        0.00000
   1280.00        0.00000
   1281.00        0.00000
   1282.00        0.00000
   1283.00        0.00000
   1284.00        0.00000
   1285.00        0.00000
   1286.00        0.00000
   1287.00        0.00000
   1288.00        0.00000
   1289.00        0.00000
   1290.00        0.00000
   1291.00        0.00000
   1292.00        0.00000
   1293.00        0.00000
   1294.00        0.00000
   1295.00        0.00000
   1296.00        0.00000
   1297.00        0.00000
   1298.00        0.00000
   1299.00        0.00000
   1300.00        0.00000
   1301.00        0.00000
   1302.00        0.00000
   1303.00        0.00000
   1304.00        0.00000
   1305.00        0.00000
   1306.00        0.00000
   1307.00        0.00000
   1308.00        0.00000
   1309.00        0.00000
   1310.00        0.00000
   1311.00        0.00000
   1312.00        0.00000
   1313.00        0.00000
   1314.00        0.00000
   1315.00        0.00000
   1316.00        0.00000
   1317.00        0.00000
   1318.00        0.00000
   1319.00        0.00000
   1320.00        0.00000
   1321.00        0.00000
   1322.00        0.00000
   1323.00        0.00000
   1324.00        0.00000
   1325.00        0.00000
   1326.00        0.00000
   1327.00        0.00000
   1328.00        0.00000
   1329.00        0.00000
   1330.00        0.00000
   1331.00        0.00000
   1332.00        0.00000
   1333.00        0.00000
   1334.00        0.00000
   1335.00        0.00000
   1336.00        0.00000
   1337.00        0.00000
   1338.00        0.00000
   1339.00        0.00000
   1340.00        0.00000
   1341.00        0.00000
   1342.00        0.00000
   1343.00        0.00000
   1344.00        0.00000
   1345.00        0.00000
   1346.00        0.00000
   1347.00        0.00000
   1348.00        0.00000
   1349.00        0.00000
   1350.00        0.00000
   1351.00        0.00000
   1352.00        0.00000
   1353.00        0.00000
   1354.00        0.00000
   1355.00        0.00000
   1356.00        0.00000
   1357.00        0.00000
   1358.00        0.00000
   1359.00        0.00000
   1360.00        0.00000
   1361.00        0.00000
   1362.00        0.00000
   1363.00        0.00000
   1364.00        0.00000
   1365.00        0.00000
   1366.00        0.00000
   1367.00        0.00000
   1368.00        0.00000
   1369.00        0.00000
   1370.00        0.00000
   1371.00        0.00000
   1372.00        0.00000
   1373.00        0.00000
   1374.00        0.00000
   1375.00        0.00000
   1376.00        0.00000
   1377.00        0.00000
   1378.00        0.00000
   1379.00        0.00000
   1380.00        0.00000
   1381.00        0.00000
   1382.00        0.00000
   1383.00        0.00000
   1384.00        0.00000
   1385.00        0.00000
   1386.00        0.00000
   1387.00        0.00000
   1388.00        0.00000
   1389.00        0.00000
   1390.00        0.00000
   1391.00        0.00000
   1392.00        0.00000
   1393.00        0.00000
   1394.00        0.00000
   1395.00        0.00000
   1396.00        0.00000
   1397.00        0.00000
   1398.00        0.00000
   1399.00        0.00000
   1400.00        0.00000
   1401.00        0.00000
   1402.00        0.00000
   1403.00        0.00000
   1404.00        0.00000
   1405.00        0.00000
   1406.00        0.00000
   1407.00        0.00000
   1408.00        0.00000
   1409.00        0.00000
   1410.00        0.00000
   1411.00        0.00000
   1412.00        0.00000
   1413.00        0.00000
   1414.00        0.00000
   1415.00        0.00000
   1416.00        0.00000
   1417.00        0.00000
   1418.00        0.00000
   1419.00        0.00000
   1420.00        0.00000
   1421.00        0.00000
   1422.00        0.00000
   1423.00        0.00000
   1424.00        0.00000
   1425.00        0.00000
   1426.00        0.00000
   1427.00        0.00000
   1428.00        0.00000
   1429.00        0.00000
   1430.00        0.00000
   1431.00        0.00000
   1432.00        0.00000
   1433.00        0.00000
   1434.00        0.00000
   1435.00        0.00000
   1436.00        0.00000
   1437.00        0.00000
   1438.00        0.00000
   1439.00        0.00000
   1440.00        0.00000
   1441.00        0.00000
   1442.00        0.00000
   1443.00        0.00000
   1444.00        0.00000
   1445.00        0.00000
   1446.00        0.00000
   1447.00        0.00000
   1448.00        0.00000
   1449.00        0.00000
   1450.00        0.00000
   1451.00        0.00000
   1452.00        0.00000
   1453.00        0.00000
   1454.00        0.00000
   1455.00        0.00000
   1456.00        0.00000
   1457.00        0.00000
   1458.00        0.00000
   1459.00        0.00000
   1460.00        0.00000
   1461.00        0.00000
   1462.00        0.00000
   1463.00        0.00000
   1464.00        0.00000
   1465.00        0.00000
   1466.00        0.00000
   1467.00        0.00000
   1468.00        0.00000
   1469.00        0.00000
   1470.00        0.00000
   1471.00        0.00000
   1472.00        0.00000
   1473.00        0.00000
   1474.00        0.00000
   1475.00        0.00000
   1476.00        0.00000
   1477.00        0.00000
   1478.00        0.00000
   1479.00        0.00000
   1480.00        0.00000
   1481.00        0.00000
   1482.00        0.00000
   1483.00        0.00000
   1484.00        0.00000
   1485.00        0.00000
   1486.00        0.00000
   1487.00        0.00000
   1488.00        0.00000
   1489.00        0.00000
   1490.00        0.00000
   1491.00        0.00000
   1492.00        0.00000
   1493.00        0.00000
   1494.00        0.00000
   1495.00        0.00000
   1496.00        0.00000
   1497.00        0.00000
   1498.00        0.00000
   1499.00        0.00000
   1500.00        0.00000
   1501.00        0.00000
   1502.00        0.00000
   1503.00        0.00000
   1504.00        0.00000
   1505.00        0.00000
   1506.00        0.00000
   1507.00        0.00000
   1508.00        0.00000
   1509.00        0.00000
   1510.00        0.00000
   1511.00        0.00000
   1512.00        0.00000
   1513.00        0.00000
   1514.00        0.00000
   1515.00        0.00000
   1516.00        0.00000
   1517.00        0.00000
   1518.00        0.00000
   1519.00        0.00000
   1520.00        0.00000
   1521.00        0.00000
   1522.00        0.00000
   1523.00        0.00000
   1524.00        0.00000
   1525.00        0.00000
   1526.00        0.00000
   1527.00        0.00000
   1528.00        0.00000
   1529.00        0.00000
   1530.00        0.00000
   1531.00        0.00000
   1532.00        0.00000
   1533.00        0.00000
   1534.00        0.00000
   1535.00        0.00000
   1536.00        0.00000
   1537.00        0.00000
   1538.00        0.00000
   1539.00        0.00000
   1540.00        0.00000
   1541.00        0.00000
   1542.00        0.00000
   1543.00        0.00000
   1544.00        0.00000
   1545.00        0.00000
   1546.00        0.00000
   1547.00        0.00000
   1548.00        0.00000
   1549.00        0.00000
   1550.00        0.00000
   1551.00        0.00000
   1552.00        0.00000
   1553.00        0.00000
   1554.00        0.00000
   1555.00        0.00000
   1556.00        0.00000
   1557.00        0.00000
   1558.00        0.00000
   1559.00        0.00000
   1560.00        0.00000
   1561.00        0.00000
   1562.00        0.00000
   1563.00        0.00000
   1564.00        0.00000
   1565.00        0.00000
   1566.00        0.00000
   1567.00        0.00000
   1568.00        0.00000
   1569.00        0.00000
   1570.00        0.00000
   1571.00        0.00000
   1572.00        0.00000
   1573.00        0.00000
   1574.00        0.00000
   1575.00        0.00000
   1576.00        0.00000
   1577.00        0.00000
   1578.00        0.00000
   1579.00        0.00000
   1580.00        0.00000
   1581.00        0.00000
   1582.00        0.00000
   1583.00        0.00000
   1584.00        0.00000
   1585.00        0.00001
   1586.00        0.00003
   1587.00        0.00006
   1588.00        0.00008
   1589.00        0.00011
   1590.00        0.00015
   1591.00        0.00018
   1592.00        0.00020
   1593.00        0.00022
   1594.00        0.00024
   1595.00        0.00024
   1596.00        0.00025
   1597.00        0.00025
   1598.00        0.00026
   1599.00        0.00027
   1600.00        0.00029
   1601.00        0.00032
   1602.00        0.00036
   1603.00        0.00040
   1604.00        0.00045
   1605.00        0.00050
   1606.00        0.00055
   1607.00        0.00059
   1608.00        0.00063
   1609.00        0.00067
   1610.00        0.00070
   1611.00        0.00074
   1612.00        0.00078
   1613.00        0.00083
   1614.00        0.00089
   1615.00        0.00095
   1616.00        0.00102
   1617.00        0.00109
   1618.00        0.00117
   1619.00        0.00125
   1620.00        0.00134
   1621.00        0.00144
   1622.00        0.00154
   1623.00        0.00166
   1624.00        0.00179
   1625.00        0.00193
   1626.00        0.00207
   1627.00        0.00223
   1628.00        0.00238
   1629.00        0.00255
   1630.00        0.00272
   1631.00        0.00289
   1632.00        0.00308
   1633.00        0.00328
   1634.00        0.00349
   1635.00        0.00371
   1636.00        0.00394
   1637.00        0.00419
   1638.00        0.00445
   1639.00        0.00472
   1640.00        0.00501
   1641.00        0.00532
   1642.00        0.00564
   1643.00        0.00598
   1644.00        0.00635
   1645.00        0.00674
   1646.00        0.00715
   1647.00        0.00758
   1648.00        0.00803
   1649.00        0.00850
   1650.00        0.00899
   1651.00        0.00950
   1652.00        0.01004
   1653.00        0.01060
   1654.00        0.01121
   1655.00        0.01185
   1656.00        0.01254
   1657.00        0.01327
   1658.00        0.01403
   1659.00        0.01484
   1660.00        0.01569
   1661.00        0.01657
   1662.00        0.01751
   1663.00        0.01849
   1664.00        0.01952
   1665.00        0.02060
   1666.00        0.02174
   1667.00        0.02295
   1668.00        0.02422
   1669.00        0.02556
   1670.00        0.02697
   1671.00        0.02846
   1672.00        0.03003
   1673.00        0.03168
   1674.00        0.03341
   1675.00        0.03525
   1676.00        0.03718
   1677.00        0.03921
   1678.00        0.04136
   1679.00        0.04362
   1680.00        0.04601
   1681.00        0.04854
   1682.00        0.05120
   1683.00        0.05401
   1684.00        0.05697
   1685.00        0.06008
   1686.00        0.06336
   1687.00        0.06679
   1688.00        0.07040
   1689.00        0.07418
   1690.00        0.07814
   1691.00        0.08227
   1692.00        0.08658
   1693.00        0.09107
   1694.00        0.09574
   1695.00        0.10058
   1696.00        0.10559
   1697.00        0.11074
   1698.00        0.11605
   1699.00        0.12150
   1700.00        0.12706
   1701.00        0.13272
   1702.00        0.13847
   1703.00        0.14428
   1704.00        0.15012
   1705.00        0.15599
   1706.00        0.16185
   1707.00        0.16770
   1708.00        0.17351
   1709.00        0.17928
   1710.00        0.18500
   1711.00        0.19067
   1712.00        0.19629
   1713.00        0.20186
   1714.00        0.20736
   1715.00        0.21282
   1716.00        0.21822
   1717.00        0.22357
   1718.00        0.22886
   1719.00        0.23410
   1720.00        0.23931
   1721.00        0.24448
   1722.00        0.24964
   1723.00        0.25478
   1724.00        0.25991
   1725.00        0.26503
   1726.00        0.27016
   1727.00        0.27528
   1728.00        0.28040
   1729.00        0.28549
   1730.00        0.29056
   1731.00        0.29557
   1732.00        0.30052
   1733.00        0.30538
   1734.00        0.31014
   1735.00        0.31480
   1736.00        0.31935
   1737.00        0.32380
   1738.00        0.32816
   1739.00        0.33245
   1740.00        0.33667
   1741.00        0.34084
   1742.00        0.34497
   1743.00        0.34902
   1744.00        0.35298
   1745.00        0.35683
   1746.00        0.36052
   1747.00        0.36403
   1748.00        0.36729
   1749.00        0.37029
   1750.00        0.37301
   1751.00        0.37544
   1752.00        0.37758
   1753.00        0.37945
   1754.00        0.38107
   1755.00        0.38244
   1756.00        0.38359
   1757.00        0.38451
   1758.00        0.38520
   1759.00        0.38563
   1760.00        0.38580
   1761.00        0.38566
   1762.00        0.38518
   1763.00        0.38436
   1764.00        0.38319
   1765.00        0.38168
   1766.00        0.37986
   1767.00        0.37777
   1768.00        0.37546
   1769.00        0.37300
   1770.00        0.37043
   1771.00        0.36781
   1772.00        0.36518
   1773.00        0.36256
   1774.00        0.35997
   1775.00        0.35741
   1776.00        0.35487
   1777.00        0.35233
   1778.00        0.34980
   1779.00        0.34727
   1780.00        0.34473
   1781.00        0.34220
   1782.00        0.33970
   1783.00        0.33724
   1784.00        0.33486
   1785.00        0.33260
   1786.00        0.33046
   1787.00        0.32847
   1788.00        0.32660
   1789.00        0.32485
   1790.00        0.32316
   1791.00        0.32149
   1792.00        0.31977
   1793.00        0.31794
   1794.00        0.31592
   1795.00        0.31367
   1796.00        0.31116
   1797.00        0.30836
   1798.00        0.30525
   1799.00        0.30184
   1800.00        0.29813
   1801.00        0.29415
   1802.00        0.28991
   1803.00        0.28542
   1804.00        0.28072
   1805.00        0.27582
   1806.00        0.27074
   1807.00        0.26550
   1808.00        0.26012
   1809.00        0.25460
   1810.00        0.24897
   1811.00        0.24326
   1812.00        0.23751
   1813.00        0.23176
   1814.00        0.22606
   1815.00        0.22043
   1816.00        0.21493
   1817.00        0.20960
   1818.00        0.20446
   1819.00        0.19954
   1820.00        0.19486
   1821.00        0.19042
   1822.00        0.18625
   1823.00        0.18232
   1824.00        0.17863
   1825.00        0.17518
   1826.00        0.17192
   1827.00        0.16883
   1828.00        0.16589
   1829.00        0.16306
   1830.00        0.16031
   1831.00        0.15759
   1832.00        0.15488
   1833.00        0.15211
   1834.00        0.14924
   1835.00        0.14623
   1836.00        0.14304
   1837.00        0.13967
   1838.00        0.13613
   1839.00        0.13245
   1840.00        0.12871
   1841.00        0.12498
   1842.00        0.12136
   1843.00        0.11793
   1844.00        0.11479
   1845.00        0.11200
   1846.00        0.10960
   1847.00        0.10762
   1848.00        0.10603
   1849.00        0.10478
   1850.00        0.10380
   1851.00        0.10299
   1852.00        0.10222
   1853.00        0.10142
   1854.00        0.10051
   1855.00        0.09946
   1856.00        0.09831
   1857.00        0.09712
   1858.00        0.09597
   1859.00        0.09498
   1860.00        0.09422
   1861.00        0.09374
   1862.00        0.09355
   1863.00        0.09357
   1864.00        0.09376
   1865.00        0.09402
   1866.00        0.09428
   1867.00        0.09452
   1868.00        0.09473
   1869.00        0.09495
   1870.00        0.09521
   1871.00        0.09553
   1872.00        0.09589
   1873.00        0.09623
   1874.00        0.09648
   1875.00        0.09655
   1876.00        0.09640
   1877.00        0.09603
   1878.00        0.09546
   1879.00        0.09480
   1880.00        0.09413
   1881.00        0.09355
   1882.00        0.09317
   1883.00        0.09304
   1884.00        0.09325
   1885.00        0.09382
   1886.00        0.09482
   1887.00        0.09624
   1888.00        0.09809
   1889.00        0.10031
   1890.00        0.10280
   1891.00        0.10541
   1892.00        0.10798
   1893.00        0.11036
   1894.00        0.11242
   1895.00        0.11415
   1896.00        0.11556
   1897.00        0.11678
   1898.00        0.11797
   1899.00        0.11928
   1900.00        0.12087
   1901.00        0.12277
   1902.00        0.12495
   1903.00        0.12727
   1904.00        0.12951
   1905.00        0.13139
   1906.00        0.13265
   1907.00        0.13304
   1908.00        0.13242
   1909.00        0.13072
   1910.00        0.12800
   1911.00        0.12445
   1912.00        0.12023
   1913.00        0.11566
   1914.00        0.11098
   1915.00        0.10647
   1916.00        0.10232
   1917.00        0.09870
   1918.00        0.09570
   1919.00        0.09340
   1920.00        0.09181
   1921.00        0.09098
   1922.00        0.09096
   1923.00        0.09185
   1924.00        0.09376
   1925.00        0.09685
   1926.00        0.10126
   1927.00        0.10712
   1928.00        0.11458
   1929.00        0.12364
   1930.00        0.13433
   1931.00        0.14646
   1932.00        0.15987
   1933.00        0.17421
   1934.00        0.18907
   1935.00        0.20400
   1936.00        0.21852
   1937.00        0.23216
   1938.00        0.24446
   1939.00        0.25501
   1940.00        0.26351
   1941.00        0.26972
   1942.00        0.27352
   1943.00        0.27482
   1944.00        0.27372
   1945.00        0.27026
   1946.00        0.26470
   1947.00        0.25725
   1948.00        0.24824
   1949.00        0.23808
   1950.00        0.22718
   1951.00        0.21602
   1952.00        0.20507
   1953.00        0.19479
   1954.00        0.18558
   1955.00        0.17778
   1956.00        0.17162
   1957.00        0.16721
   1958.00        0.16458
   1959.00        0.16363
   1960.00        0.16422
   1961.00        0.16618
   1962.00        0.16934
   1963.00        0.17357
   1964.00        0.17879
   1965.00        0.18496
   1966.00        0.19202
   1967.00        0.19991
   1968.00        0.20843
   1969.00        0.21735
   1970.00        0.22631
   1971.00        0.23487
   1972.00        0.24262
   1973.00        0.24907
   1974.00        0.25393
   1975.00        0.25690
   1976.00        0.25795
   1977.00        0.25708
   1978.00        0.25455
   1979.00        0.25061
   1980.00        0.24566
   1981.00        0.24005
   1982.00        0.23411
   1983.00        0.22815
   1984.00        0.22236
   1985.00        0.21693
   1986.00        0.21192
   1987.00        0.20741
   1988.00        0.20341
   1989.00        0.19996
   1990.00        0.19704
   1991.00        0.19470
   1992.00        0.19294
   1993.00        0.19181
   1994.00        0.19132
   1995.00        0.19149
   1996.00        0.19227
   1997.00        0.19363
   1998.00        0.19545
   1999.00        0.19760
   2000.00        0.19994
   2001.00        0.20233
   2002.00        0.20462
   2003.00        0.20670
   2004.00        0.20845
   2005.00        0.20977
   2006.00        0.21061
   2007.00        0.21092
   2008.00        0.21067
   2009.00        0.20987
   2010.00        0.20853
   2011.00        0.20668
   2012.00        0.20437
   2013.00        0.20165
   2014.00        0.19859
   2015.00        0.19528
   2016.00        0.19182
   2017.00        0.18834
   2018.00        0.18499
   2019.00        0.18196
   2020.00        0.17944
   2021.00        0.17765
   2022.00        0.17674
   2023.00        0.17689
   2024.00        0.17818
   2025.00        0.18066
   2026.00        0.18424
   2027.00        0.18886
   2028.00        0.19432
   2029.00        0.20047
   2030.00        0.20709
   2031.00        0.21402
   2032.00        0.22111
   2033.00        0.22823
   2034.00        0.23531
   2035.00        0.24231
   2036.00        0.24917
   2037.00        0.25583
   2038.00        0.26223
   2039.00        0.26827
   2040.00        0.27384
   2041.00        0.27874
   2042.00        0.28280
   2043.00        0.28583
   2044.00        0.28761
   2045.00        0.28800
   2046.00        0.28685
   2047.00        0.28416
   2048.00        0.27994
   2049.00        0.27434
   2050.00        0.26754
   2051.00        0.25976
   2052.00        0.25121
   2053.00        0.24209
   2054.00        0.23254
   2055.00        0.22271
   2056.00        0.21267
   2057.00        0.20250
   2058.00        0.19230
   2059.00        0.18212
   2060.00        0.17207
   2061.00        0.16222
   2062.00        0.15268
   2063.00        0.14354
   2064.00        0.13495
   2065.00        0.12693
   2066.00        0.11959
   2067.00        0.11289
   2068.00        0.10682
   2069.00        0.10129
   2070.00        0.09620
   2071.00        0.09140
   2072.00        0.08673
   2073.00        0.08199
   2074.00        0.07701
   2075.00        0.07159
   2076.00        0.06556
   2077.00        0.05885
   2078.00        0.05139
   2079.00        0.04325
   2080.00        0.03451
   2081.00        0.02539
   2082.00        0.01609
   2083.00        0.00691
   2084.00       -0.00182
   2085.00       -0.00986
   2086.00       -0.01692
   2087.00       -0.02286
   2088.00       -0.02759
   2089.00       -0.03114
   2090.00       -0.03364
   2091.00       -0.03532
   2092.00       -0.03642
   2093.00       -0.03723
   2094.00       -0.03797
   2095.00       -0.03881
   2096.00       -0.03982
   2097.00       -0.04096
   2098.00       -0.04208
   2099.00       -0.04296
   2100.00       -0.04337
   2101.00       -0.04308
   2102.00       -0.04191
   2103.00       -0.03984
   2104.00       -0.03692
   2105.00       -0.03334
   2106.00       -0.02938
   2107.00       -0.02536
   2108.00       -0.02157
   2109.00       -0.01829
   2110.00       -0.01566
   2111.00       -0.01375
   2112.00       -0.01251
   2113.00       -0.01183
   2114.00       -0.01153
   2115.00       -0.01145
   2116.00       -0.01148
   2117.00       -0.01154
   2118.00       -0.01164
   2119.00       -0.01183
   2120.00       -0.01220
   2121.00       -0.01286
   2122.00       -0.01390
   2123.00       -0.01535
   2124.00       -0.01719
   2125.00       -0.01927
   2126.00       -0.02142
   2127.00       -0.02336
   2128.00       -0.02481
   2129.00       -0.02551
   2130.00       -0.02520
   2131.00       -0.02376
   2132.00       -0.02106
   2133.00       -0.01715
   2134.00       -0.01215
   2135.00       -0.00627
   2136.00        0.00021
   2137.00        0.00695
   2138.00        0.01356
   2139.00        0.01964
   2140.00        0.02482
   2141.00        0.02873
   2142.00        0.03115
   2143.00        0.03185
   2144.00        0.03078
   2145.00        0.02796
   2146.00        0.02352
   2147.00        0.01765
   2148.00        0.01063
   2149.00        0.00273
   2150.00       -0.00575
   2151.00       -0.01453
   2152.00       -0.02335
   2153.00       -0.03200
   2154.00       -0.04027
   2155.00       -0.04804
   2156.00       -0.05520
   2157.00       -0.06161
   2158.00       -0.06725
   2159.00       -0.07206
   2160.00       -0.07609
   2161.00       -0.07932
   2162.00       -0.08190
   2163.00       -0.08396
   2164.00       -0.08566
   2165.00       -0.08720
   2166.00       -0.08876
   2167.00       -0.09048
   2168.00       -0.09247
   2169.00       -0.09476
   2170.00       -0.09733
   2171.00       -0.10010
   2172.00       -0.10291
   2173.00       -0.10555
   2174.00       -0.10780
   2175.00       -0.10942
   2176.00       -0.11021
   2177.00       -0.10997
   2178.00       -0.10867
   2179.00       -0.10640
   2180.00       -0.10333
   2181.00       -0.09980
   2182.00       -0.09617
   2183.00       -0.09287
   2184.00       -0.09029
   2185.00       -0.08874
   2186.00       -0.08840
   2187.00       -0.08935
   2188.00       -0.09148
   2189.00       -0.09466
   2190.00       -0.09858
   2191.00       -0.10292
   2192.00       -0.10737
   2193.00       -0.11164
   2194.00       -0.11548
   2195.00       -0.11871
   2196.00       -0.12126
   2197.00       -0.12308
   2198.00       -0.12421
   2199.00       -0.12473
   2200.00       -0.12473
   2201.00       -0.12427
   2202.00       -0.12344
   2203.00       -0.12228
   2204.00       -0.12082
   2205.00       -0.11907
   2206.00       -0.11704
   2207.00       -0.11473
   2208.00       -0.11218
   2209.00       -0.10948
   2210.00       -0.10674
   2211.00       -0.10411
   2212.00       -0.10177
   2213.00       -0.09986
   2214.00       -0.09852
   2215.00       -0.09780
   2216.00       -0.09770
   2217.00       -0.09814
   2218.00       -0.09898
   2219.00       -0.10006
   2220.00       -0.10120
   2221.00       -0.10221
   2222.00       -0.10298
   2223.00       -0.10335
   2224.00       -0.10328
   2225.00       -0.10270
   2226.00       -0.10160
   2227.00       -0.09995
   2228.00       -0.09774
   2229.00       -0.09497
   2230.00       -0.09159
   2231.00       -0.08761
   2232.00       -0.08301
   2233.00       -0.07781
   2234.00       -0.07206
   2235.00       -0.06584
   2236.00       -0.05931
   2237.00       -0.05261
   2238.00       -0.04595
   2239.00       -0.03956
   2240.00       -0.03362
   2241.00       -0.02831
   2242.00       -0.02373
   2243.00       -0.01994
   2244.00       -0.01690
   2245.00       -0.01457
   2246.00       -0.01279
   2247.00       -0.01140
   2248.00       -0.01022
   2249.00       -0.00907
   2250.00       -0.00780
   2251.00       -0.00627
   2252.00       -0.00438
   2253.00       -0.00208
   2254.00        0.00068
   2255.00        0.00388
   2256.00        0.00752
   2257.00        0.01154
   2258.00        0.01588
   2259.00        0.02051
   2260.00        0.02534
   2261.00        0.03034
   2262.00        0.03546
   2263.00        0.04070
   2264.00        0.04602
   2265.00        0.05145
   2266.00        0.05696
   2267.00        0.06256
   2268.00        0.06824
   2269.00        0.07399
   2270.00        0.07975
   2271.00        0.08549
   2272.00        0.09111
   2273.00        0.09655
   2274.00        0.10172
   2275.00        0.10656
   2276.00        0.11105
   2277.00        0.11516
   2278.00        0.11893
   2279.00        0.12242
   2280.00        0.12574
   2281.00        0.12899
   2282.00        0.13223
   2283.00        0.13553
   2284.00        0.13888
   2285.00        0.14225
   2286.00        0.14552
   2287.00        0.14859
   2288.00        0.15132
   2289.00        0.15360
   2290.00        0.15535
   2291.00        0.15650
   2292.00        0.15708
   2293.00        0.15708
   2294.00        0.15659
   2295.00        0.15565
   2296.00        0.15435
   2297.00        0.15271
   2298.00        0.15077
   2299.00        0.14853
   2300.00        0.14599
   2301.00        0.14309
   2302.00        0.13980
   2303.00        0.13607
   2304.00        0.13187
   2305.00        0.12717
   2306.00        0.12198
   2307.00        0.11632
   2308.00        0.11028
   2309.00        0.10393
   2310.00        0.09737
   2311.00        0.09070
   2312.00        0.08401
   2313.00        0.07738
   2314.00        0.07088
   2315.00        0.06455
   2316.00        0.05843
   2317.00        0.05261
   2318.00        0.04714
   2319.00        0.04210
   2320.00        0.03754
   2321.00        0.03356
   2322.00        0.03018
   2323.00        0.02743
   2324.00        0.02527
   2325.00        0.02363
   2326.00        0.02239
   2327.00        0.02137
   2328.00        0.02037
   2329.00        0.01920
   2330.00        0.01765
   2331.00        0.01560
   2332.00        0.01294
   2333.00        0.00966
   2334.00        0.00579
   2335.00        0.00143
   2336.00       -0.00331
   2337.00       -0.00830
   2338.00       -0.01343
   2339.00       -0.01860
   2340.00       -0.02374
   2341.00       -0.02883
   2342.00       -0.03386
   2343.00       -0.03884
   2344.00       -0.04377
   2345.00       -0.04865
   2346.00       -0.05346
   2347.00       -0.05814
   2348.00       -0.06259
   2349.00       -0.06670
   2350.00       -0.07036
   2351.00       -0.07344
   2352.00       -0.07581
   2353.00       -0.07743
   2354.00       -0.07820
   2355.00       -0.07814
   2356.00       -0.07729
   2357.00       -0.07572
   2358.00       -0.07354
   2359.00       -0.07087
   2360.00       -0.06785
   2361.00       -0.06460
   2362.00       -0.06123
   2363.00       -0.05783
   2364.00       -0.05447
   2365.00       -0.05121
   2366.00       -0.04808
   2367.00       -0.04512
   2368.00       -0.04232
   2369.00       -0.03969
   2370.00       -0.03724
   2371.00       -0.03498
   2372.00       -0.03292
   2373.00       -0.03108
   2374.00       -0.02948
   2375.00       -0.02813
   2376.00       -0.02700
   2377.00       -0.02606
   2378.00       -0.02523
   2379.00       -0.02439
   2380.00       -0.02342
   2381.00       -0.02221
   2382.00       -0.02064
   2383.00       -0.01870
   2384.00       -0.01638
   2385.00       -0.01379
   2386.00       -0.01108
   2387.00       -0.00847
   2388.00       -0.00618
   2389.00       -0.00443
   2390.00       -0.00343
   2391.00       -0.00327
   2392.00       -0.00402
   2393.00       -0.00561
   2394.00       -0.00793
   2395.00       -0.01081
   2396.00       -0.01401
   2397.00       -0.01730
   2398.00       -0.02047
   2399.00       -0.02333
   2400.00       -0.02577
   2401.00       -0.02774
   2402.00       -0.02925
   2403.00       -0.03036
   2404.00       -0.03118
   2405.00       -0.03180
   2406.00       -0.03236
   2407.00       -0.03293
   2408.00       -0.03358
   2409.00       -0.03432
   2410.00       -0.03513
   2411.00       -0.03595
   2412.00       -0.03674
   2413.00       -0.03741
   2414.00       -0.03791
   2415.00       -0.03817
   2416.00       -0.03815
   2417.00       -0.03781
   2418.00       -0.03711
   2419.00       -0.03606
   2420.00       -0.03462
   2421.00       -0.03281
   2422.00       -0.03066
   2423.00       -0.02819
   2424.00       -0.02547
   2425.00       -0.02256
   2426.00       -0.01954
   2427.00       -0.01649
   2428.00       -0.01347
   2429.00       -0.01056
   2430.00       -0.00777
   2431.00       -0.00511
   2432.00       -0.00261
   2433.00       -0.00024
   2434.00        0.00198
   2435.00        0.00402
   2436.00        0.00583
   2437.00        0.00731
   2438.00        0.00833
   2439.00        0.00877
   2440.00        0.00849
   2441.00        0.00740
   2442.00        0.00541
   2443.00        0.00255
   2444.00       -0.00110
   2445.00       -0.00544
   2446.00       -0.01026
   2447.00       -0.01543
   2448.00       -0.02075
   2449.00       -0.02610
   2450.00       -0.03134
   2451.00       -0.03639
   2452.00       -0.04118
   2453.00       -0.04567
   2454.00       -0.04983
   2455.00       -0.05363
   2456.00       -0.05710
   2457.00       -0.06028
   2458.00       -0.06324
   2459.00       -0.06611
   2460.00       -0.06904
   2461.00       -0.07217
   2462.00       -0.07562
   2463.00       -0.07945
   2464.00       -0.08361
   2465.00       -0.08799
   2466.00       -0.09237
   2467.00       -0.09644
   2468.00       -0.09990
   2469.00       -0.10245
   2470.00       -0.10385
   2471.00       -0.10399
   2472.00       -0.10281
   2473.00       -0.10048
   2474.00       -0.09717
   2475.00       -0.09323
   2476.00       -0.08904
   2477.00       -0.08500
   2478.00       -0.08148
   2479.00       -0.07877
   2480.00       -0.07711
   2481.00       -0.07657
   2482.00       -0.07717
   2483.00       -0.07876
   2484.00       -0.08117
   2485.00       -0.08416
   2486.00       -0.08751
   2487.00       -0.09101
   2488.00       -0.09449
   2489.00       -0.09786
   2490.00       -0.10107
   2491.00       -0.10409
   2492.00       -0.10696
   2493.00       -0.10971
   2494.00       -0.11237
   2495.00       -0.11496
   2496.00       -0.11751
   2497.00       -0.12000
   2498.00       -0.12239
   2499.00       -0.12462
   2500.00       -0.12658
   2501.00       -0.12813
   2502.00       -0.12913
   2503.00       -0.12935
   2504.00       -0.12864
   2505.00       -0.12682
   2506.00       -0.12379
   2507.00       -0.11957
   2508.00       -0.11415
   2509.00       -0.10770
   2510.00       -0.10048
   2511.00       -0.09277
   2512.00       -0.08490
   2513.00       -0.07726
   2514.00       -0.07023
   2515.00       -0.06415
   2516.00       -0.05926
   2517.00       -0.05580
   2518.00       -0.05381
   2519.00       -0.05321
   2520.00       -0.05386
   2521.00       -0.05547
   2522.00       -0.05771
   2523.00       -0.06024
   2524.00       -0.06271
   2525.00       -0.06484
   2526.00       -0.06647
   2527.00       -0.06752
   2528.00       -0.06803
   2529.00       -0.06815
   2530.00       -0.06810
   2531.00       -0.06811
   2532.00       -0.06843
   2533.00       -0.06930
   2534.00       -0.07084
   2535.00       -0.07320
   2536.00       -0.07639
   2537.00       -0.08037
   2538.00       -0.08505
   2539.00       -0.09032
   2540.00       -0.09597
   2541.00       -0.10183
   2542.00       -0.10772
   2543.00       -0.11347
   2544.00       -0.11892
   2545.00       -0.12397
   2546.00       -0.12856
   2547.00       -0.13266
   2548.00       -0.13634
   2549.00       -0.13965
   2550.00       -0.14272
   2551.00       -0.14567
   2552.00       -0.14864
   2553.00       -0.15180
   2554.00       -0.15525
   2555.00       -0.15911
   2556.00       -0.16346
   2557.00       -0.16835
   2558.00       -0.17381
   2559.00       -0.17980
   2560.00       -0.18627
   2561.00       -0.19312
   2562.00       -0.20020
   2563.00       -0.20736
   2564.00       -0.21442
   2565.00       -0.22122
   2566.00       -0.22760
   2567.00       -0.23346
   2568.00       -0.23873
   2569.00       -0.24340
   2570.00       -0.24746
   2571.00       -0.25096
   2572.00       -0.25394
   2573.00       -0.25642
   2574.00       -0.25840
   2575.00       -0.25983
   2576.00       -0.26065
   2577.00       -0.26074
   2578.00       -0.25997
   2579.00       -0.25823
   2580.00       -0.25542
   2581.00       -0.25153
   2582.00       -0.24658
   2583.00       -0.24070
   2584.00       -0.23407
   2585.00       -0.22691
   2586.00       -0.21951
   2587.00       -0.21218
   2588.00       -0.20519
   2589.00       -0.19879
   2590.00       -0.19317
   2591.00       -0.18848
   2592.00       -0.18476
   2593.00       -0.18196
   2594.00       -0.17995
   2595.00       -0.17859
   2596.00       -0.17764
   2597.00       -0.17684
   2598.00       -0.17594
   2599.00       -0.17472
   2600.00       -0.17296
   2601.00       -0.17053
   2602.00       -0.16735
   2603.00       -0.16337
   2604.00       -0.15864
   2605.00       -0.15325
   2606.00       -0.14733
   2607.00       -0.14108
   2608.00       -0.13465
   2609.00       -0.12824
   2610.00       -0.12200
   2611.00       -0.11605
   2612.00       -0.11044
   2613.00       -0.10520
   2614.00       -0.10035
   2615.00       -0.09587
   2616.00       -0.09173
   2617.00       -0.08794
   2618.00       -0.08451
   2619.00       -0.08145
   2620.00       -0.07879
   2621.00       -0.07655
   2622.00       -0.07474
   2623.00       -0.07337
   2624.00       -0.07243
   2625.00       -0.07192
   2626.00       -0.07183
   2627.00       -0.07216
   2628.00       -0.07290
   2629.00       -0.07405
   2630.00       -0.07560
   2631.00       -0.07752
   2632.00       -0.07977
   2633.00       -0.08232
   2634.00       -0.08510
   2635.00       -0.08805
   2636.00       -0.09111
   2637.00       -0.09421
   2638.00       -0.09730
   2639.00       -0.10031
   2640.00       -0.10320
   2641.00       -0.10591
   2642.00       -0.10844
   2643.00       -0.11074
   2644.00       -0.11281
   2645.00       -0.11463
   2646.00       -0.11619
   2647.00       -0.11748
   2648.00       -0.11849
   2649.00       -0.11921
   2650.00       -0.11960
   2651.00       -0.11965
   2652.00       -0.11933
   2653.00       -0.11864
   2654.00       -0.11759
   2655.00       -0.11619
   2656.00       -0.11449
   2657.00       -0.11250
   2658.00       -0.11029
   2659.00       -0.10789
   2660.00       -0.10535
   2661.00       -0.10273
   2662.00       -0.10007
   2663.00       -0.09745
   2664.00       -0.09497
   2665.00       -0.09272
   2666.00       -0.09080
   2667.00       -0.08931
   2668.00       -0.08836
   2669.00       -0.08800
   2670.00       -0.08826
   2671.00       -0.08914
   2672.00       -0.09060
   2673.00       -0.09258
   2674.00       -0.09496
   2675.00       -0.09762
   2676.00       -0.10042
   2677.00       -0.10322
   2678.00       -0.10584
   2679.00       -0.10817
   2680.00       -0.11006
   2681.00       -0.11139
   2682.00       -0.11210
   2683.00       -0.11211
   2684.00       -0.11140
   2685.00       -0.10994
   2686.00       -0.10775
   2687.00       -0.10484
   2688.00       -0.10126
   2689.00       -0.09705
   2690.00       -0.09229
   2691.00       -0.08704
   2692.00       -0.08139
   2693.00       -0.07545
   2694.00       -0.06929
   2695.00       -0.06302
   2696.00       -0.05674
   2697.00       -0.05052
   2698.00       -0.04440
   2699.00       -0.03849
   2700.00       -0.03283
   2701.00       -0.02748
   2702.00       -0.02251
   2703.00       -0.01801
   2704.00       -0.01407
   2705.00       -0.01078
   2706.00       -0.00824
   2707.00       -0.00656
   2708.00       -0.00582
   2709.00       -0.00608
   2710.00       -0.00736
   2711.00       -0.00965
   2712.00       -0.01288
   2713.00       -0.01695
   2714.00       -0.02169
   2715.00       -0.02692
   2716.00       -0.03243
   2717.00       -0.03800
   2718.00       -0.04342
   2719.00       -0.04850
   2720.00       -0.05308
   2721.00       -0.05706
   2722.00       -0.06037
   2723.00       -0.06296
   2724.00       -0.06485
   2725.00       -0.06605
   2726.00       -0.06657
   2727.00       -0.06644
   2728.00       -0.06567
   2729.00       -0.06428
   2730.00       -0.06223
   2731.00       -0.05953
   2732.00       -0.05617
   2733.00       -0.05218
   2734.00       -0.04761
   2735.00       -0.04253
   2736.00       -0.03707
   2737.00       -0.03139
   2738.00       -0.02563
   2739.00       -0.01996
   2740.00       -0.01453
   2741.00       -0.00944
   2742.00       -0.00476
   2743.00       -0.00052
   2744.00        0.00329
   2745.00        0.00673
   2746.00        0.00988
   2747.00        0.01285
   2748.00        0.01574
   2749.00        0.01864
   2750.00        0.02163
   2751.00        0.02476
   2752.00        0.02805
   2753.00        0.03147
   2754.00        0.03500
   2755.00        0.03857
   2756.00        0.04211
   2757.00        0.04557
   2758.00        0.04888
   2759.00        0.05200
   2760.00        0.05489
   2761.00        0.05753
   2762.00        0.05994
   2763.00        0.06214
   2764.00        0.06414
   2765.00        0.06598
   2766.00        0.06765
   2767.00        0.06916
   2768.00        0.07044
   2769.00        0.07146
   2770.00        0.07213
   2771.00        0.07236
   2772.00        0.07207
   2773.00        0.07116
   2774.00        0.06959
   2775.00        0.06733
   2776.00        0.06437
   2777.00        0.06076
   2778.00        0.05659
   2779.00        0.05194
   2780.00        0.04694
   2781.00        0.04171
   2782.00        0.03638
   2783.00        0.03107
   2784.00        0.02586
   2785.00        0.02085
   2786.00        0.01608
   2787.00        0.01158
   2788.00        0.00736
   2789.00        0.00341
   2790.00       -0.00030
   2791.00       -0.00381
   2792.00       -0.00715
   2793.00       -0.01036
   2794.00       -0.01345
   2795.00       -0.01645
   2796.00       -0.01935
   2797.00       -0.02215
   2798.00       -0.02483
   2799.00       -0.02737
   2800.00       -0.02973
   2801.00       -0.03189
   2802.00       -0.03377
   2803.00       -0.03536
   2804.00       -0.03661
   2805.00       -0.03752
   2806.00       -0.03808
   2807.00       -0.03832
   2808.00       -0.03830
   2809.00       -0.03810
   2810.00       -0.03783
   2811.00       -0.03761
   2812.00       -0.03756
   2813.00       -0.03779
   2814.00       -0.03835
   2815.00       -0.03927
   2816.00       -0.04052
   2817.00       -0.04200
   2818.00       -0.04359
   2819.00       -0.04512
   2820.00       -0.04641
   2821.00       -0.04727
   2822.00       -0.04757
   2823.00       -0.04721
   2824.00       -0.04613
   2825.00       -0.04434
   2826.00       -0.04188
   2827.00       -0.03888
   2828.00       -0.03546
   2829.00       -0.03176
   2830.00       -0.02790
   2831.00       -0.02401
   2832.00       -0.02011
   2833.00       -0.01620
   2834.00       -0.01221
   2835.00       -0.00804
   2836.00       -0.00356
   2837.00        0.00140
   2838.00        0.00692
   2839.00        0.01309
   2840.00        0.01989
   2841.00        0.02725
   2842.00        0.03498
   2843.00        0.04282
   2844.00        0.05047
   2845.00        0.05762
   2846.00        0.06391
   2847.00        0.06912
   2848.00        0.07307
   2849.00        0.07571
   2850.00        0.07711
   2851.00        0.07744
   2852.00        0.07700
   2853.00        0.07610
   2854.00        0.07507
   2855.00        0.07422
   2856.00        0.07378
   2857.00        0.07392
   2858.00        0.07469
   2859.00        0.07605
   2860.00        0.07789
   2861.00        0.08002
   2862.00        0.08222
   2863.00        0.08424
   2864.00        0.08586
   2865.00        0.08690
   2866.00        0.08720
   2867.00        0.08668
   2868.00        0.08533
   2869.00        0.08320
   2870.00        0.08040
   2871.00        0.07706
   2872.00        0.07336
   2873.00        0.06948
   2874.00        0.06564
   2875.00        0.06199
   2876.00        0.05869
   2877.00        0.05585
   2878.00        0.05352
   2879.00        0.05176
   2880.00        0.05053
   2881.00        0.04979
   2882.00        0.04945
   2883.00        0.04943
   2884.00        0.04959
   2885.00        0.04985
   2886.00        0.05011
   2887.00        0.05029
   2888.00        0.05035
   2889.00        0.05029
   2890.00        0.05013
   2891.00        0.04992
   2892.00        0.04974
   2893.00        0.04967
   2894.00        0.04980
   2895.00        0.05022
   2896.00        0.05097
   2897.00        0.05212
   2898.00        0.05366
   2899.00        0.05559
   2900.00        0.05788
   2901.00        0.06050
   2902.00        0.06338
   2903.00        0.06648
   2904.00        0.06977
   2905.00        0.07321
   2906.00        0.07683
   2907.00        0.08062
   2908.00        0.08460
   2909.00        0.08881
   2910.00        0.09325
   2911.00        0.09793
   2912.00        0.10279
   2913.00        0.10777
   2914.00        0.11276
   2915.00        0.11759
   2916.00        0.12209
   2917.00        0.12606
   2918.00        0.12929
   2919.00        0.13168
   2920.00        0.13307
   2921.00        0.13347
   2922.00        0.13291
   2923.00        0.13150
   2924.00        0.12944
   2925.00        0.12690
   2926.00        0.12409
   2927.00        0.12120
   2928.00        0.11835
   2929.00        0.11560
   2930.00        0.11292
   2931.00        0.11025
   2932.00        0.10746
   2933.00        0.10441
   2934.00        0.10097
   2935.00        0.09702
   2936.00        0.09256
   2937.00        0.08757
   2938.00        0.08215
   2939.00        0.07641
   2940.00        0.07046
   2941.00        0.06444
   2942.00        0.05845
   2943.00        0.05258
   2944.00        0.04692
   2945.00        0.04150
   2946.00        0.03640
   2947.00        0.03166
   2948.00        0.02737
   2949.00        0.02358
   2950.00        0.02038
   2951.00        0.01783
   2952.00        0.01598
   2953.00        0.01482
   2954.00        0.01430
   2955.00        0.01430
   2956.00        0.01467
   2957.00        0.01520
   2958.00        0.01566
   2959.00        0.01583
   2960.00        0.01554
   2961.00        0.01463
   2962.00        0.01303
   2963.00        0.01075
   2964.00        0.00786
   2965.00        0.00450
   2966.00        0.00082
   2967.00       -0.00298
   2968.00       -0.00674
   2969.00       -0.01032
   2970.00       -0.01362
   2971.00       -0.01659
   2972.00       -0.01920
   2973.00       -0.02150
   2974.00       -0.02354
   2975.00       -0.02542
   2976.00       -0.02723
   2977.00       -0.02907
   2978.00       -0.03101
   2979.00       -0.03310
   2980.00       -0.03540
   2981.00       -0.03790
   2982.00       -0.04056
   2983.00       -0.04332
   2984.00       -0.04606
   2985.00       -0.04859
   2986.00       -0.05071
   2987.00       -0.05216
   2988.00       -0.05271
   2989.00       -0.05215
   2990.00       -0.05028
   2991.00       -0.04708
   2992.00       -0.04250
   2993.00       -0.03676
   2994.00       -0.03007
   2995.00       -0.02283
   2996.00       -0.01547
   2997.00       -0.00845
   2998.00       -0.00223
   2999.00        0.00284
   3000.00        0.00650
   3001.00        0.00864
   3002.00        0.00928
   3003.00        0.00868
   3004.00        0.00707
   3005.00        0.00488
   3006.00        0.00244
   3007.00        0.00012
   3008.00       -0.00183
   3009.00       -0.00323
   3010.00       -0.00404
   3011.00       -0.00432
   3012.00       -0.00423
   3013.00       -0.00399
   3014.00       -0.00383
   3015.00       -0.00401
   3016.00       -0.00473
   3017.00       -0.00616
   3018.00       -0.00834
   3019.00       -0.01131
   3020.00       -0.01495
   3021.00       -0.01915
   3022.00       -0.02370
   3023.00       -0.02837
   3024.00       -0.03293
   3025.00       -0.03713
   3026.00       -0.04079
   3027.00       -0.04373
   3028.00       -0.04587
   3029.00       -0.04717
   3030.00       -0.04767
   3031.00       -0.04751
   3032.00       -0.04681
   3033.00       -0.04580
   3034.00       -0.04468
   3035.00       -0.04365
   3036.00       -0.04288
   3037.00       -0.04250
   3038.00       -0.04258
   3039.00       -0.04315
   3040.00       -0.04419
   3041.00       -0.04566
   3042.00       -0.04751
   3043.00       -0.04969
   3044.00       -0.05214
   3045.00       -0.05487
   3046.00       -0.05788
   3047.00       -0.06121
   3048.00       -0.06492
   3049.00       -0.06906
   3050.00       -0.07365
   3051.00       -0.07867
   3052.00       -0.08405
   3053.00       -0.08965
   3054.00       -0.09523
   3055.00       -0.10054
   3056.00       -0.10525
   3057.00       -0.10904
   3058.00       -0.11164
   3059.00       -0.11280
   3060.00       -0.11243
   3061.00       -0.11054
   3062.00       -0.10730
   3063.00       -0.10293
   3064.00       -0.09779
   3065.00       -0.09228
   3066.00       -0.08682
   3067.00       -0.08176
   3068.00       -0.07745
   3069.00       -0.07410
   3070.00       -0.07188
   3071.00       -0.07079
   3072.00       -0.07080
   3073.00       -0.07174
   3074.00       -0.07336
   3075.00       -0.07534
   3076.00       -0.07728
   3077.00       -0.07881
   3078.00       -0.07954
   3079.00       -0.07922
   3080.00       -0.07763
   3081.00       -0.07477
   3082.00       -0.07070
   3083.00       -0.06568
   3084.00       -0.06004
   3085.00       -0.05419
   3086.00       -0.04851
   3087.00       -0.04337
   3088.00       -0.03900
   3089.00       -0.03556
   3090.00       -0.03305
   3091.00       -0.03139
   3092.00       -0.03040
   3093.00       -0.02985
   3094.00       -0.02951
   3095.00       -0.02920
   3096.00       -0.02874
   3097.00       -0.02808
   3098.00       -0.02721
   3099.00       -0.02622
   3100.00       -0.02523
   3101.00       -0.02443
   3102.00       -0.02398
   3103.00       -0.02401
   3104.00       -0.02459
   3105.00       -0.02570
   3106.00       -0.02724
   3107.00       -0.02903
   3108.00       -0.03085
   3109.00       -0.03248
   3110.00       -0.03372
   3111.00       -0.03443
   3112.00       -0.03451
   3113.00       -0.03398
   3114.00       -0.03291
   3115.00       -0.03141
   3116.00       -0.02964
   3117.00       -0.02777
   3118.00       -0.02595
   3119.00       -0.02431
   3120.00       -0.02296
   3121.00       -0.02195
   3122.00       -0.02130
   3123.00       -0.02098
   3124.00       -0.02095
   3125.00       -0.02110
   3126.00       -0.02134
   3127.00       -0.02157
   3128.00       -0.02173
   3129.00       -0.02176
   3130.00       -0.02162
   3131.00       -0.02132
   3132.00       -0.02089
   3133.00       -0.02037
   3134.00       -0.01984
   3135.00       -0.01938
   3136.00       -0.01912
   3137.00       -0.01916
   3138.00       -0.01962
   3139.00       -0.02063
   3140.00       -0.02228
   3141.00       -0.02463
   3142.00       -0.02769
   3143.00       -0.03141
   3144.00       -0.03566
   3145.00       -0.04028
   3146.00       -0.04503
   3147.00       -0.04967
   3148.00       -0.05396
   3149.00       -0.05771
   3150.00       -0.06077
   3151.00       -0.06309
   3152.00       -0.06472
   3153.00       -0.06576
   3154.00       -0.06639
   3155.00       -0.06682
   3156.00       -0.06727
   3157.00       -0.06795
   3158.00       -0.06904
   3159.00       -0.07063
   3160.00       -0.07276
   3161.00       -0.07542
   3162.00       -0.07851
   3163.00       -0.08195
   3164.00       -0.08562
   3165.00       -0.08940
   3166.00       -0.09319
   3167.00       -0.09697
   3168.00       -0.10068
   3169.00       -0.10432
   3170.00       -0.10792
   3171.00       -0.11147
   3172.00       -0.11494
   3173.00       -0.11829
   3174.00       -0.12139
   3175.00       -0.12412
   3176.00       -0.12631
   3177.00       -0.12778
   3178.00       -0.12836
   3179.00       -0.12792
   3180.00       -0.12639
   3181.00       -0.12372
   3182.00       -0.11994
   3183.00       -0.11514
   3184.00       -0.10940
   3185.00       -0.10292
   3186.00       -0.09579
   3187.00       -0.08817
   3188.00       -0.08021
   3189.00       -0.07201
   3190.00       -0.06365
   3191.00       -0.05521
   3192.00       -0.04674
   3193.00       -0.03834
   3194.00       -0.03007
   3195.00       -0.02203
   3196.00       -0.01432
   3197.00       -0.00707
   3198.00       -0.00034
   3199.00        0.00575
   3200.00        0.01116
   3201.00        0.01585
   3202.00        0.01981
   3203.00        0.02309
   3204.00        0.02571
   3205.00        0.02773
   3206.00        0.02919
   3207.00        0.03015
   3208.00        0.03063
   3209.00        0.03069
   3210.00        0.03032
   3211.00        0.02958
   3212.00        0.02846
   3213.00        0.02703
   3214.00        0.02531
   3215.00        0.02340
   3216.00        0.02137
   3217.00        0.01930
   3218.00        0.01733
   3219.00        0.01555
   3220.00        0.01404
   3221.00        0.01293
   3222.00        0.01226
   3223.00        0.01206
   3224.00        0.01238
   3225.00        0.01320
   3226.00        0.01452
   3227.00        0.01632
   3228.00        0.01855
   3229.00        0.02114
   3230.00        0.02402
   3231.00        0.02706
   3232.00        0.03017
   3233.00        0.03320
   3234.00        0.03600
   3235.00        0.03847
   3236.00        0.04048
   3237.00        0.04196
   3238.00        0.04288
   3239.00        0.04323
   3240.00        0.04307
   3241.00        0.04248
   3242.00        0.04158
   3243.00        0.04050
   3244.00        0.03937
   3245.00        0.03832
   3246.00        0.03745
   3247.00        0.03686
   3248.00        0.03657
   3249.00        0.03664
   3250.00        0.03704
   3251.00        0.03778
   3252.00        0.03880
   3253.00        0.04010
   3254.00        0.04162
   3255.00        0.04336
   3256.00        0.04528
   3257.00        0.04736
   3258.00        0.04955
   3259.00        0.05183
   3260.00        0.05413
   3261.00        0.05638
   3262.00        0.05849
   3263.00        0.06040
   3264.00        0.06202
   3265.00        0.06329
   3266.00        0.06415
   3267.00        0.06460
   3268.00        0.06461
   3269.00        0.06422
   3270.00        0.06348
   3271.00        0.06247
   3272.00        0.06128
   3273.00        0.06003
   3274.00        0.05884
   3275.00        0.05783
   3276.00        0.05712
   3277.00        0.05679
   3278.00        0.05692
   3279.00        0.05757
   3280.00        0.05874
   3281.00        0.06045
   3282.00        0.06264
   3283.00        0.06526
   3284.00        0.06823
   3285.00        0.07145
   3286.00        0.07482
   3287.00        0.07825
   3288.00        0.08163
   3289.00        0.08487
   3290.00        0.08789
   3291.00        0.09062
   3292.00        0.09301
   3293.00        0.09499
   3294.00        0.09652
   3295.00        0.09758
   3296.00        0.09813
   3297.00        0.09813
   3298.00        0.09757
   3299.00        0.09638
   3300.00        0.09455
   3301.00        0.09204
   3302.00        0.08885
   3303.00        0.08500
   3304.00        0.08052
   3305.00        0.07548
   3306.00        0.06997
   3307.00        0.06409
   3308.00        0.05796
   3309.00        0.05171
   3310.00        0.04544
   3311.00        0.03927
   3312.00        0.03329
   3313.00        0.02755
   3314.00        0.02211
   3315.00        0.01702
   3316.00        0.01231
   3317.00        0.00804
   3318.00        0.00423
   3319.00        0.00095
   3320.00       -0.00175
   3321.00       -0.00382
   3322.00       -0.00524
   3323.00       -0.00597
   3324.00       -0.00604
   3325.00       -0.00549
   3326.00       -0.00444
   3327.00       -0.00300
   3328.00       -0.00134
   3329.00        0.00036
   3330.00        0.00190
   3331.00        0.00313
   3332.00        0.00389
   3333.00        0.00412
   3334.00        0.00375
   3335.00        0.00281
   3336.00        0.00135
   3337.00       -0.00050
   3338.00       -0.00264
   3339.00       -0.00491
   3340.00       -0.00721
   3341.00       -0.00944
   3342.00       -0.01152
   3343.00       -0.01343
   3344.00       -0.01517
   3345.00       -0.01677
   3346.00       -0.01826
   3347.00       -0.01969
   3348.00       -0.02112
   3349.00       -0.02257
   3350.00       -0.02408
   3351.00       -0.02565
   3352.00       -0.02727
   3353.00       -0.02893
   3354.00       -0.03058
   3355.00       -0.03220
   3356.00       -0.03376
   3357.00       -0.03521
   3358.00       -0.03653
   3359.00       -0.03767
   3360.00       -0.03862
   3361.00       -0.03935
   3362.00       -0.03986
   3363.00       -0.04016
   3364.00       -0.04028
   3365.00       -0.04026
   3366.00       -0.04015
   3367.00       -0.04004
   3368.00       -0.03998
   3369.00       -0.04003
   3370.00       -0.04027
   3371.00       -0.04072
   3372.00       -0.04141
   3373.00       -0.04234
   3374.00       -0.04349
   3375.00       -0.04488
   3376.00       -0.04646
   3377.00       -0.04822
   3378.00       -0.05016
   3379.00       -0.05228
   3380.00       -0.05460
   3381.00       -0.05714
   3382.00       -0.05995
   3383.00       -0.06306
   3384.00       -0.06653
   3385.00       -0.07038
   3386.00       -0.07461
   3387.00       -0.07920
   3388.00       -0.08412
   3389.00       -0.08929
   3390.00       -0.09462
   3391.00       -0.10000
   3392.00       -0.10530
   3393.00       -0.11040
   3394.00       -0.11519
   3395.00       -0.11955
   3396.00       -0.12340
   3397.00       -0.12671
   3398.00       -0.12946
   3399.00       -0.13169
   3400.00       -0.13347
   3401.00       -0.13492
   3402.00       -0.13616
   3403.00       -0.13734
   3404.00       -0.13860
   3405.00       -0.14005
   3406.00       -0.14181
   3407.00       -0.14389
   3408.00       -0.14632
   3409.00       -0.14904
   3410.00       -0.15198
   3411.00       -0.15504
   3412.00       -0.15813
   3413.00       -0.16116
   3414.00       -0.16407
   3415.00       -0.16683
   3416.00       -0.16941
   3417.00       -0.17183
   3418.00       -0.17411
   3419.00       -0.17628
   3420.00       -0.17833
   3421.00       -0.18029
   3422.00       -0.18212
   3423.00       -0.18381
   3424.00       -0.18536
   3425.00       -0.18677
   3426.00       -0.18805
   3427.00       -0.18922
   3428.00       -0.19034
   3429.00       -0.19142
   3430.00       -0.19248
   3431.00       -0.19354
   3432.00       -0.19456
   3433.00       -0.19552
   3434.00       -0.19642
   3435.00       -0.19724
   3436.00       -0.19800
   3437.00       -0.19871
   3438.00       -0.19938
   3439.00       -0.20003
   3440.00       -0.20064
   3441.00       -0.20121
   3442.00       -0.20169
   3443.00       -0.20207
   3444.00       -0.20232
   3445.00       -0.20247
   3446.00       -0.20253
   3447.00       -0.20256
   3448.00       -0.20262
   3449.00       -0.20275
   3450.00       -0.20296
   3451.00       -0.20322
   3452.00       -0.20347
   3453.00       -0.20363
   3454.00       -0.20358
   3455.00       -0.20324
   3456.00       -0.20256
   3457.00       -0.20156
   3458.00       -0.20027
   3459.00       -0.19881
   3460.00       -0.19727
   3461.00       -0.19576
   3462.00       -0.19434
   3463.00       -0.19300
   3464.00       -0.19171
   3465.00       -0.19036
   3466.00       -0.18886
   3467.00       -0.18711
   3468.00       -0.18506
   3469.00       -0.18269
   3470.00       -0.18005
   3471.00       -0.17720
   3472.00       -0.17426
   3473.00       -0.17137
   3474.00       -0.16869
   3475.00       -0.16635
   3476.00       -0.16452
   3477.00       -0.16331
   3478.00       -0.16277
   3479.00       -0.16291
   3480.00       -0.16370
   3481.00       -0.16504
   3482.00       -0.16678
   3483.00       -0.16878
   3484.00       -0.17093
   3485.00       -0.17315
   3486.00       -0.17541
   3487.00       -0.17773
   3488.00       -0.18015
   3489.00       -0.18273
   3490.00       -0.18551
   3491.00       -0.18853
   3492.00       -0.19177
   3493.00       -0.19521
   3494.00       -0.19878
   3495.00       -0.20241
   3496.00       -0.20598
   3497.00       -0.20939
   3498.00       -0.21253
   3499.00       -0.21530
   3500.00       -0.21758
   3501.00       -0.21933
   3502.00       -0.22049
   3503.00       -0.22108
   3504.00       -0.22117
   3505.00       -0.22083
   3506.00       -0.22022
   3507.00       -0.21946
   3508.00       -0.21870
   3509.00       -0.21804
   3510.00       -0.21754
   3511.00       -0.21724
   3512.00       -0.21706
   3513.00       -0.21693
   3514.00       -0.21673
   3515.00       -0.21632
   3516.00       -0.21560
   3517.00       -0.21447
   3518.00       -0.21290
   3519.00       -0.21089
   3520.00       -0.20849
   3521.00       -0.20577
   3522.00       -0.20286
   3523.00       -0.19986
   3524.00       -0.19682
   3525.00       -0.19382
   3526.00       -0.19084
   3527.00       -0.18784
   3528.00       -0.18472
   3529.00       -0.18136
   3530.00       -0.17765
   3531.00       -0.17342
   3532.00       -0.16863
   3533.00       -0.16320
   3534.00       -0.15717
   3535.00       -0.15057
   3536.00       -0.14352
   3537.00       -0.13619
   3538.00       -0.12870
   3539.00       -0.12121
   3540.00       -0.11384
   3541.00       -0.10670
   3542.00       -0.09984
   3543.00       -0.09328
   3544.00       -0.08702
   3545.00       -0.08104
   3546.00       -0.07531
   3547.00       -0.06979
   3548.00       -0.06447
   3549.00       -0.05937
   3550.00       -0.05449
   3551.00       -0.04988
   3552.00       -0.04559
   3553.00       -0.04167
   3554.00       -0.03817
   3555.00       -0.03514
   3556.00       -0.03256
   3557.00       -0.03043
   3558.00       -0.02867
   3559.00       -0.02721
   3560.00       -0.02594
   3561.00       -0.02472
   3562.00       -0.02342
   3563.00       -0.02192
   3564.00       -0.02012
   3565.00       -0.01793
   3566.00       -0.01531
   3567.00       -0.01221
   3568.00       -0.00865
   3569.00       -0.00464
   3570.00       -0.00025
   3571.00        0.00450
   3572.00        0.00952
   3573.00        0.01473
   3574.00        0.02009
   3575.00        0.02550
   3576.00        0.03090
   3577.00        0.03620
   3578.00        0.04131
   3579.00        0.04615
   3580.00        0.05062
   3581.00        0.05464
   3582.00        0.05814
   3583.00        0.06105
   3584.00        0.06334
   3585.00        0.06498
   3586.00        0.06599
   3587.00        0.06638
   3588.00        0.06623
   3589.00        0.06558
   3590.00        0.06454
   3591.00        0.06319
   3592.00        0.06163
   3593.00        0.05997
   3594.00        0.05829
   3595.00        0.05669
   3596.00        0.05524
   3597.00        0.05402
   3598.00        0.05308
   3599.00        0.05246
   3600.00        0.05218
   3601.00        0.05222
   3602.00        0.05260
   3603.00        0.05328
   3604.00        0.05423
   3605.00        0.05541
   3606.00        0.05680
   3607.00        0.05836
   3608.00        0.06005
   3609.00        0.06185
   3610.00        0.06370
   3611.00        0.06559
   3612.00        0.06747
   3613.00        0.06930
   3614.00        0.07104
   3615.00        0.07266
   3616.00        0.07414
   3617.00        0.07545
   3618.00        0.07657
   3619.00        0.07752
   3620.00        0.07828
   3621.00        0.07890
   3622.00        0.07940
   3623.00        0.07983
   3624.00        0.08025
   3625.00        0.08073
   3626.00        0.08134
   3627.00        0.08216
   3628.00        0.08327
   3629.00        0.08473
   3630.00        0.08661
   3631.00        0.08895
   3632.00        0.09176
   3633.00        0.09503
   3634.00        0.09873
   3635.00        0.10281
   3636.00        0.10726
   3637.00        0.11198
   3638.00        0.11692
   3639.00        0.12200
   3640.00        0.12715
   3641.00        0.13229
   3642.00        0.13734
   3643.00        0.14223
   3644.00        0.14690
   3645.00        0.15130
   3646.00        0.15539
   3647.00        0.15911
   3648.00        0.16245
   3649.00        0.16534
   3650.00        0.16774
   3651.00        0.16962
   3652.00        0.17089
   3653.00        0.17148
   3654.00        0.17135
   3655.00        0.17042
   3656.00        0.16868
   3657.00        0.16614
   3658.00        0.16287
   3659.00        0.15894
   3660.00        0.15449
   3661.00        0.14964
   3662.00        0.14458
   3663.00        0.13945
   3664.00        0.13437
   3665.00        0.12950
   3666.00        0.12491
   3667.00        0.12068
   3668.00        0.11684
   3669.00        0.11339
   3670.00        0.11030
   3671.00        0.10752
   3672.00        0.10497
   3673.00        0.10259
   3674.00        0.10029
   3675.00        0.09801
   3676.00        0.09567
   3677.00        0.09324
   3678.00        0.09068
   3679.00        0.08795
   3680.00        0.08504
   3681.00        0.08190
   3682.00        0.07851
   3683.00        0.07480
   3684.00        0.07071
   3685.00        0.06618
   3686.00        0.06112
   3687.00        0.05547
   3688.00        0.04920
   3689.00        0.04226
   3690.00        0.03469
   3691.00        0.02650
   3692.00        0.01784
   3693.00        0.00876
   3694.00       -0.00056
   3695.00       -0.01000
   3696.00       -0.01941
   3697.00       -0.02868
   3698.00       -0.03772
   3699.00       -0.04649
   3700.00       -0.05493
   3701.00       -0.06302
   3702.00       -0.07079
   3703.00       -0.07822
   3704.00       -0.08535
   3705.00       -0.09216
   3706.00       -0.09864
   3707.00       -0.10478
   3708.00       -0.11057
   3709.00       -0.11595
   3710.00       -0.12090
   3711.00       -0.12538
   3712.00       -0.12936
   3713.00       -0.13282
   3714.00       -0.13575
   3715.00       -0.13817
   3716.00       -0.14008
   3717.00       -0.14152
   3718.00       -0.14254
   3719.00       -0.14316
   3720.00       -0.14344
   3721.00       -0.14338
   3722.00       -0.14301
   3723.00       -0.14231
   3724.00       -0.14128
   3725.00       -0.13990
   3726.00       -0.13816
   3727.00       -0.13606
   3728.00       -0.13363
   3729.00       -0.13093
   3730.00       -0.12804
   3731.00       -0.12504
   3732.00       -0.12206
   3733.00       -0.11919
   3734.00       -0.11650
   3735.00       -0.11403
   3736.00       -0.11179
   3737.00       -0.10974
   3738.00       -0.10778
   3739.00       -0.10583
   3740.00       -0.10375
   3741.00       -0.10143
   3742.00       -0.09875
   3743.00       -0.09567
   3744.00       -0.09215
   3745.00       -0.08823
   3746.00       -0.08399
   3747.00       -0.07957
   3748.00       -0.07513
   3749.00       -0.07087
   3750.00       -0.06698
   3751.00       -0.06363
   3752.00       -0.06097
   3753.00       -0.05910
   3754.00       -0.05809
   3755.00       -0.05794
   3756.00       -0.05862
   3757.00       -0.06007
   3758.00       -0.06223
   3759.00       -0.06497
   3760.00       -0.06819
   3761.00       -0.07174
   3762.00       -0.07551
   3763.00       -0.07933
   3764.00       -0.08305
   3765.00       -0.08647
   3766.00       -0.08945
   3767.00       -0.09183
   3768.00       -0.09355
   3769.00       -0.09456
   3770.00       -0.09495
   3771.00       -0.09481
   3772.00       -0.09430
   3773.00       -0.09355
   3774.00       -0.09271
   3775.00       -0.09181
   3776.00       -0.09087
   3777.00       -0.08983
   3778.00       -0.08863
   3779.00       -0.08718
   3780.00       -0.08547
   3781.00       -0.08348
   3782.00       -0.08130
   3783.00       -0.07902
   3784.00       -0.07678
   3785.00       -0.07474
   3786.00       -0.07302
   3787.00       -0.07176
   3788.00       -0.07102
   3789.00       -0.07089
   3790.00       -0.07136
   3791.00       -0.07247
   3792.00       -0.07416
   3793.00       -0.07638
   3794.00       -0.07902
   3795.00       -0.08197
   3796.00       -0.08508
   3797.00       -0.08816
   3798.00       -0.09104
   3799.00       -0.09355
   3800.00       -0.09556
   3801.00       -0.09698
   3802.00       -0.09780
   3803.00       -0.09805
   3804.00       -0.09781
   3805.00       -0.09718
   3806.00       -0.09632
   3807.00       -0.09536
   3808.00       -0.09445
   3809.00       -0.09371
   3810.00       -0.09323
   3811.00       -0.09307
   3812.00       -0.09322
   3813.00       -0.09364
   3814.00       -0.09421
   3815.00       -0.09480
   3816.00       -0.09525
   3817.00       -0.09542
   3818.00       -0.09521
   3819.00       -0.09455
   3820.00       -0.09342
   3821.00       -0.09185
   3822.00       -0.08987
   3823.00       -0.08755
   3824.00       -0.08492
   3825.00       -0.08206
   3826.00       -0.07900
   3827.00       -0.07580
   3828.00       -0.07253
   3829.00       -0.06924
   3830.00       -0.06601
   3831.00       -0.06290
   3832.00       -0.05999
   3833.00       -0.05733
   3834.00       -0.05494
   3835.00       -0.05284
   3836.00       -0.05101
   3837.00       -0.04943
   3838.00       -0.04809
   3839.00       -0.04696
   3840.00       -0.04605
   3841.00       -0.04535
   3842.00       -0.04490
   3843.00       -0.04471
   3844.00       -0.04484
   3845.00       -0.04532
   3846.00       -0.04618
   3847.00       -0.04744
   3848.00       -0.04910
   3849.00       -0.05117
   3850.00       -0.05360
   3851.00       -0.05635
   3852.00       -0.05932
   3853.00       -0.06240
   3854.00       -0.06548
   3855.00       -0.06843
   3856.00       -0.07116
   3857.00       -0.07360
   3858.00       -0.07570
   3859.00       -0.07747
   3860.00       -0.07892
   3861.00       -0.08010
   3862.00       -0.08104
   3863.00       -0.08178
   3864.00       -0.08229
   3865.00       -0.08256
   3866.00       -0.08249
   3867.00       -0.08197
   3868.00       -0.08088
   3869.00       -0.07906
   3870.00       -0.07639
   3871.00       -0.07274
   3872.00       -0.06805
   3873.00       -0.06230
   3874.00       -0.05554
   3875.00       -0.04790
   3876.00       -0.03957
   3877.00       -0.03077
   3878.00       -0.02174
   3879.00       -0.01271
   3880.00       -0.00391
   3881.00        0.00452
   3882.00        0.01251
   3883.00        0.02003
   3884.00        0.02711
   3885.00        0.03385
   3886.00        0.04035
   3887.00        0.04674
   3888.00        0.05311
   3889.00        0.05949
   3890.00        0.06592
   3891.00        0.07234
   3892.00        0.07870
   3893.00        0.08488
   3894.00        0.09078
   3895.00        0.09630
   3896.00        0.10137
   3897.00        0.10595
   3898.00        0.11005
   3899.00        0.11372
   3900.00        0.11701
   3901.00        0.12002
   3902.00        0.12282
   3903.00        0.12546
   3904.00        0.12798
   3905.00        0.13039
   3906.00        0.13267
   3907.00        0.13478
   3908.00        0.13667
   3909.00        0.13830
   3910.00        0.13962
   3911.00        0.14061
   3912.00        0.14121
   3913.00        0.14141
   3914.00        0.14118
   3915.00        0.14052
   3916.00        0.13942
   3917.00        0.13786
   3918.00        0.13585
   3919.00        0.13339
   3920.00        0.13051
   3921.00        0.12722
   3922.00        0.12358
   3923.00        0.11964
   3924.00        0.11544
   3925.00        0.11104
   3926.00        0.10649
   3927.00        0.10184
   3928.00        0.09710
   3929.00        0.09229
   3930.00        0.08744
   3931.00        0.08255
   3932.00        0.07763
   3933.00        0.07268
   3934.00        0.06773
   3935.00        0.06275
   3936.00        0.05777
   3937.00        0.05281
   3938.00        0.04788
   3939.00        0.04299
   3940.00        0.03823
   3941.00        0.03362
   3942.00        0.02926
   3943.00        0.02520
   3944.00        0.02149
   3945.00        0.01816
   3946.00        0.01518
   3947.00        0.01251
   3948.00        0.01005
   3949.00        0.00770
   3950.00        0.00533
   3951.00        0.00285
   3952.00        0.00017
   3953.00       -0.00271
   3954.00       -0.00580
   3955.00       -0.00905
   3956.00       -0.01237
   3957.00       -0.01565
   3958.00       -0.01878
   3959.00       -0.02164
   3960.00       -0.02411
   3961.00       -0.02607
   3962.00       -0.02746
   3963.00       -0.02822
   3964.00       -0.02830
   3965.00       -0.02773
   3966.00       -0.02654
   3967.00       -0.02478
   3968.00       -0.02252
   3969.00       -0.01986
   3970.00       -0.01686
   3971.00       -0.01361
   3972.00       -0.01018
   3973.00       -0.00660
   3974.00       -0.00294
   3975.00        0.00081
   3976.00        0.00460
   3977.00        0.00844
   3978.00        0.01232
   3979.00        0.01623
   3980.00        0.02019
   3981.00        0.02420
   3982.00        0.02828
   3983.00        0.03244
   3984.00        0.03669
   3985.00        0.04102
   3986.00        0.04543
   3987.00        0.04988
   3988.00        0.05433
   3989.00        0.05872
   3990.00        0.06298
   3991.00        0.06702
   3992.00        0.07075
   3993.00        0.07406
   3994.00        0.07683
   3995.00        0.07890
   3996.00        0.08013
   3997.00        0.08037
   3998.00        0.07944
   3999.00        0.07717
   4000.00        0.07351
   4001.00        0.06830
   4002.00        0.06159
   4003.00        0.05342
   4004.00        0.04394
   4005.00        0.03329
   4006.00        0.02174
   4007.00        0.00952
   4008.00       -0.00307
   4009.00       -0.01579
   4010.00       -0.02839
   4011.00       -0.04065
   4012.00       -0.05241
   4013.00       -0.06352
   4014.00       -0.07391
   4015.00       -0.08348
   4016.00       -0.09224
   4017.00       -0.10012
   4018.00       -0.10718
   4019.00       -0.11338
   4020.00       -0.11878
   4021.00       -0.12337
   4022.00       -0.12719
   4023.00       -0.13028
   4024.00       -0.13273
   4025.00       -0.13459
   4026.00       -0.13598
   4027.00       -0.13701
   4028.00       -0.13782
   4029.00       -0.13857
   4030.00       -0.13940
   4031.00       -0.14046
   4032.00       -0.14188
   4033.00       -0.14376
   4034.00       -0.14619
   4035.00       -0.14920
   4036.00       -0.15282
   4037.00       -0.15703
   4038.00       -0.16182
   4039.00       -0.16714
   4040.00       -0.17293
   4041.00       -0.17913
   4042.00       -0.18566
   4043.00       -0.19240
   4044.00       -0.19924
   4045.00       -0.20603
   4046.00       -0.21261
   4047.00       -0.21882
   4048.00       -0.22449
   4049.00       -0.22949
   4050.00       -0.23370
   4051.00       -0.23702
   4052.00       -0.23941
   4053.00       -0.24086
   4054.00       -0.24137
   4055.00       -0.24102
   4056.00       -0.23981
   4057.00       -0.23784
   4058.00       -0.23511
   4059.00       -0.23166
   4060.00       -0.22748
   4061.00       -0.22257
   4062.00       -0.21695
   4063.00       -0.21060
   4064.00       -0.20360
   4065.00       -0.19604
   4066.00       -0.18806
   4067.00       -0.17983
   4068.00       -0.17157
   4069.00       -0.16347
   4070.00       -0.15569
   4071.00       -0.14833
   4072.00       -0.14148
   4073.00       -0.13505
   4074.00       -0.12895
   4075.00       -0.12306
   4076.00       -0.11728
   4077.00       -0.11154
   4078.00       -0.10588
   4079.00       -0.10038
   4080.00       -0.09524
   4081.00       -0.09064
   4082.00       -0.08674
   4083.00       -0.08360
   4084.00       -0.08118
   4085.00       -0.07931
   4086.00       -0.07770
   4087.00       -0.07601
   4088.00       -0.07390
   4089.00       -0.07111
   4090.00       -0.06748
   4091.00       -0.06302
   4092.00       -0.05787
   4093.00       -0.05232
   4094.00       -0.04670
   4095.00       -0.04139
   4096.00       -0.03670
   4097.00       -0.03297
   4098.00       -0.03034
   4099.00       -0.02892
   4100.00       -0.02868
   4101.00       -0.02949
   4102.00       -0.03115
   4103.00       -0.03340
   4104.00       -0.03597
   4105.00       -0.03860
   4106.00       -0.04109
   4107.00       -0.04333
   4108.00       -0.04525
   4109.00       -0.04687
   4110.00       -0.04825
   4111.00       -0.04946
   4112.00       -0.05059
   4113.00       -0.05167
   4114.00       -0.05275
   4115.00       -0.05383
   4116.00       -0.05489
   4117.00       -0.05593
   4118.00       -0.05691
   4119.00       -0.05783
   4120.00       -0.05865
   4121.00       -0.05933
   4122.00       -0.05983
   4123.00       -0.06009
   4124.00       -0.06004
   4125.00       -0.05962
   4126.00       -0.05881
   4127.00       -0.05759
   4128.00       -0.05600
   4129.00       -0.05413
   4130.00       -0.05207
   4131.00       -0.04994
   4132.00       -0.04788
   4133.00       -0.04596
   4134.00       -0.04426
   4135.00       -0.04276
   4136.00       -0.04143
   4137.00       -0.04017
   4138.00       -0.03888
   4139.00       -0.03744
   4140.00       -0.03575
   4141.00       -0.03376
   4142.00       -0.03145
   4143.00       -0.02886
   4144.00       -0.02609
   4145.00       -0.02321
   4146.00       -0.02036
   4147.00       -0.01763
   4148.00       -0.01510
   4149.00       -0.01278
   4150.00       -0.01066
   4151.00       -0.00867
   4152.00       -0.00672
   4153.00       -0.00471
   4154.00       -0.00254
   4155.00       -0.00014
   4156.00        0.00249
   4157.00        0.00535
   4158.00        0.00838
   4159.00        0.01146
   4160.00        0.01447
   4161.00        0.01728
   4162.00        0.01977
   4163.00        0.02186
   4164.00        0.02349
   4165.00        0.02467
   4166.00        0.02546
   4167.00        0.02594
   4168.00        0.02624
   4169.00        0.02648
   4170.00        0.02679
   4171.00        0.02727
   4172.00        0.02800
   4173.00        0.02901
   4174.00        0.03030
   4175.00        0.03186
   4176.00        0.03363
   4177.00        0.03554
   4178.00        0.03757
   4179.00        0.03967
   4180.00        0.04184
   4181.00        0.04411
   4182.00        0.04647
   4183.00        0.04898
   4184.00        0.05165
   4185.00        0.05446
   4186.00        0.05739
   4187.00        0.06035
   4188.00        0.06326
   4189.00        0.06603
   4190.00        0.06851
   4191.00        0.07059
   4192.00        0.07216
   4193.00        0.07315
   4194.00        0.07350
   4195.00        0.07319
   4196.00        0.07220
   4197.00        0.07053
   4198.00        0.06821
   4199.00        0.06526
   4200.00        0.06171
   4201.00        0.05761
   4202.00        0.05298
   4203.00        0.04785
   4204.00        0.04231
   4205.00        0.03641
   4206.00        0.03020
   4207.00        0.02377
   4208.00        0.01720
   4209.00        0.01056
   4210.00        0.00394
   4211.00       -0.00259
   4212.00       -0.00904
   4213.00       -0.01530
   4214.00       -0.02137
   4215.00       -0.02723
   4216.00       -0.03291
   4217.00       -0.03837
   4218.00       -0.04359
   4219.00       -0.04855
   4220.00       -0.05321
   4221.00       -0.05751
   4222.00       -0.06142
   4223.00       -0.06489
   4224.00       -0.06788
   4225.00       -0.07035
   4226.00       -0.07229
   4227.00       -0.07372
   4228.00       -0.07464
   4229.00       -0.07511
   4230.00       -0.07519
   4231.00       -0.07493
   4232.00       -0.07441
   4233.00       -0.07370
   4234.00       -0.07288
   4235.00       -0.07201
   4236.00       -0.07113
   4237.00       -0.07029
   4238.00       -0.06953
   4239.00       -0.06885
   4240.00       -0.06829
   4241.00       -0.06785
   4242.00       -0.06754
   4243.00       -0.06735
   4244.00       -0.06726
   4245.00       -0.06726
   4246.00       -0.06732
   4247.00       -0.06739
   4248.00       -0.06746
   4249.00       -0.06750
   4250.00       -0.06752
   4251.00       -0.06753
   4252.00       -0.06757
   4253.00       -0.06770
   4254.00       -0.06797
   4255.00       -0.06841
   4256.00       -0.06906
   4257.00       -0.06989
   4258.00       -0.07087
   4259.00       -0.07191
   4260.00       -0.07291
   4261.00       -0.07375
   4262.00       -0.07431
   4263.00       -0.07446
   4264.00       -0.07414
   4265.00       -0.07329
   4266.00       -0.07194
   4267.00       -0.07012
   4268.00       -0.06795
   4269.00       -0.06555
   4270.00       -0.06306
   4271.00       -0.06060
   4272.00       -0.05829
   4273.00       -0.05624
   4274.00       -0.05448
   4275.00       -0.05310
   4276.00       -0.05209
   4277.00       -0.05149
   4278.00       -0.05130
   4279.00       -0.05150
   4280.00       -0.05211
   4281.00       -0.05311
   4282.00       -0.05453
   4283.00       -0.05634
   4284.00       -0.05854
   4285.00       -0.06113
   4286.00       -0.06410
   4287.00       -0.06741
   4288.00       -0.07106
   4289.00       -0.07502
   4290.00       -0.07922
   4291.00       -0.08363
   4292.00       -0.08819
   4293.00       -0.09289
   4294.00       -0.09764
   4295.00       -0.10243
   4296.00       -0.10719
   4297.00       -0.11188
   4298.00       -0.11649
   4299.00       -0.12095
   4300.00       -0.12522
   4301.00       -0.12925
   4302.00       -0.13298
   4303.00       -0.13633
   4304.00       -0.13922
   4305.00       -0.14159
   4306.00       -0.14340
   4307.00       -0.14464
   4308.00       -0.14531
   4309.00       -0.14546
   4310.00       -0.14520
   4311.00       -0.14462
   4312.00       -0.14380
   4313.00       -0.14286
   4314.00       -0.14182
   4315.00       -0.14071
   4316.00       -0.13950
   4317.00       -0.13814
   4318.00       -0.13659
   4319.00       -0.13478
   4320.00       -0.13266
   4321.00       -0.13020
   4322.00       -0.12737
   4323.00       -0.12416
   4324.00       -0.12055
   4325.00       -0.11653
   4326.00       -0.11217
   4327.00       -0.10746
   4328.00       -0.10253
   4329.00       -0.09751
   4330.00       -0.09253
   4331.00       -0.08782
   4332.00       -0.08353
   4333.00       -0.07980
   4334.00       -0.07678
   4335.00       -0.07448
   4336.00       -0.07288
   4337.00       -0.07189
   4338.00       -0.07134
   4339.00       -0.07106
   4340.00       -0.07089
   4341.00       -0.07067
   4342.00       -0.07028
   4343.00       -0.06966
   4344.00       -0.06880
   4345.00       -0.06773
   4346.00       -0.06653
   4347.00       -0.06527
   4348.00       -0.06403
   4349.00       -0.06290
   4350.00       -0.06193
   4351.00       -0.06115
   4352.00       -0.06053
   4353.00       -0.06002
   4354.00       -0.05952
   4355.00       -0.05892
   4356.00       -0.05812
   4357.00       -0.05702
   4358.00       -0.05556
   4359.00       -0.05372
   4360.00       -0.05155
   4361.00       -0.04911
   4362.00       -0.04651
   4363.00       -0.04388
   4364.00       -0.04135
   4365.00       -0.03904
   4366.00       -0.03709
   4367.00       -0.03556
   4368.00       -0.03452
   4369.00       -0.03400
   4370.00       -0.03397
   4371.00       -0.03441
   4372.00       -0.03522
   4373.00       -0.03630
   4374.00       -0.03752
   4375.00       -0.03877
   4376.00       -0.03992
   4377.00       -0.04090
   4378.00       -0.04163
   4379.00       -0.04209
   4380.00       -0.04231
   4381.00       -0.04231
   4382.00       -0.04216
   4383.00       -0.04195
   4384.00       -0.04174
   4385.00       -0.04162
   4386.00       -0.04163
   4387.00       -0.04181
   4388.00       -0.04216
   4389.00       -0.04263
   4390.00       -0.04317
   4391.00       -0.04367
   4392.00       -0.04403
   4393.00       -0.04413
   4394.00       -0.04383
   4395.00       -0.04305
   4396.00       -0.04171
   4397.00       -0.03981
   4398.00       -0.03736
   4399.00       -0.03445
   4400.00       -0.03116
   4401.00       -0.02764
   4402.00       -0.02400
   4403.00       -0.02039
   4404.00       -0.01689
   4405.00       -0.01362
   4406.00       -0.01063
   4407.00       -0.00791
   4408.00       -0.00543
   4409.00       -0.00314
   4410.00       -0.00096
   4411.00        0.00122
   4412.00        0.00349
   4413.00        0.00594
   4414.00        0.00862
   4415.00        0.01157
   4416.00        0.01477
   4417.00        0.01822
   4418.00        0.02184
   4419.00        0.02554
   4420.00        0.02923
   4421.00        0.03286
   4422.00        0.03635
   4423.00        0.03970
   4424.00        0.04290
   4425.00        0.04603
   4426.00        0.04917
   4427.00        0.05243
   4428.00        0.05592
   4429.00        0.05979
   4430.00        0.06410
   4431.00        0.06895
   4432.00        0.07438
   4433.00        0.08033
   4434.00        0.08672
   4435.00        0.09339
   4436.00        0.10011
   4437.00        0.10660
   4438.00        0.11257
   4439.00        0.11766
   4440.00        0.12162
   4441.00        0.12423
   4442.00        0.12538
   4443.00        0.12502
   4444.00        0.12326
   4445.00        0.12023
   4446.00        0.11618
   4447.00        0.11136
   4448.00        0.10602
   4449.00        0.10035
   4450.00        0.09450
   4451.00        0.08847
   4452.00        0.08224
   4453.00        0.07574
   4454.00        0.06891
   4455.00        0.06166
   4456.00        0.05400
   4457.00        0.04595
   4458.00        0.03769
   4459.00        0.02945
   4460.00        0.02145
   4461.00        0.01395
   4462.00        0.00718
   4463.00        0.00136
   4464.00       -0.00345
   4465.00       -0.00716
   4466.00       -0.00988
   4467.00       -0.01172
   4468.00       -0.01292
   4469.00       -0.01369
   4470.00       -0.01426
   4471.00       -0.01484
   4472.00       -0.01557
   4473.00       -0.01656
   4474.00       -0.01784
   4475.00       -0.01939
   4476.00       -0.02119
   4477.00       -0.02317
   4478.00       -0.02529
   4479.00       -0.02754
   4480.00       -0.02991
   4481.00       -0.03243
   4482.00       -0.03516
   4483.00       -0.03818
   4484.00       -0.04157
   4485.00       -0.04540
   4486.00       -0.04974
   4487.00       -0.05464
   4488.00       -0.06015
   4489.00       -0.06623
   4490.00       -0.07286
   4491.00       -0.07996
   4492.00       -0.08744
   4493.00       -0.09517
   4494.00       -0.10296
   4495.00       -0.11067
   4496.00       -0.11807
   4497.00       -0.12492
   4498.00       -0.13104
   4499.00       -0.13616
   4500.00       -0.14011
   4501.00       -0.14273
   4502.00       -0.14386
   4503.00       -0.14347
   4504.00       -0.14160
   4505.00       -0.13841
   4506.00       -0.13408
   4507.00       -0.12895
   4508.00       -0.12333
   4509.00       -0.11764
   4510.00       -0.11224
   4511.00       -0.10745
   4512.00       -0.10351
   4513.00       -0.10051
   4514.00       -0.09850
   4515.00       -0.09731
   4516.00       -0.09674
   4517.00       -0.09653
   4518.00       -0.09639
   4519.00       -0.09605
   4520.00       -0.09534
   4521.00       -0.09413
   4522.00       -0.09242
   4523.00       -0.09029
   4524.00       -0.08790
   4525.00       -0.08544
   4526.00       -0.08313
   4527.00       -0.08119
   4528.00       -0.07973
   4529.00       -0.07888
   4530.00       -0.07861
   4531.00       -0.07892
   4532.00       -0.07968
   4533.00       -0.08080
   4534.00       -0.08211
   4535.00       -0.08349
   4536.00       -0.08484
   4537.00       -0.08606
   4538.00       -0.08713
   4539.00       -0.08803
   4540.00       -0.08877
   4541.00       -0.08936
   4542.00       -0.08981
   4543.00       -0.09011
   4544.00       -0.09023
   4545.00       -0.09011
   4546.00       -0.08968
   4547.00       -0.08886
   4548.00       -0.08760
   4549.00       -0.08587
   4550.00       -0.08363
   4551.00       -0.08088
   4552.00       -0.07765
   4553.00       -0.07394
   4554.00       -0.06982
   4555.00       -0.06532
   4556.00       -0.06051
   4557.00       -0.05550
   4558.00       -0.05045
   4559.00       -0.04554
   4560.00       -0.04093
   4561.00       -0.03680
   4562.00       -0.03329
   4563.00       -0.03054
   4564.00       -0.02855
   4565.00       -0.02734
   4566.00       -0.02686
   4567.00       -0.02704
   4568.00       -0.02784
   4569.00       -0.02919
   4570.00       -0.03107
   4571.00       -0.03344
   4572.00       -0.03624
   4573.00       -0.03944
   4574.00       -0.04295
   4575.00       -0.04666
   4576.00       -0.05040
   4577.00       -0.05403
   4578.00       -0.05738
   4579.00       -0.06032
   4580.00       -0.06274
   4581.00       -0.06462
   4582.00       -0.06594
   4583.00       -0.06680
   4584.00       -0.06728
   4585.00       -0.06752
   4586.00       -0.06764
   4587.00       -0.06776
   4588.00       -0.06797
   4589.00       -0.06830
   4590.00       -0.06871
   4591.00       -0.06913
   4592.00       -0.06942
   4593.00       -0.06948
   4594.00       -0.06916
   4595.00       -0.06840
   4596.00       -0.06716
   4597.00       -0.06552
   4598.00       -0.06356
   4599.00       -0.06149
   4600.00       -0.05950
   4601.00       -0.05780
   4602.00       -0.05656
   4603.00       -0.05593
   4604.00       -0.05599
   4605.00       -0.05675
   4606.00       -0.05819
   4607.00       -0.06023
   4608.00       -0.06278
   4609.00       -0.06569
   4610.00       -0.06884
   4611.00       -0.07205
   4612.00       -0.07518
   4613.00       -0.07806
   4614.00       -0.08054
   4615.00       -0.08252
   4616.00       -0.08388
   4617.00       -0.08461
   4618.00       -0.08467
   4619.00       -0.08416
   4620.00       -0.08314
   4621.00       -0.08172
   4622.00       -0.08000
   4623.00       -0.07807
   4624.00       -0.07595
   4625.00       -0.07368
   4626.00       -0.07120
   4627.00       -0.06844
   4628.00       -0.06526
   4629.00       -0.06157
   4630.00       -0.05724
   4631.00       -0.05219
   4632.00       -0.04634
   4633.00       -0.03974
   4634.00       -0.03241
   4635.00       -0.02453
   4636.00       -0.01623
   4637.00       -0.00781
   4638.00        0.00052
   4639.00        0.00848
   4640.00        0.01587
   4641.00        0.02253
   4642.00        0.02837
   4643.00        0.03342
   4644.00        0.03776
   4645.00        0.04155
   4646.00        0.04499
   4647.00        0.04828
   4648.00        0.05159
   4649.00        0.05505
   4650.00        0.05871
   4651.00        0.06254
   4652.00        0.06647
   4653.00        0.07031
   4654.00        0.07385
   4655.00        0.07687
   4656.00        0.07909
   4657.00        0.08033
   4658.00        0.08038
   4659.00        0.07920
   4660.00        0.07673
   4661.00        0.07310
   4662.00        0.06839
   4663.00        0.06285
   4664.00        0.05669
   4665.00        0.05015
   4666.00        0.04341
   4667.00        0.03667
   4668.00        0.03004
   4669.00        0.02359
   4670.00        0.01736
   4671.00        0.01138
   4672.00        0.00566
   4673.00        0.00022
   4674.00       -0.00491
   4675.00       -0.00966
   4676.00       -0.01396
   4677.00       -0.01774
   4678.00       -0.02090
   4679.00       -0.02340
   4680.00       -0.02520
   4681.00       -0.02633
   4682.00       -0.02684
   4683.00       -0.02685
   4684.00       -0.02646
   4685.00       -0.02581
   4686.00       -0.02503
   4687.00       -0.02424
   4688.00       -0.02352
   4689.00       -0.02295
   4690.00       -0.02261
   4691.00       -0.02255
   4692.00       -0.02284
   4693.00       -0.02353
   4694.00       -0.02468
   4695.00       -0.02634
   4696.00       -0.02857
   4697.00       -0.03135
   4698.00       -0.03469
   4699.00       -0.03852
   4700.00       -0.04277
   4701.00       -0.04735
   4702.00       -0.05219
   4703.00       -0.05719
   4704.00       -0.06232
   4705.00       -0.06752
   4706.00       -0.07280
   4707.00       -0.07816
   4708.00       -0.08361
   4709.00       -0.08912
   4710.00       -0.09467
   4711.00       -0.10017
   4712.00       -0.10553
   4713.00       -0.11057
   4714.00       -0.11515
   4715.00       -0.11908
   4716.00       -0.12217
   4717.00       -0.12432
   4718.00       -0.12539
   4719.00       -0.12539
   4720.00       -0.12432
   4721.00       -0.12232
   4722.00       -0.11954
   4723.00       -0.11623
   4724.00       -0.11262
   4725.00       -0.10897
   4726.00       -0.10549
   4727.00       -0.10231
   4728.00       -0.09953
   4729.00       -0.09714
   4730.00       -0.09509
   4731.00       -0.09325
   4732.00       -0.09150
   4733.00       -0.08969
   4734.00       -0.08772
   4735.00       -0.08553
   4736.00       -0.08311
   4737.00       -0.08052
   4738.00       -0.07787
   4739.00       -0.07526
   4740.00       -0.07283
   4741.00       -0.07069
   4742.00       -0.06896
   4743.00       -0.06769
   4744.00       -0.06691
   4745.00       -0.06661
   4746.00       -0.06673
   4747.00       -0.06715
   4748.00       -0.06775
   4749.00       -0.06834
   4750.00       -0.06874
   4751.00       -0.06879
   4752.00       -0.06834
   4753.00       -0.06733
   4754.00       -0.06569
   4755.00       -0.06349
   4756.00       -0.06076
   4757.00       -0.05764
   4758.00       -0.05423
   4759.00       -0.05064
   4760.00       -0.04694
   4761.00       -0.04317
   4762.00       -0.03931
   4763.00       -0.03530
   4764.00       -0.03105
   4765.00       -0.02648
   4766.00       -0.02150
   4767.00       -0.01610
   4768.00       -0.01027
   4769.00       -0.00411
   4770.00        0.00226
   4771.00        0.00864
   4772.00        0.01484
   4773.00        0.02061
   4774.00        0.02576
   4775.00        0.03013
   4776.00        0.03360
   4777.00        0.03613
   4778.00        0.03775
   4779.00        0.03855
   4780.00        0.03866
   4781.00        0.03823
   4782.00        0.03740
   4783.00        0.03630
   4784.00        0.03502
   4785.00        0.03363
   4786.00        0.03219
   4787.00        0.03073
   4788.00        0.02929
   4789.00        0.02793
   4790.00        0.02673
   4791.00        0.02576
   4792.00        0.02510
   4793.00        0.02483
   4794.00        0.02500
   4795.00        0.02562
   4796.00        0.02669
   4797.00        0.02819
   4798.00        0.03007
   4799.00        0.03227
   4800.00        0.03473
   4801.00        0.03740
   4802.00        0.04019
   4803.00        0.04305
   4804.00        0.04587
   4805.00        0.04857
   4806.00        0.05105
   4807.00        0.05320
   4808.00        0.05492
   4809.00        0.05615
   4810.00        0.05682
   4811.00        0.05692
   4812.00        0.05642
   4813.00        0.05538
   4814.00        0.05380
   4815.00        0.05171
   4816.00        0.04915
   4817.00        0.04614
   4818.00        0.04268
   4819.00        0.03879
   4820.00        0.03449
   4821.00        0.02981
   4822.00        0.02475
   4823.00        0.01937
   4824.00        0.01364
   4825.00        0.00762
   4826.00        0.00137
   4827.00       -0.00510
   4828.00       -0.01168
   4829.00       -0.01832
   4830.00       -0.02486
   4831.00       -0.03121
   4832.00       -0.03722
   4833.00       -0.04279
   4834.00       -0.04777
   4835.00       -0.05206
   4836.00       -0.05563
   4837.00       -0.05847
   4838.00       -0.06061
   4839.00       -0.06215
   4840.00       -0.06318
   4841.00       -0.06388
   4842.00       -0.06438
   4843.00       -0.06479
   4844.00       -0.06520
   4845.00       -0.06561
   4846.00       -0.06597
   4847.00       -0.06616
   4848.00       -0.06606
   4849.00       -0.06552
   4850.00       -0.06445
   4851.00       -0.06275
   4852.00       -0.06047
   4853.00       -0.05762
   4854.00       -0.05431
   4855.00       -0.05065
   4856.00       -0.04676
   4857.00       -0.04273
   4858.00       -0.03860
   4859.00       -0.03435
   4860.00       -0.02998
   4861.00       -0.02538
   4862.00       -0.02051
   4863.00       -0.01527
   4864.00       -0.00967
   4865.00       -0.00367
   4866.00        0.00265
   4867.00        0.00919
   4868.00        0.01581
   4869.00        0.02230
   4870.00        0.02843
   4871.00        0.03400
   4872.00        0.03880
   4873.00        0.04267
   4874.00        0.04555
   4875.00        0.04738
   4876.00        0.04822
   4877.00        0.04818
   4878.00        0.04739
   4879.00        0.04604
   4880.00        0.04431
   4881.00        0.04239
   4882.00        0.04043
   4883.00        0.03854
   4884.00        0.03680
   4885.00        0.03524
   4886.00        0.03387
   4887.00        0.03267
   4888.00        0.03162
   4889.00        0.03067
   4890.00        0.02983
   4891.00        0.02908
   4892.00        0.02843
   4893.00        0.02793
   4894.00        0.02762
   4895.00        0.02756
   4896.00        0.02780
   4897.00        0.02839
   4898.00        0.02933
   4899.00        0.03062
   4900.00        0.03220
   4901.00        0.03397
   4902.00        0.03585
   4903.00        0.03769
   4904.00        0.03936
   4905.00        0.04075
   4906.00        0.04174
   4907.00        0.04227
   4908.00        0.04232
   4909.00        0.04186
   4910.00        0.04097
   4911.00        0.03968
   4912.00        0.03811
   4913.00        0.03632
   4914.00        0.03441
   4915.00        0.03241
   4916.00        0.03036
   4917.00        0.02823
   4918.00        0.02598
   4919.00        0.02356
   4920.00        0.02093
   4921.00        0.01803
   4922.00        0.01488
   4923.00        0.01147
   4924.00        0.00787
   4925.00        0.00414
   4926.00        0.00040
   4927.00       -0.00329
   4928.00       -0.00685
   4929.00       -0.01022
   4930.00       -0.01341
   4931.00       -0.01644
   4932.00       -0.01936
   4933.00       -0.02229
   4934.00       -0.02532
   4935.00       -0.02857
   4936.00       -0.03208
   4937.00       -0.03587
   4938.00       -0.03991
   4939.00       -0.04412
   4940.00       -0.04836
   4941.00       -0.05243
   4942.00       -0.05612
   4943.00       -0.05927
   4944.00       -0.06172
   4945.00       -0.06339
   4946.00       -0.06429
   4947.00       -0.06445
   4948.00       -0.06397
   4949.00       -0.06294
   4950.00       -0.06153
   4951.00       -0.05983
   4952.00       -0.05798
   4953.00       -0.05605
   4954.00       -0.05411
   4955.00       -0.05216
   4956.00       -0.05021
   4957.00       -0.04820
   4958.00       -0.04608
   4959.00       -0.04382
   4960.00       -0.04133
   4961.00       -0.03862
   4962.00       -0.03565
   4963.00       -0.03244
   4964.00       -0.02906
   4965.00       -0.02554
   4966.00       -0.02199
   4967.00       -0.01849
   4968.00       -0.01516
   4969.00       -0.01212
   4970.00       -0.00951
   4971.00       -0.00741
   4972.00       -0.00597
   4973.00       -0.00524
   4974.00       -0.00532
   4975.00       -0.00620
   4976.00       -0.00787
   4977.00       -0.01025
   4978.00       -0.01320
   4979.00       -0.01653
   4980.00       -0.02002
   4981.00       -0.02342
   4982.00       -0.02649
   4983.00       -0.02906
   4984.00       -0.03094
   4985.00       -0.03210
   4986.00       -0.03251
   4987.00       -0.03224
   4988.00       -0.03144
   4989.00       -0.03023
   4990.00       -0.02877
   4991.00       -0.02718
   4992.00       -0.02555
   4993.00       -0.02390
   4994.00       -0.02222
   4995.00       -0.02045
   4996.00       -0.01854
   4997.00       -0.01642
   4998.00       -0.01408
   4999.00       -0.01153
   5000.00       -0.00881
   5001.00       -0.00594
   5002.00       -0.00299
   5003.00       -0.00001
   5004.00        0.00295
   5005.00        0.00583
   5006.00        0.00856
   5007.00        0.01104
   5008.00        0.01315
   5009.00        0.01475
   5010.00        0.01569
   5011.00        0.01585
   5012.00        0.01514
   5013.00        0.01354
   5014.00        0.01113
   5015.00        0.00806
   5016.00        0.00451
   5017.00        0.00076
   5018.00       -0.00295
   5019.00       -0.00637
   5020.00       -0.00929
   5021.00       -0.01159
   5022.00       -0.01321
   5023.00       -0.01422
   5024.00       -0.01471
   5025.00       -0.01488
   5026.00       -0.01492
   5027.00       -0.01504
   5028.00       -0.01543
   5029.00       -0.01621
   5030.00       -0.01742
   5031.00       -0.01904
   5032.00       -0.02096
   5033.00       -0.02302
   5034.00       -0.02502
   5035.00       -0.02679
   5036.00       -0.02817
   5037.00       -0.02905
   5038.00       -0.02941
   5039.00       -0.02926
   5040.00       -0.02869
   5041.00       -0.02779
   5042.00       -0.02669
   5043.00       -0.02549
   5044.00       -0.02427
   5045.00       -0.02311
   5046.00       -0.02204
   5047.00       -0.02105
   5048.00       -0.02013
   5049.00       -0.01925
   5050.00       -0.01837
   5051.00       -0.01747
   5052.00       -0.01653
   5053.00       -0.01557
   5054.00       -0.01463
   5055.00       -0.01375
   5056.00       -0.01302
   5057.00       -0.01249
   5058.00       -0.01220
   5059.00       -0.01219
   5060.00       -0.01240
   5061.00       -0.01280
   5062.00       -0.01326
   5063.00       -0.01371
   5064.00       -0.01404
   5065.00       -0.01417
   5066.00       -0.01406
   5067.00       -0.01369
   5068.00       -0.01306
   5069.00       -0.01220
   5070.00       -0.01112
   5071.00       -0.00982
   5072.00       -0.00832
   5073.00       -0.00659
   5074.00       -0.00463
   5075.00       -0.00242
   5076.00       -0.00000
   5077.00        0.00259
   5078.00        0.00529
   5079.00        0.00798
   5080.00        0.01057
   5081.00        0.01295
   5082.00        0.01508
   5083.00        0.01690
   5084.00        0.01845
   5085.00        0.01979
   5086.00        0.02104
   5087.00        0.02236
   5088.00        0.02391
   5089.00        0.02586
   5090.00        0.02832
   5091.00        0.03141
   5092.00        0.03514
   5093.00        0.03945
   5094.00        0.04425
   5095.00        0.04938
   5096.00        0.05467
   5097.00        0.05993
   5098.00        0.06499
   5099.00        0.06974
   5100.00        0.07406
   5101.00        0.07791
   5102.00        0.08126
   5103.00        0.08415
   5104.00        0.08657
   5105.00        0.08856
   5106.00        0.09017
   5107.00        0.09141
   5108.00        0.09232
   5109.00        0.09289
   5110.00        0.09315
   5111.00        0.09312
   5112.00        0.09281
   5113.00        0.09229
   5114.00        0.09161
   5115.00        0.09085
   5116.00        0.09011
   5117.00        0.08949
   5118.00        0.08909
   5119.00        0.08898
   5120.00        0.08924
   5121.00        0.08990
   5122.00        0.09099
   5123.00        0.09248
   5124.00        0.09434
   5125.00        0.09655
   5126.00        0.09905
   5127.00        0.10182
   5128.00        0.10481
   5129.00        0.10801
   5130.00        0.11139
   5131.00        0.11497
   5132.00        0.11873
   5133.00        0.12266
   5134.00        0.12674
   5135.00        0.13092
   5136.00        0.13512
   5137.00        0.13925
   5138.00        0.14317
   5139.00        0.14675
   5140.00        0.14980
   5141.00        0.15220
   5142.00        0.15381
   5143.00        0.15453
   5144.00        0.15431
   5145.00        0.15314
   5146.00        0.15106
   5147.00        0.14813
   5148.00        0.14446
   5149.00        0.14012
   5150.00        0.13527
   5151.00        0.13003
   5152.00        0.12447
   5153.00        0.11872
   5154.00        0.11288
   5155.00        0.10700
   5156.00        0.10119
   5157.00        0.09550
   5158.00        0.09000
   5159.00        0.08474
   5160.00        0.07980
   5161.00        0.07524
   5162.00        0.07110
   5163.00        0.06745
   5164.00        0.06433
   5165.00        0.06176
   5166.00        0.05976
   5167.00        0.05833
   5168.00        0.05743
   5169.00        0.05703
   5170.00        0.05705
   5171.00        0.05744
   5172.00        0.05809
   5173.00        0.05894
   5174.00        0.05990
   5175.00        0.06091
   5176.00        0.06190
   5177.00        0.06285
   5178.00        0.06372
   5179.00        0.06452
   5180.00        0.06523
   5181.00        0.06589
   5182.00        0.06653
   5183.00        0.06717
   5184.00        0.06786
   5185.00        0.06864
   5186.00        0.06954
   5187.00        0.07060
   5188.00        0.07185
   5189.00        0.07330
   5190.00        0.07497
   5191.00        0.07685
   5192.00        0.07894
   5193.00        0.08120
   5194.00        0.08361
   5195.00        0.08610
   5196.00        0.08863
   5197.00        0.09112
   5198.00        0.09353
   5199.00        0.09579
   5200.00        0.09787
   5201.00        0.09972
   5202.00        0.10135
   5203.00        0.10275
   5204.00        0.10399
   5205.00        0.10507
   5206.00        0.10605
   5207.00        0.10698
   5208.00        0.10789
   5209.00        0.10881
   5210.00        0.10974
   5211.00        0.11070
   5212.00        0.11166
   5213.00        0.11263
   5214.00        0.11359
   5215.00        0.11453
   5216.00        0.11547
   5217.00        0.11639
   5218.00        0.11730
   5219.00        0.11821
   5220.00        0.11913
   5221.00        0.12005
   5222.00        0.12098
   5223.00        0.12192
   5224.00        0.12287
   5225.00        0.12384
   5226.00        0.12482
   5227.00        0.12581
   5228.00        0.12682
   5229.00        0.12784
   5230.00        0.12887
   5231.00        0.12987
   5232.00        0.13083
   5233.00        0.13170
   5234.00        0.13244
   5235.00        0.13300
   5236.00        0.13332
   5237.00        0.13333
   5238.00        0.13300
   5239.00        0.13227
   5240.00        0.13109
   5241.00        0.12948
   5242.00        0.12741
   5243.00        0.12492
   5244.00        0.12204
   5245.00        0.11881
   5246.00        0.11530
   5247.00        0.11155
   5248.00        0.10761
   5249.00        0.10355
   5250.00        0.09940
   5251.00        0.09518
   5252.00        0.09092
   5253.00        0.08665
   5254.00        0.08236
   5255.00        0.07810
   5256.00        0.07385
   5257.00        0.06966
   5258.00        0.06557
   5259.00        0.06160
   5260.00        0.05781
   5261.00        0.05426
   5262.00        0.05098
   5263.00        0.04801
   5264.00        0.04541
   5265.00        0.04321
   5266.00        0.04142
   5267.00        0.04006
   5268.00        0.03911
   5269.00        0.03860
   5270.00        0.03849
   5271.00        0.03877
   5272.00        0.03942
   5273.00        0.04042
   5274.00        0.04174
   5275.00        0.04336
   5276.00        0.04525
   5277.00        0.04739
   5278.00        0.04975
   5279.00        0.05230
   5280.00        0.05497
   5281.00        0.05773
   5282.00        0.06051
   5283.00        0.06323
   5284.00        0.06582
   5285.00        0.06818
   5286.00        0.07025
   5287.00        0.07195
   5288.00        0.07322
   5289.00        0.07406
   5290.00        0.07444
   5291.00        0.07440
   5292.00        0.07397
   5293.00        0.07321
   5294.00        0.07218
   5295.00        0.07092
   5296.00        0.06950
   5297.00        0.06798
   5298.00        0.06638
   5299.00        0.06473
   5300.00        0.06305
   5301.00        0.06134
   5302.00        0.05961
   5303.00        0.05789
   5304.00        0.05618
   5305.00        0.05451
   5306.00        0.05290
   5307.00        0.05137
   5308.00        0.04995
   5309.00        0.04862
   5310.00        0.04739
   5311.00        0.04623
   5312.00        0.04512
   5313.00        0.04401
   5314.00        0.04286
   5315.00        0.04164
   5316.00        0.04032
   5317.00        0.03888
   5318.00        0.03733
   5319.00        0.03567
   5320.00        0.03393
   5321.00        0.03215
   5322.00        0.03036
   5323.00        0.02860
   5324.00        0.02689
   5325.00        0.02524
   5326.00        0.02367
   5327.00        0.02217
   5328.00        0.02071
   5329.00        0.01928
   5330.00        0.01785
   5331.00        0.01641
   5332.00        0.01494
   5333.00        0.01343
   5334.00        0.01188
   5335.00        0.01030
   5336.00        0.00871
   5337.00        0.00711
   5338.00        0.00551
   5339.00        0.00393
   5340.00        0.00236
   5341.00        0.00080
   5342.00       -0.00076
   5343.00       -0.00234
   5344.00       -0.00395
   5345.00       -0.00563
   5346.00       -0.00741
   5347.00       -0.00931
   5348.00       -0.01135
   5349.00       -0.01353
   5350.00       -0.01586
   5351.00       -0.01831
   5352.00       -0.02082
   5353.00       -0.02331
   5354.00       -0.02568
   5355.00       -0.02779
   5356.00       -0.02949
   5357.00       -0.03068
   5358.00       -0.03123
   5359.00       -0.03106
   5360.00       -0.03016
   5361.00       -0.02857
   5362.00       -0.02638
   5363.00       -0.02373
   5364.00       -0.02082
   5365.00       -0.01785
   5366.00       -0.01502
   5367.00       -0.01248
   5368.00       -0.01037
   5369.00       -0.00874
   5370.00       -0.00755
   5371.00       -0.00674
   5372.00       -0.00615
   5373.00       -0.00561
   5374.00       -0.00494
   5375.00       -0.00395
   5376.00       -0.00253
   5377.00       -0.00057
   5378.00        0.00193
   5379.00        0.00494
   5380.00        0.00837
   5381.00        0.01208
   5382.00        0.01592
   5383.00        0.01971
   5384.00        0.02332
   5385.00        0.02659
   5386.00        0.02946
   5387.00        0.03185
   5388.00        0.03377
   5389.00        0.03524
   5390.00        0.03633
   5391.00        0.03712
   5392.00        0.03774
   5393.00        0.03829
   5394.00        0.03890
   5395.00        0.03966
   5396.00        0.04068
   5397.00        0.04201
   5398.00        0.04370
   5399.00        0.04577
   5400.00        0.04819
   5401.00        0.05094
   5402.00        0.05394
   5403.00        0.05712
   5404.00        0.06040
   5405.00        0.06366
   5406.00        0.06683
   5407.00        0.06982
   5408.00        0.07253
   5409.00        0.07490
   5410.00        0.07689
   5411.00        0.07851
   5412.00        0.07975
   5413.00        0.08067
   5414.00        0.08132
   5415.00        0.08177
   5416.00        0.08209
   5417.00        0.08236
   5418.00        0.08265
   5419.00        0.08301
   5420.00        0.08350
   5421.00        0.08414
   5422.00        0.08497
   5423.00        0.08600
   5424.00        0.08722
   5425.00        0.08864
   5426.00        0.09022
   5427.00        0.09195
   5428.00        0.09379
   5429.00        0.09570
   5430.00        0.09763
   5431.00        0.09953
   5432.00        0.10134
   5433.00        0.10299
   5434.00        0.10439
   5435.00        0.10544
   5436.00        0.10604
   5437.00        0.10609
   5438.00        0.10550
   5439.00        0.10421
   5440.00        0.10215
   5441.00        0.09935
   5442.00        0.09584
   5443.00        0.09173
   5444.00        0.08717
   5445.00        0.08232
   5446.00        0.07738
   5447.00        0.07253
   5448.00        0.06792
   5449.00        0.06366
   5450.00        0.05982
   5451.00        0.05645
   5452.00        0.05350
   5453.00        0.05093
   5454.00        0.04868
   5455.00        0.04668
   5456.00        0.04485
   5457.00        0.04313
   5458.00        0.04150
   5459.00        0.03994
   5460.00        0.03847
   5461.00        0.03713
   5462.00        0.03598
   5463.00        0.03510
   5464.00        0.03455
   5465.00        0.03439
   5466.00        0.03466
   5467.00        0.03537
   5468.00        0.03650
   5469.00        0.03802
   5470.00        0.03984
   5471.00        0.04190
   5472.00        0.04409
   5473.00        0.04633
   5474.00        0.04853
   5475.00        0.05062
   5476.00        0.05253
   5477.00        0.05421
   5478.00        0.05563
   5479.00        0.05676
   5480.00        0.05758
   5481.00        0.05811
   5482.00        0.05836
   5483.00        0.05837
   5484.00        0.05821
   5485.00        0.05793
   5486.00        0.05764
   5487.00        0.05742
   5488.00        0.05736
   5489.00        0.05751
   5490.00        0.05793
   5491.00        0.05864
   5492.00        0.05964
   5493.00        0.06092
   5494.00        0.06244
   5495.00        0.06419
   5496.00        0.06613
   5497.00        0.06828
   5498.00        0.07063
   5499.00        0.07322
   5500.00        0.07609
   5501.00        0.07926
   5502.00        0.08278
   5503.00        0.08667
   5504.00        0.09090
   5505.00        0.09543
   5506.00        0.10018
   5507.00        0.10509
   5508.00        0.11004
   5509.00        0.11491
   5510.00        0.11958
   5511.00        0.12398
   5512.00        0.12806
   5513.00        0.13183
   5514.00        0.13534
   5515.00        0.13863
   5516.00        0.14181
   5517.00        0.14496
   5518.00        0.14819
   5519.00        0.15153
   5520.00        0.15501
   5521.00        0.15863
   5522.00        0.16230
   5523.00        0.16597
   5524.00        0.16951
   5525.00        0.17283
   5526.00        0.17583
   5527.00        0.17846
   5528.00        0.18068
   5529.00        0.18251
   5530.00        0.18402
   5531.00        0.18528
   5532.00        0.18641
   5533.00        0.18750
   5534.00        0.18865
   5535.00        0.18992
   5536.00        0.19137
   5537.00        0.19297
   5538.00        0.19470
   5539.00        0.19649
   5540.00        0.19824
   5541.00        0.19985
   5542.00        0.20122
   5543.00        0.20227
   5544.00        0.20293
   5545.00        0.20314
   5546.00        0.20292
   5547.00        0.20226
   5548.00        0.20122
   5549.00        0.19984
   5550.00        0.19820
   5551.00        0.19636
   5552.00        0.19440
   5553.00        0.19234
   5554.00        0.19021
   5555.00        0.18802
   5556.00        0.18573
   5557.00        0.18328
   5558.00        0.18061
   5559.00        0.17765
   5560.00        0.17432
   5561.00        0.17056
   5562.00        0.16634
   5563.00        0.16168
   5564.00        0.15660
   5565.00        0.15121
   5566.00        0.14558
   5567.00        0.13985
   5568.00        0.13414
   5569.00        0.12858
   5570.00        0.12329
   5571.00        0.11833
   5572.00        0.11378
   5573.00        0.10964
   5574.00        0.10594
   5575.00        0.10265
   5576.00        0.09975
   5577.00        0.09719
   5578.00        0.09495
   5579.00        0.09296
   5580.00        0.09118
   5581.00        0.08956
   5582.00        0.08804
   5583.00        0.08656
   5584.00        0.08506
   5585.00        0.08349
   5586.00        0.08181
   5587.00        0.07998
   5588.00        0.07802
   5589.00        0.07595
   5590.00        0.07386
   5591.00        0.07183
   5592.00        0.07000
   5593.00        0.06846
   5594.00        0.06736
   5595.00        0.06675
   5596.00        0.06667
   5597.00        0.06713
   5598.00        0.06806
   5599.00        0.06939
   5600.00        0.07099
   5601.00        0.07274
   5602.00        0.07453
   5603.00        0.07630
   5604.00        0.07799
   5605.00        0.07962
   5606.00        0.08123
   5607.00        0.08286
   5608.00        0.08458
   5609.00        0.08644
   5610.00        0.08845
   5611.00        0.09059
   5612.00        0.09282
   5613.00        0.09504
   5614.00        0.09717
   5615.00        0.09911
   5616.00        0.10078
   5617.00        0.10214
   5618.00        0.10316
   5619.00        0.10386
   5620.00        0.10430
   5621.00        0.10453
   5622.00        0.10464
   5623.00        0.10471
   5624.00        0.10479
   5625.00        0.10491
   5626.00        0.10510
   5627.00        0.10532
   5628.00        0.10555
   5629.00        0.10575
   5630.00        0.10586
   5631.00        0.10584
   5632.00        0.10568
   5633.00        0.10536
   5634.00        0.10487
   5635.00        0.10424
   5636.00        0.10349
   5637.00        0.10265
   5638.00        0.10174
   5639.00        0.10080
   5640.00        0.09986
   5641.00        0.09893
   5642.00        0.09804
   5643.00        0.09723
   5644.00        0.09651
   5645.00        0.09593
   5646.00        0.09553
   5647.00        0.09534
   5648.00        0.09539
   5649.00        0.09569
   5650.00        0.09626
   5651.00        0.09705
   5652.00        0.09805
   5653.00        0.09917
   5654.00        0.10034
   5655.00        0.10148
   5656.00        0.10251
   5657.00        0.10337
   5658.00        0.10400
   5659.00        0.10438
   5660.00        0.10451
   5661.00        0.10438
   5662.00        0.10403
   5663.00        0.10349
   5664.00        0.10277
   5665.00        0.10189
   5666.00        0.10084
   5667.00        0.09960
   5668.00        0.09813
   5669.00        0.09639
   5670.00        0.09434
   5671.00        0.09192
   5672.00        0.08912
   5673.00        0.08595
   5674.00        0.08242
   5675.00        0.07857
   5676.00        0.07449
   5677.00        0.07026
   5678.00        0.06599
   5679.00        0.06174
   5680.00        0.05756
   5681.00        0.05350
   5682.00        0.04957
   5683.00        0.04572
   5684.00        0.04191
   5685.00        0.03806
   5686.00        0.03412
   5687.00        0.03002
   5688.00        0.02573
   5689.00        0.02127
   5690.00        0.01667
   5691.00        0.01197
   5692.00        0.00722
   5693.00        0.00253
   5694.00       -0.00206
   5695.00       -0.00649
   5696.00       -0.01073
   5697.00       -0.01473
   5698.00       -0.01848
   5699.00       -0.02199
   5700.00       -0.02526
   5701.00       -0.02829
   5702.00       -0.03109
   5703.00       -0.03367
   5704.00       -0.03601
   5705.00       -0.03813
   5706.00       -0.04001
   5707.00       -0.04163
   5708.00       -0.04298
   5709.00       -0.04402
   5710.00       -0.04475
   5711.00       -0.04515
   5712.00       -0.04521
   5713.00       -0.04492
   5714.00       -0.04428
   5715.00       -0.04329
   5716.00       -0.04196
   5717.00       -0.04030
   5718.00       -0.03835
   5719.00       -0.03613
   5720.00       -0.03369
   5721.00       -0.03106
   5722.00       -0.02831
   5723.00       -0.02546
   5724.00       -0.02256
   5725.00       -0.01964
   5726.00       -0.01672
   5727.00       -0.01378
   5728.00       -0.01083
   5729.00       -0.00781
   5730.00       -0.00466
   5731.00       -0.00130
   5732.00        0.00234
   5733.00        0.00638
   5734.00        0.01082
   5735.00        0.01570
   5736.00        0.02099
   5737.00        0.02658
   5738.00        0.03236
   5739.00        0.03814
   5740.00        0.04376
   5741.00        0.04900
   5742.00        0.05369
   5743.00        0.05771
   5744.00        0.06098
   5745.00        0.06351
   5746.00        0.06533
   5747.00        0.06658
   5748.00        0.06740
   5749.00        0.06798
   5750.00        0.06850
   5751.00        0.06911
   5752.00        0.06990
   5753.00        0.07094
   5754.00        0.07220
   5755.00        0.07361
   5756.00        0.07507
   5757.00        0.07644
   5758.00        0.07759
   5759.00        0.07838
   5760.00        0.07872
   5761.00        0.07860
   5762.00        0.07800
   5763.00        0.07695
   5764.00        0.07556
   5765.00        0.07389
   5766.00        0.07206
   5767.00        0.07016
   5768.00        0.06825
   5769.00        0.06639
   5770.00        0.06458
   5771.00        0.06282
   5772.00        0.06105
   5773.00        0.05922
   5774.00        0.05724
   5775.00        0.05503
   5776.00        0.05250
   5777.00        0.04962
   5778.00        0.04631
   5779.00        0.04260
   5780.00        0.03849
   5781.00        0.03404
   5782.00        0.02932
   5783.00        0.02443
   5784.00        0.01943
   5785.00        0.01440
   5786.00        0.00940
   5787.00        0.00448
   5788.00       -0.00033
   5789.00       -0.00502
   5790.00       -0.00956
   5791.00       -0.01394
   5792.00       -0.01818
   5793.00       -0.02228
   5794.00       -0.02618
   5795.00       -0.02986
   5796.00       -0.03328
   5797.00       -0.03639
   5798.00       -0.03914
   5799.00       -0.04151
   5800.00       -0.04345
   5801.00       -0.04495
   5802.00       -0.04601
   5803.00       -0.04659
   5804.00       -0.04674
   5805.00       -0.04646
   5806.00       -0.04575
   5807.00       -0.04463
   5808.00       -0.04308
   5809.00       -0.04108
   5810.00       -0.03859
   5811.00       -0.03556
   5812.00       -0.03194
   5813.00       -0.02773
   5814.00       -0.02290
   5815.00       -0.01750
   5816.00       -0.01164
   5817.00       -0.00544
   5818.00        0.00089
   5819.00        0.00718
   5820.00        0.01324
   5821.00        0.01887
   5822.00        0.02397
   5823.00        0.02846
   5824.00        0.03234
   5825.00        0.03566
   5826.00        0.03854
   5827.00        0.04113
   5828.00        0.04365
   5829.00        0.04628
   5830.00        0.04919
   5831.00        0.05251
   5832.00        0.05631
   5833.00        0.06061
   5834.00        0.06534
   5835.00        0.07039
   5836.00        0.07558
   5837.00        0.08074
   5838.00        0.08565
   5839.00        0.09009
   5840.00        0.09384
   5841.00        0.09676
   5842.00        0.09869
   5843.00        0.09957
   5844.00        0.09932
   5845.00        0.09797
   5846.00        0.09559
   5847.00        0.09229
   5848.00        0.08820
   5849.00        0.08350
   5850.00        0.07842
   5851.00        0.07314
   5852.00        0.06785
   5853.00        0.06270
   5854.00        0.05784
   5855.00        0.05333
   5856.00        0.04921
   5857.00        0.04546
   5858.00        0.04208
   5859.00        0.03900
   5860.00        0.03620
   5861.00        0.03362
   5862.00        0.03123
   5863.00        0.02904
   5864.00        0.02703
   5865.00        0.02524
   5866.00        0.02367
   5867.00        0.02234
   5868.00        0.02126
   5869.00        0.02043
   5870.00        0.01984
   5871.00        0.01947
   5872.00        0.01930
   5873.00        0.01932
   5874.00        0.01950
   5875.00        0.01984
   5876.00        0.02033
   5877.00        0.02097
   5878.00        0.02174
   5879.00        0.02265
   5880.00        0.02365
   5881.00        0.02473
   5882.00        0.02582
   5883.00        0.02690
   5884.00        0.02791
   5885.00        0.02884
   5886.00        0.02969
   5887.00        0.03046
   5888.00        0.03120
   5889.00        0.03195
   5890.00        0.03273
   5891.00        0.03358
   5892.00        0.03448
   5893.00        0.03542
   5894.00        0.03635
   5895.00        0.03723
   5896.00        0.03800
   5897.00        0.03863
   5898.00        0.03912
   5899.00        0.03951
   5900.00        0.03989
   5901.00        0.04037
   5902.00        0.04111
   5903.00        0.04227
   5904.00        0.04401
   5905.00        0.04645
   5906.00        0.04970
   5907.00        0.05376
   5908.00        0.05862
   5909.00        0.06417
   5910.00        0.07027
   5911.00        0.07670
   5912.00        0.08321
   5913.00        0.08955
   5914.00        0.09546
   5915.00        0.10074
   5916.00        0.10519
   5917.00        0.10872
   5918.00        0.11131
   5919.00        0.11300
   5920.00        0.11389
   5921.00        0.11416
   5922.00        0.11394
   5923.00        0.11343
   5924.00        0.11276
   5925.00        0.11203
   5926.00        0.11132
   5927.00        0.11063
   5928.00        0.10993
   5929.00        0.10915
   5930.00        0.10820
   5931.00        0.10701
   5932.00        0.10547
   5933.00        0.10352
   5934.00        0.10109
   5935.00        0.09818
   5936.00        0.09472
   5937.00        0.09076
   5938.00        0.08634
   5939.00        0.08151
   5940.00        0.07638
   5941.00        0.07106
   5942.00        0.06569
   5943.00        0.06042
   5944.00        0.05539
   5945.00        0.05073
   5946.00        0.04651
   5947.00        0.04277
   5948.00        0.03954
   5949.00        0.03677
   5950.00        0.03435
   5951.00        0.03219
   5952.00        0.03017
   5953.00        0.02813
   5954.00        0.02597
   5955.00        0.02360
   5956.00        0.02093
   5957.00        0.01796
   5958.00        0.01466
   5959.00        0.01107
   5960.00        0.00720
   5961.00        0.00313
   5962.00       -0.00114
   5963.00       -0.00553
   5964.00       -0.01002
   5965.00       -0.01454
   5966.00       -0.01905
   5967.00       -0.02346
   5968.00       -0.02767
   5969.00       -0.03161
   5970.00       -0.03518
   5971.00       -0.03827
   5972.00       -0.04079
   5973.00       -0.04265
   5974.00       -0.04379
   5975.00       -0.04414
   5976.00       -0.04371
   5977.00       -0.04244
   5978.00       -0.04036
   5979.00       -0.03749
   5980.00       -0.03388
   5981.00       -0.02959
   5982.00       -0.02468
   5983.00       -0.01926
   5984.00       -0.01346
   5985.00       -0.00740
   5986.00       -0.00121
   5987.00        0.00495
   5988.00        0.01097
   5989.00        0.01673
   5990.00        0.02218
   5991.00        0.02722
   5992.00        0.03188
   5993.00        0.03614
   5994.00        0.04005
   5995.00        0.04363
   5996.00        0.04697
   5997.00        0.05010
   5998.00        0.05303
   5999.00        0.05579
   6000.00        0.05834
   6001.00        0.06068
   6002.00        0.06275
   6003.00        0.06451
   6004.00        0.06592
   6005.00        0.06699
   6006.00        0.06771
   6007.00        0.06811
   6008.00        0.06822
   6009.00        0.06812
   6010.00        0.06789
   6011.00        0.06760
   6012.00        0.06734
   6013.00        0.06718
   6014.00        0.06717
   6015.00        0.06736
   6016.00        0.06776
   6017.00        0.06834
   6018.00        0.06910
   6019.00        0.06999
   6020.00        0.07097
   6021.00        0.07200
   6022.00        0.07306
   6023.00        0.07411
   6024.00        0.07515
   6025.00        0.07615
   6026.00        0.07709
   6027.00        0.07797
   6028.00        0.07874
   6029.00        0.07938
   6030.00        0.07986
   6031.00        0.08015
   6032.00        0.08021
   6033.00        0.08003
   6034.00        0.07962
   6035.00        0.07899
   6036.00        0.07817
   6037.00        0.07718
   6038.00        0.07606
   6039.00        0.07486
   6040.00        0.07358
   6041.00        0.07225
   6042.00        0.07086
   6043.00        0.06939
   6044.00        0.06781
   6045.00        0.06611
   6046.00        0.06425
   6047.00        0.06223
   6048.00        0.06004
   6049.00        0.05770
   6050.00        0.05524
   6051.00        0.05266
   6052.00        0.04998
   6053.00        0.04721
   6054.00        0.04434
   6055.00        0.04136
   6056.00        0.03824
   6057.00        0.03496
   6058.00        0.03150
   6059.00        0.02788
   6060.00        0.02410
   6061.00        0.02022
   6062.00        0.01628
   6063.00        0.01238
   6064.00        0.00859
   6065.00        0.00503
   6066.00        0.00179
   6067.00       -0.00105
   6068.00       -0.00344
   6069.00       -0.00531
   6070.00       -0.00663
   6071.00       -0.00740
   6072.00       -0.00760
   6073.00       -0.00724
   6074.00       -0.00634
   6075.00       -0.00489
   6076.00       -0.00291
   6077.00       -0.00042
   6078.00        0.00254
   6079.00        0.00592
   6080.00        0.00965
   6081.00        0.01361
   6082.00        0.01769
   6083.00        0.02174
   6084.00        0.02563
   6085.00        0.02922
   6086.00        0.03240
   6087.00        0.03510
   6088.00        0.03727
   6089.00        0.03896
   6090.00        0.04021
   6091.00        0.04112
   6092.00        0.04181
   6093.00        0.04242
   6094.00        0.04307
   6095.00        0.04386
   6096.00        0.04487
   6097.00        0.04614
   6098.00        0.04768
   6099.00        0.04948
   6100.00        0.05149
   6101.00        0.05367
   6102.00        0.05596
   6103.00        0.05832
   6104.00        0.06073
   6105.00        0.06316
   6106.00        0.06560
   6107.00        0.06809
   6108.00        0.07063
   6109.00        0.07330
   6110.00        0.07613
   6111.00        0.07915
   6112.00        0.08244
   6113.00        0.08606
   6114.00        0.09006
   6115.00        0.09449
   6116.00        0.09939
   6117.00        0.10478
   6118.00        0.11065
   6119.00        0.11700
   6120.00        0.12376
   6121.00        0.13089
   6122.00        0.13822
   6123.00        0.14569
   6124.00        0.15317
   6125.00        0.16050
   6126.00        0.16755
   6127.00        0.17416
   6128.00        0.18023
   6129.00        0.18563
   6130.00        0.19026
   6131.00        0.19406
   6132.00        0.19694
   6133.00        0.19886
   6134.00        0.19981
   6135.00        0.19978
   6136.00        0.19878
   6137.00        0.19683
   6138.00        0.19395
   6139.00        0.19022
   6140.00        0.18565
   6141.00        0.18031
   6142.00        0.17423
   6143.00        0.16748
   6144.00        0.16012
   6145.00        0.15218
   6146.00        0.14375
   6147.00        0.13493
   6148.00        0.12582
   6149.00        0.11656
   6150.00        0.10733
   6151.00        0.09835
   6152.00        0.08976
   6153.00        0.08176
   6154.00        0.07447
   6155.00        0.06799
   6156.00        0.06234
   6157.00        0.05747
   6158.00        0.05327
   6159.00        0.04959
   6160.00        0.04623
   6161.00        0.04299
   6162.00        0.03971
   6163.00        0.03624
   6164.00        0.03250
   6165.00        0.02848
   6166.00        0.02420
   6167.00        0.01973
   6168.00        0.01516
   6169.00        0.01064
   6170.00        0.00624
   6171.00        0.00204
   6172.00       -0.00194
   6173.00       -0.00571
   6174.00       -0.00935
   6175.00       -0.01294
   6176.00       -0.01661
   6177.00       -0.02048
   6178.00       -0.02465
   6179.00       -0.02921
   6180.00       -0.03420
   6181.00       -0.03965
   6182.00       -0.04553
   6183.00       -0.05177
   6184.00       -0.05829
   6185.00       -0.06499
   6186.00       -0.07173
   6187.00       -0.07840
   6188.00       -0.08487
   6189.00       -0.09104
   6190.00       -0.09683
   6191.00       -0.10212
   6192.00       -0.10682
   6193.00       -0.11082
   6194.00       -0.11399
   6195.00       -0.11617
   6196.00       -0.11720
   6197.00       -0.11696
   6198.00       -0.11530
   6199.00       -0.11223
   6200.00       -0.10777
   6201.00       -0.10212
   6202.00       -0.09554
   6203.00       -0.08837
   6204.00       -0.08102
   6205.00       -0.07387
   6206.00       -0.06729
   6207.00       -0.06160
   6208.00       -0.05700
   6209.00       -0.05352
   6210.00       -0.05112
   6211.00       -0.04960
   6212.00       -0.04871
   6213.00       -0.04815
   6214.00       -0.04765
   6215.00       -0.04701
   6216.00       -0.04604
   6217.00       -0.04471
   6218.00       -0.04302
   6219.00       -0.04106
   6220.00       -0.03895
   6221.00       -0.03686
   6222.00       -0.03494
   6223.00       -0.03336
   6224.00       -0.03222
   6225.00       -0.03163
   6226.00       -0.03169
   6227.00       -0.03243
   6228.00       -0.03391
   6229.00       -0.03612
   6230.00       -0.03899
   6231.00       -0.04251
   6232.00       -0.04656
   6233.00       -0.05097
   6234.00       -0.05559
   6235.00       -0.06023
   6236.00       -0.06468
   6237.00       -0.06879
   6238.00       -0.07236
   6239.00       -0.07530
   6240.00       -0.07751
   6241.00       -0.07898
   6242.00       -0.07975
   6243.00       -0.07988
   6244.00       -0.07953
   6245.00       -0.07884
   6246.00       -0.07799
   6247.00       -0.07714
   6248.00       -0.07645
   6249.00       -0.07600
   6250.00       -0.07584
   6251.00       -0.07598
   6252.00       -0.07638
   6253.00       -0.07699
   6254.00       -0.07774
   6255.00       -0.07858
   6256.00       -0.07946
   6257.00       -0.08035
   6258.00       -0.08123
   6259.00       -0.08204
   6260.00       -0.08275
   6261.00       -0.08330
   6262.00       -0.08364
   6263.00       -0.08375
   6264.00       -0.08361
   6265.00       -0.08324
   6266.00       -0.08265
   6267.00       -0.08185
   6268.00       -0.08084
   6269.00       -0.07957
   6270.00       -0.07800
   6271.00       -0.07607
   6272.00       -0.07376
   6273.00       -0.07109
   6274.00       -0.06812
   6275.00       -0.06501
   6276.00       -0.06197
   6277.00       -0.05924
   6278.00       -0.05709
   6279.00       -0.05571
   6280.00       -0.05530
   6281.00       -0.05586
   6282.00       -0.05739
   6283.00       -0.05967
   6284.00       -0.06252
   6285.00       -0.06560
   6286.00       -0.06863
   6287.00       -0.07133
   6288.00       -0.07351
   6289.00       -0.07505
   6290.00       -0.07592
   6291.00       -0.07618
   6292.00       -0.07596
   6293.00       -0.07543
   6294.00       -0.07479
   6295.00       -0.07422
   6296.00       -0.07386
   6297.00       -0.07380
   6298.00       -0.07404
   6299.00       -0.07451
   6300.00       -0.07509
   6301.00       -0.07563
   6302.00       -0.07597
   6303.00       -0.07596
   6304.00       -0.07556
   6305.00       -0.07471
   6306.00       -0.07350
   6307.00       -0.07201
   6308.00       -0.07041
   6309.00       -0.06887
   6310.00       -0.06755
   6311.00       -0.06661
   6312.00       -0.06611
   6313.00       -0.06610
   6314.00       -0.06650
   6315.00       -0.06718
   6316.00       -0.06795
   6317.00       -0.06859
   6318.00       -0.06889
   6319.00       -0.06865
   6320.00       -0.06777
   6321.00       -0.06619
   6322.00       -0.06398
   6323.00       -0.06124
   6324.00       -0.05816
   6325.00       -0.05492
   6326.00       -0.05168
   6327.00       -0.04861
   6328.00       -0.04573
   6329.00       -0.04306
   6330.00       -0.04053
   6331.00       -0.03801
   6332.00       -0.03535
   6333.00       -0.03243
   6334.00       -0.02917
   6335.00       -0.02549
   6336.00       -0.02143
   6337.00       -0.01701
   6338.00       -0.01234
   6339.00       -0.00756
   6340.00       -0.00276
   6341.00        0.00192
   6342.00        0.00640
   6343.00        0.01062
   6344.00        0.01451
   6345.00        0.01807
   6346.00        0.02127
   6347.00        0.02415
   6348.00        0.02672
   6349.00        0.02901
   6350.00        0.03106
   6351.00        0.03291
   6352.00        0.03457
   6353.00        0.03606
   6354.00        0.03737
   6355.00        0.03852
   6356.00        0.03952
   6357.00        0.04038
   6358.00        0.04114
   6359.00        0.04183
   6360.00        0.04247
   6361.00        0.04308
   6362.00        0.04367
   6363.00        0.04425
   6364.00        0.04479
   6365.00        0.04527
   6366.00        0.04568
   6367.00        0.04598
   6368.00        0.04617
   6369.00        0.04626
   6370.00        0.04626
   6371.00        0.04622
   6372.00        0.04618
   6373.00        0.04619
   6374.00        0.04631
   6375.00        0.04656
   6376.00        0.04697
   6377.00        0.04754
   6378.00        0.04825
   6379.00        0.04907
   6380.00        0.04999
   6381.00        0.05097
   6382.00        0.05201
   6383.00        0.05310
   6384.00        0.05427
   6385.00        0.05550
   6386.00        0.05680
   6387.00        0.05815
   6388.00        0.05951
   6389.00        0.06084
   6390.00        0.06205
   6391.00        0.06307
   6392.00        0.06384
   6393.00        0.06429
   6394.00        0.06441
   6395.00        0.06420
   6396.00        0.06366
   6397.00        0.06284
   6398.00        0.06175
   6399.00        0.06041
   6400.00        0.05879
   6401.00        0.05689
   6402.00        0.05464
   6403.00        0.05202
   6404.00        0.04899
   6405.00        0.04557
   6406.00        0.04183
   6407.00        0.03784
   6408.00        0.03376
   6409.00        0.02974
   6410.00        0.02598
   6411.00        0.02266
   6412.00        0.01989
   6413.00        0.01778
   6414.00        0.01636
   6415.00        0.01558
   6416.00        0.01537
   6417.00        0.01558
   6418.00        0.01608
   6419.00        0.01671
   6420.00        0.01736
   6421.00        0.01797
   6422.00        0.01850
   6423.00        0.01896
   6424.00        0.01941
   6425.00        0.01991
   6426.00        0.02052
   6427.00        0.02126
   6428.00        0.02215
   6429.00        0.02314
   6430.00        0.02417
   6431.00        0.02514
   6432.00        0.02595
   6433.00        0.02649
   6434.00        0.02670
   6435.00        0.02653
   6436.00        0.02598
   6437.00        0.02510
   6438.00        0.02392
   6439.00        0.02253
   6440.00        0.02100
   6441.00        0.01940
   6442.00        0.01779
   6443.00        0.01619
   6444.00        0.01462
   6445.00        0.01311
   6446.00        0.01165
   6447.00        0.01026
   6448.00        0.00896
   6449.00        0.00780
   6450.00        0.00681
   6451.00        0.00605
   6452.00        0.00560
   6453.00        0.00550
   6454.00        0.00580
   6455.00        0.00653
   6456.00        0.00768
   6457.00        0.00924
   6458.00        0.01115
   6459.00        0.01336
   6460.00        0.01579
   6461.00        0.01838
   6462.00        0.02105
   6463.00        0.02376
   6464.00        0.02647
   6465.00        0.02914
   6466.00        0.03175
   6467.00        0.03428
   6468.00        0.03670
   6469.00        0.03899
   6470.00        0.04110
   6471.00        0.04300
   6472.00        0.04463
   6473.00        0.04594
   6474.00        0.04686
   6475.00        0.04737
   6476.00        0.04743
   6477.00        0.04703
   6478.00        0.04618
   6479.00        0.04490
   6480.00        0.04323
   6481.00        0.04120
   6482.00        0.03888
   6483.00        0.03633
   6484.00        0.03359
   6485.00        0.03072
   6486.00        0.02776
   6487.00        0.02475
   6488.00        0.02173
   6489.00        0.01872
   6490.00        0.01574
   6491.00        0.01286
   6492.00        0.01009
   6493.00        0.00749
   6494.00        0.00510
   6495.00        0.00296
   6496.00        0.00112
   6497.00       -0.00040
   6498.00       -0.00159
   6499.00       -0.00244
   6500.00       -0.00297
   6501.00       -0.00317
   6502.00       -0.00308
   6503.00       -0.00273
   6504.00       -0.00214
   6505.00       -0.00135
   6506.00       -0.00040
   6507.00        0.00066
   6508.00        0.00179
   6509.00        0.00292
   6510.00        0.00400
   6511.00        0.00496
   6512.00        0.00573
   6513.00        0.00625
   6514.00        0.00646
   6515.00        0.00634
   6516.00        0.00585
   6517.00        0.00501
   6518.00        0.00384
   6519.00        0.00237
   6520.00        0.00067
   6521.00       -0.00120
   6522.00       -0.00316
   6523.00       -0.00516
   6524.00       -0.00715
   6525.00       -0.00910
   6526.00       -0.01095
   6527.00       -0.01271
   6528.00       -0.01435
   6529.00       -0.01588
   6530.00       -0.01727
   6531.00       -0.01852
   6532.00       -0.01959
   6533.00       -0.02046
   6534.00       -0.02110
   6535.00       -0.02150
   6536.00       -0.02161
   6537.00       -0.02146
   6538.00       -0.02104
   6539.00       -0.02038
   6540.00       -0.01952
   6541.00       -0.01854
   6542.00       -0.01748
   6543.00       -0.01643
   6544.00       -0.01547
   6545.00       -0.01467
   6546.00       -0.01410
   6547.00       -0.01383
   6548.00       -0.01390
   6549.00       -0.01435
   6550.00       -0.01520
   6551.00       -0.01645
   6552.00       -0.01810
   6553.00       -0.02012
   6554.00       -0.02248
   6555.00       -0.02514
   6556.00       -0.02804
   6557.00       -0.03113
   6558.00       -0.03436
   6559.00       -0.03768
   6560.00       -0.04106
   6561.00       -0.04444
   6562.00       -0.04780
   6563.00       -0.05114
   6564.00       -0.05442
   6565.00       -0.05761
   6566.00       -0.06069
   6567.00       -0.06363
   6568.00       -0.06641
   6569.00       -0.06901
   6570.00       -0.07139
   6571.00       -0.07356
   6572.00       -0.07551
   6573.00       -0.07725
   6574.00       -0.07879
   6575.00       -0.08015
   6576.00       -0.08136
   6577.00       -0.08244
   6578.00       -0.08341
   6579.00       -0.08429
   6580.00       -0.08510
   6581.00       -0.08586
   6582.00       -0.08658
   6583.00       -0.08728
   6584.00       -0.08797
   6585.00       -0.08864
   6586.00       -0.08930
   6587.00       -0.08992
   6588.00       -0.09048
   6589.00       -0.09098
   6590.00       -0.09140
   6591.00       -0.09173
   6592.00       -0.09197
   6593.00       -0.09211
   6594.00       -0.09214
   6595.00       -0.09204
   6596.00       -0.09179
   6597.00       -0.09136
   6598.00       -0.09070
   6599.00       -0.08979
   6600.00       -0.08860
   6601.00       -0.08712
   6602.00       -0.08536
   6603.00       -0.08331
   6604.00       -0.08104
   6605.00       -0.07857
   6606.00       -0.07599
   6607.00       -0.07333
   6608.00       -0.07068
   6609.00       -0.06808
   6610.00       -0.06561
   6611.00       -0.06328
   6612.00       -0.06112
   6613.00       -0.05911
   6614.00       -0.05724
   6615.00       -0.05546
   6616.00       -0.05373
   6617.00       -0.05199
   6618.00       -0.05019
   6619.00       -0.04828
   6620.00       -0.04623
   6621.00       -0.04399
   6622.00       -0.04156
   6623.00       -0.03893
   6624.00       -0.03609
   6625.00       -0.03305
   6626.00       -0.02981
   6627.00       -0.02638
   6628.00       -0.02277
   6629.00       -0.01899
   6630.00       -0.01502
   6631.00       -0.01088
   6632.00       -0.00653
   6633.00       -0.00195
   6634.00        0.00286
   6635.00        0.00789
   6636.00        0.01307
   6637.00        0.01835
   6638.00        0.02364
   6639.00        0.02879
   6640.00        0.03368
   6641.00        0.03817
   6642.00        0.04212
   6643.00        0.04543
   6644.00        0.04804
   6645.00        0.04989
   6646.00        0.05096
   6647.00        0.05128
   6648.00        0.05091
   6649.00        0.04988
   6650.00        0.04827
   6651.00        0.04617
   6652.00        0.04366
   6653.00        0.04083
   6654.00        0.03776
   6655.00        0.03453
   6656.00        0.03120
   6657.00        0.02784
   6658.00        0.02450
   6659.00        0.02123
   6660.00        0.01806
   6661.00        0.01505
   6662.00        0.01220
   6663.00        0.00953
   6664.00        0.00706
   6665.00        0.00480
   6666.00        0.00277
   6667.00        0.00097
   6668.00       -0.00055
   6669.00       -0.00177
   6670.00       -0.00269
   6671.00       -0.00330
   6672.00       -0.00362
   6673.00       -0.00371
   6674.00       -0.00362
   6675.00       -0.00345
   6676.00       -0.00328
   6677.00       -0.00320
   6678.00       -0.00328
   6679.00       -0.00354
   6680.00       -0.00400
   6681.00       -0.00462
   6682.00       -0.00538
   6683.00       -0.00623
   6684.00       -0.00712
   6685.00       -0.00803
   6686.00       -0.00894
   6687.00       -0.00987
   6688.00       -0.01082
   6689.00       -0.01182
   6690.00       -0.01290
   6691.00       -0.01407
   6692.00       -0.01533
   6693.00       -0.01670
   6694.00       -0.01813
   6695.00       -0.01958
   6696.00       -0.02100
   6697.00       -0.02230
   6698.00       -0.02341
   6699.00       -0.02424
   6700.00       -0.02472
   6701.00       -0.02478
   6702.00       -0.02439
   6703.00       -0.02347
   6704.00       -0.02203
   6705.00       -0.02004
   6706.00       -0.01752
   6707.00       -0.01449
   6708.00       -0.01099
   6709.00       -0.00708
   6710.00       -0.00284
   6711.00        0.00166
   6712.00        0.00631
   6713.00        0.01107
   6714.00        0.01582
   6715.00        0.02051
   6716.00        0.02505
   6717.00        0.02943
   6718.00        0.03361
   6719.00        0.03758
   6720.00        0.04133
   6721.00        0.04488
   6722.00        0.04826
   6723.00        0.05148
   6724.00        0.05455
   6725.00        0.05749
   6726.00        0.06028
   6727.00        0.06293
   6728.00        0.06539
   6729.00        0.06762
   6730.00        0.06961
   6731.00        0.07127
   6732.00        0.07260
   6733.00        0.07355
   6734.00        0.07410
   6735.00        0.07425
   6736.00        0.07399
   6737.00        0.07334
   6738.00        0.07232
   6739.00        0.07097
   6740.00        0.06928
   6741.00        0.06729
   6742.00        0.06502
   6743.00        0.06246
   6744.00        0.05965
   6745.00        0.05661
   6746.00        0.05334
   6747.00        0.04991
   6748.00        0.04638
   6749.00        0.04282
   6750.00        0.03931
   6751.00        0.03592
   6752.00        0.03271
   6753.00        0.02978
   6754.00        0.02716
   6755.00        0.02489
   6756.00        0.02299
   6757.00        0.02144
   6758.00        0.02022
   6759.00        0.01929
   6760.00        0.01859
   6761.00        0.01806
   6762.00        0.01766
   6763.00        0.01733
   6764.00        0.01702
   6765.00        0.01672
   6766.00        0.01639
   6767.00        0.01602
   6768.00        0.01562
   6769.00        0.01519
   6770.00        0.01474
   6771.00        0.01428
   6772.00        0.01383
   6773.00        0.01338
   6774.00        0.01294
   6775.00        0.01252
   6776.00        0.01211
   6777.00        0.01171
   6778.00        0.01131
   6779.00        0.01091
   6780.00        0.01051
   6781.00        0.01009
   6782.00        0.00965
   6783.00        0.00918
   6784.00        0.00867
   6785.00        0.00812
   6786.00        0.00754
   6787.00        0.00694
   6788.00        0.00634
   6789.00        0.00576
   6790.00        0.00524
   6791.00        0.00481
   6792.00        0.00450
   6793.00        0.00435
   6794.00        0.00438
   6795.00        0.00458
   6796.00        0.00498
   6797.00        0.00553
   6798.00        0.00622
   6799.00        0.00701
   6800.00        0.00786
   6801.00        0.00873
   6802.00        0.00957
   6803.00        0.01036
   6804.00        0.01107
   6805.00        0.01167
   6806.00        0.01214
   6807.00        0.01246
   6808.00        0.01260
   6809.00        0.01256
   6810.00        0.01231
   6811.00        0.01186
   6812.00        0.01121
   6813.00        0.01039
   6814.00        0.00942
   6815.00        0.00836
   6816.00        0.00726
   6817.00        0.00618
   6818.00        0.00518
   6819.00        0.00430
   6820.00        0.00357
   6821.00        0.00300
   6822.00        0.00257
   6823.00        0.00227
   6824.00        0.00203
   6825.00        0.00180
   6826.00        0.00153
   6827.00        0.00115
   6828.00        0.00062
   6829.00       -0.00007
   6830.00       -0.00092
   6831.00       -0.00190
   6832.00       -0.00293
   6833.00       -0.00395
   6834.00       -0.00488
   6835.00       -0.00563
   6836.00       -0.00612
   6837.00       -0.00633
   6838.00       -0.00621
   6839.00       -0.00580
   6840.00       -0.00513
   6841.00       -0.00427
   6842.00       -0.00330
   6843.00       -0.00232
   6844.00       -0.00140
   6845.00       -0.00062
   6846.00       -0.00003
   6847.00        0.00034
   6848.00        0.00047
   6849.00        0.00039
   6850.00        0.00012
   6851.00       -0.00030
   6852.00       -0.00080
   6853.00       -0.00134
   6854.00       -0.00185
   6855.00       -0.00228
   6856.00       -0.00257
   6857.00       -0.00267
   6858.00       -0.00253
   6859.00       -0.00212
   6860.00       -0.00141
   6861.00       -0.00039
   6862.00        0.00092
   6863.00        0.00250
   6864.00        0.00428
   6865.00        0.00621
   6866.00        0.00821
   6867.00        0.01022
   6868.00        0.01216
   6869.00        0.01397
   6870.00        0.01560
   6871.00        0.01701
   6872.00        0.01818
   6873.00        0.01907
   6874.00        0.01969
   6875.00        0.02004
   6876.00        0.02010
   6877.00        0.01989
   6878.00        0.01940
   6879.00        0.01864
   6880.00        0.01761
   6881.00        0.01632
   6882.00        0.01477
   6883.00        0.01296
   6884.00        0.01093
   6885.00        0.00869
   6886.00        0.00628
   6887.00        0.00371
   6888.00        0.00106
   6889.00       -0.00164
   6890.00       -0.00433
   6891.00       -0.00697
   6892.00       -0.00953
   6893.00       -0.01199
   6894.00       -0.01436
   6895.00       -0.01664
   6896.00       -0.01888
   6897.00       -0.02113
   6898.00       -0.02344
   6899.00       -0.02586
   6900.00       -0.02843
   6901.00       -0.03118
   6902.00       -0.03413
   6903.00       -0.03728
   6904.00       -0.04059
   6905.00       -0.04406
   6906.00       -0.04761
   6907.00       -0.05118
   6908.00       -0.05472
   6909.00       -0.05817
   6910.00       -0.06147
   6911.00       -0.06458
   6912.00       -0.06746
   6913.00       -0.07010
   6914.00       -0.07246
   6915.00       -0.07454
   6916.00       -0.07637
   6917.00       -0.07793
   6918.00       -0.07925
   6919.00       -0.08034
   6920.00       -0.08118
   6921.00       -0.08179
   6922.00       -0.08216
   6923.00       -0.08227
   6924.00       -0.08210
   6925.00       -0.08164
   6926.00       -0.08086
   6927.00       -0.07973
   6928.00       -0.07824
   6929.00       -0.07637
   6930.00       -0.07413
   6931.00       -0.07154
   6932.00       -0.06864
   6933.00       -0.06548
   6934.00       -0.06213
   6935.00       -0.05866
   6936.00       -0.05513
   6937.00       -0.05165
   6938.00       -0.04829
   6939.00       -0.04509
   6940.00       -0.04212
   6941.00       -0.03939
   6942.00       -0.03690
   6943.00       -0.03463
   6944.00       -0.03254
   6945.00       -0.03058
   6946.00       -0.02867
   6947.00       -0.02676
   6948.00       -0.02478
   6949.00       -0.02268
   6950.00       -0.02044
   6951.00       -0.01805
   6952.00       -0.01552
   6953.00       -0.01289
   6954.00       -0.01019
   6955.00       -0.00747
   6956.00       -0.00479
   6957.00       -0.00221
   6958.00        0.00024
   6959.00        0.00251
   6960.00        0.00458
   6961.00        0.00644
   6962.00        0.00810
   6963.00        0.00955
   6964.00        0.01081
   6965.00        0.01189
   6966.00        0.01281
   6967.00        0.01359
   6968.00        0.01422
   6969.00        0.01472
   6970.00        0.01507
   6971.00        0.01527
   6972.00        0.01529
   6973.00        0.01510
   6974.00        0.01468
   6975.00        0.01400
   6976.00        0.01304
   6977.00        0.01179
   6978.00        0.01026
   6979.00        0.00848
   6980.00        0.00652
   6981.00        0.00442
   6982.00        0.00225
   6983.00        0.00006
   6984.00       -0.00212
   6985.00       -0.00427
   6986.00       -0.00639
   6987.00       -0.00848
   6988.00       -0.01053
   6989.00       -0.01255
   6990.00       -0.01452
   6991.00       -0.01643
   6992.00       -0.01825
   6993.00       -0.01998
   6994.00       -0.02162
   6995.00       -0.02317
   6996.00       -0.02466
   6997.00       -0.02610
   6998.00       -0.02753
   6999.00       -0.02893
   7000.00       -0.03030
   7001.00       -0.03161
   7002.00       -0.03280
   7003.00       -0.03380
   7004.00       -0.03456
   7005.00       -0.03502
   7006.00       -0.03516
   7007.00       -0.03499
   7008.00       -0.03458
   7009.00       -0.03401
   7010.00       -0.03340
   7011.00       -0.03289
   7012.00       -0.03260
   7013.00       -0.03267
   7014.00       -0.03316
   7015.00       -0.03411
   7016.00       -0.03553
   7017.00       -0.03733
   7018.00       -0.03941
   7019.00       -0.04160
   7020.00       -0.04374
   7021.00       -0.04567
   7022.00       -0.04721
   7023.00       -0.04825
   7024.00       -0.04869
   7025.00       -0.04851
   7026.00       -0.04772
   7027.00       -0.04641
   7028.00       -0.04464
   7029.00       -0.04259
   7030.00       -0.04038
   7031.00       -0.03817
   7032.00       -0.03611
   7033.00       -0.03429
   7034.00       -0.03278
   7035.00       -0.03161
   7036.00       -0.03075
   7037.00       -0.03012
   7038.00       -0.02965
   7039.00       -0.02918
   7040.00       -0.02860
   7041.00       -0.02780
   7042.00       -0.02668
   7043.00       -0.02519
   7044.00       -0.02330
   7045.00       -0.02103
   7046.00       -0.01841
   7047.00       -0.01551
   7048.00       -0.01238
   7049.00       -0.00912
   7050.00       -0.00580
   7051.00       -0.00251
   7052.00        0.00065
   7053.00        0.00362
   7054.00        0.00634
   7055.00        0.00875
   7056.00        0.01080
   7057.00        0.01246
   7058.00        0.01374
   7059.00        0.01463
   7060.00        0.01513
   7061.00        0.01529
   7062.00        0.01513
   7063.00        0.01469
   7064.00        0.01400
   7065.00        0.01307
   7066.00        0.01194
   7067.00        0.01062
   7068.00        0.00915
   7069.00        0.00752
   7070.00        0.00580
   7071.00        0.00400
   7072.00        0.00217
   7073.00        0.00036
   7074.00       -0.00136
   7075.00       -0.00296
   7076.00       -0.00438
   7077.00       -0.00559
   7078.00       -0.00657
   7079.00       -0.00733
   7080.00       -0.00789
   7081.00       -0.00827
   7082.00       -0.00852
   7083.00       -0.00869
   7084.00       -0.00883
   7085.00       -0.00896
   7086.00       -0.00910
   7087.00       -0.00925
   7088.00       -0.00941
   7089.00       -0.00955
   7090.00       -0.00964
   7091.00       -0.00966
   7092.00       -0.00959
   7093.00       -0.00941
   7094.00       -0.00913
   7095.00       -0.00876
   7096.00       -0.00834
   7097.00       -0.00788
   7098.00       -0.00744
   7099.00       -0.00707
   7100.00       -0.00682
   7101.00       -0.00676
   7102.00       -0.00694
   7103.00       -0.00744
   7104.00       -0.00831
   7105.00       -0.00961
   7106.00       -0.01139
   7107.00       -0.01367
   7108.00       -0.01644
   7109.00       -0.01966
   7110.00       -0.02325
   7111.00       -0.02710
   7112.00       -0.03107
   7113.00       -0.03502
   7114.00       -0.03879
   7115.00       -0.04228
   7116.00       -0.04536
   7117.00       -0.04799
   7118.00       -0.05013
   7119.00       -0.05178
   7120.00       -0.05298
   7121.00       -0.05376
   7122.00       -0.05418
   7123.00       -0.05428
   7124.00       -0.05410
   7125.00       -0.05364
   7126.00       -0.05294
   7127.00       -0.05197
   7128.00       -0.05072
   7129.00       -0.04920
   7130.00       -0.04740
   7131.00       -0.04536
   7132.00       -0.04309
   7133.00       -0.04068
   7134.00       -0.03819
   7135.00       -0.03570
   7136.00       -0.03330
   7137.00       -0.03108
   7138.00       -0.02909
   7139.00       -0.02741
   7140.00       -0.02602
   7141.00       -0.02497
   7142.00       -0.02421
   7143.00       -0.02374
   7144.00       -0.02351
   7145.00       -0.02348
   7146.00       -0.02361
   7147.00       -0.02388
   7148.00       -0.02425
   7149.00       -0.02473
   7150.00       -0.02528
   7151.00       -0.02591
   7152.00       -0.02660
   7153.00       -0.02732
   7154.00       -0.02804
   7155.00       -0.02873
   7156.00       -0.02935
   7157.00       -0.02986
   7158.00       -0.03022
   7159.00       -0.03040
   7160.00       -0.03040
   7161.00       -0.03021
   7162.00       -0.02983
   7163.00       -0.02927
   7164.00       -0.02854
   7165.00       -0.02766
   7166.00       -0.02663
   7167.00       -0.02547
   7168.00       -0.02419
   7169.00       -0.02280
   7170.00       -0.02132
   7171.00       -0.01977
   7172.00       -0.01821
   7173.00       -0.01668
   7174.00       -0.01522
   7175.00       -0.01390
   7176.00       -0.01276
   7177.00       -0.01187
   7178.00       -0.01125
   7179.00       -0.01093
   7180.00       -0.01090
   7181.00       -0.01116
   7182.00       -0.01168
   7183.00       -0.01241
   7184.00       -0.01328
   7185.00       -0.01426
   7186.00       -0.01527
   7187.00       -0.01627
   7188.00       -0.01722
   7189.00       -0.01811
   7190.00       -0.01892
   7191.00       -0.01967
   7192.00       -0.02036
   7193.00       -0.02102
   7194.00       -0.02166
   7195.00       -0.02227
   7196.00       -0.02286
   7197.00       -0.02339
   7198.00       -0.02387
   7199.00       -0.02426
   7200.00       -0.02456
   7201.00       -0.02475
   7202.00       -0.02486
   7203.00       -0.02490
   7204.00       -0.02491
   7205.00       -0.02492
   7206.00       -0.02499
   7207.00       -0.02515
   7208.00       -0.02543
   7209.00       -0.02586
   7210.00       -0.02646
   7211.00       -0.02721
   7212.00       -0.02810
   7213.00       -0.02909
   7214.00       -0.03016
   7215.00       -0.03125
   7216.00       -0.03232
   7217.00       -0.03333
   7218.00       -0.03422
   7219.00       -0.03495
   7220.00       -0.03548
   7221.00       -0.03577
   7222.00       -0.03578
   7223.00       -0.03549
   7224.00       -0.03488
   7225.00       -0.03393
   7226.00       -0.03266
   7227.00       -0.03107
   7228.00       -0.02919
   7229.00       -0.02705
   7230.00       -0.02469
   7231.00       -0.02215
   7232.00       -0.01948
   7233.00       -0.01671
   7234.00       -0.01391
   7235.00       -0.01109
   7236.00       -0.00832
   7237.00       -0.00561
   7238.00       -0.00302
   7239.00       -0.00058
   7240.00        0.00166
   7241.00        0.00364
   7242.00        0.00533
   7243.00        0.00668
   7244.00        0.00765
   7245.00        0.00822
   7246.00        0.00835
   7247.00        0.00806
   7248.00        0.00734
   7249.00        0.00622
   7250.00        0.00474
   7251.00        0.00296
   7252.00        0.00094
   7253.00       -0.00126
   7254.00       -0.00356
   7255.00       -0.00588
   7256.00       -0.00814
   7257.00       -0.01026
   7258.00       -0.01217
   7259.00       -0.01383
   7260.00       -0.01515
   7261.00       -0.01611
   7262.00       -0.01669
   7263.00       -0.01686
   7264.00       -0.01664
   7265.00       -0.01602
   7266.00       -0.01505
   7267.00       -0.01375
   7268.00       -0.01219
   7269.00       -0.01041
   7270.00       -0.00848
   7271.00       -0.00645
   7272.00       -0.00439
   7273.00       -0.00236
   7274.00       -0.00041
   7275.00        0.00143
   7276.00        0.00313
   7277.00        0.00466
   7278.00        0.00601
   7279.00        0.00721
   7280.00        0.00824
   7281.00        0.00912
   7282.00        0.00987
   7283.00        0.01047
   7284.00        0.01093
   7285.00        0.01122
   7286.00        0.01132
   7287.00        0.01119
   7288.00        0.01080
   7289.00        0.01012
   7290.00        0.00912
   7291.00        0.00780
   7292.00        0.00617
   7293.00        0.00425
   7294.00        0.00208
   7295.00       -0.00032
   7296.00       -0.00288
   7297.00       -0.00554
   7298.00       -0.00826
   7299.00       -0.01095
   7300.00       -0.01358
   7301.00       -0.01610
   7302.00       -0.01847
   7303.00       -0.02067
   7304.00       -0.02269
   7305.00       -0.02453
   7306.00       -0.02619
   7307.00       -0.02767
   7308.00       -0.02902
   7309.00       -0.03023
   7310.00       -0.03133
   7311.00       -0.03234
   7312.00       -0.03326
   7313.00       -0.03411
   7314.00       -0.03491
   7315.00       -0.03565
   7316.00       -0.03634
   7317.00       -0.03697
   7318.00       -0.03757
   7319.00       -0.03812
   7320.00       -0.03864
   7321.00       -0.03914
   7322.00       -0.03964
   7323.00       -0.04016
   7324.00       -0.04072
   7325.00       -0.04135
   7326.00       -0.04205
   7327.00       -0.04286
   7328.00       -0.04379
   7329.00       -0.04483
   7330.00       -0.04599
   7331.00       -0.04728
   7332.00       -0.04868
   7333.00       -0.05017
   7334.00       -0.05175
   7335.00       -0.05340
   7336.00       -0.05510
   7337.00       -0.05683
   7338.00       -0.05857
   7339.00       -0.06028
   7340.00       -0.06195
   7341.00       -0.06355
   7342.00       -0.06503
   7343.00       -0.06636
   7344.00       -0.06752
   7345.00       -0.06848
   7346.00       -0.06921
   7347.00       -0.06971
   7348.00       -0.06998
   7349.00       -0.07004
   7350.00       -0.06988
   7351.00       -0.06954
   7352.00       -0.06903
   7353.00       -0.06837
   7354.00       -0.06756
   7355.00       -0.06662
   7356.00       -0.06557
   7357.00       -0.06441
   7358.00       -0.06316
   7359.00       -0.06183
   7360.00       -0.06044
   7361.00       -0.05903
   7362.00       -0.05764
   7363.00       -0.05632
   7364.00       -0.05514
   7365.00       -0.05415
   7366.00       -0.05342
   7367.00       -0.05299
   7368.00       -0.05286
   7369.00       -0.05301
   7370.00       -0.05339
   7371.00       -0.05389
   7372.00       -0.05441
   7373.00       -0.05484
   7374.00       -0.05504
   7375.00       -0.05495
   7376.00       -0.05447
   7377.00       -0.05359
   7378.00       -0.05228
   7379.00       -0.05055
   7380.00       -0.04846
   7381.00       -0.04598
   7382.00       -0.04319
   7383.00       -0.04013
   7384.00       -0.03686
   7385.00       -0.03343
   7386.00       -0.02996
   7387.00       -0.02649
   7388.00       -0.02310
   7389.00       -0.01984
   7390.00       -0.01672
   7391.00       -0.01375
   7392.00       -0.01095
   7393.00       -0.00834
   7394.00       -0.00598
   7395.00       -0.00397
   7396.00       -0.00241
   7397.00       -0.00144
   7398.00       -0.00118
   7399.00       -0.00173
   7400.00       -0.00311
   7401.00       -0.00529
   7402.00       -0.00818
   7403.00       -0.01159
   7404.00       -0.01531
   7405.00       -0.01911
   7406.00       -0.02275
   7407.00       -0.02605
   7408.00       -0.02885
   7409.00       -0.03108
   7410.00       -0.03269
   7411.00       -0.03372
   7412.00       -0.03426
   7413.00       -0.03439
   7414.00       -0.03425
   7415.00       -0.03395
   7416.00       -0.03361
   7417.00       -0.03332
   7418.00       -0.03312
   7419.00       -0.03302
   7420.00       -0.03300
   7421.00       -0.03300
   7422.00       -0.03299
   7423.00       -0.03290
   7424.00       -0.03273
   7425.00       -0.03248
   7426.00       -0.03216
   7427.00       -0.03181
   7428.00       -0.03149
   7429.00       -0.03123
   7430.00       -0.03109
   7431.00       -0.03107
   7432.00       -0.03121
   7433.00       -0.03150
   7434.00       -0.03197
   7435.00       -0.03260
   7436.00       -0.03339
   7437.00       -0.03434
   7438.00       -0.03542
   7439.00       -0.03662
   7440.00       -0.03792
   7441.00       -0.03928
   7442.00       -0.04068
   7443.00       -0.04211
   7444.00       -0.04353
   7445.00       -0.04492
   7446.00       -0.04624
   7447.00       -0.04747
   7448.00       -0.04855
   7449.00       -0.04946
   7450.00       -0.05014
   7451.00       -0.05058
   7452.00       -0.05076
   7453.00       -0.05070
   7454.00       -0.05040
   7455.00       -0.04991
   7456.00       -0.04927
   7457.00       -0.04850
   7458.00       -0.04763
   7459.00       -0.04667
   7460.00       -0.04562
   7461.00       -0.04446
   7462.00       -0.04319
   7463.00       -0.04180
   7464.00       -0.04027
   7465.00       -0.03861
   7466.00       -0.03682
   7467.00       -0.03492
   7468.00       -0.03292
   7469.00       -0.03085
   7470.00       -0.02873
   7471.00       -0.02661
   7472.00       -0.02452
   7473.00       -0.02252
   7474.00       -0.02067
   7475.00       -0.01902
   7476.00       -0.01763
   7477.00       -0.01656
   7478.00       -0.01587
   7479.00       -0.01558
   7480.00       -0.01575
   7481.00       -0.01638
   7482.00       -0.01750
   7483.00       -0.01906
   7484.00       -0.02108
   7485.00       -0.02347
   7486.00       -0.02621
   7487.00       -0.02921
   7488.00       -0.03239
   7489.00       -0.03568
   7490.00       -0.03902
   7491.00       -0.04231
   7492.00       -0.04553
   7493.00       -0.04864
   7494.00       -0.05162
   7495.00       -0.05446
   7496.00       -0.05717
   7497.00       -0.05974
   7498.00       -0.06221
   7499.00       -0.06457
   7500.00       -0.06682
   7501.00       -0.06894
   7502.00       -0.07090
   7503.00       -0.07268
   7504.00       -0.07422
   7505.00       -0.07550
   7506.00       -0.07650
   7507.00       -0.07720
   7508.00       -0.07761
   7509.00       -0.07776
   7510.00       -0.07767
   7511.00       -0.07741
   7512.00       -0.07701
   7513.00       -0.07652
   7514.00       -0.07598
   7515.00       -0.07543
   7516.00       -0.07490
   7517.00       -0.07439
   7518.00       -0.07393
   7519.00       -0.07351
   7520.00       -0.07314
   7521.00       -0.07283
   7522.00       -0.07257
   7523.00       -0.07236
   7524.00       -0.07220
   7525.00       -0.07205
   7526.00       -0.07187
   7527.00       -0.07160
   7528.00       -0.07116
   7529.00       -0.07048
   7530.00       -0.06947
   7531.00       -0.06810
   7532.00       -0.06631
   7533.00       -0.06414
   7534.00       -0.06162
   7535.00       -0.05884
   7536.00       -0.05593
   7537.00       -0.05301
   7538.00       -0.05024
   7539.00       -0.04774
   7540.00       -0.04566
   7541.00       -0.04406
   7542.00       -0.04302
   7543.00       -0.04255
   7544.00       -0.04262
   7545.00       -0.04314
   7546.00       -0.04401
   7547.00       -0.04507
   7548.00       -0.04619
   7549.00       -0.04723
   7550.00       -0.04808
   7551.00       -0.04870
   7552.00       -0.04906
   7553.00       -0.04922
   7554.00       -0.04922
   7555.00       -0.04917
   7556.00       -0.04916
   7557.00       -0.04927
   7558.00       -0.04958
   7559.00       -0.05012
   7560.00       -0.05091
   7561.00       -0.05194
   7562.00       -0.05319
   7563.00       -0.05465
   7564.00       -0.05630
   7565.00       -0.05813
   7566.00       -0.06014
   7567.00       -0.06235
   7568.00       -0.06477
   7569.00       -0.06737
   7570.00       -0.07018
   7571.00       -0.07316
   7572.00       -0.07630
   7573.00       -0.07955
   7574.00       -0.08287
   7575.00       -0.08623
   7576.00       -0.08954
   7577.00       -0.09278
   7578.00       -0.09589
   7579.00       -0.09883
   7580.00       -0.10155
   7581.00       -0.10406
   7582.00       -0.10634
   7583.00       -0.10838
   7584.00       -0.11019
   7585.00       -0.11178
   7586.00       -0.11315
   7587.00       -0.11429
   7588.00       -0.11523
   7589.00       -0.11596
   7590.00       -0.11650
   7591.00       -0.11686
   7592.00       -0.11705
   7593.00       -0.11710
   7594.00       -0.11701
   7595.00       -0.11682
   7596.00       -0.11650
   7597.00       -0.11607
   7598.00       -0.11550
   7599.00       -0.11477
   7600.00       -0.11385
   7601.00       -0.11269
   7602.00       -0.11127
   7603.00       -0.10953
   7604.00       -0.10745
   7605.00       -0.10500
   7606.00       -0.10217
   7607.00       -0.09895
   7608.00       -0.09537
   7609.00       -0.09146
   7610.00       -0.08728
   7611.00       -0.08291
   7612.00       -0.07844
   7613.00       -0.07396
   7614.00       -0.06953
   7615.00       -0.06521
   7616.00       -0.06104
   7617.00       -0.05704
   7618.00       -0.05317
   7619.00       -0.04938
   7620.00       -0.04561
   7621.00       -0.04174
   7622.00       -0.03770
   7623.00       -0.03341
   7624.00       -0.02878
   7625.00       -0.02379
   7626.00       -0.01840
   7627.00       -0.01265
   7628.00       -0.00656
   7629.00       -0.00022
   7630.00        0.00627
   7631.00        0.01280
   7632.00        0.01929
   7633.00        0.02559
   7634.00        0.03161
   7635.00        0.03726
   7636.00        0.04247
   7637.00        0.04716
   7638.00        0.05124
   7639.00        0.05470
   7640.00        0.05746
   7641.00        0.05953
   7642.00        0.06086
   7643.00        0.06146
   7644.00        0.06136
   7645.00        0.06056
   7646.00        0.05915
   7647.00        0.05716
   7648.00        0.05466
   7649.00        0.05175
   7650.00        0.04849
   7651.00        0.04494
   7652.00        0.04117
   7653.00        0.03720
   7654.00        0.03309
   7655.00        0.02884
   7656.00        0.02448
   7657.00        0.02005
   7658.00        0.01558
   7659.00        0.01109
   7660.00        0.00666
   7661.00        0.00234
   7662.00       -0.00180
   7663.00       -0.00571
   7664.00       -0.00934
   7665.00       -0.01265
   7666.00       -0.01561
   7667.00       -0.01823
   7668.00       -0.02052
   7669.00       -0.02247
   7670.00       -0.02413
   7671.00       -0.02552
   7672.00       -0.02666
   7673.00       -0.02758
   7674.00       -0.02830
   7675.00       -0.02886
   7676.00       -0.02930
   7677.00       -0.02967
   7678.00       -0.03005
   7679.00       -0.03049
   7680.00       -0.03109
   7681.00       -0.03191
   7682.00       -0.03302
   7683.00       -0.03449
   7684.00       -0.03634
   7685.00       -0.03859
   7686.00       -0.04123
   7687.00       -0.04423
   7688.00       -0.04755
   7689.00       -0.05111
   7690.00       -0.05484
   7691.00       -0.05866
   7692.00       -0.06250
   7693.00       -0.06625
   7694.00       -0.06984
   7695.00       -0.07319
   7696.00       -0.07622
   7697.00       -0.07887
   7698.00       -0.08106
   7699.00       -0.08271
   7700.00       -0.08375
   7701.00       -0.08411
   7702.00       -0.08370
   7703.00       -0.08247
   7704.00       -0.08036
   7705.00       -0.07737
   7706.00       -0.07346
   7707.00       -0.06871
   7708.00       -0.06316
   7709.00       -0.05697
   7710.00       -0.05026
   7711.00       -0.04325
   7712.00       -0.03613
   7713.00       -0.02907
   7714.00       -0.02222
   7715.00       -0.01575
   7716.00       -0.00974
   7717.00       -0.00425
   7718.00        0.00072
   7719.00        0.00517
   7720.00        0.00918
   7721.00        0.01283
   7722.00        0.01618
   7723.00        0.01932
   7724.00        0.02228
   7725.00        0.02510
   7726.00        0.02775
   7727.00        0.03022
   7728.00        0.03244
   7729.00        0.03437
   7730.00        0.03595
   7731.00        0.03711
   7732.00        0.03781
   7733.00        0.03798
   7734.00        0.03762
   7735.00        0.03670
   7736.00        0.03525
   7737.00        0.03331
   7738.00        0.03095
   7739.00        0.02825
   7740.00        0.02533
   7741.00        0.02229
   7742.00        0.01925
   7743.00        0.01631
   7744.00        0.01359
   7745.00        0.01115
   7746.00        0.00903
   7747.00        0.00723
   7748.00        0.00574
   7749.00        0.00452
   7750.00        0.00352
   7751.00        0.00266
   7752.00        0.00188
   7753.00        0.00114
   7754.00        0.00037
   7755.00       -0.00046
   7756.00       -0.00137
   7757.00       -0.00238
   7758.00       -0.00350
   7759.00       -0.00476
   7760.00       -0.00616
   7761.00       -0.00773
   7762.00       -0.00949
   7763.00       -0.01147
   7764.00       -0.01368
   7765.00       -0.01613
   7766.00       -0.01882
   7767.00       -0.02171
   7768.00       -0.02479
   7769.00       -0.02800
   7770.00       -0.03131
   7771.00       -0.03465
   7772.00       -0.03802
   7773.00       -0.04136
   7774.00       -0.04467
   7775.00       -0.04795
   7776.00       -0.05119
   7777.00       -0.05440
   7778.00       -0.05757
   7779.00       -0.06073
   7780.00       -0.06385
   7781.00       -0.06695
   7782.00       -0.07002
   7783.00       -0.07304
   7784.00       -0.07601
   7785.00       -0.07891
   7786.00       -0.08171
   7787.00       -0.08434
   7788.00       -0.08674
   7789.00       -0.08881
   7790.00       -0.09044
   7791.00       -0.09152
   7792.00       -0.09192
   7793.00       -0.09159
   7794.00       -0.09048
   7795.00       -0.08865
   7796.00       -0.08620
   7797.00       -0.08333
   7798.00       -0.08028
   7799.00       -0.07732
   7800.00       -0.07475
   7801.00       -0.07281
   7802.00       -0.07168
   7803.00       -0.07147
   7804.00       -0.07217
   7805.00       -0.07370
   7806.00       -0.07585
   7807.00       -0.07839
   7808.00       -0.08102
   7809.00       -0.08346
   7810.00       -0.08544
   7811.00       -0.08679
   7812.00       -0.08741
   7813.00       -0.08726
   7814.00       -0.08643
   7815.00       -0.08502
   7816.00       -0.08323
   7817.00       -0.08122
   7818.00       -0.07919
   7819.00       -0.07732
   7820.00       -0.07570
   7821.00       -0.07442
   7822.00       -0.07349
   7823.00       -0.07290
   7824.00       -0.07260
   7825.00       -0.07251
   7826.00       -0.07258
   7827.00       -0.07272
   7828.00       -0.07289
   7829.00       -0.07307
   7830.00       -0.07324
   7831.00       -0.07343
   7832.00       -0.07366
   7833.00       -0.07396
   7834.00       -0.07438
   7835.00       -0.07492
   7836.00       -0.07560
   7837.00       -0.07643
   7838.00       -0.07740
   7839.00       -0.07852
   7840.00       -0.07977
   7841.00       -0.08116
   7842.00       -0.08267
   7843.00       -0.08429
   7844.00       -0.08602
   7845.00       -0.08779
   7846.00       -0.08959
   7847.00       -0.09135
   7848.00       -0.09301
   7849.00       -0.09450
   7850.00       -0.09577
   7851.00       -0.09679
   7852.00       -0.09753
   7853.00       -0.09802
   7854.00       -0.09829
   7855.00       -0.09841
   7856.00       -0.09843
   7857.00       -0.09843
   7858.00       -0.09842
   7859.00       -0.09843
   7860.00       -0.09844
   7861.00       -0.09839
   7862.00       -0.09823
   7863.00       -0.09787
   7864.00       -0.09728
   7865.00       -0.09639
   7866.00       -0.09523
   7867.00       -0.09383
   7868.00       -0.09230
   7869.00       -0.09074
   7870.00       -0.08931
   7871.00       -0.08817
   7872.00       -0.08746
   7873.00       -0.08733
   7874.00       -0.08785
   7875.00       -0.08907
   7876.00       -0.09094
   7877.00       -0.09338
   7878.00       -0.09618
   7879.00       -0.09915
   7880.00       -0.10202
   7881.00       -0.10453
   7882.00       -0.10648
   7883.00       -0.10771
   7884.00       -0.10818
   7885.00       -0.10790
   7886.00       -0.10702
   7887.00       -0.10569
   7888.00       -0.10414
   7889.00       -0.10257
   7890.00       -0.10116
   7891.00       -0.10001
   7892.00       -0.09916
   7893.00       -0.09859
   7894.00       -0.09820
   7895.00       -0.09788
   7896.00       -0.09750
   7897.00       -0.09697
   7898.00       -0.09622
   7899.00       -0.09526
   7900.00       -0.09413
   7901.00       -0.09292
   7902.00       -0.09175
   7903.00       -0.09073
   7904.00       -0.08993
   7905.00       -0.08941
   7906.00       -0.08917
   7907.00       -0.08913
   7908.00       -0.08922
   7909.00       -0.08929
   7910.00       -0.08923
   7911.00       -0.08890
   7912.00       -0.08823
   7913.00       -0.08718
   7914.00       -0.08577
   7915.00       -0.08406
   7916.00       -0.08217
   7917.00       -0.08023
   7918.00       -0.07836
   7919.00       -0.07668
   7920.00       -0.07526
   7921.00       -0.07415
   7922.00       -0.07337
   7923.00       -0.07287
   7924.00       -0.07260
   7925.00       -0.07251
   7926.00       -0.07254
   7927.00       -0.07263
   7928.00       -0.07275
   7929.00       -0.07291
   7930.00       -0.07312
   7931.00       -0.07343
   7932.00       -0.07387
   7933.00       -0.07450
   7934.00       -0.07535
   7935.00       -0.07645
   7936.00       -0.07778
   7937.00       -0.07929
   7938.00       -0.08089
   7939.00       -0.08248
   7940.00       -0.08393
   7941.00       -0.08510
   7942.00       -0.08591
   7943.00       -0.08623
   7944.00       -0.08605
   7945.00       -0.08532
   7946.00       -0.08407
   7947.00       -0.08233
   7948.00       -0.08016
   7949.00       -0.07760
   7950.00       -0.07472
   7951.00       -0.07158
   7952.00       -0.06821
   7953.00       -0.06465
   7954.00       -0.06095
   7955.00       -0.05710
   7956.00       -0.05316
   7957.00       -0.04915
   7958.00       -0.04509
   7959.00       -0.04103
   7960.00       -0.03702
   7961.00       -0.03311
   7962.00       -0.02937
   7963.00       -0.02584
   7964.00       -0.02257
   7965.00       -0.01956
   7966.00       -0.01685
   7967.00       -0.01444
   7968.00       -0.01234
   7969.00       -0.01052
   7970.00       -0.00901
   7971.00       -0.00780
   7972.00       -0.00693
   7973.00       -0.00643
   7974.00       -0.00632
   7975.00       -0.00663
   7976.00       -0.00738
   7977.00       -0.00855
   7978.00       -0.01012
   7979.00       -0.01202
   7980.00       -0.01417
   7981.00       -0.01649
   7982.00       -0.01885
   7983.00       -0.02116
   7984.00       -0.02333
   7985.00       -0.02529
   7986.00       -0.02700
   7987.00       -0.02845
   7988.00       -0.02966
   7989.00       -0.03070
   7990.00       -0.03162
   7991.00       -0.03252
   7992.00       -0.03349
   7993.00       -0.03459
   7994.00       -0.03589
   7995.00       -0.03742
   7996.00       -0.03918
   7997.00       -0.04113
   7998.00       -0.04322
   7999.00       -0.04536
   8000.00       -0.04747
   8001.00       -0.04945
   8002.00       -0.05122
   8003.00       -0.05271
   8004.00       -0.05388
   8005.00       -0.05473
   8006.00       -0.05526
   8007.00       -0.05552
   8008.00       -0.05558
   8009.00       -0.05551
   8010.00       -0.05539
   8011.00       -0.05527
   8012.00       -0.05518
   8013.00       -0.05514
   8014.00       -0.05511
   8015.00       -0.05506
   8016.00       -0.05492
   8017.00       -0.05463
   8018.00       -0.05413
   8019.00       -0.05337
   8020.00       -0.05236
   8021.00       -0.05111
   8022.00       -0.04969
   8023.00       -0.04816
   8024.00       -0.04663
   8025.00       -0.04521
   8026.00       -0.04401
   8027.00       -0.04312
   8028.00       -0.04261
   8029.00       -0.04251
   8030.00       -0.04282
   8031.00       -0.04350
   8032.00       -0.04448
   8033.00       -0.04565
   8034.00       -0.04686
   8035.00       -0.04798
   8036.00       -0.04888
   8037.00       -0.04944
   8038.00       -0.04957
   8039.00       -0.04922
   8040.00       -0.04840
   8041.00       -0.04715
   8042.00       -0.04556
   8043.00       -0.04371
   8044.00       -0.04175
   8045.00       -0.03979
   8046.00       -0.03793
   8047.00       -0.03624
   8048.00       -0.03477
   8049.00       -0.03351
   8050.00       -0.03244
   8051.00       -0.03147
   8052.00       -0.03053
   8053.00       -0.02949
   8054.00       -0.02828
   8055.00       -0.02681
   8056.00       -0.02507
   8057.00       -0.02306
   8058.00       -0.02082
   8059.00       -0.01840
   8060.00       -0.01590
   8061.00       -0.01341
   8062.00       -0.01102
   8063.00       -0.00881
   8064.00       -0.00687
   8065.00       -0.00527
   8066.00       -0.00407
   8067.00       -0.00328
   8068.00       -0.00289
   8069.00       -0.00289
   8070.00       -0.00321
   8071.00       -0.00377
   8072.00       -0.00444
   8073.00       -0.00512
   8074.00       -0.00567
   8075.00       -0.00599
   8076.00       -0.00598
   8077.00       -0.00561
   8078.00       -0.00483
   8079.00       -0.00368
   8080.00       -0.00218
   8081.00       -0.00042
   8082.00        0.00153
   8083.00        0.00358
   8084.00        0.00566
   8085.00        0.00772
   8086.00        0.00971
   8087.00        0.01160
   8088.00        0.01337
   8089.00        0.01503
   8090.00        0.01657
   8091.00        0.01799
   8092.00        0.01924
   8093.00        0.02031
   8094.00        0.02111
   8095.00        0.02160
   8096.00        0.02170
   8097.00        0.02138
   8098.00        0.02058
   8099.00        0.01930
   8100.00        0.01757
   8101.00        0.01545
   8102.00        0.01304
   8103.00        0.01043
   8104.00        0.00776
   8105.00        0.00517
   8106.00        0.00279
   8107.00        0.00073
   8108.00       -0.00091
   8109.00       -0.00207
   8110.00       -0.00272
   8111.00       -0.00284
   8112.00       -0.00248
   8113.00       -0.00169
   8114.00       -0.00057
   8115.00        0.00078
   8116.00        0.00225
   8117.00        0.00371
   8118.00        0.00506
   8119.00        0.00618
   8120.00        0.00702
   8121.00        0.00751
   8122.00        0.00764
   8123.00        0.00740
   8124.00        0.00684
   8125.00        0.00598
   8126.00        0.00488
   8127.00        0.00358
   8128.00        0.00212
   8129.00        0.00055
   8130.00       -0.00112
   8131.00       -0.00287
   8132.00       -0.00470
   8133.00       -0.00661
   8134.00       -0.00859
   8135.00       -0.01066
   8136.00       -0.01278
   8137.00       -0.01495
   8138.00       -0.01712
   8139.00       -0.01925
   8140.00       -0.02130
   8141.00       -0.02319
   8142.00       -0.02488
   8143.00       -0.02632
   8144.00       -0.02746
   8145.00       -0.02831
   8146.00       -0.02883
   8147.00       -0.02906
   8148.00       -0.02900
   8149.00       -0.02868
   8150.00       -0.02811
   8151.00       -0.02730
   8152.00       -0.02626
   8153.00       -0.02499
   8154.00       -0.02350
   8155.00       -0.02181
   8156.00       -0.01996
   8157.00       -0.01799
   8158.00       -0.01596
   8159.00       -0.01394
   8160.00       -0.01201
   8161.00       -0.01023
   8162.00       -0.00865
   8163.00       -0.00731
   8164.00       -0.00621
   8165.00       -0.00533
   8166.00       -0.00466
   8167.00       -0.00415
   8168.00       -0.00376
   8169.00       -0.00345
   8170.00       -0.00321
   8171.00       -0.00305
   8172.00       -0.00298
   8173.00       -0.00306
   8174.00       -0.00331
   8175.00       -0.00380
   8176.00       -0.00456
   8177.00       -0.00560
   8178.00       -0.00691
   8179.00       -0.00844
   8180.00       -0.01011
   8181.00       -0.01182
   8182.00       -0.01346
   8183.00       -0.01494
   8184.00       -0.01616
   8185.00       -0.01706
   8186.00       -0.01764
   8187.00       -0.01792
   8188.00       -0.01795
   8189.00       -0.01783
   8190.00       -0.01766
   8191.00       -0.01753
   8192.00       -0.01751
   8193.00       -0.01767
   8194.00       -0.01803
   8195.00       -0.01860
   8196.00       -0.01934
   8197.00       -0.02021
   8198.00       -0.02117
   8199.00       -0.02219
   8200.00       -0.02322
   8201.00       -0.02426
   8202.00       -0.02532
   8203.00       -0.02641
   8204.00       -0.02754
   8205.00       -0.02876
   8206.00       -0.03008
   8207.00       -0.03151
   8208.00       -0.03305
   8209.00       -0.03471
   8210.00       -0.03648
   8211.00       -0.03834
   8212.00       -0.04030
   8213.00       -0.04236
   8214.00       -0.04451
   8215.00       -0.04676
   8216.00       -0.04913
   8217.00       -0.05162
   8218.00       -0.05422
   8219.00       -0.05695
   8220.00       -0.05975
   8221.00       -0.06257
   8222.00       -0.06536
   8223.00       -0.06804
   8224.00       -0.07052
   8225.00       -0.07273
   8226.00       -0.07456
   8227.00       -0.07590
   8228.00       -0.07667
   8229.00       -0.07679
   8230.00       -0.07616
   8231.00       -0.07474
   8232.00       -0.07250
   8233.00       -0.06944
   8234.00       -0.06561
   8235.00       -0.06106
   8236.00       -0.05594
   8237.00       -0.05036
   8238.00       -0.04444
   8239.00       -0.03839
   8240.00       -0.03227
   8241.00       -0.02629
   8242.00       -0.02050
   8243.00       -0.01496
   8244.00       -0.00965
   8245.00       -0.00455
   8246.00        0.00038
   8247.00        0.00520
   8248.00        0.00996
   8249.00        0.01470
   8250.00        0.01943
   8251.00        0.02412
   8252.00        0.02865
   8253.00        0.03291
   8254.00        0.03678
   8255.00        0.04008
   8256.00        0.04264
   8257.00        0.04429
   8258.00        0.04496
   8259.00        0.04456
   8260.00        0.04304
   8261.00        0.04044
   8262.00        0.03681
   8263.00        0.03225
   8264.00        0.02684
   8265.00        0.02079
   8266.00        0.01417
   8267.00        0.00724
   8268.00        0.00012
   8269.00       -0.00691
   8270.00       -0.01374
   8271.00       -0.02019
   8272.00       -0.02621
   8273.00       -0.03165
   8274.00       -0.03649
   8275.00       -0.04079
   8276.00       -0.04452
   8277.00       -0.04775
   8278.00       -0.05052
   8279.00       -0.05287
   8280.00       -0.05482
   8281.00       -0.05638
   8282.00       -0.05760
   8283.00       -0.05850
   8284.00       -0.05911
   8285.00       -0.05949
   8286.00       -0.05969
   8287.00       -0.05980
   8288.00       -0.05992
   8289.00       -0.06013
   8290.00       -0.06050
   8291.00       -0.06111
   8292.00       -0.06200
   8293.00       -0.06319
   8294.00       -0.06468
   8295.00       -0.06646
   8296.00       -0.06847
   8297.00       -0.07068
   8298.00       -0.07304
   8299.00       -0.07549
   8300.00       -0.07800
   8301.00       -0.08050
   8302.00       -0.08298
   8303.00       -0.08539
   8304.00       -0.08775
   8305.00       -0.09008
   8306.00       -0.09238
   8307.00       -0.09468
   8308.00       -0.09697
   8309.00       -0.09928
   8310.00       -0.10162
   8311.00       -0.10396
   8312.00       -0.10626
   8313.00       -0.10844
   8314.00       -0.11037
   8315.00       -0.11192
   8316.00       -0.11292
   8317.00       -0.11316
   8318.00       -0.11250
   8319.00       -0.11077
   8320.00       -0.10795
   8321.00       -0.10396
   8322.00       -0.09895
   8323.00       -0.09303
   8324.00       -0.08650
   8325.00       -0.07958
   8326.00       -0.07267
   8327.00       -0.06603
   8328.00       -0.05995
   8329.00       -0.05463
   8330.00       -0.05018
   8331.00       -0.04659
   8332.00       -0.04373
   8333.00       -0.04144
   8334.00       -0.03950
   8335.00       -0.03761
   8336.00       -0.03555
   8337.00       -0.03308
   8338.00       -0.03011
   8339.00       -0.02654
   8340.00       -0.02243
   8341.00       -0.01785
   8342.00       -0.01303
   8343.00       -0.00817
   8344.00       -0.00353
   8345.00        0.00064
   8346.00        0.00414
   8347.00        0.00678
   8348.00        0.00849
   8349.00        0.00919
   8350.00        0.00894
   8351.00        0.00775
   8352.00        0.00576
   8353.00        0.00304
   8354.00       -0.00030
   8355.00       -0.00417
   8356.00       -0.00847
   8357.00       -0.01313
   8358.00       -0.01807
   8359.00       -0.02321
   8360.00       -0.02847
   8361.00       -0.03379
   8362.00       -0.03904
   8363.00       -0.04416
   8364.00       -0.04905
   8365.00       -0.05364
   8366.00       -0.05788
   8367.00       -0.06170
   8368.00       -0.06510
   8369.00       -0.06805
   8370.00       -0.07059
   8371.00       -0.07270
   8372.00       -0.07443
   8373.00       -0.07580
   8374.00       -0.07687
   8375.00       -0.07767
   8376.00       -0.07825
   8377.00       -0.07864
   8378.00       -0.07889
   8379.00       -0.07903
   8380.00       -0.07909
   8381.00       -0.07908
   8382.00       -0.07902
   8383.00       -0.07892
   8384.00       -0.07876
   8385.00       -0.07854
   8386.00       -0.07824
   8387.00       -0.07784
   8388.00       -0.07734
   8389.00       -0.07671
   8390.00       -0.07592
   8391.00       -0.07498
   8392.00       -0.07386
   8393.00       -0.07254
   8394.00       -0.07107
   8395.00       -0.06945
   8396.00       -0.06772
   8397.00       -0.06589
   8398.00       -0.06404
   8399.00       -0.06220
   8400.00       -0.06041
   8401.00       -0.05868
   8402.00       -0.05702
   8403.00       -0.05543
   8404.00       -0.05389
   8405.00       -0.05239
   8406.00       -0.05085
   8407.00       -0.04923
   8408.00       -0.04751
   8409.00       -0.04562
   8410.00       -0.04356
   8411.00       -0.04128
   8412.00       -0.03879
   8413.00       -0.03607
   8414.00       -0.03312
   8415.00       -0.02994
   8416.00       -0.02657
   8417.00       -0.02296
   8418.00       -0.01916
   8419.00       -0.01515
   8420.00       -0.01095
   8421.00       -0.00660
   8422.00       -0.00212
   8423.00        0.00246
   8424.00        0.00704
   8425.00        0.01158
   8426.00        0.01599
   8427.00        0.02014
   8428.00        0.02398
   8429.00        0.02737
   8430.00        0.03021
   8431.00        0.03246
   8432.00        0.03411
   8433.00        0.03516
   8434.00        0.03569
   8435.00        0.03580
   8436.00        0.03560
   8437.00        0.03526
   8438.00        0.03491
   8439.00        0.03467
   8440.00        0.03461
   8441.00        0.03479
   8442.00        0.03520
   8443.00        0.03579
   8444.00        0.03649
   8445.00        0.03719
   8446.00        0.03781
   8447.00        0.03826
   8448.00        0.03845
   8449.00        0.03836
   8450.00        0.03796
   8451.00        0.03727
   8452.00        0.03633
   8453.00        0.03520
   8454.00        0.03393
   8455.00        0.03260
   8456.00        0.03126
   8457.00        0.02996
   8458.00        0.02874
   8459.00        0.02761
   8460.00        0.02660
   8461.00        0.02571
   8462.00        0.02495
   8463.00        0.02431
   8464.00        0.02377
   8465.00        0.02331
   8466.00        0.02291
   8467.00        0.02255
   8468.00        0.02218
   8469.00        0.02178
   8470.00        0.02130
   8471.00        0.02071
   8472.00        0.01999
   8473.00        0.01914
   8474.00        0.01816
   8475.00        0.01708
   8476.00        0.01591
   8477.00        0.01473
   8478.00        0.01358
   8479.00        0.01250
   8480.00        0.01155
   8481.00        0.01075
   8482.00        0.01014
   8483.00        0.00974
   8484.00        0.00960
   8485.00        0.00976
   8486.00        0.01025
   8487.00        0.01114
   8488.00        0.01247
   8489.00        0.01429
   8490.00        0.01662
   8491.00        0.01950
   8492.00        0.02288
   8493.00        0.02672
   8494.00        0.03097
   8495.00        0.03552
   8496.00        0.04030
   8497.00        0.04523
   8498.00        0.05020
   8499.00        0.05515
   8500.00        0.06001
   8501.00        0.06477
   8502.00        0.06947
   8503.00        0.07405
   8504.00        0.07858
   8505.00        0.08309
   8506.00        0.08755
   8507.00        0.09198
   8508.00        0.09632
   8509.00        0.10055
   8510.00        0.10464
   8511.00        0.10853
   8512.00        0.11218
   8513.00        0.11550
   8514.00        0.11852
   8515.00        0.12123
   8516.00        0.12365
   8517.00        0.12578
   8518.00        0.12766
   8519.00        0.12931
   8520.00        0.13074
   8521.00        0.13200
   8522.00        0.13307
   8523.00        0.13399
   8524.00        0.13474
   8525.00        0.13536
   8526.00        0.13585
   8527.00        0.13624
   8528.00        0.13656
   8529.00        0.13682
   8530.00        0.13704
   8531.00        0.13722
   8532.00        0.13735
   8533.00        0.13739
   8534.00        0.13727
   8535.00        0.13696
   8536.00        0.13635
   8537.00        0.13540
   8538.00        0.13406
   8539.00        0.13230
   8540.00        0.13015
   8541.00        0.12767
   8542.00        0.12493
   8543.00        0.12206
   8544.00        0.11915
   8545.00        0.11633
   8546.00        0.11366
   8547.00        0.11117
   8548.00        0.10888
   8549.00        0.10672
   8550.00        0.10463
   8551.00        0.10250
   8552.00        0.10024
   8553.00        0.09775
   8554.00        0.09498
   8555.00        0.09190
   8556.00        0.08856
   8557.00        0.08503
   8558.00        0.08139
   8559.00        0.07775
   8560.00        0.07425
   8561.00        0.07095
   8562.00        0.06796
   8563.00        0.06527
   8564.00        0.06291
   8565.00        0.06081
   8566.00        0.05890
   8567.00        0.05711
   8568.00        0.05532
   8569.00        0.05342
   8570.00        0.05134
   8571.00        0.04902
   8572.00        0.04640
   8573.00        0.04348
   8574.00        0.04031
   8575.00        0.03690
   8576.00        0.03331
   8577.00        0.02965
   8578.00        0.02603
   8579.00        0.02249
   8580.00        0.01914
   8581.00        0.01602
   8582.00        0.01321
   8583.00        0.01071
   8584.00        0.00856
   8585.00        0.00676
   8586.00        0.00527
   8587.00        0.00408
   8588.00        0.00314
   8589.00        0.00244
   8590.00        0.00195
   8591.00        0.00163
   8592.00        0.00149
   8593.00        0.00150
   8594.00        0.00167
   8595.00        0.00199
   8596.00        0.00245
   8597.00        0.00304
   8598.00        0.00374
   8599.00        0.00454
   8600.00        0.00541
   8601.00        0.00630
   8602.00        0.00722
   8603.00        0.00811
   8604.00        0.00898
   8605.00        0.00979
   8606.00        0.01055
   8607.00        0.01128
   8608.00        0.01197
   8609.00        0.01267
   8610.00        0.01341
   8611.00        0.01422
   8612.00        0.01515
   8613.00        0.01623
   8614.00        0.01748
   8615.00        0.01891
   8616.00        0.02050
   8617.00        0.02223
   8618.00        0.02405
   8619.00        0.02591
   8620.00        0.02772
   8621.00        0.02944
   8622.00        0.03097
   8623.00        0.03228
   8624.00        0.03330
   8625.00        0.03399
   8626.00        0.03435
   8627.00        0.03434
   8628.00        0.03398
   8629.00        0.03330
   8630.00        0.03234
   8631.00        0.03114
   8632.00        0.02977
   8633.00        0.02829
   8634.00        0.02675
   8635.00        0.02521
   8636.00        0.02368
   8637.00        0.02221
   8638.00        0.02079
   8639.00        0.01941
   8640.00        0.01806
   8641.00        0.01670
   8642.00        0.01535
   8643.00        0.01397
   8644.00        0.01256
   8645.00        0.01113
   8646.00        0.00970
   8647.00        0.00830
   8648.00        0.00696
   8649.00        0.00572
   8650.00        0.00459
   8651.00        0.00360
   8652.00        0.00275
   8653.00        0.00202
   8654.00        0.00141
   8655.00        0.00088
   8656.00        0.00042
   8657.00       -0.00001
   8658.00       -0.00040
   8659.00       -0.00078
   8660.00       -0.00113
   8661.00       -0.00145
   8662.00       -0.00174
   8663.00       -0.00200
   8664.00       -0.00224
   8665.00       -0.00248
   8666.00       -0.00271
   8667.00       -0.00296
   8668.00       -0.00322
   8669.00       -0.00350
   8670.00       -0.00380
   8671.00       -0.00414
   8672.00       -0.00454
   8673.00       -0.00503
   8674.00       -0.00565
   8675.00       -0.00644
   8676.00       -0.00742
   8677.00       -0.00862
   8678.00       -0.01003
   8679.00       -0.01166
   8680.00       -0.01345
   8681.00       -0.01535
   8682.00       -0.01734
   8683.00       -0.01935
   8684.00       -0.02131
   8685.00       -0.02323
   8686.00       -0.02506
   8687.00       -0.02677
   8688.00       -0.02838
   8689.00       -0.02988
   8690.00       -0.03128
   8691.00       -0.03258
   8692.00       -0.03381
   8693.00       -0.03497
   8694.00       -0.03607
   8695.00       -0.03714
   8696.00       -0.03816
   8697.00       -0.03915
   8698.00       -0.04009
   8699.00       -0.04099
   8700.00       -0.04185
   8701.00       -0.04265
   8702.00       -0.04342
   8703.00       -0.04414
   8704.00       -0.04483
   8705.00       -0.04548
   8706.00       -0.04610
   8707.00       -0.04665
   8708.00       -0.04711
   8709.00       -0.04745
   8710.00       -0.04766
   8711.00       -0.04769
   8712.00       -0.04754
   8713.00       -0.04720
   8714.00       -0.04668
   8715.00       -0.04599
   8716.00       -0.04514
   8717.00       -0.04415
   8718.00       -0.04305
   8719.00       -0.04184
   8720.00       -0.04055
   8721.00       -0.03918
   8722.00       -0.03775
   8723.00       -0.03625
   8724.00       -0.03469
   8725.00       -0.03303
   8726.00       -0.03125
   8727.00       -0.02931
   8728.00       -0.02718
   8729.00       -0.02485
   8730.00       -0.02228
   8731.00       -0.01944
   8732.00       -0.01632
   8733.00       -0.01293
   8734.00       -0.00924
   8735.00       -0.00529
   8736.00       -0.00105
   8737.00        0.00340
   8738.00        0.00801
   8739.00        0.01274
   8740.00        0.01751
   8741.00        0.02221
   8742.00        0.02676
   8743.00        0.03107
   8744.00        0.03507
   8745.00        0.03864
   8746.00        0.04175
   8747.00        0.04433
   8748.00        0.04636
   8749.00        0.04777
   8750.00        0.04855
   8751.00        0.04872
   8752.00        0.04827
   8753.00        0.04725
   8754.00        0.04573
   8755.00        0.04379
   8756.00        0.04149
   8757.00        0.03892
   8758.00        0.03612
   8759.00        0.03312
   8760.00        0.02996
   8761.00        0.02666
   8762.00        0.02326
   8763.00        0.01979
   8764.00        0.01627
   8765.00        0.01281
   8766.00        0.00943
   8767.00        0.00619
   8768.00        0.00316
   8769.00        0.00036
   8770.00       -0.00217
   8771.00       -0.00447
   8772.00       -0.00659
   8773.00       -0.00859
   8774.00       -0.01055
   8775.00       -0.01252
   8776.00       -0.01458
   8777.00       -0.01681
   8778.00       -0.01923
   8779.00       -0.02186
   8780.00       -0.02470
   8781.00       -0.02773
   8782.00       -0.03090
   8783.00       -0.03414
   8784.00       -0.03745
   8785.00       -0.04076
   8786.00       -0.04404
   8787.00       -0.04725
   8788.00       -0.05046
   8789.00       -0.05363
   8790.00       -0.05684
   8791.00       -0.06009
   8792.00       -0.06342
   8793.00       -0.06680
   8794.00       -0.07023
   8795.00       -0.07367
   8796.00       -0.07711
   8797.00       -0.08051
   8798.00       -0.08382
   8799.00       -0.08698
   8800.00       -0.08999
   8801.00       -0.09284
   8802.00       -0.09544
   8803.00       -0.09778
   8804.00       -0.09977
   8805.00       -0.10137
   8806.00       -0.10246
   8807.00       -0.10297
   8808.00       -0.10277
   8809.00       -0.10176
   8810.00       -0.09982
   8811.00       -0.09688
   8812.00       -0.09290
   8813.00       -0.08788
   8814.00       -0.08183
   8815.00       -0.07492
   8816.00       -0.06731
   8817.00       -0.05922
   8818.00       -0.05097
   8819.00       -0.04276
   8820.00       -0.03493
   8821.00       -0.02763
   8822.00       -0.02095
   8823.00       -0.01496
   8824.00       -0.00963
   8825.00       -0.00480
   8826.00       -0.00028
   8827.00        0.00410
   8828.00        0.00858
   8829.00        0.01333
   8830.00        0.01843
   8831.00        0.02400
   8832.00        0.03004
   8833.00        0.03644
   8834.00        0.04311
   8835.00        0.04993
   8836.00        0.05665
   8837.00        0.06314
   8838.00        0.06928
   8839.00        0.07487
   8840.00        0.07981
   8841.00        0.08403
   8842.00        0.08747
   8843.00        0.09011
   8844.00        0.09194
   8845.00        0.09297
   8846.00        0.09329
   8847.00        0.09292
   8848.00        0.09195
   8849.00        0.09050
   8850.00        0.08868
   8851.00        0.08660
   8852.00        0.08442
   8853.00        0.08226
   8854.00        0.08023
   8855.00        0.07844
   8856.00        0.07694
   8857.00        0.07575
   8858.00        0.07488
   8859.00        0.07430
   8860.00        0.07396
   8861.00        0.07379
   8862.00        0.07374
   8863.00        0.07373
   8864.00        0.07369
   8865.00        0.07359
   8866.00        0.07337
   8867.00        0.07301
   8868.00        0.07247
   8869.00        0.07174
   8870.00        0.07081
   8871.00        0.06968
   8872.00        0.06837
   8873.00        0.06691
   8874.00        0.06535
   8875.00        0.06372
   8876.00        0.06209
   8877.00        0.06048
   8878.00        0.05891
   8879.00        0.05739
   8880.00        0.05589
   8881.00        0.05437
   8882.00        0.05279
   8883.00        0.05105
   8884.00        0.04913
   8885.00        0.04695
   8886.00        0.04453
   8887.00        0.04184
   8888.00        0.03889
   8889.00        0.03568
   8890.00        0.03225
   8891.00        0.02862
   8892.00        0.02483
   8893.00        0.02091
   8894.00        0.01691
   8895.00        0.01292
   8896.00        0.00901
   8897.00        0.00531
   8898.00        0.00194
   8899.00       -0.00096
   8900.00       -0.00330
   8901.00       -0.00496
   8902.00       -0.00592
   8903.00       -0.00615
   8904.00       -0.00574
   8905.00       -0.00476
   8906.00       -0.00337
   8907.00       -0.00170
   8908.00        0.00005
   8909.00        0.00177
   8910.00        0.00331
   8911.00        0.00462
   8912.00        0.00566
   8913.00        0.00646
   8914.00        0.00707
   8915.00        0.00757
   8916.00        0.00805
   8917.00        0.00859
   8918.00        0.00924
   8919.00        0.01004
   8920.00        0.01098
   8921.00        0.01203
   8922.00        0.01314
   8923.00        0.01425
   8924.00        0.01529
   8925.00        0.01621
   8926.00        0.01699
   8927.00        0.01762
   8928.00        0.01811
   8929.00        0.01848
   8930.00        0.01877
   8931.00        0.01899
   8932.00        0.01918
   8933.00        0.01934
   8934.00        0.01946
   8935.00        0.01953
   8936.00        0.01950
   8937.00        0.01936
   8938.00        0.01907
   8939.00        0.01861
   8940.00        0.01796
   8941.00        0.01714
   8942.00        0.01619
   8943.00        0.01515
   8944.00        0.01408
   8945.00        0.01304
   8946.00        0.01208
   8947.00        0.01125
   8948.00        0.01060
   8949.00        0.01015
   8950.00        0.00992
   8951.00        0.00992
   8952.00        0.01014
   8953.00        0.01059
   8954.00        0.01125
   8955.00        0.01210
   8956.00        0.01313
   8957.00        0.01435
   8958.00        0.01570
   8959.00        0.01719
   8960.00        0.01879
   8961.00        0.02045
   8962.00        0.02218
   8963.00        0.02393
   8964.00        0.02568
   8965.00        0.02743
   8966.00        0.02916
   8967.00        0.03087
   8968.00        0.03258
   8969.00        0.03432
   8970.00        0.03609
   8971.00        0.03794
   8972.00        0.03987
   8973.00        0.04190
   8974.00        0.04402
   8975.00        0.04618
   8976.00        0.04835
   8977.00        0.05048
   8978.00        0.05251
   8979.00        0.05438
   8980.00        0.05606
   8981.00        0.05749
   8982.00        0.05866
   8983.00        0.05958
   8984.00        0.06023
   8985.00        0.06062
   8986.00        0.06078
   8987.00        0.06072
   8988.00        0.06045
   8989.00        0.05998
   8990.00        0.05931
   8991.00        0.05844
   8992.00        0.05738
   8993.00        0.05612
   8994.00        0.05468
   8995.00        0.05308
   8996.00        0.05136
   8997.00        0.04954
   8998.00        0.04769
   8999.00        0.04585
   9000.00        0.04408
