# Supplementary material for: The near-field tsunami generated by the 15 January 2022 eruption of the Hunga Tonga-Hunga Ha’apai volcano and its impact on Tongatapu, Tonga
Source: Sci Rep. 2022 Sep 7;12:15187. doi: 10.1038/s41598-022-19486-w (PMC9452557; doi:10.1038/s41598-022-19486-w)
Supplement: Supplementary file 5 — Supplementary Information 5. [file 41598_2022_19486_MOESM5_ESM.zip › Output-Point_025R3.txt]

      0.00        0.00000
      1.00        0.00000
      2.00        0.00000
      3.00        0.00000
      4.00        0.00000
      5.00        0.00000
      6.00        0.00000
      7.00        0.00000
      8.00        0.00000
      9.00        0.00000
     10.00        0.00000
     11.00        0.00000
     12.00        0.00000
     13.00        0.00000
     14.00        0.00000
     15.00        0.00000
     16.00        0.00000
     17.00        0.00000
     18.00        0.00000
     19.00        0.00000
     20.00        0.00000
     21.00        0.00000
     22.00        0.00000
     23.00        0.00000
     24.00        0.00000
     25.00        0.00000
     26.00        0.00000
     27.00        0.00000
     28.00        0.00000
     29.00        0.00000
     30.00        0.00000
     31.00        0.00000
     32.00        0.00000
     33.00        0.00000
     34.00        0.00000
     35.00        0.00000
     36.00        0.00000
     37.00        0.00000
     38.00        0.00000
     39.00        0.00000
     40.00        0.00000
     41.00        0.00000
     42.00        0.00000
     43.00        0.00000
     44.00        0.00000
     45.00        0.00000
     46.00        0.00000
     47.00        0.00000
     48.00        0.00000
     49.00        0.00000
     50.00        0.00000
     51.00        0.00000
     52.00        0.00000
     53.00        0.00000
     54.00        0.00000
     55.00        0.00000
     56.00        0.00000
     57.00        0.00000
     58.00        0.00000
     59.00        0.00000
     60.00        0.00000
     61.00        0.00000
     62.00        0.00000
     63.00        0.00000
     64.00        0.00000
     65.00        0.00000
     66.00        0.00000
     67.00        0.00000
     68.00        0.00000
     69.00        0.00000
     70.00        0.00000
     71.00        0.00000
     72.00        0.00000
     73.00        0.00000
     74.00        0.00000
     75.00        0.00000
     76.00        0.00000
     77.00        0.00000
     78.00        0.00000
     79.00        0.00000
     80.00        0.00000
     81.00        0.00000
     82.00        0.00000
     83.00        0.00000
     84.00        0.00000
     85.00        0.00000
     86.00        0.00000
     87.00        0.00000
     88.00        0.00000
     89.00        0.00000
     90.00        0.00000
     91.00        0.00000
     92.00        0.00000
     93.00        0.00000
     94.00        0.00000
     95.00        0.00000
     96.00        0.00000
     97.00        0.00000
     98.00        0.00000
     99.00        0.00000
    100.00        0.00000
    101.00        0.00000
    102.00        0.00000
    103.00        0.00000
    104.00        0.00000
    105.00        0.00000
    106.00        0.00000
    107.00        0.00000
    108.00        0.00000
    109.00        0.00000
    110.00        0.00000
    111.00        0.00000
    112.00        0.00000
    113.00        0.00000
    114.00        0.00000
    115.00        0.00000
    116.00        0.00000
    117.00        0.00000
    118.00        0.00000
    119.00        0.00000
    120.00        0.00000
    121.00        0.00000
    122.00        0.00000
    123.00        0.00000
    124.00        0.00000
    125.00        0.00000
    126.00        0.00000
    127.00        0.00000
    128.00        0.00000
    129.00        0.00000
    130.00        0.00000
    131.00        0.00000
    132.00        0.00000
    133.00        0.00000
    134.00        0.00000
    135.00        0.00000
    136.00        0.00000
    137.00        0.00000
    138.00        0.00000
    139.00        0.00000
    140.00        0.00000
    141.00        0.00000
    142.00        0.00000
    143.00        0.00000
    144.00        0.00000
    145.00        0.00000
    146.00        0.00000
    147.00        0.00000
    148.00        0.00000
    149.00        0.00000
    150.00        0.00000
    151.00        0.00000
    152.00        0.00000
    153.00        0.00000
    154.00        0.00000
    155.00        0.00000
    156.00        0.00000
    157.00        0.00000
    158.00        0.00000
    159.00        0.00000
    160.00        0.00000
    161.00        0.00000
    162.00        0.00000
    163.00        0.00000
    164.00        0.00000
    165.00        0.00000
    166.00        0.00000
    167.00        0.00000
    168.00        0.00000
    169.00        0.00000
    170.00        0.00000
    171.00        0.00000
    172.00        0.00000
    173.00        0.00000
    174.00        0.00000
    175.00        0.00000
    176.00        0.00000
    177.00        0.00000
    178.00        0.00000
    179.00        0.00000
    180.00        0.00000
    181.00        0.00000
    182.00        0.00000
    183.00        0.00000
    184.00        0.00000
    185.00        0.00000
    186.00        0.00000
    187.00        0.00000
    188.00        0.00000
    189.00        0.00000
    190.00        0.00000
    191.00        0.00000
    192.00        0.00000
    193.00        0.00000
    194.00        0.00000
    195.00        0.00000
    196.00        0.00000
    197.00        0.00000
    198.00        0.00000
    199.00        0.00000
    200.00        0.00000
    201.00        0.00000
    202.00        0.00000
    203.00        0.00000
    204.00        0.00000
    205.00        0.00000
    206.00        0.00000
    207.00        0.00000
    208.00        0.00000
    209.00        0.00000
    210.00        0.00000
    211.00        0.00000
    212.00        0.00000
    213.00        0.00000
    214.00        0.00000
    215.00        0.00000
    216.00        0.00000
    217.00        0.00000
    218.00        0.00000
    219.00        0.00000
    220.00        0.00000
    221.00        0.00000
    222.00        0.00000
    223.00        0.00000
    224.00        0.00000
    225.00        0.00000
    226.00        0.00000
    227.00        0.00000
    228.00        0.00000
    229.00        0.00000
    230.00        0.00000
    231.00        0.00000
    232.00        0.00000
    233.00        0.00000
    234.00        0.00000
    235.00        0.00000
    236.00        0.00000
    237.00        0.00000
    238.00        0.00000
    239.00        0.00000
    240.00        0.00000
    241.00        0.00000
    242.00        0.00000
    243.00        0.00000
    244.00        0.00000
    245.00        0.00000
    246.00        0.00000
    247.00        0.00000
    248.00        0.00000
    249.00        0.00000
    250.00        0.00000
    251.00        0.00000
    252.00        0.00000
    253.00        0.00000
    254.00        0.00000
    255.00        0.00000
    256.00        0.00000
    257.00        0.00000
    258.00        0.00000
    259.00        0.00000
    260.00        0.00000
    261.00        0.00000
    262.00        0.00000
    263.00        0.00000
    264.00        0.00000
    265.00        0.00000
    266.00        0.00000
    267.00        0.00000
    268.00        0.00000
    269.00        0.00000
    270.00        0.00000
    271.00        0.00000
    272.00        0.00000
    273.00        0.00000
    274.00        0.00000
    275.00        0.00000
    276.00        0.00000
    277.00        0.00000
    278.00        0.00000
    279.00        0.00000
    280.00        0.00000
    281.00        0.00000
    282.00        0.00000
    283.00        0.00000
    284.00        0.00000
    285.00        0.00000
    286.00        0.00000
    287.00        0.00000
    288.00        0.00000
    289.00        0.00000
    290.00        0.00000
    291.00        0.00000
    292.00        0.00000
    293.00        0.00000
    294.00        0.00000
    295.00        0.00000
    296.00        0.00000
    297.00        0.00000
    298.00        0.00000
    299.00        0.00000
    300.00        0.00000
    301.00        0.00000
    302.00        0.00000
    303.00        0.00000
    304.00        0.00000
    305.00        0.00000
    306.00        0.00000
    307.00        0.00000
    308.00        0.00000
    309.00        0.00000
    310.00        0.00000
    311.00        0.00000
    312.00        0.00000
    313.00        0.00000
    314.00        0.00000
    315.00        0.00000
    316.00        0.00000
    317.00        0.00000
    318.00        0.00000
    319.00        0.00000
    320.00        0.00000
    321.00        0.00000
    322.00        0.00000
    323.00        0.00000
    324.00        0.00000
    325.00        0.00000
    326.00        0.00000
    327.00        0.00000
    328.00        0.00000
    329.00        0.00000
    330.00        0.00000
    331.00        0.00000
    332.00        0.00000
    333.00        0.00000
    334.00        0.00000
    335.00        0.00000
    336.00        0.00000
    337.00        0.00000
    338.00        0.00000
    339.00        0.00000
    340.00        0.00000
    341.00        0.00000
    342.00        0.00000
    343.00        0.00000
    344.00        0.00000
    345.00        0.00000
    346.00        0.00000
    347.00        0.00000
    348.00        0.00000
    349.00        0.00000
    350.00        0.00000
    351.00        0.00000
    352.00        0.00000
    353.00        0.00000
    354.00        0.00000
    355.00        0.00000
    356.00        0.00000
    357.00        0.00000
    358.00        0.00000
    359.00        0.00000
    360.00        0.00000
    361.00        0.00000
    362.00        0.00000
    363.00        0.00000
    364.00        0.00000
    365.00        0.00000
    366.00        0.00000
    367.00        0.00000
    368.00        0.00000
    369.00        0.00000
    370.00        0.00000
    371.00        0.00000
    372.00        0.00000
    373.00        0.00000
    374.00        0.00000
    375.00        0.00000
    376.00        0.00000
    377.00        0.00000
    378.00        0.00000
    379.00        0.00000
    380.00        0.00000
    381.00        0.00000
    382.00        0.00000
    383.00        0.00000
    384.00        0.00000
    385.00        0.00000
    386.00        0.00000
    387.00        0.00000
    388.00        0.00000
    389.00        0.00000
    390.00        0.00000
    391.00        0.00000
    392.00        0.00000
    393.00        0.00000
    394.00        0.00000
    395.00        0.00000
    396.00        0.00000
    397.00        0.00000
    398.00        0.00000
    399.00        0.00000
    400.00        0.00000
    401.00        0.00000
    402.00        0.00000
    403.00        0.00000
    404.00        0.00000
    405.00        0.00000
    406.00        0.00000
    407.00        0.00000
    408.00        0.00000
    409.00        0.00000
    410.00        0.00000
    411.00        0.00000
    412.00        0.00000
    413.00        0.00000
    414.00        0.00000
    415.00        0.00000
    416.00        0.00000
    417.00        0.00000
    418.00        0.00000
    419.00        0.00000
    420.00        0.00000
    421.00        0.00000
    422.00        0.00000
    423.00        0.00000
    424.00        0.00000
    425.00        0.00000
    426.00        0.00000
    427.00        0.00000
    428.00        0.00000
    429.00        0.00000
    430.00        0.00000
    431.00        0.00000
    432.00        0.00000
    433.00        0.00000
    434.00        0.00000
    435.00        0.00000
    436.00        0.00000
    437.00        0.00000
    438.00        0.00000
    439.00        0.00000
    440.00        0.00000
    441.00        0.00000
    442.00        0.00000
    443.00        0.00000
    444.00        0.00000
    445.00        0.00000
    446.00        0.00000
    447.00        0.00000
    448.00        0.00000
    449.00        0.00000
    450.00        0.00000
    451.00        0.00000
    452.00        0.00000
    453.00        0.00000
    454.00        0.00000
    455.00        0.00000
    456.00        0.00000
    457.00        0.00000
    458.00        0.00000
    459.00        0.00000
    460.00        0.00000
    461.00        0.00000
    462.00        0.00000
    463.00        0.00000
    464.00        0.00000
    465.00        0.00000
    466.00        0.00000
    467.00        0.00000
    468.00        0.00000
    469.00        0.00000
    470.00        0.00000
    471.00        0.00000
    472.00        0.00000
    473.00        0.00000
    474.00        0.00000
    475.00        0.00000
    476.00        0.00000
    477.00        0.00000
    478.00        0.00000
    479.00        0.00000
    480.00        0.00000
    481.00        0.00000
    482.00        0.00000
    483.00        0.00000
    484.00        0.00000
    485.00        0.00000
    486.00        0.00000
    487.00        0.00000
    488.00        0.00000
    489.00        0.00000
    490.00        0.00000
    491.00        0.00000
    492.00        0.00000
    493.00        0.00000
    494.00        0.00000
    495.00        0.00000
    496.00        0.00000
    497.00        0.00000
    498.00        0.00000
    499.00        0.00000
    500.00        0.00000
    501.00        0.00000
    502.00        0.00000
    503.00        0.00000
    504.00        0.00000
    505.00        0.00000
    506.00        0.00000
    507.00        0.00000
    508.00        0.00000
    509.00        0.00000
    510.00        0.00000
    511.00        0.00000
    512.00        0.00000
    513.00        0.00000
    514.00        0.00000
    515.00        0.00000
    516.00        0.00000
    517.00        0.00000
    518.00        0.00000
    519.00        0.00000
    520.00        0.00000
    521.00        0.00000
    522.00        0.00000
    523.00        0.00000
    524.00        0.00000
    525.00        0.00000
    526.00        0.00000
    527.00        0.00000
    528.00        0.00000
    529.00        0.00000
    530.00        0.00000
    531.00        0.00000
    532.00        0.00000
    533.00        0.00000
    534.00        0.00000
    535.00        0.00000
    536.00        0.00000
    537.00        0.00000
    538.00        0.00000
    539.00        0.00000
    540.00        0.00000
    541.00        0.00000
    542.00        0.00000
    543.00        0.00000
    544.00        0.00000
    545.00        0.00000
    546.00        0.00000
    547.00        0.00000
    548.00        0.00000
    549.00        0.00000
    550.00        0.00000
    551.00        0.00000
    552.00        0.00000
    553.00        0.00000
    554.00        0.00000
    555.00        0.00000
    556.00        0.00000
    557.00        0.00000
    558.00        0.00000
    559.00        0.00000
    560.00        0.00000
    561.00        0.00000
    562.00        0.00000
    563.00        0.00000
    564.00        0.00000
    565.00        0.00000
    566.00        0.00000
    567.00        0.00000
    568.00        0.00000
    569.00        0.00000
    570.00        0.00000
    571.00        0.00000
    572.00        0.00000
    573.00        0.00000
    574.00        0.00000
    575.00        0.00000
    576.00        0.00000
    577.00        0.00000
    578.00        0.00000
    579.00        0.00000
    580.00        0.00000
    581.00        0.00000
    582.00        0.00000
    583.00        0.00000
    584.00        0.00000
    585.00        0.00000
    586.00        0.00000
    587.00        0.00000
    588.00        0.00000
    589.00        0.00000
    590.00        0.00000
    591.00        0.00000
    592.00        0.00000
    593.00        0.00000
    594.00        0.00000
    595.00        0.00000
    596.00        0.00000
    597.00        0.00000
    598.00        0.00000
    599.00        0.00000
    600.00        0.00000
    601.00        0.00000
    602.00        0.00000
    603.00        0.00000
    604.00        0.00000
    605.00        0.00000
    606.00        0.00000
    607.00        0.00000
    608.00        0.00000
    609.00        0.00000
    610.00        0.00000
    611.00        0.00000
    612.00        0.00000
    613.00        0.00000
    614.00        0.00000
    615.00        0.00000
    616.00        0.00000
    617.00        0.00000
    618.00        0.00000
    619.00        0.00000
    620.00        0.00000
    621.00        0.00000
    622.00        0.00000
    623.00        0.00000
    624.00        0.00000
    625.00        0.00000
    626.00        0.00000
    627.00        0.00000
    628.00        0.00000
    629.00        0.00000
    630.00        0.00000
    631.00        0.00000
    632.00        0.00000
    633.00        0.00000
    634.00        0.00000
    635.00        0.00000
    636.00        0.00000
    637.00        0.00000
    638.00        0.00000
    639.00        0.00000
    640.00        0.00000
    641.00        0.00000
    642.00        0.00000
    643.00        0.00000
    644.00        0.00000
    645.00        0.00000
    646.00        0.00000
    647.00        0.00000
    648.00        0.00000
    649.00        0.00000
    650.00        0.00000
    651.00        0.00000
    652.00        0.00000
    653.00        0.00000
    654.00        0.00000
    655.00        0.00000
    656.00        0.00000
    657.00        0.00000
    658.00        0.00000
    659.00        0.00000
    660.00        0.00000
    661.00        0.00000
    662.00        0.00000
    663.00        0.00000
    664.00        0.00000
    665.00        0.00000
    666.00        0.00000
    667.00        0.00000
    668.00        0.00000
    669.00        0.00000
    670.00        0.00000
    671.00        0.00000
    672.00        0.00000
    673.00        0.00000
    674.00        0.00000
    675.00        0.00000
    676.00        0.00000
    677.00        0.00000
    678.00        0.00000
    679.00        0.00000
    680.00        0.00000
    681.00        0.00000
    682.00        0.00000
    683.00        0.00000
    684.00        0.00000
    685.00        0.00000
    686.00        0.00000
    687.00        0.00000
    688.00        0.00000
    689.00        0.00000
    690.00        0.00000
    691.00        0.00000
    692.00        0.00000
    693.00        0.00000
    694.00        0.00000
    695.00        0.00000
    696.00        0.00000
    697.00        0.00000
    698.00        0.00000
    699.00        0.00000
    700.00        0.00000
    701.00        0.00000
    702.00        0.00000
    703.00        0.00000
    704.00        0.00000
    705.00        0.00000
    706.00        0.00000
    707.00        0.00000
    708.00        0.00000
    709.00        0.00000
    710.00        0.00000
    711.00        0.00000
    712.00        0.00000
    713.00        0.00000
    714.00        0.00000
    715.00        0.00000
    716.00        0.00000
    717.00        0.00000
    718.00        0.00000
    719.00        0.00000
    720.00        0.00000
    721.00        0.00000
    722.00        0.00000
    723.00        0.00000
    724.00        0.00000
    725.00        0.00000
    726.00        0.00000
    727.00        0.00000
    728.00        0.00000
    729.00        0.00000
    730.00        0.00000
    731.00        0.00000
    732.00        0.00000
    733.00        0.00000
    734.00        0.00000
    735.00        0.00000
    736.00        0.00000
    737.00        0.00000
    738.00        0.00000
    739.00        0.00000
    740.00        0.00000
    741.00        0.00000
    742.00        0.00000
    743.00        0.00000
    744.00        0.00000
    745.00        0.00000
    746.00        0.00000
    747.00        0.00000
    748.00        0.00000
    749.00        0.00000
    750.00        0.00000
    751.00        0.00000
    752.00        0.00000
    753.00        0.00000
    754.00        0.00000
    755.00        0.00000
    756.00        0.00000
    757.00        0.00000
    758.00        0.00000
    759.00        0.00000
    760.00        0.00000
    761.00        0.00000
    762.00        0.00000
    763.00        0.00000
    764.00        0.00000
    765.00        0.00000
    766.00        0.00000
    767.00        0.00000
    768.00        0.00000
    769.00        0.00000
    770.00        0.00000
    771.00        0.00000
    772.00        0.00000
    773.00        0.00000
    774.00        0.00000
    775.00        0.00000
    776.00        0.00000
    777.00        0.00000
    778.00        0.00000
    779.00        0.00000
    780.00        0.00000
    781.00        0.00000
    782.00        0.00000
    783.00        0.00000
    784.00        0.00000
    785.00        0.00000
    786.00        0.00000
    787.00        0.00000
    788.00        0.00000
    789.00        0.00000
    790.00        0.00000
    791.00        0.00000
    792.00        0.00000
    793.00        0.00000
    794.00        0.00000
    795.00        0.00000
    796.00        0.00000
    797.00        0.00000
    798.00        0.00000
    799.00        0.00000
    800.00        0.00000
    801.00        0.00000
    802.00        0.00000
    803.00        0.00000
    804.00        0.00000
    805.00        0.00000
    806.00        0.00000
    807.00        0.00000
    808.00        0.00000
    809.00        0.00000
    810.00        0.00000
    811.00        0.00000
    812.00        0.00000
    813.00        0.00000
    814.00        0.00000
    815.00        0.00000
    816.00        0.00000
    817.00        0.00000
    818.00        0.00000
    819.00        0.00000
    820.00        0.00000
    821.00        0.00000
    822.00        0.00000
    823.00        0.00000
    824.00        0.00000
    825.00        0.00000
    826.00        0.00000
    827.00        0.00000
    828.00        0.00000
    829.00        0.00000
    830.00        0.00000
    831.00        0.00000
    832.00        0.00000
    833.00        0.00000
    834.00        0.00000
    835.00        0.00000
    836.00        0.00000
    837.00        0.00000
    838.00        0.00000
    839.00        0.00000
    840.00        0.00000
    841.00        0.00000
    842.00        0.00000
    843.00        0.00000
    844.00        0.00000
    845.00        0.00000
    846.00        0.00000
    847.00        0.00000
    848.00        0.00000
    849.00        0.00000
    850.00        0.00000
    851.00        0.00000
    852.00        0.00000
    853.00        0.00000
    854.00        0.00000
    855.00        0.00000
    856.00        0.00000
    857.00        0.00000
    858.00        0.00000
    859.00        0.00000
    860.00        0.00000
    861.00        0.00000
    862.00        0.00000
    863.00        0.00000
    864.00        0.00000
    865.00        0.00000
    866.00        0.00000
    867.00        0.00000
    868.00        0.00000
    869.00        0.00000
    870.00        0.00000
    871.00        0.00000
    872.00        0.00000
    873.00        0.00000
    874.00        0.00000
    875.00        0.00000
    876.00        0.00000
    877.00        0.00000
    878.00        0.00000
    879.00        0.00000
    880.00        0.00000
    881.00        0.00000
    882.00        0.00000
    883.00        0.00000
    884.00        0.00000
    885.00        0.00000
    886.00        0.00000
    887.00        0.00000
    888.00        0.00000
    889.00        0.00000
    890.00        0.00000
    891.00        0.00000
    892.00        0.00000
    893.00        0.00000
    894.00        0.00000
    895.00        0.00000
    896.00        0.00000
    897.00        0.00000
    898.00        0.00000
    899.00        0.00000
    900.00        0.00000
    901.00        0.00000
    902.00        0.00000
    903.00        0.00000
    904.00        0.00000
    905.00        0.00000
    906.00        0.00000
    907.00        0.00000
    908.00        0.00000
    909.00        0.00000
    910.00        0.00000
    911.00        0.00000
    912.00        0.00000
    913.00        0.00000
    914.00        0.00000
    915.00        0.00000
    916.00        0.00000
    917.00        0.00000
    918.00        0.00000
    919.00        0.00000
    920.00        0.00000
    921.00        0.00000
    922.00        0.00000
    923.00        0.00000
    924.00        0.00000
    925.00        0.00000
    926.00        0.00000
    927.00        0.00000
    928.00        0.00000
    929.00        0.00000
    930.00        0.00000
    931.00        0.00000
    932.00        0.00000
    933.00        0.00000
    934.00        0.00000
    935.00        0.00000
    936.00        0.00000
    937.00        0.00000
    938.00        0.00000
    939.00        0.00000
    940.00        0.00000
    941.00        0.00000
    942.00        0.00000
    943.00        0.00000
    944.00        0.00000
    945.00        0.00000
    946.00        0.00000
    947.00        0.00000
    948.00        0.00000
    949.00        0.00000
    950.00        0.00000
    951.00        0.00000
    952.00        0.00000
    953.00        0.00000
    954.00        0.00000
    955.00        0.00000
    956.00        0.00000
    957.00        0.00000
    958.00        0.00000
    959.00        0.00000
    960.00        0.00000
    961.00        0.00000
    962.00        0.00000
    963.00        0.00000
    964.00        0.00000
    965.00        0.00000
    966.00        0.00000
    967.00        0.00000
    968.00        0.00000
    969.00        0.00000
    970.00        0.00000
    971.00        0.00000
    972.00        0.00000
    973.00        0.00000
    974.00        0.00000
    975.00        0.00000
    976.00        0.00000
    977.00        0.00000
    978.00        0.00000
    979.00        0.00000
    980.00        0.00000
    981.00        0.00000
    982.00        0.00000
    983.00        0.00000
    984.00        0.00000
    985.00        0.00000
    986.00        0.00000
    987.00        0.00000
    988.00        0.00000
    989.00        0.00000
    990.00        0.00000
    991.00        0.00000
    992.00        0.00000
    993.00        0.00000
    994.00        0.00000
    995.00        0.00000
    996.00        0.00000
    997.00        0.00000
    998.00        0.00000
    999.00        0.00000
   1000.00        0.00000
   1001.00        0.00000
   1002.00        0.00000
   1003.00        0.00000
   1004.00        0.00000
   1005.00        0.00000
   1006.00        0.00000
   1007.00        0.00000
   1008.00        0.00000
   1009.00        0.00000
   1010.00        0.00000
   1011.00        0.00000
   1012.00        0.00000
   1013.00        0.00000
   1014.00        0.00000
   1015.00        0.00000
   1016.00        0.00000
   1017.00        0.00000
   1018.00        0.00000
   1019.00        0.00000
   1020.00        0.00000
   1021.00        0.00000
   1022.00        0.00000
   1023.00        0.00000
   1024.00        0.00000
   1025.00        0.00000
   1026.00        0.00000
   1027.00        0.00000
   1028.00        0.00000
   1029.00        0.00000
   1030.00        0.00000
   1031.00        0.00000
   1032.00        0.00000
   1033.00        0.00000
   1034.00        0.00000
   1035.00        0.00000
   1036.00        0.00000
   1037.00        0.00000
   1038.00        0.00000
   1039.00        0.00000
   1040.00        0.00000
   1041.00        0.00000
   1042.00        0.00000
   1043.00        0.00000
   1044.00        0.00000
   1045.00        0.00000
   1046.00        0.00000
   1047.00        0.00000
   1048.00        0.00000
   1049.00        0.00000
   1050.00        0.00000
   1051.00        0.00000
   1052.00        0.00000
   1053.00        0.00000
   1054.00        0.00000
   1055.00        0.00000
   1056.00        0.00000
   1057.00        0.00000
   1058.00        0.00000
   1059.00        0.00000
   1060.00        0.00000
   1061.00        0.00000
   1062.00        0.00000
   1063.00        0.00000
   1064.00        0.00000
   1065.00        0.00000
   1066.00        0.00000
   1067.00        0.00000
   1068.00        0.00000
   1069.00        0.00000
   1070.00        0.00000
   1071.00        0.00000
   1072.00        0.00000
   1073.00        0.00000
   1074.00        0.00000
   1075.00        0.00000
   1076.00        0.00000
   1077.00        0.00000
   1078.00        0.00000
   1079.00        0.00000
   1080.00        0.00000
   1081.00        0.00000
   1082.00        0.00000
   1083.00        0.00000
   1084.00        0.00000
   1085.00        0.00000
   1086.00        0.00000
   1087.00        0.00000
   1088.00        0.00000
   1089.00        0.00000
   1090.00        0.00000
   1091.00        0.00000
   1092.00        0.00000
   1093.00        0.00000
   1094.00        0.00000
   1095.00        0.00000
   1096.00        0.00000
   1097.00        0.00000
   1098.00        0.00000
   1099.00        0.00000
   1100.00        0.00000
   1101.00        0.00000
   1102.00        0.00000
   1103.00        0.00000
   1104.00        0.00000
   1105.00        0.00000
   1106.00        0.00000
   1107.00        0.00000
   1108.00        0.00000
   1109.00        0.00000
   1110.00        0.00000
   1111.00        0.00000
   1112.00        0.00000
   1113.00        0.00000
   1114.00        0.00000
   1115.00        0.00000
   1116.00        0.00000
   1117.00        0.00000
   1118.00        0.00000
   1119.00        0.00000
   1120.00        0.00000
   1121.00        0.00000
   1122.00        0.00000
   1123.00        0.00000
   1124.00        0.00000
   1125.00        0.00000
   1126.00        0.00000
   1127.00        0.00000
   1128.00        0.00000
   1129.00        0.00000
   1130.00        0.00000
   1131.00        0.00000
   1132.00        0.00000
   1133.00        0.00000
   1134.00        0.00000
   1135.00        0.00000
   1136.00        0.00000
   1137.00        0.00000
   1138.00        0.00000
   1139.00        0.00000
   1140.00        0.00000
   1141.00        0.00000
   1142.00        0.00000
   1143.00        0.00000
   1144.00        0.00000
   1145.00        0.00000
   1146.00        0.00000
   1147.00        0.00000
   1148.00        0.00000
   1149.00        0.00000
   1150.00        0.00000
   1151.00        0.00000
   1152.00        0.00000
   1153.00        0.00000
   1154.00        0.00000
   1155.00        0.00000
   1156.00        0.00000
   1157.00        0.00000
   1158.00        0.00000
   1159.00        0.00000
   1160.00        0.00000
   1161.00        0.00000
   1162.00        0.00000
   1163.00        0.00000
   1164.00        0.00000
   1165.00        0.00000
   1166.00        0.00000
   1167.00        0.00000
   1168.00        0.00000
   1169.00        0.00000
   1170.00        0.00000
   1171.00        0.00000
   1172.00        0.00000
   1173.00        0.00000
   1174.00        0.00000
   1175.00        0.00000
   1176.00        0.00000
   1177.00        0.00000
   1178.00        0.00000
   1179.00        0.00000
   1180.00        0.00000
   1181.00        0.00000
   1182.00        0.00000
   1183.00        0.00000
   1184.00        0.00000
   1185.00        0.00000
   1186.00        0.00000
   1187.00        0.00000
   1188.00        0.00000
   1189.00        0.00000
   1190.00        0.00000
   1191.00        0.00000
   1192.00        0.00000
   1193.00        0.00000
   1194.00        0.00000
   1195.00        0.00000
   1196.00        0.00000
   1197.00        0.00000
   1198.00        0.00000
   1199.00        0.00000
   1200.00        0.00000
   1201.00        0.00000
   1202.00        0.00000
   1203.00        0.00000
   1204.00        0.00000
   1205.00        0.00000
   1206.00        0.00000
   1207.00        0.00000
   1208.00        0.00000
   1209.00        0.00000
   1210.00        0.00000
   1211.00        0.00000
   1212.00        0.00000
   1213.00        0.00000
   1214.00        0.00000
   1215.00        0.00000
   1216.00        0.00000
   1217.00        0.00000
   1218.00        0.00000
   1219.00        0.00000
   1220.00        0.00000
   1221.00        0.00000
   1222.00        0.00000
   1223.00        0.00000
   1224.00        0.00000
   1225.00        0.00000
   1226.00        0.00000
   1227.00        0.00000
   1228.00        0.00000
   1229.00        0.00000
   1230.00        0.00000
   1231.00        0.00000
   1232.00        0.00000
   1233.00        0.00000
   1234.00        0.00000
   1235.00        0.00000
   1236.00        0.00000
   1237.00        0.00000
   1238.00        0.00000
   1239.00        0.00000
   1240.00        0.00000
   1241.00        0.00000
   1242.00        0.00000
   1243.00        0.00000
   1244.00        0.00000
   1245.00        0.00000
   1246.00        0.00000
   1247.00        0.00000
   1248.00        0.00000
   1249.00        0.00000
   1250.00        0.00000
   1251.00        0.00000
   1252.00        0.00000
   1253.00        0.00000
   1254.00        0.00000
   1255.00        0.00000
   1256.00        0.00000
   1257.00        0.00000
   1258.00        0.00000
   1259.00        0.00000
   1260.00        0.00000
   1261.00        0.00000
   1262.00        0.00000
   1263.00        0.00000
   1264.00        0.00000
   1265.00        0.00000
   1266.00        0.00000
   1267.00        0.00000
   1268.00        0.00000
   1269.00        0.00000
   1270.00        0.00000
   1271.00        0.00000
   1272.00        0.00000
   1273.00        0.00000
   1274.00        0.00000
   1275.00        0.00000
   1276.00        0.00000
   1277.00        0.00000
   1278.00        0.00000
   1279.00        0.00000
   1280.00        0.00000
   1281.00        0.00000
   1282.00        0.00000
   1283.00        0.00000
   1284.00        0.00000
   1285.00        0.00000
   1286.00        0.00000
   1287.00        0.00000
   1288.00        0.00000
   1289.00        0.00000
   1290.00        0.00000
   1291.00        0.00000
   1292.00        0.00000
   1293.00        0.00000
   1294.00        0.00000
   1295.00        0.00000
   1296.00        0.00000
   1297.00        0.00000
   1298.00        0.00000
   1299.00        0.00000
   1300.00        0.00000
   1301.00        0.00000
   1302.00        0.00000
   1303.00        0.00000
   1304.00        0.00000
   1305.00        0.00000
   1306.00        0.00000
   1307.00        0.00000
   1308.00        0.00000
   1309.00        0.00000
   1310.00        0.00000
   1311.00        0.00000
   1312.00        0.00000
   1313.00        0.00000
   1314.00        0.00000
   1315.00        0.00000
   1316.00        0.00000
   1317.00        0.00000
   1318.00        0.00000
   1319.00        0.00000
   1320.00        0.00000
   1321.00        0.00000
   1322.00        0.00000
   1323.00        0.00000
   1324.00        0.00000
   1325.00        0.00000
   1326.00        0.00000
   1327.00        0.00000
   1328.00        0.00000
   1329.00        0.00000
   1330.00        0.00000
   1331.00        0.00000
   1332.00        0.00000
   1333.00        0.00000
   1334.00        0.00000
   1335.00        0.00000
   1336.00        0.00000
   1337.00        0.00000
   1338.00        0.00000
   1339.00        0.00000
   1340.00        0.00000
   1341.00        0.00000
   1342.00        0.00000
   1343.00        0.00000
   1344.00        0.00000
   1345.00        0.00000
   1346.00        0.00000
   1347.00        0.00000
   1348.00        0.00000
   1349.00        0.00000
   1350.00        0.00000
   1351.00        0.00000
   1352.00        0.00000
   1353.00        0.00000
   1354.00        0.00000
   1355.00        0.00000
   1356.00        0.00000
   1357.00        0.00000
   1358.00        0.00000
   1359.00        0.00000
   1360.00        0.00000
   1361.00        0.00000
   1362.00        0.00000
   1363.00        0.00000
   1364.00        0.00000
   1365.00        0.00000
   1366.00        0.00000
   1367.00        0.00000
   1368.00        0.00000
   1369.00        0.00000
   1370.00        0.00000
   1371.00        0.00000
   1372.00        0.00000
   1373.00        0.00000
   1374.00        0.00000
   1375.00        0.00000
   1376.00        0.00000
   1377.00        0.00000
   1378.00        0.00000
   1379.00        0.00000
   1380.00        0.00000
   1381.00        0.00000
   1382.00        0.00000
   1383.00        0.00000
   1384.00        0.00000
   1385.00        0.00000
   1386.00        0.00000
   1387.00        0.00000
   1388.00        0.00000
   1389.00        0.00000
   1390.00        0.00000
   1391.00        0.00000
   1392.00        0.00000
   1393.00        0.00000
   1394.00        0.00000
   1395.00        0.00000
   1396.00        0.00000
   1397.00        0.00000
   1398.00        0.00000
   1399.00        0.00000
   1400.00        0.00000
   1401.00        0.00000
   1402.00        0.00000
   1403.00        0.00000
   1404.00        0.00000
   1405.00        0.00000
   1406.00        0.00000
   1407.00        0.00000
   1408.00        0.00000
   1409.00        0.00000
   1410.00        0.00000
   1411.00        0.00000
   1412.00        0.00000
   1413.00        0.00000
   1414.00        0.00000
   1415.00        0.00000
   1416.00        0.00000
   1417.00        0.00000
   1418.00        0.00000
   1419.00        0.00000
   1420.00        0.00000
   1421.00        0.00000
   1422.00        0.00000
   1423.00        0.00000
   1424.00        0.00000
   1425.00        0.00000
   1426.00        0.00000
   1427.00        0.00000
   1428.00        0.00000
   1429.00        0.00000
   1430.00        0.00000
   1431.00        0.00000
   1432.00        0.00000
   1433.00        0.00000
   1434.00        0.00000
   1435.00        0.00000
   1436.00        0.00000
   1437.00        0.00000
   1438.00        0.00000
   1439.00        0.00000
   1440.00        0.00000
   1441.00        0.00000
   1442.00        0.00000
   1443.00        0.00000
   1444.00        0.00000
   1445.00        0.00000
   1446.00        0.00000
   1447.00        0.00000
   1448.00        0.00000
   1449.00        0.00000
   1450.00        0.00000
   1451.00        0.00000
   1452.00        0.00000
   1453.00        0.00000
   1454.00        0.00000
   1455.00        0.00000
   1456.00        0.00000
   1457.00        0.00000
   1458.00        0.00000
   1459.00        0.00000
   1460.00        0.00000
   1461.00        0.00000
   1462.00        0.00000
   1463.00        0.00000
   1464.00        0.00000
   1465.00        0.00000
   1466.00        0.00000
   1467.00        0.00000
   1468.00        0.00000
   1469.00        0.00000
   1470.00        0.00000
   1471.00        0.00000
   1472.00        0.00000
   1473.00        0.00000
   1474.00        0.00000
   1475.00        0.00000
   1476.00        0.00000
   1477.00        0.00000
   1478.00        0.00000
   1479.00        0.00000
   1480.00        0.00000
   1481.00        0.00000
   1482.00        0.00000
   1483.00        0.00000
   1484.00        0.00000
   1485.00        0.00000
   1486.00        0.00000
   1487.00        0.00000
   1488.00        0.00000
   1489.00        0.00000
   1490.00        0.00000
   1491.00        0.00000
   1492.00        0.00000
   1493.00        0.00000
   1494.00        0.00000
   1495.00        0.00000
   1496.00        0.00000
   1497.00        0.00000
   1498.00        0.00000
   1499.00        0.00000
   1500.00        0.00000
   1501.00        0.00000
   1502.00        0.00000
   1503.00        0.00000
   1504.00        0.00000
   1505.00        0.00000
   1506.00        0.00000
   1507.00        0.00000
   1508.00        0.00000
   1509.00        0.00000
   1510.00        0.00000
   1511.00        0.00000
   1512.00        0.00000
   1513.00        0.00000
   1514.00        0.00000
   1515.00        0.00000
   1516.00        0.00000
   1517.00        0.00000
   1518.00        0.00000
   1519.00        0.00000
   1520.00        0.00000
   1521.00        0.00000
   1522.00        0.00000
   1523.00        0.00000
   1524.00        0.00000
   1525.00        0.00000
   1526.00        0.00000
   1527.00        0.00000
   1528.00        0.00000
   1529.00        0.00000
   1530.00        0.00000
   1531.00        0.00000
   1532.00        0.00000
   1533.00        0.00000
   1534.00        0.00000
   1535.00        0.00000
   1536.00        0.00000
   1537.00        0.00000
   1538.00        0.00000
   1539.00        0.00000
   1540.00        0.00000
   1541.00        0.00000
   1542.00        0.00000
   1543.00        0.00000
   1544.00        0.00000
   1545.00        0.00000
   1546.00        0.00000
   1547.00        0.00000
   1548.00        0.00000
   1549.00        0.00000
   1550.00        0.00000
   1551.00        0.00000
   1552.00        0.00000
   1553.00        0.00000
   1554.00        0.00000
   1555.00        0.00000
   1556.00        0.00000
   1557.00        0.00000
   1558.00        0.00000
   1559.00        0.00000
   1560.00        0.00000
   1561.00        0.00000
   1562.00        0.00000
   1563.00        0.00000
   1564.00        0.00000
   1565.00        0.00000
   1566.00        0.00000
   1567.00        0.00000
   1568.00        0.00000
   1569.00        0.00000
   1570.00        0.00000
   1571.00        0.00000
   1572.00        0.00000
   1573.00        0.00000
   1574.00        0.00000
   1575.00        0.00000
   1576.00        0.00000
   1577.00        0.00001
   1578.00        0.00002
   1579.00        0.00004
   1580.00        0.00006
   1581.00        0.00009
   1582.00        0.00013
   1583.00        0.00016
   1584.00        0.00019
   1585.00        0.00022
   1586.00        0.00024
   1587.00        0.00025
   1588.00        0.00025
   1589.00        0.00026
   1590.00        0.00026
   1591.00        0.00027
   1592.00        0.00028
   1593.00        0.00031
   1594.00        0.00034
   1595.00        0.00038
   1596.00        0.00043
   1597.00        0.00048
   1598.00        0.00053
   1599.00        0.00058
   1600.00        0.00062
   1601.00        0.00066
   1602.00        0.00070
   1603.00        0.00074
   1604.00        0.00078
   1605.00        0.00083
   1606.00        0.00088
   1607.00        0.00094
   1608.00        0.00100
   1609.00        0.00108
   1610.00        0.00116
   1611.00        0.00125
   1612.00        0.00135
   1613.00        0.00146
   1614.00        0.00158
   1615.00        0.00171
   1616.00        0.00184
   1617.00        0.00198
   1618.00        0.00212
   1619.00        0.00227
   1620.00        0.00243
   1621.00        0.00259
   1622.00        0.00278
   1623.00        0.00298
   1624.00        0.00319
   1625.00        0.00342
   1626.00        0.00365
   1627.00        0.00390
   1628.00        0.00415
   1629.00        0.00441
   1630.00        0.00469
   1631.00        0.00497
   1632.00        0.00528
   1633.00        0.00560
   1634.00        0.00595
   1635.00        0.00633
   1636.00        0.00674
   1637.00        0.00718
   1638.00        0.00765
   1639.00        0.00815
   1640.00        0.00867
   1641.00        0.00921
   1642.00        0.00978
   1643.00        0.01039
   1644.00        0.01102
   1645.00        0.01169
   1646.00        0.01241
   1647.00        0.01318
   1648.00        0.01399
   1649.00        0.01487
   1650.00        0.01580
   1651.00        0.01679
   1652.00        0.01784
   1653.00        0.01896
   1654.00        0.02015
   1655.00        0.02142
   1656.00        0.02277
   1657.00        0.02421
   1658.00        0.02575
   1659.00        0.02738
   1660.00        0.02913
   1661.00        0.03098
   1662.00        0.03296
   1663.00        0.03507
   1664.00        0.03732
   1665.00        0.03973
   1666.00        0.04231
   1667.00        0.04507
   1668.00        0.04804
   1669.00        0.05123
   1670.00        0.05465
   1671.00        0.05832
   1672.00        0.06226
   1673.00        0.06647
   1674.00        0.07096
   1675.00        0.07575
   1676.00        0.08083
   1677.00        0.08622
   1678.00        0.09193
   1679.00        0.09796
   1680.00        0.10430
   1681.00        0.11096
   1682.00        0.11790
   1683.00        0.12512
   1684.00        0.13257
   1685.00        0.14021
   1686.00        0.14801
   1687.00        0.15591
   1688.00        0.16387
   1689.00        0.17183
   1690.00        0.17976
   1691.00        0.18762
   1692.00        0.19536
   1693.00        0.20298
   1694.00        0.21044
   1695.00        0.21774
   1696.00        0.22489
   1697.00        0.23190
   1698.00        0.23878
   1699.00        0.24556
   1700.00        0.25226
   1701.00        0.25891
   1702.00        0.26553
   1703.00        0.27214
   1704.00        0.27876
   1705.00        0.28541
   1706.00        0.29210
   1707.00        0.29885
   1708.00        0.30564
   1709.00        0.31249
   1710.00        0.31941
   1711.00        0.32638
   1712.00        0.33342
   1713.00        0.34051
   1714.00        0.34765
   1715.00        0.35486
   1716.00        0.36211
   1717.00        0.36942
   1718.00        0.37678
   1719.00        0.38420
   1720.00        0.39170
   1721.00        0.39927
   1722.00        0.40691
   1723.00        0.41462
   1724.00        0.42239
   1725.00        0.43016
   1726.00        0.43790
   1727.00        0.44553
   1728.00        0.45299
   1729.00        0.46019
   1730.00        0.46707
   1731.00        0.47355
   1732.00        0.47961
   1733.00        0.48521
   1734.00        0.49033
   1735.00        0.49501
   1736.00        0.49923
   1737.00        0.50303
   1738.00        0.50641
   1739.00        0.50936
   1740.00        0.51187
   1741.00        0.51394
   1742.00        0.51553
   1743.00        0.51666
   1744.00        0.51732
   1745.00        0.51753
   1746.00        0.51730
   1747.00        0.51668
   1748.00        0.51571
   1749.00        0.51442
   1750.00        0.51287
   1751.00        0.51109
   1752.00        0.50911
   1753.00        0.50697
   1754.00        0.50470
   1755.00        0.50233
   1756.00        0.49987
   1757.00        0.49736
   1758.00        0.49481
   1759.00        0.49225
   1760.00        0.48970
   1761.00        0.48721
   1762.00        0.48481
   1763.00        0.48253
   1764.00        0.48042
   1765.00        0.47850
   1766.00        0.47680
   1767.00        0.47534
   1768.00        0.47412
   1769.00        0.47314
   1770.00        0.47236
   1771.00        0.47174
   1772.00        0.47123
   1773.00        0.47077
   1774.00        0.47030
   1775.00        0.46976
   1776.00        0.46907
   1777.00        0.46813
   1778.00        0.46686
   1779.00        0.46516
   1780.00        0.46294
   1781.00        0.46014
   1782.00        0.45673
   1783.00        0.45270
   1784.00        0.44806
   1785.00        0.44283
   1786.00        0.43708
   1787.00        0.43085
   1788.00        0.42423
   1789.00        0.41729
   1790.00        0.41010
   1791.00        0.40273
   1792.00        0.39524
   1793.00        0.38771
   1794.00        0.38021
   1795.00        0.37277
   1796.00        0.36548
   1797.00        0.35839
   1798.00        0.35157
   1799.00        0.34506
   1800.00        0.33891
   1801.00        0.33315
   1802.00        0.32777
   1803.00        0.32279
   1804.00        0.31815
   1805.00        0.31381
   1806.00        0.30970
   1807.00        0.30575
   1808.00        0.30190
   1809.00        0.29810
   1810.00        0.29427
   1811.00        0.29036
   1812.00        0.28632
   1813.00        0.28212
   1814.00        0.27768
   1815.00        0.27297
   1816.00        0.26795
   1817.00        0.26257
   1818.00        0.25682
   1819.00        0.25071
   1820.00        0.24423
   1821.00        0.23743
   1822.00        0.23035
   1823.00        0.22306
   1824.00        0.21560
   1825.00        0.20805
   1826.00        0.20044
   1827.00        0.19282
   1828.00        0.18522
   1829.00        0.17768
   1830.00        0.17026
   1831.00        0.16301
   1832.00        0.15599
   1833.00        0.14923
   1834.00        0.14277
   1835.00        0.13663
   1836.00        0.13081
   1837.00        0.12531
   1838.00        0.12010
   1839.00        0.11517
   1840.00        0.11045
   1841.00        0.10590
   1842.00        0.10149
   1843.00        0.09719
   1844.00        0.09298
   1845.00        0.08890
   1846.00        0.08501
   1847.00        0.08136
   1848.00        0.07804
   1849.00        0.07507
   1850.00        0.07249
   1851.00        0.07027
   1852.00        0.06835
   1853.00        0.06663
   1854.00        0.06497
   1855.00        0.06326
   1856.00        0.06138
   1857.00        0.05926
   1858.00        0.05691
   1859.00        0.05439
   1860.00        0.05183
   1861.00        0.04938
   1862.00        0.04725
   1863.00        0.04559
   1864.00        0.04452
   1865.00        0.04406
   1866.00        0.04417
   1867.00        0.04468
   1868.00        0.04539
   1869.00        0.04603
   1870.00        0.04634
   1871.00        0.04605
   1872.00        0.04498
   1873.00        0.04299
   1874.00        0.04006
   1875.00        0.03627
   1876.00        0.03178
   1877.00        0.02683
   1878.00        0.02168
   1879.00        0.01661
   1880.00        0.01185
   1881.00        0.00757
   1882.00        0.00386
   1883.00        0.00073
   1884.00       -0.00186
   1885.00       -0.00403
   1886.00       -0.00592
   1887.00       -0.00769
   1888.00       -0.00953
   1889.00       -0.01158
   1890.00       -0.01397
   1891.00       -0.01675
   1892.00       -0.01994
   1893.00       -0.02347
   1894.00       -0.02720
   1895.00       -0.03093
   1896.00       -0.03441
   1897.00       -0.03740
   1898.00       -0.03966
   1899.00       -0.04102
   1900.00       -0.04137
   1901.00       -0.04076
   1902.00       -0.03928
   1903.00       -0.03717
   1904.00       -0.03473
   1905.00       -0.03225
   1906.00       -0.02999
   1907.00       -0.02813
   1908.00       -0.02672
   1909.00       -0.02572
   1910.00       -0.02496
   1911.00       -0.02421
   1912.00       -0.02319
   1913.00       -0.02167
   1914.00       -0.01939
   1915.00       -0.01623
   1916.00       -0.01210
   1917.00       -0.00705
   1918.00       -0.00115
   1919.00        0.00541
   1920.00        0.01240
   1921.00        0.01957
   1922.00        0.02667
   1923.00        0.03352
   1924.00        0.03996
   1925.00        0.04594
   1926.00        0.05144
   1927.00        0.05656
   1928.00        0.06146
   1929.00        0.06636
   1930.00        0.07157
   1931.00        0.07739
   1932.00        0.08419
   1933.00        0.09223
   1934.00        0.10183
   1935.00        0.11308
   1936.00        0.12603
   1937.00        0.14055
   1938.00        0.15646
   1939.00        0.17343
   1940.00        0.19109
   1941.00        0.20906
   1942.00        0.22692
   1943.00        0.24437
   1944.00        0.26110
   1945.00        0.27684
   1946.00        0.29143
   1947.00        0.30468
   1948.00        0.31649
   1949.00        0.32677
   1950.00        0.33538
   1951.00        0.34227
   1952.00        0.34739
   1953.00        0.35075
   1954.00        0.35243
   1955.00        0.35257
   1956.00        0.35142
   1957.00        0.34922
   1958.00        0.34630
   1959.00        0.34296
   1960.00        0.33950
   1961.00        0.33620
   1962.00        0.33329
   1963.00        0.33094
   1964.00        0.32930
   1965.00        0.32843
   1966.00        0.32835
   1967.00        0.32902
   1968.00        0.33036
   1969.00        0.33228
   1970.00        0.33465
   1971.00        0.33741
   1972.00        0.34047
   1973.00        0.34383
   1974.00        0.34743
   1975.00        0.35124
   1976.00        0.35515
   1977.00        0.35896
   1978.00        0.36240
   1979.00        0.36513
   1980.00        0.36682
   1981.00        0.36715
   1982.00        0.36586
   1983.00        0.36287
   1984.00        0.35820
   1985.00        0.35204
   1986.00        0.34461
   1987.00        0.33630
   1988.00        0.32745
   1989.00        0.31844
   1990.00        0.30953
   1991.00        0.30097
   1992.00        0.29288
   1993.00        0.28528
   1994.00        0.27815
   1995.00        0.27140
   1996.00        0.26494
   1997.00        0.25866
   1998.00        0.25254
   1999.00        0.24659
   2000.00        0.24090
   2001.00        0.23562
   2002.00        0.23094
   2003.00        0.22707
   2004.00        0.22417
   2005.00        0.22230
   2006.00        0.22150
   2007.00        0.22166
   2008.00        0.22261
   2009.00        0.22413
   2010.00        0.22596
   2011.00        0.22785
   2012.00        0.22958
   2013.00        0.23100
   2014.00        0.23204
   2015.00        0.23270
   2016.00        0.23312
   2017.00        0.23352
   2018.00        0.23420
   2019.00        0.23546
   2020.00        0.23764
   2021.00        0.24093
   2022.00        0.24551
   2023.00        0.25136
   2024.00        0.25842
   2025.00        0.26647
   2026.00        0.27524
   2027.00        0.28450
   2028.00        0.29396
   2029.00        0.30345
   2030.00        0.31287
   2031.00        0.32218
   2032.00        0.33135
   2033.00        0.34030
   2034.00        0.34889
   2035.00        0.35691
   2036.00        0.36408
   2037.00        0.37013
   2038.00        0.37481
   2039.00        0.37781
   2040.00        0.37898
   2041.00        0.37822
   2042.00        0.37557
   2043.00        0.37117
   2044.00        0.36510
   2045.00        0.35766
   2046.00        0.34914
   2047.00        0.33990
   2048.00        0.33026
   2049.00        0.32056
   2050.00        0.31113
   2051.00        0.30215
   2052.00        0.29388
   2053.00        0.28647
   2054.00        0.27999
   2055.00        0.27456
   2056.00        0.27014
   2057.00        0.26671
   2058.00        0.26414
   2059.00        0.26238
   2060.00        0.26127
   2061.00        0.26072
   2062.00        0.26055
   2063.00        0.26064
   2064.00        0.26082
   2065.00        0.26089
   2066.00        0.26067
   2067.00        0.25994
   2068.00        0.25852
   2069.00        0.25617
   2070.00        0.25277
   2071.00        0.24818
   2072.00        0.24236
   2073.00        0.23529
   2074.00        0.22707
   2075.00        0.21770
   2076.00        0.20731
   2077.00        0.19593
   2078.00        0.18364
   2079.00        0.17055
   2080.00        0.15675
   2081.00        0.14237
   2082.00        0.12757
   2083.00        0.11257
   2084.00        0.09760
   2085.00        0.08303
   2086.00        0.06922
   2087.00        0.05661
   2088.00        0.04564
   2089.00        0.03676
   2090.00        0.03018
   2091.00        0.02614
   2092.00        0.02447
   2093.00        0.02496
   2094.00        0.02708
   2095.00        0.03031
   2096.00        0.03400
   2097.00        0.03763
   2098.00        0.04084
   2099.00        0.04345
   2100.00        0.04557
   2101.00        0.04748
   2102.00        0.04962
   2103.00        0.05247
   2104.00        0.05640
   2105.00        0.06166
   2106.00        0.06814
   2107.00        0.07551
   2108.00        0.08317
   2109.00        0.09027
   2110.00        0.09596
   2111.00        0.09943
   2112.00        0.10013
   2113.00        0.09784
   2114.00        0.09253
   2115.00        0.08471
   2116.00        0.07502
   2117.00        0.06428
   2118.00        0.05341
   2119.00        0.04320
   2120.00        0.03425
   2121.00        0.02701
   2122.00        0.02158
   2123.00        0.01785
   2124.00        0.01547
   2125.00        0.01394
   2126.00        0.01271
   2127.00        0.01125
   2128.00        0.00912
   2129.00        0.00608
   2130.00        0.00203
   2131.00       -0.00289
   2132.00       -0.00842
   2133.00       -0.01420
   2134.00       -0.01984
   2135.00       -0.02498
   2136.00       -0.02935
   2137.00       -0.03284
   2138.00       -0.03540
   2139.00       -0.03715
   2140.00       -0.03826
   2141.00       -0.03897
   2142.00       -0.03951
   2143.00       -0.04010
   2144.00       -0.04094
   2145.00       -0.04218
   2146.00       -0.04393
   2147.00       -0.04629
   2148.00       -0.04931
   2149.00       -0.05309
   2150.00       -0.05768
   2151.00       -0.06315
   2152.00       -0.06954
   2153.00       -0.07689
   2154.00       -0.08515
   2155.00       -0.09423
   2156.00       -0.10393
   2157.00       -0.11402
   2158.00       -0.12419
   2159.00       -0.13408
   2160.00       -0.14343
   2161.00       -0.15199
   2162.00       -0.15967
   2163.00       -0.16641
   2164.00       -0.17230
   2165.00       -0.17751
   2166.00       -0.18223
   2167.00       -0.18666
   2168.00       -0.19093
   2169.00       -0.19509
   2170.00       -0.19912
   2171.00       -0.20293
   2172.00       -0.20635
   2173.00       -0.20914
   2174.00       -0.21107
   2175.00       -0.21196
   2176.00       -0.21176
   2177.00       -0.21048
   2178.00       -0.20835
   2179.00       -0.20569
   2180.00       -0.20295
   2181.00       -0.20061
   2182.00       -0.19913
   2183.00       -0.19889
   2184.00       -0.20008
   2185.00       -0.20280
   2186.00       -0.20688
   2187.00       -0.21206
   2188.00       -0.21794
   2189.00       -0.22405
   2190.00       -0.22992
   2191.00       -0.23511
   2192.00       -0.23928
   2193.00       -0.24215
   2194.00       -0.24363
   2195.00       -0.24367
   2196.00       -0.24239
   2197.00       -0.23991
   2198.00       -0.23650
   2199.00       -0.23240
   2200.00       -0.22790
   2201.00       -0.22323
   2202.00       -0.21861
   2203.00       -0.21416
   2204.00       -0.20992
   2205.00       -0.20585
   2206.00       -0.20182
   2207.00       -0.19770
   2208.00       -0.19333
   2209.00       -0.18862
   2210.00       -0.18354
   2211.00       -0.17815
   2212.00       -0.17262
   2213.00       -0.16719
   2214.00       -0.16215
   2215.00       -0.15783
   2216.00       -0.15445
   2217.00       -0.15222
   2218.00       -0.15121
   2219.00       -0.15135
   2220.00       -0.15252
   2221.00       -0.15445
   2222.00       -0.15683
   2223.00       -0.15934
   2224.00       -0.16167
   2225.00       -0.16357
   2226.00       -0.16487
   2227.00       -0.16554
   2228.00       -0.16555
   2229.00       -0.16499
   2230.00       -0.16397
   2231.00       -0.16257
   2232.00       -0.16089
   2233.00       -0.15895
   2234.00       -0.15675
   2235.00       -0.15424
   2236.00       -0.15137
   2237.00       -0.14806
   2238.00       -0.14423
   2239.00       -0.13984
   2240.00       -0.13486
   2241.00       -0.12932
   2242.00       -0.12319
   2243.00       -0.11655
   2244.00       -0.10945
   2245.00       -0.10194
   2246.00       -0.09409
   2247.00       -0.08597
   2248.00       -0.07764
   2249.00       -0.06917
   2250.00       -0.06062
   2251.00       -0.05208
   2252.00       -0.04362
   2253.00       -0.03531
   2254.00       -0.02722
   2255.00       -0.01938
   2256.00       -0.01184
   2257.00       -0.00459
   2258.00        0.00236
   2259.00        0.00904
   2260.00        0.01550
   2261.00        0.02181
   2262.00        0.02804
   2263.00        0.03424
   2264.00        0.04048
   2265.00        0.04683
   2266.00        0.05331
   2267.00        0.05994
   2268.00        0.06670
   2269.00        0.07355
   2270.00        0.08047
   2271.00        0.08736
   2272.00        0.09418
   2273.00        0.10086
   2274.00        0.10737
   2275.00        0.11368
   2276.00        0.11976
   2277.00        0.12561
   2278.00        0.13121
   2279.00        0.13655
   2280.00        0.14163
   2281.00        0.14641
   2282.00        0.15089
   2283.00        0.15499
   2284.00        0.15866
   2285.00        0.16183
   2286.00        0.16444
   2287.00        0.16641
   2288.00        0.16773
   2289.00        0.16838
   2290.00        0.16845
   2291.00        0.16800
   2292.00        0.16719
   2293.00        0.16617
   2294.00        0.16511
   2295.00        0.16415
   2296.00        0.16341
   2297.00        0.16292
   2298.00        0.16269
   2299.00        0.16266
   2300.00        0.16276
   2301.00        0.16289
   2302.00        0.16296
   2303.00        0.16290
   2304.00        0.16265
   2305.00        0.16217
   2306.00        0.16144
   2307.00        0.16041
   2308.00        0.15907
   2309.00        0.15739
   2310.00        0.15537
   2311.00        0.15299
   2312.00        0.15026
   2313.00        0.14720
   2314.00        0.14388
   2315.00        0.14032
   2316.00        0.13659
   2317.00        0.13272
   2318.00        0.12872
   2319.00        0.12458
   2320.00        0.12027
   2321.00        0.11573
   2322.00        0.11087
   2323.00        0.10563
   2324.00        0.09995
   2325.00        0.09374
   2326.00        0.08701
   2327.00        0.07976
   2328.00        0.07206
   2329.00        0.06402
   2330.00        0.05578
   2331.00        0.04749
   2332.00        0.03930
   2333.00        0.03131
   2334.00        0.02364
   2335.00        0.01634
   2336.00        0.00948
   2337.00        0.00309
   2338.00       -0.00281
   2339.00       -0.00820
   2340.00       -0.01306
   2341.00       -0.01745
   2342.00       -0.02139
   2343.00       -0.02497
   2344.00       -0.02828
   2345.00       -0.03144
   2346.00       -0.03456
   2347.00       -0.03775
   2348.00       -0.04108
   2349.00       -0.04459
   2350.00       -0.04826
   2351.00       -0.05204
   2352.00       -0.05581
   2353.00       -0.05945
   2354.00       -0.06282
   2355.00       -0.06578
   2356.00       -0.06825
   2357.00       -0.07017
   2358.00       -0.07153
   2359.00       -0.07237
   2360.00       -0.07276
   2361.00       -0.07279
   2362.00       -0.07259
   2363.00       -0.07224
   2364.00       -0.07181
   2365.00       -0.07135
   2366.00       -0.07084
   2367.00       -0.07023
   2368.00       -0.06946
   2369.00       -0.06843
   2370.00       -0.06705
   2371.00       -0.06527
   2372.00       -0.06308
   2373.00       -0.06054
   2374.00       -0.05778
   2375.00       -0.05495
   2376.00       -0.05227
   2377.00       -0.04991
   2378.00       -0.04803
   2379.00       -0.04674
   2380.00       -0.04611
   2381.00       -0.04610
   2382.00       -0.04665
   2383.00       -0.04767
   2384.00       -0.04900
   2385.00       -0.05052
   2386.00       -0.05209
   2387.00       -0.05362
   2388.00       -0.05502
   2389.00       -0.05625
   2390.00       -0.05729
   2391.00       -0.05816
   2392.00       -0.05888
   2393.00       -0.05948
   2394.00       -0.05999
   2395.00       -0.06046
   2396.00       -0.06088
   2397.00       -0.06130
   2398.00       -0.06173
   2399.00       -0.06220
   2400.00       -0.06275
   2401.00       -0.06340
   2402.00       -0.06422
   2403.00       -0.06524
   2404.00       -0.06649
   2405.00       -0.06800
   2406.00       -0.06977
   2407.00       -0.07180
   2408.00       -0.07403
   2409.00       -0.07642
   2410.00       -0.07891
   2411.00       -0.08142
   2412.00       -0.08386
   2413.00       -0.08618
   2414.00       -0.08833
   2415.00       -0.09026
   2416.00       -0.09200
   2417.00       -0.09358
   2418.00       -0.09509
   2419.00       -0.09661
   2420.00       -0.09824
   2421.00       -0.10003
   2422.00       -0.10198
   2423.00       -0.10405
   2424.00       -0.10612
   2425.00       -0.10801
   2426.00       -0.10956
   2427.00       -0.11057
   2428.00       -0.11093
   2429.00       -0.11058
   2430.00       -0.10954
   2431.00       -0.10788
   2432.00       -0.10572
   2433.00       -0.10316
   2434.00       -0.10033
   2435.00       -0.09728
   2436.00       -0.09407
   2437.00       -0.09069
   2438.00       -0.08720
   2439.00       -0.08363
   2440.00       -0.08006
   2441.00       -0.07659
   2442.00       -0.07335
   2443.00       -0.07047
   2444.00       -0.06804
   2445.00       -0.06619
   2446.00       -0.06496
   2447.00       -0.06439
   2448.00       -0.06447
   2449.00       -0.06518
   2450.00       -0.06651
   2451.00       -0.06838
   2452.00       -0.07080
   2453.00       -0.07370
   2454.00       -0.07704
   2455.00       -0.08078
   2456.00       -0.08483
   2457.00       -0.08914
   2458.00       -0.09361
   2459.00       -0.09817
   2460.00       -0.10274
   2461.00       -0.10721
   2462.00       -0.11150
   2463.00       -0.11550
   2464.00       -0.11912
   2465.00       -0.12226
   2466.00       -0.12482
   2467.00       -0.12676
   2468.00       -0.12803
   2469.00       -0.12865
   2470.00       -0.12867
   2471.00       -0.12814
   2472.00       -0.12716
   2473.00       -0.12583
   2474.00       -0.12427
   2475.00       -0.12261
   2476.00       -0.12100
   2477.00       -0.11957
   2478.00       -0.11847
   2479.00       -0.11781
   2480.00       -0.11769
   2481.00       -0.11815
   2482.00       -0.11920
   2483.00       -0.12078
   2484.00       -0.12281
   2485.00       -0.12518
   2486.00       -0.12778
   2487.00       -0.13050
   2488.00       -0.13328
   2489.00       -0.13610
   2490.00       -0.13897
   2491.00       -0.14190
   2492.00       -0.14494
   2493.00       -0.14813
   2494.00       -0.15150
   2495.00       -0.15503
   2496.00       -0.15870
   2497.00       -0.16245
   2498.00       -0.16620
   2499.00       -0.16982
   2500.00       -0.17320
   2501.00       -0.17621
   2502.00       -0.17872
   2503.00       -0.18066
   2504.00       -0.18194
   2505.00       -0.18255
   2506.00       -0.18252
   2507.00       -0.18190
   2508.00       -0.18082
   2509.00       -0.17941
   2510.00       -0.17783
   2511.00       -0.17620
   2512.00       -0.17466
   2513.00       -0.17330
   2514.00       -0.17215
   2515.00       -0.17122
   2516.00       -0.17049
   2517.00       -0.16990
   2518.00       -0.16938
   2519.00       -0.16887
   2520.00       -0.16831
   2521.00       -0.16768
   2522.00       -0.16697
   2523.00       -0.16621
   2524.00       -0.16544
   2525.00       -0.16474
   2526.00       -0.16418
   2527.00       -0.16385
   2528.00       -0.16382
   2529.00       -0.16413
   2530.00       -0.16480
   2531.00       -0.16581
   2532.00       -0.16712
   2533.00       -0.16865
   2534.00       -0.17031
   2535.00       -0.17199
   2536.00       -0.17363
   2537.00       -0.17518
   2538.00       -0.17662
   2539.00       -0.17797
   2540.00       -0.17928
   2541.00       -0.18061
   2542.00       -0.18203
   2543.00       -0.18362
   2544.00       -0.18542
   2545.00       -0.18747
   2546.00       -0.18979
   2547.00       -0.19240
   2548.00       -0.19530
   2549.00       -0.19846
   2550.00       -0.20187
   2551.00       -0.20551
   2552.00       -0.20936
   2553.00       -0.21339
   2554.00       -0.21759
   2555.00       -0.22195
   2556.00       -0.22647
   2557.00       -0.23113
   2558.00       -0.23592
   2559.00       -0.24084
   2560.00       -0.24584
   2561.00       -0.25087
   2562.00       -0.25587
   2563.00       -0.26075
   2564.00       -0.26537
   2565.00       -0.26962
   2566.00       -0.27338
   2567.00       -0.27652
   2568.00       -0.27896
   2569.00       -0.28063
   2570.00       -0.28149
   2571.00       -0.28160
   2572.00       -0.28097
   2573.00       -0.27972
   2574.00       -0.27798
   2575.00       -0.27589
   2576.00       -0.27359
   2577.00       -0.27124
   2578.00       -0.26893
   2579.00       -0.26674
   2580.00       -0.26469
   2581.00       -0.26277
   2582.00       -0.26096
   2583.00       -0.25917
   2584.00       -0.25736
   2585.00       -0.25545
   2586.00       -0.25338
   2587.00       -0.25111
   2588.00       -0.24862
   2589.00       -0.24592
   2590.00       -0.24301
   2591.00       -0.23994
   2592.00       -0.23678
   2593.00       -0.23361
   2594.00       -0.23052
   2595.00       -0.22760
   2596.00       -0.22492
   2597.00       -0.22249
   2598.00       -0.22031
   2599.00       -0.21830
   2600.00       -0.21633
   2601.00       -0.21425
   2602.00       -0.21189
   2603.00       -0.20906
   2604.00       -0.20565
   2605.00       -0.20154
   2606.00       -0.19670
   2607.00       -0.19116
   2608.00       -0.18503
   2609.00       -0.17842
   2610.00       -0.17154
   2611.00       -0.16453
   2612.00       -0.15760
   2613.00       -0.15087
   2614.00       -0.14447
   2615.00       -0.13843
   2616.00       -0.13276
   2617.00       -0.12739
   2618.00       -0.12227
   2619.00       -0.11730
   2620.00       -0.11241
   2621.00       -0.10758
   2622.00       -0.10284
   2623.00       -0.09827
   2624.00       -0.09399
   2625.00       -0.09010
   2626.00       -0.08673
   2627.00       -0.08401
   2628.00       -0.08199
   2629.00       -0.08068
   2630.00       -0.08006
   2631.00       -0.08006
   2632.00       -0.08053
   2633.00       -0.08133
   2634.00       -0.08231
   2635.00       -0.08329
   2636.00       -0.08415
   2637.00       -0.08476
   2638.00       -0.08505
   2639.00       -0.08498
   2640.00       -0.08456
   2641.00       -0.08383
   2642.00       -0.08286
   2643.00       -0.08170
   2644.00       -0.08045
   2645.00       -0.07915
   2646.00       -0.07784
   2647.00       -0.07652
   2648.00       -0.07516
   2649.00       -0.07370
   2650.00       -0.07210
   2651.00       -0.07027
   2652.00       -0.06817
   2653.00       -0.06575
   2654.00       -0.06302
   2655.00       -0.05999
   2656.00       -0.05671
   2657.00       -0.05327
   2658.00       -0.04976
   2659.00       -0.04627
   2660.00       -0.04291
   2661.00       -0.03973
   2662.00       -0.03681
   2663.00       -0.03417
   2664.00       -0.03183
   2665.00       -0.02978
   2666.00       -0.02803
   2667.00       -0.02656
   2668.00       -0.02537
   2669.00       -0.02445
   2670.00       -0.02383
   2671.00       -0.02354
   2672.00       -0.02359
   2673.00       -0.02403
   2674.00       -0.02487
   2675.00       -0.02613
   2676.00       -0.02780
   2677.00       -0.02987
   2678.00       -0.03231
   2679.00       -0.03505
   2680.00       -0.03805
   2681.00       -0.04123
   2682.00       -0.04452
   2683.00       -0.04784
   2684.00       -0.05112
   2685.00       -0.05426
   2686.00       -0.05719
   2687.00       -0.05983
   2688.00       -0.06207
   2689.00       -0.06386
   2690.00       -0.06514
   2691.00       -0.06583
   2692.00       -0.06592
   2693.00       -0.06541
   2694.00       -0.06431
   2695.00       -0.06268
   2696.00       -0.06058
   2697.00       -0.05812
   2698.00       -0.05539
   2699.00       -0.05250
   2700.00       -0.04953
   2701.00       -0.04656
   2702.00       -0.04364
   2703.00       -0.04082
   2704.00       -0.03811
   2705.00       -0.03551
   2706.00       -0.03304
   2707.00       -0.03068
   2708.00       -0.02844
   2709.00       -0.02633
   2710.00       -0.02439
   2711.00       -0.02266
   2712.00       -0.02121
   2713.00       -0.02009
   2714.00       -0.01934
   2715.00       -0.01899
   2716.00       -0.01906
   2717.00       -0.01955
   2718.00       -0.02041
   2719.00       -0.02161
   2720.00       -0.02307
   2721.00       -0.02474
   2722.00       -0.02652
   2723.00       -0.02834
   2724.00       -0.03013
   2725.00       -0.03181
   2726.00       -0.03331
   2727.00       -0.03460
   2728.00       -0.03561
   2729.00       -0.03633
   2730.00       -0.03673
   2731.00       -0.03680
   2732.00       -0.03654
   2733.00       -0.03595
   2734.00       -0.03502
   2735.00       -0.03377
   2736.00       -0.03220
   2737.00       -0.03033
   2738.00       -0.02815
   2739.00       -0.02568
   2740.00       -0.02296
   2741.00       -0.02000
   2742.00       -0.01684
   2743.00       -0.01351
   2744.00       -0.01006
   2745.00       -0.00653
   2746.00       -0.00295
   2747.00        0.00062
   2748.00        0.00416
   2749.00        0.00760
   2750.00        0.01092
   2751.00        0.01407
   2752.00        0.01701
   2753.00        0.01971
   2754.00        0.02213
   2755.00        0.02427
   2756.00        0.02610
   2757.00        0.02761
   2758.00        0.02879
   2759.00        0.02965
   2760.00        0.03018
   2761.00        0.03040
   2762.00        0.03033
   2763.00        0.02998
   2764.00        0.02938
   2765.00        0.02855
   2766.00        0.02751
   2767.00        0.02626
   2768.00        0.02480
   2769.00        0.02312
   2770.00        0.02124
   2771.00        0.01915
   2772.00        0.01684
   2773.00        0.01434
   2774.00        0.01166
   2775.00        0.00881
   2776.00        0.00582
   2777.00        0.00272
   2778.00       -0.00047
   2779.00       -0.00373
   2780.00       -0.00702
   2781.00       -0.01036
   2782.00       -0.01371
   2783.00       -0.01706
   2784.00       -0.02039
   2785.00       -0.02367
   2786.00       -0.02688
   2787.00       -0.02998
   2788.00       -0.03295
   2789.00       -0.03576
   2790.00       -0.03838
   2791.00       -0.04077
   2792.00       -0.04293
   2793.00       -0.04482
   2794.00       -0.04644
   2795.00       -0.04777
   2796.00       -0.04879
   2797.00       -0.04951
   2798.00       -0.04991
   2799.00       -0.05000
   2800.00       -0.04979
   2801.00       -0.04926
   2802.00       -0.04843
   2803.00       -0.04731
   2804.00       -0.04591
   2805.00       -0.04425
   2806.00       -0.04239
   2807.00       -0.04034
   2808.00       -0.03818
   2809.00       -0.03595
   2810.00       -0.03372
   2811.00       -0.03153
   2812.00       -0.02945
   2813.00       -0.02751
   2814.00       -0.02575
   2815.00       -0.02419
   2816.00       -0.02285
   2817.00       -0.02173
   2818.00       -0.02081
   2819.00       -0.02008
   2820.00       -0.01951
   2821.00       -0.01909
   2822.00       -0.01876
   2823.00       -0.01848
   2824.00       -0.01822
   2825.00       -0.01791
   2826.00       -0.01751
   2827.00       -0.01697
   2828.00       -0.01623
   2829.00       -0.01526
   2830.00       -0.01402
   2831.00       -0.01248
   2832.00       -0.01062
   2833.00       -0.00844
   2834.00       -0.00596
   2835.00       -0.00321
   2836.00       -0.00022
   2837.00        0.00297
   2838.00        0.00630
   2839.00        0.00973
   2840.00        0.01323
   2841.00        0.01675
   2842.00        0.02028
   2843.00        0.02379
   2844.00        0.02727
   2845.00        0.03070
   2846.00        0.03405
   2847.00        0.03732
   2848.00        0.04046
   2849.00        0.04345
   2850.00        0.04626
   2851.00        0.04886
   2852.00        0.05122
   2853.00        0.05332
   2854.00        0.05517
   2855.00        0.05676
   2856.00        0.05812
   2857.00        0.05926
   2858.00        0.06021
   2859.00        0.06100
   2860.00        0.06166
   2861.00        0.06221
   2862.00        0.06267
   2863.00        0.06309
   2864.00        0.06350
   2865.00        0.06393
   2866.00        0.06443
   2867.00        0.06502
   2868.00        0.06572
   2869.00        0.06653
   2870.00        0.06743
   2871.00        0.06838
   2872.00        0.06935
   2873.00        0.07029
   2874.00        0.07116
   2875.00        0.07194
   2876.00        0.07260
   2877.00        0.07317
   2878.00        0.07364
   2879.00        0.07404
   2880.00        0.07441
   2881.00        0.07476
   2882.00        0.07514
   2883.00        0.07557
   2884.00        0.07609
   2885.00        0.07671
   2886.00        0.07747
   2887.00        0.07838
   2888.00        0.07944
   2889.00        0.08066
   2890.00        0.08201
   2891.00        0.08348
   2892.00        0.08504
   2893.00        0.08665
   2894.00        0.08828
   2895.00        0.08989
   2896.00        0.09144
   2897.00        0.09293
   2898.00        0.09434
   2899.00        0.09566
   2900.00        0.09690
   2901.00        0.09808
   2902.00        0.09922
   2903.00        0.10033
   2904.00        0.10146
   2905.00        0.10263
   2906.00        0.10387
   2907.00        0.10519
   2908.00        0.10660
   2909.00        0.10810
   2910.00        0.10970
   2911.00        0.11137
   2912.00        0.11312
   2913.00        0.11492
   2914.00        0.11676
   2915.00        0.11863
   2916.00        0.12051
   2917.00        0.12237
   2918.00        0.12418
   2919.00        0.12588
   2920.00        0.12742
   2921.00        0.12877
   2922.00        0.12984
   2923.00        0.13062
   2924.00        0.13103
   2925.00        0.13104
   2926.00        0.13062
   2927.00        0.12973
   2928.00        0.12832
   2929.00        0.12635
   2930.00        0.12380
   2931.00        0.12062
   2932.00        0.11680
   2933.00        0.11233
   2934.00        0.10726
   2935.00        0.10161
   2936.00        0.09548
   2937.00        0.08897
   2938.00        0.08221
   2939.00        0.07533
   2940.00        0.06846
   2941.00        0.06175
   2942.00        0.05528
   2943.00        0.04917
   2944.00        0.04347
   2945.00        0.03825
   2946.00        0.03354
   2947.00        0.02937
   2948.00        0.02572
   2949.00        0.02260
   2950.00        0.01996
   2951.00        0.01778
   2952.00        0.01600
   2953.00        0.01455
   2954.00        0.01337
   2955.00        0.01240
   2956.00        0.01157
   2957.00        0.01082
   2958.00        0.01009
   2959.00        0.00934
   2960.00        0.00855
   2961.00        0.00768
   2962.00        0.00671
   2963.00        0.00564
   2964.00        0.00445
   2965.00        0.00315
   2966.00        0.00173
   2967.00        0.00020
   2968.00       -0.00143
   2969.00       -0.00316
   2970.00       -0.00495
   2971.00       -0.00678
   2972.00       -0.00863
   2973.00       -0.01046
   2974.00       -0.01223
   2975.00       -0.01393
   2976.00       -0.01554
   2977.00       -0.01706
   2978.00       -0.01850
   2979.00       -0.01989
   2980.00       -0.02126
   2981.00       -0.02261
   2982.00       -0.02394
   2983.00       -0.02521
   2984.00       -0.02634
   2985.00       -0.02722
   2986.00       -0.02770
   2987.00       -0.02764
   2988.00       -0.02692
   2989.00       -0.02542
   2990.00       -0.02308
   2991.00       -0.01995
   2992.00       -0.01610
   2993.00       -0.01170
   2994.00       -0.00699
   2995.00       -0.00221
   2996.00        0.00235
   2997.00        0.00642
   2998.00        0.00980
   2999.00        0.01231
   3000.00        0.01390
   3001.00        0.01461
   3002.00        0.01453
   3003.00        0.01385
   3004.00        0.01281
   3005.00        0.01164
   3006.00        0.01056
   3007.00        0.00977
   3008.00        0.00939
   3009.00        0.00949
   3010.00        0.01007
   3011.00        0.01106
   3012.00        0.01234
   3013.00        0.01377
   3014.00        0.01518
   3015.00        0.01642
   3016.00        0.01733
   3017.00        0.01783
   3018.00        0.01782
   3019.00        0.01728
   3020.00        0.01622
   3021.00        0.01469
   3022.00        0.01278
   3023.00        0.01060
   3024.00        0.00826
   3025.00        0.00589
   3026.00        0.00362
   3027.00        0.00151
   3028.00       -0.00036
   3029.00       -0.00199
   3030.00       -0.00339
   3031.00       -0.00463
   3032.00       -0.00579
   3033.00       -0.00698
   3034.00       -0.00832
   3035.00       -0.00994
   3036.00       -0.01195
   3037.00       -0.01441
   3038.00       -0.01741
   3039.00       -0.02096
   3040.00       -0.02504
   3041.00       -0.02960
   3042.00       -0.03458
   3043.00       -0.03988
   3044.00       -0.04539
   3045.00       -0.05099
   3046.00       -0.05659
   3047.00       -0.06209
   3048.00       -0.06741
   3049.00       -0.07248
   3050.00       -0.07730
   3051.00       -0.08182
   3052.00       -0.08604
   3053.00       -0.08993
   3054.00       -0.09346
   3055.00       -0.09657
   3056.00       -0.09915
   3057.00       -0.10109
   3058.00       -0.10227
   3059.00       -0.10258
   3060.00       -0.10195
   3061.00       -0.10035
   3062.00       -0.09781
   3063.00       -0.09443
   3064.00       -0.09036
   3065.00       -0.08582
   3066.00       -0.08107
   3067.00       -0.07638
   3068.00       -0.07201
   3069.00       -0.06820
   3070.00       -0.06512
   3071.00       -0.06285
   3072.00       -0.06143
   3073.00       -0.06078
   3074.00       -0.06077
   3075.00       -0.06121
   3076.00       -0.06187
   3077.00       -0.06254
   3078.00       -0.06297
   3079.00       -0.06300
   3080.00       -0.06246
   3081.00       -0.06133
   3082.00       -0.05957
   3083.00       -0.05727
   3084.00       -0.05460
   3085.00       -0.05170
   3086.00       -0.04881
   3087.00       -0.04611
   3088.00       -0.04381
   3089.00       -0.04200
   3090.00       -0.04078
   3091.00       -0.04016
   3092.00       -0.04009
   3093.00       -0.04047
   3094.00       -0.04119
   3095.00       -0.04208
   3096.00       -0.04302
   3097.00       -0.04386
   3098.00       -0.04450
   3099.00       -0.04485
   3100.00       -0.04482
   3101.00       -0.04439
   3102.00       -0.04353
   3103.00       -0.04227
   3104.00       -0.04065
   3105.00       -0.03875
   3106.00       -0.03667
   3107.00       -0.03450
   3108.00       -0.03234
   3109.00       -0.03023
   3110.00       -0.02821
   3111.00       -0.02626
   3112.00       -0.02433
   3113.00       -0.02234
   3114.00       -0.02021
   3115.00       -0.01787
   3116.00       -0.01526
   3117.00       -0.01241
   3118.00       -0.00935
   3119.00       -0.00620
   3120.00       -0.00310
   3121.00       -0.00022
   3122.00        0.00228
   3123.00        0.00424
   3124.00        0.00555
   3125.00        0.00613
   3126.00        0.00599
   3127.00        0.00518
   3128.00        0.00381
   3129.00        0.00201
   3130.00       -0.00005
   3131.00       -0.00222
   3132.00       -0.00437
   3133.00       -0.00642
   3134.00       -0.00834
   3135.00       -0.01018
   3136.00       -0.01203
   3137.00       -0.01404
   3138.00       -0.01637
   3139.00       -0.01920
   3140.00       -0.02265
   3141.00       -0.02685
   3142.00       -0.03183
   3143.00       -0.03758
   3144.00       -0.04399
   3145.00       -0.05091
   3146.00       -0.05812
   3147.00       -0.06536
   3148.00       -0.07240
   3149.00       -0.07899
   3150.00       -0.08498
   3151.00       -0.09020
   3152.00       -0.09465
   3153.00       -0.09835
   3154.00       -0.10137
   3155.00       -0.10383
   3156.00       -0.10585
   3157.00       -0.10753
   3158.00       -0.10894
   3159.00       -0.11013
   3160.00       -0.11110
   3161.00       -0.11184
   3162.00       -0.11235
   3163.00       -0.11260
   3164.00       -0.11261
   3165.00       -0.11239
   3166.00       -0.11196
   3167.00       -0.11135
   3168.00       -0.11061
   3169.00       -0.10975
   3170.00       -0.10881
   3171.00       -0.10780
   3172.00       -0.10673
   3173.00       -0.10560
   3174.00       -0.10443
   3175.00       -0.10322
   3176.00       -0.10197
   3177.00       -0.10072
   3178.00       -0.09947
   3179.00       -0.09824
   3180.00       -0.09704
   3181.00       -0.09588
   3182.00       -0.09474
   3183.00       -0.09360
   3184.00       -0.09240
   3185.00       -0.09106
   3186.00       -0.08947
   3187.00       -0.08751
   3188.00       -0.08507
   3189.00       -0.08203
   3190.00       -0.07829
   3191.00       -0.07382
   3192.00       -0.06854
   3193.00       -0.06248
   3194.00       -0.05567
   3195.00       -0.04817
   3196.00       -0.04006
   3197.00       -0.03143
   3198.00       -0.02243
   3199.00       -0.01317
   3200.00       -0.00381
   3201.00        0.00547
   3202.00        0.01449
   3203.00        0.02307
   3204.00        0.03106
   3205.00        0.03828
   3206.00        0.04462
   3207.00        0.05001
   3208.00        0.05436
   3209.00        0.05765
   3210.00        0.05990
   3211.00        0.06113
   3212.00        0.06136
   3213.00        0.06068
   3214.00        0.05917
   3215.00        0.05691
   3216.00        0.05403
   3217.00        0.05063
   3218.00        0.04685
   3219.00        0.04281
   3220.00        0.03866
   3221.00        0.03454
   3222.00        0.03060
   3223.00        0.02696
   3224.00        0.02374
   3225.00        0.02106
   3226.00        0.01900
   3227.00        0.01762
   3228.00        0.01693
   3229.00        0.01694
   3230.00        0.01764
   3231.00        0.01901
   3232.00        0.02095
   3233.00        0.02341
   3234.00        0.02628
   3235.00        0.02947
   3236.00        0.03286
   3237.00        0.03635
   3238.00        0.03987
   3239.00        0.04332
   3240.00        0.04665
   3241.00        0.04982
   3242.00        0.05280
   3243.00        0.05557
   3244.00        0.05814
   3245.00        0.06050
   3246.00        0.06264
   3247.00        0.06457
   3248.00        0.06629
   3249.00        0.06782
   3250.00        0.06917
   3251.00        0.07038
   3252.00        0.07149
   3253.00        0.07252
   3254.00        0.07352
   3255.00        0.07449
   3256.00        0.07545
   3257.00        0.07639
   3258.00        0.07727
   3259.00        0.07804
   3260.00        0.07866
   3261.00        0.07906
   3262.00        0.07920
   3263.00        0.07905
   3264.00        0.07861
   3265.00        0.07791
   3266.00        0.07699
   3267.00        0.07592
   3268.00        0.07480
   3269.00        0.07370
   3270.00        0.07273
   3271.00        0.07196
   3272.00        0.07146
   3273.00        0.07127
   3274.00        0.07143
   3275.00        0.07195
   3276.00        0.07280
   3277.00        0.07399
   3278.00        0.07547
   3279.00        0.07720
   3280.00        0.07913
   3281.00        0.08123
   3282.00        0.08345
   3283.00        0.08573
   3284.00        0.08804
   3285.00        0.09034
   3286.00        0.09258
   3287.00        0.09473
   3288.00        0.09679
   3289.00        0.09871
   3290.00        0.10049
   3291.00        0.10212
   3292.00        0.10357
   3293.00        0.10484
   3294.00        0.10588
   3295.00        0.10666
   3296.00        0.10713
   3297.00        0.10721
   3298.00        0.10681
   3299.00        0.10586
   3300.00        0.10425
   3301.00        0.10194
   3302.00        0.09888
   3303.00        0.09507
   3304.00        0.09054
   3305.00        0.08536
   3306.00        0.07964
   3307.00        0.07349
   3308.00        0.06706
   3309.00        0.06049
   3310.00        0.05392
   3311.00        0.04748
   3312.00        0.04129
   3313.00        0.03542
   3314.00        0.02994
   3315.00        0.02489
   3316.00        0.02030
   3317.00        0.01615
   3318.00        0.01246
   3319.00        0.00917
   3320.00        0.00626
   3321.00        0.00369
   3322.00        0.00141
   3323.00       -0.00061
   3324.00       -0.00241
   3325.00       -0.00403
   3326.00       -0.00549
   3327.00       -0.00681
   3328.00       -0.00799
   3329.00       -0.00904
   3330.00       -0.00993
   3331.00       -0.01065
   3332.00       -0.01119
   3333.00       -0.01155
   3334.00       -0.01172
   3335.00       -0.01173
   3336.00       -0.01162
   3337.00       -0.01146
   3338.00       -0.01133
   3339.00       -0.01131
   3340.00       -0.01147
   3341.00       -0.01190
   3342.00       -0.01264
   3343.00       -0.01373
   3344.00       -0.01514
   3345.00       -0.01684
   3346.00       -0.01874
   3347.00       -0.02075
   3348.00       -0.02274
   3349.00       -0.02462
   3350.00       -0.02628
   3351.00       -0.02767
   3352.00       -0.02876
   3353.00       -0.02958
   3354.00       -0.03019
   3355.00       -0.03068
   3356.00       -0.03117
   3357.00       -0.03178
   3358.00       -0.03261
   3359.00       -0.03376
   3360.00       -0.03530
   3361.00       -0.03724
   3362.00       -0.03961
   3363.00       -0.04238
   3364.00       -0.04550
   3365.00       -0.04894
   3366.00       -0.05265
   3367.00       -0.05658
   3368.00       -0.06068
   3369.00       -0.06493
   3370.00       -0.06932
   3371.00       -0.07382
   3372.00       -0.07839
   3373.00       -0.08303
   3374.00       -0.08770
   3375.00       -0.09235
   3376.00       -0.09693
   3377.00       -0.10136
   3378.00       -0.10562
   3379.00       -0.10962
   3380.00       -0.11332
   3381.00       -0.11670
   3382.00       -0.11974
   3383.00       -0.12244
   3384.00       -0.12485
   3385.00       -0.12698
   3386.00       -0.12889
   3387.00       -0.13064
   3388.00       -0.13229
   3389.00       -0.13389
   3390.00       -0.13549
   3391.00       -0.13714
   3392.00       -0.13888
   3393.00       -0.14074
   3394.00       -0.14275
   3395.00       -0.14494
   3396.00       -0.14733
   3397.00       -0.14995
   3398.00       -0.15284
   3399.00       -0.15600
   3400.00       -0.15947
   3401.00       -0.16325
   3402.00       -0.16732
   3403.00       -0.17168
   3404.00       -0.17626
   3405.00       -0.18104
   3406.00       -0.18595
   3407.00       -0.19096
   3408.00       -0.19599
   3409.00       -0.20101
   3410.00       -0.20601
   3411.00       -0.21096
   3412.00       -0.21588
   3413.00       -0.22078
   3414.00       -0.22567
   3415.00       -0.23053
   3416.00       -0.23533
   3417.00       -0.23999
   3418.00       -0.24440
   3419.00       -0.24841
   3420.00       -0.25190
   3421.00       -0.25473
   3422.00       -0.25684
   3423.00       -0.25822
   3424.00       -0.25896
   3425.00       -0.25919
   3426.00       -0.25914
   3427.00       -0.25901
   3428.00       -0.25903
   3429.00       -0.25934
   3430.00       -0.26007
   3431.00       -0.26124
   3432.00       -0.26282
   3433.00       -0.26474
   3434.00       -0.26689
   3435.00       -0.26915
   3436.00       -0.27140
   3437.00       -0.27348
   3438.00       -0.27527
   3439.00       -0.27664
   3440.00       -0.27750
   3441.00       -0.27779
   3442.00       -0.27750
   3443.00       -0.27670
   3444.00       -0.27553
   3445.00       -0.27410
   3446.00       -0.27261
   3447.00       -0.27119
   3448.00       -0.26996
   3449.00       -0.26895
   3450.00       -0.26813
   3451.00       -0.26744
   3452.00       -0.26675
   3453.00       -0.26594
   3454.00       -0.26488
   3455.00       -0.26351
   3456.00       -0.26178
   3457.00       -0.25973
   3458.00       -0.25741
   3459.00       -0.25496
   3460.00       -0.25252
   3461.00       -0.25026
   3462.00       -0.24833
   3463.00       -0.24689
   3464.00       -0.24602
   3465.00       -0.24577
   3466.00       -0.24615
   3467.00       -0.24711
   3468.00       -0.24853
   3469.00       -0.25029
   3470.00       -0.25222
   3471.00       -0.25417
   3472.00       -0.25602
   3473.00       -0.25765
   3474.00       -0.25901
   3475.00       -0.26004
   3476.00       -0.26076
   3477.00       -0.26116
   3478.00       -0.26128
   3479.00       -0.26112
   3480.00       -0.26070
   3481.00       -0.26007
   3482.00       -0.25921
   3483.00       -0.25815
   3484.00       -0.25687
   3485.00       -0.25538
   3486.00       -0.25366
   3487.00       -0.25170
   3488.00       -0.24951
   3489.00       -0.24709
   3490.00       -0.24448
   3491.00       -0.24175
   3492.00       -0.23896
   3493.00       -0.23623
   3494.00       -0.23365
   3495.00       -0.23132
   3496.00       -0.22935
   3497.00       -0.22779
   3498.00       -0.22668
   3499.00       -0.22602
   3500.00       -0.22577
   3501.00       -0.22586
   3502.00       -0.22621
   3503.00       -0.22676
   3504.00       -0.22741
   3505.00       -0.22808
   3506.00       -0.22872
   3507.00       -0.22926
   3508.00       -0.22963
   3509.00       -0.22977
   3510.00       -0.22962
   3511.00       -0.22908
   3512.00       -0.22809
   3513.00       -0.22657
   3514.00       -0.22449
   3515.00       -0.22180
   3516.00       -0.21853
   3517.00       -0.21472
   3518.00       -0.21043
   3519.00       -0.20576
   3520.00       -0.20081
   3521.00       -0.19569
   3522.00       -0.19051
   3523.00       -0.18533
   3524.00       -0.18024
   3525.00       -0.17525
   3526.00       -0.17035
   3527.00       -0.16553
   3528.00       -0.16072
   3529.00       -0.15588
   3530.00       -0.15093
   3531.00       -0.14584
   3532.00       -0.14059
   3533.00       -0.13516
   3534.00       -0.12958
   3535.00       -0.12392
   3536.00       -0.11825
   3537.00       -0.11263
   3538.00       -0.10716
   3539.00       -0.10187
   3540.00       -0.09683
   3541.00       -0.09204
   3542.00       -0.08748
   3543.00       -0.08311
   3544.00       -0.07887
   3545.00       -0.07469
   3546.00       -0.07050
   3547.00       -0.06623
   3548.00       -0.06185
   3549.00       -0.05730
   3550.00       -0.05260
   3551.00       -0.04775
   3552.00       -0.04279
   3553.00       -0.03775
   3554.00       -0.03271
   3555.00       -0.02771
   3556.00       -0.02283
   3557.00       -0.01809
   3558.00       -0.01355
   3559.00       -0.00922
   3560.00       -0.00510
   3561.00       -0.00117
   3562.00        0.00260
   3563.00        0.00627
   3564.00        0.00990
   3565.00        0.01355
   3566.00        0.01728
   3567.00        0.02112
   3568.00        0.02508
   3569.00        0.02917
   3570.00        0.03334
   3571.00        0.03755
   3572.00        0.04173
   3573.00        0.04585
   3574.00        0.04985
   3575.00        0.05367
   3576.00        0.05731
   3577.00        0.06073
   3578.00        0.06394
   3579.00        0.06694
   3580.00        0.06975
   3581.00        0.07237
   3582.00        0.07482
   3583.00        0.07710
   3584.00        0.07921
   3585.00        0.08116
   3586.00        0.08296
   3587.00        0.08459
   3588.00        0.08607
   3589.00        0.08741
   3590.00        0.08862
   3591.00        0.08974
   3592.00        0.09080
   3593.00        0.09183
   3594.00        0.09289
   3595.00        0.09400
   3596.00        0.09521
   3597.00        0.09656
   3598.00        0.09808
   3599.00        0.09979
   3600.00        0.10173
   3601.00        0.10389
   3602.00        0.10628
   3603.00        0.10890
   3604.00        0.11173
   3605.00        0.11474
   3606.00        0.11791
   3607.00        0.12119
   3608.00        0.12454
   3609.00        0.12794
   3610.00        0.13133
   3611.00        0.13469
   3612.00        0.13799
   3613.00        0.14121
   3614.00        0.14433
   3615.00        0.14735
   3616.00        0.15027
   3617.00        0.15311
   3618.00        0.15586
   3619.00        0.15855
   3620.00        0.16120
   3621.00        0.16381
   3622.00        0.16639
   3623.00        0.16895
   3624.00        0.17147
   3625.00        0.17394
   3626.00        0.17635
   3627.00        0.17871
   3628.00        0.18100
   3629.00        0.18324
   3630.00        0.18545
   3631.00        0.18763
   3632.00        0.18981
   3633.00        0.19199
   3634.00        0.19417
   3635.00        0.19634
   3636.00        0.19846
   3637.00        0.20048
   3638.00        0.20235
   3639.00        0.20399
   3640.00        0.20533
   3641.00        0.20628
   3642.00        0.20679
   3643.00        0.20680
   3644.00        0.20626
   3645.00        0.20517
   3646.00        0.20352
   3647.00        0.20133
   3648.00        0.19865
   3649.00        0.19549
   3650.00        0.19194
   3651.00        0.18803
   3652.00        0.18383
   3653.00        0.17936
   3654.00        0.17471
   3655.00        0.16990
   3656.00        0.16498
   3657.00        0.15998
   3658.00        0.15494
   3659.00        0.14990
   3660.00        0.14488
   3661.00        0.13996
   3662.00        0.13519
   3663.00        0.13060
   3664.00        0.12626
   3665.00        0.12218
   3666.00        0.11837
   3667.00        0.11484
   3668.00        0.11153
   3669.00        0.10839
   3670.00        0.10536
   3671.00        0.10237
   3672.00        0.09932
   3673.00        0.09616
   3674.00        0.09282
   3675.00        0.08925
   3676.00        0.08540
   3677.00        0.08124
   3678.00        0.07675
   3679.00        0.07194
   3680.00        0.06681
   3681.00        0.06137
   3682.00        0.05564
   3683.00        0.04961
   3684.00        0.04329
   3685.00        0.03669
   3686.00        0.02978
   3687.00        0.02257
   3688.00        0.01503
   3689.00        0.00717
   3690.00       -0.00102
   3691.00       -0.00951
   3692.00       -0.01826
   3693.00       -0.02715
   3694.00       -0.03615
   3695.00       -0.04509
   3696.00       -0.05385
   3697.00       -0.06226
   3698.00       -0.07019
   3699.00       -0.07755
   3700.00       -0.08424
   3701.00       -0.09023
   3702.00       -0.09549
   3703.00       -0.10006
   3704.00       -0.10402
   3705.00       -0.10743
   3706.00       -0.11040
   3707.00       -0.11297
   3708.00       -0.11526
   3709.00       -0.11729
   3710.00       -0.11911
   3711.00       -0.12074
   3712.00       -0.12218
   3713.00       -0.12343
   3714.00       -0.12448
   3715.00       -0.12536
   3716.00       -0.12607
   3717.00       -0.12665
   3718.00       -0.12717
   3719.00       -0.12767
   3720.00       -0.12822
   3721.00       -0.12889
   3722.00       -0.12974
   3723.00       -0.13080
   3724.00       -0.13210
   3725.00       -0.13364
   3726.00       -0.13539
   3727.00       -0.13732
   3728.00       -0.13936
   3729.00       -0.14141
   3730.00       -0.14340
   3731.00       -0.14522
   3732.00       -0.14680
   3733.00       -0.14808
   3734.00       -0.14902
   3735.00       -0.14960
   3736.00       -0.14982
   3737.00       -0.14973
   3738.00       -0.14937
   3739.00       -0.14881
   3740.00       -0.14812
   3741.00       -0.14736
   3742.00       -0.14661
   3743.00       -0.14591
   3744.00       -0.14532
   3745.00       -0.14486
   3746.00       -0.14455
   3747.00       -0.14440
   3748.00       -0.14443
   3749.00       -0.14462
   3750.00       -0.14498
   3751.00       -0.14552
   3752.00       -0.14625
   3753.00       -0.14715
   3754.00       -0.14823
   3755.00       -0.14946
   3756.00       -0.15078
   3757.00       -0.15211
   3758.00       -0.15335
   3759.00       -0.15442
   3760.00       -0.15524
   3761.00       -0.15582
   3762.00       -0.15616
   3763.00       -0.15636
   3764.00       -0.15653
   3765.00       -0.15677
   3766.00       -0.15716
   3767.00       -0.15770
   3768.00       -0.15835
   3769.00       -0.15903
   3770.00       -0.15959
   3771.00       -0.15991
   3772.00       -0.15989
   3773.00       -0.15945
   3774.00       -0.15860
   3775.00       -0.15735
   3776.00       -0.15574
   3777.00       -0.15380
   3778.00       -0.15158
   3779.00       -0.14909
   3780.00       -0.14637
   3781.00       -0.14345
   3782.00       -0.14039
   3783.00       -0.13726
   3784.00       -0.13418
   3785.00       -0.13126
   3786.00       -0.12862
   3787.00       -0.12639
   3788.00       -0.12463
   3789.00       -0.12338
   3790.00       -0.12262
   3791.00       -0.12229
   3792.00       -0.12228
   3793.00       -0.12245
   3794.00       -0.12267
   3795.00       -0.12282
   3796.00       -0.12278
   3797.00       -0.12251
   3798.00       -0.12196
   3799.00       -0.12115
   3800.00       -0.12011
   3801.00       -0.11891
   3802.00       -0.11764
   3803.00       -0.11638
   3804.00       -0.11523
   3805.00       -0.11424
   3806.00       -0.11343
   3807.00       -0.11279
   3808.00       -0.11225
   3809.00       -0.11175
   3810.00       -0.11120
   3811.00       -0.11052
   3812.00       -0.10968
   3813.00       -0.10866
   3814.00       -0.10749
   3815.00       -0.10621
   3816.00       -0.10487
   3817.00       -0.10352
   3818.00       -0.10220
   3819.00       -0.10093
   3820.00       -0.09973
   3821.00       -0.09857
   3822.00       -0.09742
   3823.00       -0.09623
   3824.00       -0.09493
   3825.00       -0.09342
   3826.00       -0.09160
   3827.00       -0.08934
   3828.00       -0.08655
   3829.00       -0.08318
   3830.00       -0.07912
   3831.00       -0.07438
   3832.00       -0.06895
   3833.00       -0.06288
   3834.00       -0.05626
   3835.00       -0.04919
   3836.00       -0.04180
   3837.00       -0.03420
   3838.00       -0.02649
   3839.00       -0.01879
   3840.00       -0.01120
   3841.00       -0.00388
   3842.00        0.00305
   3843.00        0.00940
   3844.00        0.01503
   3845.00        0.01977
   3846.00        0.02349
   3847.00        0.02616
   3848.00        0.02771
   3849.00        0.02814
   3850.00        0.02749
   3851.00        0.02585
   3852.00        0.02332
   3853.00        0.02003
   3854.00        0.01613
   3855.00        0.01177
   3856.00        0.00713
   3857.00        0.00237
   3858.00       -0.00236
   3859.00       -0.00690
   3860.00       -0.01110
   3861.00       -0.01479
   3862.00       -0.01786
   3863.00       -0.02015
   3864.00       -0.02158
   3865.00       -0.02203
   3866.00       -0.02140
   3867.00       -0.01962
   3868.00       -0.01666
   3869.00       -0.01249
   3870.00       -0.00717
   3871.00       -0.00072
   3872.00        0.00674
   3873.00        0.01508
   3874.00        0.02413
   3875.00        0.03372
   3876.00        0.04367
   3877.00        0.05374
   3878.00        0.06376
   3879.00        0.07356
   3880.00        0.08298
   3881.00        0.09191
   3882.00        0.10029
   3883.00        0.10805
   3884.00        0.11515
   3885.00        0.12155
   3886.00        0.12725
   3887.00        0.13223
   3888.00        0.13650
   3889.00        0.14009
   3890.00        0.14300
   3891.00        0.14528
   3892.00        0.14698
   3893.00        0.14814
   3894.00        0.14882
   3895.00        0.14909
   3896.00        0.14901
   3897.00        0.14870
   3898.00        0.14826
   3899.00        0.14778
   3900.00        0.14740
   3901.00        0.14720
   3902.00        0.14726
   3903.00        0.14764
   3904.00        0.14834
   3905.00        0.14936
   3906.00        0.15065
   3907.00        0.15214
   3908.00        0.15375
   3909.00        0.15535
   3910.00        0.15686
   3911.00        0.15817
   3912.00        0.15921
   3913.00        0.15990
   3914.00        0.16023
   3915.00        0.16019
   3916.00        0.15979
   3917.00        0.15908
   3918.00        0.15809
   3919.00        0.15687
   3920.00        0.15545
   3921.00        0.15384
   3922.00        0.15207
   3923.00        0.15014
   3924.00        0.14806
   3925.00        0.14585
   3926.00        0.14353
   3927.00        0.14112
   3928.00        0.13867
   3929.00        0.13620
   3930.00        0.13375
   3931.00        0.13131
   3932.00        0.12888
   3933.00        0.12644
   3934.00        0.12397
   3935.00        0.12144
   3936.00        0.11878
   3937.00        0.11595
   3938.00        0.11292
   3939.00        0.10965
   3940.00        0.10615
   3941.00        0.10240
   3942.00        0.09839
   3943.00        0.09417
   3944.00        0.08976
   3945.00        0.08518
   3946.00        0.08051
   3947.00        0.07577
   3948.00        0.07102
   3949.00        0.06630
   3950.00        0.06164
   3951.00        0.05707
   3952.00        0.05264
   3953.00        0.04839
   3954.00        0.04438
   3955.00        0.04067
   3956.00        0.03732
   3957.00        0.03442
   3958.00        0.03203
   3959.00        0.03018
   3960.00        0.02889
   3961.00        0.02814
   3962.00        0.02790
   3963.00        0.02810
   3964.00        0.02867
   3965.00        0.02953
   3966.00        0.03058
   3967.00        0.03176
   3968.00        0.03301
   3969.00        0.03430
   3970.00        0.03560
   3971.00        0.03692
   3972.00        0.03827
   3973.00        0.03965
   3974.00        0.04106
   3975.00        0.04252
   3976.00        0.04402
   3977.00        0.04555
   3978.00        0.04711
   3979.00        0.04868
   3980.00        0.05027
   3981.00        0.05186
   3982.00        0.05344
   3983.00        0.05500
   3984.00        0.05653
   3985.00        0.05799
   3986.00        0.05935
   3987.00        0.06056
   3988.00        0.06156
   3989.00        0.06228
   3990.00        0.06266
   3991.00        0.06261
   3992.00        0.06204
   3993.00        0.06086
   3994.00        0.05899
   3995.00        0.05634
   3996.00        0.05285
   3997.00        0.04850
   3998.00        0.04328
   3999.00        0.03723
   4000.00        0.03042
   4001.00        0.02291
   4002.00        0.01482
   4003.00        0.00625
   4004.00       -0.00272
   4005.00       -0.01196
   4006.00       -0.02143
   4007.00       -0.03100
   4008.00       -0.04062
   4009.00       -0.05023
   4010.00       -0.05976
   4011.00       -0.06913
   4012.00       -0.07829
   4013.00       -0.08718
   4014.00       -0.09574
   4015.00       -0.10390
   4016.00       -0.11163
   4017.00       -0.11888
   4018.00       -0.12563
   4019.00       -0.13187
   4020.00       -0.13764
   4021.00       -0.14293
   4022.00       -0.14784
   4023.00       -0.15241
   4024.00       -0.15671
   4025.00       -0.16085
   4026.00       -0.16489
   4027.00       -0.16893
   4028.00       -0.17303
   4029.00       -0.17726
   4030.00       -0.18168
   4031.00       -0.18636
   4032.00       -0.19131
   4033.00       -0.19659
   4034.00       -0.20220
   4035.00       -0.20816
   4036.00       -0.21449
   4037.00       -0.22117
   4038.00       -0.22819
   4039.00       -0.23553
   4040.00       -0.24315
   4041.00       -0.25096
   4042.00       -0.25893
   4043.00       -0.26694
   4044.00       -0.27489
   4045.00       -0.28264
   4046.00       -0.29008
   4047.00       -0.29703
   4048.00       -0.30338
   4049.00       -0.30901
   4050.00       -0.31379
   4051.00       -0.31766
   4052.00       -0.32057
   4053.00       -0.32251
   4054.00       -0.32351
   4055.00       -0.32359
   4056.00       -0.32283
   4057.00       -0.32132
   4058.00       -0.31916
   4059.00       -0.31647
   4060.00       -0.31339
   4061.00       -0.31005
   4062.00       -0.30660
   4063.00       -0.30317
   4064.00       -0.29989
   4065.00       -0.29682
   4066.00       -0.29403
   4067.00       -0.29153
   4068.00       -0.28929
   4069.00       -0.28725
   4070.00       -0.28532
   4071.00       -0.28341
   4072.00       -0.28139
   4073.00       -0.27916
   4074.00       -0.27665
   4075.00       -0.27376
   4076.00       -0.27045
   4077.00       -0.26667
   4078.00       -0.26243
   4079.00       -0.25776
   4080.00       -0.25268
   4081.00       -0.24729
   4082.00       -0.24165
   4083.00       -0.23586
   4084.00       -0.22993
   4085.00       -0.22387
   4086.00       -0.21762
   4087.00       -0.21106
   4088.00       -0.20404
   4089.00       -0.19644
   4090.00       -0.18816
   4091.00       -0.17916
   4092.00       -0.16948
   4093.00       -0.15928
   4094.00       -0.14872
   4095.00       -0.13809
   4096.00       -0.12768
   4097.00       -0.11776
   4098.00       -0.10864
   4099.00       -0.10044
   4100.00       -0.09340
   4101.00       -0.08756
   4102.00       -0.08295
   4103.00       -0.07948
   4104.00       -0.07709
   4105.00       -0.07567
   4106.00       -0.07506
   4107.00       -0.07515
   4108.00       -0.07578
   4109.00       -0.07686
   4110.00       -0.07825
   4111.00       -0.07985
   4112.00       -0.08157
   4113.00       -0.08332
   4114.00       -0.08500
   4115.00       -0.08654
   4116.00       -0.08787
   4117.00       -0.08888
   4118.00       -0.08950
   4119.00       -0.08958
   4120.00       -0.08903
   4121.00       -0.08768
   4122.00       -0.08541
   4123.00       -0.08210
   4124.00       -0.07767
   4125.00       -0.07212
   4126.00       -0.06549
   4127.00       -0.05790
   4128.00       -0.04961
   4129.00       -0.04086
   4130.00       -0.03194
   4131.00       -0.02314
   4132.00       -0.01477
   4133.00       -0.00709
   4134.00       -0.00027
   4135.00        0.00552
   4136.00        0.01019
   4137.00        0.01373
   4138.00        0.01609
   4139.00        0.01735
   4140.00        0.01757
   4141.00        0.01690
   4142.00        0.01548
   4143.00        0.01355
   4144.00        0.01131
   4145.00        0.00906
   4146.00        0.00706
   4147.00        0.00559
   4148.00        0.00485
   4149.00        0.00499
   4150.00        0.00601
   4151.00        0.00781
   4152.00        0.01017
   4153.00        0.01276
   4154.00        0.01523
   4155.00        0.01728
   4156.00        0.01868
   4157.00        0.01943
   4158.00        0.01968
   4159.00        0.01976
   4160.00        0.02012
   4161.00        0.02118
   4162.00        0.02337
   4163.00        0.02684
   4164.00        0.03160
   4165.00        0.03738
   4166.00        0.04378
   4167.00        0.05029
   4168.00        0.05637
   4169.00        0.06168
   4170.00        0.06592
   4171.00        0.06907
   4172.00        0.07123
   4173.00        0.07264
   4174.00        0.07364
   4175.00        0.07457
   4176.00        0.07571
   4177.00        0.07729
   4178.00        0.07940
   4179.00        0.08204
   4180.00        0.08515
   4181.00        0.08859
   4182.00        0.09224
   4183.00        0.09601
   4184.00        0.09989
   4185.00        0.10383
   4186.00        0.10788
   4187.00        0.11201
   4188.00        0.11617
   4189.00        0.12022
   4190.00        0.12397
   4191.00        0.12718
   4192.00        0.12966
   4193.00        0.13135
   4194.00        0.13229
   4195.00        0.13266
   4196.00        0.13274
   4197.00        0.13278
   4198.00        0.13303
   4199.00        0.13362
   4200.00        0.13455
   4201.00        0.13565
   4202.00        0.13665
   4203.00        0.13717
   4204.00        0.13681
   4205.00        0.13526
   4206.00        0.13227
   4207.00        0.12777
   4208.00        0.12189
   4209.00        0.11482
   4210.00        0.10695
   4211.00        0.09867
   4212.00        0.09046
   4213.00        0.08268
   4214.00        0.07564
   4215.00        0.06948
   4216.00        0.06424
   4217.00        0.05981
   4218.00        0.05603
   4219.00        0.05264
   4220.00        0.04938
   4221.00        0.04599
   4222.00        0.04223
   4223.00        0.03796
   4224.00        0.03304
   4225.00        0.02744
   4226.00        0.02120
   4227.00        0.01441
   4228.00        0.00721
   4229.00       -0.00019
   4230.00       -0.00757
   4231.00       -0.01474
   4232.00       -0.02153
   4233.00       -0.02782
   4234.00       -0.03345
   4235.00       -0.03838
   4236.00       -0.04256
   4237.00       -0.04604
   4238.00       -0.04888
   4239.00       -0.05117
   4240.00       -0.05302
   4241.00       -0.05457
   4242.00       -0.05593
   4243.00       -0.05722
   4244.00       -0.05854
   4245.00       -0.05995
   4246.00       -0.06150
   4247.00       -0.06319
   4248.00       -0.06501
   4249.00       -0.06694
   4250.00       -0.06891
   4251.00       -0.07086
   4252.00       -0.07274
   4253.00       -0.07448
   4254.00       -0.07601
   4255.00       -0.07727
   4256.00       -0.07820
   4257.00       -0.07880
   4258.00       -0.07909
   4259.00       -0.07914
   4260.00       -0.07905
   4261.00       -0.07896
   4262.00       -0.07902
   4263.00       -0.07939
   4264.00       -0.08022
   4265.00       -0.08159
   4266.00       -0.08355
   4267.00       -0.08610
   4268.00       -0.08914
   4269.00       -0.09253
   4270.00       -0.09612
   4271.00       -0.09971
   4272.00       -0.10309
   4273.00       -0.10609
   4274.00       -0.10854
   4275.00       -0.11036
   4276.00       -0.11153
   4277.00       -0.11204
   4278.00       -0.11202
   4279.00       -0.11163
   4280.00       -0.11107
   4281.00       -0.11057
   4282.00       -0.11039
   4283.00       -0.11073
   4284.00       -0.11180
   4285.00       -0.11372
   4286.00       -0.11657
   4287.00       -0.12038
   4288.00       -0.12509
   4289.00       -0.13063
   4290.00       -0.13684
   4291.00       -0.14357
   4292.00       -0.15063
   4293.00       -0.15784
   4294.00       -0.16502
   4295.00       -0.17201
   4296.00       -0.17872
   4297.00       -0.18506
   4298.00       -0.19094
   4299.00       -0.19630
   4300.00       -0.20113
   4301.00       -0.20543
   4302.00       -0.20925
   4303.00       -0.21265
   4304.00       -0.21569
   4305.00       -0.21845
   4306.00       -0.22097
   4307.00       -0.22330
   4308.00       -0.22541
   4309.00       -0.22725
   4310.00       -0.22878
   4311.00       -0.22994
   4312.00       -0.23071
   4313.00       -0.23109
   4314.00       -0.23114
   4315.00       -0.23095
   4316.00       -0.23058
   4317.00       -0.23008
   4318.00       -0.22947
   4319.00       -0.22873
   4320.00       -0.22780
   4321.00       -0.22664
   4322.00       -0.22524
   4323.00       -0.22360
   4324.00       -0.22180
   4325.00       -0.21994
   4326.00       -0.21814
   4327.00       -0.21653
   4328.00       -0.21515
   4329.00       -0.21404
   4330.00       -0.21309
   4331.00       -0.21218
   4332.00       -0.21110
   4333.00       -0.20964
   4334.00       -0.20759
   4335.00       -0.20484
   4336.00       -0.20140
   4337.00       -0.19725
   4338.00       -0.19259
   4339.00       -0.18762
   4340.00       -0.18265
   4341.00       -0.17795
   4342.00       -0.17375
   4343.00       -0.17025
   4344.00       -0.16753
   4345.00       -0.16560
   4346.00       -0.16433
   4347.00       -0.16353
   4348.00       -0.16291
   4349.00       -0.16217
   4350.00       -0.16104
   4351.00       -0.15932
   4352.00       -0.15690
   4353.00       -0.15381
   4354.00       -0.15016
   4355.00       -0.14613
   4356.00       -0.14198
   4357.00       -0.13791
   4358.00       -0.13415
   4359.00       -0.13080
   4360.00       -0.12796
   4361.00       -0.12560
   4362.00       -0.12371
   4363.00       -0.12219
   4364.00       -0.12097
   4365.00       -0.11992
   4366.00       -0.11895
   4367.00       -0.11795
   4368.00       -0.11681
   4369.00       -0.11547
   4370.00       -0.11387
   4371.00       -0.11201
   4372.00       -0.10988
   4373.00       -0.10751
   4374.00       -0.10496
   4375.00       -0.10231
   4376.00       -0.09960
   4377.00       -0.09688
   4378.00       -0.09421
   4379.00       -0.09158
   4380.00       -0.08900
   4381.00       -0.08645
   4382.00       -0.08391
   4383.00       -0.08134
   4384.00       -0.07868
   4385.00       -0.07594
   4386.00       -0.07305
   4387.00       -0.07002
   4388.00       -0.06682
   4389.00       -0.06346
   4390.00       -0.05995
   4391.00       -0.05631
   4392.00       -0.05261
   4393.00       -0.04889
   4394.00       -0.04519
   4395.00       -0.04159
   4396.00       -0.03809
   4397.00       -0.03475
   4398.00       -0.03155
   4399.00       -0.02851
   4400.00       -0.02557
   4401.00       -0.02272
   4402.00       -0.01989
   4403.00       -0.01703
   4404.00       -0.01410
   4405.00       -0.01105
   4406.00       -0.00783
   4407.00       -0.00445
   4408.00       -0.00088
   4409.00        0.00284
   4410.00        0.00665
   4411.00        0.01047
   4412.00        0.01424
   4413.00        0.01784
   4414.00        0.02121
   4415.00        0.02426
   4416.00        0.02694
   4417.00        0.02926
   4418.00        0.03122
   4419.00        0.03287
   4420.00        0.03427
   4421.00        0.03548
   4422.00        0.03658
   4423.00        0.03763
   4424.00        0.03868
   4425.00        0.03981
   4426.00        0.04104
   4427.00        0.04242
   4428.00        0.04399
   4429.00        0.04579
   4430.00        0.04785
   4431.00        0.05024
   4432.00        0.05295
   4433.00        0.05604
   4434.00        0.05947
   4435.00        0.06324
   4436.00        0.06731
   4437.00        0.07165
   4438.00        0.07626
   4439.00        0.08113
   4440.00        0.08624
   4441.00        0.09160
   4442.00        0.09714
   4443.00        0.10283
   4444.00        0.10852
   4445.00        0.11410
   4446.00        0.11935
   4447.00        0.12407
   4448.00        0.12806
   4449.00        0.13106
   4450.00        0.13294
   4451.00        0.13354
   4452.00        0.13286
   4453.00        0.13090
   4454.00        0.12782
   4455.00        0.12375
   4456.00        0.11889
   4457.00        0.11348
   4458.00        0.10764
   4459.00        0.10151
   4460.00        0.09516
   4461.00        0.08865
   4462.00        0.08199
   4463.00        0.07516
   4464.00        0.06820
   4465.00        0.06119
   4466.00        0.05422
   4467.00        0.04748
   4468.00        0.04111
   4469.00        0.03531
   4470.00        0.03028
   4471.00        0.02621
   4472.00        0.02312
   4473.00        0.02108
   4474.00        0.01998
   4475.00        0.01965
   4476.00        0.01988
   4477.00        0.02038
   4478.00        0.02087
   4479.00        0.02109
   4480.00        0.02081
   4481.00        0.01989
   4482.00        0.01822
   4483.00        0.01580
   4484.00        0.01264
   4485.00        0.00883
   4486.00        0.00448
   4487.00       -0.00034
   4488.00       -0.00557
   4489.00       -0.01113
   4490.00       -0.01705
   4491.00       -0.02329
   4492.00       -0.02989
   4493.00       -0.03687
   4494.00       -0.04421
   4495.00       -0.05186
   4496.00       -0.05977
   4497.00       -0.06785
   4498.00       -0.07599
   4499.00       -0.08403
   4500.00       -0.09181
   4501.00       -0.09924
   4502.00       -0.10613
   4503.00       -0.11239
   4504.00       -0.11791
   4505.00       -0.12256
   4506.00       -0.12631
   4507.00       -0.12910
   4508.00       -0.13090
   4509.00       -0.13168
   4510.00       -0.13149
   4511.00       -0.13038
   4512.00       -0.12841
   4513.00       -0.12571
   4514.00       -0.12239
   4515.00       -0.11860
   4516.00       -0.11446
   4517.00       -0.11016
   4518.00       -0.10581
   4519.00       -0.10156
   4520.00       -0.09748
   4521.00       -0.09361
   4522.00       -0.09000
   4523.00       -0.08660
   4524.00       -0.08337
   4525.00       -0.08025
   4526.00       -0.07720
   4527.00       -0.07420
   4528.00       -0.07126
   4529.00       -0.06844
   4530.00       -0.06584
   4531.00       -0.06356
   4532.00       -0.06175
   4533.00       -0.06050
   4534.00       -0.05992
   4535.00       -0.06005
   4536.00       -0.06085
   4537.00       -0.06227
   4538.00       -0.06416
   4539.00       -0.06638
   4540.00       -0.06871
   4541.00       -0.07096
   4542.00       -0.07292
   4543.00       -0.07443
   4544.00       -0.07537
   4545.00       -0.07565
   4546.00       -0.07525
   4547.00       -0.07417
   4548.00       -0.07244
   4549.00       -0.07014
   4550.00       -0.06736
   4551.00       -0.06425
   4552.00       -0.06098
   4553.00       -0.05772
   4554.00       -0.05467
   4555.00       -0.05196
   4556.00       -0.04973
   4557.00       -0.04798
   4558.00       -0.04674
   4559.00       -0.04592
   4560.00       -0.04541
   4561.00       -0.04511
   4562.00       -0.04496
   4563.00       -0.04491
   4564.00       -0.04498
   4565.00       -0.04521
   4566.00       -0.04568
   4567.00       -0.04645
   4568.00       -0.04755
   4569.00       -0.04900
   4570.00       -0.05075
   4571.00       -0.05279
   4572.00       -0.05506
   4573.00       -0.05757
   4574.00       -0.06031
   4575.00       -0.06335
   4576.00       -0.06673
   4577.00       -0.07054
   4578.00       -0.07482
   4579.00       -0.07954
   4580.00       -0.08467
   4581.00       -0.09009
   4582.00       -0.09561
   4583.00       -0.10100
   4584.00       -0.10602
   4585.00       -0.11040
   4586.00       -0.11393
   4587.00       -0.11643
   4588.00       -0.11781
   4589.00       -0.11805
   4590.00       -0.11725
   4591.00       -0.11559
   4592.00       -0.11332
   4593.00       -0.11074
   4594.00       -0.10813
   4595.00       -0.10573
   4596.00       -0.10370
   4597.00       -0.10210
   4598.00       -0.10091
   4599.00       -0.10000
   4600.00       -0.09923
   4601.00       -0.09844
   4602.00       -0.09749
   4603.00       -0.09631
   4604.00       -0.09487
   4605.00       -0.09323
   4606.00       -0.09146
   4607.00       -0.08968
   4608.00       -0.08800
   4609.00       -0.08653
   4610.00       -0.08533
   4611.00       -0.08442
   4612.00       -0.08378
   4613.00       -0.08333
   4614.00       -0.08296
   4615.00       -0.08252
   4616.00       -0.08184
   4617.00       -0.08076
   4618.00       -0.07915
   4619.00       -0.07691
   4620.00       -0.07403
   4621.00       -0.07050
   4622.00       -0.06642
   4623.00       -0.06192
   4624.00       -0.05714
   4625.00       -0.05227
   4626.00       -0.04742
   4627.00       -0.04274
   4628.00       -0.03828
   4629.00       -0.03411
   4630.00       -0.03024
   4631.00       -0.02663
   4632.00       -0.02327
   4633.00       -0.02012
   4634.00       -0.01712
   4635.00       -0.01421
   4636.00       -0.01134
   4637.00       -0.00843
   4638.00       -0.00543
   4639.00       -0.00229
   4640.00        0.00102
   4641.00        0.00454
   4642.00        0.00825
   4643.00        0.01212
   4644.00        0.01609
   4645.00        0.02007
   4646.00        0.02398
   4647.00        0.02772
   4648.00        0.03118
   4649.00        0.03425
   4650.00        0.03687
   4651.00        0.03897
   4652.00        0.04055
   4653.00        0.04162
   4654.00        0.04230
   4655.00        0.04268
   4656.00        0.04293
   4657.00        0.04318
   4658.00        0.04354
   4659.00        0.04408
   4660.00        0.04480
   4661.00        0.04562
   4662.00        0.04641
   4663.00        0.04702
   4664.00        0.04725
   4665.00        0.04694
   4666.00        0.04596
   4667.00        0.04421
   4668.00        0.04170
   4669.00        0.03839
   4670.00        0.03441
   4671.00        0.02985
   4672.00        0.02487
   4673.00        0.01961
   4674.00        0.01425
   4675.00        0.00893
   4676.00        0.00376
   4677.00       -0.00117
   4678.00       -0.00579
   4679.00       -0.01006
   4680.00       -0.01398
   4681.00       -0.01756
   4682.00       -0.02082
   4683.00       -0.02380
   4684.00       -0.02655
   4685.00       -0.02910
   4686.00       -0.03151
   4687.00       -0.03380
   4688.00       -0.03600
   4689.00       -0.03812
   4690.00       -0.04017
   4691.00       -0.04208
   4692.00       -0.04387
   4693.00       -0.04548
   4694.00       -0.04689
   4695.00       -0.04808
   4696.00       -0.04907
   4697.00       -0.04990
   4698.00       -0.05065
   4699.00       -0.05142
   4700.00       -0.05233
   4701.00       -0.05348
   4702.00       -0.05499
   4703.00       -0.05690
   4704.00       -0.05922
   4705.00       -0.06193
   4706.00       -0.06493
   4707.00       -0.06809
   4708.00       -0.07128
   4709.00       -0.07438
   4710.00       -0.07727
   4711.00       -0.07989
   4712.00       -0.08221
   4713.00       -0.08429
   4714.00       -0.08622
   4715.00       -0.08809
   4716.00       -0.09003
   4717.00       -0.09214
   4718.00       -0.09446
   4719.00       -0.09698
   4720.00       -0.09963
   4721.00       -0.10230
   4722.00       -0.10484
   4723.00       -0.10710
   4724.00       -0.10893
   4725.00       -0.11021
   4726.00       -0.11092
   4727.00       -0.11107
   4728.00       -0.11072
   4729.00       -0.11002
   4730.00       -0.10913
   4731.00       -0.10821
   4732.00       -0.10742
   4733.00       -0.10687
   4734.00       -0.10661
   4735.00       -0.10661
   4736.00       -0.10679
   4737.00       -0.10703
   4738.00       -0.10716
   4739.00       -0.10701
   4740.00       -0.10644
   4741.00       -0.10533
   4742.00       -0.10361
   4743.00       -0.10128
   4744.00       -0.09839
   4745.00       -0.09504
   4746.00       -0.09134
   4747.00       -0.08745
   4748.00       -0.08351
   4749.00       -0.07963
   4750.00       -0.07588
   4751.00       -0.07234
   4752.00       -0.06900
   4753.00       -0.06586
   4754.00       -0.06290
   4755.00       -0.06008
   4756.00       -0.05738
   4757.00       -0.05477
   4758.00       -0.05221
   4759.00       -0.04970
   4760.00       -0.04720
   4761.00       -0.04471
   4762.00       -0.04223
   4763.00       -0.03973
   4764.00       -0.03722
   4765.00       -0.03469
   4766.00       -0.03215
   4767.00       -0.02964
   4768.00       -0.02718
   4769.00       -0.02487
   4770.00       -0.02277
   4771.00       -0.02097
   4772.00       -0.01956
   4773.00       -0.01863
   4774.00       -0.01822
   4775.00       -0.01837
   4776.00       -0.01904
   4777.00       -0.02023
   4778.00       -0.02184
   4779.00       -0.02377
   4780.00       -0.02590
   4781.00       -0.02812
   4782.00       -0.03031
   4783.00       -0.03237
   4784.00       -0.03425
   4785.00       -0.03590
   4786.00       -0.03732
   4787.00       -0.03851
   4788.00       -0.03946
   4789.00       -0.04016
   4790.00       -0.04059
   4791.00       -0.04066
   4792.00       -0.04033
   4793.00       -0.03948
   4794.00       -0.03805
   4795.00       -0.03597
   4796.00       -0.03319
   4797.00       -0.02972
   4798.00       -0.02558
   4799.00       -0.02080
   4800.00       -0.01545
   4801.00       -0.00964
   4802.00       -0.00352
   4803.00        0.00277
   4804.00        0.00907
   4805.00        0.01518
   4806.00        0.02088
   4807.00        0.02602
   4808.00        0.03036
   4809.00        0.03383
   4810.00        0.03636
   4811.00        0.03797
   4812.00        0.03872
   4813.00        0.03874
   4814.00        0.03816
   4815.00        0.03712
   4816.00        0.03574
   4817.00        0.03409
   4818.00        0.03220
   4819.00        0.03007
   4820.00        0.02764
   4821.00        0.02484
   4822.00        0.02163
   4823.00        0.01797
   4824.00        0.01392
   4825.00        0.00950
   4826.00        0.00486
   4827.00        0.00018
   4828.00       -0.00434
   4829.00       -0.00851
   4830.00       -0.01207
   4831.00       -0.01488
   4832.00       -0.01684
   4833.00       -0.01788
   4834.00       -0.01808
   4835.00       -0.01754
   4836.00       -0.01641
   4837.00       -0.01484
   4838.00       -0.01298
   4839.00       -0.01090
   4840.00       -0.00866
   4841.00       -0.00626
   4842.00       -0.00368
   4843.00       -0.00087
   4844.00        0.00216
   4845.00        0.00541
   4846.00        0.00880
   4847.00        0.01225
   4848.00        0.01563
   4849.00        0.01883
   4850.00        0.02171
   4851.00        0.02415
   4852.00        0.02610
   4853.00        0.02754
   4854.00        0.02847
   4855.00        0.02896
   4856.00        0.02911
   4857.00        0.02903
   4858.00        0.02882
   4859.00        0.02857
   4860.00        0.02832
   4861.00        0.02809
   4862.00        0.02788
   4863.00        0.02765
   4864.00        0.02734
   4865.00        0.02692
   4866.00        0.02637
   4867.00        0.02566
   4868.00        0.02484
   4869.00        0.02392
   4870.00        0.02296
   4871.00        0.02200
   4872.00        0.02108
   4873.00        0.02020
   4874.00        0.01938
   4875.00        0.01860
   4876.00        0.01785
   4877.00        0.01712
   4878.00        0.01637
   4879.00        0.01559
   4880.00        0.01480
   4881.00        0.01398
   4882.00        0.01317
   4883.00        0.01239
   4884.00        0.01167
   4885.00        0.01106
   4886.00        0.01059
   4887.00        0.01031
   4888.00        0.01025
   4889.00        0.01042
   4890.00        0.01083
   4891.00        0.01149
   4892.00        0.01237
   4893.00        0.01344
   4894.00        0.01467
   4895.00        0.01599
   4896.00        0.01734
   4897.00        0.01867
   4898.00        0.01991
   4899.00        0.02102
   4900.00        0.02196
   4901.00        0.02271
   4902.00        0.02328
   4903.00        0.02366
   4904.00        0.02389
   4905.00        0.02401
   4906.00        0.02404
   4907.00        0.02403
   4908.00        0.02401
   4909.00        0.02399
   4910.00        0.02398
   4911.00        0.02397
   4912.00        0.02394
   4913.00        0.02385
   4914.00        0.02367
   4915.00        0.02337
   4916.00        0.02291
   4917.00        0.02228
   4918.00        0.02146
   4919.00        0.02048
   4920.00        0.01932
   4921.00        0.01801
   4922.00        0.01657
   4923.00        0.01503
   4924.00        0.01338
   4925.00        0.01163
   4926.00        0.00978
   4927.00        0.00782
   4928.00        0.00571
   4929.00        0.00344
   4930.00        0.00098
   4931.00       -0.00168
   4932.00       -0.00454
   4933.00       -0.00755
   4934.00       -0.01069
   4935.00       -0.01390
   4936.00       -0.01711
   4937.00       -0.02025
   4938.00       -0.02327
   4939.00       -0.02609
   4940.00       -0.02872
   4941.00       -0.03108
   4942.00       -0.03318
   4943.00       -0.03501
   4944.00       -0.03658
   4945.00       -0.03786
   4946.00       -0.03885
   4947.00       -0.03951
   4948.00       -0.03981
   4949.00       -0.03972
   4950.00       -0.03923
   4951.00       -0.03832
   4952.00       -0.03702
   4953.00       -0.03537
   4954.00       -0.03345
   4955.00       -0.03136
   4956.00       -0.02919
   4957.00       -0.02707
   4958.00       -0.02512
   4959.00       -0.02345
   4960.00       -0.02215
   4961.00       -0.02132
   4962.00       -0.02102
   4963.00       -0.02126
   4964.00       -0.02210
   4965.00       -0.02350
   4966.00       -0.02547
   4967.00       -0.02796
   4968.00       -0.03093
   4969.00       -0.03430
   4970.00       -0.03801
   4971.00       -0.04197
   4972.00       -0.04612
   4973.00       -0.05036
   4974.00       -0.05459
   4975.00       -0.05876
   4976.00       -0.06276
   4977.00       -0.06653
   4978.00       -0.07001
   4979.00       -0.07314
   4980.00       -0.07584
   4981.00       -0.07808
   4982.00       -0.07980
   4983.00       -0.08095
   4984.00       -0.08151
   4985.00       -0.08146
   4986.00       -0.08082
   4987.00       -0.07961
   4988.00       -0.07792
   4989.00       -0.07585
   4990.00       -0.07357
   4991.00       -0.07123
   4992.00       -0.06901
   4993.00       -0.06703
   4994.00       -0.06540
   4995.00       -0.06418
   4996.00       -0.06340
   4997.00       -0.06302
   4998.00       -0.06298
   4999.00       -0.06321
   5000.00       -0.06362
   5001.00       -0.06410
   5002.00       -0.06459
   5003.00       -0.06497
   5004.00       -0.06519
   5005.00       -0.06517
   5006.00       -0.06489
   5007.00       -0.06434
   5008.00       -0.06355
   5009.00       -0.06260
   5010.00       -0.06158
   5011.00       -0.06059
   5012.00       -0.05972
   5013.00       -0.05902
   5014.00       -0.05850
   5015.00       -0.05811
   5016.00       -0.05776
   5017.00       -0.05732
   5018.00       -0.05663
   5019.00       -0.05554
   5020.00       -0.05389
   5021.00       -0.05161
   5022.00       -0.04864
   5023.00       -0.04501
   5024.00       -0.04082
   5025.00       -0.03624
   5026.00       -0.03148
   5027.00       -0.02677
   5028.00       -0.02235
   5029.00       -0.01843
   5030.00       -0.01517
   5031.00       -0.01267
   5032.00       -0.01091
   5033.00       -0.00988
   5034.00       -0.00941
   5035.00       -0.00936
   5036.00       -0.00956
   5037.00       -0.00986
   5038.00       -0.01015
   5039.00       -0.01038
   5040.00       -0.01056
   5041.00       -0.01074
   5042.00       -0.01103
   5043.00       -0.01153
   5044.00       -0.01233
   5045.00       -0.01351
   5046.00       -0.01507
   5047.00       -0.01700
   5048.00       -0.01919
   5049.00       -0.02152
   5050.00       -0.02378
   5051.00       -0.02575
   5052.00       -0.02722
   5053.00       -0.02793
   5054.00       -0.02772
   5055.00       -0.02642
   5056.00       -0.02401
   5057.00       -0.02050
   5058.00       -0.01604
   5059.00       -0.01082
   5060.00       -0.00511
   5061.00        0.00078
   5062.00        0.00657
   5063.00        0.01195
   5064.00        0.01673
   5065.00        0.02073
   5066.00        0.02389
   5067.00        0.02619
   5068.00        0.02771
   5069.00        0.02858
   5070.00        0.02897
   5071.00        0.02906
   5072.00        0.02904
   5073.00        0.02904
   5074.00        0.02916
   5075.00        0.02946
   5076.00        0.02993
   5077.00        0.03055
   5078.00        0.03126
   5079.00        0.03200
   5080.00        0.03270
   5081.00        0.03332
   5082.00        0.03386
   5083.00        0.03434
   5084.00        0.03483
   5085.00        0.03541
   5086.00        0.03621
   5087.00        0.03735
   5088.00        0.03895
   5089.00        0.04114
   5090.00        0.04402
   5091.00        0.04762
   5092.00        0.05196
   5093.00        0.05700
   5094.00        0.06270
   5095.00        0.06890
   5096.00        0.07553
   5097.00        0.08238
   5098.00        0.08934
   5099.00        0.09629
   5100.00        0.10310
   5101.00        0.10973
   5102.00        0.11616
   5103.00        0.12241
   5104.00        0.12848
   5105.00        0.13436
   5106.00        0.14007
   5107.00        0.14556
   5108.00        0.15076
   5109.00        0.15558
   5110.00        0.15994
   5111.00        0.16376
   5112.00        0.16698
   5113.00        0.16959
   5114.00        0.17160
   5115.00        0.17308
   5116.00        0.17413
   5117.00        0.17489
   5118.00        0.17553
   5119.00        0.17619
   5120.00        0.17705
   5121.00        0.17823
   5122.00        0.17985
   5123.00        0.18197
   5124.00        0.18465
   5125.00        0.18785
   5126.00        0.19152
   5127.00        0.19560
   5128.00        0.19994
   5129.00        0.20444
   5130.00        0.20893
   5131.00        0.21326
   5132.00        0.21728
   5133.00        0.22087
   5134.00        0.22388
   5135.00        0.22624
   5136.00        0.22788
   5137.00        0.22874
   5138.00        0.22881
   5139.00        0.22809
   5140.00        0.22661
   5141.00        0.22440
   5142.00        0.22155
   5143.00        0.21811
   5144.00        0.21420
   5145.00        0.20991
   5146.00        0.20536
   5147.00        0.20061
   5148.00        0.19579
   5149.00        0.19095
   5150.00        0.18619
   5151.00        0.18156
   5152.00        0.17711
   5153.00        0.17285
   5154.00        0.16882
   5155.00        0.16501
   5156.00        0.16146
   5157.00        0.15817
   5158.00        0.15517
   5159.00        0.15250
   5160.00        0.15016
   5161.00        0.14816
   5162.00        0.14651
   5163.00        0.14521
   5164.00        0.14421
   5165.00        0.14347
   5166.00        0.14291
   5167.00        0.14246
   5168.00        0.14204
   5169.00        0.14154
   5170.00        0.14088
   5171.00        0.14001
   5172.00        0.13887
   5173.00        0.13749
   5174.00        0.13589
   5175.00        0.13416
   5176.00        0.13241
   5177.00        0.13078
   5178.00        0.12943
   5179.00        0.12846
   5180.00        0.12800
   5181.00        0.12810
   5182.00        0.12877
   5183.00        0.12991
   5184.00        0.13140
   5185.00        0.13305
   5186.00        0.13464
   5187.00        0.13593
   5188.00        0.13677
   5189.00        0.13703
   5190.00        0.13672
   5191.00        0.13593
   5192.00        0.13485
   5193.00        0.13374
   5194.00        0.13287
   5195.00        0.13252
   5196.00        0.13287
   5197.00        0.13400
   5198.00        0.13590
   5199.00        0.13839
   5200.00        0.14124
   5201.00        0.14411
   5202.00        0.14668
   5203.00        0.14867
   5204.00        0.14983
   5205.00        0.15008
   5206.00        0.14945
   5207.00        0.14806
   5208.00        0.14617
   5209.00        0.14407
   5210.00        0.14205
   5211.00        0.14035
   5212.00        0.13917
   5213.00        0.13859
   5214.00        0.13859
   5215.00        0.13911
   5216.00        0.13997
   5217.00        0.14102
   5218.00        0.14208
   5219.00        0.14299
   5220.00        0.14367
   5221.00        0.14403
   5222.00        0.14407
   5223.00        0.14382
   5224.00        0.14333
   5225.00        0.14266
   5226.00        0.14185
   5227.00        0.14095
   5228.00        0.13999
   5229.00        0.13894
   5230.00        0.13780
   5231.00        0.13652
   5232.00        0.13507
   5233.00        0.13342
   5234.00        0.13150
   5235.00        0.12932
   5236.00        0.12683
   5237.00        0.12402
   5238.00        0.12087
   5239.00        0.11738
   5240.00        0.11353
   5241.00        0.10935
   5242.00        0.10482
   5243.00        0.10002
   5244.00        0.09496
   5245.00        0.08976
   5246.00        0.08451
   5247.00        0.07934
   5248.00        0.07438
   5249.00        0.06976
   5250.00        0.06561
   5251.00        0.06200
   5252.00        0.05899
   5253.00        0.05658
   5254.00        0.05474
   5255.00        0.05340
   5256.00        0.05246
   5257.00        0.05185
   5258.00        0.05146
   5259.00        0.05122
   5260.00        0.05108
   5261.00        0.05102
   5262.00        0.05107
   5263.00        0.05126
   5264.00        0.05166
   5265.00        0.05233
   5266.00        0.05332
   5267.00        0.05464
   5268.00        0.05629
   5269.00        0.05818
   5270.00        0.06023
   5271.00        0.06231
   5272.00        0.06425
   5273.00        0.06594
   5274.00        0.06723
   5275.00        0.06805
   5276.00        0.06839
   5277.00        0.06827
   5278.00        0.06777
   5279.00        0.06704
   5280.00        0.06620
   5281.00        0.06538
   5282.00        0.06468
   5283.00        0.06414
   5284.00        0.06375
   5285.00        0.06346
   5286.00        0.06313
   5287.00        0.06265
   5288.00        0.06183
   5289.00        0.06056
   5290.00        0.05870
   5291.00        0.05618
   5292.00        0.05296
   5293.00        0.04906
   5294.00        0.04455
   5295.00        0.03952
   5296.00        0.03412
   5297.00        0.02845
   5298.00        0.02267
   5299.00        0.01688
   5300.00        0.01117
   5301.00        0.00563
   5302.00        0.00027
   5303.00       -0.00487
   5304.00       -0.00982
   5305.00       -0.01458
   5306.00       -0.01916
   5307.00       -0.02355
   5308.00       -0.02774
   5309.00       -0.03167
   5310.00       -0.03529
   5311.00       -0.03850
   5312.00       -0.04124
   5313.00       -0.04344
   5314.00       -0.04505
   5315.00       -0.04605
   5316.00       -0.04646
   5317.00       -0.04630
   5318.00       -0.04565
   5319.00       -0.04459
   5320.00       -0.04324
   5321.00       -0.04171
   5322.00       -0.04012
   5323.00       -0.03859
   5324.00       -0.03725
   5325.00       -0.03619
   5326.00       -0.03552
   5327.00       -0.03533
   5328.00       -0.03567
   5329.00       -0.03661
   5330.00       -0.03817
   5331.00       -0.04037
   5332.00       -0.04321
   5333.00       -0.04662
   5334.00       -0.05054
   5335.00       -0.05485
   5336.00       -0.05942
   5337.00       -0.06408
   5338.00       -0.06861
   5339.00       -0.07287
   5340.00       -0.07663
   5341.00       -0.07979
   5342.00       -0.08225
   5343.00       -0.08397
   5344.00       -0.08497
   5345.00       -0.08529
   5346.00       -0.08505
   5347.00       -0.08434
   5348.00       -0.08327
   5349.00       -0.08193
   5350.00       -0.08039
   5351.00       -0.07867
   5352.00       -0.07678
   5353.00       -0.07469
   5354.00       -0.07234
   5355.00       -0.06972
   5356.00       -0.06677
   5357.00       -0.06349
   5358.00       -0.05986
   5359.00       -0.05589
   5360.00       -0.05160
   5361.00       -0.04699
   5362.00       -0.04215
   5363.00       -0.03707
   5364.00       -0.03182
   5365.00       -0.02649
   5366.00       -0.02117
   5367.00       -0.01593
   5368.00       -0.01088
   5369.00       -0.00611
   5370.00       -0.00171
   5371.00        0.00225
   5372.00        0.00571
   5373.00        0.00867
   5374.00        0.01110
   5375.00        0.01298
   5376.00        0.01434
   5377.00        0.01519
   5378.00        0.01554
   5379.00        0.01546
   5380.00        0.01502
   5381.00        0.01433
   5382.00        0.01352
   5383.00        0.01272
   5384.00        0.01205
   5385.00        0.01160
   5386.00        0.01140
   5387.00        0.01145
   5388.00        0.01166
   5389.00        0.01195
   5390.00        0.01220
   5391.00        0.01236
   5392.00        0.01236
   5393.00        0.01223
   5394.00        0.01204
   5395.00        0.01192
   5396.00        0.01202
   5397.00        0.01250
   5398.00        0.01354
   5399.00        0.01523
   5400.00        0.01766
   5401.00        0.02082
   5402.00        0.02471
   5403.00        0.02924
   5404.00        0.03431
   5405.00        0.03985
   5406.00        0.04572
   5407.00        0.05182
   5408.00        0.05814
   5409.00        0.06459
   5410.00        0.07122
   5411.00        0.07806
   5412.00        0.08514
   5413.00        0.09254
   5414.00        0.10029
   5415.00        0.10842
   5416.00        0.11685
   5417.00        0.12540
   5418.00        0.13394
   5419.00        0.14217
   5420.00        0.14982
   5421.00        0.15662
   5422.00        0.16233
   5423.00        0.16672
   5424.00        0.16973
   5425.00        0.17135
   5426.00        0.17163
   5427.00        0.17078
   5428.00        0.16899
   5429.00        0.16655
   5430.00        0.16369
   5431.00        0.16066
   5432.00        0.15766
   5433.00        0.15483
   5434.00        0.15226
   5435.00        0.15002
   5436.00        0.14812
   5437.00        0.14655
   5438.00        0.14534
   5439.00        0.14447
   5440.00        0.14398
   5441.00        0.14388
   5442.00        0.14421
   5443.00        0.14501
   5444.00        0.14629
   5445.00        0.14808
   5446.00        0.15036
   5447.00        0.15309
   5448.00        0.15621
   5449.00        0.15964
   5450.00        0.16328
   5451.00        0.16704
   5452.00        0.17080
   5453.00        0.17447
   5454.00        0.17795
   5455.00        0.18114
   5456.00        0.18398
   5457.00        0.18640
   5458.00        0.18833
   5459.00        0.18975
   5460.00        0.19062
   5461.00        0.19096
   5462.00        0.19077
   5463.00        0.19010
   5464.00        0.18900
   5465.00        0.18752
   5466.00        0.18576
   5467.00        0.18381
   5468.00        0.18175
   5469.00        0.17971
   5470.00        0.17777
   5471.00        0.17603
   5472.00        0.17455
   5473.00        0.17340
   5474.00        0.17263
   5475.00        0.17224
   5476.00        0.17222
   5477.00        0.17256
   5478.00        0.17324
   5479.00        0.17420
   5480.00        0.17546
   5481.00        0.17696
   5482.00        0.17871
   5483.00        0.18067
   5484.00        0.18284
   5485.00        0.18517
   5486.00        0.18765
   5487.00        0.19019
   5488.00        0.19273
   5489.00        0.19520
   5490.00        0.19750
   5491.00        0.19957
   5492.00        0.20136
   5493.00        0.20281
   5494.00        0.20395
   5495.00        0.20479
   5496.00        0.20539
   5497.00        0.20583
   5498.00        0.20623
   5499.00        0.20667
   5500.00        0.20727
   5501.00        0.20811
   5502.00        0.20922
   5503.00        0.21063
   5504.00        0.21232
   5505.00        0.21424
   5506.00        0.21632
   5507.00        0.21846
   5508.00        0.22059
   5509.00        0.22260
   5510.00        0.22441
   5511.00        0.22597
   5512.00        0.22722
   5513.00        0.22814
   5514.00        0.22872
   5515.00        0.22898
   5516.00        0.22893
   5517.00        0.22862
   5518.00        0.22810
   5519.00        0.22744
   5520.00        0.22668
   5521.00        0.22590
   5522.00        0.22515
   5523.00        0.22447
   5524.00        0.22391
   5525.00        0.22347
   5526.00        0.22317
   5527.00        0.22297
   5528.00        0.22285
   5529.00        0.22275
   5530.00        0.22262
   5531.00        0.22240
   5532.00        0.22204
   5533.00        0.22150
   5534.00        0.22076
   5535.00        0.21981
   5536.00        0.21864
   5537.00        0.21728
   5538.00        0.21574
   5539.00        0.21405
   5540.00        0.21222
   5541.00        0.21026
   5542.00        0.20818
   5543.00        0.20596
   5544.00        0.20362
   5545.00        0.20116
   5546.00        0.19860
   5547.00        0.19596
   5548.00        0.19328
   5549.00        0.19063
   5550.00        0.18807
   5551.00        0.18568
   5552.00        0.18354
   5553.00        0.18173
   5554.00        0.18030
   5555.00        0.17930
   5556.00        0.17871
   5557.00        0.17849
   5558.00        0.17855
   5559.00        0.17880
   5560.00        0.17912
   5561.00        0.17940
   5562.00        0.17953
   5563.00        0.17943
   5564.00        0.17906
   5565.00        0.17841
   5566.00        0.17750
   5567.00        0.17636
   5568.00        0.17501
   5569.00        0.17348
   5570.00        0.17178
   5571.00        0.16985
   5572.00        0.16762
   5573.00        0.16499
   5574.00        0.16186
   5575.00        0.15814
   5576.00        0.15378
   5577.00        0.14881
   5578.00        0.14323
   5579.00        0.13723
   5580.00        0.13094
   5581.00        0.12458
   5582.00        0.11837
   5583.00        0.11248
   5584.00        0.10707
   5585.00        0.10220
   5586.00        0.09787
   5587.00        0.09398
   5588.00        0.09045
   5589.00        0.08711
   5590.00        0.08388
   5591.00        0.08064
   5592.00        0.07737
   5593.00        0.07411
   5594.00        0.07092
   5595.00        0.06792
   5596.00        0.06520
   5597.00        0.06286
   5598.00        0.06095
   5599.00        0.05946
   5600.00        0.05833
   5601.00        0.05748
   5602.00        0.05676
   5603.00        0.05604
   5604.00        0.05519
   5605.00        0.05411
   5606.00        0.05277
   5607.00        0.05114
   5608.00        0.04928
   5609.00        0.04725
   5610.00        0.04518
   5611.00        0.04316
   5612.00        0.04130
   5613.00        0.03970
   5614.00        0.03841
   5615.00        0.03748
   5616.00        0.03689
   5617.00        0.03663
   5618.00        0.03666
   5619.00        0.03692
   5620.00        0.03736
   5621.00        0.03792
   5622.00        0.03856
   5623.00        0.03921
   5624.00        0.03983
   5625.00        0.04038
   5626.00        0.04080
   5627.00        0.04106
   5628.00        0.04110
   5629.00        0.04091
   5630.00        0.04046
   5631.00        0.03975
   5632.00        0.03880
   5633.00        0.03764
   5634.00        0.03633
   5635.00        0.03493
   5636.00        0.03352
   5637.00        0.03217
   5638.00        0.03092
   5639.00        0.02982
   5640.00        0.02889
   5641.00        0.02813
   5642.00        0.02752
   5643.00        0.02704
   5644.00        0.02668
   5645.00        0.02641
   5646.00        0.02623
   5647.00        0.02614
   5648.00        0.02619
   5649.00        0.02641
   5650.00        0.02686
   5651.00        0.02762
   5652.00        0.02873
   5653.00        0.03024
   5654.00        0.03216
   5655.00        0.03452
   5656.00        0.03725
   5657.00        0.04028
   5658.00        0.04351
   5659.00        0.04684
   5660.00        0.05012
   5661.00        0.05325
   5662.00        0.05610
   5663.00        0.05860
   5664.00        0.06069
   5665.00        0.06235
   5666.00        0.06358
   5667.00        0.06441
   5668.00        0.06487
   5669.00        0.06499
   5670.00        0.06482
   5671.00        0.06437
   5672.00        0.06365
   5673.00        0.06268
   5674.00        0.06142
   5675.00        0.05990
   5676.00        0.05809
   5677.00        0.05602
   5678.00        0.05370
   5679.00        0.05115
   5680.00        0.04840
   5681.00        0.04548
   5682.00        0.04243
   5683.00        0.03926
   5684.00        0.03599
   5685.00        0.03262
   5686.00        0.02916
   5687.00        0.02563
   5688.00        0.02198
   5689.00        0.01824
   5690.00        0.01442
   5691.00        0.01050
   5692.00        0.00650
   5693.00        0.00241
   5694.00       -0.00172
   5695.00       -0.00590
   5696.00       -0.01006
   5697.00       -0.01418
   5698.00       -0.01821
   5699.00       -0.02209
   5700.00       -0.02578
   5701.00       -0.02922
   5702.00       -0.03237
   5703.00       -0.03521
   5704.00       -0.03771
   5705.00       -0.03984
   5706.00       -0.04158
   5707.00       -0.04294
   5708.00       -0.04389
   5709.00       -0.04443
   5710.00       -0.04458
   5711.00       -0.04432
   5712.00       -0.04369
   5713.00       -0.04270
   5714.00       -0.04139
   5715.00       -0.03982
   5716.00       -0.03804
   5717.00       -0.03609
   5718.00       -0.03406
   5719.00       -0.03198
   5720.00       -0.02991
   5721.00       -0.02788
   5722.00       -0.02590
   5723.00       -0.02399
   5724.00       -0.02210
   5725.00       -0.02019
   5726.00       -0.01818
   5727.00       -0.01599
   5728.00       -0.01354
   5729.00       -0.01075
   5730.00       -0.00758
   5731.00       -0.00398
   5732.00        0.00000
   5733.00        0.00436
   5734.00        0.00899
   5735.00        0.01384
   5736.00        0.01879
   5737.00        0.02375
   5738.00        0.02861
   5739.00        0.03330
   5740.00        0.03774
   5741.00        0.04190
   5742.00        0.04573
   5743.00        0.04921
   5744.00        0.05235
   5745.00        0.05511
   5746.00        0.05751
   5747.00        0.05952
   5748.00        0.06115
   5749.00        0.06240
   5750.00        0.06326
   5751.00        0.06374
   5752.00        0.06386
   5753.00        0.06365
   5754.00        0.06314
   5755.00        0.06237
   5756.00        0.06139
   5757.00        0.06025
   5758.00        0.05899
   5759.00        0.05765
   5760.00        0.05626
   5761.00        0.05483
   5762.00        0.05339
   5763.00        0.05193
   5764.00        0.05047
   5765.00        0.04900
   5766.00        0.04752
   5767.00        0.04606
   5768.00        0.04460
   5769.00        0.04315
   5770.00        0.04174
   5771.00        0.04035
   5772.00        0.03898
   5773.00        0.03764
   5774.00        0.03632
   5775.00        0.03501
   5776.00        0.03371
   5777.00        0.03241
   5778.00        0.03113
   5779.00        0.02986
   5780.00        0.02860
   5781.00        0.02739
   5782.00        0.02622
   5783.00        0.02510
   5784.00        0.02403
   5785.00        0.02301
   5786.00        0.02202
   5787.00        0.02108
   5788.00        0.02015
   5789.00        0.01923
   5790.00        0.01831
   5791.00        0.01739
   5792.00        0.01648
   5793.00        0.01561
   5794.00        0.01484
   5795.00        0.01422
   5796.00        0.01381
   5797.00        0.01368
   5798.00        0.01389
   5799.00        0.01449
   5800.00        0.01552
   5801.00        0.01701
   5802.00        0.01895
   5803.00        0.02134
   5804.00        0.02415
   5805.00        0.02735
   5806.00        0.03088
   5807.00        0.03471
   5808.00        0.03877
   5809.00        0.04303
   5810.00        0.04743
   5811.00        0.05192
   5812.00        0.05641
   5813.00        0.06088
   5814.00        0.06526
   5815.00        0.06948
   5816.00        0.07350
   5817.00        0.07726
   5818.00        0.08075
   5819.00        0.08395
   5820.00        0.08687
   5821.00        0.08953
   5822.00        0.09194
   5823.00        0.09414
   5824.00        0.09614
   5825.00        0.09797
   5826.00        0.09965
   5827.00        0.10118
   5828.00        0.10258
   5829.00        0.10386
   5830.00        0.10503
   5831.00        0.10608
   5832.00        0.10701
   5833.00        0.10780
   5834.00        0.10844
   5835.00        0.10890
   5836.00        0.10912
   5837.00        0.10907
   5838.00        0.10871
   5839.00        0.10797
   5840.00        0.10683
   5841.00        0.10524
   5842.00        0.10319
   5843.00        0.10070
   5844.00        0.09778
   5845.00        0.09447
   5846.00        0.09087
   5847.00        0.08705
   5848.00        0.08309
   5849.00        0.07910
   5850.00        0.07513
   5851.00        0.07125
   5852.00        0.06753
   5853.00        0.06397
   5854.00        0.06058
   5855.00        0.05739
   5856.00        0.05440
   5857.00        0.05161
   5858.00        0.04907
   5859.00        0.04678
   5860.00        0.04481
   5861.00        0.04321
   5862.00        0.04205
   5863.00        0.04141
   5864.00        0.04135
   5865.00        0.04195
   5866.00        0.04320
   5867.00        0.04513
   5868.00        0.04769
   5869.00        0.05080
   5870.00        0.05433
   5871.00        0.05817
   5872.00        0.06214
   5873.00        0.06608
   5874.00        0.06979
   5875.00        0.07314
   5876.00        0.07603
   5877.00        0.07836
   5878.00        0.08013
   5879.00        0.08135
   5880.00        0.08212
   5881.00        0.08254
   5882.00        0.08275
   5883.00        0.08290
   5884.00        0.08312
   5885.00        0.08355
   5886.00        0.08427
   5887.00        0.08534
   5888.00        0.08680
   5889.00        0.08862
   5890.00        0.09075
   5891.00        0.09314
   5892.00        0.09570
   5893.00        0.09836
   5894.00        0.10104
   5895.00        0.10366
   5896.00        0.10619
   5897.00        0.10861
   5898.00        0.11093
   5899.00        0.11319
   5900.00        0.11542
   5901.00        0.11770
   5902.00        0.12009
   5903.00        0.12263
   5904.00        0.12535
   5905.00        0.12827
   5906.00        0.13135
   5907.00        0.13455
   5908.00        0.13777
   5909.00        0.14091
   5910.00        0.14384
   5911.00        0.14643
   5912.00        0.14856
   5913.00        0.15013
   5914.00        0.15109
   5915.00        0.15142
   5916.00        0.15112
   5917.00        0.15024
   5918.00        0.14886
   5919.00        0.14703
   5920.00        0.14487
   5921.00        0.14245
   5922.00        0.13984
   5923.00        0.13705
   5924.00        0.13410
   5925.00        0.13099
   5926.00        0.12772
   5927.00        0.12427
   5928.00        0.12066
   5929.00        0.11693
   5930.00        0.11316
   5931.00        0.10941
   5932.00        0.10582
   5933.00        0.10249
   5934.00        0.09953
   5935.00        0.09702
   5936.00        0.09500
   5937.00        0.09346
   5938.00        0.09234
   5939.00        0.09153
   5940.00        0.09090
   5941.00        0.09027
   5942.00        0.08947
   5943.00        0.08834
   5944.00        0.08677
   5945.00        0.08466
   5946.00        0.08199
   5947.00        0.07877
   5948.00        0.07510
   5949.00        0.07109
   5950.00        0.06691
   5951.00        0.06269
   5952.00        0.05859
   5953.00        0.05467
   5954.00        0.05103
   5955.00        0.04765
   5956.00        0.04452
   5957.00        0.04157
   5958.00        0.03870
   5959.00        0.03578
   5960.00        0.03271
   5961.00        0.02940
   5962.00        0.02578
   5963.00        0.02180
   5964.00        0.01747
   5965.00        0.01285
   5966.00        0.00802
   5967.00        0.00310
   5968.00       -0.00175
   5969.00       -0.00637
   5970.00       -0.01061
   5971.00       -0.01435
   5972.00       -0.01752
   5973.00       -0.02002
   5974.00       -0.02185
   5975.00       -0.02302
   5976.00       -0.02358
   5977.00       -0.02356
   5978.00       -0.02306
   5979.00       -0.02214
   5980.00       -0.02085
   5981.00       -0.01926
   5982.00       -0.01743
   5983.00       -0.01538
   5984.00       -0.01316
   5985.00       -0.01081
   5986.00       -0.00838
   5987.00       -0.00591
   5988.00       -0.00344
   5989.00       -0.00101
   5990.00        0.00134
   5991.00        0.00357
   5992.00        0.00568
   5993.00        0.00764
   5994.00        0.00946
   5995.00        0.01116
   5996.00        0.01273
   5997.00        0.01423
   5998.00        0.01567
   5999.00        0.01708
   6000.00        0.01851
   6001.00        0.01998
   6002.00        0.02154
   6003.00        0.02321
   6004.00        0.02506
   6005.00        0.02709
   6006.00        0.02935
   6007.00        0.03185
   6008.00        0.03457
   6009.00        0.03748
   6010.00        0.04053
   6011.00        0.04364
   6012.00        0.04671
   6013.00        0.04964
   6014.00        0.05229
   6015.00        0.05458
   6016.00        0.05642
   6017.00        0.05778
   6018.00        0.05864
   6019.00        0.05903
   6020.00        0.05902
   6021.00        0.05870
   6022.00        0.05815
   6023.00        0.05747
   6024.00        0.05671
   6025.00        0.05593
   6026.00        0.05512
   6027.00        0.05429
   6028.00        0.05338
   6029.00        0.05233
   6030.00        0.05111
   6031.00        0.04967
   6032.00        0.04800
   6033.00        0.04609
   6034.00        0.04399
   6035.00        0.04175
   6036.00        0.03944
   6037.00        0.03714
   6038.00        0.03490
   6039.00        0.03278
   6040.00        0.03079
   6041.00        0.02894
   6042.00        0.02717
   6043.00        0.02541
   6044.00        0.02357
   6045.00        0.02153
   6046.00        0.01921
   6047.00        0.01652
   6048.00        0.01342
   6049.00        0.00990
   6050.00        0.00597
   6051.00        0.00170
   6052.00       -0.00286
   6053.00       -0.00760
   6054.00       -0.01246
   6055.00       -0.01736
   6056.00       -0.02224
   6057.00       -0.02705
   6058.00       -0.03169
   6059.00       -0.03610
   6060.00       -0.04018
   6061.00       -0.04383
   6062.00       -0.04695
   6063.00       -0.04946
   6064.00       -0.05131
   6065.00       -0.05244
   6066.00       -0.05289
   6067.00       -0.05270
   6068.00       -0.05196
   6069.00       -0.05075
   6070.00       -0.04921
   6071.00       -0.04745
   6072.00       -0.04556
   6073.00       -0.04364
   6074.00       -0.04171
   6075.00       -0.03979
   6076.00       -0.03789
   6077.00       -0.03596
   6078.00       -0.03399
   6079.00       -0.03193
   6080.00       -0.02976
   6081.00       -0.02749
   6082.00       -0.02512
   6083.00       -0.02270
   6084.00       -0.02030
   6085.00       -0.01798
   6086.00       -0.01581
   6087.00       -0.01385
   6088.00       -0.01210
   6089.00       -0.01055
   6090.00       -0.00914
   6091.00       -0.00776
   6092.00       -0.00631
   6093.00       -0.00465
   6094.00       -0.00269
   6095.00       -0.00031
   6096.00        0.00252
   6097.00        0.00583
   6098.00        0.00959
   6099.00        0.01372
   6100.00        0.01811
   6101.00        0.02267
   6102.00        0.02726
   6103.00        0.03177
   6104.00        0.03610
   6105.00        0.04020
   6106.00        0.04406
   6107.00        0.04768
   6108.00        0.05113
   6109.00        0.05450
   6110.00        0.05786
   6111.00        0.06130
   6112.00        0.06484
   6113.00        0.06854
   6114.00        0.07238
   6115.00        0.07635
   6116.00        0.08039
   6117.00        0.08447
   6118.00        0.08847
   6119.00        0.09238
   6120.00        0.09614
   6121.00        0.09973
   6122.00        0.10311
   6123.00        0.10630
   6124.00        0.10930
   6125.00        0.11212
   6126.00        0.11478
   6127.00        0.11730
   6128.00        0.11972
   6129.00        0.12203
   6130.00        0.12427
   6131.00        0.12643
   6132.00        0.12850
   6133.00        0.13048
   6134.00        0.13235
   6135.00        0.13406
   6136.00        0.13558
   6137.00        0.13687
   6138.00        0.13786
   6139.00        0.13849
   6140.00        0.13871
   6141.00        0.13847
   6142.00        0.13771
   6143.00        0.13641
   6144.00        0.13455
   6145.00        0.13213
   6146.00        0.12918
   6147.00        0.12573
   6148.00        0.12185
   6149.00        0.11763
   6150.00        0.11311
   6151.00        0.10841
   6152.00        0.10361
   6153.00        0.09873
   6154.00        0.09385
   6155.00        0.08899
   6156.00        0.08417
   6157.00        0.07939
   6158.00        0.07463
   6159.00        0.06993
   6160.00        0.06524
   6161.00        0.06057
   6162.00        0.05592
   6163.00        0.05128
   6164.00        0.04663
   6165.00        0.04199
   6166.00        0.03737
   6167.00        0.03276
   6168.00        0.02819
   6169.00        0.02361
   6170.00        0.01904
   6171.00        0.01445
   6172.00        0.00982
   6173.00        0.00514
   6174.00        0.00039
   6175.00       -0.00446
   6176.00       -0.00939
   6177.00       -0.01441
   6178.00       -0.01945
   6179.00       -0.02448
   6180.00       -0.02937
   6181.00       -0.03404
   6182.00       -0.03837
   6183.00       -0.04229
   6184.00       -0.04571
   6185.00       -0.04863
   6186.00       -0.05106
   6187.00       -0.05306
   6188.00       -0.05473
   6189.00       -0.05621
   6190.00       -0.05759
   6191.00       -0.05898
   6192.00       -0.06044
   6193.00       -0.06200
   6194.00       -0.06365
   6195.00       -0.06536
   6196.00       -0.06709
   6197.00       -0.06876
   6198.00       -0.07035
   6199.00       -0.07182
   6200.00       -0.07318
   6201.00       -0.07446
   6202.00       -0.07571
   6203.00       -0.07700
   6204.00       -0.07840
   6205.00       -0.07995
   6206.00       -0.08166
   6207.00       -0.08350
   6208.00       -0.08538
   6209.00       -0.08719
   6210.00       -0.08877
   6211.00       -0.08995
   6212.00       -0.09059
   6213.00       -0.09059
   6214.00       -0.08988
   6215.00       -0.08851
   6216.00       -0.08654
   6217.00       -0.08417
   6218.00       -0.08159
   6219.00       -0.07904
   6220.00       -0.07673
   6221.00       -0.07487
   6222.00       -0.07360
   6223.00       -0.07299
   6224.00       -0.07303
   6225.00       -0.07362
   6226.00       -0.07465
   6227.00       -0.07593
   6228.00       -0.07728
   6229.00       -0.07853
   6230.00       -0.07955
   6231.00       -0.08029
   6232.00       -0.08072
   6233.00       -0.08089
   6234.00       -0.08089
   6235.00       -0.08082
   6236.00       -0.08082
   6237.00       -0.08102
   6238.00       -0.08152
   6239.00       -0.08242
   6240.00       -0.08377
   6241.00       -0.08560
   6242.00       -0.08794
   6243.00       -0.09078
   6244.00       -0.09411
   6245.00       -0.09792
   6246.00       -0.10211
   6247.00       -0.10666
   6248.00       -0.11144
   6249.00       -0.11633
   6250.00       -0.12114
   6251.00       -0.12573
   6252.00       -0.12989
   6253.00       -0.13345
   6254.00       -0.13630
   6255.00       -0.13835
   6256.00       -0.13962
   6257.00       -0.14016
   6258.00       -0.14012
   6259.00       -0.13962
   6260.00       -0.13883
   6261.00       -0.13784
   6262.00       -0.13675
   6263.00       -0.13561
   6264.00       -0.13441
   6265.00       -0.13313
   6266.00       -0.13175
   6267.00       -0.13024
   6268.00       -0.12856
   6269.00       -0.12667
   6270.00       -0.12454
   6271.00       -0.12213
   6272.00       -0.11942
   6273.00       -0.11640
   6274.00       -0.11315
   6275.00       -0.10976
   6276.00       -0.10640
   6277.00       -0.10326
   6278.00       -0.10058
   6279.00       -0.09853
   6280.00       -0.09728
   6281.00       -0.09690
   6282.00       -0.09737
   6283.00       -0.09855
   6284.00       -0.10024
   6285.00       -0.10217
   6286.00       -0.10407
   6287.00       -0.10569
   6288.00       -0.10683
   6289.00       -0.10742
   6290.00       -0.10742
   6291.00       -0.10694
   6292.00       -0.10612
   6293.00       -0.10518
   6294.00       -0.10433
   6295.00       -0.10378
   6296.00       -0.10368
   6297.00       -0.10413
   6298.00       -0.10510
   6299.00       -0.10654
   6300.00       -0.10825
   6301.00       -0.11000
   6302.00       -0.11153
   6303.00       -0.11259
   6304.00       -0.11296
   6305.00       -0.11251
   6306.00       -0.11120
   6307.00       -0.10907
   6308.00       -0.10625
   6309.00       -0.10292
   6310.00       -0.09927
   6311.00       -0.09551
   6312.00       -0.09179
   6313.00       -0.08828
   6314.00       -0.08504
   6315.00       -0.08213
   6316.00       -0.07957
   6317.00       -0.07732
   6318.00       -0.07532
   6319.00       -0.07350
   6320.00       -0.07176
   6321.00       -0.07002
   6322.00       -0.06821
   6323.00       -0.06628
   6324.00       -0.06419
   6325.00       -0.06193
   6326.00       -0.05952
   6327.00       -0.05698
   6328.00       -0.05432
   6329.00       -0.05159
   6330.00       -0.04878
   6331.00       -0.04594
   6332.00       -0.04306
   6333.00       -0.04015
   6334.00       -0.03724
   6335.00       -0.03433
   6336.00       -0.03147
   6337.00       -0.02865
   6338.00       -0.02588
   6339.00       -0.02317
   6340.00       -0.02048
   6341.00       -0.01778
   6342.00       -0.01504
   6343.00       -0.01224
   6344.00       -0.00938
   6345.00       -0.00647
   6346.00       -0.00356
   6347.00       -0.00070
   6348.00        0.00204
   6349.00        0.00458
   6350.00        0.00688
   6351.00        0.00890
   6352.00        0.01061
   6353.00        0.01203
   6354.00        0.01321
   6355.00        0.01422
   6356.00        0.01513
   6357.00        0.01605
   6358.00        0.01707
   6359.00        0.01827
   6360.00        0.01971
   6361.00        0.02141
   6362.00        0.02333
   6363.00        0.02545
   6364.00        0.02765
   6365.00        0.02981
   6366.00        0.03180
   6367.00        0.03352
   6368.00        0.03484
   6369.00        0.03574
   6370.00        0.03619
   6371.00        0.03624
   6372.00        0.03598
   6373.00        0.03553
   6374.00        0.03501
   6375.00        0.03455
   6376.00        0.03427
   6377.00        0.03424
   6378.00        0.03451
   6379.00        0.03509
   6380.00        0.03597
   6381.00        0.03709
   6382.00        0.03840
   6383.00        0.03985
   6384.00        0.04140
   6385.00        0.04302
   6386.00        0.04469
   6387.00        0.04642
   6388.00        0.04824
   6389.00        0.05018
   6390.00        0.05228
   6391.00        0.05459
   6392.00        0.05713
   6393.00        0.05994
   6394.00        0.06301
   6395.00        0.06633
   6396.00        0.06987
   6397.00        0.07357
   6398.00        0.07739
   6399.00        0.08126
   6400.00        0.08511
   6401.00        0.08888
   6402.00        0.09250
   6403.00        0.09594
   6404.00        0.09917
   6405.00        0.10214
   6406.00        0.10488
   6407.00        0.10735
   6408.00        0.10956
   6409.00        0.11152
   6410.00        0.11324
   6411.00        0.11472
   6412.00        0.11598
   6413.00        0.11703
   6414.00        0.11789
   6415.00        0.11856
   6416.00        0.11907
   6417.00        0.11943
   6418.00        0.11967
   6419.00        0.11981
   6420.00        0.11988
   6421.00        0.11991
   6422.00        0.11991
   6423.00        0.11991
   6424.00        0.11991
   6425.00        0.11991
   6426.00        0.11990
   6427.00        0.11987
   6428.00        0.11978
   6429.00        0.11961
   6430.00        0.11932
   6431.00        0.11888
   6432.00        0.11827
   6433.00        0.11746
   6434.00        0.11644
   6435.00        0.11520
   6436.00        0.11371
   6437.00        0.11199
   6438.00        0.11002
   6439.00        0.10780
   6440.00        0.10534
   6441.00        0.10262
   6442.00        0.09965
   6443.00        0.09644
   6444.00        0.09299
   6445.00        0.08931
   6446.00        0.08544
   6447.00        0.08143
   6448.00        0.07732
   6449.00        0.07317
   6450.00        0.06905
   6451.00        0.06503
   6452.00        0.06118
   6453.00        0.05755
   6454.00        0.05419
   6455.00        0.05112
   6456.00        0.04834
   6457.00        0.04588
   6458.00        0.04370
   6459.00        0.04182
   6460.00        0.04021
   6461.00        0.03886
   6462.00        0.03775
   6463.00        0.03687
   6464.00        0.03621
   6465.00        0.03575
   6466.00        0.03546
   6467.00        0.03534
   6468.00        0.03535
   6469.00        0.03548
   6470.00        0.03568
   6471.00        0.03593
   6472.00        0.03618
   6473.00        0.03638
   6474.00        0.03650
   6475.00        0.03647
   6476.00        0.03628
   6477.00        0.03588
   6478.00        0.03525
   6479.00        0.03437
   6480.00        0.03323
   6481.00        0.03183
   6482.00        0.03018
   6483.00        0.02828
   6484.00        0.02615
   6485.00        0.02384
   6486.00        0.02138
   6487.00        0.01885
   6488.00        0.01627
   6489.00        0.01374
   6490.00        0.01130
   6491.00        0.00902
   6492.00        0.00697
   6493.00        0.00518
   6494.00        0.00369
   6495.00        0.00255
   6496.00        0.00173
   6497.00        0.00123
   6498.00        0.00104
   6499.00        0.00114
   6500.00        0.00149
   6501.00        0.00207
   6502.00        0.00286
   6503.00        0.00381
   6504.00        0.00489
   6505.00        0.00607
   6506.00        0.00728
   6507.00        0.00847
   6508.00        0.00959
   6509.00        0.01058
   6510.00        0.01138
   6511.00        0.01194
   6512.00        0.01220
   6513.00        0.01215
   6514.00        0.01174
   6515.00        0.01098
   6516.00        0.00988
   6517.00        0.00843
   6518.00        0.00666
   6519.00        0.00462
   6520.00        0.00234
   6521.00       -0.00013
   6522.00       -0.00274
   6523.00       -0.00543
   6524.00       -0.00815
   6525.00       -0.01087
   6526.00       -0.01352
   6527.00       -0.01609
   6528.00       -0.01853
   6529.00       -0.02084
   6530.00       -0.02302
   6531.00       -0.02506
   6532.00       -0.02700
   6533.00       -0.02885
   6534.00       -0.03067
   6535.00       -0.03249
   6536.00       -0.03437
   6537.00       -0.03632
   6538.00       -0.03841
   6539.00       -0.04064
   6540.00       -0.04304
   6541.00       -0.04563
   6542.00       -0.04842
   6543.00       -0.05140
   6544.00       -0.05457
   6545.00       -0.05793
   6546.00       -0.06144
   6547.00       -0.06505
   6548.00       -0.06869
   6549.00       -0.07228
   6550.00       -0.07571
   6551.00       -0.07890
   6552.00       -0.08174
   6553.00       -0.08420
   6554.00       -0.08623
   6555.00       -0.08784
   6556.00       -0.08909
   6557.00       -0.09004
   6558.00       -0.09079
   6559.00       -0.09141
   6560.00       -0.09198
   6561.00       -0.09252
   6562.00       -0.09307
   6563.00       -0.09364
   6564.00       -0.09421
   6565.00       -0.09476
   6566.00       -0.09527
   6567.00       -0.09571
   6568.00       -0.09605
   6569.00       -0.09624
   6570.00       -0.09626
   6571.00       -0.09608
   6572.00       -0.09571
   6573.00       -0.09520
   6574.00       -0.09463
   6575.00       -0.09412
   6576.00       -0.09381
   6577.00       -0.09380
   6578.00       -0.09422
   6579.00       -0.09510
   6580.00       -0.09639
   6581.00       -0.09806
   6582.00       -0.09993
   6583.00       -0.10185
   6584.00       -0.10364
   6585.00       -0.10513
   6586.00       -0.10620
   6587.00       -0.10678
   6588.00       -0.10686
   6589.00       -0.10647
   6590.00       -0.10571
   6591.00       -0.10470
   6592.00       -0.10356
   6593.00       -0.10243
   6594.00       -0.10140
   6595.00       -0.10056
   6596.00       -0.09994
   6597.00       -0.09955
   6598.00       -0.09937
   6599.00       -0.09934
   6600.00       -0.09939
   6601.00       -0.09946
   6602.00       -0.09951
   6603.00       -0.09951
   6604.00       -0.09948
   6605.00       -0.09943
   6606.00       -0.09941
   6607.00       -0.09947
   6608.00       -0.09964
   6609.00       -0.09993
   6610.00       -0.10034
   6611.00       -0.10086
   6612.00       -0.10143
   6613.00       -0.10202
   6614.00       -0.10256
   6615.00       -0.10301
   6616.00       -0.10329
   6617.00       -0.10336
   6618.00       -0.10311
   6619.00       -0.10249
   6620.00       -0.10142
   6621.00       -0.09983
   6622.00       -0.09768
   6623.00       -0.09494
   6624.00       -0.09163
   6625.00       -0.08773
   6626.00       -0.08331
   6627.00       -0.07844
   6628.00       -0.07321
   6629.00       -0.06774
   6630.00       -0.06211
   6631.00       -0.05643
   6632.00       -0.05079
   6633.00       -0.04528
   6634.00       -0.03994
   6635.00       -0.03480
   6636.00       -0.02988
   6637.00       -0.02519
   6638.00       -0.02069
   6639.00       -0.01641
   6640.00       -0.01231
   6641.00       -0.00841
   6642.00       -0.00472
   6643.00       -0.00127
   6644.00        0.00193
   6645.00        0.00483
   6646.00        0.00741
   6647.00        0.00964
   6648.00        0.01147
   6649.00        0.01292
   6650.00        0.01397
   6651.00        0.01462
   6652.00        0.01491
   6653.00        0.01488
   6654.00        0.01458
   6655.00        0.01409
   6656.00        0.01349
   6657.00        0.01287
   6658.00        0.01234
   6659.00        0.01197
   6660.00        0.01184
   6661.00        0.01199
   6662.00        0.01244
   6663.00        0.01318
   6664.00        0.01416
   6665.00        0.01531
   6666.00        0.01654
   6667.00        0.01778
   6668.00        0.01897
   6669.00        0.02006
   6670.00        0.02106
   6671.00        0.02200
   6672.00        0.02294
   6673.00        0.02397
   6674.00        0.02518
   6675.00        0.02667
   6676.00        0.02848
   6677.00        0.03062
   6678.00        0.03306
   6679.00        0.03569
   6680.00        0.03836
   6681.00        0.04091
   6682.00        0.04319
   6683.00        0.04504
   6684.00        0.04632
   6685.00        0.04697
   6686.00        0.04698
   6687.00        0.04640
   6688.00        0.04533
   6689.00        0.04391
   6690.00        0.04226
   6691.00        0.04056
   6692.00        0.03893
   6693.00        0.03749
   6694.00        0.03632
   6695.00        0.03547
   6696.00        0.03495
   6697.00        0.03475
   6698.00        0.03486
   6699.00        0.03524
   6700.00        0.03586
   6701.00        0.03669
   6702.00        0.03772
   6703.00        0.03892
   6704.00        0.04028
   6705.00        0.04181
   6706.00        0.04351
   6707.00        0.04538
   6708.00        0.04742
   6709.00        0.04965
   6710.00        0.05203
   6711.00        0.05458
   6712.00        0.05723
   6713.00        0.05996
   6714.00        0.06268
   6715.00        0.06532
   6716.00        0.06780
   6717.00        0.07006
   6718.00        0.07204
   6719.00        0.07373
   6720.00        0.07513
   6721.00        0.07627
   6722.00        0.07719
   6723.00        0.07796
   6724.00        0.07866
   6725.00        0.07936
   6726.00        0.08013
   6727.00        0.08102
   6728.00        0.08206
   6729.00        0.08327
   6730.00        0.08464
   6731.00        0.08616
   6732.00        0.08779
   6733.00        0.08948
   6734.00        0.09118
   6735.00        0.09284
   6736.00        0.09441
   6737.00        0.09583
   6738.00        0.09708
   6739.00        0.09810
   6740.00        0.09888
   6741.00        0.09939
   6742.00        0.09959
   6743.00        0.09946
   6744.00        0.09900
   6745.00        0.09819
   6746.00        0.09703
   6747.00        0.09553
   6748.00        0.09374
   6749.00        0.09167
   6750.00        0.08937
   6751.00        0.08689
   6752.00        0.08428
   6753.00        0.08160
   6754.00        0.07887
   6755.00        0.07616
   6756.00        0.07354
   6757.00        0.07105
   6758.00        0.06875
   6759.00        0.06668
   6760.00        0.06489
   6761.00        0.06344
   6762.00        0.06234
   6763.00        0.06162
   6764.00        0.06128
   6765.00        0.06134
   6766.00        0.06177
   6767.00        0.06253
   6768.00        0.06356
   6769.00        0.06480
   6770.00        0.06617
   6771.00        0.06757
   6772.00        0.06892
   6773.00        0.07014
   6774.00        0.07113
   6775.00        0.07186
   6776.00        0.07224
   6777.00        0.07226
   6778.00        0.07189
   6779.00        0.07113
   6780.00        0.07000
   6781.00        0.06850
   6782.00        0.06665
   6783.00        0.06449
   6784.00        0.06202
   6785.00        0.05928
   6786.00        0.05626
   6787.00        0.05300
   6788.00        0.04951
   6789.00        0.04578
   6790.00        0.04187
   6791.00        0.03781
   6792.00        0.03366
   6793.00        0.02950
   6794.00        0.02540
   6795.00        0.02142
   6796.00        0.01769
   6797.00        0.01424
   6798.00        0.01115
   6799.00        0.00846
   6800.00        0.00621
   6801.00        0.00439
   6802.00        0.00300
   6803.00        0.00200
   6804.00        0.00134
   6805.00        0.00098
   6806.00        0.00088
   6807.00        0.00099
   6808.00        0.00127
   6809.00        0.00170
   6810.00        0.00226
   6811.00        0.00293
   6812.00        0.00371
   6813.00        0.00459
   6814.00        0.00555
   6815.00        0.00658
   6816.00        0.00766
   6817.00        0.00878
   6818.00        0.00992
   6819.00        0.01106
   6820.00        0.01217
   6821.00        0.01325
   6822.00        0.01428
   6823.00        0.01526
   6824.00        0.01618
   6825.00        0.01704
   6826.00        0.01783
   6827.00        0.01855
   6828.00        0.01920
   6829.00        0.01979
   6830.00        0.02030
   6831.00        0.02074
   6832.00        0.02110
   6833.00        0.02138
   6834.00        0.02158
   6835.00        0.02170
   6836.00        0.02172
   6837.00        0.02167
   6838.00        0.02155
   6839.00        0.02137
   6840.00        0.02113
   6841.00        0.02084
   6842.00        0.02051
   6843.00        0.02013
   6844.00        0.01968
   6845.00        0.01915
   6846.00        0.01854
   6847.00        0.01782
   6848.00        0.01699
   6849.00        0.01603
   6850.00        0.01494
   6851.00        0.01370
   6852.00        0.01231
   6853.00        0.01074
   6854.00        0.00898
   6855.00        0.00702
   6856.00        0.00484
   6857.00        0.00243
   6858.00       -0.00021
   6859.00       -0.00308
   6860.00       -0.00614
   6861.00       -0.00937
   6862.00       -0.01273
   6863.00       -0.01618
   6864.00       -0.01966
   6865.00       -0.02313
   6866.00       -0.02655
   6867.00       -0.02988
   6868.00       -0.03312
   6869.00       -0.03627
   6870.00       -0.03933
   6871.00       -0.04232
   6872.00       -0.04529
   6873.00       -0.04824
   6874.00       -0.05122
   6875.00       -0.05422
   6876.00       -0.05726
   6877.00       -0.06033
   6878.00       -0.06339
   6879.00       -0.06642
   6880.00       -0.06937
   6881.00       -0.07219
   6882.00       -0.07482
   6883.00       -0.07723
   6884.00       -0.07939
   6885.00       -0.08128
   6886.00       -0.08288
   6887.00       -0.08420
   6888.00       -0.08525
   6889.00       -0.08605
   6890.00       -0.08662
   6891.00       -0.08697
   6892.00       -0.08714
   6893.00       -0.08713
   6894.00       -0.08695
   6895.00       -0.08662
   6896.00       -0.08614
   6897.00       -0.08552
   6898.00       -0.08476
   6899.00       -0.08389
   6900.00       -0.08292
   6901.00       -0.08186
   6902.00       -0.08075
   6903.00       -0.07960
   6904.00       -0.07846
   6905.00       -0.07734
   6906.00       -0.07626
   6907.00       -0.07523
   6908.00       -0.07426
   6909.00       -0.07334
   6910.00       -0.07244
   6911.00       -0.07155
   6912.00       -0.07063
   6913.00       -0.06967
   6914.00       -0.06862
   6915.00       -0.06746
   6916.00       -0.06617
   6917.00       -0.06473
   6918.00       -0.06313
   6919.00       -0.06136
   6920.00       -0.05943
   6921.00       -0.05734
   6922.00       -0.05514
   6923.00       -0.05286
   6924.00       -0.05054
   6925.00       -0.04825
   6926.00       -0.04604
   6927.00       -0.04394
   6928.00       -0.04202
   6929.00       -0.04028
   6930.00       -0.03875
   6931.00       -0.03743
   6932.00       -0.03631
   6933.00       -0.03539
   6934.00       -0.03464
   6935.00       -0.03408
   6936.00       -0.03368
   6937.00       -0.03344
   6938.00       -0.03333
   6939.00       -0.03334
   6940.00       -0.03342
   6941.00       -0.03353
   6942.00       -0.03364
   6943.00       -0.03369
   6944.00       -0.03370
   6945.00       -0.03365
   6946.00       -0.03359
   6947.00       -0.03353
   6948.00       -0.03354
   6949.00       -0.03363
   6950.00       -0.03383
   6951.00       -0.03413
   6952.00       -0.03452
   6953.00       -0.03498
   6954.00       -0.03548
   6955.00       -0.03600
   6956.00       -0.03653
   6957.00       -0.03707
   6958.00       -0.03760
   6959.00       -0.03811
   6960.00       -0.03857
   6961.00       -0.03894
   6962.00       -0.03920
   6963.00       -0.03931
   6964.00       -0.03928
   6965.00       -0.03914
   6966.00       -0.03894
   6967.00       -0.03873
   6968.00       -0.03858
   6969.00       -0.03856
   6970.00       -0.03870
   6971.00       -0.03900
   6972.00       -0.03942
   6973.00       -0.03992
   6974.00       -0.04043
   6975.00       -0.04087
   6976.00       -0.04118
   6977.00       -0.04131
   6978.00       -0.04126
   6979.00       -0.04103
   6980.00       -0.04066
   6981.00       -0.04023
   6982.00       -0.03981
   6983.00       -0.03946
   6984.00       -0.03927
   6985.00       -0.03928
   6986.00       -0.03951
   6987.00       -0.03996
   6988.00       -0.04059
   6989.00       -0.04133
   6990.00       -0.04209
   6991.00       -0.04277
   6992.00       -0.04330
   6993.00       -0.04361
   6994.00       -0.04367
   6995.00       -0.04348
   6996.00       -0.04309
   6997.00       -0.04255
   6998.00       -0.04193
   6999.00       -0.04131
   7000.00       -0.04073
   7001.00       -0.04027
   7002.00       -0.03993
   7003.00       -0.03976
   7004.00       -0.03975
   7005.00       -0.03991
   7006.00       -0.04022
   7007.00       -0.04064
   7008.00       -0.04114
   7009.00       -0.04169
   7010.00       -0.04224
   7011.00       -0.04277
   7012.00       -0.04325
   7013.00       -0.04366
   7014.00       -0.04400
   7015.00       -0.04426
   7016.00       -0.04443
   7017.00       -0.04451
   7018.00       -0.04448
   7019.00       -0.04433
   7020.00       -0.04404
   7021.00       -0.04359
   7022.00       -0.04296
   7023.00       -0.04214
   7024.00       -0.04114
   7025.00       -0.03995
   7026.00       -0.03858
   7027.00       -0.03706
   7028.00       -0.03540
   7029.00       -0.03360
   7030.00       -0.03169
   7031.00       -0.02968
   7032.00       -0.02760
   7033.00       -0.02547
   7034.00       -0.02333
   7035.00       -0.02123
   7036.00       -0.01919
   7037.00       -0.01725
   7038.00       -0.01545
   7039.00       -0.01381
   7040.00       -0.01233
   7041.00       -0.01103
   7042.00       -0.00989
   7043.00       -0.00891
   7044.00       -0.00805
   7045.00       -0.00730
   7046.00       -0.00664
   7047.00       -0.00606
   7048.00       -0.00555
   7049.00       -0.00512
   7050.00       -0.00478
   7051.00       -0.00456
   7052.00       -0.00448
   7053.00       -0.00457
   7054.00       -0.00486
   7055.00       -0.00535
   7056.00       -0.00605
   7057.00       -0.00694
   7058.00       -0.00801
   7059.00       -0.00922
   7060.00       -0.01053
   7061.00       -0.01190
   7062.00       -0.01328
   7063.00       -0.01464
   7064.00       -0.01591
   7065.00       -0.01708
   7066.00       -0.01811
   7067.00       -0.01900
   7068.00       -0.01974
   7069.00       -0.02031
   7070.00       -0.02074
   7071.00       -0.02101
   7072.00       -0.02112
   7073.00       -0.02106
   7074.00       -0.02083
   7075.00       -0.02042
   7076.00       -0.01984
   7077.00       -0.01911
   7078.00       -0.01826
   7079.00       -0.01732
   7080.00       -0.01634
   7081.00       -0.01536
   7082.00       -0.01442
   7083.00       -0.01356
   7084.00       -0.01278
   7085.00       -0.01208
   7086.00       -0.01147
   7087.00       -0.01094
   7088.00       -0.01048
   7089.00       -0.01010
   7090.00       -0.00981
   7091.00       -0.00965
   7092.00       -0.00963
   7093.00       -0.00981
   7094.00       -0.01023
   7095.00       -0.01092
   7096.00       -0.01192
   7097.00       -0.01322
   7098.00       -0.01485
   7099.00       -0.01677
   7100.00       -0.01897
   7101.00       -0.02140
   7102.00       -0.02402
   7103.00       -0.02678
   7104.00       -0.02961
   7105.00       -0.03246
   7106.00       -0.03528
   7107.00       -0.03805
   7108.00       -0.04072
   7109.00       -0.04326
   7110.00       -0.04565
   7111.00       -0.04788
   7112.00       -0.04992
   7113.00       -0.05177
   7114.00       -0.05340
   7115.00       -0.05483
   7116.00       -0.05605
   7117.00       -0.05703
   7118.00       -0.05780
   7119.00       -0.05833
   7120.00       -0.05862
   7121.00       -0.05868
   7122.00       -0.05848
   7123.00       -0.05803
   7124.00       -0.05733
   7125.00       -0.05638
   7126.00       -0.05519
   7127.00       -0.05379
   7128.00       -0.05220
   7129.00       -0.05049
   7130.00       -0.04871
   7131.00       -0.04689
   7132.00       -0.04513
   7133.00       -0.04347
   7134.00       -0.04199
   7135.00       -0.04073
   7136.00       -0.03973
   7137.00       -0.03902
   7138.00       -0.03862
   7139.00       -0.03852
   7140.00       -0.03873
   7141.00       -0.03921
   7142.00       -0.03993
   7143.00       -0.04086
   7144.00       -0.04196
   7145.00       -0.04319
   7146.00       -0.04451
   7147.00       -0.04588
   7148.00       -0.04727
   7149.00       -0.04864
   7150.00       -0.04996
   7151.00       -0.05119
   7152.00       -0.05233
   7153.00       -0.05336
   7154.00       -0.05427
   7155.00       -0.05507
   7156.00       -0.05575
   7157.00       -0.05632
   7158.00       -0.05678
   7159.00       -0.05714
   7160.00       -0.05739
   7161.00       -0.05754
   7162.00       -0.05758
   7163.00       -0.05751
   7164.00       -0.05731
   7165.00       -0.05698
   7166.00       -0.05652
   7167.00       -0.05591
   7168.00       -0.05518
   7169.00       -0.05432
   7170.00       -0.05336
   7171.00       -0.05234
   7172.00       -0.05127
   7173.00       -0.05019
   7174.00       -0.04914
   7175.00       -0.04814
   7176.00       -0.04719
   7177.00       -0.04630
   7178.00       -0.04548
   7179.00       -0.04471
   7180.00       -0.04398
   7181.00       -0.04327
   7182.00       -0.04257
   7183.00       -0.04185
   7184.00       -0.04112
   7185.00       -0.04037
   7186.00       -0.03961
   7187.00       -0.03885
   7188.00       -0.03812
   7189.00       -0.03746
   7190.00       -0.03689
   7191.00       -0.03645
   7192.00       -0.03617
   7193.00       -0.03606
   7194.00       -0.03611
   7195.00       -0.03630
   7196.00       -0.03660
   7197.00       -0.03697
   7198.00       -0.03737
   7199.00       -0.03775
   7200.00       -0.03809
   7201.00       -0.03839
   7202.00       -0.03864
   7203.00       -0.03887
   7204.00       -0.03909
   7205.00       -0.03935
   7206.00       -0.03966
   7207.00       -0.04004
   7208.00       -0.04050
   7209.00       -0.04104
   7210.00       -0.04163
   7211.00       -0.04223
   7212.00       -0.04280
   7213.00       -0.04328
   7214.00       -0.04364
   7215.00       -0.04382
   7216.00       -0.04382
   7217.00       -0.04361
   7218.00       -0.04321
   7219.00       -0.04264
   7220.00       -0.04195
   7221.00       -0.04114
   7222.00       -0.04027
   7223.00       -0.03933
   7224.00       -0.03832
   7225.00       -0.03722
   7226.00       -0.03599
   7227.00       -0.03459
   7228.00       -0.03296
   7229.00       -0.03107
   7230.00       -0.02889
   7231.00       -0.02642
   7232.00       -0.02369
   7233.00       -0.02073
   7234.00       -0.01764
   7235.00       -0.01449
   7236.00       -0.01141
   7237.00       -0.00849
   7238.00       -0.00583
   7239.00       -0.00353
   7240.00       -0.00164
   7241.00       -0.00026
   7242.00        0.00062
   7243.00        0.00093
   7244.00        0.00068
   7245.00       -0.00011
   7246.00       -0.00142
   7247.00       -0.00321
   7248.00       -0.00544
   7249.00       -0.00803
   7250.00       -0.01094
   7251.00       -0.01408
   7252.00       -0.01738
   7253.00       -0.02074
   7254.00       -0.02409
   7255.00       -0.02734
   7256.00       -0.03042
   7257.00       -0.03324
   7258.00       -0.03574
   7259.00       -0.03785
   7260.00       -0.03955
   7261.00       -0.04078
   7262.00       -0.04153
   7263.00       -0.04175
   7264.00       -0.04145
   7265.00       -0.04061
   7266.00       -0.03923
   7267.00       -0.03734
   7268.00       -0.03495
   7269.00       -0.03209
   7270.00       -0.02884
   7271.00       -0.02530
   7272.00       -0.02153
   7273.00       -0.01766
   7274.00       -0.01380
   7275.00       -0.01010
   7276.00       -0.00666
   7277.00       -0.00361
   7278.00       -0.00102
   7279.00        0.00102
   7280.00        0.00247
   7281.00        0.00329
   7282.00        0.00351
   7283.00        0.00313
   7284.00        0.00219
   7285.00        0.00076
   7286.00       -0.00111
   7287.00       -0.00335
   7288.00       -0.00590
   7289.00       -0.00869
   7290.00       -0.01165
   7291.00       -0.01476
   7292.00       -0.01794
   7293.00       -0.02117
   7294.00       -0.02441
   7295.00       -0.02759
   7296.00       -0.03066
   7297.00       -0.03358
   7298.00       -0.03629
   7299.00       -0.03872
   7300.00       -0.04082
   7301.00       -0.04251
   7302.00       -0.04378
   7303.00       -0.04460
   7304.00       -0.04495
   7305.00       -0.04485
   7306.00       -0.04433
   7307.00       -0.04346
   7308.00       -0.04230
   7309.00       -0.04093
   7310.00       -0.03945
   7311.00       -0.03795
   7312.00       -0.03650
   7313.00       -0.03519
   7314.00       -0.03406
   7315.00       -0.03315
   7316.00       -0.03248
   7317.00       -0.03205
   7318.00       -0.03184
   7319.00       -0.03183
   7320.00       -0.03199
   7321.00       -0.03229
   7322.00       -0.03271
   7323.00       -0.03322
   7324.00       -0.03383
   7325.00       -0.03451
   7326.00       -0.03525
   7327.00       -0.03607
   7328.00       -0.03694
   7329.00       -0.03786
   7330.00       -0.03881
   7331.00       -0.03975
   7332.00       -0.04067
   7333.00       -0.04152
   7334.00       -0.04229
   7335.00       -0.04294
   7336.00       -0.04346
   7337.00       -0.04384
   7338.00       -0.04410
   7339.00       -0.04424
   7340.00       -0.04427
   7341.00       -0.04422
   7342.00       -0.04410
   7343.00       -0.04392
   7344.00       -0.04368
   7345.00       -0.04337
   7346.00       -0.04298
   7347.00       -0.04248
   7348.00       -0.04185
   7349.00       -0.04105
   7350.00       -0.04007
   7351.00       -0.03892
   7352.00       -0.03762
   7353.00       -0.03621
   7354.00       -0.03476
   7355.00       -0.03334
   7356.00       -0.03204
   7357.00       -0.03094
   7358.00       -0.03013
   7359.00       -0.02964
   7360.00       -0.02952
   7361.00       -0.02978
   7362.00       -0.03038
   7363.00       -0.03132
   7364.00       -0.03252
   7365.00       -0.03394
   7366.00       -0.03548
   7367.00       -0.03710
   7368.00       -0.03872
   7369.00       -0.04028
   7370.00       -0.04174
   7371.00       -0.04307
   7372.00       -0.04424
   7373.00       -0.04525
   7374.00       -0.04609
   7375.00       -0.04677
   7376.00       -0.04730
   7377.00       -0.04771
   7378.00       -0.04802
   7379.00       -0.04824
   7380.00       -0.04841
   7381.00       -0.04855
   7382.00       -0.04871
   7383.00       -0.04890
   7384.00       -0.04914
   7385.00       -0.04945
   7386.00       -0.04981
   7387.00       -0.05021
   7388.00       -0.05060
   7389.00       -0.05096
   7390.00       -0.05123
   7391.00       -0.05136
   7392.00       -0.05132
   7393.00       -0.05109
   7394.00       -0.05065
   7395.00       -0.05001
   7396.00       -0.04918
   7397.00       -0.04819
   7398.00       -0.04708
   7399.00       -0.04587
   7400.00       -0.04461
   7401.00       -0.04333
   7402.00       -0.04206
   7403.00       -0.04081
   7404.00       -0.03962
   7405.00       -0.03848
   7406.00       -0.03740
   7407.00       -0.03637
   7408.00       -0.03540
   7409.00       -0.03446
   7410.00       -0.03357
   7411.00       -0.03271
   7412.00       -0.03189
   7413.00       -0.03114
   7414.00       -0.03045
   7415.00       -0.02984
   7416.00       -0.02932
   7417.00       -0.02891
   7418.00       -0.02859
   7419.00       -0.02836
   7420.00       -0.02821
   7421.00       -0.02809
   7422.00       -0.02798
   7423.00       -0.02780
   7424.00       -0.02751
   7425.00       -0.02705
   7426.00       -0.02635
   7427.00       -0.02539
   7428.00       -0.02418
   7429.00       -0.02275
   7430.00       -0.02115
   7431.00       -0.01950
   7432.00       -0.01790
   7433.00       -0.01645
   7434.00       -0.01526
   7435.00       -0.01441
   7436.00       -0.01393
   7437.00       -0.01384
   7438.00       -0.01410
   7439.00       -0.01464
   7440.00       -0.01537
   7441.00       -0.01618
   7442.00       -0.01697
   7443.00       -0.01764
   7444.00       -0.01813
   7445.00       -0.01838
   7446.00       -0.01837
   7447.00       -0.01811
   7448.00       -0.01763
   7449.00       -0.01700
   7450.00       -0.01629
   7451.00       -0.01561
   7452.00       -0.01504
   7453.00       -0.01470
   7454.00       -0.01467
   7455.00       -0.01503
   7456.00       -0.01585
   7457.00       -0.01716
   7458.00       -0.01893
   7459.00       -0.02117
   7460.00       -0.02380
   7461.00       -0.02674
   7462.00       -0.02989
   7463.00       -0.03313
   7464.00       -0.03633
   7465.00       -0.03937
   7466.00       -0.04217
   7467.00       -0.04465
   7468.00       -0.04679
   7469.00       -0.04856
   7470.00       -0.05000
   7471.00       -0.05117
   7472.00       -0.05212
   7473.00       -0.05297
   7474.00       -0.05378
   7475.00       -0.05464
   7476.00       -0.05561
   7477.00       -0.05673
   7478.00       -0.05801
   7479.00       -0.05947
   7480.00       -0.06106
   7481.00       -0.06277
   7482.00       -0.06454
   7483.00       -0.06634
   7484.00       -0.06814
   7485.00       -0.06991
   7486.00       -0.07166
   7487.00       -0.07340
   7488.00       -0.07514
   7489.00       -0.07693
   7490.00       -0.07879
   7491.00       -0.08074
   7492.00       -0.08283
   7493.00       -0.08503
   7494.00       -0.08736
   7495.00       -0.08977
   7496.00       -0.09219
   7497.00       -0.09457
   7498.00       -0.09682
   7499.00       -0.09887
   7500.00       -0.10064
   7501.00       -0.10209
   7502.00       -0.10319
   7503.00       -0.10396
   7504.00       -0.10444
   7505.00       -0.10468
   7506.00       -0.10477
   7507.00       -0.10478
   7508.00       -0.10480
   7509.00       -0.10487
   7510.00       -0.10500
   7511.00       -0.10518
   7512.00       -0.10531
   7513.00       -0.10531
   7514.00       -0.10501
   7515.00       -0.10428
   7516.00       -0.10294
   7517.00       -0.10089
   7518.00       -0.09801
   7519.00       -0.09425
   7520.00       -0.08960
   7521.00       -0.08411
   7522.00       -0.07789
   7523.00       -0.07104
   7524.00       -0.06374
   7525.00       -0.05619
   7526.00       -0.04860
   7527.00       -0.04115
   7528.00       -0.03401
   7529.00       -0.02740
   7530.00       -0.02145
   7531.00       -0.01627
   7532.00       -0.01193
   7533.00       -0.00851
   7534.00       -0.00601
   7535.00       -0.00445
   7536.00       -0.00379
   7537.00       -0.00396
   7538.00       -0.00492
   7539.00       -0.00660
   7540.00       -0.00892
   7541.00       -0.01182
   7542.00       -0.01524
   7543.00       -0.01911
   7544.00       -0.02335
   7545.00       -0.02788
   7546.00       -0.03262
   7547.00       -0.03747
   7548.00       -0.04235
   7549.00       -0.04716
   7550.00       -0.05180
   7551.00       -0.05617
   7552.00       -0.06022
   7553.00       -0.06387
   7554.00       -0.06711
   7555.00       -0.06992
   7556.00       -0.07233
   7557.00       -0.07440
   7558.00       -0.07620
   7559.00       -0.07780
   7560.00       -0.07928
   7561.00       -0.08071
   7562.00       -0.08217
   7563.00       -0.08367
   7564.00       -0.08527
   7565.00       -0.08698
   7566.00       -0.08877
   7567.00       -0.09065
   7568.00       -0.09259
   7569.00       -0.09453
   7570.00       -0.09645
   7571.00       -0.09832
   7572.00       -0.10014
   7573.00       -0.10192
   7574.00       -0.10370
   7575.00       -0.10554
   7576.00       -0.10752
   7577.00       -0.10971
   7578.00       -0.11217
   7579.00       -0.11495
   7580.00       -0.11804
   7581.00       -0.12139
   7582.00       -0.12493
   7583.00       -0.12852
   7584.00       -0.13205
   7585.00       -0.13533
   7586.00       -0.13823
   7587.00       -0.14060
   7588.00       -0.14234
   7589.00       -0.14338
   7590.00       -0.14368
   7591.00       -0.14325
   7592.00       -0.14213
   7593.00       -0.14038
   7594.00       -0.13806
   7595.00       -0.13526
   7596.00       -0.13208
   7597.00       -0.12853
   7598.00       -0.12469
   7599.00       -0.12058
   7600.00       -0.11622
   7601.00       -0.11162
   7602.00       -0.10679
   7603.00       -0.10176
   7604.00       -0.09656
   7605.00       -0.09122
   7606.00       -0.08581
   7607.00       -0.08040
   7608.00       -0.07508
   7609.00       -0.06994
   7610.00       -0.06501
   7611.00       -0.06038
   7612.00       -0.05608
   7613.00       -0.05210
   7614.00       -0.04839
   7615.00       -0.04490
   7616.00       -0.04151
   7617.00       -0.03812
   7618.00       -0.03459
   7619.00       -0.03082
   7620.00       -0.02671
   7621.00       -0.02218
   7622.00       -0.01723
   7623.00       -0.01188
   7624.00       -0.00620
   7625.00       -0.00034
   7626.00        0.00562
   7627.00        0.01152
   7628.00        0.01719
   7629.00        0.02249
   7630.00        0.02728
   7631.00        0.03149
   7632.00        0.03502
   7633.00        0.03788
   7634.00        0.04008
   7635.00        0.04167
   7636.00        0.04273
   7637.00        0.04338
   7638.00        0.04371
   7639.00        0.04386
   7640.00        0.04392
   7641.00        0.04400
   7642.00        0.04416
   7643.00        0.04443
   7644.00        0.04483
   7645.00        0.04532
   7646.00        0.04583
   7647.00        0.04627
   7648.00        0.04654
   7649.00        0.04654
   7650.00        0.04616
   7651.00        0.04533
   7652.00        0.04402
   7653.00        0.04219
   7654.00        0.03990
   7655.00        0.03717
   7656.00        0.03410
   7657.00        0.03079
   7658.00        0.02734
   7659.00        0.02388
   7660.00        0.02050
   7661.00        0.01729
   7662.00        0.01432
   7663.00        0.01163
   7664.00        0.00923
   7665.00        0.00714
   7666.00        0.00532
   7667.00        0.00378
   7668.00        0.00249
   7669.00        0.00141
   7670.00        0.00054
   7671.00       -0.00015
   7672.00       -0.00068
   7673.00       -0.00107
   7674.00       -0.00134
   7675.00       -0.00152
   7676.00       -0.00163
   7677.00       -0.00171
   7678.00       -0.00178
   7679.00       -0.00190
   7680.00       -0.00209
   7681.00       -0.00238
   7682.00       -0.00281
   7683.00       -0.00336
   7684.00       -0.00406
   7685.00       -0.00486
   7686.00       -0.00575
   7687.00       -0.00667
   7688.00       -0.00756
   7689.00       -0.00836
   7690.00       -0.00899
   7691.00       -0.00942
   7692.00       -0.00958
   7693.00       -0.00946
   7694.00       -0.00906
   7695.00       -0.00838
   7696.00       -0.00746
   7697.00       -0.00635
   7698.00       -0.00510
   7699.00       -0.00376
   7700.00       -0.00240
   7701.00       -0.00107
   7702.00        0.00021
   7703.00        0.00139
   7704.00        0.00246
   7705.00        0.00340
   7706.00        0.00423
   7707.00        0.00495
   7708.00        0.00559
   7709.00        0.00615
   7710.00        0.00667
   7711.00        0.00717
   7712.00        0.00765
   7713.00        0.00812
   7714.00        0.00859
   7715.00        0.00903
   7716.00        0.00945
   7717.00        0.00983
   7718.00        0.01016
   7719.00        0.01044
   7720.00        0.01066
   7721.00        0.01082
   7722.00        0.01091
   7723.00        0.01095
   7724.00        0.01093
   7725.00        0.01087
   7726.00        0.01077
   7727.00        0.01065
   7728.00        0.01055
   7729.00        0.01049
   7730.00        0.01053
   7731.00        0.01071
   7732.00        0.01107
   7733.00        0.01166
   7734.00        0.01249
   7735.00        0.01357
   7736.00        0.01488
   7737.00        0.01640
   7738.00        0.01806
   7739.00        0.01982
   7740.00        0.02158
   7741.00        0.02329
   7742.00        0.02485
   7743.00        0.02623
   7744.00        0.02736
   7745.00        0.02820
   7746.00        0.02874
   7747.00        0.02895
   7748.00        0.02884
   7749.00        0.02841
   7750.00        0.02768
   7751.00        0.02666
   7752.00        0.02538
   7753.00        0.02387
   7754.00        0.02216
   7755.00        0.02031
   7756.00        0.01837
   7757.00        0.01640
   7758.00        0.01445
   7759.00        0.01261
   7760.00        0.01092
   7761.00        0.00946
   7762.00        0.00828
   7763.00        0.00740
   7764.00        0.00684
   7765.00        0.00657
   7766.00        0.00657
   7767.00        0.00677
   7768.00        0.00709
   7769.00        0.00745
   7770.00        0.00775
   7771.00        0.00792
   7772.00        0.00788
   7773.00        0.00757
   7774.00        0.00696
   7775.00        0.00601
   7776.00        0.00473
   7777.00        0.00312
   7778.00        0.00119
   7779.00       -0.00104
   7780.00       -0.00354
   7781.00       -0.00628
   7782.00       -0.00923
   7783.00       -0.01235
   7784.00       -0.01558
   7785.00       -0.01890
   7786.00       -0.02226
   7787.00       -0.02562
   7788.00       -0.02894
   7789.00       -0.03219
   7790.00       -0.03534
   7791.00       -0.03839
   7792.00       -0.04129
   7793.00       -0.04406
   7794.00       -0.04668
   7795.00       -0.04915
   7796.00       -0.05145
   7797.00       -0.05359
   7798.00       -0.05556
   7799.00       -0.05737
   7800.00       -0.05899
   7801.00       -0.06044
   7802.00       -0.06170
   7803.00       -0.06280
   7804.00       -0.06376
   7805.00       -0.06459
   7806.00       -0.06534
   7807.00       -0.06606
   7808.00       -0.06677
   7809.00       -0.06750
   7810.00       -0.06827
   7811.00       -0.06909
   7812.00       -0.06997
   7813.00       -0.07089
   7814.00       -0.07187
   7815.00       -0.07288
   7816.00       -0.07393
   7817.00       -0.07503
   7818.00       -0.07618
   7819.00       -0.07743
   7820.00       -0.07880
   7821.00       -0.08031
   7822.00       -0.08201
   7823.00       -0.08393
   7824.00       -0.08609
   7825.00       -0.08849
   7826.00       -0.09111
   7827.00       -0.09396
   7828.00       -0.09699
   7829.00       -0.10013
   7830.00       -0.10333
   7831.00       -0.10652
   7832.00       -0.10964
   7833.00       -0.11262
   7834.00       -0.11542
   7835.00       -0.11800
   7836.00       -0.12032
   7837.00       -0.12236
   7838.00       -0.12407
   7839.00       -0.12546
   7840.00       -0.12651
   7841.00       -0.12720
   7842.00       -0.12752
   7843.00       -0.12748
   7844.00       -0.12708
   7845.00       -0.12632
   7846.00       -0.12523
   7847.00       -0.12385
   7848.00       -0.12221
   7849.00       -0.12036
   7850.00       -0.11837
   7851.00       -0.11629
   7852.00       -0.11415
   7853.00       -0.11198
   7854.00       -0.10981
   7855.00       -0.10761
   7856.00       -0.10541
   7857.00       -0.10320
   7858.00       -0.10097
   7859.00       -0.09877
   7860.00       -0.09663
   7861.00       -0.09462
   7862.00       -0.09281
   7863.00       -0.09129
   7864.00       -0.09012
   7865.00       -0.08938
   7866.00       -0.08908
   7867.00       -0.08921
   7868.00       -0.08972
   7869.00       -0.09059
   7870.00       -0.09174
   7871.00       -0.09310
   7872.00       -0.09461
   7873.00       -0.09620
   7874.00       -0.09777
   7875.00       -0.09926
   7876.00       -0.10057
   7877.00       -0.10161
   7878.00       -0.10232
   7879.00       -0.10266
   7880.00       -0.10262
   7881.00       -0.10222
   7882.00       -0.10152
   7883.00       -0.10060
   7884.00       -0.09952
   7885.00       -0.09835
   7886.00       -0.09713
   7887.00       -0.09588
   7888.00       -0.09456
   7889.00       -0.09315
   7890.00       -0.09155
   7891.00       -0.08973
   7892.00       -0.08763
   7893.00       -0.08524
   7894.00       -0.08255
   7895.00       -0.07962
   7896.00       -0.07654
   7897.00       -0.07341
   7898.00       -0.07036
   7899.00       -0.06750
   7900.00       -0.06498
   7901.00       -0.06288
   7902.00       -0.06128
   7903.00       -0.06019
   7904.00       -0.05959
   7905.00       -0.05941
   7906.00       -0.05955
   7907.00       -0.05990
   7908.00       -0.06034
   7909.00       -0.06078
   7910.00       -0.06114
   7911.00       -0.06140
   7912.00       -0.06155
   7913.00       -0.06163
   7914.00       -0.06166
   7915.00       -0.06169
   7916.00       -0.06177
   7917.00       -0.06195
   7918.00       -0.06226
   7919.00       -0.06274
   7920.00       -0.06341
   7921.00       -0.06426
   7922.00       -0.06528
   7923.00       -0.06646
   7924.00       -0.06774
   7925.00       -0.06911
   7926.00       -0.07051
   7927.00       -0.07191
   7928.00       -0.07330
   7929.00       -0.07467
   7930.00       -0.07601
   7931.00       -0.07735
   7932.00       -0.07867
   7933.00       -0.08001
   7934.00       -0.08134
   7935.00       -0.08267
   7936.00       -0.08397
   7937.00       -0.08524
   7938.00       -0.08645
   7939.00       -0.08757
   7940.00       -0.08858
   7941.00       -0.08944
   7942.00       -0.09013
   7943.00       -0.09061
   7944.00       -0.09085
   7945.00       -0.09081
   7946.00       -0.09047
   7947.00       -0.08983
   7948.00       -0.08888
   7949.00       -0.08767
   7950.00       -0.08624
   7951.00       -0.08466
   7952.00       -0.08300
   7953.00       -0.08130
   7954.00       -0.07961
   7955.00       -0.07796
   7956.00       -0.07636
   7957.00       -0.07479
   7958.00       -0.07320
   7959.00       -0.07154
   7960.00       -0.06974
   7961.00       -0.06774
   7962.00       -0.06545
   7963.00       -0.06286
   7964.00       -0.05991
   7965.00       -0.05661
   7966.00       -0.05298
   7967.00       -0.04907
   7968.00       -0.04496
   7969.00       -0.04075
   7970.00       -0.03652
   7971.00       -0.03237
   7972.00       -0.02841
   7973.00       -0.02468
   7974.00       -0.02127
   7975.00       -0.01817
   7976.00       -0.01542
   7977.00       -0.01300
   7978.00       -0.01092
   7979.00       -0.00916
   7980.00       -0.00769
   7981.00       -0.00652
   7982.00       -0.00563
   7983.00       -0.00503
   7984.00       -0.00472
   7985.00       -0.00472
   7986.00       -0.00502
   7987.00       -0.00563
   7988.00       -0.00654
   7989.00       -0.00772
   7990.00       -0.00916
   7991.00       -0.01079
   7992.00       -0.01261
   7993.00       -0.01456
   7994.00       -0.01659
   7995.00       -0.01866
   7996.00       -0.02070
   7997.00       -0.02269
   7998.00       -0.02455
   7999.00       -0.02624
   8000.00       -0.02774
   8001.00       -0.02899
   8002.00       -0.03000
   8003.00       -0.03074
   8004.00       -0.03123
   8005.00       -0.03149
   8006.00       -0.03154
   8007.00       -0.03143
   8008.00       -0.03120
   8009.00       -0.03089
   8010.00       -0.03054
   8011.00       -0.03019
   8012.00       -0.02986
   8013.00       -0.02958
   8014.00       -0.02935
   8015.00       -0.02919
   8016.00       -0.02909
   8017.00       -0.02905
   8018.00       -0.02906
   8019.00       -0.02913
   8020.00       -0.02923
   8021.00       -0.02937
   8022.00       -0.02953
   8023.00       -0.02972
   8024.00       -0.02993
   8025.00       -0.03016
   8026.00       -0.03039
   8027.00       -0.03062
   8028.00       -0.03085
   8029.00       -0.03107
   8030.00       -0.03129
   8031.00       -0.03149
   8032.00       -0.03168
   8033.00       -0.03187
   8034.00       -0.03204
   8035.00       -0.03220
   8036.00       -0.03233
   8037.00       -0.03239
   8038.00       -0.03236
   8039.00       -0.03217
   8040.00       -0.03177
   8041.00       -0.03107
   8042.00       -0.03000
   8043.00       -0.02850
   8044.00       -0.02651
   8045.00       -0.02404
   8046.00       -0.02110
   8047.00       -0.01780
   8048.00       -0.01424
   8049.00       -0.01060
   8050.00       -0.00707
   8051.00       -0.00382
   8052.00       -0.00106
   8053.00        0.00111
   8054.00        0.00257
   8055.00        0.00331
   8056.00        0.00335
   8057.00        0.00280
   8058.00        0.00178
   8059.00        0.00047
   8060.00       -0.00097
   8061.00       -0.00237
   8062.00       -0.00360
   8063.00       -0.00459
   8064.00       -0.00529
   8065.00       -0.00573
   8066.00       -0.00596
   8067.00       -0.00608
   8068.00       -0.00619
   8069.00       -0.00638
   8070.00       -0.00676
   8071.00       -0.00738
   8072.00       -0.00832
   8073.00       -0.00958
   8074.00       -0.01118
   8075.00       -0.01308
   8076.00       -0.01526
   8077.00       -0.01766
   8078.00       -0.02023
   8079.00       -0.02289
   8080.00       -0.02557
   8081.00       -0.02819
   8082.00       -0.03071
   8083.00       -0.03306
   8084.00       -0.03523
   8085.00       -0.03718
   8086.00       -0.03891
   8087.00       -0.04042
   8088.00       -0.04171
   8089.00       -0.04280
   8090.00       -0.04370
   8091.00       -0.04444
   8092.00       -0.04504
   8093.00       -0.04552
   8094.00       -0.04590
   8095.00       -0.04619
   8096.00       -0.04639
   8097.00       -0.04652
   8098.00       -0.04659
   8099.00       -0.04660
   8100.00       -0.04655
   8101.00       -0.04646
   8102.00       -0.04634
   8103.00       -0.04617
   8104.00       -0.04596
   8105.00       -0.04572
   8106.00       -0.04543
   8107.00       -0.04508
   8108.00       -0.04467
   8109.00       -0.04418
   8110.00       -0.04359
   8111.00       -0.04290
   8112.00       -0.04207
   8113.00       -0.04106
   8114.00       -0.03986
   8115.00       -0.03840
   8116.00       -0.03665
   8117.00       -0.03456
   8118.00       -0.03212
   8119.00       -0.02931
   8120.00       -0.02617
   8121.00       -0.02279
   8122.00       -0.01927
   8123.00       -0.01577
   8124.00       -0.01245
   8125.00       -0.00951
   8126.00       -0.00712
   8127.00       -0.00542
   8128.00       -0.00450
   8129.00       -0.00437
   8130.00       -0.00501
   8131.00       -0.00627
   8132.00       -0.00799
   8133.00       -0.00995
   8134.00       -0.01191
   8135.00       -0.01366
   8136.00       -0.01499
   8137.00       -0.01578
   8138.00       -0.01595
   8139.00       -0.01550
   8140.00       -0.01448
   8141.00       -0.01301
   8142.00       -0.01124
   8143.00       -0.00931
   8144.00       -0.00739
   8145.00       -0.00562
   8146.00       -0.00411
   8147.00       -0.00295
   8148.00       -0.00217
   8149.00       -0.00179
   8150.00       -0.00179
   8151.00       -0.00213
   8152.00       -0.00275
   8153.00       -0.00361
   8154.00       -0.00463
   8155.00       -0.00578
   8156.00       -0.00701
   8157.00       -0.00830
   8158.00       -0.00963
   8159.00       -0.01100
   8160.00       -0.01241
   8161.00       -0.01386
   8162.00       -0.01538
   8163.00       -0.01699
   8164.00       -0.01870
   8165.00       -0.02055
   8166.00       -0.02257
   8167.00       -0.02477
   8168.00       -0.02715
   8169.00       -0.02972
   8170.00       -0.03247
   8171.00       -0.03538
   8172.00       -0.03839
   8173.00       -0.04148
   8174.00       -0.04459
   8175.00       -0.04765
   8176.00       -0.05061
   8177.00       -0.05340
   8178.00       -0.05598
   8179.00       -0.05827
   8180.00       -0.06024
   8181.00       -0.06185
   8182.00       -0.06308
   8183.00       -0.06389
   8184.00       -0.06427
   8185.00       -0.06422
   8186.00       -0.06376
   8187.00       -0.06290
   8188.00       -0.06167
   8189.00       -0.06013
   8190.00       -0.05833
   8191.00       -0.05633
   8192.00       -0.05421
   8193.00       -0.05205
   8194.00       -0.04992
   8195.00       -0.04793
   8196.00       -0.04615
   8197.00       -0.04467
   8198.00       -0.04354
   8199.00       -0.04279
   8200.00       -0.04246
   8201.00       -0.04254
   8202.00       -0.04298
   8203.00       -0.04374
   8204.00       -0.04471
   8205.00       -0.04580
   8206.00       -0.04687
   8207.00       -0.04777
   8208.00       -0.04838
   8209.00       -0.04858
   8210.00       -0.04828
   8211.00       -0.04742
   8212.00       -0.04600
   8213.00       -0.04404
   8214.00       -0.04163
   8215.00       -0.03888
   8216.00       -0.03594
   8217.00       -0.03296
   8218.00       -0.03009
   8219.00       -0.02741
   8220.00       -0.02504
   8221.00       -0.02300
   8222.00       -0.02127
   8223.00       -0.01981
   8224.00       -0.01851
   8225.00       -0.01728
   8226.00       -0.01599
   8227.00       -0.01452
   8228.00       -0.01278
   8229.00       -0.01070
   8230.00       -0.00823
   8231.00       -0.00540
   8232.00       -0.00221
   8233.00        0.00126
   8234.00        0.00497
   8235.00        0.00882
   8236.00        0.01277
   8237.00        0.01672
   8238.00        0.02065
   8239.00        0.02453
   8240.00        0.02831
   8241.00        0.03195
   8242.00        0.03544
   8243.00        0.03873
   8244.00        0.04183
   8245.00        0.04468
   8246.00        0.04727
   8247.00        0.04956
   8248.00        0.05156
   8249.00        0.05323
   8250.00        0.05456
   8251.00        0.05553
   8252.00        0.05610
   8253.00        0.05625
   8254.00        0.05596
   8255.00        0.05520
   8256.00        0.05393
   8257.00        0.05215
   8258.00        0.04981
   8259.00        0.04695
   8260.00        0.04357
   8261.00        0.03964
   8262.00        0.03525
   8263.00        0.03046
   8264.00        0.02527
   8265.00        0.01980
   8266.00        0.01412
   8267.00        0.00825
   8268.00        0.00231
   8269.00       -0.00366
   8270.00       -0.00958
   8271.00       -0.01539
   8272.00       -0.02111
   8273.00       -0.02664
   8274.00       -0.03188
   8275.00       -0.03677
   8276.00       -0.04124
   8277.00       -0.04520
   8278.00       -0.04857
   8279.00       -0.05128
   8280.00       -0.05328
   8281.00       -0.05453
   8282.00       -0.05507
   8283.00       -0.05494
   8284.00       -0.05427
   8285.00       -0.05321
   8286.00       -0.05194
   8287.00       -0.05060
   8288.00       -0.04940
   8289.00       -0.04848
   8290.00       -0.04796
   8291.00       -0.04792
   8292.00       -0.04841
   8293.00       -0.04943
   8294.00       -0.05093
   8295.00       -0.05293
   8296.00       -0.05534
   8297.00       -0.05812
   8298.00       -0.06122
   8299.00       -0.06459
   8300.00       -0.06817
   8301.00       -0.07191
   8302.00       -0.07582
   8303.00       -0.07981
   8304.00       -0.08393
   8305.00       -0.08808
   8306.00       -0.09228
   8307.00       -0.09644
   8308.00       -0.10052
   8309.00       -0.10445
   8310.00       -0.10805
   8311.00       -0.11121
   8312.00       -0.11377
   8313.00       -0.11554
   8314.00       -0.11637
   8315.00       -0.11613
   8316.00       -0.11476
   8317.00       -0.11220
   8318.00       -0.10856
   8319.00       -0.10394
   8320.00       -0.09858
   8321.00       -0.09274
   8322.00       -0.08662
   8323.00       -0.08058
   8324.00       -0.07481
   8325.00       -0.06955
   8326.00       -0.06492
   8327.00       -0.06099
   8328.00       -0.05771
   8329.00       -0.05511
   8330.00       -0.05304
   8331.00       -0.05135
   8332.00       -0.04991
   8333.00       -0.04857
   8334.00       -0.04723
   8335.00       -0.04579
   8336.00       -0.04422
   8337.00       -0.04254
   8338.00       -0.04083
   8339.00       -0.03916
   8340.00       -0.03762
   8341.00       -0.03629
   8342.00       -0.03525
   8343.00       -0.03454
   8344.00       -0.03421
   8345.00       -0.03425
   8346.00       -0.03471
   8347.00       -0.03561
   8348.00       -0.03698
   8349.00       -0.03887
   8350.00       -0.04125
   8351.00       -0.04418
   8352.00       -0.04761
   8353.00       -0.05143
   8354.00       -0.05556
   8355.00       -0.05984
   8356.00       -0.06416
   8357.00       -0.06833
   8358.00       -0.07230
   8359.00       -0.07594
   8360.00       -0.07928
   8361.00       -0.08233
   8362.00       -0.08514
   8363.00       -0.08784
   8364.00       -0.09051
   8365.00       -0.09331
   8366.00       -0.09631
   8367.00       -0.09953
   8368.00       -0.10302
   8369.00       -0.10670
   8370.00       -0.11049
   8371.00       -0.11425
   8372.00       -0.11788
   8373.00       -0.12120
   8374.00       -0.12416
   8375.00       -0.12664
   8376.00       -0.12858
   8377.00       -0.12999
   8378.00       -0.13088
   8379.00       -0.13130
   8380.00       -0.13129
   8381.00       -0.13087
   8382.00       -0.13007
   8383.00       -0.12888
   8384.00       -0.12728
   8385.00       -0.12521
   8386.00       -0.12265
   8387.00       -0.11953
   8388.00       -0.11584
   8389.00       -0.11154
   8390.00       -0.10666
   8391.00       -0.10127
   8392.00       -0.09545
   8393.00       -0.08930
   8394.00       -0.08295
   8395.00       -0.07656
   8396.00       -0.07028
   8397.00       -0.06425
   8398.00       -0.05861
   8399.00       -0.05340
   8400.00       -0.04872
   8401.00       -0.04459
   8402.00       -0.04097
   8403.00       -0.03782
   8404.00       -0.03505
   8405.00       -0.03261
   8406.00       -0.03037
   8407.00       -0.02825
   8408.00       -0.02619
   8409.00       -0.02412
   8410.00       -0.02200
   8411.00       -0.01985
   8412.00       -0.01769
   8413.00       -0.01558
   8414.00       -0.01355
   8415.00       -0.01169
   8416.00       -0.01005
   8417.00       -0.00869
   8418.00       -0.00766
   8419.00       -0.00695
   8420.00       -0.00658
   8421.00       -0.00649
   8422.00       -0.00665
   8423.00       -0.00701
   8424.00       -0.00750
   8425.00       -0.00808
   8426.00       -0.00870
   8427.00       -0.00935
   8428.00       -0.00999
   8429.00       -0.01062
   8430.00       -0.01125
   8431.00       -0.01189
   8432.00       -0.01255
   8433.00       -0.01324
   8434.00       -0.01395
   8435.00       -0.01467
   8436.00       -0.01539
   8437.00       -0.01608
   8438.00       -0.01673
   8439.00       -0.01734
   8440.00       -0.01792
   8441.00       -0.01852
   8442.00       -0.01919
   8443.00       -0.01999
   8444.00       -0.02097
   8445.00       -0.02220
   8446.00       -0.02369
   8447.00       -0.02545
   8448.00       -0.02744
   8449.00       -0.02961
   8450.00       -0.03192
   8451.00       -0.03428
   8452.00       -0.03658
   8453.00       -0.03877
   8454.00       -0.04074
   8455.00       -0.04246
   8456.00       -0.04387
   8457.00       -0.04495
   8458.00       -0.04570
   8459.00       -0.04613
   8460.00       -0.04625
   8461.00       -0.04608
   8462.00       -0.04566
   8463.00       -0.04504
   8464.00       -0.04424
   8465.00       -0.04332
   8466.00       -0.04235
   8467.00       -0.04137
   8468.00       -0.04044
   8469.00       -0.03961
   8470.00       -0.03891
   8471.00       -0.03834
   8472.00       -0.03783
   8473.00       -0.03730
   8474.00       -0.03658
   8475.00       -0.03548
   8476.00       -0.03379
   8477.00       -0.03133
   8478.00       -0.02791
   8479.00       -0.02345
   8480.00       -0.01791
   8481.00       -0.01141
   8482.00       -0.00410
   8483.00        0.00379
   8484.00        0.01187
   8485.00        0.01991
   8486.00        0.02758
   8487.00        0.03467
   8488.00        0.04105
   8489.00        0.04665
   8490.00        0.05157
   8491.00        0.05598
   8492.00        0.06011
   8493.00        0.06414
   8494.00        0.06836
   8495.00        0.07294
   8496.00        0.07801
   8497.00        0.08359
   8498.00        0.08961
   8499.00        0.09596
   8500.00        0.10243
   8501.00        0.10885
   8502.00        0.11497
   8503.00        0.12061
   8504.00        0.12560
   8505.00        0.12983
   8506.00        0.13329
   8507.00        0.13593
   8508.00        0.13780
   8509.00        0.13902
   8510.00        0.13970
   8511.00        0.13997
   8512.00        0.13996
   8513.00        0.13980
   8514.00        0.13960
   8515.00        0.13944
   8516.00        0.13937
   8517.00        0.13942
   8518.00        0.13959
   8519.00        0.13987
   8520.00        0.14021
   8521.00        0.14059
   8522.00        0.14095
   8523.00        0.14125
   8524.00        0.14146
   8525.00        0.14155
   8526.00        0.14151
   8527.00        0.14131
   8528.00        0.14095
   8529.00        0.14041
   8530.00        0.13969
   8531.00        0.13875
   8532.00        0.13757
   8533.00        0.13614
   8534.00        0.13438
   8535.00        0.13226
   8536.00        0.12976
   8537.00        0.12682
   8538.00        0.12343
   8539.00        0.11963
   8540.00        0.11541
   8541.00        0.11089
   8542.00        0.10612
   8543.00        0.10121
   8544.00        0.09631
   8545.00        0.09147
   8546.00        0.08692
   8547.00        0.08271
   8548.00        0.07898
   8549.00        0.07578
   8550.00        0.07314
   8551.00        0.07106
   8552.00        0.06950
   8553.00        0.06838
   8554.00        0.06759
   8555.00        0.06699
   8556.00        0.06644
   8557.00        0.06580
   8558.00        0.06495
   8559.00        0.06382
   8560.00        0.06238
   8561.00        0.06063
   8562.00        0.05867
   8563.00        0.05658
   8564.00        0.05452
   8565.00        0.05260
   8566.00        0.05094
   8567.00        0.04962
   8568.00        0.04870
   8569.00        0.04813
   8570.00        0.04789
   8571.00        0.04787
   8572.00        0.04795
   8573.00        0.04801
   8574.00        0.04795
   8575.00        0.04769
   8576.00        0.04720
   8577.00        0.04648
   8578.00        0.04556
   8579.00        0.04451
   8580.00        0.04340
   8581.00        0.04231
   8582.00        0.04131
   8583.00        0.04043
   8584.00        0.03972
   8585.00        0.03918
   8586.00        0.03879
   8587.00        0.03853
   8588.00        0.03837
   8589.00        0.03831
   8590.00        0.03831
   8591.00        0.03838
   8592.00        0.03851
   8593.00        0.03873
   8594.00        0.03904
   8595.00        0.03946
   8596.00        0.04001
   8597.00        0.04067
   8598.00        0.04143
   8599.00        0.04225
   8600.00        0.04311
   8601.00        0.04394
   8602.00        0.04471
   8603.00        0.04538
   8604.00        0.04590
   8605.00        0.04626
   8606.00        0.04645
   8607.00        0.04647
   8608.00        0.04632
   8609.00        0.04600
   8610.00        0.04551
   8611.00        0.04486
   8612.00        0.04401
   8613.00        0.04296
   8614.00        0.04169
   8615.00        0.04021
   8616.00        0.03849
   8617.00        0.03658
   8618.00        0.03449
   8619.00        0.03227
   8620.00        0.02994
   8621.00        0.02754
   8622.00        0.02506
   8623.00        0.02252
   8624.00        0.01990
   8625.00        0.01715
   8626.00        0.01424
   8627.00        0.01114
   8628.00        0.00780
   8629.00        0.00423
   8630.00        0.00042
   8631.00       -0.00357
   8632.00       -0.00769
   8633.00       -0.01184
   8634.00       -0.01594
   8635.00       -0.01988
   8636.00       -0.02356
   8637.00       -0.02689
   8638.00       -0.02980
   8639.00       -0.03232
   8640.00       -0.03442
   8641.00       -0.03614
   8642.00       -0.03752
   8643.00       -0.03864
   8644.00       -0.03957
   8645.00       -0.04038
   8646.00       -0.04110
   8647.00       -0.04177
   8648.00       -0.04240
   8649.00       -0.04298
   8650.00       -0.04348
   8651.00       -0.04387
   8652.00       -0.04411
   8653.00       -0.04413
   8654.00       -0.04388
   8655.00       -0.04331
   8656.00       -0.04238
   8657.00       -0.04104
   8658.00       -0.03930
   8659.00       -0.03716
   8660.00       -0.03472
   8661.00       -0.03205
   8662.00       -0.02926
   8663.00       -0.02651
   8664.00       -0.02393
   8665.00       -0.02173
   8666.00       -0.01999
   8667.00       -0.01885
   8668.00       -0.01832
   8669.00       -0.01842
   8670.00       -0.01908
   8671.00       -0.02021
   8672.00       -0.02164
   8673.00       -0.02325
   8674.00       -0.02488
   8675.00       -0.02639
   8676.00       -0.02768
   8677.00       -0.02869
   8678.00       -0.02942
   8679.00       -0.02988
   8680.00       -0.03015
   8681.00       -0.03031
   8682.00       -0.03048
   8683.00       -0.03077
   8684.00       -0.03127
   8685.00       -0.03207
   8686.00       -0.03321
   8687.00       -0.03473
   8688.00       -0.03661
   8689.00       -0.03882
   8690.00       -0.04127
   8691.00       -0.04391
   8692.00       -0.04660
   8693.00       -0.04923
   8694.00       -0.05174
   8695.00       -0.05398
   8696.00       -0.05590
   8697.00       -0.05743
   8698.00       -0.05852
   8699.00       -0.05917
   8700.00       -0.05941
   8701.00       -0.05928
   8702.00       -0.05884
   8703.00       -0.05820
   8704.00       -0.05745
   8705.00       -0.05667
   8706.00       -0.05594
   8707.00       -0.05532
   8708.00       -0.05482
   8709.00       -0.05446
   8710.00       -0.05421
   8711.00       -0.05404
   8712.00       -0.05392
   8713.00       -0.05381
   8714.00       -0.05368
   8715.00       -0.05350
   8716.00       -0.05326
   8717.00       -0.05293
   8718.00       -0.05252
   8719.00       -0.05202
   8720.00       -0.05143
   8721.00       -0.05078
   8722.00       -0.05010
   8723.00       -0.04943
   8724.00       -0.04882
   8725.00       -0.04830
   8726.00       -0.04790
   8727.00       -0.04763
   8728.00       -0.04747
   8729.00       -0.04740
   8730.00       -0.04733
   8731.00       -0.04718
   8732.00       -0.04682
   8733.00       -0.04616
   8734.00       -0.04511
   8735.00       -0.04360
   8736.00       -0.04164
   8737.00       -0.03924
   8738.00       -0.03649
   8739.00       -0.03354
   8740.00       -0.03051
   8741.00       -0.02757
   8742.00       -0.02482
   8743.00       -0.02238
   8744.00       -0.02031
   8745.00       -0.01862
   8746.00       -0.01725
   8747.00       -0.01611
   8748.00       -0.01507
   8749.00       -0.01401
   8750.00       -0.01284
   8751.00       -0.01147
   8752.00       -0.00987
   8753.00       -0.00808
   8754.00       -0.00611
   8755.00       -0.00408
   8756.00       -0.00207
   8757.00       -0.00018
   8758.00        0.00147
   8759.00        0.00283
   8760.00        0.00383
   8761.00        0.00443
   8762.00        0.00464
   8763.00        0.00444
   8764.00        0.00385
   8765.00        0.00290
   8766.00        0.00161
   8767.00        0.00000
   8768.00       -0.00189
   8769.00       -0.00403
   8770.00       -0.00642
   8771.00       -0.00900
   8772.00       -0.01171
   8773.00       -0.01454
   8774.00       -0.01743
   8775.00       -0.02031
   8776.00       -0.02318
   8777.00       -0.02599
   8778.00       -0.02874
   8779.00       -0.03143
   8780.00       -0.03407
   8781.00       -0.03667
   8782.00       -0.03928
   8783.00       -0.04190
   8784.00       -0.04455
   8785.00       -0.04721
   8786.00       -0.04982
   8787.00       -0.05236
   8788.00       -0.05475
   8789.00       -0.05693
   8790.00       -0.05886
   8791.00       -0.06050
   8792.00       -0.06183
   8793.00       -0.06286
   8794.00       -0.06362
   8795.00       -0.06414
   8796.00       -0.06445
   8797.00       -0.06461
   8798.00       -0.06464
   8799.00       -0.06456
   8800.00       -0.06438
   8801.00       -0.06410
   8802.00       -0.06370
   8803.00       -0.06319
   8804.00       -0.06253
   8805.00       -0.06171
   8806.00       -0.06072
   8807.00       -0.05952
   8808.00       -0.05809
   8809.00       -0.05640
   8810.00       -0.05439
   8811.00       -0.05204
   8812.00       -0.04929
   8813.00       -0.04607
   8814.00       -0.04237
   8815.00       -0.03825
   8816.00       -0.03369
   8817.00       -0.02881
   8818.00       -0.02372
   8819.00       -0.01861
   8820.00       -0.01364
   8821.00       -0.00896
   8822.00       -0.00470
   8823.00       -0.00098
   8824.00        0.00222
   8825.00        0.00487
   8826.00        0.00708
   8827.00        0.00898
   8828.00        0.01072
   8829.00        0.01247
   8830.00        0.01438
   8831.00        0.01657
   8832.00        0.01915
   8833.00        0.02212
   8834.00        0.02547
   8835.00        0.02910
   8836.00        0.03295
   8837.00        0.03688
   8838.00        0.04072
   8839.00        0.04438
   8840.00        0.04773
   8841.00        0.05068
   8842.00        0.05322
   8843.00        0.05527
   8844.00        0.05689
   8845.00        0.05811
   8846.00        0.05897
   8847.00        0.05955
   8848.00        0.05988
   8849.00        0.06002
   8850.00        0.06003
   8851.00        0.05997
   8852.00        0.05987
   8853.00        0.05979
   8854.00        0.05977
   8855.00        0.05984
   8856.00        0.06002
   8857.00        0.06034
   8858.00        0.06079
   8859.00        0.06139
   8860.00        0.06212
   8861.00        0.06298
   8862.00        0.06395
   8863.00        0.06502
   8864.00        0.06616
   8865.00        0.06736
   8866.00        0.06859
   8867.00        0.06984
   8868.00        0.07110
   8869.00        0.07234
   8870.00        0.07354
   8871.00        0.07468
   8872.00        0.07573
   8873.00        0.07666
   8874.00        0.07744
   8875.00        0.07802
   8876.00        0.07838
   8877.00        0.07847
   8878.00        0.07824
   8879.00        0.07768
   8880.00        0.07676
   8881.00        0.07547
   8882.00        0.07382
   8883.00        0.07184
   8884.00        0.06956
   8885.00        0.06703
   8886.00        0.06431
   8887.00        0.06149
   8888.00        0.05863
   8889.00        0.05577
   8890.00        0.05301
   8891.00        0.05042
   8892.00        0.04801
   8893.00        0.04583
   8894.00        0.04391
   8895.00        0.04227
   8896.00        0.04091
   8897.00        0.03986
   8898.00        0.03914
   8899.00        0.03876
   8900.00        0.03874
   8901.00        0.03908
   8902.00        0.03977
   8903.00        0.04076
   8904.00        0.04203
   8905.00        0.04347
   8906.00        0.04499
   8907.00        0.04648
   8908.00        0.04783
   8909.00        0.04894
   8910.00        0.04971
   8911.00        0.05009
   8912.00        0.05005
   8913.00        0.04961
   8914.00        0.04880
   8915.00        0.04769
   8916.00        0.04638
   8917.00        0.04495
   8918.00        0.04348
   8919.00        0.04207
   8920.00        0.04077
   8921.00        0.03960
   8922.00        0.03860
   8923.00        0.03776
   8924.00        0.03706
   8925.00        0.03647
   8926.00        0.03598
   8927.00        0.03554
   8928.00        0.03515
   8929.00        0.03479
   8930.00        0.03447
   8931.00        0.03420
   8932.00        0.03399
   8933.00        0.03384
   8934.00        0.03375
   8935.00        0.03371
   8936.00        0.03369
   8937.00        0.03364
   8938.00        0.03352
   8939.00        0.03329
   8940.00        0.03291
   8941.00        0.03236
   8942.00        0.03165
   8943.00        0.03082
   8944.00        0.02992
   8945.00        0.02905
   8946.00        0.02827
   8947.00        0.02767
   8948.00        0.02730
   8949.00        0.02719
   8950.00        0.02735
   8951.00        0.02774
   8952.00        0.02830
   8953.00        0.02896
   8954.00        0.02961
   8955.00        0.03017
   8956.00        0.03058
   8957.00        0.03078
   8958.00        0.03075
   8959.00        0.03053
   8960.00        0.03017
   8961.00        0.02974
   8962.00        0.02934
   8963.00        0.02906
   8964.00        0.02898
   8965.00        0.02918
   8966.00        0.02970
   8967.00        0.03057
   8968.00        0.03177
   8969.00        0.03324
   8970.00        0.03497
   8971.00        0.03685
   8972.00        0.03879
   8973.00        0.04073
   8974.00        0.04255
   8975.00        0.04418
   8976.00        0.04555
   8977.00        0.04661
   8978.00        0.04731
   8979.00        0.04764
   8980.00        0.04759
   8981.00        0.04720
   8982.00        0.04650
   8983.00        0.04557
   8984.00        0.04449
   8985.00        0.04335
   8986.00        0.04223
   8987.00        0.04120
   8988.00        0.04031
   8989.00        0.03960
   8990.00        0.03905
   8991.00        0.03866
   8992.00        0.03838
   8993.00        0.03817
   8994.00        0.03801
   8995.00        0.03785
   8996.00        0.03770
   8997.00        0.03754
   8998.00        0.03739
   8999.00        0.03730
   9000.00        0.03727
