# Supplementary material for: The near-field tsunami generated by the 15 January 2022 eruption of the Hunga Tonga-Hunga Ha’apai volcano and its impact on Tongatapu, Tonga
Source: Sci Rep. 2022 Sep 7;12:15187. doi: 10.1038/s41598-022-19486-w (PMC9452557; doi:10.1038/s41598-022-19486-w)
Supplement: Supplementary file 5 — Supplementary Information 5. [file 41598_2022_19486_MOESM5_ESM.zip › Output-Point_050R3.txt]

      0.00        0.00000
      1.00        0.00000
      2.00        0.00000
      3.00        0.00000
      4.00        0.00000
      5.00        0.00000
      6.00        0.00000
      7.00        0.00000
      8.00        0.00000
      9.00        0.00000
     10.00        0.00000
     11.00        0.00000
     12.00        0.00000
     13.00        0.00000
     14.00        0.00000
     15.00        0.00000
     16.00        0.00000
     17.00        0.00000
     18.00        0.00000
     19.00        0.00000
     20.00        0.00000
     21.00        0.00000
     22.00        0.00000
     23.00        0.00000
     24.00        0.00000
     25.00        0.00000
     26.00        0.00000
     27.00        0.00000
     28.00        0.00000
     29.00        0.00000
     30.00        0.00000
     31.00        0.00000
     32.00        0.00000
     33.00        0.00000
     34.00        0.00000
     35.00        0.00000
     36.00        0.00000
     37.00        0.00000
     38.00        0.00000
     39.00        0.00000
     40.00        0.00000
     41.00        0.00000
     42.00        0.00000
     43.00        0.00000
     44.00        0.00000
     45.00        0.00000
     46.00        0.00000
     47.00        0.00000
     48.00        0.00000
     49.00        0.00000
     50.00        0.00000
     51.00        0.00000
     52.00        0.00000
     53.00        0.00000
     54.00        0.00000
     55.00        0.00000
     56.00        0.00000
     57.00        0.00000
     58.00        0.00000
     59.00        0.00000
     60.00        0.00000
     61.00        0.00000
     62.00        0.00000
     63.00        0.00000
     64.00        0.00000
     65.00        0.00000
     66.00        0.00000
     67.00        0.00000
     68.00        0.00000
     69.00        0.00000
     70.00        0.00000
     71.00        0.00000
     72.00        0.00000
     73.00        0.00000
     74.00        0.00000
     75.00        0.00000
     76.00        0.00000
     77.00        0.00000
     78.00        0.00000
     79.00        0.00000
     80.00        0.00000
     81.00        0.00000
     82.00        0.00000
     83.00        0.00000
     84.00        0.00000
     85.00        0.00000
     86.00        0.00000
     87.00        0.00000
     88.00        0.00000
     89.00        0.00000
     90.00        0.00000
     91.00        0.00000
     92.00        0.00000
     93.00        0.00000
     94.00        0.00000
     95.00        0.00000
     96.00        0.00000
     97.00        0.00000
     98.00        0.00000
     99.00        0.00000
    100.00        0.00000
    101.00        0.00000
    102.00        0.00000
    103.00        0.00000
    104.00        0.00000
    105.00        0.00000
    106.00        0.00000
    107.00        0.00000
    108.00        0.00000
    109.00        0.00000
    110.00        0.00000
    111.00        0.00000
    112.00        0.00000
    113.00        0.00000
    114.00        0.00000
    115.00        0.00000
    116.00        0.00000
    117.00        0.00000
    118.00        0.00000
    119.00        0.00000
    120.00        0.00000
    121.00        0.00000
    122.00        0.00000
    123.00        0.00000
    124.00        0.00000
    125.00        0.00000
    126.00        0.00000
    127.00        0.00000
    128.00        0.00000
    129.00        0.00000
    130.00        0.00000
    131.00        0.00000
    132.00        0.00000
    133.00        0.00000
    134.00        0.00000
    135.00        0.00000
    136.00        0.00000
    137.00        0.00000
    138.00        0.00000
    139.00        0.00000
    140.00        0.00000
    141.00        0.00000
    142.00        0.00000
    143.00        0.00000
    144.00        0.00000
    145.00        0.00000
    146.00        0.00000
    147.00        0.00000
    148.00        0.00000
    149.00        0.00000
    150.00        0.00000
    151.00        0.00000
    152.00        0.00000
    153.00        0.00000
    154.00        0.00000
    155.00        0.00000
    156.00        0.00000
    157.00        0.00000
    158.00        0.00000
    159.00        0.00000
    160.00        0.00000
    161.00        0.00000
    162.00        0.00000
    163.00        0.00000
    164.00        0.00000
    165.00        0.00000
    166.00        0.00000
    167.00        0.00000
    168.00        0.00000
    169.00        0.00000
    170.00        0.00000
    171.00        0.00000
    172.00        0.00000
    173.00        0.00000
    174.00        0.00000
    175.00        0.00000
    176.00        0.00000
    177.00        0.00000
    178.00        0.00000
    179.00        0.00000
    180.00        0.00000
    181.00        0.00000
    182.00        0.00000
    183.00        0.00000
    184.00        0.00000
    185.00        0.00000
    186.00        0.00000
    187.00        0.00000
    188.00        0.00000
    189.00        0.00000
    190.00        0.00000
    191.00        0.00000
    192.00        0.00000
    193.00        0.00000
    194.00        0.00000
    195.00        0.00000
    196.00        0.00000
    197.00        0.00000
    198.00        0.00000
    199.00        0.00000
    200.00        0.00000
    201.00        0.00000
    202.00        0.00000
    203.00        0.00000
    204.00        0.00000
    205.00        0.00000
    206.00        0.00000
    207.00        0.00000
    208.00        0.00000
    209.00        0.00000
    210.00        0.00000
    211.00        0.00000
    212.00        0.00000
    213.00        0.00000
    214.00        0.00000
    215.00        0.00000
    216.00        0.00000
    217.00        0.00000
    218.00        0.00000
    219.00        0.00000
    220.00        0.00000
    221.00        0.00000
    222.00        0.00000
    223.00        0.00000
    224.00        0.00000
    225.00        0.00000
    226.00        0.00000
    227.00        0.00000
    228.00        0.00000
    229.00        0.00000
    230.00        0.00000
    231.00        0.00000
    232.00        0.00000
    233.00        0.00000
    234.00        0.00000
    235.00        0.00000
    236.00        0.00000
    237.00        0.00000
    238.00        0.00000
    239.00        0.00000
    240.00        0.00000
    241.00        0.00000
    242.00        0.00000
    243.00        0.00000
    244.00        0.00000
    245.00        0.00000
    246.00        0.00000
    247.00        0.00000
    248.00        0.00000
    249.00        0.00000
    250.00        0.00000
    251.00        0.00000
    252.00        0.00000
    253.00        0.00000
    254.00        0.00000
    255.00        0.00000
    256.00        0.00000
    257.00        0.00000
    258.00        0.00000
    259.00        0.00000
    260.00        0.00000
    261.00        0.00000
    262.00        0.00000
    263.00        0.00000
    264.00        0.00000
    265.00        0.00000
    266.00        0.00000
    267.00        0.00000
    268.00        0.00000
    269.00        0.00000
    270.00        0.00000
    271.00        0.00000
    272.00        0.00000
    273.00        0.00000
    274.00        0.00000
    275.00        0.00000
    276.00        0.00000
    277.00        0.00000
    278.00        0.00000
    279.00        0.00000
    280.00        0.00000
    281.00        0.00000
    282.00        0.00000
    283.00        0.00000
    284.00        0.00000
    285.00        0.00000
    286.00        0.00000
    287.00        0.00000
    288.00        0.00000
    289.00        0.00000
    290.00        0.00000
    291.00        0.00000
    292.00        0.00000
    293.00        0.00000
    294.00        0.00000
    295.00        0.00000
    296.00        0.00000
    297.00        0.00000
    298.00        0.00000
    299.00        0.00000
    300.00        0.00000
    301.00        0.00000
    302.00        0.00000
    303.00        0.00000
    304.00        0.00000
    305.00        0.00000
    306.00        0.00000
    307.00        0.00000
    308.00        0.00000
    309.00        0.00000
    310.00        0.00000
    311.00        0.00000
    312.00        0.00000
    313.00        0.00000
    314.00        0.00000
    315.00        0.00000
    316.00        0.00000
    317.00        0.00000
    318.00        0.00000
    319.00        0.00000
    320.00        0.00000
    321.00        0.00000
    322.00        0.00000
    323.00        0.00000
    324.00        0.00000
    325.00        0.00000
    326.00        0.00000
    327.00        0.00000
    328.00        0.00000
    329.00        0.00000
    330.00        0.00000
    331.00        0.00000
    332.00        0.00000
    333.00        0.00000
    334.00        0.00000
    335.00        0.00000
    336.00        0.00000
    337.00        0.00000
    338.00        0.00000
    339.00        0.00000
    340.00        0.00000
    341.00        0.00000
    342.00        0.00000
    343.00        0.00000
    344.00        0.00000
    345.00        0.00000
    346.00        0.00000
    347.00        0.00000
    348.00        0.00000
    349.00        0.00000
    350.00        0.00000
    351.00        0.00000
    352.00        0.00000
    353.00        0.00000
    354.00        0.00000
    355.00        0.00000
    356.00        0.00000
    357.00        0.00000
    358.00        0.00000
    359.00        0.00000
    360.00        0.00000
    361.00        0.00000
    362.00        0.00000
    363.00        0.00000
    364.00        0.00000
    365.00        0.00000
    366.00        0.00000
    367.00        0.00000
    368.00        0.00000
    369.00        0.00000
    370.00        0.00000
    371.00        0.00000
    372.00        0.00000
    373.00        0.00000
    374.00        0.00000
    375.00        0.00000
    376.00        0.00000
    377.00        0.00000
    378.00        0.00000
    379.00        0.00000
    380.00        0.00000
    381.00        0.00000
    382.00        0.00000
    383.00        0.00000
    384.00        0.00000
    385.00        0.00000
    386.00        0.00000
    387.00        0.00000
    388.00        0.00000
    389.00        0.00000
    390.00        0.00000
    391.00        0.00000
    392.00        0.00000
    393.00        0.00000
    394.00        0.00000
    395.00        0.00000
    396.00        0.00000
    397.00        0.00000
    398.00        0.00000
    399.00        0.00000
    400.00        0.00000
    401.00        0.00000
    402.00        0.00000
    403.00        0.00000
    404.00        0.00000
    405.00        0.00000
    406.00        0.00000
    407.00        0.00000
    408.00        0.00000
    409.00        0.00000
    410.00        0.00000
    411.00        0.00000
    412.00        0.00000
    413.00        0.00000
    414.00        0.00000
    415.00        0.00000
    416.00        0.00000
    417.00        0.00000
    418.00        0.00000
    419.00        0.00000
    420.00        0.00000
    421.00        0.00000
    422.00        0.00000
    423.00        0.00000
    424.00        0.00000
    425.00        0.00000
    426.00        0.00000
    427.00        0.00000
    428.00        0.00000
    429.00        0.00000
    430.00        0.00000
    431.00        0.00000
    432.00        0.00000
    433.00        0.00000
    434.00        0.00000
    435.00        0.00000
    436.00        0.00000
    437.00        0.00000
    438.00        0.00000
    439.00        0.00000
    440.00        0.00000
    441.00        0.00000
    442.00        0.00000
    443.00        0.00000
    444.00        0.00000
    445.00        0.00000
    446.00        0.00000
    447.00        0.00000
    448.00        0.00000
    449.00        0.00000
    450.00        0.00000
    451.00        0.00000
    452.00        0.00000
    453.00        0.00000
    454.00        0.00000
    455.00        0.00000
    456.00        0.00000
    457.00        0.00000
    458.00        0.00000
    459.00        0.00000
    460.00        0.00000
    461.00        0.00000
    462.00        0.00000
    463.00        0.00000
    464.00        0.00000
    465.00        0.00000
    466.00        0.00000
    467.00        0.00000
    468.00        0.00000
    469.00        0.00000
    470.00        0.00000
    471.00        0.00000
    472.00        0.00000
    473.00        0.00000
    474.00        0.00000
    475.00        0.00000
    476.00        0.00000
    477.00        0.00000
    478.00        0.00000
    479.00        0.00000
    480.00        0.00000
    481.00        0.00000
    482.00        0.00000
    483.00        0.00000
    484.00        0.00000
    485.00        0.00000
    486.00        0.00000
    487.00        0.00000
    488.00        0.00000
    489.00        0.00000
    490.00        0.00000
    491.00        0.00000
    492.00        0.00000
    493.00        0.00000
    494.00        0.00000
    495.00        0.00000
    496.00        0.00000
    497.00        0.00000
    498.00        0.00000
    499.00        0.00000
    500.00        0.00000
    501.00        0.00000
    502.00        0.00000
    503.00        0.00000
    504.00        0.00000
    505.00        0.00000
    506.00        0.00000
    507.00        0.00000
    508.00        0.00000
    509.00        0.00000
    510.00        0.00000
    511.00        0.00000
    512.00        0.00000
    513.00        0.00000
    514.00        0.00000
    515.00        0.00000
    516.00        0.00000
    517.00        0.00000
    518.00        0.00000
    519.00        0.00000
    520.00        0.00000
    521.00        0.00000
    522.00        0.00000
    523.00        0.00000
    524.00        0.00000
    525.00        0.00000
    526.00        0.00000
    527.00        0.00000
    528.00        0.00000
    529.00        0.00000
    530.00        0.00000
    531.00        0.00000
    532.00        0.00000
    533.00        0.00000
    534.00        0.00000
    535.00        0.00000
    536.00        0.00000
    537.00        0.00000
    538.00        0.00000
    539.00        0.00000
    540.00        0.00000
    541.00        0.00000
    542.00        0.00000
    543.00        0.00000
    544.00        0.00000
    545.00        0.00000
    546.00        0.00000
    547.00        0.00000
    548.00        0.00000
    549.00        0.00000
    550.00        0.00000
    551.00        0.00000
    552.00        0.00000
    553.00        0.00000
    554.00        0.00000
    555.00        0.00000
    556.00        0.00000
    557.00        0.00000
    558.00        0.00000
    559.00        0.00000
    560.00        0.00000
    561.00        0.00000
    562.00        0.00000
    563.00        0.00000
    564.00        0.00000
    565.00        0.00000
    566.00        0.00000
    567.00        0.00000
    568.00        0.00000
    569.00        0.00000
    570.00        0.00000
    571.00        0.00000
    572.00        0.00000
    573.00        0.00000
    574.00        0.00000
    575.00        0.00000
    576.00        0.00000
    577.00        0.00000
    578.00        0.00000
    579.00        0.00000
    580.00        0.00000
    581.00        0.00000
    582.00        0.00000
    583.00        0.00000
    584.00        0.00000
    585.00        0.00000
    586.00        0.00000
    587.00        0.00000
    588.00        0.00000
    589.00        0.00000
    590.00        0.00000
    591.00        0.00000
    592.00        0.00000
    593.00        0.00000
    594.00        0.00000
    595.00        0.00000
    596.00        0.00000
    597.00        0.00000
    598.00        0.00000
    599.00        0.00000
    600.00        0.00000
    601.00        0.00000
    602.00        0.00000
    603.00        0.00000
    604.00        0.00000
    605.00        0.00000
    606.00        0.00000
    607.00        0.00000
    608.00        0.00000
    609.00        0.00000
    610.00        0.00000
    611.00        0.00000
    612.00        0.00000
    613.00        0.00000
    614.00        0.00000
    615.00        0.00000
    616.00        0.00000
    617.00        0.00000
    618.00        0.00000
    619.00        0.00000
    620.00        0.00000
    621.00        0.00000
    622.00        0.00000
    623.00        0.00000
    624.00        0.00000
    625.00        0.00000
    626.00        0.00000
    627.00        0.00000
    628.00        0.00000
    629.00        0.00000
    630.00        0.00000
    631.00        0.00000
    632.00        0.00000
    633.00        0.00000
    634.00        0.00000
    635.00        0.00000
    636.00        0.00000
    637.00        0.00000
    638.00        0.00000
    639.00        0.00000
    640.00        0.00000
    641.00        0.00000
    642.00        0.00000
    643.00        0.00000
    644.00        0.00000
    645.00        0.00000
    646.00        0.00000
    647.00        0.00000
    648.00        0.00000
    649.00        0.00000
    650.00        0.00000
    651.00        0.00000
    652.00        0.00000
    653.00        0.00000
    654.00        0.00000
    655.00        0.00000
    656.00        0.00000
    657.00        0.00000
    658.00        0.00000
    659.00        0.00000
    660.00        0.00000
    661.00        0.00000
    662.00        0.00000
    663.00        0.00000
    664.00        0.00000
    665.00        0.00000
    666.00        0.00000
    667.00        0.00000
    668.00        0.00000
    669.00        0.00000
    670.00        0.00000
    671.00        0.00000
    672.00        0.00000
    673.00        0.00000
    674.00        0.00000
    675.00        0.00000
    676.00        0.00000
    677.00        0.00000
    678.00        0.00000
    679.00        0.00000
    680.00        0.00000
    681.00        0.00000
    682.00        0.00000
    683.00        0.00000
    684.00        0.00000
    685.00        0.00000
    686.00        0.00000
    687.00        0.00000
    688.00        0.00000
    689.00        0.00000
    690.00        0.00000
    691.00        0.00000
    692.00        0.00000
    693.00        0.00000
    694.00        0.00000
    695.00        0.00000
    696.00        0.00000
    697.00        0.00000
    698.00        0.00000
    699.00        0.00000
    700.00        0.00000
    701.00        0.00000
    702.00        0.00000
    703.00        0.00000
    704.00        0.00000
    705.00        0.00000
    706.00        0.00000
    707.00        0.00000
    708.00        0.00000
    709.00        0.00000
    710.00        0.00000
    711.00        0.00000
    712.00        0.00000
    713.00        0.00000
    714.00        0.00000
    715.00        0.00000
    716.00        0.00000
    717.00        0.00000
    718.00        0.00000
    719.00        0.00000
    720.00        0.00000
    721.00        0.00000
    722.00        0.00000
    723.00        0.00000
    724.00        0.00000
    725.00        0.00000
    726.00        0.00000
    727.00        0.00000
    728.00        0.00000
    729.00        0.00000
    730.00        0.00000
    731.00        0.00000
    732.00        0.00000
    733.00        0.00000
    734.00        0.00000
    735.00        0.00000
    736.00        0.00000
    737.00        0.00000
    738.00        0.00000
    739.00        0.00000
    740.00        0.00000
    741.00        0.00000
    742.00        0.00000
    743.00        0.00000
    744.00        0.00000
    745.00        0.00000
    746.00        0.00000
    747.00        0.00000
    748.00        0.00000
    749.00        0.00000
    750.00        0.00000
    751.00        0.00000
    752.00        0.00000
    753.00        0.00000
    754.00        0.00000
    755.00        0.00000
    756.00        0.00000
    757.00        0.00000
    758.00        0.00000
    759.00        0.00000
    760.00        0.00000
    761.00        0.00000
    762.00        0.00000
    763.00        0.00000
    764.00        0.00000
    765.00        0.00000
    766.00        0.00000
    767.00        0.00000
    768.00        0.00000
    769.00        0.00000
    770.00        0.00000
    771.00        0.00000
    772.00        0.00000
    773.00        0.00000
    774.00        0.00000
    775.00        0.00000
    776.00        0.00000
    777.00        0.00000
    778.00        0.00000
    779.00        0.00000
    780.00        0.00000
    781.00        0.00000
    782.00        0.00000
    783.00        0.00000
    784.00        0.00000
    785.00        0.00000
    786.00        0.00000
    787.00        0.00000
    788.00        0.00000
    789.00        0.00000
    790.00        0.00000
    791.00        0.00000
    792.00        0.00000
    793.00        0.00000
    794.00        0.00000
    795.00        0.00000
    796.00        0.00000
    797.00        0.00000
    798.00        0.00000
    799.00        0.00000
    800.00        0.00000
    801.00        0.00000
    802.00        0.00000
    803.00        0.00000
    804.00        0.00000
    805.00        0.00000
    806.00        0.00000
    807.00        0.00000
    808.00        0.00000
    809.00        0.00000
    810.00        0.00000
    811.00        0.00000
    812.00        0.00000
    813.00        0.00000
    814.00        0.00000
    815.00        0.00000
    816.00        0.00000
    817.00        0.00000
    818.00        0.00000
    819.00        0.00000
    820.00        0.00000
    821.00        0.00000
    822.00        0.00000
    823.00        0.00000
    824.00        0.00000
    825.00        0.00000
    826.00        0.00000
    827.00        0.00000
    828.00        0.00000
    829.00        0.00000
    830.00        0.00000
    831.00        0.00000
    832.00        0.00000
    833.00        0.00000
    834.00        0.00000
    835.00        0.00000
    836.00        0.00000
    837.00        0.00000
    838.00        0.00000
    839.00        0.00000
    840.00        0.00000
    841.00        0.00000
    842.00        0.00000
    843.00        0.00000
    844.00        0.00000
    845.00        0.00000
    846.00        0.00000
    847.00        0.00000
    848.00        0.00000
    849.00        0.00000
    850.00        0.00000
    851.00        0.00000
    852.00        0.00000
    853.00        0.00000
    854.00        0.00000
    855.00        0.00000
    856.00        0.00000
    857.00        0.00000
    858.00        0.00000
    859.00        0.00000
    860.00        0.00000
    861.00        0.00000
    862.00        0.00000
    863.00        0.00000
    864.00        0.00000
    865.00        0.00000
    866.00        0.00000
    867.00        0.00000
    868.00        0.00000
    869.00        0.00000
    870.00        0.00000
    871.00        0.00000
    872.00        0.00000
    873.00        0.00000
    874.00        0.00000
    875.00        0.00000
    876.00        0.00000
    877.00        0.00000
    878.00        0.00000
    879.00        0.00000
    880.00        0.00000
    881.00        0.00000
    882.00        0.00000
    883.00        0.00000
    884.00        0.00000
    885.00        0.00000
    886.00        0.00000
    887.00        0.00000
    888.00        0.00000
    889.00        0.00000
    890.00        0.00000
    891.00        0.00000
    892.00        0.00000
    893.00        0.00000
    894.00        0.00000
    895.00        0.00000
    896.00        0.00000
    897.00        0.00000
    898.00        0.00000
    899.00        0.00000
    900.00        0.00000
    901.00        0.00000
    902.00        0.00000
    903.00        0.00000
    904.00        0.00000
    905.00        0.00000
    906.00        0.00000
    907.00        0.00000
    908.00        0.00000
    909.00        0.00000
    910.00        0.00000
    911.00        0.00000
    912.00        0.00000
    913.00        0.00000
    914.00        0.00000
    915.00        0.00000
    916.00        0.00000
    917.00        0.00000
    918.00        0.00000
    919.00        0.00000
    920.00        0.00000
    921.00        0.00000
    922.00        0.00000
    923.00        0.00000
    924.00        0.00000
    925.00        0.00000
    926.00        0.00000
    927.00        0.00000
    928.00        0.00000
    929.00        0.00000
    930.00        0.00000
    931.00        0.00000
    932.00        0.00000
    933.00        0.00000
    934.00        0.00000
    935.00        0.00000
    936.00        0.00000
    937.00        0.00000
    938.00        0.00000
    939.00        0.00000
    940.00        0.00000
    941.00        0.00000
    942.00        0.00000
    943.00        0.00000
    944.00        0.00000
    945.00        0.00000
    946.00        0.00000
    947.00        0.00000
    948.00        0.00000
    949.00        0.00000
    950.00        0.00000
    951.00        0.00000
    952.00        0.00000
    953.00        0.00000
    954.00        0.00000
    955.00        0.00000
    956.00        0.00000
    957.00        0.00000
    958.00        0.00000
    959.00        0.00000
    960.00        0.00000
    961.00        0.00000
    962.00        0.00000
    963.00        0.00000
    964.00        0.00000
    965.00        0.00000
    966.00        0.00000
    967.00        0.00000
    968.00        0.00000
    969.00        0.00000
    970.00        0.00000
    971.00        0.00000
    972.00        0.00000
    973.00        0.00000
    974.00        0.00000
    975.00        0.00000
    976.00        0.00000
    977.00        0.00000
    978.00        0.00000
    979.00        0.00000
    980.00        0.00000
    981.00        0.00000
    982.00        0.00000
    983.00        0.00000
    984.00        0.00000
    985.00        0.00000
    986.00        0.00000
    987.00        0.00000
    988.00        0.00000
    989.00        0.00000
    990.00        0.00000
    991.00        0.00000
    992.00        0.00000
    993.00        0.00000
    994.00        0.00000
    995.00        0.00000
    996.00        0.00000
    997.00        0.00000
    998.00        0.00000
    999.00        0.00000
   1000.00        0.00000
   1001.00        0.00000
   1002.00        0.00000
   1003.00        0.00000
   1004.00        0.00000
   1005.00        0.00000
   1006.00        0.00000
   1007.00        0.00000
   1008.00        0.00000
   1009.00        0.00000
   1010.00        0.00000
   1011.00        0.00000
   1012.00        0.00000
   1013.00        0.00000
   1014.00        0.00000
   1015.00        0.00000
   1016.00        0.00000
   1017.00        0.00000
   1018.00        0.00000
   1019.00        0.00000
   1020.00        0.00000
   1021.00        0.00000
   1022.00        0.00000
   1023.00        0.00000
   1024.00        0.00000
   1025.00        0.00000
   1026.00        0.00000
   1027.00        0.00000
   1028.00        0.00000
   1029.00        0.00000
   1030.00        0.00000
   1031.00        0.00000
   1032.00        0.00000
   1033.00        0.00000
   1034.00        0.00000
   1035.00        0.00000
   1036.00        0.00000
   1037.00        0.00000
   1038.00        0.00000
   1039.00        0.00000
   1040.00        0.00000
   1041.00        0.00000
   1042.00        0.00000
   1043.00        0.00000
   1044.00        0.00000
   1045.00        0.00000
   1046.00        0.00000
   1047.00        0.00000
   1048.00        0.00000
   1049.00        0.00000
   1050.00        0.00000
   1051.00        0.00000
   1052.00        0.00000
   1053.00        0.00000
   1054.00        0.00000
   1055.00        0.00000
   1056.00        0.00000
   1057.00        0.00000
   1058.00        0.00000
   1059.00        0.00000
   1060.00        0.00000
   1061.00        0.00000
   1062.00        0.00000
   1063.00        0.00000
   1064.00        0.00000
   1065.00        0.00000
   1066.00        0.00000
   1067.00        0.00000
   1068.00        0.00000
   1069.00        0.00000
   1070.00        0.00000
   1071.00        0.00000
   1072.00        0.00000
   1073.00        0.00000
   1074.00        0.00000
   1075.00        0.00000
   1076.00        0.00000
   1077.00        0.00000
   1078.00        0.00000
   1079.00        0.00000
   1080.00        0.00000
   1081.00        0.00000
   1082.00        0.00000
   1083.00        0.00000
   1084.00        0.00000
   1085.00        0.00000
   1086.00        0.00000
   1087.00        0.00000
   1088.00        0.00000
   1089.00        0.00000
   1090.00        0.00000
   1091.00        0.00000
   1092.00        0.00000
   1093.00        0.00000
   1094.00        0.00000
   1095.00        0.00000
   1096.00        0.00000
   1097.00        0.00000
   1098.00        0.00000
   1099.00        0.00000
   1100.00        0.00000
   1101.00        0.00000
   1102.00        0.00000
   1103.00        0.00000
   1104.00        0.00000
   1105.00        0.00000
   1106.00        0.00000
   1107.00        0.00000
   1108.00        0.00000
   1109.00        0.00000
   1110.00        0.00000
   1111.00        0.00000
   1112.00        0.00000
   1113.00        0.00000
   1114.00        0.00000
   1115.00        0.00000
   1116.00        0.00000
   1117.00        0.00000
   1118.00        0.00000
   1119.00        0.00000
   1120.00        0.00000
   1121.00        0.00000
   1122.00        0.00000
   1123.00        0.00000
   1124.00        0.00000
   1125.00        0.00000
   1126.00        0.00000
   1127.00        0.00000
   1128.00        0.00000
   1129.00        0.00000
   1130.00        0.00000
   1131.00        0.00000
   1132.00        0.00000
   1133.00        0.00000
   1134.00        0.00000
   1135.00        0.00000
   1136.00        0.00000
   1137.00        0.00000
   1138.00        0.00000
   1139.00        0.00000
   1140.00        0.00000
   1141.00        0.00000
   1142.00        0.00000
   1143.00        0.00000
   1144.00        0.00000
   1145.00        0.00000
   1146.00        0.00000
   1147.00        0.00000
   1148.00        0.00000
   1149.00        0.00000
   1150.00        0.00000
   1151.00        0.00000
   1152.00        0.00000
   1153.00        0.00000
   1154.00        0.00000
   1155.00        0.00000
   1156.00        0.00000
   1157.00        0.00000
   1158.00        0.00000
   1159.00        0.00000
   1160.00        0.00000
   1161.00        0.00000
   1162.00        0.00000
   1163.00        0.00000
   1164.00        0.00000
   1165.00        0.00000
   1166.00        0.00000
   1167.00        0.00000
   1168.00        0.00000
   1169.00        0.00000
   1170.00        0.00000
   1171.00        0.00000
   1172.00        0.00000
   1173.00        0.00000
   1174.00        0.00000
   1175.00        0.00000
   1176.00        0.00000
   1177.00        0.00000
   1178.00        0.00000
   1179.00        0.00000
   1180.00        0.00000
   1181.00        0.00000
   1182.00        0.00000
   1183.00        0.00000
   1184.00        0.00000
   1185.00        0.00000
   1186.00        0.00000
   1187.00        0.00000
   1188.00        0.00000
   1189.00        0.00000
   1190.00        0.00000
   1191.00        0.00000
   1192.00        0.00000
   1193.00        0.00000
   1194.00        0.00000
   1195.00        0.00000
   1196.00        0.00000
   1197.00        0.00000
   1198.00        0.00000
   1199.00        0.00000
   1200.00        0.00000
   1201.00        0.00000
   1202.00        0.00000
   1203.00        0.00000
   1204.00        0.00000
   1205.00        0.00000
   1206.00        0.00000
   1207.00        0.00000
   1208.00        0.00000
   1209.00        0.00000
   1210.00        0.00000
   1211.00        0.00000
   1212.00        0.00000
   1213.00        0.00000
   1214.00        0.00000
   1215.00        0.00000
   1216.00        0.00000
   1217.00        0.00000
   1218.00        0.00000
   1219.00        0.00000
   1220.00        0.00000
   1221.00        0.00000
   1222.00        0.00000
   1223.00        0.00000
   1224.00        0.00000
   1225.00        0.00000
   1226.00        0.00000
   1227.00        0.00000
   1228.00        0.00000
   1229.00        0.00000
   1230.00        0.00000
   1231.00        0.00000
   1232.00        0.00000
   1233.00        0.00000
   1234.00        0.00000
   1235.00        0.00000
   1236.00        0.00000
   1237.00        0.00000
   1238.00        0.00000
   1239.00        0.00000
   1240.00        0.00000
   1241.00        0.00000
   1242.00        0.00000
   1243.00        0.00000
   1244.00        0.00000
   1245.00        0.00000
   1246.00        0.00000
   1247.00        0.00000
   1248.00        0.00000
   1249.00        0.00000
   1250.00        0.00000
   1251.00        0.00000
   1252.00        0.00000
   1253.00        0.00000
   1254.00        0.00000
   1255.00        0.00000
   1256.00        0.00000
   1257.00        0.00000
   1258.00        0.00000
   1259.00        0.00000
   1260.00        0.00000
   1261.00        0.00000
   1262.00        0.00000
   1263.00        0.00000
   1264.00        0.00000
   1265.00        0.00000
   1266.00        0.00000
   1267.00        0.00000
   1268.00        0.00000
   1269.00        0.00000
   1270.00        0.00000
   1271.00        0.00000
   1272.00        0.00000
   1273.00        0.00000
   1274.00        0.00000
   1275.00        0.00000
   1276.00        0.00000
   1277.00        0.00000
   1278.00        0.00000
   1279.00        0.00000
   1280.00        0.00000
   1281.00        0.00000
   1282.00        0.00000
   1283.00        0.00000
   1284.00        0.00000
   1285.00        0.00000
   1286.00        0.00000
   1287.00        0.00000
   1288.00        0.00000
   1289.00        0.00000
   1290.00        0.00000
   1291.00        0.00000
   1292.00        0.00000
   1293.00        0.00000
   1294.00        0.00000
   1295.00        0.00000
   1296.00        0.00000
   1297.00        0.00000
   1298.00        0.00000
   1299.00        0.00000
   1300.00        0.00000
   1301.00        0.00000
   1302.00        0.00000
   1303.00        0.00000
   1304.00        0.00000
   1305.00        0.00000
   1306.00        0.00000
   1307.00        0.00000
   1308.00        0.00000
   1309.00        0.00000
   1310.00        0.00000
   1311.00        0.00000
   1312.00        0.00000
   1313.00        0.00000
   1314.00        0.00000
   1315.00        0.00000
   1316.00        0.00000
   1317.00        0.00000
   1318.00        0.00000
   1319.00        0.00000
   1320.00        0.00000
   1321.00        0.00000
   1322.00        0.00000
   1323.00        0.00000
   1324.00        0.00000
   1325.00        0.00000
   1326.00        0.00000
   1327.00        0.00000
   1328.00        0.00000
   1329.00        0.00000
   1330.00        0.00000
   1331.00        0.00000
   1332.00        0.00000
   1333.00        0.00000
   1334.00        0.00000
   1335.00        0.00000
   1336.00        0.00000
   1337.00        0.00000
   1338.00        0.00000
   1339.00        0.00000
   1340.00        0.00000
   1341.00        0.00000
   1342.00        0.00000
   1343.00        0.00000
   1344.00        0.00000
   1345.00        0.00000
   1346.00        0.00000
   1347.00        0.00000
   1348.00        0.00000
   1349.00        0.00000
   1350.00        0.00000
   1351.00        0.00000
   1352.00        0.00000
   1353.00        0.00000
   1354.00        0.00000
   1355.00        0.00000
   1356.00        0.00000
   1357.00        0.00000
   1358.00        0.00000
   1359.00        0.00000
   1360.00        0.00000
   1361.00        0.00000
   1362.00        0.00000
   1363.00        0.00000
   1364.00        0.00000
   1365.00        0.00000
   1366.00        0.00000
   1367.00        0.00000
   1368.00        0.00000
   1369.00        0.00000
   1370.00        0.00000
   1371.00        0.00000
   1372.00        0.00000
   1373.00        0.00000
   1374.00        0.00000
   1375.00        0.00000
   1376.00        0.00000
   1377.00        0.00000
   1378.00        0.00000
   1379.00        0.00000
   1380.00        0.00000
   1381.00        0.00000
   1382.00        0.00000
   1383.00        0.00000
   1384.00        0.00000
   1385.00        0.00000
   1386.00        0.00000
   1387.00        0.00000
   1388.00        0.00000
   1389.00        0.00000
   1390.00        0.00000
   1391.00        0.00000
   1392.00        0.00000
   1393.00        0.00000
   1394.00        0.00000
   1395.00        0.00000
   1396.00        0.00000
   1397.00        0.00000
   1398.00        0.00000
   1399.00        0.00000
   1400.00        0.00000
   1401.00        0.00000
   1402.00        0.00000
   1403.00        0.00000
   1404.00        0.00000
   1405.00        0.00000
   1406.00        0.00000
   1407.00        0.00000
   1408.00        0.00000
   1409.00        0.00000
   1410.00        0.00000
   1411.00        0.00000
   1412.00        0.00000
   1413.00        0.00000
   1414.00        0.00000
   1415.00        0.00000
   1416.00        0.00000
   1417.00        0.00000
   1418.00        0.00000
   1419.00        0.00000
   1420.00        0.00000
   1421.00        0.00000
   1422.00        0.00000
   1423.00        0.00000
   1424.00        0.00000
   1425.00        0.00000
   1426.00        0.00000
   1427.00        0.00000
   1428.00        0.00000
   1429.00        0.00000
   1430.00        0.00000
   1431.00        0.00000
   1432.00        0.00000
   1433.00        0.00000
   1434.00        0.00000
   1435.00        0.00000
   1436.00        0.00000
   1437.00        0.00000
   1438.00        0.00000
   1439.00        0.00000
   1440.00        0.00000
   1441.00        0.00000
   1442.00        0.00000
   1443.00        0.00000
   1444.00        0.00000
   1445.00        0.00000
   1446.00        0.00000
   1447.00        0.00000
   1448.00        0.00000
   1449.00        0.00000
   1450.00        0.00000
   1451.00        0.00000
   1452.00        0.00000
   1453.00        0.00000
   1454.00        0.00000
   1455.00        0.00000
   1456.00        0.00000
   1457.00        0.00000
   1458.00        0.00000
   1459.00        0.00000
   1460.00        0.00000
   1461.00        0.00000
   1462.00        0.00000
   1463.00        0.00000
   1464.00        0.00000
   1465.00        0.00000
   1466.00        0.00000
   1467.00        0.00000
   1468.00        0.00000
   1469.00        0.00000
   1470.00        0.00000
   1471.00        0.00000
   1472.00        0.00000
   1473.00        0.00000
   1474.00        0.00000
   1475.00        0.00000
   1476.00        0.00000
   1477.00        0.00000
   1478.00        0.00000
   1479.00        0.00000
   1480.00        0.00000
   1481.00        0.00000
   1482.00        0.00000
   1483.00        0.00000
   1484.00        0.00000
   1485.00        0.00000
   1486.00        0.00000
   1487.00        0.00000
   1488.00        0.00000
   1489.00        0.00000
   1490.00        0.00000
   1491.00        0.00000
   1492.00        0.00000
   1493.00        0.00000
   1494.00        0.00000
   1495.00        0.00000
   1496.00        0.00000
   1497.00        0.00000
   1498.00        0.00000
   1499.00        0.00000
   1500.00        0.00000
   1501.00        0.00000
   1502.00        0.00000
   1503.00        0.00000
   1504.00        0.00000
   1505.00        0.00000
   1506.00        0.00000
   1507.00        0.00000
   1508.00        0.00000
   1509.00        0.00000
   1510.00        0.00000
   1511.00        0.00000
   1512.00        0.00000
   1513.00        0.00000
   1514.00        0.00000
   1515.00        0.00000
   1516.00        0.00000
   1517.00        0.00000
   1518.00        0.00000
   1519.00        0.00000
   1520.00        0.00000
   1521.00        0.00000
   1522.00        0.00000
   1523.00        0.00000
   1524.00        0.00000
   1525.00        0.00000
   1526.00        0.00000
   1527.00        0.00000
   1528.00        0.00000
   1529.00        0.00000
   1530.00        0.00000
   1531.00        0.00000
   1532.00        0.00000
   1533.00        0.00000
   1534.00        0.00000
   1535.00        0.00000
   1536.00        0.00000
   1537.00        0.00000
   1538.00        0.00000
   1539.00        0.00000
   1540.00        0.00000
   1541.00        0.00000
   1542.00        0.00000
   1543.00        0.00000
   1544.00        0.00000
   1545.00        0.00000
   1546.00        0.00000
   1547.00        0.00000
   1548.00        0.00000
   1549.00        0.00000
   1550.00        0.00000
   1551.00        0.00000
   1552.00        0.00000
   1553.00        0.00000
   1554.00        0.00000
   1555.00        0.00000
   1556.00        0.00000
   1557.00        0.00000
   1558.00        0.00000
   1559.00        0.00000
   1560.00        0.00000
   1561.00        0.00000
   1562.00        0.00000
   1563.00        0.00000
   1564.00        0.00001
   1565.00        0.00002
   1566.00        0.00004
   1567.00        0.00007
   1568.00        0.00010
   1569.00        0.00013
   1570.00        0.00016
   1571.00        0.00019
   1572.00        0.00022
   1573.00        0.00024
   1574.00        0.00026
   1575.00        0.00027
   1576.00        0.00028
   1577.00        0.00028
   1578.00        0.00029
   1579.00        0.00030
   1580.00        0.00032
   1581.00        0.00035
   1582.00        0.00039
   1583.00        0.00043
   1584.00        0.00048
   1585.00        0.00054
   1586.00        0.00059
   1587.00        0.00064
   1588.00        0.00069
   1589.00        0.00073
   1590.00        0.00077
   1591.00        0.00082
   1592.00        0.00086
   1593.00        0.00092
   1594.00        0.00098
   1595.00        0.00105
   1596.00        0.00112
   1597.00        0.00121
   1598.00        0.00130
   1599.00        0.00140
   1600.00        0.00151
   1601.00        0.00163
   1602.00        0.00176
   1603.00        0.00191
   1604.00        0.00206
   1605.00        0.00223
   1606.00        0.00240
   1607.00        0.00259
   1608.00        0.00278
   1609.00        0.00297
   1610.00        0.00318
   1611.00        0.00340
   1612.00        0.00364
   1613.00        0.00390
   1614.00        0.00417
   1615.00        0.00447
   1616.00        0.00477
   1617.00        0.00510
   1618.00        0.00544
   1619.00        0.00581
   1620.00        0.00619
   1621.00        0.00661
   1622.00        0.00705
   1623.00        0.00753
   1624.00        0.00805
   1625.00        0.00861
   1626.00        0.00921
   1627.00        0.00985
   1628.00        0.01054
   1629.00        0.01127
   1630.00        0.01204
   1631.00        0.01287
   1632.00        0.01375
   1633.00        0.01470
   1634.00        0.01573
   1635.00        0.01684
   1636.00        0.01805
   1637.00        0.01936
   1638.00        0.02078
   1639.00        0.02233
   1640.00        0.02402
   1641.00        0.02586
   1642.00        0.02787
   1643.00        0.03006
   1644.00        0.03246
   1645.00        0.03508
   1646.00        0.03796
   1647.00        0.04113
   1648.00        0.04462
   1649.00        0.04846
   1650.00        0.05268
   1651.00        0.05732
   1652.00        0.06241
   1653.00        0.06800
   1654.00        0.07408
   1655.00        0.08072
   1656.00        0.08791
   1657.00        0.09567
   1658.00        0.10401
   1659.00        0.11288
   1660.00        0.12227
   1661.00        0.13211
   1662.00        0.14231
   1663.00        0.15277
   1664.00        0.16340
   1665.00        0.17408
   1666.00        0.18467
   1667.00        0.19509
   1668.00        0.20524
   1669.00        0.21504
   1670.00        0.22447
   1671.00        0.23349
   1672.00        0.24211
   1673.00        0.25037
   1674.00        0.25832
   1675.00        0.26601
   1676.00        0.27352
   1677.00        0.28090
   1678.00        0.28824
   1679.00        0.29558
   1680.00        0.30299
   1681.00        0.31051
   1682.00        0.31815
   1683.00        0.32596
   1684.00        0.33393
   1685.00        0.34207
   1686.00        0.35039
   1687.00        0.35888
   1688.00        0.36759
   1689.00        0.37651
   1690.00        0.38569
   1691.00        0.39517
   1692.00        0.40498
   1693.00        0.41514
   1694.00        0.42572
   1695.00        0.43670
   1696.00        0.44810
   1697.00        0.45990
   1698.00        0.47206
   1699.00        0.48451
   1700.00        0.49715
   1701.00        0.50986
   1702.00        0.52248
   1703.00        0.53485
   1704.00        0.54682
   1705.00        0.55825
   1706.00        0.56903
   1707.00        0.57907
   1708.00        0.58835
   1709.00        0.59685
   1710.00        0.60464
   1711.00        0.61177
   1712.00        0.61833
   1713.00        0.62440
   1714.00        0.63005
   1715.00        0.63528
   1716.00        0.64008
   1717.00        0.64439
   1718.00        0.64815
   1719.00        0.65129
   1720.00        0.65380
   1721.00        0.65563
   1722.00        0.65682
   1723.00        0.65744
   1724.00        0.65755
   1725.00        0.65726
   1726.00        0.65665
   1727.00        0.65579
   1728.00        0.65476
   1729.00        0.65359
   1730.00        0.65230
   1731.00        0.65088
   1732.00        0.64932
   1733.00        0.64757
   1734.00        0.64563
   1735.00        0.64347
   1736.00        0.64112
   1737.00        0.63862
   1738.00        0.63607
   1739.00        0.63357
   1740.00        0.63126
   1741.00        0.62929
   1742.00        0.62776
   1743.00        0.62679
   1744.00        0.62644
   1745.00        0.62669
   1746.00        0.62753
   1747.00        0.62886
   1748.00        0.63055
   1749.00        0.63246
   1750.00        0.63439
   1751.00        0.63612
   1752.00        0.63741
   1753.00        0.63806
   1754.00        0.63788
   1755.00        0.63672
   1756.00        0.63442
   1757.00        0.63096
   1758.00        0.62627
   1759.00        0.62041
   1760.00        0.61346
   1761.00        0.60553
   1762.00        0.59681
   1763.00        0.58744
   1764.00        0.57760
   1765.00        0.56748
   1766.00        0.55719
   1767.00        0.54684
   1768.00        0.53653
   1769.00        0.52641
   1770.00        0.51660
   1771.00        0.50728
   1772.00        0.49859
   1773.00        0.49069
   1774.00        0.48370
   1775.00        0.47770
   1776.00        0.47272
   1777.00        0.46874
   1778.00        0.46568
   1779.00        0.46341
   1780.00        0.46174
   1781.00        0.46051
   1782.00        0.45949
   1783.00        0.45848
   1784.00        0.45728
   1785.00        0.45570
   1786.00        0.45359
   1787.00        0.45084
   1788.00        0.44734
   1789.00        0.44306
   1790.00        0.43797
   1791.00        0.43210
   1792.00        0.42546
   1793.00        0.41810
   1794.00        0.41007
   1795.00        0.40143
   1796.00        0.39223
   1797.00        0.38256
   1798.00        0.37250
   1799.00        0.36219
   1800.00        0.35173
   1801.00        0.34131
   1802.00        0.33106
   1803.00        0.32118
   1804.00        0.31179
   1805.00        0.30303
   1806.00        0.29495
   1807.00        0.28759
   1808.00        0.28091
   1809.00        0.27486
   1810.00        0.26934
   1811.00        0.26425
   1812.00        0.25951
   1813.00        0.25500
   1814.00        0.25068
   1815.00        0.24647
   1816.00        0.24234
   1817.00        0.23824
   1818.00        0.23416
   1819.00        0.23005
   1820.00        0.22589
   1821.00        0.22163
   1822.00        0.21724
   1823.00        0.21268
   1824.00        0.20792
   1825.00        0.20293
   1826.00        0.19769
   1827.00        0.19219
   1828.00        0.18643
   1829.00        0.18042
   1830.00        0.17417
   1831.00        0.16769
   1832.00        0.16101
   1833.00        0.15414
   1834.00        0.14712
   1835.00        0.13999
   1836.00        0.13280
   1837.00        0.12562
   1838.00        0.11854
   1839.00        0.11165
   1840.00        0.10501
   1841.00        0.09867
   1842.00        0.09260
   1843.00        0.08672
   1844.00        0.08089
   1845.00        0.07493
   1846.00        0.06867
   1847.00        0.06198
   1848.00        0.05476
   1849.00        0.04705
   1850.00        0.03896
   1851.00        0.03063
   1852.00        0.02229
   1853.00        0.01411
   1854.00        0.00623
   1855.00       -0.00129
   1856.00       -0.00849
   1857.00       -0.01548
   1858.00       -0.02243
   1859.00       -0.02957
   1860.00       -0.03710
   1861.00       -0.04519
   1862.00       -0.05395
   1863.00       -0.06340
   1864.00       -0.07347
   1865.00       -0.08401
   1866.00       -0.09480
   1867.00       -0.10556
   1868.00       -0.11599
   1869.00       -0.12579
   1870.00       -0.13465
   1871.00       -0.14233
   1872.00       -0.14864
   1873.00       -0.15350
   1874.00       -0.15689
   1875.00       -0.15897
   1876.00       -0.15997
   1877.00       -0.16016
   1878.00       -0.15987
   1879.00       -0.15939
   1880.00       -0.15890
   1881.00       -0.15845
   1882.00       -0.15798
   1883.00       -0.15728
   1884.00       -0.15611
   1885.00       -0.15421
   1886.00       -0.15140
   1887.00       -0.14763
   1888.00       -0.14302
   1889.00       -0.13783
   1890.00       -0.13243
   1891.00       -0.12726
   1892.00       -0.12274
   1893.00       -0.11921
   1894.00       -0.11686
   1895.00       -0.11576
   1896.00       -0.11579
   1897.00       -0.11675
   1898.00       -0.11831
   1899.00       -0.12009
   1900.00       -0.12173
   1901.00       -0.12295
   1902.00       -0.12354
   1903.00       -0.12335
   1904.00       -0.12228
   1905.00       -0.12024
   1906.00       -0.11716
   1907.00       -0.11297
   1908.00       -0.10767
   1909.00       -0.10119
   1910.00       -0.09363
   1911.00       -0.08516
   1912.00       -0.07603
   1913.00       -0.06655
   1914.00       -0.05702
   1915.00       -0.04767
   1916.00       -0.03861
   1917.00       -0.02975
   1918.00       -0.02081
   1919.00       -0.01137
   1920.00       -0.00095
   1921.00        0.01091
   1922.00        0.02453
   1923.00        0.04002
   1924.00        0.05724
   1925.00        0.07580
   1926.00        0.09518
   1927.00        0.11476
   1928.00        0.13396
   1929.00        0.15228
   1930.00        0.16948
   1931.00        0.18553
   1932.00        0.20055
   1933.00        0.21470
   1934.00        0.22818
   1935.00        0.24117
   1936.00        0.25377
   1937.00        0.26599
   1938.00        0.27774
   1939.00        0.28894
   1940.00        0.29951
   1941.00        0.30941
   1942.00        0.31872
   1943.00        0.32759
   1944.00        0.33625
   1945.00        0.34494
   1946.00        0.35387
   1947.00        0.36313
   1948.00        0.37274
   1949.00        0.38253
   1950.00        0.39226
   1951.00        0.40158
   1952.00        0.41013
   1953.00        0.41757
   1954.00        0.42362
   1955.00        0.42810
   1956.00        0.43095
   1957.00        0.43220
   1958.00        0.43190
   1959.00        0.43026
   1960.00        0.42740
   1961.00        0.42353
   1962.00        0.41877
   1963.00        0.41326
   1964.00        0.40709
   1965.00        0.40035
   1966.00        0.39307
   1967.00        0.38530
   1968.00        0.37715
   1969.00        0.36870
   1970.00        0.36016
   1971.00        0.35173
   1972.00        0.34369
   1973.00        0.33634
   1974.00        0.32994
   1975.00        0.32473
   1976.00        0.32085
   1977.00        0.31838
   1978.00        0.31729
   1979.00        0.31741
   1980.00        0.31856
   1981.00        0.32042
   1982.00        0.32272
   1983.00        0.32514
   1984.00        0.32745
   1985.00        0.32947
   1986.00        0.33117
   1987.00        0.33261
   1988.00        0.33396
   1989.00        0.33547
   1990.00        0.33740
   1991.00        0.33997
   1992.00        0.34333
   1993.00        0.34747
   1994.00        0.35235
   1995.00        0.35772
   1996.00        0.36335
   1997.00        0.36894
   1998.00        0.37422
   1999.00        0.37895
   2000.00        0.38294
   2001.00        0.38607
   2002.00        0.38825
   2003.00        0.38950
   2004.00        0.38984
   2005.00        0.38940
   2006.00        0.38830
   2007.00        0.38671
   2008.00        0.38476
   2009.00        0.38257
   2010.00        0.38017
   2011.00        0.37757
   2012.00        0.37471
   2013.00        0.37156
   2014.00        0.36806
   2015.00        0.36426
   2016.00        0.36027
   2017.00        0.35627
   2018.00        0.35254
   2019.00        0.34942
   2020.00        0.34724
   2021.00        0.34633
   2022.00        0.34690
   2023.00        0.34919
   2024.00        0.35316
   2025.00        0.35874
   2026.00        0.36572
   2027.00        0.37374
   2028.00        0.38249
   2029.00        0.39162
   2030.00        0.40084
   2031.00        0.40990
   2032.00        0.41863
   2033.00        0.42689
   2034.00        0.43457
   2035.00        0.44157
   2036.00        0.44777
   2037.00        0.45307
   2038.00        0.45729
   2039.00        0.46027
   2040.00        0.46178
   2041.00        0.46174
   2042.00        0.46008
   2043.00        0.45697
   2044.00        0.45266
   2045.00        0.44761
   2046.00        0.44233
   2047.00        0.43739
   2048.00        0.43337
   2049.00        0.43068
   2050.00        0.42954
   2051.00        0.43004
   2052.00        0.43197
   2053.00        0.43494
   2054.00        0.43848
   2055.00        0.44207
   2056.00        0.44523
   2057.00        0.44761
   2058.00        0.44903
   2059.00        0.44946
   2060.00        0.44901
   2061.00        0.44788
   2062.00        0.44626
   2063.00        0.44426
   2064.00        0.44185
   2065.00        0.43887
   2066.00        0.43500
   2067.00        0.42988
   2068.00        0.42311
   2069.00        0.41437
   2070.00        0.40352
   2071.00        0.39069
   2072.00        0.37602
   2073.00        0.36007
   2074.00        0.34343
   2075.00        0.32677
   2076.00        0.31081
   2077.00        0.29614
   2078.00        0.28314
   2079.00        0.27202
   2080.00        0.26270
   2081.00        0.25494
   2082.00        0.24832
   2083.00        0.24237
   2084.00        0.23660
   2085.00        0.23062
   2086.00        0.22417
   2087.00        0.21715
   2088.00        0.20960
   2089.00        0.20169
   2090.00        0.19364
   2091.00        0.18570
   2092.00        0.17801
   2093.00        0.17062
   2094.00        0.16351
   2095.00        0.15653
   2096.00        0.14946
   2097.00        0.14208
   2098.00        0.13414
   2099.00        0.12547
   2100.00        0.11592
   2101.00        0.10547
   2102.00        0.09419
   2103.00        0.08212
   2104.00        0.06947
   2105.00        0.05646
   2106.00        0.04330
   2107.00        0.03024
   2108.00        0.01747
   2109.00        0.00526
   2110.00       -0.00611
   2111.00       -0.01636
   2112.00       -0.02516
   2113.00       -0.03227
   2114.00       -0.03749
   2115.00       -0.04071
   2116.00       -0.04209
   2117.00       -0.04189
   2118.00       -0.04065
   2119.00       -0.03900
   2120.00       -0.03761
   2121.00       -0.03711
   2122.00       -0.03793
   2123.00       -0.04027
   2124.00       -0.04399
   2125.00       -0.04868
   2126.00       -0.05376
   2127.00       -0.05850
   2128.00       -0.06219
   2129.00       -0.06422
   2130.00       -0.06427
   2131.00       -0.06221
   2132.00       -0.05835
   2133.00       -0.05318
   2134.00       -0.04746
   2135.00       -0.04207
   2136.00       -0.03792
   2137.00       -0.03575
   2138.00       -0.03613
   2139.00       -0.03919
   2140.00       -0.04478
   2141.00       -0.05241
   2142.00       -0.06130
   2143.00       -0.07057
   2144.00       -0.07937
   2145.00       -0.08703
   2146.00       -0.09318
   2147.00       -0.09775
   2148.00       -0.10100
   2149.00       -0.10341
   2150.00       -0.10564
   2151.00       -0.10837
   2152.00       -0.11221
   2153.00       -0.11764
   2154.00       -0.12486
   2155.00       -0.13396
   2156.00       -0.14467
   2157.00       -0.15672
   2158.00       -0.16963
   2159.00       -0.18294
   2160.00       -0.19620
   2161.00       -0.20902
   2162.00       -0.22113
   2163.00       -0.23239
   2164.00       -0.24279
   2165.00       -0.25240
   2166.00       -0.26138
   2167.00       -0.26984
   2168.00       -0.27788
   2169.00       -0.28547
   2170.00       -0.29253
   2171.00       -0.29890
   2172.00       -0.30440
   2173.00       -0.30892
   2174.00       -0.31241
   2175.00       -0.31496
   2176.00       -0.31673
   2177.00       -0.31797
   2178.00       -0.31897
   2179.00       -0.31994
   2180.00       -0.32104
   2181.00       -0.32232
   2182.00       -0.32368
   2183.00       -0.32492
   2184.00       -0.32577
   2185.00       -0.32591
   2186.00       -0.32500
   2187.00       -0.32275
   2188.00       -0.31890
   2189.00       -0.31333
   2190.00       -0.30596
   2191.00       -0.29698
   2192.00       -0.28659
   2193.00       -0.27525
   2194.00       -0.26343
   2195.00       -0.25169
   2196.00       -0.24050
   2197.00       -0.23041
   2198.00       -0.22172
   2199.00       -0.21481
   2200.00       -0.20985
   2201.00       -0.20691
   2202.00       -0.20592
   2203.00       -0.20674
   2204.00       -0.20900
   2205.00       -0.21233
   2206.00       -0.21627
   2207.00       -0.22033
   2208.00       -0.22411
   2209.00       -0.22733
   2210.00       -0.22984
   2211.00       -0.23167
   2212.00       -0.23294
   2213.00       -0.23390
   2214.00       -0.23479
   2215.00       -0.23577
   2216.00       -0.23692
   2217.00       -0.23817
   2218.00       -0.23931
   2219.00       -0.24003
   2220.00       -0.23997
   2221.00       -0.23880
   2222.00       -0.23625
   2223.00       -0.23223
   2224.00       -0.22668
   2225.00       -0.21980
   2226.00       -0.21172
   2227.00       -0.20268
   2228.00       -0.19291
   2229.00       -0.18256
   2230.00       -0.17174
   2231.00       -0.16050
   2232.00       -0.14889
   2233.00       -0.13700
   2234.00       -0.12494
   2235.00       -0.11297
   2236.00       -0.10135
   2237.00       -0.09043
   2238.00       -0.08050
   2239.00       -0.07183
   2240.00       -0.06447
   2241.00       -0.05836
   2242.00       -0.05328
   2243.00       -0.04884
   2244.00       -0.04463
   2245.00       -0.04026
   2246.00       -0.03540
   2247.00       -0.02985
   2248.00       -0.02362
   2249.00       -0.01688
   2250.00       -0.00991
   2251.00       -0.00311
   2252.00        0.00316
   2253.00        0.00852
   2254.00        0.01270
   2255.00        0.01559
   2256.00        0.01713
   2257.00        0.01742
   2258.00        0.01669
   2259.00        0.01518
   2260.00        0.01321
   2261.00        0.01115
   2262.00        0.00933
   2263.00        0.00807
   2264.00        0.00769
   2265.00        0.00836
   2266.00        0.01025
   2267.00        0.01334
   2268.00        0.01762
   2269.00        0.02286
   2270.00        0.02882
   2271.00        0.03518
   2272.00        0.04161
   2273.00        0.04783
   2274.00        0.05364
   2275.00        0.05895
   2276.00        0.06380
   2277.00        0.06833
   2278.00        0.07275
   2279.00        0.07727
   2280.00        0.08207
   2281.00        0.08723
   2282.00        0.09267
   2283.00        0.09825
   2284.00        0.10372
   2285.00        0.10883
   2286.00        0.11339
   2287.00        0.11731
   2288.00        0.12058
   2289.00        0.12337
   2290.00        0.12591
   2291.00        0.12848
   2292.00        0.13133
   2293.00        0.13462
   2294.00        0.13838
   2295.00        0.14257
   2296.00        0.14696
   2297.00        0.15122
   2298.00        0.15494
   2299.00        0.15767
   2300.00        0.15896
   2301.00        0.15844
   2302.00        0.15587
   2303.00        0.15113
   2304.00        0.14432
   2305.00        0.13572
   2306.00        0.12571
   2307.00        0.11475
   2308.00        0.10331
   2309.00        0.09178
   2310.00        0.08042
   2311.00        0.06933
   2312.00        0.05851
   2313.00        0.04789
   2314.00        0.03732
   2315.00        0.02670
   2316.00        0.01601
   2317.00        0.00527
   2318.00       -0.00540
   2319.00       -0.01574
   2320.00       -0.02552
   2321.00       -0.03444
   2322.00       -0.04230
   2323.00       -0.04892
   2324.00       -0.05429
   2325.00       -0.05847
   2326.00       -0.06163
   2327.00       -0.06406
   2328.00       -0.06607
   2329.00       -0.06803
   2330.00       -0.07024
   2331.00       -0.07293
   2332.00       -0.07622
   2333.00       -0.08009
   2334.00       -0.08439
   2335.00       -0.08889
   2336.00       -0.09332
   2337.00       -0.09739
   2338.00       -0.10090
   2339.00       -0.10372
   2340.00       -0.10583
   2341.00       -0.10733
   2342.00       -0.10841
   2343.00       -0.10931
   2344.00       -0.11028
   2345.00       -0.11155
   2346.00       -0.11329
   2347.00       -0.11559
   2348.00       -0.11848
   2349.00       -0.12190
   2350.00       -0.12574
   2351.00       -0.12981
   2352.00       -0.13394
   2353.00       -0.13793
   2354.00       -0.14159
   2355.00       -0.14479
   2356.00       -0.14742
   2357.00       -0.14942
   2358.00       -0.15076
   2359.00       -0.15141
   2360.00       -0.15135
   2361.00       -0.15050
   2362.00       -0.14880
   2363.00       -0.14612
   2364.00       -0.14241
   2365.00       -0.13763
   2366.00       -0.13182
   2367.00       -0.12512
   2368.00       -0.11773
   2369.00       -0.10997
   2370.00       -0.10214
   2371.00       -0.09458
   2372.00       -0.08763
   2373.00       -0.08158
   2374.00       -0.07663
   2375.00       -0.07290
   2376.00       -0.07037
   2377.00       -0.06894
   2378.00       -0.06836
   2379.00       -0.06834
   2380.00       -0.06854
   2381.00       -0.06864
   2382.00       -0.06834
   2383.00       -0.06748
   2384.00       -0.06591
   2385.00       -0.06368
   2386.00       -0.06090
   2387.00       -0.05776
   2388.00       -0.05448
   2389.00       -0.05132
   2390.00       -0.04849
   2391.00       -0.04620
   2392.00       -0.04459
   2393.00       -0.04376
   2394.00       -0.04381
   2395.00       -0.04480
   2396.00       -0.04674
   2397.00       -0.04961
   2398.00       -0.05339
   2399.00       -0.05800
   2400.00       -0.06335
   2401.00       -0.06932
   2402.00       -0.07574
   2403.00       -0.08240
   2404.00       -0.08909
   2405.00       -0.09560
   2406.00       -0.10169
   2407.00       -0.10714
   2408.00       -0.11178
   2409.00       -0.11549
   2410.00       -0.11822
   2411.00       -0.12004
   2412.00       -0.12104
   2413.00       -0.12142
   2414.00       -0.12135
   2415.00       -0.12102
   2416.00       -0.12058
   2417.00       -0.12013
   2418.00       -0.11971
   2419.00       -0.11934
   2420.00       -0.11899
   2421.00       -0.11866
   2422.00       -0.11833
   2423.00       -0.11798
   2424.00       -0.11760
   2425.00       -0.11720
   2426.00       -0.11677
   2427.00       -0.11630
   2428.00       -0.11580
   2429.00       -0.11529
   2430.00       -0.11479
   2431.00       -0.11432
   2432.00       -0.11393
   2433.00       -0.11359
   2434.00       -0.11328
   2435.00       -0.11292
   2436.00       -0.11239
   2437.00       -0.11155
   2438.00       -0.11027
   2439.00       -0.10845
   2440.00       -0.10603
   2441.00       -0.10305
   2442.00       -0.09968
   2443.00       -0.09610
   2444.00       -0.09261
   2445.00       -0.08950
   2446.00       -0.08704
   2447.00       -0.08547
   2448.00       -0.08490
   2449.00       -0.08538
   2450.00       -0.08681
   2451.00       -0.08907
   2452.00       -0.09189
   2453.00       -0.09502
   2454.00       -0.09816
   2455.00       -0.10103
   2456.00       -0.10344
   2457.00       -0.10519
   2458.00       -0.10627
   2459.00       -0.10665
   2460.00       -0.10646
   2461.00       -0.10578
   2462.00       -0.10474
   2463.00       -0.10343
   2464.00       -0.10188
   2465.00       -0.10008
   2466.00       -0.09799
   2467.00       -0.09561
   2468.00       -0.09292
   2469.00       -0.09004
   2470.00       -0.08711
   2471.00       -0.08441
   2472.00       -0.08222
   2473.00       -0.08087
   2474.00       -0.08065
   2475.00       -0.08179
   2476.00       -0.08444
   2477.00       -0.08858
   2478.00       -0.09415
   2479.00       -0.10085
   2480.00       -0.10845
   2481.00       -0.11656
   2482.00       -0.12487
   2483.00       -0.13307
   2484.00       -0.14093
   2485.00       -0.14834
   2486.00       -0.15527
   2487.00       -0.16178
   2488.00       -0.16798
   2489.00       -0.17401
   2490.00       -0.17997
   2491.00       -0.18597
   2492.00       -0.19199
   2493.00       -0.19797
   2494.00       -0.20376
   2495.00       -0.20916
   2496.00       -0.21394
   2497.00       -0.21793
   2498.00       -0.22096
   2499.00       -0.22295
   2500.00       -0.22390
   2501.00       -0.22389
   2502.00       -0.22308
   2503.00       -0.22171
   2504.00       -0.22001
   2505.00       -0.21822
   2506.00       -0.21655
   2507.00       -0.21517
   2508.00       -0.21413
   2509.00       -0.21346
   2510.00       -0.21309
   2511.00       -0.21291
   2512.00       -0.21276
   2513.00       -0.21250
   2514.00       -0.21200
   2515.00       -0.21122
   2516.00       -0.21016
   2517.00       -0.20894
   2518.00       -0.20773
   2519.00       -0.20673
   2520.00       -0.20615
   2521.00       -0.20613
   2522.00       -0.20677
   2523.00       -0.20804
   2524.00       -0.20986
   2525.00       -0.21205
   2526.00       -0.21439
   2527.00       -0.21667
   2528.00       -0.21871
   2529.00       -0.22038
   2530.00       -0.22166
   2531.00       -0.22257
   2532.00       -0.22322
   2533.00       -0.22373
   2534.00       -0.22425
   2535.00       -0.22491
   2536.00       -0.22580
   2537.00       -0.22697
   2538.00       -0.22841
   2539.00       -0.23004
   2540.00       -0.23176
   2541.00       -0.23342
   2542.00       -0.23489
   2543.00       -0.23605
   2544.00       -0.23681
   2545.00       -0.23716
   2546.00       -0.23715
   2547.00       -0.23689
   2548.00       -0.23653
   2549.00       -0.23626
   2550.00       -0.23624
   2551.00       -0.23658
   2552.00       -0.23735
   2553.00       -0.23854
   2554.00       -0.24010
   2555.00       -0.24189
   2556.00       -0.24376
   2557.00       -0.24554
   2558.00       -0.24707
   2559.00       -0.24824
   2560.00       -0.24895
   2561.00       -0.24917
   2562.00       -0.24892
   2563.00       -0.24827
   2564.00       -0.24732
   2565.00       -0.24618
   2566.00       -0.24500
   2567.00       -0.24394
   2568.00       -0.24310
   2569.00       -0.24260
   2570.00       -0.24251
   2571.00       -0.24286
   2572.00       -0.24366
   2573.00       -0.24488
   2574.00       -0.24645
   2575.00       -0.24832
   2576.00       -0.25041
   2577.00       -0.25264
   2578.00       -0.25494
   2579.00       -0.25727
   2580.00       -0.25961
   2581.00       -0.26193
   2582.00       -0.26423
   2583.00       -0.26650
   2584.00       -0.26875
   2585.00       -0.27096
   2586.00       -0.27311
   2587.00       -0.27518
   2588.00       -0.27710
   2589.00       -0.27883
   2590.00       -0.28032
   2591.00       -0.28151
   2592.00       -0.28237
   2593.00       -0.28289
   2594.00       -0.28305
   2595.00       -0.28289
   2596.00       -0.28245
   2597.00       -0.28177
   2598.00       -0.28093
   2599.00       -0.27998
   2600.00       -0.27898
   2601.00       -0.27796
   2602.00       -0.27697
   2603.00       -0.27601
   2604.00       -0.27506
   2605.00       -0.27410
   2606.00       -0.27309
   2607.00       -0.27198
   2608.00       -0.27073
   2609.00       -0.26930
   2610.00       -0.26764
   2611.00       -0.26571
   2612.00       -0.26345
   2613.00       -0.26081
   2614.00       -0.25772
   2615.00       -0.25409
   2616.00       -0.24985
   2617.00       -0.24491
   2618.00       -0.23924
   2619.00       -0.23278
   2620.00       -0.22557
   2621.00       -0.21768
   2622.00       -0.20919
   2623.00       -0.20024
   2624.00       -0.19102
   2625.00       -0.18172
   2626.00       -0.17249
   2627.00       -0.16351
   2628.00       -0.15492
   2629.00       -0.14680
   2630.00       -0.13917
   2631.00       -0.13204
   2632.00       -0.12533
   2633.00       -0.11896
   2634.00       -0.11282
   2635.00       -0.10683
   2636.00       -0.10095
   2637.00       -0.09517
   2638.00       -0.08955
   2639.00       -0.08417
   2640.00       -0.07916
   2641.00       -0.07464
   2642.00       -0.07077
   2643.00       -0.06765
   2644.00       -0.06538
   2645.00       -0.06396
   2646.00       -0.06340
   2647.00       -0.06360
   2648.00       -0.06448
   2649.00       -0.06587
   2650.00       -0.06765
   2651.00       -0.06969
   2652.00       -0.07187
   2653.00       -0.07412
   2654.00       -0.07640
   2655.00       -0.07871
   2656.00       -0.08108
   2657.00       -0.08352
   2658.00       -0.08603
   2659.00       -0.08861
   2660.00       -0.09121
   2661.00       -0.09373
   2662.00       -0.09606
   2663.00       -0.09808
   2664.00       -0.09967
   2665.00       -0.10077
   2666.00       -0.10133
   2667.00       -0.10137
   2668.00       -0.10097
   2669.00       -0.10026
   2670.00       -0.09942
   2671.00       -0.09864
   2672.00       -0.09813
   2673.00       -0.09809
   2674.00       -0.09863
   2675.00       -0.09987
   2676.00       -0.10179
   2677.00       -0.10438
   2678.00       -0.10753
   2679.00       -0.11110
   2680.00       -0.11497
   2681.00       -0.11900
   2682.00       -0.12309
   2683.00       -0.12719
   2684.00       -0.13128
   2685.00       -0.13536
   2686.00       -0.13947
   2687.00       -0.14363
   2688.00       -0.14784
   2689.00       -0.15208
   2690.00       -0.15629
   2691.00       -0.16036
   2692.00       -0.16415
   2693.00       -0.16752
   2694.00       -0.17032
   2695.00       -0.17242
   2696.00       -0.17374
   2697.00       -0.17424
   2698.00       -0.17394
   2699.00       -0.17294
   2700.00       -0.17136
   2701.00       -0.16935
   2702.00       -0.16707
   2703.00       -0.16465
   2704.00       -0.16221
   2705.00       -0.15979
   2706.00       -0.15738
   2707.00       -0.15494
   2708.00       -0.15238
   2709.00       -0.14960
   2710.00       -0.14650
   2711.00       -0.14301
   2712.00       -0.13912
   2713.00       -0.13487
   2714.00       -0.13031
   2715.00       -0.12557
   2716.00       -0.12080
   2717.00       -0.11611
   2718.00       -0.11163
   2719.00       -0.10743
   2720.00       -0.10350
   2721.00       -0.09984
   2722.00       -0.09634
   2723.00       -0.09290
   2724.00       -0.08940
   2725.00       -0.08570
   2726.00       -0.08174
   2727.00       -0.07743
   2728.00       -0.07279
   2729.00       -0.06782
   2730.00       -0.06260
   2731.00       -0.05720
   2732.00       -0.05172
   2733.00       -0.04626
   2734.00       -0.04089
   2735.00       -0.03566
   2736.00       -0.03060
   2737.00       -0.02571
   2738.00       -0.02097
   2739.00       -0.01634
   2740.00       -0.01180
   2741.00       -0.00733
   2742.00       -0.00292
   2743.00        0.00137
   2744.00        0.00549
   2745.00        0.00935
   2746.00        0.01280
   2747.00        0.01572
   2748.00        0.01794
   2749.00        0.01935
   2750.00        0.01985
   2751.00        0.01934
   2752.00        0.01784
   2753.00        0.01531
   2754.00        0.01186
   2755.00        0.00759
   2756.00        0.00267
   2757.00       -0.00273
   2758.00       -0.00842
   2759.00       -0.01419
   2760.00       -0.01984
   2761.00       -0.02520
   2762.00       -0.03009
   2763.00       -0.03439
   2764.00       -0.03799
   2765.00       -0.04082
   2766.00       -0.04285
   2767.00       -0.04411
   2768.00       -0.04464
   2769.00       -0.04453
   2770.00       -0.04390
   2771.00       -0.04289
   2772.00       -0.04163
   2773.00       -0.04029
   2774.00       -0.03899
   2775.00       -0.03784
   2776.00       -0.03691
   2777.00       -0.03624
   2778.00       -0.03582
   2779.00       -0.03561
   2780.00       -0.03556
   2781.00       -0.03562
   2782.00       -0.03573
   2783.00       -0.03585
   2784.00       -0.03599
   2785.00       -0.03616
   2786.00       -0.03641
   2787.00       -0.03679
   2788.00       -0.03733
   2789.00       -0.03808
   2790.00       -0.03901
   2791.00       -0.04007
   2792.00       -0.04118
   2793.00       -0.04219
   2794.00       -0.04295
   2795.00       -0.04331
   2796.00       -0.04312
   2797.00       -0.04229
   2798.00       -0.04072
   2799.00       -0.03845
   2800.00       -0.03552
   2801.00       -0.03204
   2802.00       -0.02813
   2803.00       -0.02393
   2804.00       -0.01955
   2805.00       -0.01509
   2806.00       -0.01059
   2807.00       -0.00608
   2808.00       -0.00156
   2809.00        0.00301
   2810.00        0.00763
   2811.00        0.01231
   2812.00        0.01700
   2813.00        0.02163
   2814.00        0.02605
   2815.00        0.03012
   2816.00        0.03365
   2817.00        0.03649
   2818.00        0.03848
   2819.00        0.03955
   2820.00        0.03963
   2821.00        0.03878
   2822.00        0.03710
   2823.00        0.03469
   2824.00        0.03175
   2825.00        0.02849
   2826.00        0.02513
   2827.00        0.02185
   2828.00        0.01884
   2829.00        0.01624
   2830.00        0.01416
   2831.00        0.01263
   2832.00        0.01171
   2833.00        0.01136
   2834.00        0.01157
   2835.00        0.01230
   2836.00        0.01349
   2837.00        0.01508
   2838.00        0.01698
   2839.00        0.01911
   2840.00        0.02136
   2841.00        0.02362
   2842.00        0.02580
   2843.00        0.02780
   2844.00        0.02954
   2845.00        0.03098
   2846.00        0.03207
   2847.00        0.03280
   2848.00        0.03320
   2849.00        0.03330
   2850.00        0.03318
   2851.00        0.03290
   2852.00        0.03256
   2853.00        0.03222
   2854.00        0.03199
   2855.00        0.03191
   2856.00        0.03205
   2857.00        0.03242
   2858.00        0.03301
   2859.00        0.03381
   2860.00        0.03478
   2861.00        0.03585
   2862.00        0.03698
   2863.00        0.03813
   2864.00        0.03928
   2865.00        0.04044
   2866.00        0.04162
   2867.00        0.04290
   2868.00        0.04435
   2869.00        0.04607
   2870.00        0.04817
   2871.00        0.05073
   2872.00        0.05382
   2873.00        0.05748
   2874.00        0.06173
   2875.00        0.06651
   2876.00        0.07179
   2877.00        0.07749
   2878.00        0.08351
   2879.00        0.08978
   2880.00        0.09619
   2881.00        0.10268
   2882.00        0.10916
   2883.00        0.11557
   2884.00        0.12183
   2885.00        0.12788
   2886.00        0.13366
   2887.00        0.13908
   2888.00        0.14408
   2889.00        0.14861
   2890.00        0.15264
   2891.00        0.15617
   2892.00        0.15925
   2893.00        0.16194
   2894.00        0.16437
   2895.00        0.16664
   2896.00        0.16889
   2897.00        0.17125
   2898.00        0.17381
   2899.00        0.17663
   2900.00        0.17973
   2901.00        0.18306
   2902.00        0.18651
   2903.00        0.18994
   2904.00        0.19319
   2905.00        0.19608
   2906.00        0.19841
   2907.00        0.20007
   2908.00        0.20094
   2909.00        0.20100
   2910.00        0.20022
   2911.00        0.19868
   2912.00        0.19646
   2913.00        0.19368
   2914.00        0.19044
   2915.00        0.18684
   2916.00        0.18296
   2917.00        0.17885
   2918.00        0.17453
   2919.00        0.16999
   2920.00        0.16524
   2921.00        0.16030
   2922.00        0.15517
   2923.00        0.14996
   2924.00        0.14474
   2925.00        0.13967
   2926.00        0.13487
   2927.00        0.13054
   2928.00        0.12682
   2929.00        0.12381
   2930.00        0.12160
   2931.00        0.12020
   2932.00        0.11959
   2933.00        0.11968
   2934.00        0.12032
   2935.00        0.12132
   2936.00        0.12248
   2937.00        0.12358
   2938.00        0.12443
   2939.00        0.12482
   2940.00        0.12463
   2941.00        0.12374
   2942.00        0.12212
   2943.00        0.11973
   2944.00        0.11663
   2945.00        0.11287
   2946.00        0.10855
   2947.00        0.10379
   2948.00        0.09872
   2949.00        0.09346
   2950.00        0.08814
   2951.00        0.08285
   2952.00        0.07768
   2953.00        0.07265
   2954.00        0.06779
   2955.00        0.06306
   2956.00        0.05844
   2957.00        0.05387
   2958.00        0.04927
   2959.00        0.04462
   2960.00        0.03989
   2961.00        0.03508
   2962.00        0.03023
   2963.00        0.02545
   2964.00        0.02083
   2965.00        0.01652
   2966.00        0.01268
   2967.00        0.00943
   2968.00        0.00688
   2969.00        0.00511
   2970.00        0.00414
   2971.00        0.00397
   2972.00        0.00450
   2973.00        0.00565
   2974.00        0.00728
   2975.00        0.00927
   2976.00        0.01149
   2977.00        0.01383
   2978.00        0.01621
   2979.00        0.01857
   2980.00        0.02086
   2981.00        0.02304
   2982.00        0.02510
   2983.00        0.02696
   2984.00        0.02858
   2985.00        0.02989
   2986.00        0.03082
   2987.00        0.03127
   2988.00        0.03120
   2989.00        0.03057
   2990.00        0.02938
   2991.00        0.02768
   2992.00        0.02557
   2993.00        0.02315
   2994.00        0.02058
   2995.00        0.01802
   2996.00        0.01564
   2997.00        0.01356
   2998.00        0.01191
   2999.00        0.01075
   3000.00        0.01011
   3001.00        0.00995
   3002.00        0.01026
   3003.00        0.01094
   3004.00        0.01192
   3005.00        0.01311
   3006.00        0.01443
   3007.00        0.01581
   3008.00        0.01718
   3009.00        0.01848
   3010.00        0.01968
   3011.00        0.02072
   3012.00        0.02157
   3013.00        0.02216
   3014.00        0.02249
   3015.00        0.02250
   3016.00        0.02221
   3017.00        0.02162
   3018.00        0.02074
   3019.00        0.01961
   3020.00        0.01828
   3021.00        0.01677
   3022.00        0.01511
   3023.00        0.01329
   3024.00        0.01128
   3025.00        0.00904
   3026.00        0.00648
   3027.00        0.00351
   3028.00        0.00004
   3029.00       -0.00402
   3030.00       -0.00869
   3031.00       -0.01401
   3032.00       -0.01992
   3033.00       -0.02638
   3034.00       -0.03325
   3035.00       -0.04042
   3036.00       -0.04772
   3037.00       -0.05503
   3038.00       -0.06220
   3039.00       -0.06916
   3040.00       -0.07584
   3041.00       -0.08224
   3042.00       -0.08836
   3043.00       -0.09423
   3044.00       -0.09992
   3045.00       -0.10545
   3046.00       -0.11086
   3047.00       -0.11617
   3048.00       -0.12137
   3049.00       -0.12644
   3050.00       -0.13134
   3051.00       -0.13604
   3052.00       -0.14049
   3053.00       -0.14466
   3054.00       -0.14851
   3055.00       -0.15199
   3056.00       -0.15506
   3057.00       -0.15769
   3058.00       -0.15987
   3059.00       -0.16155
   3060.00       -0.16276
   3061.00       -0.16346
   3062.00       -0.16367
   3063.00       -0.16333
   3064.00       -0.16244
   3065.00       -0.16092
   3066.00       -0.15872
   3067.00       -0.15576
   3068.00       -0.15200
   3069.00       -0.14741
   3070.00       -0.14202
   3071.00       -0.13590
   3072.00       -0.12918
   3073.00       -0.12201
   3074.00       -0.11458
   3075.00       -0.10707
   3076.00       -0.09965
   3077.00       -0.09247
   3078.00       -0.08567
   3079.00       -0.07934
   3080.00       -0.07359
   3081.00       -0.06849
   3082.00       -0.06413
   3083.00       -0.06058
   3084.00       -0.05786
   3085.00       -0.05595
   3086.00       -0.05478
   3087.00       -0.05429
   3088.00       -0.05435
   3089.00       -0.05488
   3090.00       -0.05582
   3091.00       -0.05713
   3092.00       -0.05882
   3093.00       -0.06090
   3094.00       -0.06340
   3095.00       -0.06633
   3096.00       -0.06964
   3097.00       -0.07326
   3098.00       -0.07709
   3099.00       -0.08093
   3100.00       -0.08461
   3101.00       -0.08787
   3102.00       -0.09051
   3103.00       -0.09229
   3104.00       -0.09308
   3105.00       -0.09273
   3106.00       -0.09123
   3107.00       -0.08857
   3108.00       -0.08490
   3109.00       -0.08038
   3110.00       -0.07526
   3111.00       -0.06979
   3112.00       -0.06426
   3113.00       -0.05890
   3114.00       -0.05388
   3115.00       -0.04931
   3116.00       -0.04521
   3117.00       -0.04154
   3118.00       -0.03823
   3119.00       -0.03523
   3120.00       -0.03250
   3121.00       -0.03006
   3122.00       -0.02798
   3123.00       -0.02639
   3124.00       -0.02543
   3125.00       -0.02527
   3126.00       -0.02604
   3127.00       -0.02786
   3128.00       -0.03076
   3129.00       -0.03479
   3130.00       -0.03983
   3131.00       -0.04580
   3132.00       -0.05250
   3133.00       -0.05973
   3134.00       -0.06724
   3135.00       -0.07477
   3136.00       -0.08209
   3137.00       -0.08901
   3138.00       -0.09541
   3139.00       -0.10121
   3140.00       -0.10639
   3141.00       -0.11097
   3142.00       -0.11498
   3143.00       -0.11850
   3144.00       -0.12155
   3145.00       -0.12417
   3146.00       -0.12638
   3147.00       -0.12818
   3148.00       -0.12956
   3149.00       -0.13050
   3150.00       -0.13098
   3151.00       -0.13098
   3152.00       -0.13050
   3153.00       -0.12952
   3154.00       -0.12807
   3155.00       -0.12617
   3156.00       -0.12391
   3157.00       -0.12136
   3158.00       -0.11869
   3159.00       -0.11606
   3160.00       -0.11368
   3161.00       -0.11173
   3162.00       -0.11040
   3163.00       -0.10982
   3164.00       -0.11005
   3165.00       -0.11108
   3166.00       -0.11283
   3167.00       -0.11512
   3168.00       -0.11770
   3169.00       -0.12030
   3170.00       -0.12264
   3171.00       -0.12442
   3172.00       -0.12546
   3173.00       -0.12558
   3174.00       -0.12474
   3175.00       -0.12292
   3176.00       -0.12027
   3177.00       -0.11690
   3178.00       -0.11304
   3179.00       -0.10887
   3180.00       -0.10458
   3181.00       -0.10033
   3182.00       -0.09621
   3183.00       -0.09229
   3184.00       -0.08856
   3185.00       -0.08499
   3186.00       -0.08154
   3187.00       -0.07815
   3188.00       -0.07478
   3189.00       -0.07141
   3190.00       -0.06805
   3191.00       -0.06472
   3192.00       -0.06148
   3193.00       -0.05838
   3194.00       -0.05548
   3195.00       -0.05280
   3196.00       -0.05038
   3197.00       -0.04819
   3198.00       -0.04619
   3199.00       -0.04431
   3200.00       -0.04246
   3201.00       -0.04055
   3202.00       -0.03850
   3203.00       -0.03625
   3204.00       -0.03377
   3205.00       -0.03105
   3206.00       -0.02811
   3207.00       -0.02499
   3208.00       -0.02173
   3209.00       -0.01837
   3210.00       -0.01495
   3211.00       -0.01149
   3212.00       -0.00800
   3213.00       -0.00447
   3214.00       -0.00091
   3215.00        0.00269
   3216.00        0.00631
   3217.00        0.00992
   3218.00        0.01348
   3219.00        0.01691
   3220.00        0.02015
   3221.00        0.02313
   3222.00        0.02576
   3223.00        0.02801
   3224.00        0.02983
   3225.00        0.03125
   3226.00        0.03230
   3227.00        0.03307
   3228.00        0.03367
   3229.00        0.03423
   3230.00        0.03490
   3231.00        0.03580
   3232.00        0.03705
   3233.00        0.03877
   3234.00        0.04100
   3235.00        0.04380
   3236.00        0.04717
   3237.00        0.05108
   3238.00        0.05552
   3239.00        0.06042
   3240.00        0.06575
   3241.00        0.07143
   3242.00        0.07738
   3243.00        0.08354
   3244.00        0.08977
   3245.00        0.09599
   3246.00        0.10204
   3247.00        0.10778
   3248.00        0.11306
   3249.00        0.11774
   3250.00        0.12170
   3251.00        0.12483
   3252.00        0.12709
   3253.00        0.12844
   3254.00        0.12893
   3255.00        0.12857
   3256.00        0.12746
   3257.00        0.12570
   3258.00        0.12341
   3259.00        0.12071
   3260.00        0.11770
   3261.00        0.11452
   3262.00        0.11126
   3263.00        0.10805
   3264.00        0.10497
   3265.00        0.10213
   3266.00        0.09961
   3267.00        0.09749
   3268.00        0.09585
   3269.00        0.09474
   3270.00        0.09419
   3271.00        0.09423
   3272.00        0.09483
   3273.00        0.09599
   3274.00        0.09762
   3275.00        0.09966
   3276.00        0.10201
   3277.00        0.10458
   3278.00        0.10725
   3279.00        0.10993
   3280.00        0.11252
   3281.00        0.11495
   3282.00        0.11715
   3283.00        0.11908
   3284.00        0.12070
   3285.00        0.12201
   3286.00        0.12298
   3287.00        0.12366
   3288.00        0.12402
   3289.00        0.12410
   3290.00        0.12391
   3291.00        0.12347
   3292.00        0.12278
   3293.00        0.12187
   3294.00        0.12074
   3295.00        0.11938
   3296.00        0.11782
   3297.00        0.11604
   3298.00        0.11405
   3299.00        0.11183
   3300.00        0.10937
   3301.00        0.10666
   3302.00        0.10368
   3303.00        0.10040
   3304.00        0.09680
   3305.00        0.09286
   3306.00        0.08856
   3307.00        0.08387
   3308.00        0.07882
   3309.00        0.07343
   3310.00        0.06774
   3311.00        0.06180
   3312.00        0.05571
   3313.00        0.04953
   3314.00        0.04337
   3315.00        0.03734
   3316.00        0.03154
   3317.00        0.02608
   3318.00        0.02107
   3319.00        0.01660
   3320.00        0.01274
   3321.00        0.00954
   3322.00        0.00704
   3323.00        0.00525
   3324.00        0.00414
   3325.00        0.00370
   3326.00        0.00386
   3327.00        0.00459
   3328.00        0.00579
   3329.00        0.00740
   3330.00        0.00928
   3331.00        0.01135
   3332.00        0.01347
   3333.00        0.01551
   3334.00        0.01734
   3335.00        0.01881
   3336.00        0.01981
   3337.00        0.02021
   3338.00        0.01995
   3339.00        0.01896
   3340.00        0.01722
   3341.00        0.01474
   3342.00        0.01155
   3343.00        0.00774
   3344.00        0.00338
   3345.00       -0.00142
   3346.00       -0.00652
   3347.00       -0.01181
   3348.00       -0.01718
   3349.00       -0.02250
   3350.00       -0.02768
   3351.00       -0.03265
   3352.00       -0.03735
   3353.00       -0.04172
   3354.00       -0.04573
   3355.00       -0.04935
   3356.00       -0.05255
   3357.00       -0.05533
   3358.00       -0.05766
   3359.00       -0.05959
   3360.00       -0.06110
   3361.00       -0.06226
   3362.00       -0.06311
   3363.00       -0.06372
   3364.00       -0.06418
   3365.00       -0.06456
   3366.00       -0.06498
   3367.00       -0.06552
   3368.00       -0.06628
   3369.00       -0.06733
   3370.00       -0.06870
   3371.00       -0.07044
   3372.00       -0.07254
   3373.00       -0.07500
   3374.00       -0.07780
   3375.00       -0.08090
   3376.00       -0.08427
   3377.00       -0.08788
   3378.00       -0.09171
   3379.00       -0.09573
   3380.00       -0.09992
   3381.00       -0.10425
   3382.00       -0.10870
   3383.00       -0.11327
   3384.00       -0.11792
   3385.00       -0.12264
   3386.00       -0.12740
   3387.00       -0.13221
   3388.00       -0.13705
   3389.00       -0.14193
   3390.00       -0.14684
   3391.00       -0.15183
   3392.00       -0.15691
   3393.00       -0.16211
   3394.00       -0.16747
   3395.00       -0.17302
   3396.00       -0.17881
   3397.00       -0.18487
   3398.00       -0.19120
   3399.00       -0.19781
   3400.00       -0.20466
   3401.00       -0.21172
   3402.00       -0.21891
   3403.00       -0.22616
   3404.00       -0.23332
   3405.00       -0.24030
   3406.00       -0.24699
   3407.00       -0.25327
   3408.00       -0.25908
   3409.00       -0.26440
   3410.00       -0.26921
   3411.00       -0.27358
   3412.00       -0.27762
   3413.00       -0.28143
   3414.00       -0.28512
   3415.00       -0.28878
   3416.00       -0.29248
   3417.00       -0.29622
   3418.00       -0.29997
   3419.00       -0.30364
   3420.00       -0.30714
   3421.00       -0.31037
   3422.00       -0.31325
   3423.00       -0.31572
   3424.00       -0.31777
   3425.00       -0.31944
   3426.00       -0.32079
   3427.00       -0.32195
   3428.00       -0.32301
   3429.00       -0.32412
   3430.00       -0.32539
   3431.00       -0.32693
   3432.00       -0.32881
   3433.00       -0.33108
   3434.00       -0.33376
   3435.00       -0.33684
   3436.00       -0.34024
   3437.00       -0.34390
   3438.00       -0.34769
   3439.00       -0.35146
   3440.00       -0.35507
   3441.00       -0.35839
   3442.00       -0.36129
   3443.00       -0.36368
   3444.00       -0.36554
   3445.00       -0.36686
   3446.00       -0.36770
   3447.00       -0.36814
   3448.00       -0.36827
   3449.00       -0.36819
   3450.00       -0.36798
   3451.00       -0.36772
   3452.00       -0.36744
   3453.00       -0.36718
   3454.00       -0.36692
   3455.00       -0.36666
   3456.00       -0.36635
   3457.00       -0.36596
   3458.00       -0.36542
   3459.00       -0.36467
   3460.00       -0.36365
   3461.00       -0.36231
   3462.00       -0.36064
   3463.00       -0.35866
   3464.00       -0.35645
   3465.00       -0.35414
   3466.00       -0.35192
   3467.00       -0.34996
   3468.00       -0.34846
   3469.00       -0.34754
   3470.00       -0.34724
   3471.00       -0.34756
   3472.00       -0.34837
   3473.00       -0.34945
   3474.00       -0.35056
   3475.00       -0.35143
   3476.00       -0.35180
   3477.00       -0.35151
   3478.00       -0.35047
   3479.00       -0.34869
   3480.00       -0.34629
   3481.00       -0.34341
   3482.00       -0.34024
   3483.00       -0.33691
   3484.00       -0.33350
   3485.00       -0.33000
   3486.00       -0.32632
   3487.00       -0.32232
   3488.00       -0.31784
   3489.00       -0.31277
   3490.00       -0.30712
   3491.00       -0.30089
   3492.00       -0.29427
   3493.00       -0.28745
   3494.00       -0.28066
   3495.00       -0.27408
   3496.00       -0.26783
   3497.00       -0.26198
   3498.00       -0.25646
   3499.00       -0.25118
   3500.00       -0.24601
   3501.00       -0.24080
   3502.00       -0.23547
   3503.00       -0.22997
   3504.00       -0.22433
   3505.00       -0.21863
   3506.00       -0.21304
   3507.00       -0.20772
   3508.00       -0.20280
   3509.00       -0.19836
   3510.00       -0.19441
   3511.00       -0.19083
   3512.00       -0.18744
   3513.00       -0.18403
   3514.00       -0.18035
   3515.00       -0.17623
   3516.00       -0.17159
   3517.00       -0.16640
   3518.00       -0.16079
   3519.00       -0.15492
   3520.00       -0.14901
   3521.00       -0.14323
   3522.00       -0.13778
   3523.00       -0.13270
   3524.00       -0.12803
   3525.00       -0.12370
   3526.00       -0.11958
   3527.00       -0.11557
   3528.00       -0.11152
   3529.00       -0.10736
   3530.00       -0.10303
   3531.00       -0.09853
   3532.00       -0.09389
   3533.00       -0.08916
   3534.00       -0.08437
   3535.00       -0.07956
   3536.00       -0.07469
   3537.00       -0.06972
   3538.00       -0.06456
   3539.00       -0.05911
   3540.00       -0.05328
   3541.00       -0.04704
   3542.00       -0.04040
   3543.00       -0.03343
   3544.00       -0.02629
   3545.00       -0.01914
   3546.00       -0.01222
   3547.00       -0.00568
   3548.00        0.00034
   3549.00        0.00580
   3550.00        0.01076
   3551.00        0.01536
   3552.00        0.01981
   3553.00        0.02435
   3554.00        0.02921
   3555.00        0.03453
   3556.00        0.04039
   3557.00        0.04674
   3558.00        0.05346
   3559.00        0.06032
   3560.00        0.06706
   3561.00        0.07343
   3562.00        0.07923
   3563.00        0.08432
   3564.00        0.08865
   3565.00        0.09223
   3566.00        0.09516
   3567.00        0.09760
   3568.00        0.09975
   3569.00        0.10180
   3570.00        0.10393
   3571.00        0.10631
   3572.00        0.10903
   3573.00        0.11214
   3574.00        0.11562
   3575.00        0.11942
   3576.00        0.12344
   3577.00        0.12757
   3578.00        0.13174
   3579.00        0.13587
   3580.00        0.13996
   3581.00        0.14405
   3582.00        0.14817
   3583.00        0.15241
   3584.00        0.15684
   3585.00        0.16150
   3586.00        0.16644
   3587.00        0.17165
   3588.00        0.17712
   3589.00        0.18279
   3590.00        0.18863
   3591.00        0.19457
   3592.00        0.20055
   3593.00        0.20655
   3594.00        0.21253
   3595.00        0.21848
   3596.00        0.22436
   3597.00        0.23015
   3598.00        0.23587
   3599.00        0.24148
   3600.00        0.24696
   3601.00        0.25229
   3602.00        0.25743
   3603.00        0.26237
   3604.00        0.26707
   3605.00        0.27150
   3606.00        0.27564
   3607.00        0.27949
   3608.00        0.28306
   3609.00        0.28636
   3610.00        0.28942
   3611.00        0.29229
   3612.00        0.29499
   3613.00        0.29755
   3614.00        0.29998
   3615.00        0.30227
   3616.00        0.30438
   3617.00        0.30624
   3618.00        0.30776
   3619.00        0.30885
   3620.00        0.30943
   3621.00        0.30942
   3622.00        0.30881
   3623.00        0.30761
   3624.00        0.30586
   3625.00        0.30364
   3626.00        0.30103
   3627.00        0.29812
   3628.00        0.29498
   3629.00        0.29168
   3630.00        0.28826
   3631.00        0.28475
   3632.00        0.28114
   3633.00        0.27742
   3634.00        0.27354
   3635.00        0.26947
   3636.00        0.26514
   3637.00        0.26052
   3638.00        0.25560
   3639.00        0.25035
   3640.00        0.24480
   3641.00        0.23903
   3642.00        0.23313
   3643.00        0.22724
   3644.00        0.22146
   3645.00        0.21591
   3646.00        0.21063
   3647.00        0.20565
   3648.00        0.20094
   3649.00        0.19649
   3650.00        0.19221
   3651.00        0.18806
   3652.00        0.18394
   3653.00        0.17981
   3654.00        0.17560
   3655.00        0.17127
   3656.00        0.16683
   3657.00        0.16225
   3658.00        0.15753
   3659.00        0.15267
   3660.00        0.14766
   3661.00        0.14248
   3662.00        0.13710
   3663.00        0.13147
   3664.00        0.12555
   3665.00        0.11930
   3666.00        0.11269
   3667.00        0.10575
   3668.00        0.09851
   3669.00        0.09107
   3670.00        0.08350
   3671.00        0.07594
   3672.00        0.06845
   3673.00        0.06115
   3674.00        0.05406
   3675.00        0.04721
   3676.00        0.04060
   3677.00        0.03418
   3678.00        0.02787
   3679.00        0.02157
   3680.00        0.01519
   3681.00        0.00863
   3682.00        0.00184
   3683.00       -0.00519
   3684.00       -0.01245
   3685.00       -0.01983
   3686.00       -0.02718
   3687.00       -0.03435
   3688.00       -0.04113
   3689.00       -0.04739
   3690.00       -0.05307
   3691.00       -0.05812
   3692.00       -0.06263
   3693.00       -0.06671
   3694.00       -0.07056
   3695.00       -0.07435
   3696.00       -0.07828
   3697.00       -0.08250
   3698.00       -0.08710
   3699.00       -0.09210
   3700.00       -0.09748
   3701.00       -0.10314
   3702.00       -0.10897
   3703.00       -0.11480
   3704.00       -0.12049
   3705.00       -0.12588
   3706.00       -0.13088
   3707.00       -0.13541
   3708.00       -0.13944
   3709.00       -0.14300
   3710.00       -0.14618
   3711.00       -0.14909
   3712.00       -0.15188
   3713.00       -0.15471
   3714.00       -0.15769
   3715.00       -0.16091
   3716.00       -0.16443
   3717.00       -0.16819
   3718.00       -0.17214
   3719.00       -0.17616
   3720.00       -0.18012
   3721.00       -0.18390
   3722.00       -0.18739
   3723.00       -0.19049
   3724.00       -0.19311
   3725.00       -0.19523
   3726.00       -0.19678
   3727.00       -0.19777
   3728.00       -0.19823
   3729.00       -0.19821
   3730.00       -0.19780
   3731.00       -0.19714
   3732.00       -0.19637
   3733.00       -0.19566
   3734.00       -0.19520
   3735.00       -0.19511
   3736.00       -0.19550
   3737.00       -0.19643
   3738.00       -0.19787
   3739.00       -0.19973
   3740.00       -0.20187
   3741.00       -0.20410
   3742.00       -0.20619
   3743.00       -0.20797
   3744.00       -0.20924
   3745.00       -0.20993
   3746.00       -0.21001
   3747.00       -0.20957
   3748.00       -0.20875
   3749.00       -0.20775
   3750.00       -0.20681
   3751.00       -0.20613
   3752.00       -0.20585
   3753.00       -0.20606
   3754.00       -0.20678
   3755.00       -0.20794
   3756.00       -0.20944
   3757.00       -0.21115
   3758.00       -0.21290
   3759.00       -0.21455
   3760.00       -0.21591
   3761.00       -0.21683
   3762.00       -0.21716
   3763.00       -0.21678
   3764.00       -0.21564
   3765.00       -0.21372
   3766.00       -0.21116
   3767.00       -0.20811
   3768.00       -0.20482
   3769.00       -0.20157
   3770.00       -0.19864
   3771.00       -0.19629
   3772.00       -0.19470
   3773.00       -0.19394
   3774.00       -0.19397
   3775.00       -0.19467
   3776.00       -0.19580
   3777.00       -0.19709
   3778.00       -0.19825
   3779.00       -0.19899
   3780.00       -0.19906
   3781.00       -0.19833
   3782.00       -0.19670
   3783.00       -0.19424
   3784.00       -0.19104
   3785.00       -0.18731
   3786.00       -0.18328
   3787.00       -0.17921
   3788.00       -0.17534
   3789.00       -0.17187
   3790.00       -0.16892
   3791.00       -0.16656
   3792.00       -0.16478
   3793.00       -0.16351
   3794.00       -0.16263
   3795.00       -0.16201
   3796.00       -0.16150
   3797.00       -0.16101
   3798.00       -0.16041
   3799.00       -0.15966
   3800.00       -0.15871
   3801.00       -0.15755
   3802.00       -0.15621
   3803.00       -0.15470
   3804.00       -0.15306
   3805.00       -0.15134
   3806.00       -0.14956
   3807.00       -0.14777
   3808.00       -0.14596
   3809.00       -0.14414
   3810.00       -0.14227
   3811.00       -0.14028
   3812.00       -0.13806
   3813.00       -0.13552
   3814.00       -0.13252
   3815.00       -0.12896
   3816.00       -0.12478
   3817.00       -0.11992
   3818.00       -0.11441
   3819.00       -0.10829
   3820.00       -0.10167
   3821.00       -0.09465
   3822.00       -0.08742
   3823.00       -0.08009
   3824.00       -0.07274
   3825.00       -0.06546
   3826.00       -0.05828
   3827.00       -0.05126
   3828.00       -0.04442
   3829.00       -0.03775
   3830.00       -0.03126
   3831.00       -0.02491
   3832.00       -0.01872
   3833.00       -0.01266
   3834.00       -0.00675
   3835.00       -0.00100
   3836.00        0.00462
   3837.00        0.01008
   3838.00        0.01538
   3839.00        0.02053
   3840.00        0.02550
   3841.00        0.03029
   3842.00        0.03485
   3843.00        0.03918
   3844.00        0.04327
   3845.00        0.04709
   3846.00        0.05068
   3847.00        0.05408
   3848.00        0.05734
   3849.00        0.06055
   3850.00        0.06380
   3851.00        0.06716
   3852.00        0.07075
   3853.00        0.07459
   3854.00        0.07870
   3855.00        0.08306
   3856.00        0.08762
   3857.00        0.09232
   3858.00        0.09710
   3859.00        0.10187
   3860.00        0.10658
   3861.00        0.11115
   3862.00        0.11557
   3863.00        0.11980
   3864.00        0.12384
   3865.00        0.12769
   3866.00        0.13139
   3867.00        0.13498
   3868.00        0.13855
   3869.00        0.14221
   3870.00        0.14603
   3871.00        0.15014
   3872.00        0.15461
   3873.00        0.15951
   3874.00        0.16483
   3875.00        0.17050
   3876.00        0.17646
   3877.00        0.18258
   3878.00        0.18873
   3879.00        0.19479
   3880.00        0.20066
   3881.00        0.20631
   3882.00        0.21170
   3883.00        0.21682
   3884.00        0.22170
   3885.00        0.22634
   3886.00        0.23075
   3887.00        0.23494
   3888.00        0.23886
   3889.00        0.24249
   3890.00        0.24576
   3891.00        0.24861
   3892.00        0.25093
   3893.00        0.25265
   3894.00        0.25372
   3895.00        0.25406
   3896.00        0.25366
   3897.00        0.25257
   3898.00        0.25086
   3899.00        0.24864
   3900.00        0.24605
   3901.00        0.24324
   3902.00        0.24034
   3903.00        0.23748
   3904.00        0.23480
   3905.00        0.23238
   3906.00        0.23029
   3907.00        0.22857
   3908.00        0.22724
   3909.00        0.22627
   3910.00        0.22561
   3911.00        0.22519
   3912.00        0.22490
   3913.00        0.22465
   3914.00        0.22434
   3915.00        0.22389
   3916.00        0.22324
   3917.00        0.22237
   3918.00        0.22128
   3919.00        0.21995
   3920.00        0.21841
   3921.00        0.21666
   3922.00        0.21471
   3923.00        0.21255
   3924.00        0.21018
   3925.00        0.20759
   3926.00        0.20478
   3927.00        0.20173
   3928.00        0.19843
   3929.00        0.19489
   3930.00        0.19112
   3931.00        0.18714
   3932.00        0.18300
   3933.00        0.17876
   3934.00        0.17445
   3935.00        0.17016
   3936.00        0.16595
   3937.00        0.16188
   3938.00        0.15799
   3939.00        0.15430
   3940.00        0.15080
   3941.00        0.14748
   3942.00        0.14431
   3943.00        0.14126
   3944.00        0.13832
   3945.00        0.13547
   3946.00        0.13274
   3947.00        0.13018
   3948.00        0.12786
   3949.00        0.12587
   3950.00        0.12428
   3951.00        0.12313
   3952.00        0.12242
   3953.00        0.12203
   3954.00        0.12183
   3955.00        0.12161
   3956.00        0.12115
   3957.00        0.12026
   3958.00        0.11877
   3959.00        0.11662
   3960.00        0.11380
   3961.00        0.11044
   3962.00        0.10669
   3963.00        0.10277
   3964.00        0.09888
   3965.00        0.09520
   3966.00        0.09180
   3967.00        0.08871
   3968.00        0.08585
   3969.00        0.08309
   3970.00        0.08025
   3971.00        0.07718
   3972.00        0.07372
   3973.00        0.06983
   3974.00        0.06552
   3975.00        0.06088
   3976.00        0.05610
   3977.00        0.05137
   3978.00        0.04691
   3979.00        0.04290
   3980.00        0.03945
   3981.00        0.03656
   3982.00        0.03417
   3983.00        0.03210
   3984.00        0.03011
   3985.00        0.02795
   3986.00        0.02535
   3987.00        0.02209
   3988.00        0.01800
   3989.00        0.01302
   3990.00        0.00713
   3991.00        0.00044
   3992.00       -0.00695
   3993.00       -0.01485
   3994.00       -0.02314
   3995.00       -0.03164
   3996.00       -0.04024
   3997.00       -0.04888
   3998.00       -0.05753
   3999.00       -0.06615
   4000.00       -0.07474
   4001.00       -0.08329
   4002.00       -0.09182
   4003.00       -0.10029
   4004.00       -0.10864
   4005.00       -0.11684
   4006.00       -0.12485
   4007.00       -0.13260
   4008.00       -0.14006
   4009.00       -0.14722
   4010.00       -0.15406
   4011.00       -0.16054
   4012.00       -0.16667
   4013.00       -0.17246
   4014.00       -0.17789
   4015.00       -0.18300
   4016.00       -0.18780
   4017.00       -0.19231
   4018.00       -0.19660
   4019.00       -0.20073
   4020.00       -0.20479
   4021.00       -0.20888
   4022.00       -0.21313
   4023.00       -0.21768
   4024.00       -0.22266
   4025.00       -0.22817
   4026.00       -0.23433
   4027.00       -0.24118
   4028.00       -0.24876
   4029.00       -0.25704
   4030.00       -0.26596
   4031.00       -0.27543
   4032.00       -0.28530
   4033.00       -0.29539
   4034.00       -0.30551
   4035.00       -0.31547
   4036.00       -0.32504
   4037.00       -0.33405
   4038.00       -0.34230
   4039.00       -0.34971
   4040.00       -0.35619
   4041.00       -0.36175
   4042.00       -0.36643
   4043.00       -0.37033
   4044.00       -0.37360
   4045.00       -0.37642
   4046.00       -0.37897
   4047.00       -0.38138
   4048.00       -0.38377
   4049.00       -0.38617
   4050.00       -0.38857
   4051.00       -0.39094
   4052.00       -0.39323
   4053.00       -0.39538
   4054.00       -0.39738
   4055.00       -0.39924
   4056.00       -0.40097
   4057.00       -0.40262
   4058.00       -0.40421
   4059.00       -0.40578
   4060.00       -0.40733
   4061.00       -0.40881
   4062.00       -0.41021
   4063.00       -0.41149
   4064.00       -0.41268
   4065.00       -0.41380
   4066.00       -0.41495
   4067.00       -0.41626
   4068.00       -0.41789
   4069.00       -0.42000
   4070.00       -0.42273
   4071.00       -0.42612
   4072.00       -0.43012
   4073.00       -0.43451
   4074.00       -0.43895
   4075.00       -0.44299
   4076.00       -0.44612
   4077.00       -0.44792
   4078.00       -0.44795
   4079.00       -0.44608
   4080.00       -0.44236
   4081.00       -0.43700
   4082.00       -0.43042
   4083.00       -0.42312
   4084.00       -0.41565
   4085.00       -0.40843
   4086.00       -0.40179
   4087.00       -0.39580
   4088.00       -0.39038
   4089.00       -0.38524
   4090.00       -0.37997
   4091.00       -0.37415
   4092.00       -0.36740
   4093.00       -0.35939
   4094.00       -0.35005
   4095.00       -0.33943
   4096.00       -0.32777
   4097.00       -0.31536
   4098.00       -0.30264
   4099.00       -0.28994
   4100.00       -0.27758
   4101.00       -0.26570
   4102.00       -0.25446
   4103.00       -0.24386
   4104.00       -0.23384
   4105.00       -0.22431
   4106.00       -0.21520
   4107.00       -0.20650
   4108.00       -0.19809
   4109.00       -0.18998
   4110.00       -0.18212
   4111.00       -0.17449
   4112.00       -0.16705
   4113.00       -0.15974
   4114.00       -0.15256
   4115.00       -0.14549
   4116.00       -0.13852
   4117.00       -0.13173
   4118.00       -0.12520
   4119.00       -0.11900
   4120.00       -0.11327
   4121.00       -0.10801
   4122.00       -0.10322
   4123.00       -0.09878
   4124.00       -0.09453
   4125.00       -0.09025
   4126.00       -0.08569
   4127.00       -0.08066
   4128.00       -0.07498
   4129.00       -0.06860
   4130.00       -0.06157
   4131.00       -0.05402
   4132.00       -0.04620
   4133.00       -0.03841
   4134.00       -0.03092
   4135.00       -0.02403
   4136.00       -0.01789
   4137.00       -0.01255
   4138.00       -0.00801
   4139.00       -0.00409
   4140.00       -0.00059
   4141.00        0.00276
   4142.00        0.00616
   4143.00        0.00976
   4144.00        0.01362
   4145.00        0.01774
   4146.00        0.02204
   4147.00        0.02637
   4148.00        0.03062
   4149.00        0.03473
   4150.00        0.03866
   4151.00        0.04245
   4152.00        0.04619
   4153.00        0.04998
   4154.00        0.05385
   4155.00        0.05778
   4156.00        0.06162
   4157.00        0.06521
   4158.00        0.06832
   4159.00        0.07075
   4160.00        0.07235
   4161.00        0.07314
   4162.00        0.07324
   4163.00        0.07290
   4164.00        0.07242
   4165.00        0.07213
   4166.00        0.07231
   4167.00        0.07311
   4168.00        0.07462
   4169.00        0.07676
   4170.00        0.07946
   4171.00        0.08257
   4172.00        0.08598
   4173.00        0.08959
   4174.00        0.09331
   4175.00        0.09709
   4176.00        0.10086
   4177.00        0.10454
   4178.00        0.10804
   4179.00        0.11128
   4180.00        0.11418
   4181.00        0.11676
   4182.00        0.11906
   4183.00        0.12122
   4184.00        0.12344
   4185.00        0.12592
   4186.00        0.12887
   4187.00        0.13242
   4188.00        0.13660
   4189.00        0.14142
   4190.00        0.14672
   4191.00        0.15229
   4192.00        0.15788
   4193.00        0.16316
   4194.00        0.16794
   4195.00        0.17201
   4196.00        0.17523
   4197.00        0.17766
   4198.00        0.17936
   4199.00        0.18053
   4200.00        0.18141
   4201.00        0.18220
   4202.00        0.18311
   4203.00        0.18419
   4204.00        0.18545
   4205.00        0.18675
   4206.00        0.18793
   4207.00        0.18881
   4208.00        0.18925
   4209.00        0.18919
   4210.00        0.18863
   4211.00        0.18767
   4212.00        0.18645
   4213.00        0.18512
   4214.00        0.18380
   4215.00        0.18257
   4216.00        0.18142
   4217.00        0.18030
   4218.00        0.17908
   4219.00        0.17761
   4220.00        0.17575
   4221.00        0.17338
   4222.00        0.17041
   4223.00        0.16681
   4224.00        0.16253
   4225.00        0.15762
   4226.00        0.15205
   4227.00        0.14586
   4228.00        0.13903
   4229.00        0.13159
   4230.00        0.12351
   4231.00        0.11484
   4232.00        0.10564
   4233.00        0.09597
   4234.00        0.08596
   4235.00        0.07573
   4236.00        0.06543
   4237.00        0.05524
   4238.00        0.04533
   4239.00        0.03584
   4240.00        0.02691
   4241.00        0.01863
   4242.00        0.01110
   4243.00        0.00437
   4244.00       -0.00153
   4245.00       -0.00653
   4246.00       -0.01064
   4247.00       -0.01389
   4248.00       -0.01633
   4249.00       -0.01804
   4250.00       -0.01918
   4251.00       -0.01987
   4252.00       -0.02028
   4253.00       -0.02057
   4254.00       -0.02085
   4255.00       -0.02123
   4256.00       -0.02177
   4257.00       -0.02248
   4258.00       -0.02339
   4259.00       -0.02446
   4260.00       -0.02569
   4261.00       -0.02704
   4262.00       -0.02855
   4263.00       -0.03022
   4264.00       -0.03214
   4265.00       -0.03437
   4266.00       -0.03701
   4267.00       -0.04013
   4268.00       -0.04379
   4269.00       -0.04796
   4270.00       -0.05258
   4271.00       -0.05750
   4272.00       -0.06256
   4273.00       -0.06751
   4274.00       -0.07211
   4275.00       -0.07617
   4276.00       -0.07951
   4277.00       -0.08206
   4278.00       -0.08380
   4279.00       -0.08483
   4280.00       -0.08529
   4281.00       -0.08541
   4282.00       -0.08539
   4283.00       -0.08547
   4284.00       -0.08584
   4285.00       -0.08666
   4286.00       -0.08802
   4287.00       -0.08999
   4288.00       -0.09256
   4289.00       -0.09571
   4290.00       -0.09938
   4291.00       -0.10347
   4292.00       -0.10791
   4293.00       -0.11256
   4294.00       -0.11733
   4295.00       -0.12213
   4296.00       -0.12693
   4297.00       -0.13173
   4298.00       -0.13655
   4299.00       -0.14145
   4300.00       -0.14649
   4301.00       -0.15175
   4302.00       -0.15730
   4303.00       -0.16316
   4304.00       -0.16936
   4305.00       -0.17586
   4306.00       -0.18261
   4307.00       -0.18952
   4308.00       -0.19650
   4309.00       -0.20342
   4310.00       -0.21019
   4311.00       -0.21664
   4312.00       -0.22270
   4313.00       -0.22823
   4314.00       -0.23322
   4315.00       -0.23758
   4316.00       -0.24131
   4317.00       -0.24445
   4318.00       -0.24706
   4319.00       -0.24921
   4320.00       -0.25102
   4321.00       -0.25259
   4322.00       -0.25404
   4323.00       -0.25547
   4324.00       -0.25697
   4325.00       -0.25860
   4326.00       -0.26041
   4327.00       -0.26241
   4328.00       -0.26456
   4329.00       -0.26681
   4330.00       -0.26910
   4331.00       -0.27135
   4332.00       -0.27352
   4333.00       -0.27557
   4334.00       -0.27753
   4335.00       -0.27944
   4336.00       -0.28139
   4337.00       -0.28345
   4338.00       -0.28563
   4339.00       -0.28792
   4340.00       -0.29024
   4341.00       -0.29245
   4342.00       -0.29437
   4343.00       -0.29580
   4344.00       -0.29654
   4345.00       -0.29642
   4346.00       -0.29534
   4347.00       -0.29328
   4348.00       -0.29023
   4349.00       -0.28628
   4350.00       -0.28155
   4351.00       -0.27616
   4352.00       -0.27024
   4353.00       -0.26393
   4354.00       -0.25730
   4355.00       -0.25045
   4356.00       -0.24340
   4357.00       -0.23615
   4358.00       -0.22877
   4359.00       -0.22126
   4360.00       -0.21364
   4361.00       -0.20597
   4362.00       -0.19833
   4363.00       -0.19079
   4364.00       -0.18353
   4365.00       -0.17666
   4366.00       -0.17033
   4367.00       -0.16464
   4368.00       -0.15965
   4369.00       -0.15541
   4370.00       -0.15186
   4371.00       -0.14895
   4372.00       -0.14660
   4373.00       -0.14472
   4374.00       -0.14325
   4375.00       -0.14213
   4376.00       -0.14131
   4377.00       -0.14073
   4378.00       -0.14033
   4379.00       -0.14001
   4380.00       -0.13967
   4381.00       -0.13919
   4382.00       -0.13845
   4383.00       -0.13734
   4384.00       -0.13581
   4385.00       -0.13375
   4386.00       -0.13117
   4387.00       -0.12807
   4388.00       -0.12445
   4389.00       -0.12036
   4390.00       -0.11581
   4391.00       -0.11086
   4392.00       -0.10559
   4393.00       -0.10007
   4394.00       -0.09440
   4395.00       -0.08864
   4396.00       -0.08291
   4397.00       -0.07729
   4398.00       -0.07186
   4399.00       -0.06671
   4400.00       -0.06191
   4401.00       -0.05750
   4402.00       -0.05351
   4403.00       -0.04997
   4404.00       -0.04688
   4405.00       -0.04419
   4406.00       -0.04186
   4407.00       -0.03979
   4408.00       -0.03791
   4409.00       -0.03611
   4410.00       -0.03433
   4411.00       -0.03248
   4412.00       -0.03056
   4413.00       -0.02855
   4414.00       -0.02650
   4415.00       -0.02446
   4416.00       -0.02252
   4417.00       -0.02075
   4418.00       -0.01921
   4419.00       -0.01793
   4420.00       -0.01691
   4421.00       -0.01613
   4422.00       -0.01551
   4423.00       -0.01497
   4424.00       -0.01445
   4425.00       -0.01387
   4426.00       -0.01319
   4427.00       -0.01239
   4428.00       -0.01148
   4429.00       -0.01049
   4430.00       -0.00946
   4431.00       -0.00840
   4432.00       -0.00736
   4433.00       -0.00634
   4434.00       -0.00535
   4435.00       -0.00437
   4436.00       -0.00338
   4437.00       -0.00235
   4438.00       -0.00126
   4439.00       -0.00007
   4440.00        0.00122
   4441.00        0.00263
   4442.00        0.00418
   4443.00        0.00587
   4444.00        0.00774
   4445.00        0.00981
   4446.00        0.01211
   4447.00        0.01471
   4448.00        0.01767
   4449.00        0.02105
   4450.00        0.02494
   4451.00        0.02942
   4452.00        0.03456
   4453.00        0.04050
   4454.00        0.04728
   4455.00        0.05502
   4456.00        0.06370
   4457.00        0.07327
   4458.00        0.08362
   4459.00        0.09453
   4460.00        0.10569
   4461.00        0.11678
   4462.00        0.12733
   4463.00        0.13704
   4464.00        0.14539
   4465.00        0.15213
   4466.00        0.15707
   4467.00        0.16000
   4468.00        0.16096
   4469.00        0.16006
   4470.00        0.15757
   4471.00        0.15378
   4472.00        0.14892
   4473.00        0.14320
   4474.00        0.13677
   4475.00        0.12970
   4476.00        0.12199
   4477.00        0.11357
   4478.00        0.10444
   4479.00        0.09453
   4480.00        0.08393
   4481.00        0.07275
   4482.00        0.06120
   4483.00        0.04956
   4484.00        0.03830
   4485.00        0.02774
   4486.00        0.01814
   4487.00        0.00984
   4488.00        0.00293
   4489.00       -0.00261
   4490.00       -0.00693
   4491.00       -0.01025
   4492.00       -0.01291
   4493.00       -0.01524
   4494.00       -0.01754
   4495.00       -0.02007
   4496.00       -0.02295
   4497.00       -0.02625
   4498.00       -0.02988
   4499.00       -0.03372
   4500.00       -0.03755
   4501.00       -0.04119
   4502.00       -0.04443
   4503.00       -0.04716
   4504.00       -0.04933
   4505.00       -0.05102
   4506.00       -0.05237
   4507.00       -0.05362
   4508.00       -0.05503
   4509.00       -0.05689
   4510.00       -0.05945
   4511.00       -0.06287
   4512.00       -0.06728
   4513.00       -0.07263
   4514.00       -0.07882
   4515.00       -0.08565
   4516.00       -0.09291
   4517.00       -0.10028
   4518.00       -0.10749
   4519.00       -0.11426
   4520.00       -0.12042
   4521.00       -0.12571
   4522.00       -0.13005
   4523.00       -0.13331
   4524.00       -0.13548
   4525.00       -0.13652
   4526.00       -0.13636
   4527.00       -0.13494
   4528.00       -0.13216
   4529.00       -0.12801
   4530.00       -0.12238
   4531.00       -0.11538
   4532.00       -0.10705
   4533.00       -0.09768
   4534.00       -0.08746
   4535.00       -0.07676
   4536.00       -0.06589
   4537.00       -0.05523
   4538.00       -0.04514
   4539.00       -0.03587
   4540.00       -0.02772
   4541.00       -0.02076
   4542.00       -0.01509
   4543.00       -0.01065
   4544.00       -0.00734
   4545.00       -0.00497
   4546.00       -0.00336
   4547.00       -0.00225
   4548.00       -0.00143
   4549.00       -0.00072
   4550.00       -0.00001
   4551.00        0.00076
   4552.00        0.00157
   4553.00        0.00232
   4554.00        0.00291
   4555.00        0.00317
   4556.00        0.00292
   4557.00        0.00203
   4558.00        0.00034
   4559.00       -0.00225
   4560.00       -0.00584
   4561.00       -0.01047
   4562.00       -0.01615
   4563.00       -0.02283
   4564.00       -0.03044
   4565.00       -0.03882
   4566.00       -0.04775
   4567.00       -0.05701
   4568.00       -0.06631
   4569.00       -0.07530
   4570.00       -0.08367
   4571.00       -0.09111
   4572.00       -0.09748
   4573.00       -0.10260
   4574.00       -0.10648
   4575.00       -0.10917
   4576.00       -0.11083
   4577.00       -0.11164
   4578.00       -0.11185
   4579.00       -0.11164
   4580.00       -0.11122
   4581.00       -0.11079
   4582.00       -0.11052
   4583.00       -0.11057
   4584.00       -0.11109
   4585.00       -0.11218
   4586.00       -0.11396
   4587.00       -0.11644
   4588.00       -0.11961
   4589.00       -0.12338
   4590.00       -0.12765
   4591.00       -0.13227
   4592.00       -0.13712
   4593.00       -0.14207
   4594.00       -0.14708
   4595.00       -0.15210
   4596.00       -0.15711
   4597.00       -0.16209
   4598.00       -0.16702
   4599.00       -0.17180
   4600.00       -0.17628
   4601.00       -0.18019
   4602.00       -0.18322
   4603.00       -0.18508
   4604.00       -0.18550
   4605.00       -0.18430
   4606.00       -0.18145
   4607.00       -0.17697
   4608.00       -0.17114
   4609.00       -0.16434
   4610.00       -0.15702
   4611.00       -0.14975
   4612.00       -0.14305
   4613.00       -0.13741
   4614.00       -0.13317
   4615.00       -0.13053
   4616.00       -0.12944
   4617.00       -0.12968
   4618.00       -0.13084
   4619.00       -0.13242
   4620.00       -0.13389
   4621.00       -0.13475
   4622.00       -0.13461
   4623.00       -0.13325
   4624.00       -0.13057
   4625.00       -0.12666
   4626.00       -0.12171
   4627.00       -0.11598
   4628.00       -0.10974
   4629.00       -0.10329
   4630.00       -0.09684
   4631.00       -0.09063
   4632.00       -0.08476
   4633.00       -0.07934
   4634.00       -0.07442
   4635.00       -0.07001
   4636.00       -0.06608
   4637.00       -0.06263
   4638.00       -0.05963
   4639.00       -0.05709
   4640.00       -0.05500
   4641.00       -0.05334
   4642.00       -0.05210
   4643.00       -0.05121
   4644.00       -0.05057
   4645.00       -0.05009
   4646.00       -0.04961
   4647.00       -0.04897
   4648.00       -0.04803
   4649.00       -0.04668
   4650.00       -0.04485
   4651.00       -0.04255
   4652.00       -0.03983
   4653.00       -0.03683
   4654.00       -0.03369
   4655.00       -0.03058
   4656.00       -0.02763
   4657.00       -0.02497
   4658.00       -0.02264
   4659.00       -0.02067
   4660.00       -0.01904
   4661.00       -0.01772
   4662.00       -0.01671
   4663.00       -0.01600
   4664.00       -0.01565
   4665.00       -0.01571
   4666.00       -0.01625
   4667.00       -0.01739
   4668.00       -0.01921
   4669.00       -0.02172
   4670.00       -0.02492
   4671.00       -0.02875
   4672.00       -0.03304
   4673.00       -0.03762
   4674.00       -0.04224
   4675.00       -0.04665
   4676.00       -0.05058
   4677.00       -0.05383
   4678.00       -0.05626
   4679.00       -0.05783
   4680.00       -0.05858
   4681.00       -0.05869
   4682.00       -0.05839
   4683.00       -0.05797
   4684.00       -0.05775
   4685.00       -0.05801
   4686.00       -0.05898
   4687.00       -0.06082
   4688.00       -0.06358
   4689.00       -0.06722
   4690.00       -0.07157
   4691.00       -0.07640
   4692.00       -0.08143
   4693.00       -0.08636
   4694.00       -0.09088
   4695.00       -0.09480
   4696.00       -0.09792
   4697.00       -0.10021
   4698.00       -0.10169
   4699.00       -0.10249
   4700.00       -0.10273
   4701.00       -0.10261
   4702.00       -0.10229
   4703.00       -0.10191
   4704.00       -0.10156
   4705.00       -0.10133
   4706.00       -0.10122
   4707.00       -0.10124
   4708.00       -0.10137
   4709.00       -0.10158
   4710.00       -0.10186
   4711.00       -0.10217
   4712.00       -0.10249
   4713.00       -0.10280
   4714.00       -0.10308
   4715.00       -0.10331
   4716.00       -0.10344
   4717.00       -0.10344
   4718.00       -0.10322
   4719.00       -0.10272
   4720.00       -0.10185
   4721.00       -0.10054
   4722.00       -0.09876
   4723.00       -0.09646
   4724.00       -0.09368
   4725.00       -0.09048
   4726.00       -0.08694
   4727.00       -0.08319
   4728.00       -0.07934
   4729.00       -0.07551
   4730.00       -0.07180
   4731.00       -0.06827
   4732.00       -0.06500
   4733.00       -0.06200
   4734.00       -0.05930
   4735.00       -0.05690
   4736.00       -0.05479
   4737.00       -0.05296
   4738.00       -0.05139
   4739.00       -0.05006
   4740.00       -0.04897
   4741.00       -0.04811
   4742.00       -0.04749
   4743.00       -0.04713
   4744.00       -0.04704
   4745.00       -0.04725
   4746.00       -0.04776
   4747.00       -0.04856
   4748.00       -0.04962
   4749.00       -0.05088
   4750.00       -0.05224
   4751.00       -0.05364
   4752.00       -0.05495
   4753.00       -0.05609
   4754.00       -0.05699
   4755.00       -0.05755
   4756.00       -0.05775
   4757.00       -0.05760
   4758.00       -0.05712
   4759.00       -0.05637
   4760.00       -0.05546
   4761.00       -0.05450
   4762.00       -0.05363
   4763.00       -0.05297
   4764.00       -0.05261
   4765.00       -0.05259
   4766.00       -0.05292
   4767.00       -0.05353
   4768.00       -0.05433
   4769.00       -0.05516
   4770.00       -0.05586
   4771.00       -0.05630
   4772.00       -0.05635
   4773.00       -0.05593
   4774.00       -0.05504
   4775.00       -0.05368
   4776.00       -0.05194
   4777.00       -0.04994
   4778.00       -0.04780
   4779.00       -0.04565
   4780.00       -0.04361
   4781.00       -0.04177
   4782.00       -0.04016
   4783.00       -0.03881
   4784.00       -0.03770
   4785.00       -0.03677
   4786.00       -0.03597
   4787.00       -0.03521
   4788.00       -0.03440
   4789.00       -0.03346
   4790.00       -0.03233
   4791.00       -0.03094
   4792.00       -0.02925
   4793.00       -0.02723
   4794.00       -0.02483
   4795.00       -0.02206
   4796.00       -0.01884
   4797.00       -0.01514
   4798.00       -0.01095
   4799.00       -0.00620
   4800.00       -0.00087
   4801.00        0.00505
   4802.00        0.01153
   4803.00        0.01856
   4804.00        0.02607
   4805.00        0.03398
   4806.00        0.04216
   4807.00        0.05045
   4808.00        0.05869
   4809.00        0.06673
   4810.00        0.07439
   4811.00        0.08145
   4812.00        0.08780
   4813.00        0.09323
   4814.00        0.09767
   4815.00        0.10103
   4816.00        0.10329
   4817.00        0.10449
   4818.00        0.10467
   4819.00        0.10397
   4820.00        0.10256
   4821.00        0.10061
   4822.00        0.09832
   4823.00        0.09588
   4824.00        0.09346
   4825.00        0.09119
   4826.00        0.08919
   4827.00        0.08750
   4828.00        0.08614
   4829.00        0.08511
   4830.00        0.08437
   4831.00        0.08388
   4832.00        0.08360
   4833.00        0.08346
   4834.00        0.08344
   4835.00        0.08349
   4836.00        0.08360
   4837.00        0.08374
   4838.00        0.08388
   4839.00        0.08402
   4840.00        0.08416
   4841.00        0.08428
   4842.00        0.08440
   4843.00        0.08452
   4844.00        0.08461
   4845.00        0.08468
   4846.00        0.08469
   4847.00        0.08459
   4848.00        0.08435
   4849.00        0.08389
   4850.00        0.08315
   4851.00        0.08206
   4852.00        0.08056
   4853.00        0.07862
   4854.00        0.07621
   4855.00        0.07333
   4856.00        0.07003
   4857.00        0.06633
   4858.00        0.06233
   4859.00        0.05810
   4860.00        0.05378
   4861.00        0.04947
   4862.00        0.04528
   4863.00        0.04129
   4864.00        0.03762
   4865.00        0.03429
   4866.00        0.03135
   4867.00        0.02880
   4868.00        0.02663
   4869.00        0.02478
   4870.00        0.02324
   4871.00        0.02195
   4872.00        0.02088
   4873.00        0.01999
   4874.00        0.01927
   4875.00        0.01868
   4876.00        0.01821
   4877.00        0.01785
   4878.00        0.01757
   4879.00        0.01736
   4880.00        0.01719
   4881.00        0.01704
   4882.00        0.01689
   4883.00        0.01674
   4884.00        0.01660
   4885.00        0.01646
   4886.00        0.01636
   4887.00        0.01634
   4888.00        0.01644
   4889.00        0.01672
   4890.00        0.01723
   4891.00        0.01802
   4892.00        0.01914
   4893.00        0.02062
   4894.00        0.02250
   4895.00        0.02480
   4896.00        0.02752
   4897.00        0.03069
   4898.00        0.03429
   4899.00        0.03830
   4900.00        0.04272
   4901.00        0.04751
   4902.00        0.05264
   4903.00        0.05803
   4904.00        0.06359
   4905.00        0.06926
   4906.00        0.07491
   4907.00        0.08040
   4908.00        0.08562
   4909.00        0.09038
   4910.00        0.09453
   4911.00        0.09795
   4912.00        0.10047
   4913.00        0.10204
   4914.00        0.10254
   4915.00        0.10199
   4916.00        0.10035
   4917.00        0.09767
   4918.00        0.09400
   4919.00        0.08942
   4920.00        0.08406
   4921.00        0.07800
   4922.00        0.07138
   4923.00        0.06432
   4924.00        0.05693
   4925.00        0.04934
   4926.00        0.04163
   4927.00        0.03387
   4928.00        0.02619
   4929.00        0.01865
   4930.00        0.01133
   4931.00        0.00431
   4932.00       -0.00230
   4933.00       -0.00844
   4934.00       -0.01398
   4935.00       -0.01889
   4936.00       -0.02304
   4937.00       -0.02641
   4938.00       -0.02897
   4939.00       -0.03075
   4940.00       -0.03180
   4941.00       -0.03220
   4942.00       -0.03204
   4943.00       -0.03148
   4944.00       -0.03065
   4945.00       -0.02972
   4946.00       -0.02880
   4947.00       -0.02803
   4948.00       -0.02749
   4949.00       -0.02724
   4950.00       -0.02732
   4951.00       -0.02771
   4952.00       -0.02839
   4953.00       -0.02931
   4954.00       -0.03043
   4955.00       -0.03170
   4956.00       -0.03309
   4957.00       -0.03455
   4958.00       -0.03608
   4959.00       -0.03766
   4960.00       -0.03927
   4961.00       -0.04092
   4962.00       -0.04261
   4963.00       -0.04433
   4964.00       -0.04608
   4965.00       -0.04786
   4966.00       -0.04968
   4967.00       -0.05155
   4968.00       -0.05347
   4969.00       -0.05545
   4970.00       -0.05750
   4971.00       -0.05958
   4972.00       -0.06165
   4973.00       -0.06363
   4974.00       -0.06541
   4975.00       -0.06686
   4976.00       -0.06779
   4977.00       -0.06802
   4978.00       -0.06740
   4979.00       -0.06579
   4980.00       -0.06317
   4981.00       -0.05954
   4982.00       -0.05507
   4983.00       -0.04996
   4984.00       -0.04453
   4985.00       -0.03909
   4986.00       -0.03404
   4987.00       -0.02972
   4988.00       -0.02638
   4989.00       -0.02422
   4990.00       -0.02329
   4991.00       -0.02354
   4992.00       -0.02476
   4993.00       -0.02666
   4994.00       -0.02887
   4995.00       -0.03104
   4996.00       -0.03279
   4997.00       -0.03384
   4998.00       -0.03398
   4999.00       -0.03316
   5000.00       -0.03139
   5001.00       -0.02880
   5002.00       -0.02563
   5003.00       -0.02213
   5004.00       -0.01859
   5005.00       -0.01529
   5006.00       -0.01244
   5007.00       -0.01024
   5008.00       -0.00876
   5009.00       -0.00807
   5010.00       -0.00816
   5011.00       -0.00902
   5012.00       -0.01057
   5013.00       -0.01278
   5014.00       -0.01555
   5015.00       -0.01883
   5016.00       -0.02250
   5017.00       -0.02646
   5018.00       -0.03056
   5019.00       -0.03471
   5020.00       -0.03876
   5021.00       -0.04260
   5022.00       -0.04613
   5023.00       -0.04925
   5024.00       -0.05187
   5025.00       -0.05394
   5026.00       -0.05539
   5027.00       -0.05617
   5028.00       -0.05624
   5029.00       -0.05556
   5030.00       -0.05417
   5031.00       -0.05210
   5032.00       -0.04946
   5033.00       -0.04635
   5034.00       -0.04292
   5035.00       -0.03932
   5036.00       -0.03563
   5037.00       -0.03193
   5038.00       -0.02824
   5039.00       -0.02453
   5040.00       -0.02079
   5041.00       -0.01700
   5042.00       -0.01317
   5043.00       -0.00935
   5044.00       -0.00560
   5045.00       -0.00205
   5046.00        0.00122
   5047.00        0.00409
   5048.00        0.00650
   5049.00        0.00842
   5050.00        0.00989
   5051.00        0.01099
   5052.00        0.01183
   5053.00        0.01256
   5054.00        0.01331
   5055.00        0.01421
   5056.00        0.01532
   5057.00        0.01668
   5058.00        0.01824
   5059.00        0.01994
   5060.00        0.02168
   5061.00        0.02335
   5062.00        0.02487
   5063.00        0.02622
   5064.00        0.02742
   5065.00        0.02861
   5066.00        0.02994
   5067.00        0.03166
   5068.00        0.03402
   5069.00        0.03723
   5070.00        0.04147
   5071.00        0.04677
   5072.00        0.05309
   5073.00        0.06028
   5074.00        0.06806
   5075.00        0.07614
   5076.00        0.08418
   5077.00        0.09185
   5078.00        0.09887
   5079.00        0.10507
   5080.00        0.11033
   5081.00        0.11467
   5082.00        0.11813
   5083.00        0.12085
   5084.00        0.12304
   5085.00        0.12490
   5086.00        0.12665
   5087.00        0.12852
   5088.00        0.13067
   5089.00        0.13322
   5090.00        0.13623
   5091.00        0.13974
   5092.00        0.14372
   5093.00        0.14809
   5094.00        0.15280
   5095.00        0.15774
   5096.00        0.16286
   5097.00        0.16807
   5098.00        0.17333
   5099.00        0.17856
   5100.00        0.18371
   5101.00        0.18866
   5102.00        0.19335
   5103.00        0.19771
   5104.00        0.20163
   5105.00        0.20504
   5106.00        0.20788
   5107.00        0.21011
   5108.00        0.21175
   5109.00        0.21278
   5110.00        0.21326
   5111.00        0.21327
   5112.00        0.21283
   5113.00        0.21202
   5114.00        0.21089
   5115.00        0.20950
   5116.00        0.20790
   5117.00        0.20616
   5118.00        0.20433
   5119.00        0.20249
   5120.00        0.20071
   5121.00        0.19905
   5122.00        0.19756
   5123.00        0.19629
   5124.00        0.19523
   5125.00        0.19437
   5126.00        0.19367
   5127.00        0.19308
   5128.00        0.19253
   5129.00        0.19194
   5130.00        0.19128
   5131.00        0.19050
   5132.00        0.18958
   5133.00        0.18852
   5134.00        0.18735
   5135.00        0.18609
   5136.00        0.18475
   5137.00        0.18337
   5138.00        0.18196
   5139.00        0.18053
   5140.00        0.17908
   5141.00        0.17762
   5142.00        0.17618
   5143.00        0.17478
   5144.00        0.17350
   5145.00        0.17242
   5146.00        0.17164
   5147.00        0.17127
   5148.00        0.17139
   5149.00        0.17207
   5150.00        0.17332
   5151.00        0.17516
   5152.00        0.17748
   5153.00        0.18018
   5154.00        0.18310
   5155.00        0.18606
   5156.00        0.18889
   5157.00        0.19142
   5158.00        0.19353
   5159.00        0.19515
   5160.00        0.19631
   5161.00        0.19708
   5162.00        0.19759
   5163.00        0.19800
   5164.00        0.19848
   5165.00        0.19916
   5166.00        0.20015
   5167.00        0.20149
   5168.00        0.20318
   5169.00        0.20517
   5170.00        0.20736
   5171.00        0.20960
   5172.00        0.21176
   5173.00        0.21367
   5174.00        0.21521
   5175.00        0.21627
   5176.00        0.21680
   5177.00        0.21686
   5178.00        0.21651
   5179.00        0.21591
   5180.00        0.21524
   5181.00        0.21472
   5182.00        0.21452
   5183.00        0.21478
   5184.00        0.21562
   5185.00        0.21705
   5186.00        0.21903
   5187.00        0.22146
   5188.00        0.22417
   5189.00        0.22700
   5190.00        0.22978
   5191.00        0.23235
   5192.00        0.23461
   5193.00        0.23650
   5194.00        0.23805
   5195.00        0.23931
   5196.00        0.24038
   5197.00        0.24136
   5198.00        0.24235
   5199.00        0.24343
   5200.00        0.24463
   5201.00        0.24593
   5202.00        0.24729
   5203.00        0.24862
   5204.00        0.24981
   5205.00        0.25078
   5206.00        0.25143
   5207.00        0.25172
   5208.00        0.25160
   5209.00        0.25112
   5210.00        0.25029
   5211.00        0.24920
   5212.00        0.24789
   5213.00        0.24640
   5214.00        0.24476
   5215.00        0.24298
   5216.00        0.24103
   5217.00        0.23888
   5218.00        0.23649
   5219.00        0.23382
   5220.00        0.23082
   5221.00        0.22752
   5222.00        0.22388
   5223.00        0.21995
   5224.00        0.21577
   5225.00        0.21141
   5226.00        0.20694
   5227.00        0.20245
   5228.00        0.19795
   5229.00        0.19352
   5230.00        0.18916
   5231.00        0.18491
   5232.00        0.18076
   5233.00        0.17672
   5234.00        0.17281
   5235.00        0.16907
   5236.00        0.16553
   5237.00        0.16225
   5238.00        0.15931
   5239.00        0.15681
   5240.00        0.15481
   5241.00        0.15335
   5242.00        0.15241
   5243.00        0.15190
   5244.00        0.15162
   5245.00        0.15135
   5246.00        0.15079
   5247.00        0.14969
   5248.00        0.14780
   5249.00        0.14504
   5250.00        0.14139
   5251.00        0.13701
   5252.00        0.13214
   5253.00        0.12714
   5254.00        0.12239
   5255.00        0.11819
   5256.00        0.11478
   5257.00        0.11221
   5258.00        0.11040
   5259.00        0.10912
   5260.00        0.10803
   5261.00        0.10675
   5262.00        0.10494
   5263.00        0.10236
   5264.00        0.09894
   5265.00        0.09470
   5266.00        0.08990
   5267.00        0.08487
   5268.00        0.07997
   5269.00        0.07553
   5270.00        0.07179
   5271.00        0.06886
   5272.00        0.06665
   5273.00        0.06500
   5274.00        0.06363
   5275.00        0.06222
   5276.00        0.06049
   5277.00        0.05823
   5278.00        0.05528
   5279.00        0.05168
   5280.00        0.04745
   5281.00        0.04279
   5282.00        0.03786
   5283.00        0.03286
   5284.00        0.02796
   5285.00        0.02330
   5286.00        0.01892
   5287.00        0.01489
   5288.00        0.01112
   5289.00        0.00754
   5290.00        0.00406
   5291.00        0.00060
   5292.00       -0.00294
   5293.00       -0.00656
   5294.00       -0.01030
   5295.00       -0.01410
   5296.00       -0.01791
   5297.00       -0.02169
   5298.00       -0.02536
   5299.00       -0.02890
   5300.00       -0.03230
   5301.00       -0.03559
   5302.00       -0.03881
   5303.00       -0.04200
   5304.00       -0.04518
   5305.00       -0.04840
   5306.00       -0.05167
   5307.00       -0.05500
   5308.00       -0.05838
   5309.00       -0.06180
   5310.00       -0.06525
   5311.00       -0.06871
   5312.00       -0.07214
   5313.00       -0.07550
   5314.00       -0.07872
   5315.00       -0.08170
   5316.00       -0.08434
   5317.00       -0.08652
   5318.00       -0.08814
   5319.00       -0.08914
   5320.00       -0.08948
   5321.00       -0.08924
   5322.00       -0.08855
   5323.00       -0.08760
   5324.00       -0.08662
   5325.00       -0.08586
   5326.00       -0.08554
   5327.00       -0.08587
   5328.00       -0.08696
   5329.00       -0.08884
   5330.00       -0.09147
   5331.00       -0.09467
   5332.00       -0.09824
   5333.00       -0.10189
   5334.00       -0.10533
   5335.00       -0.10825
   5336.00       -0.11042
   5337.00       -0.11167
   5338.00       -0.11195
   5339.00       -0.11127
   5340.00       -0.10978
   5341.00       -0.10771
   5342.00       -0.10529
   5343.00       -0.10283
   5344.00       -0.10061
   5345.00       -0.09882
   5346.00       -0.09765
   5347.00       -0.09714
   5348.00       -0.09731
   5349.00       -0.09804
   5350.00       -0.09918
   5351.00       -0.10053
   5352.00       -0.10186
   5353.00       -0.10297
   5354.00       -0.10372
   5355.00       -0.10400
   5356.00       -0.10383
   5357.00       -0.10325
   5358.00       -0.10239
   5359.00       -0.10140
   5360.00       -0.10044
   5361.00       -0.09963
   5362.00       -0.09908
   5363.00       -0.09882
   5364.00       -0.09886
   5365.00       -0.09913
   5366.00       -0.09954
   5367.00       -0.09999
   5368.00       -0.10032
   5369.00       -0.10041
   5370.00       -0.10014
   5371.00       -0.09943
   5372.00       -0.09821
   5373.00       -0.09651
   5374.00       -0.09438
   5375.00       -0.09190
   5376.00       -0.08920
   5377.00       -0.08639
   5378.00       -0.08358
   5379.00       -0.08083
   5380.00       -0.07817
   5381.00       -0.07558
   5382.00       -0.07297
   5383.00       -0.07024
   5384.00       -0.06726
   5385.00       -0.06393
   5386.00       -0.06017
   5387.00       -0.05592
   5388.00       -0.05122
   5389.00       -0.04609
   5390.00       -0.04062
   5391.00       -0.03494
   5392.00       -0.02915
   5393.00       -0.02337
   5394.00       -0.01775
   5395.00       -0.01238
   5396.00       -0.00739
   5397.00       -0.00283
   5398.00        0.00121
   5399.00        0.00475
   5400.00        0.00785
   5401.00        0.01057
   5402.00        0.01301
   5403.00        0.01532
   5404.00        0.01758
   5405.00        0.01991
   5406.00        0.02239
   5407.00        0.02509
   5408.00        0.02808
   5409.00        0.03140
   5410.00        0.03513
   5411.00        0.03928
   5412.00        0.04393
   5413.00        0.04905
   5414.00        0.05462
   5415.00        0.06060
   5416.00        0.06693
   5417.00        0.07354
   5418.00        0.08034
   5419.00        0.08727
   5420.00        0.09427
   5421.00        0.10131
   5422.00        0.10832
   5423.00        0.11531
   5424.00        0.12222
   5425.00        0.12901
   5426.00        0.13560
   5427.00        0.14197
   5428.00        0.14806
   5429.00        0.15379
   5430.00        0.15913
   5431.00        0.16407
   5432.00        0.16866
   5433.00        0.17291
   5434.00        0.17693
   5435.00        0.18079
   5436.00        0.18465
   5437.00        0.18862
   5438.00        0.19280
   5439.00        0.19726
   5440.00        0.20204
   5441.00        0.20712
   5442.00        0.21244
   5443.00        0.21788
   5444.00        0.22334
   5445.00        0.22867
   5446.00        0.23383
   5447.00        0.23868
   5448.00        0.24324
   5449.00        0.24752
   5450.00        0.25158
   5451.00        0.25548
   5452.00        0.25931
   5453.00        0.26311
   5454.00        0.26690
   5455.00        0.27070
   5456.00        0.27448
   5457.00        0.27820
   5458.00        0.28179
   5459.00        0.28517
   5460.00        0.28826
   5461.00        0.29099
   5462.00        0.29333
   5463.00        0.29523
   5464.00        0.29668
   5465.00        0.29772
   5466.00        0.29836
   5467.00        0.29864
   5468.00        0.29858
   5469.00        0.29821
   5470.00        0.29757
   5471.00        0.29669
   5472.00        0.29560
   5473.00        0.29437
   5474.00        0.29305
   5475.00        0.29173
   5476.00        0.29049
   5477.00        0.28944
   5478.00        0.28864
   5479.00        0.28816
   5480.00        0.28804
   5481.00        0.28829
   5482.00        0.28888
   5483.00        0.28975
   5484.00        0.29084
   5485.00        0.29206
   5486.00        0.29331
   5487.00        0.29450
   5488.00        0.29557
   5489.00        0.29644
   5490.00        0.29708
   5491.00        0.29746
   5492.00        0.29758
   5493.00        0.29743
   5494.00        0.29701
   5495.00        0.29633
   5496.00        0.29538
   5497.00        0.29415
   5498.00        0.29259
   5499.00        0.29068
   5500.00        0.28841
   5501.00        0.28575
   5502.00        0.28274
   5503.00        0.27935
   5504.00        0.27565
   5505.00        0.27171
   5506.00        0.26762
   5507.00        0.26345
   5508.00        0.25926
   5509.00        0.25516
   5510.00        0.25116
   5511.00        0.24730
   5512.00        0.24361
   5513.00        0.24013
   5514.00        0.23689
   5515.00        0.23395
   5516.00        0.23141
   5517.00        0.22934
   5518.00        0.22783
   5519.00        0.22692
   5520.00        0.22663
   5521.00        0.22691
   5522.00        0.22767
   5523.00        0.22878
   5524.00        0.23011
   5525.00        0.23150
   5526.00        0.23285
   5527.00        0.23407
   5528.00        0.23511
   5529.00        0.23598
   5530.00        0.23670
   5531.00        0.23732
   5532.00        0.23791
   5533.00        0.23850
   5534.00        0.23911
   5535.00        0.23974
   5536.00        0.24034
   5537.00        0.24083
   5538.00        0.24113
   5539.00        0.24115
   5540.00        0.24082
   5541.00        0.24012
   5542.00        0.23907
   5543.00        0.23775
   5544.00        0.23629
   5545.00        0.23484
   5546.00        0.23358
   5547.00        0.23262
   5548.00        0.23209
   5549.00        0.23201
   5550.00        0.23236
   5551.00        0.23304
   5552.00        0.23393
   5553.00        0.23488
   5554.00        0.23572
   5555.00        0.23630
   5556.00        0.23650
   5557.00        0.23624
   5558.00        0.23550
   5559.00        0.23427
   5560.00        0.23260
   5561.00        0.23053
   5562.00        0.22812
   5563.00        0.22541
   5564.00        0.22241
   5565.00        0.21910
   5566.00        0.21542
   5567.00        0.21135
   5568.00        0.20683
   5569.00        0.20182
   5570.00        0.19634
   5571.00        0.19039
   5572.00        0.18407
   5573.00        0.17745
   5574.00        0.17059
   5575.00        0.16360
   5576.00        0.15652
   5577.00        0.14945
   5578.00        0.14235
   5579.00        0.13521
   5580.00        0.12807
   5581.00        0.12090
   5582.00        0.11375
   5583.00        0.10668
   5584.00        0.09981
   5585.00        0.09322
   5586.00        0.08704
   5587.00        0.08140
   5588.00        0.07633
   5589.00        0.07185
   5590.00        0.06791
   5591.00        0.06442
   5592.00        0.06129
   5593.00        0.05838
   5594.00        0.05564
   5595.00        0.05297
   5596.00        0.05037
   5597.00        0.04784
   5598.00        0.04542
   5599.00        0.04314
   5600.00        0.04105
   5601.00        0.03914
   5602.00        0.03742
   5603.00        0.03586
   5604.00        0.03437
   5605.00        0.03289
   5606.00        0.03131
   5607.00        0.02959
   5608.00        0.02765
   5609.00        0.02548
   5610.00        0.02313
   5611.00        0.02066
   5612.00        0.01818
   5613.00        0.01581
   5614.00        0.01369
   5615.00        0.01193
   5616.00        0.01059
   5617.00        0.00970
   5618.00        0.00922
   5619.00        0.00907
   5620.00        0.00912
   5621.00        0.00925
   5622.00        0.00931
   5623.00        0.00921
   5624.00        0.00888
   5625.00        0.00831
   5626.00        0.00753
   5627.00        0.00661
   5628.00        0.00561
   5629.00        0.00460
   5630.00        0.00364
   5631.00        0.00274
   5632.00        0.00189
   5633.00        0.00105
   5634.00        0.00017
   5635.00       -0.00083
   5636.00       -0.00202
   5637.00       -0.00344
   5638.00       -0.00515
   5639.00       -0.00713
   5640.00       -0.00933
   5641.00       -0.01168
   5642.00       -0.01406
   5643.00       -0.01631
   5644.00       -0.01835
   5645.00       -0.02001
   5646.00       -0.02126
   5647.00       -0.02203
   5648.00       -0.02236
   5649.00       -0.02228
   5650.00       -0.02188
   5651.00       -0.02123
   5652.00       -0.02044
   5653.00       -0.01956
   5654.00       -0.01864
   5655.00       -0.01772
   5656.00       -0.01677
   5657.00       -0.01578
   5658.00       -0.01471
   5659.00       -0.01353
   5660.00       -0.01221
   5661.00       -0.01075
   5662.00       -0.00916
   5663.00       -0.00748
   5664.00       -0.00573
   5665.00       -0.00400
   5666.00       -0.00234
   5667.00       -0.00082
   5668.00        0.00049
   5669.00        0.00153
   5670.00        0.00226
   5671.00        0.00265
   5672.00        0.00266
   5673.00        0.00231
   5674.00        0.00158
   5675.00        0.00049
   5676.00       -0.00095
   5677.00       -0.00268
   5678.00       -0.00465
   5679.00       -0.00679
   5680.00       -0.00902
   5681.00       -0.01127
   5682.00       -0.01350
   5683.00       -0.01567
   5684.00       -0.01774
   5685.00       -0.01973
   5686.00       -0.02164
   5687.00       -0.02349
   5688.00       -0.02529
   5689.00       -0.02705
   5690.00       -0.02880
   5691.00       -0.03053
   5692.00       -0.03229
   5693.00       -0.03408
   5694.00       -0.03594
   5695.00       -0.03789
   5696.00       -0.03994
   5697.00       -0.04210
   5698.00       -0.04434
   5699.00       -0.04662
   5700.00       -0.04887
   5701.00       -0.05100
   5702.00       -0.05296
   5703.00       -0.05466
   5704.00       -0.05605
   5705.00       -0.05710
   5706.00       -0.05781
   5707.00       -0.05818
   5708.00       -0.05823
   5709.00       -0.05800
   5710.00       -0.05752
   5711.00       -0.05684
   5712.00       -0.05598
   5713.00       -0.05495
   5714.00       -0.05377
   5715.00       -0.05246
   5716.00       -0.05103
   5717.00       -0.04951
   5718.00       -0.04793
   5719.00       -0.04633
   5720.00       -0.04477
   5721.00       -0.04329
   5722.00       -0.04199
   5723.00       -0.04092
   5724.00       -0.04013
   5725.00       -0.03967
   5726.00       -0.03954
   5727.00       -0.03972
   5728.00       -0.04015
   5729.00       -0.04073
   5730.00       -0.04135
   5731.00       -0.04190
   5732.00       -0.04228
   5733.00       -0.04244
   5734.00       -0.04234
   5735.00       -0.04200
   5736.00       -0.04145
   5737.00       -0.04075
   5738.00       -0.03996
   5739.00       -0.03914
   5740.00       -0.03834
   5741.00       -0.03760
   5742.00       -0.03696
   5743.00       -0.03645
   5744.00       -0.03610
   5745.00       -0.03592
   5746.00       -0.03588
   5747.00       -0.03593
   5748.00       -0.03598
   5749.00       -0.03592
   5750.00       -0.03563
   5751.00       -0.03502
   5752.00       -0.03404
   5753.00       -0.03266
   5754.00       -0.03092
   5755.00       -0.02894
   5756.00       -0.02681
   5757.00       -0.02467
   5758.00       -0.02264
   5759.00       -0.02080
   5760.00       -0.01916
   5761.00       -0.01773
   5762.00       -0.01645
   5763.00       -0.01525
   5764.00       -0.01406
   5765.00       -0.01282
   5766.00       -0.01147
   5767.00       -0.01003
   5768.00       -0.00850
   5769.00       -0.00696
   5770.00       -0.00547
   5771.00       -0.00409
   5772.00       -0.00290
   5773.00       -0.00193
   5774.00       -0.00118
   5775.00       -0.00063
   5776.00       -0.00022
   5777.00        0.00016
   5778.00        0.00060
   5779.00        0.00120
   5780.00        0.00204
   5781.00        0.00317
   5782.00        0.00460
   5783.00        0.00629
   5784.00        0.00820
   5785.00        0.01026
   5786.00        0.01241
   5787.00        0.01462
   5788.00        0.01684
   5789.00        0.01906
   5790.00        0.02131
   5791.00        0.02357
   5792.00        0.02586
   5793.00        0.02818
   5794.00        0.03053
   5795.00        0.03291
   5796.00        0.03533
   5797.00        0.03781
   5798.00        0.04033
   5799.00        0.04293
   5800.00        0.04560
   5801.00        0.04834
   5802.00        0.05110
   5803.00        0.05388
   5804.00        0.05664
   5805.00        0.05933
   5806.00        0.06189
   5807.00        0.06426
   5808.00        0.06639
   5809.00        0.06822
   5810.00        0.06970
   5811.00        0.07078
   5812.00        0.07144
   5813.00        0.07166
   5814.00        0.07145
   5815.00        0.07085
   5816.00        0.06992
   5817.00        0.06875
   5818.00        0.06743
   5819.00        0.06607
   5820.00        0.06475
   5821.00        0.06356
   5822.00        0.06254
   5823.00        0.06170
   5824.00        0.06104
   5825.00        0.06053
   5826.00        0.06009
   5827.00        0.05967
   5828.00        0.05919
   5829.00        0.05860
   5830.00        0.05783
   5831.00        0.05687
   5832.00        0.05568
   5833.00        0.05426
   5834.00        0.05259
   5835.00        0.05068
   5836.00        0.04853
   5837.00        0.04612
   5838.00        0.04347
   5839.00        0.04058
   5840.00        0.03745
   5841.00        0.03411
   5842.00        0.03061
   5843.00        0.02702
   5844.00        0.02343
   5845.00        0.01997
   5846.00        0.01678
   5847.00        0.01400
   5848.00        0.01179
   5849.00        0.01024
   5850.00        0.00946
   5851.00        0.00948
   5852.00        0.01032
   5853.00        0.01193
   5854.00        0.01424
   5855.00        0.01712
   5856.00        0.02046
   5857.00        0.02410
   5858.00        0.02790
   5859.00        0.03173
   5860.00        0.03547
   5861.00        0.03905
   5862.00        0.04240
   5863.00        0.04550
   5864.00        0.04833
   5865.00        0.05089
   5866.00        0.05319
   5867.00        0.05526
   5868.00        0.05708
   5869.00        0.05868
   5870.00        0.06003
   5871.00        0.06112
   5872.00        0.06193
   5873.00        0.06242
   5874.00        0.06261
   5875.00        0.06247
   5876.00        0.06202
   5877.00        0.06127
   5878.00        0.06028
   5879.00        0.05909
   5880.00        0.05778
   5881.00        0.05641
   5882.00        0.05508
   5883.00        0.05390
   5884.00        0.05297
   5885.00        0.05240
   5886.00        0.05228
   5887.00        0.05274
   5888.00        0.05384
   5889.00        0.05560
   5890.00        0.05808
   5891.00        0.06126
   5892.00        0.06512
   5893.00        0.06956
   5894.00        0.07451
   5895.00        0.07986
   5896.00        0.08547
   5897.00        0.09118
   5898.00        0.09686
   5899.00        0.10239
   5900.00        0.10765
   5901.00        0.11254
   5902.00        0.11700
   5903.00        0.12100
   5904.00        0.12449
   5905.00        0.12745
   5906.00        0.12984
   5907.00        0.13168
   5908.00        0.13292
   5909.00        0.13356
   5910.00        0.13358
   5911.00        0.13301
   5912.00        0.13187
   5913.00        0.13022
   5914.00        0.12816
   5915.00        0.12580
   5916.00        0.12327
   5917.00        0.12070
   5918.00        0.11824
   5919.00        0.11597
   5920.00        0.11398
   5921.00        0.11229
   5922.00        0.11092
   5923.00        0.10983
   5924.00        0.10897
   5925.00        0.10826
   5926.00        0.10762
   5927.00        0.10699
   5928.00        0.10633
   5929.00        0.10561
   5930.00        0.10483
   5931.00        0.10405
   5932.00        0.10331
   5933.00        0.10268
   5934.00        0.10223
   5935.00        0.10203
   5936.00        0.10210
   5937.00        0.10246
   5938.00        0.10307
   5939.00        0.10386
   5940.00        0.10473
   5941.00        0.10556
   5942.00        0.10619
   5943.00        0.10649
   5944.00        0.10634
   5945.00        0.10560
   5946.00        0.10421
   5947.00        0.10213
   5948.00        0.09936
   5949.00        0.09593
   5950.00        0.09192
   5951.00        0.08746
   5952.00        0.08264
   5953.00        0.07762
   5954.00        0.07255
   5955.00        0.06757
   5956.00        0.06274
   5957.00        0.05820
   5958.00        0.05398
   5959.00        0.05010
   5960.00        0.04656
   5961.00        0.04338
   5962.00        0.04051
   5963.00        0.03795
   5964.00        0.03566
   5965.00        0.03363
   5966.00        0.03184
   5967.00        0.03028
   5968.00        0.02894
   5969.00        0.02781
   5970.00        0.02690
   5971.00        0.02619
   5972.00        0.02569
   5973.00        0.02541
   5974.00        0.02534
   5975.00        0.02548
   5976.00        0.02585
   5977.00        0.02644
   5978.00        0.02723
   5979.00        0.02824
   5980.00        0.02942
   5981.00        0.03075
   5982.00        0.03218
   5983.00        0.03367
   5984.00        0.03515
   5985.00        0.03659
   5986.00        0.03794
   5987.00        0.03918
   5988.00        0.04030
   5989.00        0.04128
   5990.00        0.04214
   5991.00        0.04289
   5992.00        0.04355
   5993.00        0.04412
   5994.00        0.04462
   5995.00        0.04503
   5996.00        0.04531
   5997.00        0.04543
   5998.00        0.04534
   5999.00        0.04500
   6000.00        0.04438
   6001.00        0.04348
   6002.00        0.04232
   6003.00        0.04093
   6004.00        0.03941
   6005.00        0.03782
   6006.00        0.03627
   6007.00        0.03486
   6008.00        0.03365
   6009.00        0.03271
   6010.00        0.03207
   6011.00        0.03172
   6012.00        0.03163
   6013.00        0.03176
   6014.00        0.03203
   6015.00        0.03238
   6016.00        0.03275
   6017.00        0.03309
   6018.00        0.03336
   6019.00        0.03355
   6020.00        0.03368
   6021.00        0.03374
   6022.00        0.03377
   6023.00        0.03376
   6024.00        0.03375
   6025.00        0.03370
   6026.00        0.03362
   6027.00        0.03347
   6028.00        0.03322
   6029.00        0.03283
   6030.00        0.03227
   6031.00        0.03150
   6032.00        0.03052
   6033.00        0.02931
   6034.00        0.02786
   6035.00        0.02619
   6036.00        0.02430
   6037.00        0.02223
   6038.00        0.01997
   6039.00        0.01757
   6040.00        0.01503
   6041.00        0.01238
   6042.00        0.00965
   6043.00        0.00688
   6044.00        0.00413
   6045.00        0.00141
   6046.00       -0.00121
   6047.00       -0.00370
   6048.00       -0.00603
   6049.00       -0.00818
   6050.00       -0.01012
   6051.00       -0.01186
   6052.00       -0.01342
   6053.00       -0.01481
   6054.00       -0.01608
   6055.00       -0.01727
   6056.00       -0.01839
   6057.00       -0.01949
   6058.00       -0.02058
   6059.00       -0.02168
   6060.00       -0.02278
   6061.00       -0.02389
   6062.00       -0.02498
   6063.00       -0.02602
   6064.00       -0.02698
   6065.00       -0.02784
   6066.00       -0.02857
   6067.00       -0.02915
   6068.00       -0.02955
   6069.00       -0.02978
   6070.00       -0.02983
   6071.00       -0.02970
   6072.00       -0.02939
   6073.00       -0.02888
   6074.00       -0.02815
   6075.00       -0.02719
   6076.00       -0.02595
   6077.00       -0.02437
   6078.00       -0.02244
   6079.00       -0.02010
   6080.00       -0.01734
   6081.00       -0.01417
   6082.00       -0.01063
   6083.00       -0.00679
   6084.00       -0.00274
   6085.00        0.00143
   6086.00        0.00561
   6087.00        0.00969
   6088.00        0.01360
   6089.00        0.01725
   6090.00        0.02062
   6091.00        0.02369
   6092.00        0.02650
   6093.00        0.02909
   6094.00        0.03150
   6095.00        0.03380
   6096.00        0.03605
   6097.00        0.03827
   6098.00        0.04052
   6099.00        0.04282
   6100.00        0.04517
   6101.00        0.04758
   6102.00        0.05002
   6103.00        0.05251
   6104.00        0.05501
   6105.00        0.05750
   6106.00        0.05995
   6107.00        0.06234
   6108.00        0.06462
   6109.00        0.06678
   6110.00        0.06879
   6111.00        0.07061
   6112.00        0.07224
   6113.00        0.07369
   6114.00        0.07495
   6115.00        0.07604
   6116.00        0.07697
   6117.00        0.07776
   6118.00        0.07843
   6119.00        0.07898
   6120.00        0.07943
   6121.00        0.07977
   6122.00        0.07999
   6123.00        0.08011
   6124.00        0.08012
   6125.00        0.08000
   6126.00        0.07976
   6127.00        0.07941
   6128.00        0.07896
   6129.00        0.07841
   6130.00        0.07781
   6131.00        0.07718
   6132.00        0.07656
   6133.00        0.07599
   6134.00        0.07552
   6135.00        0.07517
   6136.00        0.07500
   6137.00        0.07503
   6138.00        0.07530
   6139.00        0.07584
   6140.00        0.07669
   6141.00        0.07784
   6142.00        0.07932
   6143.00        0.08109
   6144.00        0.08313
   6145.00        0.08540
   6146.00        0.08780
   6147.00        0.09025
   6148.00        0.09263
   6149.00        0.09482
   6150.00        0.09670
   6151.00        0.09812
   6152.00        0.09896
   6153.00        0.09911
   6154.00        0.09846
   6155.00        0.09688
   6156.00        0.09431
   6157.00        0.09075
   6158.00        0.08616
   6159.00        0.08061
   6160.00        0.07418
   6161.00        0.06699
   6162.00        0.05919
   6163.00        0.05095
   6164.00        0.04243
   6165.00        0.03379
   6166.00        0.02518
   6167.00        0.01678
   6168.00        0.00868
   6169.00        0.00100
   6170.00       -0.00621
   6171.00       -0.01295
   6172.00       -0.01919
   6173.00       -0.02495
   6174.00       -0.03027
   6175.00       -0.03519
   6176.00       -0.03975
   6177.00       -0.04402
   6178.00       -0.04802
   6179.00       -0.05179
   6180.00       -0.05538
   6181.00       -0.05884
   6182.00       -0.06219
   6183.00       -0.06550
   6184.00       -0.06880
   6185.00       -0.07218
   6186.00       -0.07565
   6187.00       -0.07927
   6188.00       -0.08307
   6189.00       -0.08704
   6190.00       -0.09117
   6191.00       -0.09546
   6192.00       -0.09986
   6193.00       -0.10431
   6194.00       -0.10875
   6195.00       -0.11315
   6196.00       -0.11744
   6197.00       -0.12161
   6198.00       -0.12565
   6199.00       -0.12956
   6200.00       -0.13339
   6201.00       -0.13719
   6202.00       -0.14100
   6203.00       -0.14486
   6204.00       -0.14877
   6205.00       -0.15274
   6206.00       -0.15674
   6207.00       -0.16074
   6208.00       -0.16466
   6209.00       -0.16843
   6210.00       -0.17196
   6211.00       -0.17515
   6212.00       -0.17789
   6213.00       -0.18006
   6214.00       -0.18155
   6215.00       -0.18220
   6216.00       -0.18192
   6217.00       -0.18059
   6218.00       -0.17820
   6219.00       -0.17473
   6220.00       -0.17031
   6221.00       -0.16510
   6222.00       -0.15940
   6223.00       -0.15351
   6224.00       -0.14777
   6225.00       -0.14255
   6226.00       -0.13816
   6227.00       -0.13483
   6228.00       -0.13270
   6229.00       -0.13175
   6230.00       -0.13185
   6231.00       -0.13276
   6232.00       -0.13416
   6233.00       -0.13570
   6234.00       -0.13707
   6235.00       -0.13800
   6236.00       -0.13830
   6237.00       -0.13787
   6238.00       -0.13673
   6239.00       -0.13493
   6240.00       -0.13262
   6241.00       -0.13000
   6242.00       -0.12732
   6243.00       -0.12481
   6244.00       -0.12274
   6245.00       -0.12131
   6246.00       -0.12071
   6247.00       -0.12108
   6248.00       -0.12242
   6249.00       -0.12475
   6250.00       -0.12797
   6251.00       -0.13192
   6252.00       -0.13640
   6253.00       -0.14117
   6254.00       -0.14600
   6255.00       -0.15067
   6256.00       -0.15497
   6257.00       -0.15875
   6258.00       -0.16190
   6259.00       -0.16437
   6260.00       -0.16618
   6261.00       -0.16736
   6262.00       -0.16805
   6263.00       -0.16838
   6264.00       -0.16853
   6265.00       -0.16863
   6266.00       -0.16881
   6267.00       -0.16913
   6268.00       -0.16956
   6269.00       -0.17004
   6270.00       -0.17043
   6271.00       -0.17058
   6272.00       -0.17034
   6273.00       -0.16962
   6274.00       -0.16835
   6275.00       -0.16654
   6276.00       -0.16423
   6277.00       -0.16154
   6278.00       -0.15861
   6279.00       -0.15560
   6280.00       -0.15268
   6281.00       -0.15000
   6282.00       -0.14767
   6283.00       -0.14581
   6284.00       -0.14442
   6285.00       -0.14346
   6286.00       -0.14283
   6287.00       -0.14236
   6288.00       -0.14184
   6289.00       -0.14103
   6290.00       -0.13969
   6291.00       -0.13760
   6292.00       -0.13463
   6293.00       -0.13067
   6294.00       -0.12576
   6295.00       -0.12001
   6296.00       -0.11357
   6297.00       -0.10668
   6298.00       -0.09967
   6299.00       -0.09279
   6300.00       -0.08634
   6301.00       -0.08050
   6302.00       -0.07537
   6303.00       -0.07099
   6304.00       -0.06726
   6305.00       -0.06401
   6306.00       -0.06100
   6307.00       -0.05793
   6308.00       -0.05450
   6309.00       -0.05050
   6310.00       -0.04571
   6311.00       -0.04009
   6312.00       -0.03364
   6313.00       -0.02647
   6314.00       -0.01879
   6315.00       -0.01079
   6316.00       -0.00276
   6317.00        0.00507
   6318.00        0.01249
   6319.00        0.01932
   6320.00        0.02550
   6321.00        0.03097
   6322.00        0.03572
   6323.00        0.03982
   6324.00        0.04332
   6325.00        0.04628
   6326.00        0.04876
   6327.00        0.05080
   6328.00        0.05241
   6329.00        0.05360
   6330.00        0.05435
   6331.00        0.05466
   6332.00        0.05452
   6333.00        0.05393
   6334.00        0.05295
   6335.00        0.05164
   6336.00        0.05008
   6337.00        0.04837
   6338.00        0.04663
   6339.00        0.04499
   6340.00        0.04357
   6341.00        0.04247
   6342.00        0.04178
   6343.00        0.04159
   6344.00        0.04194
   6345.00        0.04286
   6346.00        0.04435
   6347.00        0.04639
   6348.00        0.04893
   6349.00        0.05191
   6350.00        0.05522
   6351.00        0.05875
   6352.00        0.06239
   6353.00        0.06601
   6354.00        0.06950
   6355.00        0.07279
   6356.00        0.07579
   6357.00        0.07849
   6358.00        0.08089
   6359.00        0.08300
   6360.00        0.08489
   6361.00        0.08664
   6362.00        0.08831
   6363.00        0.08997
   6364.00        0.09166
   6365.00        0.09342
   6366.00        0.09525
   6367.00        0.09711
   6368.00        0.09896
   6369.00        0.10075
   6370.00        0.10242
   6371.00        0.10394
   6372.00        0.10531
   6373.00        0.10653
   6374.00        0.10765
   6375.00        0.10873
   6376.00        0.10987
   6377.00        0.11118
   6378.00        0.11275
   6379.00        0.11470
   6380.00        0.11710
   6381.00        0.12003
   6382.00        0.12353
   6383.00        0.12762
   6384.00        0.13232
   6385.00        0.13759
   6386.00        0.14341
   6387.00        0.14974
   6388.00        0.15650
   6389.00        0.16363
   6390.00        0.17105
   6391.00        0.17867
   6392.00        0.18642
   6393.00        0.19417
   6394.00        0.20183
   6395.00        0.20926
   6396.00        0.21637
   6397.00        0.22308
   6398.00        0.22925
   6399.00        0.23481
   6400.00        0.23970
   6401.00        0.24382
   6402.00        0.24712
   6403.00        0.24954
   6404.00        0.25102
   6405.00        0.25156
   6406.00        0.25110
   6407.00        0.24967
   6408.00        0.24727
   6409.00        0.24396
   6410.00        0.23977
   6411.00        0.23481
   6412.00        0.22914
   6413.00        0.22292
   6414.00        0.21621
   6415.00        0.20917
   6416.00        0.20189
   6417.00        0.19448
   6418.00        0.18705
   6419.00        0.17971
   6420.00        0.17255
   6421.00        0.16568
   6422.00        0.15913
   6423.00        0.15298
   6424.00        0.14726
   6425.00        0.14203
   6426.00        0.13729
   6427.00        0.13307
   6428.00        0.12931
   6429.00        0.12597
   6430.00        0.12300
   6431.00        0.12029
   6432.00        0.11777
   6433.00        0.11533
   6434.00        0.11289
   6435.00        0.11036
   6436.00        0.10767
   6437.00        0.10476
   6438.00        0.10160
   6439.00        0.09812
   6440.00        0.09429
   6441.00        0.09004
   6442.00        0.08536
   6443.00        0.08021
   6444.00        0.07461
   6445.00        0.06862
   6446.00        0.06228
   6447.00        0.05577
   6448.00        0.04919
   6449.00        0.04273
   6450.00        0.03663
   6451.00        0.03111
   6452.00        0.02636
   6453.00        0.02254
   6454.00        0.01972
   6455.00        0.01789
   6456.00        0.01691
   6457.00        0.01654
   6458.00        0.01653
   6459.00        0.01653
   6460.00        0.01629
   6461.00        0.01560
   6462.00        0.01441
   6463.00        0.01279
   6464.00        0.01096
   6465.00        0.00925
   6466.00        0.00805
   6467.00        0.00776
   6468.00        0.00869
   6469.00        0.01104
   6470.00        0.01479
   6471.00        0.01978
   6472.00        0.02563
   6473.00        0.03183
   6474.00        0.03782
   6475.00        0.04307
   6476.00        0.04715
   6477.00        0.04972
   6478.00        0.05075
   6479.00        0.05029
   6480.00        0.04862
   6481.00        0.04608
   6482.00        0.04305
   6483.00        0.03991
   6484.00        0.03691
   6485.00        0.03426
   6486.00        0.03201
   6487.00        0.03012
   6488.00        0.02846
   6489.00        0.02682
   6490.00        0.02497
   6491.00        0.02273
   6492.00        0.01989
   6493.00        0.01635
   6494.00        0.01208
   6495.00        0.00709
   6496.00        0.00152
   6497.00       -0.00450
   6498.00       -0.01076
   6499.00       -0.01707
   6500.00       -0.02326
   6501.00       -0.02916
   6502.00       -0.03462
   6503.00       -0.03956
   6504.00       -0.04393
   6505.00       -0.04772
   6506.00       -0.05099
   6507.00       -0.05377
   6508.00       -0.05618
   6509.00       -0.05830
   6510.00       -0.06024
   6511.00       -0.06211
   6512.00       -0.06400
   6513.00       -0.06599
   6514.00       -0.06812
   6515.00       -0.07043
   6516.00       -0.07291
   6517.00       -0.07551
   6518.00       -0.07817
   6519.00       -0.08082
   6520.00       -0.08336
   6521.00       -0.08569
   6522.00       -0.08775
   6523.00       -0.08944
   6524.00       -0.09072
   6525.00       -0.09157
   6526.00       -0.09199
   6527.00       -0.09202
   6528.00       -0.09173
   6529.00       -0.09127
   6530.00       -0.09079
   6531.00       -0.09049
   6532.00       -0.09057
   6533.00       -0.09124
   6534.00       -0.09263
   6535.00       -0.09484
   6536.00       -0.09784
   6537.00       -0.10156
   6538.00       -0.10582
   6539.00       -0.11038
   6540.00       -0.11500
   6541.00       -0.11945
   6542.00       -0.12355
   6543.00       -0.12720
   6544.00       -0.13038
   6545.00       -0.13311
   6546.00       -0.13548
   6547.00       -0.13758
   6548.00       -0.13948
   6549.00       -0.14125
   6550.00       -0.14290
   6551.00       -0.14439
   6552.00       -0.14569
   6553.00       -0.14678
   6554.00       -0.14762
   6555.00       -0.14820
   6556.00       -0.14852
   6557.00       -0.14859
   6558.00       -0.14842
   6559.00       -0.14802
   6560.00       -0.14740
   6561.00       -0.14657
   6562.00       -0.14554
   6563.00       -0.14432
   6564.00       -0.14295
   6565.00       -0.14151
   6566.00       -0.14007
   6567.00       -0.13876
   6568.00       -0.13769
   6569.00       -0.13698
   6570.00       -0.13673
   6571.00       -0.13703
   6572.00       -0.13793
   6573.00       -0.13942
   6574.00       -0.14147
   6575.00       -0.14404
   6576.00       -0.14700
   6577.00       -0.15024
   6578.00       -0.15360
   6579.00       -0.15693
   6580.00       -0.16008
   6581.00       -0.16295
   6582.00       -0.16539
   6583.00       -0.16731
   6584.00       -0.16867
   6585.00       -0.16944
   6586.00       -0.16963
   6587.00       -0.16930
   6588.00       -0.16851
   6589.00       -0.16737
   6590.00       -0.16597
   6591.00       -0.16441
   6592.00       -0.16276
   6593.00       -0.16107
   6594.00       -0.15934
   6595.00       -0.15752
   6596.00       -0.15554
   6597.00       -0.15332
   6598.00       -0.15073
   6599.00       -0.14767
   6600.00       -0.14406
   6601.00       -0.13982
   6602.00       -0.13497
   6603.00       -0.12957
   6604.00       -0.12369
   6605.00       -0.11749
   6606.00       -0.11120
   6607.00       -0.10502
   6608.00       -0.09917
   6609.00       -0.09385
   6610.00       -0.08915
   6611.00       -0.08516
   6612.00       -0.08187
   6613.00       -0.07916
   6614.00       -0.07689
   6615.00       -0.07483
   6616.00       -0.07278
   6617.00       -0.07053
   6618.00       -0.06798
   6619.00       -0.06502
   6620.00       -0.06169
   6621.00       -0.05810
   6622.00       -0.05439
   6623.00       -0.05078
   6624.00       -0.04748
   6625.00       -0.04467
   6626.00       -0.04248
   6627.00       -0.04099
   6628.00       -0.04019
   6629.00       -0.04002
   6630.00       -0.04033
   6631.00       -0.04097
   6632.00       -0.04176
   6633.00       -0.04250
   6634.00       -0.04305
   6635.00       -0.04329
   6636.00       -0.04319
   6637.00       -0.04270
   6638.00       -0.04189
   6639.00       -0.04081
   6640.00       -0.03954
   6641.00       -0.03817
   6642.00       -0.03676
   6643.00       -0.03533
   6644.00       -0.03388
   6645.00       -0.03239
   6646.00       -0.03079
   6647.00       -0.02900
   6648.00       -0.02695
   6649.00       -0.02456
   6650.00       -0.02174
   6651.00       -0.01844
   6652.00       -0.01466
   6653.00       -0.01039
   6654.00       -0.00569
   6655.00       -0.00063
   6656.00        0.00464
   6657.00        0.01000
   6658.00        0.01529
   6659.00        0.02037
   6660.00        0.02510
   6661.00        0.02939
   6662.00        0.03318
   6663.00        0.03644
   6664.00        0.03915
   6665.00        0.04138
   6666.00        0.04318
   6667.00        0.04460
   6668.00        0.04576
   6669.00        0.04671
   6670.00        0.04755
   6671.00        0.04835
   6672.00        0.04920
   6673.00        0.05013
   6674.00        0.05121
   6675.00        0.05245
   6676.00        0.05387
   6677.00        0.05549
   6678.00        0.05730
   6679.00        0.05931
   6680.00        0.06153
   6681.00        0.06395
   6682.00        0.06657
   6683.00        0.06941
   6684.00        0.07245
   6685.00        0.07566
   6686.00        0.07902
   6687.00        0.08248
   6688.00        0.08601
   6689.00        0.08959
   6690.00        0.09315
   6691.00        0.09668
   6692.00        0.10012
   6693.00        0.10345
   6694.00        0.10663
   6695.00        0.10962
   6696.00        0.11238
   6697.00        0.11488
   6698.00        0.11711
   6699.00        0.11903
   6700.00        0.12067
   6701.00        0.12200
   6702.00        0.12305
   6703.00        0.12380
   6704.00        0.12427
   6705.00        0.12447
   6706.00        0.12445
   6707.00        0.12425
   6708.00        0.12394
   6709.00        0.12361
   6710.00        0.12333
   6711.00        0.12322
   6712.00        0.12335
   6713.00        0.12379
   6714.00        0.12458
   6715.00        0.12572
   6716.00        0.12718
   6717.00        0.12891
   6718.00        0.13083
   6719.00        0.13285
   6720.00        0.13484
   6721.00        0.13673
   6722.00        0.13842
   6723.00        0.13987
   6724.00        0.14105
   6725.00        0.14201
   6726.00        0.14278
   6727.00        0.14346
   6728.00        0.14413
   6729.00        0.14489
   6730.00        0.14579
   6731.00        0.14688
   6732.00        0.14815
   6733.00        0.14954
   6734.00        0.15097
   6735.00        0.15234
   6736.00        0.15351
   6737.00        0.15438
   6738.00        0.15483
   6739.00        0.15480
   6740.00        0.15422
   6741.00        0.15306
   6742.00        0.15135
   6743.00        0.14912
   6744.00        0.14640
   6745.00        0.14329
   6746.00        0.13985
   6747.00        0.13616
   6748.00        0.13234
   6749.00        0.12846
   6750.00        0.12460
   6751.00        0.12084
   6752.00        0.11723
   6753.00        0.11382
   6754.00        0.11063
   6755.00        0.10768
   6756.00        0.10494
   6757.00        0.10241
   6758.00        0.10004
   6759.00        0.09782
   6760.00        0.09572
   6761.00        0.09370
   6762.00        0.09174
   6763.00        0.08984
   6764.00        0.08797
   6765.00        0.08614
   6766.00        0.08433
   6767.00        0.08256
   6768.00        0.08081
   6769.00        0.07906
   6770.00        0.07732
   6771.00        0.07555
   6772.00        0.07374
   6773.00        0.07187
   6774.00        0.06992
   6775.00        0.06787
   6776.00        0.06572
   6777.00        0.06345
   6778.00        0.06109
   6779.00        0.05864
   6780.00        0.05612
   6781.00        0.05358
   6782.00        0.05103
   6783.00        0.04852
   6784.00        0.04607
   6785.00        0.04370
   6786.00        0.04142
   6787.00        0.03925
   6788.00        0.03721
   6789.00        0.03530
   6790.00        0.03354
   6791.00        0.03194
   6792.00        0.03050
   6793.00        0.02925
   6794.00        0.02819
   6795.00        0.02735
   6796.00        0.02676
   6797.00        0.02644
   6798.00        0.02641
   6799.00        0.02670
   6800.00        0.02731
   6801.00        0.02826
   6802.00        0.02954
   6803.00        0.03112
   6804.00        0.03296
   6805.00        0.03502
   6806.00        0.03724
   6807.00        0.03956
   6808.00        0.04190
   6809.00        0.04420
   6810.00        0.04642
   6811.00        0.04851
   6812.00        0.05045
   6813.00        0.05224
   6814.00        0.05388
   6815.00        0.05536
   6816.00        0.05671
   6817.00        0.05790
   6818.00        0.05896
   6819.00        0.05986
   6820.00        0.06059
   6821.00        0.06114
   6822.00        0.06151
   6823.00        0.06169
   6824.00        0.06170
   6825.00        0.06156
   6826.00        0.06130
   6827.00        0.06093
   6828.00        0.06048
   6829.00        0.05994
   6830.00        0.05932
   6831.00        0.05859
   6832.00        0.05770
   6833.00        0.05661
   6834.00        0.05528
   6835.00        0.05366
   6836.00        0.05170
   6837.00        0.04941
   6838.00        0.04674
   6839.00        0.04370
   6840.00        0.04029
   6841.00        0.03655
   6842.00        0.03252
   6843.00        0.02822
   6844.00        0.02371
   6845.00        0.01901
   6846.00        0.01419
   6847.00        0.00929
   6848.00        0.00433
   6849.00       -0.00062
   6850.00       -0.00556
   6851.00       -0.01044
   6852.00       -0.01524
   6853.00       -0.01990
   6854.00       -0.02443
   6855.00       -0.02878
   6856.00       -0.03300
   6857.00       -0.03703
   6858.00       -0.04090
   6859.00       -0.04462
   6860.00       -0.04821
   6861.00       -0.05169
   6862.00       -0.05508
   6863.00       -0.05838
   6864.00       -0.06159
   6865.00       -0.06471
   6866.00       -0.06774
   6867.00       -0.07064
   6868.00       -0.07341
   6869.00       -0.07604
   6870.00       -0.07852
   6871.00       -0.08085
   6872.00       -0.08304
   6873.00       -0.08513
   6874.00       -0.08715
   6875.00       -0.08914
   6876.00       -0.09115
   6877.00       -0.09322
   6878.00       -0.09539
   6879.00       -0.09768
   6880.00       -0.10010
   6881.00       -0.10265
   6882.00       -0.10530
   6883.00       -0.10799
   6884.00       -0.11068
   6885.00       -0.11329
   6886.00       -0.11570
   6887.00       -0.11780
   6888.00       -0.11946
   6889.00       -0.12054
   6890.00       -0.12090
   6891.00       -0.12042
   6892.00       -0.11905
   6893.00       -0.11674
   6894.00       -0.11353
   6895.00       -0.10956
   6896.00       -0.10492
   6897.00       -0.09985
   6898.00       -0.09457
   6899.00       -0.08934
   6900.00       -0.08434
   6901.00       -0.07976
   6902.00       -0.07569
   6903.00       -0.07221
   6904.00       -0.06927
   6905.00       -0.06679
   6906.00       -0.06464
   6907.00       -0.06271
   6908.00       -0.06085
   6909.00       -0.05896
   6910.00       -0.05697
   6911.00       -0.05485
   6912.00       -0.05263
   6913.00       -0.05036
   6914.00       -0.04814
   6915.00       -0.04610
   6916.00       -0.04435
   6917.00       -0.04303
   6918.00       -0.04224
   6919.00       -0.04207
   6920.00       -0.04255
   6921.00       -0.04369
   6922.00       -0.04545
   6923.00       -0.04774
   6924.00       -0.05047
   6925.00       -0.05349
   6926.00       -0.05667
   6927.00       -0.05989
   6928.00       -0.06302
   6929.00       -0.06596
   6930.00       -0.06860
   6931.00       -0.07091
   6932.00       -0.07284
   6933.00       -0.07441
   6934.00       -0.07565
   6935.00       -0.07664
   6936.00       -0.07744
   6937.00       -0.07817
   6938.00       -0.07891
   6939.00       -0.07973
   6940.00       -0.08068
   6941.00       -0.08178
   6942.00       -0.08302
   6943.00       -0.08438
   6944.00       -0.08585
   6945.00       -0.08743
   6946.00       -0.08914
   6947.00       -0.09102
   6948.00       -0.09312
   6949.00       -0.09544
   6950.00       -0.09801
   6951.00       -0.10079
   6952.00       -0.10375
   6953.00       -0.10683
   6954.00       -0.11000
   6955.00       -0.11323
   6956.00       -0.11651
   6957.00       -0.11979
   6958.00       -0.12308
   6959.00       -0.12636
   6960.00       -0.12951
   6961.00       -0.13245
   6962.00       -0.13500
   6963.00       -0.13695
   6964.00       -0.13811
   6965.00       -0.13827
   6966.00       -0.13730
   6967.00       -0.13508
   6968.00       -0.13165
   6969.00       -0.12708
   6970.00       -0.12156
   6971.00       -0.11537
   6972.00       -0.10883
   6973.00       -0.10221
   6974.00       -0.09585
   6975.00       -0.09001
   6976.00       -0.08484
   6977.00       -0.08044
   6978.00       -0.07679
   6979.00       -0.07374
   6980.00       -0.07113
   6981.00       -0.06872
   6982.00       -0.06630
   6983.00       -0.06371
   6984.00       -0.06084
   6985.00       -0.05767
   6986.00       -0.05428
   6987.00       -0.05080
   6988.00       -0.04740
   6989.00       -0.04425
   6990.00       -0.04149
   6991.00       -0.03922
   6992.00       -0.03751
   6993.00       -0.03634
   6994.00       -0.03571
   6995.00       -0.03552
   6996.00       -0.03570
   6997.00       -0.03612
   6998.00       -0.03669
   6999.00       -0.03731
   7000.00       -0.03790
   7001.00       -0.03840
   7002.00       -0.03883
   7003.00       -0.03920
   7004.00       -0.03958
   7005.00       -0.04005
   7006.00       -0.04069
   7007.00       -0.04159
   7008.00       -0.04278
   7009.00       -0.04426
   7010.00       -0.04597
   7011.00       -0.04783
   7012.00       -0.04973
   7013.00       -0.05154
   7014.00       -0.05316
   7015.00       -0.05449
   7016.00       -0.05547
   7017.00       -0.05608
   7018.00       -0.05634
   7019.00       -0.05627
   7020.00       -0.05594
   7021.00       -0.05540
   7022.00       -0.05474
   7023.00       -0.05403
   7024.00       -0.05335
   7025.00       -0.05277
   7026.00       -0.05233
   7027.00       -0.05207
   7028.00       -0.05197
   7029.00       -0.05201
   7030.00       -0.05214
   7031.00       -0.05226
   7032.00       -0.05231
   7033.00       -0.05220
   7034.00       -0.05186
   7035.00       -0.05124
   7036.00       -0.05033
   7037.00       -0.04910
   7038.00       -0.04757
   7039.00       -0.04579
   7040.00       -0.04381
   7041.00       -0.04168
   7042.00       -0.03948
   7043.00       -0.03729
   7044.00       -0.03514
   7045.00       -0.03308
   7046.00       -0.03115
   7047.00       -0.02935
   7048.00       -0.02764
   7049.00       -0.02597
   7050.00       -0.02430
   7051.00       -0.02254
   7052.00       -0.02065
   7053.00       -0.01859
   7054.00       -0.01631
   7055.00       -0.01382
   7056.00       -0.01113
   7057.00       -0.00826
   7058.00       -0.00522
   7059.00       -0.00204
   7060.00        0.00126
   7061.00        0.00465
   7062.00        0.00812
   7063.00        0.01162
   7064.00        0.01510
   7065.00        0.01851
   7066.00        0.02177
   7067.00        0.02477
   7068.00        0.02741
   7069.00        0.02955
   7070.00        0.03113
   7071.00        0.03204
   7072.00        0.03227
   7073.00        0.03181
   7074.00        0.03072
   7075.00        0.02907
   7076.00        0.02699
   7077.00        0.02458
   7078.00        0.02196
   7079.00        0.01926
   7080.00        0.01657
   7081.00        0.01394
   7082.00        0.01141
   7083.00        0.00900
   7084.00        0.00670
   7085.00        0.00447
   7086.00        0.00228
   7087.00        0.00009
   7088.00       -0.00213
   7089.00       -0.00439
   7090.00       -0.00669
   7091.00       -0.00899
   7092.00       -0.01124
   7093.00       -0.01338
   7094.00       -0.01534
   7095.00       -0.01707
   7096.00       -0.01852
   7097.00       -0.01965
   7098.00       -0.02047
   7099.00       -0.02099
   7100.00       -0.02122
   7101.00       -0.02119
   7102.00       -0.02095
   7103.00       -0.02051
   7104.00       -0.01990
   7105.00       -0.01914
   7106.00       -0.01823
   7107.00       -0.01717
   7108.00       -0.01597
   7109.00       -0.01464
   7110.00       -0.01321
   7111.00       -0.01172
   7112.00       -0.01022
   7113.00       -0.00877
   7114.00       -0.00744
   7115.00       -0.00628
   7116.00       -0.00536
   7117.00       -0.00471
   7118.00       -0.00438
   7119.00       -0.00439
   7120.00       -0.00474
   7121.00       -0.00544
   7122.00       -0.00649
   7123.00       -0.00783
   7124.00       -0.00946
   7125.00       -0.01135
   7126.00       -0.01342
   7127.00       -0.01562
   7128.00       -0.01784
   7129.00       -0.01998
   7130.00       -0.02191
   7131.00       -0.02347
   7132.00       -0.02453
   7133.00       -0.02495
   7134.00       -0.02467
   7135.00       -0.02361
   7136.00       -0.02183
   7137.00       -0.01941
   7138.00       -0.01653
   7139.00       -0.01342
   7140.00       -0.01035
   7141.00       -0.00763
   7142.00       -0.00550
   7143.00       -0.00421
   7144.00       -0.00387
   7145.00       -0.00457
   7146.00       -0.00624
   7147.00       -0.00875
   7148.00       -0.01188
   7149.00       -0.01537
   7150.00       -0.01896
   7151.00       -0.02236
   7152.00       -0.02539
   7153.00       -0.02788
   7154.00       -0.02978
   7155.00       -0.03107
   7156.00       -0.03183
   7157.00       -0.03216
   7158.00       -0.03223
   7159.00       -0.03219
   7160.00       -0.03222
   7161.00       -0.03247
   7162.00       -0.03307
   7163.00       -0.03412
   7164.00       -0.03566
   7165.00       -0.03772
   7166.00       -0.04025
   7167.00       -0.04319
   7168.00       -0.04645
   7169.00       -0.04991
   7170.00       -0.05347
   7171.00       -0.05701
   7172.00       -0.06041
   7173.00       -0.06358
   7174.00       -0.06646
   7175.00       -0.06896
   7176.00       -0.07105
   7177.00       -0.07271
   7178.00       -0.07393
   7179.00       -0.07476
   7180.00       -0.07521
   7181.00       -0.07536
   7182.00       -0.07525
   7183.00       -0.07496
   7184.00       -0.07456
   7185.00       -0.07412
   7186.00       -0.07371
   7187.00       -0.07340
   7188.00       -0.07321
   7189.00       -0.07321
   7190.00       -0.07340
   7191.00       -0.07378
   7192.00       -0.07432
   7193.00       -0.07497
   7194.00       -0.07565
   7195.00       -0.07623
   7196.00       -0.07660
   7197.00       -0.07661
   7198.00       -0.07614
   7199.00       -0.07509
   7200.00       -0.07338
   7201.00       -0.07100
   7202.00       -0.06798
   7203.00       -0.06437
   7204.00       -0.06032
   7205.00       -0.05595
   7206.00       -0.05143
   7207.00       -0.04692
   7208.00       -0.04256
   7209.00       -0.03843
   7210.00       -0.03458
   7211.00       -0.03104
   7212.00       -0.02777
   7213.00       -0.02472
   7214.00       -0.02181
   7215.00       -0.01896
   7216.00       -0.01610
   7217.00       -0.01320
   7218.00       -0.01023
   7219.00       -0.00719
   7220.00       -0.00411
   7221.00       -0.00099
   7222.00        0.00213
   7223.00        0.00522
   7224.00        0.00825
   7225.00        0.01122
   7226.00        0.01409
   7227.00        0.01683
   7228.00        0.01940
   7229.00        0.02168
   7230.00        0.02361
   7231.00        0.02505
   7232.00        0.02588
   7233.00        0.02598
   7234.00        0.02526
   7235.00        0.02370
   7236.00        0.02130
   7237.00        0.01814
   7238.00        0.01431
   7239.00        0.00996
   7240.00        0.00520
   7241.00        0.00019
   7242.00       -0.00499
   7243.00       -0.01023
   7244.00       -0.01543
   7245.00       -0.02048
   7246.00       -0.02529
   7247.00       -0.02974
   7248.00       -0.03372
   7249.00       -0.03717
   7250.00       -0.04003
   7251.00       -0.04232
   7252.00       -0.04404
   7253.00       -0.04532
   7254.00       -0.04625
   7255.00       -0.04697
   7256.00       -0.04758
   7257.00       -0.04818
   7258.00       -0.04882
   7259.00       -0.04953
   7260.00       -0.05026
   7261.00       -0.05099
   7262.00       -0.05165
   7263.00       -0.05218
   7264.00       -0.05254
   7265.00       -0.05270
   7266.00       -0.05266
   7267.00       -0.05246
   7268.00       -0.05215
   7269.00       -0.05180
   7270.00       -0.05149
   7271.00       -0.05132
   7272.00       -0.05137
   7273.00       -0.05169
   7274.00       -0.05233
   7275.00       -0.05331
   7276.00       -0.05462
   7277.00       -0.05625
   7278.00       -0.05815
   7279.00       -0.06027
   7280.00       -0.06260
   7281.00       -0.06505
   7282.00       -0.06757
   7283.00       -0.07005
   7284.00       -0.07236
   7285.00       -0.07435
   7286.00       -0.07586
   7287.00       -0.07673
   7288.00       -0.07683
   7289.00       -0.07611
   7290.00       -0.07456
   7291.00       -0.07225
   7292.00       -0.06930
   7293.00       -0.06588
   7294.00       -0.06220
   7295.00       -0.05847
   7296.00       -0.05488
   7297.00       -0.05155
   7298.00       -0.04861
   7299.00       -0.04608
   7300.00       -0.04394
   7301.00       -0.04212
   7302.00       -0.04048
   7303.00       -0.03886
   7304.00       -0.03712
   7305.00       -0.03513
   7306.00       -0.03280
   7307.00       -0.03013
   7308.00       -0.02718
   7309.00       -0.02407
   7310.00       -0.02095
   7311.00       -0.01803
   7312.00       -0.01547
   7313.00       -0.01345
   7314.00       -0.01206
   7315.00       -0.01138
   7316.00       -0.01140
   7317.00       -0.01206
   7318.00       -0.01327
   7319.00       -0.01491
   7320.00       -0.01683
   7321.00       -0.01891
   7322.00       -0.02101
   7323.00       -0.02303
   7324.00       -0.02489
   7325.00       -0.02652
   7326.00       -0.02787
   7327.00       -0.02890
   7328.00       -0.02958
   7329.00       -0.02988
   7330.00       -0.02980
   7331.00       -0.02930
   7332.00       -0.02842
   7333.00       -0.02716
   7334.00       -0.02558
   7335.00       -0.02374
   7336.00       -0.02173
   7337.00       -0.01964
   7338.00       -0.01758
   7339.00       -0.01561
   7340.00       -0.01381
   7341.00       -0.01224
   7342.00       -0.01092
   7343.00       -0.00989
   7344.00       -0.00913
   7345.00       -0.00865
   7346.00       -0.00845
   7347.00       -0.00855
   7348.00       -0.00898
   7349.00       -0.00976
   7350.00       -0.01093
   7351.00       -0.01256
   7352.00       -0.01464
   7353.00       -0.01719
   7354.00       -0.02017
   7355.00       -0.02351
   7356.00       -0.02709
   7357.00       -0.03078
   7358.00       -0.03439
   7359.00       -0.03775
   7360.00       -0.04066
   7361.00       -0.04299
   7362.00       -0.04458
   7363.00       -0.04541
   7364.00       -0.04549
   7365.00       -0.04490
   7366.00       -0.04379
   7367.00       -0.04236
   7368.00       -0.04085
   7369.00       -0.03948
   7370.00       -0.03847
   7371.00       -0.03798
   7372.00       -0.03811
   7373.00       -0.03885
   7374.00       -0.04016
   7375.00       -0.04187
   7376.00       -0.04379
   7377.00       -0.04567
   7378.00       -0.04728
   7379.00       -0.04842
   7380.00       -0.04892
   7381.00       -0.04871
   7382.00       -0.04776
   7383.00       -0.04611
   7384.00       -0.04389
   7385.00       -0.04121
   7386.00       -0.03825
   7387.00       -0.03516
   7388.00       -0.03208
   7389.00       -0.02912
   7390.00       -0.02637
   7391.00       -0.02386
   7392.00       -0.02160
   7393.00       -0.01957
   7394.00       -0.01771
   7395.00       -0.01599
   7396.00       -0.01433
   7397.00       -0.01270
   7398.00       -0.01103
   7399.00       -0.00929
   7400.00       -0.00746
   7401.00       -0.00552
   7402.00       -0.00347
   7403.00       -0.00131
   7404.00        0.00094
   7405.00        0.00324
   7406.00        0.00555
   7407.00        0.00779
   7408.00        0.00989
   7409.00        0.01175
   7410.00        0.01330
   7411.00        0.01444
   7412.00        0.01513
   7413.00        0.01536
   7414.00        0.01513
   7415.00        0.01452
   7416.00        0.01363
   7417.00        0.01257
   7418.00        0.01151
   7419.00        0.01059
   7420.00        0.00993
   7421.00        0.00964
   7422.00        0.00974
   7423.00        0.01024
   7424.00        0.01107
   7425.00        0.01216
   7426.00        0.01337
   7427.00        0.01460
   7428.00        0.01570
   7429.00        0.01659
   7430.00        0.01722
   7431.00        0.01754
   7432.00        0.01761
   7433.00        0.01746
   7434.00        0.01717
   7435.00        0.01683
   7436.00        0.01650
   7437.00        0.01622
   7438.00        0.01598
   7439.00        0.01571
   7440.00        0.01534
   7441.00        0.01470
   7442.00        0.01366
   7443.00        0.01205
   7444.00        0.00974
   7445.00        0.00663
   7446.00        0.00269
   7447.00       -0.00209
   7448.00       -0.00761
   7449.00       -0.01377
   7450.00       -0.02039
   7451.00       -0.02727
   7452.00       -0.03425
   7453.00       -0.04113
   7454.00       -0.04779
   7455.00       -0.05408
   7456.00       -0.05995
   7457.00       -0.06533
   7458.00       -0.07027
   7459.00       -0.07476
   7460.00       -0.07888
   7461.00       -0.08269
   7462.00       -0.08624
   7463.00       -0.08963
   7464.00       -0.09289
   7465.00       -0.09605
   7466.00       -0.09917
   7467.00       -0.10222
   7468.00       -0.10521
   7469.00       -0.10811
   7470.00       -0.11092
   7471.00       -0.11360
   7472.00       -0.11616
   7473.00       -0.11861
   7474.00       -0.12098
   7475.00       -0.12329
   7476.00       -0.12560
   7477.00       -0.12793
   7478.00       -0.13034
   7479.00       -0.13284
   7480.00       -0.13543
   7481.00       -0.13809
   7482.00       -0.14076
   7483.00       -0.14334
   7484.00       -0.14572
   7485.00       -0.14778
   7486.00       -0.14939
   7487.00       -0.15042
   7488.00       -0.15079
   7489.00       -0.15045
   7490.00       -0.14942
   7491.00       -0.14769
   7492.00       -0.14537
   7493.00       -0.14257
   7494.00       -0.13944
   7495.00       -0.13610
   7496.00       -0.13268
   7497.00       -0.12929
   7498.00       -0.12598
   7499.00       -0.12280
   7500.00       -0.11973
   7501.00       -0.11671
   7502.00       -0.11364
   7503.00       -0.11044
   7504.00       -0.10697
   7505.00       -0.10316
   7506.00       -0.09889
   7507.00       -0.09414
   7508.00       -0.08890
   7509.00       -0.08325
   7510.00       -0.07727
   7511.00       -0.07116
   7512.00       -0.06510
   7513.00       -0.05933
   7514.00       -0.05409
   7515.00       -0.04957
   7516.00       -0.04600
   7517.00       -0.04353
   7518.00       -0.04224
   7519.00       -0.04218
   7520.00       -0.04332
   7521.00       -0.04558
   7522.00       -0.04885
   7523.00       -0.05295
   7524.00       -0.05769
   7525.00       -0.06287
   7526.00       -0.06832
   7527.00       -0.07386
   7528.00       -0.07940
   7529.00       -0.08480
   7530.00       -0.09007
   7531.00       -0.09519
   7532.00       -0.10023
   7533.00       -0.10525
   7534.00       -0.11027
   7535.00       -0.11534
   7536.00       -0.12044
   7537.00       -0.12554
   7538.00       -0.13048
   7539.00       -0.13518
   7540.00       -0.13952
   7541.00       -0.14334
   7542.00       -0.14662
   7543.00       -0.14931
   7544.00       -0.15146
   7545.00       -0.15318
   7546.00       -0.15457
   7547.00       -0.15579
   7548.00       -0.15698
   7549.00       -0.15829
   7550.00       -0.15983
   7551.00       -0.16168
   7552.00       -0.16386
   7553.00       -0.16639
   7554.00       -0.16919
   7555.00       -0.17219
   7556.00       -0.17527
   7557.00       -0.17831
   7558.00       -0.18115
   7559.00       -0.18367
   7560.00       -0.18575
   7561.00       -0.18735
   7562.00       -0.18842
   7563.00       -0.18899
   7564.00       -0.18909
   7565.00       -0.18880
   7566.00       -0.18821
   7567.00       -0.18741
   7568.00       -0.18649
   7569.00       -0.18550
   7570.00       -0.18449
   7571.00       -0.18346
   7572.00       -0.18238
   7573.00       -0.18117
   7574.00       -0.17974
   7575.00       -0.17793
   7576.00       -0.17562
   7577.00       -0.17266
   7578.00       -0.16893
   7579.00       -0.16435
   7580.00       -0.15890
   7581.00       -0.15263
   7582.00       -0.14566
   7583.00       -0.13809
   7584.00       -0.13010
   7585.00       -0.12191
   7586.00       -0.11367
   7587.00       -0.10553
   7588.00       -0.09756
   7589.00       -0.08981
   7590.00       -0.08227
   7591.00       -0.07493
   7592.00       -0.06772
   7593.00       -0.06068
   7594.00       -0.05377
   7595.00       -0.04703
   7596.00       -0.04046
   7597.00       -0.03413
   7598.00       -0.02807
   7599.00       -0.02233
   7600.00       -0.01693
   7601.00       -0.01187
   7602.00       -0.00717
   7603.00       -0.00281
   7604.00        0.00125
   7605.00        0.00507
   7606.00        0.00869
   7607.00        0.01216
   7608.00        0.01552
   7609.00        0.01878
   7610.00        0.02192
   7611.00        0.02488
   7612.00        0.02758
   7613.00        0.02992
   7614.00        0.03180
   7615.00        0.03318
   7616.00        0.03399
   7617.00        0.03428
   7618.00        0.03408
   7619.00        0.03349
   7620.00        0.03261
   7621.00        0.03158
   7622.00        0.03051
   7623.00        0.02950
   7624.00        0.02866
   7625.00        0.02803
   7626.00        0.02766
   7627.00        0.02757
   7628.00        0.02780
   7629.00        0.02835
   7630.00        0.02923
   7631.00        0.03046
   7632.00        0.03202
   7633.00        0.03393
   7634.00        0.03615
   7635.00        0.03865
   7636.00        0.04135
   7637.00        0.04417
   7638.00        0.04701
   7639.00        0.04977
   7640.00        0.05233
   7641.00        0.05462
   7642.00        0.05658
   7643.00        0.05818
   7644.00        0.05943
   7645.00        0.06036
   7646.00        0.06102
   7647.00        0.06146
   7648.00        0.06175
   7649.00        0.06192
   7650.00        0.06202
   7651.00        0.06205
   7652.00        0.06202
   7653.00        0.06194
   7654.00        0.06180
   7655.00        0.06162
   7656.00        0.06142
   7657.00        0.06126
   7658.00        0.06121
   7659.00        0.06135
   7660.00        0.06179
   7661.00        0.06262
   7662.00        0.06392
   7663.00        0.06573
   7664.00        0.06810
   7665.00        0.07101
   7666.00        0.07440
   7667.00        0.07822
   7668.00        0.08236
   7669.00        0.08674
   7670.00        0.09124
   7671.00        0.09576
   7672.00        0.10023
   7673.00        0.10459
   7674.00        0.10879
   7675.00        0.11279
   7676.00        0.11660
   7677.00        0.12016
   7678.00        0.12348
   7679.00        0.12652
   7680.00        0.12925
   7681.00        0.13161
   7682.00        0.13356
   7683.00        0.13501
   7684.00        0.13589
   7685.00        0.13614
   7686.00        0.13571
   7687.00        0.13455
   7688.00        0.13267
   7689.00        0.13010
   7690.00        0.12689
   7691.00        0.12314
   7692.00        0.11894
   7693.00        0.11443
   7694.00        0.10973
   7695.00        0.10498
   7696.00        0.10025
   7697.00        0.09565
   7698.00        0.09121
   7699.00        0.08694
   7700.00        0.08286
   7701.00        0.07890
   7702.00        0.07507
   7703.00        0.07130
   7704.00        0.06757
   7705.00        0.06386
   7706.00        0.06017
   7707.00        0.05653
   7708.00        0.05299
   7709.00        0.04960
   7710.00        0.04641
   7711.00        0.04345
   7712.00        0.04076
   7713.00        0.03832
   7714.00        0.03612
   7715.00        0.03412
   7716.00        0.03229
   7717.00        0.03058
   7718.00        0.02894
   7719.00        0.02734
   7720.00        0.02579
   7721.00        0.02429
   7722.00        0.02290
   7723.00        0.02164
   7724.00        0.02058
   7725.00        0.01973
   7726.00        0.01911
   7727.00        0.01873
   7728.00        0.01856
   7729.00        0.01857
   7730.00        0.01872
   7731.00        0.01897
   7732.00        0.01928
   7733.00        0.01963
   7734.00        0.02001
   7735.00        0.02040
   7736.00        0.02081
   7737.00        0.02125
   7738.00        0.02172
   7739.00        0.02220
   7740.00        0.02269
   7741.00        0.02318
   7742.00        0.02363
   7743.00        0.02401
   7744.00        0.02431
   7745.00        0.02451
   7746.00        0.02459
   7747.00        0.02456
   7748.00        0.02442
   7749.00        0.02419
   7750.00        0.02391
   7751.00        0.02360
   7752.00        0.02330
   7753.00        0.02300
   7754.00        0.02272
   7755.00        0.02240
   7756.00        0.02201
   7757.00        0.02148
   7758.00        0.02073
   7759.00        0.01969
   7760.00        0.01830
   7761.00        0.01653
   7762.00        0.01440
   7763.00        0.01192
   7764.00        0.00916
   7765.00        0.00621
   7766.00        0.00318
   7767.00        0.00014
   7768.00       -0.00282
   7769.00       -0.00564
   7770.00       -0.00832
   7771.00       -0.01088
   7772.00       -0.01334
   7773.00       -0.01576
   7774.00       -0.01823
   7775.00       -0.02078
   7776.00       -0.02349
   7777.00       -0.02634
   7778.00       -0.02937
   7779.00       -0.03257
   7780.00       -0.03589
   7781.00       -0.03928
   7782.00       -0.04271
   7783.00       -0.04610
   7784.00       -0.04946
   7785.00       -0.05274
   7786.00       -0.05595
   7787.00       -0.05907
   7788.00       -0.06214
   7789.00       -0.06519
   7790.00       -0.06824
   7791.00       -0.07131
   7792.00       -0.07442
   7793.00       -0.07760
   7794.00       -0.08084
   7795.00       -0.08414
   7796.00       -0.08749
   7797.00       -0.09089
   7798.00       -0.09433
   7799.00       -0.09781
   7800.00       -0.10129
   7801.00       -0.10478
   7802.00       -0.10827
   7803.00       -0.11175
   7804.00       -0.11520
   7805.00       -0.11858
   7806.00       -0.12183
   7807.00       -0.12489
   7808.00       -0.12770
   7809.00       -0.13018
   7810.00       -0.13226
   7811.00       -0.13389
   7812.00       -0.13503
   7813.00       -0.13566
   7814.00       -0.13583
   7815.00       -0.13559
   7816.00       -0.13504
   7817.00       -0.13428
   7818.00       -0.13342
   7819.00       -0.13256
   7820.00       -0.13177
   7821.00       -0.13112
   7822.00       -0.13063
   7823.00       -0.13032
   7824.00       -0.13019
   7825.00       -0.13025
   7826.00       -0.13049
   7827.00       -0.13093
   7828.00       -0.13158
   7829.00       -0.13244
   7830.00       -0.13350
   7831.00       -0.13479
   7832.00       -0.13627
   7833.00       -0.13793
   7834.00       -0.13977
   7835.00       -0.14178
   7836.00       -0.14394
   7837.00       -0.14627
   7838.00       -0.14876
   7839.00       -0.15141
   7840.00       -0.15421
   7841.00       -0.15714
   7842.00       -0.16014
   7843.00       -0.16317
   7844.00       -0.16612
   7845.00       -0.16891
   7846.00       -0.17143
   7847.00       -0.17359
   7848.00       -0.17533
   7849.00       -0.17662
   7850.00       -0.17748
   7851.00       -0.17797
   7852.00       -0.17814
   7853.00       -0.17807
   7854.00       -0.17783
   7855.00       -0.17746
   7856.00       -0.17698
   7857.00       -0.17639
   7858.00       -0.17565
   7859.00       -0.17477
   7860.00       -0.17371
   7861.00       -0.17248
   7862.00       -0.17112
   7863.00       -0.16965
   7864.00       -0.16814
   7865.00       -0.16664
   7866.00       -0.16520
   7867.00       -0.16384
   7868.00       -0.16254
   7869.00       -0.16129
   7870.00       -0.16004
   7871.00       -0.15873
   7872.00       -0.15731
   7873.00       -0.15574
   7874.00       -0.15397
   7875.00       -0.15197
   7876.00       -0.14973
   7877.00       -0.14725
   7878.00       -0.14455
   7879.00       -0.14164
   7880.00       -0.13858
   7881.00       -0.13543
   7882.00       -0.13224
   7883.00       -0.12905
   7884.00       -0.12593
   7885.00       -0.12291
   7886.00       -0.11999
   7887.00       -0.11718
   7888.00       -0.11448
   7889.00       -0.11189
   7890.00       -0.10944
   7891.00       -0.10713
   7892.00       -0.10500
   7893.00       -0.10307
   7894.00       -0.10137
   7895.00       -0.09992
   7896.00       -0.09871
   7897.00       -0.09772
   7898.00       -0.09695
   7899.00       -0.09635
   7900.00       -0.09588
   7901.00       -0.09552
   7902.00       -0.09521
   7903.00       -0.09493
   7904.00       -0.09464
   7905.00       -0.09431
   7906.00       -0.09393
   7907.00       -0.09352
   7908.00       -0.09307
   7909.00       -0.09263
   7910.00       -0.09224
   7911.00       -0.09194
   7912.00       -0.09177
   7913.00       -0.09178
   7914.00       -0.09197
   7915.00       -0.09238
   7916.00       -0.09301
   7917.00       -0.09387
   7918.00       -0.09497
   7919.00       -0.09632
   7920.00       -0.09795
   7921.00       -0.09985
   7922.00       -0.10205
   7923.00       -0.10451
   7924.00       -0.10722
   7925.00       -0.11011
   7926.00       -0.11312
   7927.00       -0.11615
   7928.00       -0.11914
   7929.00       -0.12202
   7930.00       -0.12474
   7931.00       -0.12726
   7932.00       -0.12957
   7933.00       -0.13167
   7934.00       -0.13355
   7935.00       -0.13522
   7936.00       -0.13668
   7937.00       -0.13793
   7938.00       -0.13893
   7939.00       -0.13965
   7940.00       -0.14006
   7941.00       -0.14011
   7942.00       -0.13975
   7943.00       -0.13896
   7944.00       -0.13770
   7945.00       -0.13602
   7946.00       -0.13395
   7947.00       -0.13157
   7948.00       -0.12898
   7949.00       -0.12634
   7950.00       -0.12375
   7951.00       -0.12134
   7952.00       -0.11919
   7953.00       -0.11731
   7954.00       -0.11570
   7955.00       -0.11428
   7956.00       -0.11295
   7957.00       -0.11157
   7958.00       -0.11002
   7959.00       -0.10821
   7960.00       -0.10606
   7961.00       -0.10355
   7962.00       -0.10069
   7963.00       -0.09751
   7964.00       -0.09409
   7965.00       -0.09050
   7966.00       -0.08680
   7967.00       -0.08304
   7968.00       -0.07924
   7969.00       -0.07542
   7970.00       -0.07156
   7971.00       -0.06761
   7972.00       -0.06357
   7973.00       -0.05940
   7974.00       -0.05509
   7975.00       -0.05061
   7976.00       -0.04603
   7977.00       -0.04134
   7978.00       -0.03664
   7979.00       -0.03197
   7980.00       -0.02740
   7981.00       -0.02298
   7982.00       -0.01876
   7983.00       -0.01477
   7984.00       -0.01108
   7985.00       -0.00769
   7986.00       -0.00465
   7987.00       -0.00195
   7988.00        0.00038
   7989.00        0.00234
   7990.00        0.00396
   7991.00        0.00525
   7992.00        0.00624
   7993.00        0.00695
   7994.00        0.00743
   7995.00        0.00771
   7996.00        0.00780
   7997.00        0.00772
   7998.00        0.00748
   7999.00        0.00711
   8000.00        0.00662
   8001.00        0.00606
   8002.00        0.00545
   8003.00        0.00483
   8004.00        0.00425
   8005.00        0.00372
   8006.00        0.00328
   8007.00        0.00293
   8008.00        0.00269
   8009.00        0.00253
   8010.00        0.00244
   8011.00        0.00239
   8012.00        0.00238
   8013.00        0.00239
   8014.00        0.00240
   8015.00        0.00243
   8016.00        0.00249
   8017.00        0.00261
   8018.00        0.00283
   8019.00        0.00319
   8020.00        0.00373
   8021.00        0.00446
   8022.00        0.00543
   8023.00        0.00664
   8024.00        0.00809
   8025.00        0.00976
   8026.00        0.01164
   8027.00        0.01371
   8028.00        0.01592
   8029.00        0.01827
   8030.00        0.02069
   8031.00        0.02317
   8032.00        0.02563
   8033.00        0.02804
   8034.00        0.03032
   8035.00        0.03239
   8036.00        0.03420
   8037.00        0.03569
   8038.00        0.03681
   8039.00        0.03754
   8040.00        0.03786
   8041.00        0.03779
   8042.00        0.03735
   8043.00        0.03657
   8044.00        0.03551
   8045.00        0.03420
   8046.00        0.03267
   8047.00        0.03092
   8048.00        0.02897
   8049.00        0.02680
   8050.00        0.02441
   8051.00        0.02180
   8052.00        0.01899
   8053.00        0.01604
   8054.00        0.01299
   8055.00        0.00991
   8056.00        0.00691
   8057.00        0.00403
   8058.00        0.00133
   8059.00       -0.00116
   8060.00       -0.00344
   8061.00       -0.00554
   8062.00       -0.00750
   8063.00       -0.00936
   8064.00       -0.01117
   8065.00       -0.01296
   8066.00       -0.01474
   8067.00       -0.01652
   8068.00       -0.01828
   8069.00       -0.02001
   8070.00       -0.02167
   8071.00       -0.02324
   8072.00       -0.02471
   8073.00       -0.02607
   8074.00       -0.02733
   8075.00       -0.02852
   8076.00       -0.02967
   8077.00       -0.03080
   8078.00       -0.03194
   8079.00       -0.03309
   8080.00       -0.03425
   8081.00       -0.03540
   8082.00       -0.03653
   8083.00       -0.03758
   8084.00       -0.03852
   8085.00       -0.03931
   8086.00       -0.03991
   8087.00       -0.04028
   8088.00       -0.04042
   8089.00       -0.04029
   8090.00       -0.03989
   8091.00       -0.03921
   8092.00       -0.03824
   8093.00       -0.03698
   8094.00       -0.03545
   8095.00       -0.03365
   8096.00       -0.03161
   8097.00       -0.02935
   8098.00       -0.02693
   8099.00       -0.02437
   8100.00       -0.02174
   8101.00       -0.01907
   8102.00       -0.01641
   8103.00       -0.01378
   8104.00       -0.01118
   8105.00       -0.00863
   8106.00       -0.00612
   8107.00       -0.00366
   8108.00       -0.00123
   8109.00        0.00118
   8110.00        0.00354
   8111.00        0.00587
   8112.00        0.00814
   8113.00        0.01033
   8114.00        0.01244
   8115.00        0.01448
   8116.00        0.01644
   8117.00        0.01835
   8118.00        0.02021
   8119.00        0.02208
   8120.00        0.02397
   8121.00        0.02593
   8122.00        0.02800
   8123.00        0.03021
   8124.00        0.03254
   8125.00        0.03504
   8126.00        0.03767
   8127.00        0.04043
   8128.00        0.04327
   8129.00        0.04616
   8130.00        0.04902
   8131.00        0.05182
   8132.00        0.05447
   8133.00        0.05689
   8134.00        0.05901
   8135.00        0.06074
   8136.00        0.06200
   8137.00        0.06271
   8138.00        0.06280
   8139.00        0.06222
   8140.00        0.06093
   8141.00        0.05890
   8142.00        0.05614
   8143.00        0.05266
   8144.00        0.04851
   8145.00        0.04376
   8146.00        0.03843
   8147.00        0.03261
   8148.00        0.02639
   8149.00        0.01987
   8150.00        0.01314
   8151.00        0.00631
   8152.00       -0.00057
   8153.00       -0.00744
   8154.00       -0.01421
   8155.00       -0.02081
   8156.00       -0.02719
   8157.00       -0.03331
   8158.00       -0.03909
   8159.00       -0.04453
   8160.00       -0.04952
   8161.00       -0.05406
   8162.00       -0.05804
   8163.00       -0.06144
   8164.00       -0.06418
   8165.00       -0.06626
   8166.00       -0.06762
   8167.00       -0.06828
   8168.00       -0.06826
   8169.00       -0.06760
   8170.00       -0.06638
   8171.00       -0.06467
   8172.00       -0.06259
   8173.00       -0.06023
   8174.00       -0.05770
   8175.00       -0.05512
   8176.00       -0.05258
   8177.00       -0.05019
   8178.00       -0.04803
   8179.00       -0.04619
   8180.00       -0.04471
   8181.00       -0.04362
   8182.00       -0.04295
   8183.00       -0.04267
   8184.00       -0.04274
   8185.00       -0.04305
   8186.00       -0.04350
   8187.00       -0.04395
   8188.00       -0.04424
   8189.00       -0.04425
   8190.00       -0.04385
   8191.00       -0.04296
   8192.00       -0.04155
   8193.00       -0.03963
   8194.00       -0.03725
   8195.00       -0.03448
   8196.00       -0.03143
   8197.00       -0.02821
   8198.00       -0.02491
   8199.00       -0.02161
   8200.00       -0.01832
   8201.00       -0.01503
   8202.00       -0.01174
   8203.00       -0.00836
   8204.00       -0.00483
   8205.00       -0.00105
   8206.00        0.00298
   8207.00        0.00730
   8208.00        0.01187
   8209.00        0.01664
   8210.00        0.02149
   8211.00        0.02631
   8212.00        0.03097
   8213.00        0.03534
   8214.00        0.03925
   8215.00        0.04259
   8216.00        0.04529
   8217.00        0.04730
   8218.00        0.04860
   8219.00        0.04921
   8220.00        0.04921
   8221.00        0.04869
   8222.00        0.04774
   8223.00        0.04651
   8224.00        0.04510
   8225.00        0.04365
   8226.00        0.04225
   8227.00        0.04096
   8228.00        0.03983
   8229.00        0.03889
   8230.00        0.03812
   8231.00        0.03750
   8232.00        0.03698
   8233.00        0.03650
   8234.00        0.03600
   8235.00        0.03541
   8236.00        0.03465
   8237.00        0.03370
   8238.00        0.03249
   8239.00        0.03103
   8240.00        0.02929
   8241.00        0.02731
   8242.00        0.02509
   8243.00        0.02268
   8244.00        0.02015
   8245.00        0.01750
   8246.00        0.01477
   8247.00        0.01198
   8248.00        0.00914
   8249.00        0.00624
   8250.00        0.00323
   8251.00        0.00012
   8252.00       -0.00315
   8253.00       -0.00660
   8254.00       -0.01026
   8255.00       -0.01408
   8256.00       -0.01809
   8257.00       -0.02230
   8258.00       -0.02658
   8259.00       -0.03088
   8260.00       -0.03514
   8261.00       -0.03925
   8262.00       -0.04316
   8263.00       -0.04675
   8264.00       -0.05003
   8265.00       -0.05294
   8266.00       -0.05550
   8267.00       -0.05770
   8268.00       -0.05956
   8269.00       -0.06113
   8270.00       -0.06247
   8271.00       -0.06362
   8272.00       -0.06462
   8273.00       -0.06552
   8274.00       -0.06633
   8275.00       -0.06705
   8276.00       -0.06762
   8277.00       -0.06800
   8278.00       -0.06811
   8279.00       -0.06787
   8280.00       -0.06722
   8281.00       -0.06612
   8282.00       -0.06456
   8283.00       -0.06255
   8284.00       -0.06019
   8285.00       -0.05760
   8286.00       -0.05494
   8287.00       -0.05239
   8288.00       -0.05013
   8289.00       -0.04830
   8290.00       -0.04702
   8291.00       -0.04637
   8292.00       -0.04637
   8293.00       -0.04698
   8294.00       -0.04812
   8295.00       -0.04968
   8296.00       -0.05153
   8297.00       -0.05352
   8298.00       -0.05556
   8299.00       -0.05756
   8300.00       -0.05949
   8301.00       -0.06133
   8302.00       -0.06311
   8303.00       -0.06489
   8304.00       -0.06673
   8305.00       -0.06869
   8306.00       -0.07084
   8307.00       -0.07323
   8308.00       -0.07584
   8309.00       -0.07869
   8310.00       -0.08172
   8311.00       -0.08490
   8312.00       -0.08813
   8313.00       -0.09137
   8314.00       -0.09455
   8315.00       -0.09756
   8316.00       -0.10036
   8317.00       -0.10288
   8318.00       -0.10502
   8319.00       -0.10672
   8320.00       -0.10794
   8321.00       -0.10864
   8322.00       -0.10882
   8323.00       -0.10850
   8324.00       -0.10774
   8325.00       -0.10663
   8326.00       -0.10528
   8327.00       -0.10383
   8328.00       -0.10240
   8329.00       -0.10109
   8330.00       -0.09998
   8331.00       -0.09915
   8332.00       -0.09860
   8333.00       -0.09834
   8334.00       -0.09833
   8335.00       -0.09854
   8336.00       -0.09889
   8337.00       -0.09935
   8338.00       -0.09986
   8339.00       -0.10038
   8340.00       -0.10086
   8341.00       -0.10128
   8342.00       -0.10163
   8343.00       -0.10190
   8344.00       -0.10211
   8345.00       -0.10224
   8346.00       -0.10232
   8347.00       -0.10233
   8348.00       -0.10227
   8349.00       -0.10212
   8350.00       -0.10185
   8351.00       -0.10143
   8352.00       -0.10081
   8353.00       -0.09997
   8354.00       -0.09891
   8355.00       -0.09762
   8356.00       -0.09616
   8357.00       -0.09456
   8358.00       -0.09292
   8359.00       -0.09131
   8360.00       -0.08983
   8361.00       -0.08858
   8362.00       -0.08762
   8363.00       -0.08704
   8364.00       -0.08688
   8365.00       -0.08715
   8366.00       -0.08782
   8367.00       -0.08882
   8368.00       -0.09002
   8369.00       -0.09126
   8370.00       -0.09237
   8371.00       -0.09318
   8372.00       -0.09358
   8373.00       -0.09348
   8374.00       -0.09289
   8375.00       -0.09185
   8376.00       -0.09048
   8377.00       -0.08893
   8378.00       -0.08735
   8379.00       -0.08588
   8380.00       -0.08463
   8381.00       -0.08365
   8382.00       -0.08292
   8383.00       -0.08241
   8384.00       -0.08201
   8385.00       -0.08162
   8386.00       -0.08114
   8387.00       -0.08047
   8388.00       -0.07956
   8389.00       -0.07840
   8390.00       -0.07702
   8391.00       -0.07546
   8392.00       -0.07384
   8393.00       -0.07226
   8394.00       -0.07082
   8395.00       -0.06962
   8396.00       -0.06870
   8397.00       -0.06807
   8398.00       -0.06770
   8399.00       -0.06754
   8400.00       -0.06750
   8401.00       -0.06749
   8402.00       -0.06745
   8403.00       -0.06733
   8404.00       -0.06712
   8405.00       -0.06682
   8406.00       -0.06647
   8407.00       -0.06612
   8408.00       -0.06581
   8409.00       -0.06557
   8410.00       -0.06542
   8411.00       -0.06534
   8412.00       -0.06530
   8413.00       -0.06525
   8414.00       -0.06514
   8415.00       -0.06491
   8416.00       -0.06451
   8417.00       -0.06390
   8418.00       -0.06306
   8419.00       -0.06197
   8420.00       -0.06062
   8421.00       -0.05903
   8422.00       -0.05723
   8423.00       -0.05521
   8424.00       -0.05301
   8425.00       -0.05063
   8426.00       -0.04810
   8427.00       -0.04543
   8428.00       -0.04265
   8429.00       -0.03982
   8430.00       -0.03696
   8431.00       -0.03417
   8432.00       -0.03153
   8433.00       -0.02914
   8434.00       -0.02707
   8435.00       -0.02543
   8436.00       -0.02425
   8437.00       -0.02354
   8438.00       -0.02327
   8439.00       -0.02340
   8440.00       -0.02386
   8441.00       -0.02455
   8442.00       -0.02536
   8443.00       -0.02621
   8444.00       -0.02702
   8445.00       -0.02773
   8446.00       -0.02829
   8447.00       -0.02868
   8448.00       -0.02887
   8449.00       -0.02883
   8450.00       -0.02855
   8451.00       -0.02798
   8452.00       -0.02710
   8453.00       -0.02588
   8454.00       -0.02430
   8455.00       -0.02232
   8456.00       -0.01996
   8457.00       -0.01721
   8458.00       -0.01411
   8459.00       -0.01070
   8460.00       -0.00706
   8461.00       -0.00324
   8462.00        0.00070
   8463.00        0.00469
   8464.00        0.00870
   8465.00        0.01265
   8466.00        0.01660
   8467.00        0.02051
   8468.00        0.02440
   8469.00        0.02829
   8470.00        0.03219
   8471.00        0.03605
   8472.00        0.03992
   8473.00        0.04373
   8474.00        0.04750
   8475.00        0.05116
   8476.00        0.05473
   8477.00        0.05819
   8478.00        0.06162
   8479.00        0.06502
   8480.00        0.06847
   8481.00        0.07198
   8482.00        0.07563
   8483.00        0.07949
   8484.00        0.08353
   8485.00        0.08778
   8486.00        0.09223
   8487.00        0.09686
   8488.00        0.10163
   8489.00        0.10648
   8490.00        0.11144
   8491.00        0.11645
   8492.00        0.12155
   8493.00        0.12666
   8494.00        0.13184
   8495.00        0.13699
   8496.00        0.14211
   8497.00        0.14708
   8498.00        0.15186
   8499.00        0.15636
   8500.00        0.16048
   8501.00        0.16414
   8502.00        0.16731
   8503.00        0.16992
   8504.00        0.17200
   8505.00        0.17356
   8506.00        0.17465
   8507.00        0.17535
   8508.00        0.17574
   8509.00        0.17588
   8510.00        0.17584
   8511.00        0.17567
   8512.00        0.17537
   8513.00        0.17496
   8514.00        0.17442
   8515.00        0.17375
   8516.00        0.17293
   8517.00        0.17196
   8518.00        0.17087
   8519.00        0.16971
   8520.00        0.16852
   8521.00        0.16739
   8522.00        0.16637
   8523.00        0.16550
   8524.00        0.16482
   8525.00        0.16430
   8526.00        0.16389
   8527.00        0.16347
   8528.00        0.16294
   8529.00        0.16214
   8530.00        0.16092
   8531.00        0.15921
   8532.00        0.15689
   8533.00        0.15391
   8534.00        0.15028
   8535.00        0.14612
   8536.00        0.14149
   8537.00        0.13656
   8538.00        0.13150
   8539.00        0.12649
   8540.00        0.12173
   8541.00        0.11740
   8542.00        0.11361
   8543.00        0.11049
   8544.00        0.10807
   8545.00        0.10636
   8546.00        0.10534
   8547.00        0.10494
   8548.00        0.10505
   8549.00        0.10557
   8550.00        0.10637
   8551.00        0.10733
   8552.00        0.10836
   8553.00        0.10937
   8554.00        0.11030
   8555.00        0.11112
   8556.00        0.11182
   8557.00        0.11237
   8558.00        0.11277
   8559.00        0.11302
   8560.00        0.11312
   8561.00        0.11305
   8562.00        0.11281
   8563.00        0.11240
   8564.00        0.11181
   8565.00        0.11105
   8566.00        0.11014
   8567.00        0.10908
   8568.00        0.10790
   8569.00        0.10662
   8570.00        0.10524
   8571.00        0.10378
   8572.00        0.10220
   8573.00        0.10048
   8574.00        0.09859
   8575.00        0.09652
   8576.00        0.09423
   8577.00        0.09175
   8578.00        0.08912
   8579.00        0.08639
   8580.00        0.08361
   8581.00        0.08088
   8582.00        0.07827
   8583.00        0.07584
   8584.00        0.07364
   8585.00        0.07169
   8586.00        0.06996
   8587.00        0.06842
   8588.00        0.06702
   8589.00        0.06571
   8590.00        0.06442
   8591.00        0.06312
   8592.00        0.06179
   8593.00        0.06041
   8594.00        0.05901
   8595.00        0.05759
   8596.00        0.05615
   8597.00        0.05472
   8598.00        0.05327
   8599.00        0.05178
   8600.00        0.05021
   8601.00        0.04848
   8602.00        0.04652
   8603.00        0.04430
   8604.00        0.04173
   8605.00        0.03880
   8606.00        0.03553
   8607.00        0.03191
   8608.00        0.02803
   8609.00        0.02391
   8610.00        0.01969
   8611.00        0.01546
   8612.00        0.01131
   8613.00        0.00727
   8614.00        0.00337
   8615.00       -0.00038
   8616.00       -0.00401
   8617.00       -0.00758
   8618.00       -0.01112
   8619.00       -0.01469
   8620.00       -0.01833
   8621.00       -0.02201
   8622.00       -0.02579
   8623.00       -0.02963
   8624.00       -0.03346
   8625.00       -0.03723
   8626.00       -0.04090
   8627.00       -0.04443
   8628.00       -0.04774
   8629.00       -0.05083
   8630.00       -0.05365
   8631.00       -0.05624
   8632.00       -0.05860
   8633.00       -0.06072
   8634.00       -0.06264
   8635.00       -0.06436
   8636.00       -0.06584
   8637.00       -0.06705
   8638.00       -0.06791
   8639.00       -0.06835
   8640.00       -0.06825
   8641.00       -0.06756
   8642.00       -0.06616
   8643.00       -0.06403
   8644.00       -0.06120
   8645.00       -0.05773
   8646.00       -0.05378
   8647.00       -0.04953
   8648.00       -0.04521
   8649.00       -0.04108
   8650.00       -0.03732
   8651.00       -0.03410
   8652.00       -0.03150
   8653.00       -0.02956
   8654.00       -0.02820
   8655.00       -0.02731
   8656.00       -0.02672
   8657.00       -0.02626
   8658.00       -0.02577
   8659.00       -0.02509
   8660.00       -0.02415
   8661.00       -0.02292
   8662.00       -0.02143
   8663.00       -0.01975
   8664.00       -0.01800
   8665.00       -0.01635
   8666.00       -0.01493
   8667.00       -0.01388
   8668.00       -0.01331
   8669.00       -0.01332
   8670.00       -0.01396
   8671.00       -0.01522
   8672.00       -0.01710
   8673.00       -0.01950
   8674.00       -0.02230
   8675.00       -0.02542
   8676.00       -0.02875
   8677.00       -0.03217
   8678.00       -0.03560
   8679.00       -0.03897
   8680.00       -0.04226
   8681.00       -0.04545
   8682.00       -0.04861
   8683.00       -0.05174
   8684.00       -0.05487
   8685.00       -0.05801
   8686.00       -0.06120
   8687.00       -0.06446
   8688.00       -0.06777
   8689.00       -0.07118
   8690.00       -0.07463
   8691.00       -0.07812
   8692.00       -0.08155
   8693.00       -0.08487
   8694.00       -0.08798
   8695.00       -0.09078
   8696.00       -0.09324
   8697.00       -0.09536
   8698.00       -0.09715
   8699.00       -0.09870
   8700.00       -0.10011
   8701.00       -0.10147
   8702.00       -0.10287
   8703.00       -0.10438
   8704.00       -0.10599
   8705.00       -0.10766
   8706.00       -0.10929
   8707.00       -0.11076
   8708.00       -0.11190
   8709.00       -0.11260
   8710.00       -0.11278
   8711.00       -0.11238
   8712.00       -0.11144
   8713.00       -0.11000
   8714.00       -0.10818
   8715.00       -0.10609
   8716.00       -0.10389
   8717.00       -0.10171
   8718.00       -0.09966
   8719.00       -0.09783
   8720.00       -0.09626
   8721.00       -0.09497
   8722.00       -0.09396
   8723.00       -0.09319
   8724.00       -0.09263
   8725.00       -0.09225
   8726.00       -0.09204
   8727.00       -0.09199
   8728.00       -0.09213
   8729.00       -0.09247
   8730.00       -0.09301
   8731.00       -0.09372
   8732.00       -0.09455
   8733.00       -0.09541
   8734.00       -0.09619
   8735.00       -0.09676
   8736.00       -0.09698
   8737.00       -0.09673
   8738.00       -0.09593
   8739.00       -0.09447
   8740.00       -0.09233
   8741.00       -0.08949
   8742.00       -0.08602
   8743.00       -0.08192
   8744.00       -0.07735
   8745.00       -0.07236
   8746.00       -0.06714
   8747.00       -0.06178
   8748.00       -0.05647
   8749.00       -0.05131
   8750.00       -0.04644
   8751.00       -0.04195
   8752.00       -0.03793
   8753.00       -0.03453
   8754.00       -0.03178
   8755.00       -0.02972
   8756.00       -0.02837
   8757.00       -0.02771
   8758.00       -0.02769
   8759.00       -0.02824
   8760.00       -0.02924
   8761.00       -0.03056
   8762.00       -0.03204
   8763.00       -0.03357
   8764.00       -0.03503
   8765.00       -0.03634
   8766.00       -0.03744
   8767.00       -0.03835
   8768.00       -0.03907
   8769.00       -0.03965
   8770.00       -0.04011
   8771.00       -0.04050
   8772.00       -0.04080
   8773.00       -0.04099
   8774.00       -0.04103
   8775.00       -0.04084
   8776.00       -0.04033
   8777.00       -0.03945
   8778.00       -0.03810
   8779.00       -0.03628
   8780.00       -0.03394
   8781.00       -0.03112
   8782.00       -0.02784
   8783.00       -0.02422
   8784.00       -0.02029
   8785.00       -0.01620
   8786.00       -0.01202
   8787.00       -0.00782
   8788.00       -0.00373
   8789.00        0.00020
   8790.00        0.00393
   8791.00        0.00740
   8792.00        0.01058
   8793.00        0.01344
   8794.00        0.01601
   8795.00        0.01823
   8796.00        0.02013
   8797.00        0.02172
   8798.00        0.02301
   8799.00        0.02405
   8800.00        0.02485
   8801.00        0.02544
   8802.00        0.02586
   8803.00        0.02612
   8804.00        0.02624
   8805.00        0.02626
   8806.00        0.02620
   8807.00        0.02610
   8808.00        0.02599
   8809.00        0.02594
   8810.00        0.02601
   8811.00        0.02626
   8812.00        0.02675
   8813.00        0.02755
   8814.00        0.02868
   8815.00        0.03015
   8816.00        0.03194
   8817.00        0.03402
   8818.00        0.03633
   8819.00        0.03875
   8820.00        0.04122
   8821.00        0.04363
   8822.00        0.04594
   8823.00        0.04805
   8824.00        0.04993
   8825.00        0.05158
   8826.00        0.05297
   8827.00        0.05411
   8828.00        0.05502
   8829.00        0.05569
   8830.00        0.05614
   8831.00        0.05636
   8832.00        0.05632
   8833.00        0.05601
   8834.00        0.05541
   8835.00        0.05451
   8836.00        0.05330
   8837.00        0.05182
   8838.00        0.05010
   8839.00        0.04824
   8840.00        0.04629
   8841.00        0.04437
   8842.00        0.04257
   8843.00        0.04099
   8844.00        0.03971
   8845.00        0.03879
   8846.00        0.03829
   8847.00        0.03823
   8848.00        0.03861
   8849.00        0.03943
   8850.00        0.04069
   8851.00        0.04238
   8852.00        0.04447
   8853.00        0.04697
   8854.00        0.04979
   8855.00        0.05292
   8856.00        0.05630
   8857.00        0.05984
   8858.00        0.06347
   8859.00        0.06712
   8860.00        0.07064
   8861.00        0.07400
   8862.00        0.07709
   8863.00        0.07983
   8864.00        0.08221
   8865.00        0.08416
   8866.00        0.08569
   8867.00        0.08682
   8868.00        0.08755
   8869.00        0.08792
   8870.00        0.08795
   8871.00        0.08771
   8872.00        0.08723
   8873.00        0.08655
   8874.00        0.08572
   8875.00        0.08477
   8876.00        0.08378
   8877.00        0.08278
   8878.00        0.08184
   8879.00        0.08104
   8880.00        0.08042
   8881.00        0.08007
   8882.00        0.08003
   8883.00        0.08034
   8884.00        0.08102
   8885.00        0.08209
   8886.00        0.08351
   8887.00        0.08527
   8888.00        0.08731
   8889.00        0.08958
   8890.00        0.09200
   8891.00        0.09447
   8892.00        0.09695
   8893.00        0.09937
   8894.00        0.10170
   8895.00        0.10388
   8896.00        0.10591
   8897.00        0.10771
   8898.00        0.10927
   8899.00        0.11057
   8900.00        0.11156
   8901.00        0.11222
   8902.00        0.11251
   8903.00        0.11244
   8904.00        0.11197
   8905.00        0.11112
   8906.00        0.10991
   8907.00        0.10837
   8908.00        0.10652
   8909.00        0.10441
   8910.00        0.10209
   8911.00        0.09960
   8912.00        0.09696
   8913.00        0.09421
   8914.00        0.09138
   8915.00        0.08847
   8916.00        0.08551
   8917.00        0.08250
   8918.00        0.07946
   8919.00        0.07639
   8920.00        0.07330
   8921.00        0.07018
   8922.00        0.06704
   8923.00        0.06389
   8924.00        0.06072
   8925.00        0.05754
   8926.00        0.05435
   8927.00        0.05116
   8928.00        0.04801
   8929.00        0.04488
   8930.00        0.04183
   8931.00        0.03886
   8932.00        0.03605
   8933.00        0.03341
   8934.00        0.03096
   8935.00        0.02877
   8936.00        0.02684
   8937.00        0.02522
   8938.00        0.02388
   8939.00        0.02286
   8940.00        0.02214
   8941.00        0.02170
   8942.00        0.02154
   8943.00        0.02165
   8944.00        0.02201
   8945.00        0.02263
   8946.00        0.02350
   8947.00        0.02463
   8948.00        0.02601
   8949.00        0.02764
   8950.00        0.02949
   8951.00        0.03154
   8952.00        0.03373
   8953.00        0.03598
   8954.00        0.03825
   8955.00        0.04044
   8956.00        0.04251
   8957.00        0.04440
   8958.00        0.04607
   8959.00        0.04749
   8960.00        0.04866
   8961.00        0.04963
   8962.00        0.05044
   8963.00        0.05116
   8964.00        0.05183
   8965.00        0.05252
   8966.00        0.05325
   8967.00        0.05406
   8968.00        0.05494
   8969.00        0.05589
   8970.00        0.05688
   8971.00        0.05787
   8972.00        0.05884
   8973.00        0.05976
   8974.00        0.06057
   8975.00        0.06127
   8976.00        0.06184
   8977.00        0.06228
   8978.00        0.06257
   8979.00        0.06270
   8980.00        0.06267
   8981.00        0.06246
   8982.00        0.06205
   8983.00        0.06141
   8984.00        0.06051
   8985.00        0.05935
   8986.00        0.05791
   8987.00        0.05621
   8988.00        0.05429
   8989.00        0.05219
   8990.00        0.04996
   8991.00        0.04772
   8992.00        0.04557
   8993.00        0.04357
   8994.00        0.04183
   8995.00        0.04039
   8996.00        0.03928
   8997.00        0.03850
   8998.00        0.03798
   8999.00        0.03764
   9000.00        0.03737
