# Supplementary material for: The near-field tsunami generated by the 15 January 2022 eruption of the Hunga Tonga-Hunga Ha’apai volcano and its impact on Tongatapu, Tonga
Source: Sci Rep. 2022 Sep 7;12:15187. doi: 10.1038/s41598-022-19486-w (PMC9452557; doi:10.1038/s41598-022-19486-w)
Supplement: Supplementary file 5 — Supplementary Information 5. [file 41598_2022_19486_MOESM5_ESM.zip › Output-Point_075R3.txt]

      0.00        0.00000
      1.00        0.00000
      2.00        0.00000
      3.00        0.00000
      4.00        0.00000
      5.00        0.00000
      6.00        0.00000
      7.00        0.00000
      8.00        0.00000
      9.00        0.00000
     10.00        0.00000
     11.00        0.00000
     12.00        0.00000
     13.00        0.00000
     14.00        0.00000
     15.00        0.00000
     16.00        0.00000
     17.00        0.00000
     18.00        0.00000
     19.00        0.00000
     20.00        0.00000
     21.00        0.00000
     22.00        0.00000
     23.00        0.00000
     24.00        0.00000
     25.00        0.00000
     26.00        0.00000
     27.00        0.00000
     28.00        0.00000
     29.00        0.00000
     30.00        0.00000
     31.00        0.00000
     32.00        0.00000
     33.00        0.00000
     34.00        0.00000
     35.00        0.00000
     36.00        0.00000
     37.00        0.00000
     38.00        0.00000
     39.00        0.00000
     40.00        0.00000
     41.00        0.00000
     42.00        0.00000
     43.00        0.00000
     44.00        0.00000
     45.00        0.00000
     46.00        0.00000
     47.00        0.00000
     48.00        0.00000
     49.00        0.00000
     50.00        0.00000
     51.00        0.00000
     52.00        0.00000
     53.00        0.00000
     54.00        0.00000
     55.00        0.00000
     56.00        0.00000
     57.00        0.00000
     58.00        0.00000
     59.00        0.00000
     60.00        0.00000
     61.00        0.00000
     62.00        0.00000
     63.00        0.00000
     64.00        0.00000
     65.00        0.00000
     66.00        0.00000
     67.00        0.00000
     68.00        0.00000
     69.00        0.00000
     70.00        0.00000
     71.00        0.00000
     72.00        0.00000
     73.00        0.00000
     74.00        0.00000
     75.00        0.00000
     76.00        0.00000
     77.00        0.00000
     78.00        0.00000
     79.00        0.00000
     80.00        0.00000
     81.00        0.00000
     82.00        0.00000
     83.00        0.00000
     84.00        0.00000
     85.00        0.00000
     86.00        0.00000
     87.00        0.00000
     88.00        0.00000
     89.00        0.00000
     90.00        0.00000
     91.00        0.00000
     92.00        0.00000
     93.00        0.00000
     94.00        0.00000
     95.00        0.00000
     96.00        0.00000
     97.00        0.00000
     98.00        0.00000
     99.00        0.00000
    100.00        0.00000
    101.00        0.00000
    102.00        0.00000
    103.00        0.00000
    104.00        0.00000
    105.00        0.00000
    106.00        0.00000
    107.00        0.00000
    108.00        0.00000
    109.00        0.00000
    110.00        0.00000
    111.00        0.00000
    112.00        0.00000
    113.00        0.00000
    114.00        0.00000
    115.00        0.00000
    116.00        0.00000
    117.00        0.00000
    118.00        0.00000
    119.00        0.00000
    120.00        0.00000
    121.00        0.00000
    122.00        0.00000
    123.00        0.00000
    124.00        0.00000
    125.00        0.00000
    126.00        0.00000
    127.00        0.00000
    128.00        0.00000
    129.00        0.00000
    130.00        0.00000
    131.00        0.00000
    132.00        0.00000
    133.00        0.00000
    134.00        0.00000
    135.00        0.00000
    136.00        0.00000
    137.00        0.00000
    138.00        0.00000
    139.00        0.00000
    140.00        0.00000
    141.00        0.00000
    142.00        0.00000
    143.00        0.00000
    144.00        0.00000
    145.00        0.00000
    146.00        0.00000
    147.00        0.00000
    148.00        0.00000
    149.00        0.00000
    150.00        0.00000
    151.00        0.00000
    152.00        0.00000
    153.00        0.00000
    154.00        0.00000
    155.00        0.00000
    156.00        0.00000
    157.00        0.00000
    158.00        0.00000
    159.00        0.00000
    160.00        0.00000
    161.00        0.00000
    162.00        0.00000
    163.00        0.00000
    164.00        0.00000
    165.00        0.00000
    166.00        0.00000
    167.00        0.00000
    168.00        0.00000
    169.00        0.00000
    170.00        0.00000
    171.00        0.00000
    172.00        0.00000
    173.00        0.00000
    174.00        0.00000
    175.00        0.00000
    176.00        0.00000
    177.00        0.00000
    178.00        0.00000
    179.00        0.00000
    180.00        0.00000
    181.00        0.00000
    182.00        0.00000
    183.00        0.00000
    184.00        0.00000
    185.00        0.00000
    186.00        0.00000
    187.00        0.00000
    188.00        0.00000
    189.00        0.00000
    190.00        0.00000
    191.00        0.00000
    192.00        0.00000
    193.00        0.00000
    194.00        0.00000
    195.00        0.00000
    196.00        0.00000
    197.00        0.00000
    198.00        0.00000
    199.00        0.00000
    200.00        0.00000
    201.00        0.00000
    202.00        0.00000
    203.00        0.00000
    204.00        0.00000
    205.00        0.00000
    206.00        0.00000
    207.00        0.00000
    208.00        0.00000
    209.00        0.00000
    210.00        0.00000
    211.00        0.00000
    212.00        0.00000
    213.00        0.00000
    214.00        0.00000
    215.00        0.00000
    216.00        0.00000
    217.00        0.00000
    218.00        0.00000
    219.00        0.00000
    220.00        0.00000
    221.00        0.00000
    222.00        0.00000
    223.00        0.00000
    224.00        0.00000
    225.00        0.00000
    226.00        0.00000
    227.00        0.00000
    228.00        0.00000
    229.00        0.00000
    230.00        0.00000
    231.00        0.00000
    232.00        0.00000
    233.00        0.00000
    234.00        0.00000
    235.00        0.00000
    236.00        0.00000
    237.00        0.00000
    238.00        0.00000
    239.00        0.00000
    240.00        0.00000
    241.00        0.00000
    242.00        0.00000
    243.00        0.00000
    244.00        0.00000
    245.00        0.00000
    246.00        0.00000
    247.00        0.00000
    248.00        0.00000
    249.00        0.00000
    250.00        0.00000
    251.00        0.00000
    252.00        0.00000
    253.00        0.00000
    254.00        0.00000
    255.00        0.00000
    256.00        0.00000
    257.00        0.00000
    258.00        0.00000
    259.00        0.00000
    260.00        0.00000
    261.00        0.00000
    262.00        0.00000
    263.00        0.00000
    264.00        0.00000
    265.00        0.00000
    266.00        0.00000
    267.00        0.00000
    268.00        0.00000
    269.00        0.00000
    270.00        0.00000
    271.00        0.00000
    272.00        0.00000
    273.00        0.00000
    274.00        0.00000
    275.00        0.00000
    276.00        0.00000
    277.00        0.00000
    278.00        0.00000
    279.00        0.00000
    280.00        0.00000
    281.00        0.00000
    282.00        0.00000
    283.00        0.00000
    284.00        0.00000
    285.00        0.00000
    286.00        0.00000
    287.00        0.00000
    288.00        0.00000
    289.00        0.00000
    290.00        0.00000
    291.00        0.00000
    292.00        0.00000
    293.00        0.00000
    294.00        0.00000
    295.00        0.00000
    296.00        0.00000
    297.00        0.00000
    298.00        0.00000
    299.00        0.00000
    300.00        0.00000
    301.00        0.00000
    302.00        0.00000
    303.00        0.00000
    304.00        0.00000
    305.00        0.00000
    306.00        0.00000
    307.00        0.00000
    308.00        0.00000
    309.00        0.00000
    310.00        0.00000
    311.00        0.00000
    312.00        0.00000
    313.00        0.00000
    314.00        0.00000
    315.00        0.00000
    316.00        0.00000
    317.00        0.00000
    318.00        0.00000
    319.00        0.00000
    320.00        0.00000
    321.00        0.00000
    322.00        0.00000
    323.00        0.00000
    324.00        0.00000
    325.00        0.00000
    326.00        0.00000
    327.00        0.00000
    328.00        0.00000
    329.00        0.00000
    330.00        0.00000
    331.00        0.00000
    332.00        0.00000
    333.00        0.00000
    334.00        0.00000
    335.00        0.00000
    336.00        0.00000
    337.00        0.00000
    338.00        0.00000
    339.00        0.00000
    340.00        0.00000
    341.00        0.00000
    342.00        0.00000
    343.00        0.00000
    344.00        0.00000
    345.00        0.00000
    346.00        0.00000
    347.00        0.00000
    348.00        0.00000
    349.00        0.00000
    350.00        0.00000
    351.00        0.00000
    352.00        0.00000
    353.00        0.00000
    354.00        0.00000
    355.00        0.00000
    356.00        0.00000
    357.00        0.00000
    358.00        0.00000
    359.00        0.00000
    360.00        0.00000
    361.00        0.00000
    362.00        0.00000
    363.00        0.00000
    364.00        0.00000
    365.00        0.00000
    366.00        0.00000
    367.00        0.00000
    368.00        0.00000
    369.00        0.00000
    370.00        0.00000
    371.00        0.00000
    372.00        0.00000
    373.00        0.00000
    374.00        0.00000
    375.00        0.00000
    376.00        0.00000
    377.00        0.00000
    378.00        0.00000
    379.00        0.00000
    380.00        0.00000
    381.00        0.00000
    382.00        0.00000
    383.00        0.00000
    384.00        0.00000
    385.00        0.00000
    386.00        0.00000
    387.00        0.00000
    388.00        0.00000
    389.00        0.00000
    390.00        0.00000
    391.00        0.00000
    392.00        0.00000
    393.00        0.00000
    394.00        0.00000
    395.00        0.00000
    396.00        0.00000
    397.00        0.00000
    398.00        0.00000
    399.00        0.00000
    400.00        0.00000
    401.00        0.00000
    402.00        0.00000
    403.00        0.00000
    404.00        0.00000
    405.00        0.00000
    406.00        0.00000
    407.00        0.00000
    408.00        0.00000
    409.00        0.00000
    410.00        0.00000
    411.00        0.00000
    412.00        0.00000
    413.00        0.00000
    414.00        0.00000
    415.00        0.00000
    416.00        0.00000
    417.00        0.00000
    418.00        0.00000
    419.00        0.00000
    420.00        0.00000
    421.00        0.00000
    422.00        0.00000
    423.00        0.00000
    424.00        0.00000
    425.00        0.00000
    426.00        0.00000
    427.00        0.00000
    428.00        0.00000
    429.00        0.00000
    430.00        0.00000
    431.00        0.00000
    432.00        0.00000
    433.00        0.00000
    434.00        0.00000
    435.00        0.00000
    436.00        0.00000
    437.00        0.00000
    438.00        0.00000
    439.00        0.00000
    440.00        0.00000
    441.00        0.00000
    442.00        0.00000
    443.00        0.00000
    444.00        0.00000
    445.00        0.00000
    446.00        0.00000
    447.00        0.00000
    448.00        0.00000
    449.00        0.00000
    450.00        0.00000
    451.00        0.00000
    452.00        0.00000
    453.00        0.00000
    454.00        0.00000
    455.00        0.00000
    456.00        0.00000
    457.00        0.00000
    458.00        0.00000
    459.00        0.00000
    460.00        0.00000
    461.00        0.00000
    462.00        0.00000
    463.00        0.00000
    464.00        0.00000
    465.00        0.00000
    466.00        0.00000
    467.00        0.00000
    468.00        0.00000
    469.00        0.00000
    470.00        0.00000
    471.00        0.00000
    472.00        0.00000
    473.00        0.00000
    474.00        0.00000
    475.00        0.00000
    476.00        0.00000
    477.00        0.00000
    478.00        0.00000
    479.00        0.00000
    480.00        0.00000
    481.00        0.00000
    482.00        0.00000
    483.00        0.00000
    484.00        0.00000
    485.00        0.00000
    486.00        0.00000
    487.00        0.00000
    488.00        0.00000
    489.00        0.00000
    490.00        0.00000
    491.00        0.00000
    492.00        0.00000
    493.00        0.00000
    494.00        0.00000
    495.00        0.00000
    496.00        0.00000
    497.00        0.00000
    498.00        0.00000
    499.00        0.00000
    500.00        0.00000
    501.00        0.00000
    502.00        0.00000
    503.00        0.00000
    504.00        0.00000
    505.00        0.00000
    506.00        0.00000
    507.00        0.00000
    508.00        0.00000
    509.00        0.00000
    510.00        0.00000
    511.00        0.00000
    512.00        0.00000
    513.00        0.00000
    514.00        0.00000
    515.00        0.00000
    516.00        0.00000
    517.00        0.00000
    518.00        0.00000
    519.00        0.00000
    520.00        0.00000
    521.00        0.00000
    522.00        0.00000
    523.00        0.00000
    524.00        0.00000
    525.00        0.00000
    526.00        0.00000
    527.00        0.00000
    528.00        0.00000
    529.00        0.00000
    530.00        0.00000
    531.00        0.00000
    532.00        0.00000
    533.00        0.00000
    534.00        0.00000
    535.00        0.00000
    536.00        0.00000
    537.00        0.00000
    538.00        0.00000
    539.00        0.00000
    540.00        0.00000
    541.00        0.00000
    542.00        0.00000
    543.00        0.00000
    544.00        0.00000
    545.00        0.00000
    546.00        0.00000
    547.00        0.00000
    548.00        0.00000
    549.00        0.00000
    550.00        0.00000
    551.00        0.00000
    552.00        0.00000
    553.00        0.00000
    554.00        0.00000
    555.00        0.00000
    556.00        0.00000
    557.00        0.00000
    558.00        0.00000
    559.00        0.00000
    560.00        0.00000
    561.00        0.00000
    562.00        0.00000
    563.00        0.00000
    564.00        0.00000
    565.00        0.00000
    566.00        0.00000
    567.00        0.00000
    568.00        0.00000
    569.00        0.00000
    570.00        0.00000
    571.00        0.00000
    572.00        0.00000
    573.00        0.00000
    574.00        0.00000
    575.00        0.00000
    576.00        0.00000
    577.00        0.00000
    578.00        0.00000
    579.00        0.00000
    580.00        0.00000
    581.00        0.00000
    582.00        0.00000
    583.00        0.00000
    584.00        0.00000
    585.00        0.00000
    586.00        0.00000
    587.00        0.00000
    588.00        0.00000
    589.00        0.00000
    590.00        0.00000
    591.00        0.00000
    592.00        0.00000
    593.00        0.00000
    594.00        0.00000
    595.00        0.00000
    596.00        0.00000
    597.00        0.00000
    598.00        0.00000
    599.00        0.00000
    600.00        0.00000
    601.00        0.00000
    602.00        0.00000
    603.00        0.00000
    604.00        0.00000
    605.00        0.00000
    606.00        0.00000
    607.00        0.00000
    608.00        0.00000
    609.00        0.00000
    610.00        0.00000
    611.00        0.00000
    612.00        0.00000
    613.00        0.00000
    614.00        0.00000
    615.00        0.00000
    616.00        0.00000
    617.00        0.00000
    618.00        0.00000
    619.00        0.00000
    620.00        0.00000
    621.00        0.00000
    622.00        0.00000
    623.00        0.00000
    624.00        0.00000
    625.00        0.00000
    626.00        0.00000
    627.00        0.00000
    628.00        0.00000
    629.00        0.00000
    630.00        0.00000
    631.00        0.00000
    632.00        0.00000
    633.00        0.00000
    634.00        0.00000
    635.00        0.00000
    636.00        0.00000
    637.00        0.00000
    638.00        0.00000
    639.00        0.00000
    640.00        0.00000
    641.00        0.00000
    642.00        0.00000
    643.00        0.00000
    644.00        0.00000
    645.00        0.00000
    646.00        0.00000
    647.00        0.00000
    648.00        0.00000
    649.00        0.00000
    650.00        0.00000
    651.00        0.00000
    652.00        0.00000
    653.00        0.00000
    654.00        0.00000
    655.00        0.00000
    656.00        0.00000
    657.00        0.00000
    658.00        0.00000
    659.00        0.00000
    660.00        0.00000
    661.00        0.00000
    662.00        0.00000
    663.00        0.00000
    664.00        0.00000
    665.00        0.00000
    666.00        0.00000
    667.00        0.00000
    668.00        0.00000
    669.00        0.00000
    670.00        0.00000
    671.00        0.00000
    672.00        0.00000
    673.00        0.00000
    674.00        0.00000
    675.00        0.00000
    676.00        0.00000
    677.00        0.00000
    678.00        0.00000
    679.00        0.00000
    680.00        0.00000
    681.00        0.00000
    682.00        0.00000
    683.00        0.00000
    684.00        0.00000
    685.00        0.00000
    686.00        0.00000
    687.00        0.00000
    688.00        0.00000
    689.00        0.00000
    690.00        0.00000
    691.00        0.00000
    692.00        0.00000
    693.00        0.00000
    694.00        0.00000
    695.00        0.00000
    696.00        0.00000
    697.00        0.00000
    698.00        0.00000
    699.00        0.00000
    700.00        0.00000
    701.00        0.00000
    702.00        0.00000
    703.00        0.00000
    704.00        0.00000
    705.00        0.00000
    706.00        0.00000
    707.00        0.00000
    708.00        0.00000
    709.00        0.00000
    710.00        0.00000
    711.00        0.00000
    712.00        0.00000
    713.00        0.00000
    714.00        0.00000
    715.00        0.00000
    716.00        0.00000
    717.00        0.00000
    718.00        0.00000
    719.00        0.00000
    720.00        0.00000
    721.00        0.00000
    722.00        0.00000
    723.00        0.00000
    724.00        0.00000
    725.00        0.00000
    726.00        0.00000
    727.00        0.00000
    728.00        0.00000
    729.00        0.00000
    730.00        0.00000
    731.00        0.00000
    732.00        0.00000
    733.00        0.00000
    734.00        0.00000
    735.00        0.00000
    736.00        0.00000
    737.00        0.00000
    738.00        0.00000
    739.00        0.00000
    740.00        0.00000
    741.00        0.00000
    742.00        0.00000
    743.00        0.00000
    744.00        0.00000
    745.00        0.00000
    746.00        0.00000
    747.00        0.00000
    748.00        0.00000
    749.00        0.00000
    750.00        0.00000
    751.00        0.00000
    752.00        0.00000
    753.00        0.00000
    754.00        0.00000
    755.00        0.00000
    756.00        0.00000
    757.00        0.00000
    758.00        0.00000
    759.00        0.00000
    760.00        0.00000
    761.00        0.00000
    762.00        0.00000
    763.00        0.00000
    764.00        0.00000
    765.00        0.00000
    766.00        0.00000
    767.00        0.00000
    768.00        0.00000
    769.00        0.00000
    770.00        0.00000
    771.00        0.00000
    772.00        0.00000
    773.00        0.00000
    774.00        0.00000
    775.00        0.00000
    776.00        0.00000
    777.00        0.00000
    778.00        0.00000
    779.00        0.00000
    780.00        0.00000
    781.00        0.00000
    782.00        0.00000
    783.00        0.00000
    784.00        0.00000
    785.00        0.00000
    786.00        0.00000
    787.00        0.00000
    788.00        0.00000
    789.00        0.00000
    790.00        0.00000
    791.00        0.00000
    792.00        0.00000
    793.00        0.00000
    794.00        0.00000
    795.00        0.00000
    796.00        0.00000
    797.00        0.00000
    798.00        0.00000
    799.00        0.00000
    800.00        0.00000
    801.00        0.00000
    802.00        0.00000
    803.00        0.00000
    804.00        0.00000
    805.00        0.00000
    806.00        0.00000
    807.00        0.00000
    808.00        0.00000
    809.00        0.00000
    810.00        0.00000
    811.00        0.00000
    812.00        0.00000
    813.00        0.00000
    814.00        0.00000
    815.00        0.00000
    816.00        0.00000
    817.00        0.00000
    818.00        0.00000
    819.00        0.00000
    820.00        0.00000
    821.00        0.00000
    822.00        0.00000
    823.00        0.00000
    824.00        0.00000
    825.00        0.00000
    826.00        0.00000
    827.00        0.00000
    828.00        0.00000
    829.00        0.00000
    830.00        0.00000
    831.00        0.00000
    832.00        0.00000
    833.00        0.00000
    834.00        0.00000
    835.00        0.00000
    836.00        0.00000
    837.00        0.00000
    838.00        0.00000
    839.00        0.00000
    840.00        0.00000
    841.00        0.00000
    842.00        0.00000
    843.00        0.00000
    844.00        0.00000
    845.00        0.00000
    846.00        0.00000
    847.00        0.00000
    848.00        0.00000
    849.00        0.00000
    850.00        0.00000
    851.00        0.00000
    852.00        0.00000
    853.00        0.00000
    854.00        0.00000
    855.00        0.00000
    856.00        0.00000
    857.00        0.00000
    858.00        0.00000
    859.00        0.00000
    860.00        0.00000
    861.00        0.00000
    862.00        0.00000
    863.00        0.00000
    864.00        0.00000
    865.00        0.00000
    866.00        0.00000
    867.00        0.00000
    868.00        0.00000
    869.00        0.00000
    870.00        0.00000
    871.00        0.00000
    872.00        0.00000
    873.00        0.00000
    874.00        0.00000
    875.00        0.00000
    876.00        0.00000
    877.00        0.00000
    878.00        0.00000
    879.00        0.00000
    880.00        0.00000
    881.00        0.00000
    882.00        0.00000
    883.00        0.00000
    884.00        0.00000
    885.00        0.00000
    886.00        0.00000
    887.00        0.00000
    888.00        0.00000
    889.00        0.00000
    890.00        0.00000
    891.00        0.00000
    892.00        0.00000
    893.00        0.00000
    894.00        0.00000
    895.00        0.00000
    896.00        0.00000
    897.00        0.00000
    898.00        0.00000
    899.00        0.00000
    900.00        0.00000
    901.00        0.00000
    902.00        0.00000
    903.00        0.00000
    904.00        0.00000
    905.00        0.00000
    906.00        0.00000
    907.00        0.00000
    908.00        0.00000
    909.00        0.00000
    910.00        0.00000
    911.00        0.00000
    912.00        0.00000
    913.00        0.00000
    914.00        0.00000
    915.00        0.00000
    916.00        0.00000
    917.00        0.00000
    918.00        0.00000
    919.00        0.00000
    920.00        0.00000
    921.00        0.00000
    922.00        0.00000
    923.00        0.00000
    924.00        0.00000
    925.00        0.00000
    926.00        0.00000
    927.00        0.00000
    928.00        0.00000
    929.00        0.00000
    930.00        0.00000
    931.00        0.00000
    932.00        0.00000
    933.00        0.00000
    934.00        0.00000
    935.00        0.00000
    936.00        0.00000
    937.00        0.00000
    938.00        0.00000
    939.00        0.00000
    940.00        0.00000
    941.00        0.00000
    942.00        0.00000
    943.00        0.00000
    944.00        0.00000
    945.00        0.00000
    946.00        0.00000
    947.00        0.00000
    948.00        0.00000
    949.00        0.00000
    950.00        0.00000
    951.00        0.00000
    952.00        0.00000
    953.00        0.00000
    954.00        0.00000
    955.00        0.00000
    956.00        0.00000
    957.00        0.00000
    958.00        0.00000
    959.00        0.00000
    960.00        0.00000
    961.00        0.00000
    962.00        0.00000
    963.00        0.00000
    964.00        0.00000
    965.00        0.00000
    966.00        0.00000
    967.00        0.00000
    968.00        0.00000
    969.00        0.00000
    970.00        0.00000
    971.00        0.00000
    972.00        0.00000
    973.00        0.00000
    974.00        0.00000
    975.00        0.00000
    976.00        0.00000
    977.00        0.00000
    978.00        0.00000
    979.00        0.00000
    980.00        0.00000
    981.00        0.00000
    982.00        0.00000
    983.00        0.00000
    984.00        0.00000
    985.00        0.00000
    986.00        0.00000
    987.00        0.00000
    988.00        0.00000
    989.00        0.00000
    990.00        0.00000
    991.00        0.00000
    992.00        0.00000
    993.00        0.00000
    994.00        0.00000
    995.00        0.00000
    996.00        0.00000
    997.00        0.00000
    998.00        0.00000
    999.00        0.00000
   1000.00        0.00000
   1001.00        0.00000
   1002.00        0.00000
   1003.00        0.00000
   1004.00        0.00000
   1005.00        0.00000
   1006.00        0.00000
   1007.00        0.00000
   1008.00        0.00000
   1009.00        0.00000
   1010.00        0.00000
   1011.00        0.00000
   1012.00        0.00000
   1013.00        0.00000
   1014.00        0.00000
   1015.00        0.00000
   1016.00        0.00000
   1017.00        0.00000
   1018.00        0.00000
   1019.00        0.00000
   1020.00        0.00000
   1021.00        0.00000
   1022.00        0.00000
   1023.00        0.00000
   1024.00        0.00000
   1025.00        0.00000
   1026.00        0.00000
   1027.00        0.00000
   1028.00        0.00000
   1029.00        0.00000
   1030.00        0.00000
   1031.00        0.00000
   1032.00        0.00000
   1033.00        0.00000
   1034.00        0.00000
   1035.00        0.00000
   1036.00        0.00000
   1037.00        0.00000
   1038.00        0.00000
   1039.00        0.00000
   1040.00        0.00000
   1041.00        0.00000
   1042.00        0.00000
   1043.00        0.00000
   1044.00        0.00000
   1045.00        0.00000
   1046.00        0.00000
   1047.00        0.00000
   1048.00        0.00000
   1049.00        0.00000
   1050.00        0.00000
   1051.00        0.00000
   1052.00        0.00000
   1053.00        0.00000
   1054.00        0.00000
   1055.00        0.00000
   1056.00        0.00000
   1057.00        0.00000
   1058.00        0.00000
   1059.00        0.00000
   1060.00        0.00000
   1061.00        0.00000
   1062.00        0.00000
   1063.00        0.00000
   1064.00        0.00000
   1065.00        0.00000
   1066.00        0.00000
   1067.00        0.00000
   1068.00        0.00000
   1069.00        0.00000
   1070.00        0.00000
   1071.00        0.00000
   1072.00        0.00000
   1073.00        0.00000
   1074.00        0.00000
   1075.00        0.00000
   1076.00        0.00000
   1077.00        0.00000
   1078.00        0.00000
   1079.00        0.00000
   1080.00        0.00000
   1081.00        0.00000
   1082.00        0.00000
   1083.00        0.00000
   1084.00        0.00000
   1085.00        0.00000
   1086.00        0.00000
   1087.00        0.00000
   1088.00        0.00000
   1089.00        0.00000
   1090.00        0.00000
   1091.00        0.00000
   1092.00        0.00000
   1093.00        0.00000
   1094.00        0.00000
   1095.00        0.00000
   1096.00        0.00000
   1097.00        0.00000
   1098.00        0.00000
   1099.00        0.00000
   1100.00        0.00000
   1101.00        0.00000
   1102.00        0.00000
   1103.00        0.00000
   1104.00        0.00000
   1105.00        0.00000
   1106.00        0.00000
   1107.00        0.00000
   1108.00        0.00000
   1109.00        0.00000
   1110.00        0.00000
   1111.00        0.00000
   1112.00        0.00000
   1113.00        0.00000
   1114.00        0.00000
   1115.00        0.00000
   1116.00        0.00000
   1117.00        0.00000
   1118.00        0.00000
   1119.00        0.00000
   1120.00        0.00000
   1121.00        0.00000
   1122.00        0.00000
   1123.00        0.00000
   1124.00        0.00000
   1125.00        0.00000
   1126.00        0.00000
   1127.00        0.00000
   1128.00        0.00000
   1129.00        0.00000
   1130.00        0.00000
   1131.00        0.00000
   1132.00        0.00000
   1133.00        0.00000
   1134.00        0.00000
   1135.00        0.00000
   1136.00        0.00000
   1137.00        0.00000
   1138.00        0.00000
   1139.00        0.00000
   1140.00        0.00000
   1141.00        0.00000
   1142.00        0.00000
   1143.00        0.00000
   1144.00        0.00000
   1145.00        0.00000
   1146.00        0.00000
   1147.00        0.00000
   1148.00        0.00000
   1149.00        0.00000
   1150.00        0.00000
   1151.00        0.00000
   1152.00        0.00000
   1153.00        0.00000
   1154.00        0.00000
   1155.00        0.00000
   1156.00        0.00000
   1157.00        0.00000
   1158.00        0.00000
   1159.00        0.00000
   1160.00        0.00000
   1161.00        0.00000
   1162.00        0.00000
   1163.00        0.00000
   1164.00        0.00000
   1165.00        0.00000
   1166.00        0.00000
   1167.00        0.00000
   1168.00        0.00000
   1169.00        0.00000
   1170.00        0.00000
   1171.00        0.00000
   1172.00        0.00000
   1173.00        0.00000
   1174.00        0.00000
   1175.00        0.00000
   1176.00        0.00000
   1177.00        0.00000
   1178.00        0.00000
   1179.00        0.00000
   1180.00        0.00000
   1181.00        0.00000
   1182.00        0.00000
   1183.00        0.00000
   1184.00        0.00000
   1185.00        0.00000
   1186.00        0.00000
   1187.00        0.00000
   1188.00        0.00000
   1189.00        0.00000
   1190.00        0.00000
   1191.00        0.00000
   1192.00        0.00000
   1193.00        0.00000
   1194.00        0.00000
   1195.00        0.00000
   1196.00        0.00000
   1197.00        0.00000
   1198.00        0.00000
   1199.00        0.00000
   1200.00        0.00000
   1201.00        0.00000
   1202.00        0.00000
   1203.00        0.00000
   1204.00        0.00000
   1205.00        0.00000
   1206.00        0.00000
   1207.00        0.00000
   1208.00        0.00000
   1209.00        0.00000
   1210.00        0.00000
   1211.00        0.00000
   1212.00        0.00000
   1213.00        0.00000
   1214.00        0.00000
   1215.00        0.00000
   1216.00        0.00000
   1217.00        0.00000
   1218.00        0.00000
   1219.00        0.00000
   1220.00        0.00000
   1221.00        0.00000
   1222.00        0.00000
   1223.00        0.00000
   1224.00        0.00000
   1225.00        0.00000
   1226.00        0.00000
   1227.00        0.00000
   1228.00        0.00000
   1229.00        0.00000
   1230.00        0.00000
   1231.00        0.00000
   1232.00        0.00000
   1233.00        0.00000
   1234.00        0.00000
   1235.00        0.00000
   1236.00        0.00000
   1237.00        0.00000
   1238.00        0.00000
   1239.00        0.00000
   1240.00        0.00000
   1241.00        0.00000
   1242.00        0.00000
   1243.00        0.00000
   1244.00        0.00000
   1245.00        0.00000
   1246.00        0.00000
   1247.00        0.00000
   1248.00        0.00000
   1249.00        0.00000
   1250.00        0.00000
   1251.00        0.00000
   1252.00        0.00000
   1253.00        0.00000
   1254.00        0.00000
   1255.00        0.00000
   1256.00        0.00000
   1257.00        0.00000
   1258.00        0.00000
   1259.00        0.00000
   1260.00        0.00000
   1261.00        0.00000
   1262.00        0.00000
   1263.00        0.00000
   1264.00        0.00000
   1265.00        0.00000
   1266.00        0.00000
   1267.00        0.00000
   1268.00        0.00000
   1269.00        0.00000
   1270.00        0.00000
   1271.00        0.00000
   1272.00        0.00000
   1273.00        0.00000
   1274.00        0.00000
   1275.00        0.00000
   1276.00        0.00000
   1277.00        0.00000
   1278.00        0.00000
   1279.00        0.00000
   1280.00        0.00000
   1281.00        0.00000
   1282.00        0.00000
   1283.00        0.00000
   1284.00        0.00000
   1285.00        0.00000
   1286.00        0.00000
   1287.00        0.00000
   1288.00        0.00000
   1289.00        0.00000
   1290.00        0.00000
   1291.00        0.00000
   1292.00        0.00000
   1293.00        0.00000
   1294.00        0.00000
   1295.00        0.00000
   1296.00        0.00000
   1297.00        0.00000
   1298.00        0.00000
   1299.00        0.00000
   1300.00        0.00000
   1301.00        0.00000
   1302.00        0.00000
   1303.00        0.00000
   1304.00        0.00000
   1305.00        0.00000
   1306.00        0.00000
   1307.00        0.00000
   1308.00        0.00000
   1309.00        0.00000
   1310.00        0.00000
   1311.00        0.00000
   1312.00        0.00000
   1313.00        0.00000
   1314.00        0.00000
   1315.00        0.00000
   1316.00        0.00000
   1317.00        0.00000
   1318.00        0.00000
   1319.00        0.00000
   1320.00        0.00000
   1321.00        0.00000
   1322.00        0.00000
   1323.00        0.00000
   1324.00        0.00000
   1325.00        0.00000
   1326.00        0.00000
   1327.00        0.00000
   1328.00        0.00000
   1329.00        0.00000
   1330.00        0.00000
   1331.00        0.00000
   1332.00        0.00000
   1333.00        0.00000
   1334.00        0.00000
   1335.00        0.00000
   1336.00        0.00000
   1337.00        0.00000
   1338.00        0.00000
   1339.00        0.00000
   1340.00        0.00000
   1341.00        0.00000
   1342.00        0.00000
   1343.00        0.00000
   1344.00        0.00000
   1345.00        0.00000
   1346.00        0.00000
   1347.00        0.00000
   1348.00        0.00000
   1349.00        0.00000
   1350.00        0.00000
   1351.00        0.00000
   1352.00        0.00000
   1353.00        0.00000
   1354.00        0.00000
   1355.00        0.00000
   1356.00        0.00000
   1357.00        0.00000
   1358.00        0.00000
   1359.00        0.00000
   1360.00        0.00000
   1361.00        0.00000
   1362.00        0.00000
   1363.00        0.00000
   1364.00        0.00000
   1365.00        0.00000
   1366.00        0.00000
   1367.00        0.00000
   1368.00        0.00000
   1369.00        0.00000
   1370.00        0.00000
   1371.00        0.00000
   1372.00        0.00000
   1373.00        0.00000
   1374.00        0.00000
   1375.00        0.00000
   1376.00        0.00000
   1377.00        0.00000
   1378.00        0.00000
   1379.00        0.00000
   1380.00        0.00000
   1381.00        0.00000
   1382.00        0.00000
   1383.00        0.00000
   1384.00        0.00000
   1385.00        0.00000
   1386.00        0.00000
   1387.00        0.00000
   1388.00        0.00000
   1389.00        0.00000
   1390.00        0.00000
   1391.00        0.00000
   1392.00        0.00000
   1393.00        0.00000
   1394.00        0.00000
   1395.00        0.00000
   1396.00        0.00000
   1397.00        0.00000
   1398.00        0.00000
   1399.00        0.00000
   1400.00        0.00000
   1401.00        0.00000
   1402.00        0.00000
   1403.00        0.00000
   1404.00        0.00000
   1405.00        0.00000
   1406.00        0.00000
   1407.00        0.00000
   1408.00        0.00000
   1409.00        0.00000
   1410.00        0.00000
   1411.00        0.00000
   1412.00        0.00000
   1413.00        0.00000
   1414.00        0.00000
   1415.00        0.00000
   1416.00        0.00000
   1417.00        0.00000
   1418.00        0.00000
   1419.00        0.00000
   1420.00        0.00000
   1421.00        0.00000
   1422.00        0.00000
   1423.00        0.00000
   1424.00        0.00000
   1425.00        0.00000
   1426.00        0.00000
   1427.00        0.00000
   1428.00        0.00000
   1429.00        0.00000
   1430.00        0.00000
   1431.00        0.00000
   1432.00        0.00000
   1433.00        0.00000
   1434.00        0.00000
   1435.00        0.00000
   1436.00        0.00000
   1437.00        0.00000
   1438.00        0.00000
   1439.00        0.00000
   1440.00        0.00000
   1441.00        0.00000
   1442.00        0.00000
   1443.00        0.00000
   1444.00        0.00000
   1445.00        0.00000
   1446.00        0.00000
   1447.00        0.00000
   1448.00        0.00000
   1449.00        0.00000
   1450.00        0.00000
   1451.00        0.00000
   1452.00        0.00000
   1453.00        0.00000
   1454.00        0.00000
   1455.00        0.00000
   1456.00        0.00000
   1457.00        0.00000
   1458.00        0.00000
   1459.00        0.00000
   1460.00        0.00000
   1461.00        0.00000
   1462.00        0.00000
   1463.00        0.00000
   1464.00        0.00000
   1465.00        0.00000
   1466.00        0.00000
   1467.00        0.00000
   1468.00        0.00000
   1469.00        0.00000
   1470.00        0.00000
   1471.00        0.00000
   1472.00        0.00000
   1473.00        0.00000
   1474.00        0.00000
   1475.00        0.00000
   1476.00        0.00000
   1477.00        0.00000
   1478.00        0.00000
   1479.00        0.00000
   1480.00        0.00000
   1481.00        0.00000
   1482.00        0.00000
   1483.00        0.00000
   1484.00        0.00000
   1485.00        0.00000
   1486.00        0.00000
   1487.00        0.00000
   1488.00        0.00000
   1489.00        0.00000
   1490.00        0.00000
   1491.00        0.00000
   1492.00        0.00000
   1493.00        0.00000
   1494.00        0.00000
   1495.00        0.00000
   1496.00        0.00000
   1497.00        0.00000
   1498.00        0.00000
   1499.00        0.00000
   1500.00        0.00000
   1501.00        0.00000
   1502.00        0.00000
   1503.00        0.00000
   1504.00        0.00000
   1505.00        0.00000
   1506.00        0.00000
   1507.00        0.00000
   1508.00        0.00000
   1509.00        0.00000
   1510.00        0.00000
   1511.00        0.00000
   1512.00        0.00000
   1513.00        0.00000
   1514.00        0.00000
   1515.00        0.00000
   1516.00        0.00000
   1517.00        0.00000
   1518.00        0.00000
   1519.00        0.00000
   1520.00        0.00000
   1521.00        0.00000
   1522.00        0.00000
   1523.00        0.00000
   1524.00        0.00000
   1525.00        0.00000
   1526.00        0.00000
   1527.00        0.00000
   1528.00        0.00000
   1529.00        0.00000
   1530.00        0.00000
   1531.00        0.00000
   1532.00        0.00000
   1533.00        0.00000
   1534.00        0.00000
   1535.00        0.00000
   1536.00        0.00000
   1537.00        0.00000
   1538.00        0.00000
   1539.00        0.00000
   1540.00        0.00000
   1541.00        0.00000
   1542.00        0.00000
   1543.00        0.00000
   1544.00        0.00000
   1545.00        0.00000
   1546.00        0.00000
   1547.00        0.00000
   1548.00        0.00000
   1549.00        0.00001
   1550.00        0.00003
   1551.00        0.00005
   1552.00        0.00007
   1553.00        0.00010
   1554.00        0.00013
   1555.00        0.00016
   1556.00        0.00019
   1557.00        0.00021
   1558.00        0.00023
   1559.00        0.00024
   1560.00        0.00025
   1561.00        0.00025
   1562.00        0.00026
   1563.00        0.00027
   1564.00        0.00029
   1565.00        0.00031
   1566.00        0.00034
   1567.00        0.00038
   1568.00        0.00043
   1569.00        0.00048
   1570.00        0.00053
   1571.00        0.00058
   1572.00        0.00063
   1573.00        0.00068
   1574.00        0.00073
   1575.00        0.00077
   1576.00        0.00082
   1577.00        0.00087
   1578.00        0.00094
   1579.00        0.00100
   1580.00        0.00108
   1581.00        0.00117
   1582.00        0.00126
   1583.00        0.00137
   1584.00        0.00148
   1585.00        0.00161
   1586.00        0.00174
   1587.00        0.00189
   1588.00        0.00204
   1589.00        0.00222
   1590.00        0.00241
   1591.00        0.00262
   1592.00        0.00284
   1593.00        0.00309
   1594.00        0.00335
   1595.00        0.00363
   1596.00        0.00393
   1597.00        0.00427
   1598.00        0.00463
   1599.00        0.00504
   1600.00        0.00550
   1601.00        0.00602
   1602.00        0.00661
   1603.00        0.00728
   1604.00        0.00807
   1605.00        0.00899
   1606.00        0.01008
   1607.00        0.01138
   1608.00        0.01293
   1609.00        0.01479
   1610.00        0.01705
   1611.00        0.01978
   1612.00        0.02310
   1613.00        0.02713
   1614.00        0.03199
   1615.00        0.03786
   1616.00        0.04486
   1617.00        0.05313
   1618.00        0.06285
   1619.00        0.07407
   1620.00        0.08687
   1621.00        0.10123
   1622.00        0.11705
   1623.00        0.13414
   1624.00        0.15223
   1625.00        0.17095
   1626.00        0.18985
   1627.00        0.20846
   1628.00        0.22630
   1629.00        0.24296
   1630.00        0.25811
   1631.00        0.27161
   1632.00        0.28338
   1633.00        0.29357
   1634.00        0.30237
   1635.00        0.31017
   1636.00        0.31730
   1637.00        0.32415
   1638.00        0.33106
   1639.00        0.33830
   1640.00        0.34600
   1641.00        0.35427
   1642.00        0.36307
   1643.00        0.37232
   1644.00        0.38195
   1645.00        0.39181
   1646.00        0.40186
   1647.00        0.41207
   1648.00        0.42250
   1649.00        0.43329
   1650.00        0.44464
   1651.00        0.45682
   1652.00        0.47016
   1653.00        0.48500
   1654.00        0.50161
   1655.00        0.52020
   1656.00        0.54072
   1657.00        0.56309
   1658.00        0.58695
   1659.00        0.61181
   1660.00        0.63716
   1661.00        0.66236
   1662.00        0.68683
   1663.00        0.71022
   1664.00        0.73214
   1665.00        0.75235
   1666.00        0.77076
   1667.00        0.78752
   1668.00        0.80286
   1669.00        0.81711
   1670.00        0.83066
   1671.00        0.84385
   1672.00        0.85695
   1673.00        0.87006
   1674.00        0.88317
   1675.00        0.89614
   1676.00        0.90872
   1677.00        0.92062
   1678.00        0.93158
   1679.00        0.94140
   1680.00        0.94996
   1681.00        0.95731
   1682.00        0.96366
   1683.00        0.96928
   1684.00        0.97450
   1685.00        0.97959
   1686.00        0.98477
   1687.00        0.99008
   1688.00        0.99542
   1689.00        1.00056
   1690.00        1.00516
   1691.00        1.00890
   1692.00        1.01145
   1693.00        1.01262
   1694.00        1.01237
   1695.00        1.01080
   1696.00        1.00821
   1697.00        1.00497
   1698.00        1.00157
   1699.00        0.99852
   1700.00        0.99631
   1701.00        0.99533
   1702.00        0.99586
   1703.00        0.99796
   1704.00        1.00158
   1705.00        1.00640
   1706.00        1.01196
   1707.00        1.01766
   1708.00        1.02284
   1709.00        1.02687
   1710.00        1.02917
   1711.00        1.02946
   1712.00        1.02752
   1713.00        1.02349
   1714.00        1.01753
   1715.00        1.00999
   1716.00        1.00114
   1717.00        0.99119
   1718.00        0.98018
   1719.00        0.96808
   1720.00        0.95478
   1721.00        0.94019
   1722.00        0.92436
   1723.00        0.90747
   1724.00        0.89004
   1725.00        0.87274
   1726.00        0.85629
   1727.00        0.84152
   1728.00        0.82893
   1729.00        0.81894
   1730.00        0.81170
   1731.00        0.80731
   1732.00        0.80551
   1733.00        0.80598
   1734.00        0.80812
   1735.00        0.81127
   1736.00        0.81467
   1737.00        0.81759
   1738.00        0.81939
   1739.00        0.81962
   1740.00        0.81793
   1741.00        0.81427
   1742.00        0.80862
   1743.00        0.80119
   1744.00        0.79225
   1745.00        0.78209
   1746.00        0.77101
   1747.00        0.75923
   1748.00        0.74694
   1749.00        0.73423
   1750.00        0.72115
   1751.00        0.70777
   1752.00        0.69412
   1753.00        0.68039
   1754.00        0.66681
   1755.00        0.65375
   1756.00        0.64166
   1757.00        0.63107
   1758.00        0.62240
   1759.00        0.61615
   1760.00        0.61248
   1761.00        0.61149
   1762.00        0.61292
   1763.00        0.61648
   1764.00        0.62159
   1765.00        0.62762
   1766.00        0.63394
   1767.00        0.63995
   1768.00        0.64519
   1769.00        0.64932
   1770.00        0.65219
   1771.00        0.65373
   1772.00        0.65406
   1773.00        0.65336
   1774.00        0.65179
   1775.00        0.64962
   1776.00        0.64702
   1777.00        0.64418
   1778.00        0.64120
   1779.00        0.63814
   1780.00        0.63498
   1781.00        0.63169
   1782.00        0.62820
   1783.00        0.62446
   1784.00        0.62042
   1785.00        0.61609
   1786.00        0.61154
   1787.00        0.60688
   1788.00        0.60224
   1789.00        0.59776
   1790.00        0.59354
   1791.00        0.58963
   1792.00        0.58603
   1793.00        0.58264
   1794.00        0.57930
   1795.00        0.57579
   1796.00        0.57188
   1797.00        0.56734
   1798.00        0.56196
   1799.00        0.55561
   1800.00        0.54819
   1801.00        0.53971
   1802.00        0.53016
   1803.00        0.51960
   1804.00        0.50805
   1805.00        0.49553
   1806.00        0.48204
   1807.00        0.46754
   1808.00        0.45200
   1809.00        0.43539
   1810.00        0.41778
   1811.00        0.39924
   1812.00        0.37998
   1813.00        0.36030
   1814.00        0.34056
   1815.00        0.32114
   1816.00        0.30248
   1817.00        0.28494
   1818.00        0.26881
   1819.00        0.25430
   1820.00        0.24147
   1821.00        0.23022
   1822.00        0.22043
   1823.00        0.21177
   1824.00        0.20395
   1825.00        0.19661
   1826.00        0.18943
   1827.00        0.18214
   1828.00        0.17454
   1829.00        0.16650
   1830.00        0.15800
   1831.00        0.14907
   1832.00        0.13977
   1833.00        0.13016
   1834.00        0.12027
   1835.00        0.11012
   1836.00        0.09971
   1837.00        0.08909
   1838.00        0.07831
   1839.00        0.06748
   1840.00        0.05676
   1841.00        0.04636
   1842.00        0.03653
   1843.00        0.02754
   1844.00        0.01973
   1845.00        0.01341
   1846.00        0.00886
   1847.00        0.00629
   1848.00        0.00576
   1849.00        0.00725
   1850.00        0.01051
   1851.00        0.01513
   1852.00        0.02065
   1853.00        0.02650
   1854.00        0.03213
   1855.00        0.03706
   1856.00        0.04099
   1857.00        0.04371
   1858.00        0.04526
   1859.00        0.04585
   1860.00        0.04582
   1861.00        0.04562
   1862.00        0.04574
   1863.00        0.04666
   1864.00        0.04873
   1865.00        0.05223
   1866.00        0.05723
   1867.00        0.06365
   1868.00        0.07126
   1869.00        0.07963
   1870.00        0.08829
   1871.00        0.09659
   1872.00        0.10397
   1873.00        0.10992
   1874.00        0.11409
   1875.00        0.11633
   1876.00        0.11681
   1877.00        0.11583
   1878.00        0.11402
   1879.00        0.11209
   1880.00        0.11079
   1881.00        0.11073
   1882.00        0.11250
   1883.00        0.11625
   1884.00        0.12198
   1885.00        0.12939
   1886.00        0.13806
   1887.00        0.14744
   1888.00        0.15699
   1889.00        0.16620
   1890.00        0.17469
   1891.00        0.18217
   1892.00        0.18849
   1893.00        0.19357
   1894.00        0.19746
   1895.00        0.20025
   1896.00        0.20224
   1897.00        0.20370
   1898.00        0.20498
   1899.00        0.20633
   1900.00        0.20795
   1901.00        0.20986
   1902.00        0.21191
   1903.00        0.21387
   1904.00        0.21551
   1905.00        0.21663
   1906.00        0.21717
   1907.00        0.21720
   1908.00        0.21695
   1909.00        0.21673
   1910.00        0.21696
   1911.00        0.21799
   1912.00        0.22017
   1913.00        0.22382
   1914.00        0.22910
   1915.00        0.23615
   1916.00        0.24505
   1917.00        0.25580
   1918.00        0.26830
   1919.00        0.28239
   1920.00        0.29779
   1921.00        0.31419
   1922.00        0.33119
   1923.00        0.34836
   1924.00        0.36534
   1925.00        0.38184
   1926.00        0.39769
   1927.00        0.41282
   1928.00        0.42733
   1929.00        0.44127
   1930.00        0.45479
   1931.00        0.46797
   1932.00        0.48081
   1933.00        0.49323
   1934.00        0.50504
   1935.00        0.51604
   1936.00        0.52588
   1937.00        0.53436
   1938.00        0.54129
   1939.00        0.54656
   1940.00        0.55023
   1941.00        0.55238
   1942.00        0.55327
   1943.00        0.55326
   1944.00        0.55271
   1945.00        0.55201
   1946.00        0.55145
   1947.00        0.55122
   1948.00        0.55131
   1949.00        0.55154
   1950.00        0.55154
   1951.00        0.55084
   1952.00        0.54896
   1953.00        0.54547
   1954.00        0.54017
   1955.00        0.53301
   1956.00        0.52421
   1957.00        0.51414
   1958.00        0.50332
   1959.00        0.49232
   1960.00        0.48161
   1961.00        0.47160
   1962.00        0.46257
   1963.00        0.45461
   1964.00        0.44776
   1965.00        0.44189
   1966.00        0.43690
   1967.00        0.43261
   1968.00        0.42892
   1969.00        0.42573
   1970.00        0.42300
   1971.00        0.42069
   1972.00        0.41881
   1973.00        0.41736
   1974.00        0.41634
   1975.00        0.41576
   1976.00        0.41563
   1977.00        0.41596
   1978.00        0.41673
   1979.00        0.41796
   1980.00        0.41974
   1981.00        0.42208
   1982.00        0.42496
   1983.00        0.42823
   1984.00        0.43169
   1985.00        0.43504
   1986.00        0.43788
   1987.00        0.43970
   1988.00        0.44011
   1989.00        0.43874
   1990.00        0.43548
   1991.00        0.43027
   1992.00        0.42346
   1993.00        0.41551
   1994.00        0.40708
   1995.00        0.39891
   1996.00        0.39175
   1997.00        0.38633
   1998.00        0.38312
   1999.00        0.38254
   2000.00        0.38467
   2001.00        0.38943
   2002.00        0.39654
   2003.00        0.40558
   2004.00        0.41607
   2005.00        0.42751
   2006.00        0.43945
   2007.00        0.45160
   2008.00        0.46375
   2009.00        0.47588
   2010.00        0.48809
   2011.00        0.50054
   2012.00        0.51343
   2013.00        0.52684
   2014.00        0.54082
   2015.00        0.55523
   2016.00        0.56980
   2017.00        0.58421
   2018.00        0.59809
   2019.00        0.61106
   2020.00        0.62290
   2021.00        0.63348
   2022.00        0.64282
   2023.00        0.65110
   2024.00        0.65855
   2025.00        0.66549
   2026.00        0.67219
   2027.00        0.67889
   2028.00        0.68571
   2029.00        0.69269
   2030.00        0.69974
   2031.00        0.70668
   2032.00        0.71322
   2033.00        0.71900
   2034.00        0.72361
   2035.00        0.72671
   2036.00        0.72799
   2037.00        0.72722
   2038.00        0.72438
   2039.00        0.71942
   2040.00        0.71259
   2041.00        0.70407
   2042.00        0.69413
   2043.00        0.68287
   2044.00        0.67041
   2045.00        0.65668
   2046.00        0.64161
   2047.00        0.62507
   2048.00        0.60698
   2049.00        0.58730
   2050.00        0.56620
   2051.00        0.54392
   2052.00        0.52085
   2053.00        0.49720
   2054.00        0.47333
   2055.00        0.44948
   2056.00        0.42583
   2057.00        0.40248
   2058.00        0.37951
   2059.00        0.35710
   2060.00        0.33540
   2061.00        0.31465
   2062.00        0.29508
   2063.00        0.27704
   2064.00        0.26066
   2065.00        0.24603
   2066.00        0.23295
   2067.00        0.22129
   2068.00        0.21064
   2069.00        0.20042
   2070.00        0.19004
   2071.00        0.17897
   2072.00        0.16676
   2073.00        0.15317
   2074.00        0.13818
   2075.00        0.12192
   2076.00        0.10465
   2077.00        0.08681
   2078.00        0.06871
   2079.00        0.05070
   2080.00        0.03297
   2081.00        0.01559
   2082.00       -0.00136
   2083.00       -0.01792
   2084.00       -0.03414
   2085.00       -0.05002
   2086.00       -0.06559
   2087.00       -0.08074
   2088.00       -0.09538
   2089.00       -0.10922
   2090.00       -0.12203
   2091.00       -0.13344
   2092.00       -0.14326
   2093.00       -0.15117
   2094.00       -0.15715
   2095.00       -0.16113
   2096.00       -0.16329
   2097.00       -0.16385
   2098.00       -0.16305
   2099.00       -0.16112
   2100.00       -0.15809
   2101.00       -0.15394
   2102.00       -0.14846
   2103.00       -0.14133
   2104.00       -0.13222
   2105.00       -0.12082
   2106.00       -0.10708
   2107.00       -0.09104
   2108.00       -0.07316
   2109.00       -0.05408
   2110.00       -0.03479
   2111.00       -0.01620
   2112.00        0.00070
   2113.00        0.01515
   2114.00        0.02664
   2115.00        0.03504
   2116.00        0.04037
   2117.00        0.04304
   2118.00        0.04341
   2119.00        0.04194
   2120.00        0.03904
   2121.00        0.03485
   2122.00        0.02951
   2123.00        0.02293
   2124.00        0.01500
   2125.00        0.00560
   2126.00       -0.00545
   2127.00       -0.01813
   2128.00       -0.03237
   2129.00       -0.04795
   2130.00       -0.06453
   2131.00       -0.08175
   2132.00       -0.09913
   2133.00       -0.11629
   2134.00       -0.13290
   2135.00       -0.14862
   2136.00       -0.16327
   2137.00       -0.17679
   2138.00       -0.18914
   2139.00       -0.20039
   2140.00       -0.21055
   2141.00       -0.21976
   2142.00       -0.22803
   2143.00       -0.23541
   2144.00       -0.24185
   2145.00       -0.24738
   2146.00       -0.25191
   2147.00       -0.25545
   2148.00       -0.25798
   2149.00       -0.25952
   2150.00       -0.26019
   2151.00       -0.26013
   2152.00       -0.25957
   2153.00       -0.25883
   2154.00       -0.25826
   2155.00       -0.25823
   2156.00       -0.25908
   2157.00       -0.26113
   2158.00       -0.26451
   2159.00       -0.26930
   2160.00       -0.27542
   2161.00       -0.28265
   2162.00       -0.29075
   2163.00       -0.29939
   2164.00       -0.30824
   2165.00       -0.31696
   2166.00       -0.32524
   2167.00       -0.33287
   2168.00       -0.33971
   2169.00       -0.34573
   2170.00       -0.35097
   2171.00       -0.35558
   2172.00       -0.35979
   2173.00       -0.36381
   2174.00       -0.36789
   2175.00       -0.37224
   2176.00       -0.37697
   2177.00       -0.38203
   2178.00       -0.38729
   2179.00       -0.39252
   2180.00       -0.39745
   2181.00       -0.40180
   2182.00       -0.40530
   2183.00       -0.40771
   2184.00       -0.40887
   2185.00       -0.40868
   2186.00       -0.40716
   2187.00       -0.40432
   2188.00       -0.40032
   2189.00       -0.39536
   2190.00       -0.38967
   2191.00       -0.38346
   2192.00       -0.37690
   2193.00       -0.37010
   2194.00       -0.36310
   2195.00       -0.35585
   2196.00       -0.34825
   2197.00       -0.34023
   2198.00       -0.33175
   2199.00       -0.32288
   2200.00       -0.31375
   2201.00       -0.30461
   2202.00       -0.29572
   2203.00       -0.28731
   2204.00       -0.27955
   2205.00       -0.27240
   2206.00       -0.26575
   2207.00       -0.25929
   2208.00       -0.25258
   2209.00       -0.24522
   2210.00       -0.23684
   2211.00       -0.22709
   2212.00       -0.21590
   2213.00       -0.20320
   2214.00       -0.18915
   2215.00       -0.17400
   2216.00       -0.15808
   2217.00       -0.14164
   2218.00       -0.12495
   2219.00       -0.10825
   2220.00       -0.09164
   2221.00       -0.07527
   2222.00       -0.05918
   2223.00       -0.04340
   2224.00       -0.02796
   2225.00       -0.01291
   2226.00        0.00163
   2227.00        0.01560
   2228.00        0.02883
   2229.00        0.04125
   2230.00        0.05271
   2231.00        0.06319
   2232.00        0.07263
   2233.00        0.08105
   2234.00        0.08852
   2235.00        0.09506
   2236.00        0.10072
   2237.00        0.10555
   2238.00        0.10959
   2239.00        0.11291
   2240.00        0.11555
   2241.00        0.11762
   2242.00        0.11923
   2243.00        0.12051
   2244.00        0.12163
   2245.00        0.12271
   2246.00        0.12392
   2247.00        0.12536
   2248.00        0.12715
   2249.00        0.12937
   2250.00        0.13203
   2251.00        0.13514
   2252.00        0.13860
   2253.00        0.14226
   2254.00        0.14592
   2255.00        0.14934
   2256.00        0.15227
   2257.00        0.15446
   2258.00        0.15574
   2259.00        0.15599
   2260.00        0.15514
   2261.00        0.15318
   2262.00        0.15014
   2263.00        0.14600
   2264.00        0.14078
   2265.00        0.13449
   2266.00        0.12717
   2267.00        0.11889
   2268.00        0.10980
   2269.00        0.10015
   2270.00        0.09027
   2271.00        0.08049
   2272.00        0.07119
   2273.00        0.06265
   2274.00        0.05515
   2275.00        0.04875
   2276.00        0.04348
   2277.00        0.03925
   2278.00        0.03600
   2279.00        0.03368
   2280.00        0.03229
   2281.00        0.03188
   2282.00        0.03264
   2283.00        0.03470
   2284.00        0.03820
   2285.00        0.04322
   2286.00        0.04971
   2287.00        0.05754
   2288.00        0.06637
   2289.00        0.07575
   2290.00        0.08508
   2291.00        0.09369
   2292.00        0.10088
   2293.00        0.10586
   2294.00        0.10808
   2295.00        0.10701
   2296.00        0.10253
   2297.00        0.09461
   2298.00        0.08359
   2299.00        0.07000
   2300.00        0.05442
   2301.00        0.03756
   2302.00        0.02006
   2303.00        0.00250
   2304.00       -0.01464
   2305.00       -0.03088
   2306.00       -0.04599
   2307.00       -0.05973
   2308.00       -0.07194
   2309.00       -0.08253
   2310.00       -0.09148
   2311.00       -0.09876
   2312.00       -0.10442
   2313.00       -0.10850
   2314.00       -0.11111
   2315.00       -0.11228
   2316.00       -0.11210
   2317.00       -0.11063
   2318.00       -0.10802
   2319.00       -0.10441
   2320.00       -0.10003
   2321.00       -0.09520
   2322.00       -0.09029
   2323.00       -0.08570
   2324.00       -0.08183
   2325.00       -0.07903
   2326.00       -0.07752
   2327.00       -0.07747
   2328.00       -0.07887
   2329.00       -0.08162
   2330.00       -0.08556
   2331.00       -0.09044
   2332.00       -0.09608
   2333.00       -0.10228
   2334.00       -0.10894
   2335.00       -0.11598
   2336.00       -0.12344
   2337.00       -0.13134
   2338.00       -0.13972
   2339.00       -0.14861
   2340.00       -0.15798
   2341.00       -0.16777
   2342.00       -0.17786
   2343.00       -0.18807
   2344.00       -0.19822
   2345.00       -0.20809
   2346.00       -0.21741
   2347.00       -0.22594
   2348.00       -0.23343
   2349.00       -0.23965
   2350.00       -0.24436
   2351.00       -0.24740
   2352.00       -0.24859
   2353.00       -0.24783
   2354.00       -0.24503
   2355.00       -0.24026
   2356.00       -0.23355
   2357.00       -0.22509
   2358.00       -0.21520
   2359.00       -0.20422
   2360.00       -0.19261
   2361.00       -0.18088
   2362.00       -0.16938
   2363.00       -0.15854
   2364.00       -0.14856
   2365.00       -0.13960
   2366.00       -0.13164
   2367.00       -0.12471
   2368.00       -0.11870
   2369.00       -0.11353
   2370.00       -0.10912
   2371.00       -0.10544
   2372.00       -0.10244
   2373.00       -0.10013
   2374.00       -0.09851
   2375.00       -0.09760
   2376.00       -0.09742
   2377.00       -0.09797
   2378.00       -0.09927
   2379.00       -0.10130
   2380.00       -0.10403
   2381.00       -0.10737
   2382.00       -0.11123
   2383.00       -0.11548
   2384.00       -0.11996
   2385.00       -0.12451
   2386.00       -0.12900
   2387.00       -0.13332
   2388.00       -0.13738
   2389.00       -0.14116
   2390.00       -0.14468
   2391.00       -0.14799
   2392.00       -0.15120
   2393.00       -0.15445
   2394.00       -0.15789
   2395.00       -0.16171
   2396.00       -0.16604
   2397.00       -0.17102
   2398.00       -0.17676
   2399.00       -0.18335
   2400.00       -0.19076
   2401.00       -0.19896
   2402.00       -0.20783
   2403.00       -0.21721
   2404.00       -0.22683
   2405.00       -0.23642
   2406.00       -0.24573
   2407.00       -0.25448
   2408.00       -0.26253
   2409.00       -0.26978
   2410.00       -0.27623
   2411.00       -0.28197
   2412.00       -0.28711
   2413.00       -0.29181
   2414.00       -0.29625
   2415.00       -0.30057
   2416.00       -0.30492
   2417.00       -0.30945
   2418.00       -0.31430
   2419.00       -0.31955
   2420.00       -0.32531
   2421.00       -0.33160
   2422.00       -0.33840
   2423.00       -0.34558
   2424.00       -0.35299
   2425.00       -0.36040
   2426.00       -0.36753
   2427.00       -0.37411
   2428.00       -0.37985
   2429.00       -0.38459
   2430.00       -0.38816
   2431.00       -0.39052
   2432.00       -0.39175
   2433.00       -0.39194
   2434.00       -0.39135
   2435.00       -0.39020
   2436.00       -0.38880
   2437.00       -0.38743
   2438.00       -0.38634
   2439.00       -0.38573
   2440.00       -0.38573
   2441.00       -0.38638
   2442.00       -0.38762
   2443.00       -0.38931
   2444.00       -0.39127
   2445.00       -0.39325
   2446.00       -0.39499
   2447.00       -0.39627
   2448.00       -0.39689
   2449.00       -0.39670
   2450.00       -0.39566
   2451.00       -0.39371
   2452.00       -0.39090
   2453.00       -0.38732
   2454.00       -0.38307
   2455.00       -0.37835
   2456.00       -0.37337
   2457.00       -0.36836
   2458.00       -0.36356
   2459.00       -0.35916
   2460.00       -0.35525
   2461.00       -0.35191
   2462.00       -0.34901
   2463.00       -0.34635
   2464.00       -0.34368
   2465.00       -0.34074
   2466.00       -0.33730
   2467.00       -0.33331
   2468.00       -0.32878
   2469.00       -0.32394
   2470.00       -0.31906
   2471.00       -0.31451
   2472.00       -0.31063
   2473.00       -0.30767
   2474.00       -0.30582
   2475.00       -0.30510
   2476.00       -0.30544
   2477.00       -0.30666
   2478.00       -0.30853
   2479.00       -0.31078
   2480.00       -0.31314
   2481.00       -0.31537
   2482.00       -0.31721
   2483.00       -0.31848
   2484.00       -0.31900
   2485.00       -0.31868
   2486.00       -0.31750
   2487.00       -0.31544
   2488.00       -0.31264
   2489.00       -0.30927
   2490.00       -0.30557
   2491.00       -0.30180
   2492.00       -0.29826
   2493.00       -0.29517
   2494.00       -0.29274
   2495.00       -0.29107
   2496.00       -0.29019
   2497.00       -0.29002
   2498.00       -0.29046
   2499.00       -0.29132
   2500.00       -0.29242
   2501.00       -0.29356
   2502.00       -0.29461
   2503.00       -0.29546
   2504.00       -0.29605
   2505.00       -0.29634
   2506.00       -0.29634
   2507.00       -0.29608
   2508.00       -0.29561
   2509.00       -0.29501
   2510.00       -0.29435
   2511.00       -0.29373
   2512.00       -0.29322
   2513.00       -0.29287
   2514.00       -0.29270
   2515.00       -0.29273
   2516.00       -0.29292
   2517.00       -0.29328
   2518.00       -0.29375
   2519.00       -0.29436
   2520.00       -0.29510
   2521.00       -0.29602
   2522.00       -0.29720
   2523.00       -0.29874
   2524.00       -0.30078
   2525.00       -0.30343
   2526.00       -0.30683
   2527.00       -0.31105
   2528.00       -0.31615
   2529.00       -0.32209
   2530.00       -0.32878
   2531.00       -0.33599
   2532.00       -0.34352
   2533.00       -0.35103
   2534.00       -0.35822
   2535.00       -0.36482
   2536.00       -0.37059
   2537.00       -0.37535
   2538.00       -0.37896
   2539.00       -0.38139
   2540.00       -0.38261
   2541.00       -0.38269
   2542.00       -0.38173
   2543.00       -0.37979
   2544.00       -0.37699
   2545.00       -0.37344
   2546.00       -0.36928
   2547.00       -0.36465
   2548.00       -0.35974
   2549.00       -0.35473
   2550.00       -0.34982
   2551.00       -0.34522
   2552.00       -0.34111
   2553.00       -0.33763
   2554.00       -0.33488
   2555.00       -0.33295
   2556.00       -0.33179
   2557.00       -0.33136
   2558.00       -0.33152
   2559.00       -0.33215
   2560.00       -0.33306
   2561.00       -0.33409
   2562.00       -0.33512
   2563.00       -0.33604
   2564.00       -0.33683
   2565.00       -0.33746
   2566.00       -0.33795
   2567.00       -0.33831
   2568.00       -0.33856
   2569.00       -0.33872
   2570.00       -0.33878
   2571.00       -0.33874
   2572.00       -0.33859
   2573.00       -0.33830
   2574.00       -0.33783
   2575.00       -0.33712
   2576.00       -0.33610
   2577.00       -0.33471
   2578.00       -0.33289
   2579.00       -0.33056
   2580.00       -0.32774
   2581.00       -0.32445
   2582.00       -0.32077
   2583.00       -0.31683
   2584.00       -0.31280
   2585.00       -0.30882
   2586.00       -0.30507
   2587.00       -0.30169
   2588.00       -0.29879
   2589.00       -0.29644
   2590.00       -0.29466
   2591.00       -0.29346
   2592.00       -0.29278
   2593.00       -0.29256
   2594.00       -0.29273
   2595.00       -0.29320
   2596.00       -0.29391
   2597.00       -0.29477
   2598.00       -0.29572
   2599.00       -0.29667
   2600.00       -0.29756
   2601.00       -0.29830
   2602.00       -0.29883
   2603.00       -0.29907
   2604.00       -0.29898
   2605.00       -0.29851
   2606.00       -0.29767
   2607.00       -0.29648
   2608.00       -0.29499
   2609.00       -0.29327
   2610.00       -0.29139
   2611.00       -0.28942
   2612.00       -0.28740
   2613.00       -0.28534
   2614.00       -0.28324
   2615.00       -0.28106
   2616.00       -0.27878
   2617.00       -0.27634
   2618.00       -0.27372
   2619.00       -0.27089
   2620.00       -0.26781
   2621.00       -0.26447
   2622.00       -0.26080
   2623.00       -0.25677
   2624.00       -0.25234
   2625.00       -0.24750
   2626.00       -0.24225
   2627.00       -0.23666
   2628.00       -0.23082
   2629.00       -0.22483
   2630.00       -0.21883
   2631.00       -0.21293
   2632.00       -0.20720
   2633.00       -0.20169
   2634.00       -0.19642
   2635.00       -0.19134
   2636.00       -0.18636
   2637.00       -0.18139
   2638.00       -0.17629
   2639.00       -0.17096
   2640.00       -0.16532
   2641.00       -0.15934
   2642.00       -0.15309
   2643.00       -0.14664
   2644.00       -0.14017
   2645.00       -0.13385
   2646.00       -0.12789
   2647.00       -0.12243
   2648.00       -0.11765
   2649.00       -0.11367
   2650.00       -0.11060
   2651.00       -0.10853
   2652.00       -0.10751
   2653.00       -0.10761
   2654.00       -0.10886
   2655.00       -0.11124
   2656.00       -0.11473
   2657.00       -0.11920
   2658.00       -0.12450
   2659.00       -0.13038
   2660.00       -0.13660
   2661.00       -0.14287
   2662.00       -0.14892
   2663.00       -0.15455
   2664.00       -0.15956
   2665.00       -0.16388
   2666.00       -0.16745
   2667.00       -0.17032
   2668.00       -0.17252
   2669.00       -0.17410
   2670.00       -0.17512
   2671.00       -0.17560
   2672.00       -0.17551
   2673.00       -0.17478
   2674.00       -0.17334
   2675.00       -0.17110
   2676.00       -0.16799
   2677.00       -0.16402
   2678.00       -0.15920
   2679.00       -0.15367
   2680.00       -0.14766
   2681.00       -0.14143
   2682.00       -0.13533
   2683.00       -0.12969
   2684.00       -0.12488
   2685.00       -0.12118
   2686.00       -0.11887
   2687.00       -0.11809
   2688.00       -0.11896
   2689.00       -0.12143
   2690.00       -0.12541
   2691.00       -0.13077
   2692.00       -0.13726
   2693.00       -0.14466
   2694.00       -0.15271
   2695.00       -0.16118
   2696.00       -0.16986
   2697.00       -0.17858
   2698.00       -0.18719
   2699.00       -0.19557
   2700.00       -0.20363
   2701.00       -0.21126
   2702.00       -0.21839
   2703.00       -0.22493
   2704.00       -0.23077
   2705.00       -0.23578
   2706.00       -0.23987
   2707.00       -0.24286
   2708.00       -0.24470
   2709.00       -0.24525
   2710.00       -0.24450
   2711.00       -0.24238
   2712.00       -0.23895
   2713.00       -0.23419
   2714.00       -0.22823
   2715.00       -0.22113
   2716.00       -0.21307
   2717.00       -0.20421
   2718.00       -0.19474
   2719.00       -0.18484
   2720.00       -0.17470
   2721.00       -0.16454
   2722.00       -0.15450
   2723.00       -0.14476
   2724.00       -0.13543
   2725.00       -0.12667
   2726.00       -0.11858
   2727.00       -0.11126
   2728.00       -0.10476
   2729.00       -0.09914
   2730.00       -0.09439
   2731.00       -0.09047
   2732.00       -0.08731
   2733.00       -0.08483
   2734.00       -0.08287
   2735.00       -0.08136
   2736.00       -0.08014
   2737.00       -0.07912
   2738.00       -0.07822
   2739.00       -0.07739
   2740.00       -0.07663
   2741.00       -0.07595
   2742.00       -0.07539
   2743.00       -0.07499
   2744.00       -0.07478
   2745.00       -0.07476
   2746.00       -0.07492
   2747.00       -0.07517
   2748.00       -0.07544
   2749.00       -0.07557
   2750.00       -0.07541
   2751.00       -0.07481
   2752.00       -0.07360
   2753.00       -0.07168
   2754.00       -0.06896
   2755.00       -0.06544
   2756.00       -0.06115
   2757.00       -0.05619
   2758.00       -0.05069
   2759.00       -0.04485
   2760.00       -0.03885
   2761.00       -0.03289
   2762.00       -0.02720
   2763.00       -0.02190
   2764.00       -0.01713
   2765.00       -0.01293
   2766.00       -0.00933
   2767.00       -0.00627
   2768.00       -0.00366
   2769.00       -0.00142
   2770.00        0.00056
   2771.00        0.00235
   2772.00        0.00400
   2773.00        0.00553
   2774.00        0.00691
   2775.00        0.00811
   2776.00        0.00908
   2777.00        0.00979
   2778.00        0.01020
   2779.00        0.01030
   2780.00        0.01011
   2781.00        0.00967
   2782.00        0.00905
   2783.00        0.00832
   2784.00        0.00759
   2785.00        0.00694
   2786.00        0.00646
   2787.00        0.00625
   2788.00        0.00638
   2789.00        0.00694
   2790.00        0.00797
   2791.00        0.00953
   2792.00        0.01160
   2793.00        0.01418
   2794.00        0.01720
   2795.00        0.02060
   2796.00        0.02425
   2797.00        0.02804
   2798.00        0.03181
   2799.00        0.03541
   2800.00        0.03869
   2801.00        0.04151
   2802.00        0.04375
   2803.00        0.04531
   2804.00        0.04614
   2805.00        0.04622
   2806.00        0.04556
   2807.00        0.04421
   2808.00        0.04225
   2809.00        0.03981
   2810.00        0.03697
   2811.00        0.03386
   2812.00        0.03059
   2813.00        0.02727
   2814.00        0.02400
   2815.00        0.02084
   2816.00        0.01787
   2817.00        0.01516
   2818.00        0.01275
   2819.00        0.01068
   2820.00        0.00898
   2821.00        0.00769
   2822.00        0.00683
   2823.00        0.00639
   2824.00        0.00637
   2825.00        0.00671
   2826.00        0.00738
   2827.00        0.00830
   2828.00        0.00942
   2829.00        0.01067
   2830.00        0.01198
   2831.00        0.01332
   2832.00        0.01465
   2833.00        0.01594
   2834.00        0.01720
   2835.00        0.01842
   2836.00        0.01962
   2837.00        0.02081
   2838.00        0.02199
   2839.00        0.02317
   2840.00        0.02433
   2841.00        0.02546
   2842.00        0.02654
   2843.00        0.02757
   2844.00        0.02852
   2845.00        0.02939
   2846.00        0.03018
   2847.00        0.03091
   2848.00        0.03161
   2849.00        0.03232
   2850.00        0.03308
   2851.00        0.03394
   2852.00        0.03497
   2853.00        0.03620
   2854.00        0.03768
   2855.00        0.03943
   2856.00        0.04148
   2857.00        0.04382
   2858.00        0.04643
   2859.00        0.04930
   2860.00        0.05240
   2861.00        0.05570
   2862.00        0.05919
   2863.00        0.06284
   2864.00        0.06667
   2865.00        0.07070
   2866.00        0.07492
   2867.00        0.07941
   2868.00        0.08416
   2869.00        0.08923
   2870.00        0.09463
   2871.00        0.10035
   2872.00        0.10639
   2873.00        0.11272
   2874.00        0.11926
   2875.00        0.12594
   2876.00        0.13267
   2877.00        0.13933
   2878.00        0.14582
   2879.00        0.15206
   2880.00        0.15794
   2881.00        0.16343
   2882.00        0.16850
   2883.00        0.17316
   2884.00        0.17742
   2885.00        0.18136
   2886.00        0.18506
   2887.00        0.18861
   2888.00        0.19213
   2889.00        0.19572
   2890.00        0.19948
   2891.00        0.20349
   2892.00        0.20780
   2893.00        0.21244
   2894.00        0.21740
   2895.00        0.22261
   2896.00        0.22797
   2897.00        0.23334
   2898.00        0.23854
   2899.00        0.24339
   2900.00        0.24772
   2901.00        0.25132
   2902.00        0.25402
   2903.00        0.25568
   2904.00        0.25618
   2905.00        0.25541
   2906.00        0.25333
   2907.00        0.24996
   2908.00        0.24529
   2909.00        0.23943
   2910.00        0.23251
   2911.00        0.22466
   2912.00        0.21610
   2913.00        0.20709
   2914.00        0.19788
   2915.00        0.18879
   2916.00        0.18010
   2917.00        0.17211
   2918.00        0.16507
   2919.00        0.15921
   2920.00        0.15467
   2921.00        0.15151
   2922.00        0.14975
   2923.00        0.14928
   2924.00        0.14993
   2925.00        0.15149
   2926.00        0.15368
   2927.00        0.15623
   2928.00        0.15889
   2929.00        0.16142
   2930.00        0.16366
   2931.00        0.16545
   2932.00        0.16670
   2933.00        0.16734
   2934.00        0.16734
   2935.00        0.16660
   2936.00        0.16508
   2937.00        0.16266
   2938.00        0.15922
   2939.00        0.15464
   2940.00        0.14879
   2941.00        0.14160
   2942.00        0.13299
   2943.00        0.12304
   2944.00        0.11186
   2945.00        0.09967
   2946.00        0.08679
   2947.00        0.07355
   2948.00        0.06041
   2949.00        0.04775
   2950.00        0.03598
   2951.00        0.02544
   2952.00        0.01634
   2953.00        0.00891
   2954.00        0.00323
   2955.00       -0.00076
   2956.00       -0.00311
   2957.00       -0.00398
   2958.00       -0.00355
   2959.00       -0.00208
   2960.00        0.00021
   2961.00        0.00310
   2962.00        0.00637
   2963.00        0.00988
   2964.00        0.01350
   2965.00        0.01713
   2966.00        0.02075
   2967.00        0.02431
   2968.00        0.02778
   2969.00        0.03115
   2970.00        0.03436
   2971.00        0.03732
   2972.00        0.03993
   2973.00        0.04205
   2974.00        0.04355
   2975.00        0.04430
   2976.00        0.04420
   2977.00        0.04319
   2978.00        0.04129
   2979.00        0.03859
   2980.00        0.03524
   2981.00        0.03144
   2982.00        0.02746
   2983.00        0.02357
   2984.00        0.02002
   2985.00        0.01706
   2986.00        0.01490
   2987.00        0.01365
   2988.00        0.01344
   2989.00        0.01428
   2990.00        0.01613
   2991.00        0.01891
   2992.00        0.02247
   2993.00        0.02667
   2994.00        0.03130
   2995.00        0.03618
   2996.00        0.04111
   2997.00        0.04590
   2998.00        0.05039
   2999.00        0.05446
   3000.00        0.05798
   3001.00        0.06092
   3002.00        0.06324
   3003.00        0.06495
   3004.00        0.06609
   3005.00        0.06673
   3006.00        0.06695
   3007.00        0.06683
   3008.00        0.06644
   3009.00        0.06583
   3010.00        0.06502
   3011.00        0.06399
   3012.00        0.06273
   3013.00        0.06119
   3014.00        0.05932
   3015.00        0.05707
   3016.00        0.05444
   3017.00        0.05139
   3018.00        0.04795
   3019.00        0.04416
   3020.00        0.04003
   3021.00        0.03563
   3022.00        0.03099
   3023.00        0.02614
   3024.00        0.02107
   3025.00        0.01578
   3026.00        0.01021
   3027.00        0.00435
   3028.00       -0.00189
   3029.00       -0.00851
   3030.00       -0.01558
   3031.00       -0.02309
   3032.00       -0.03108
   3033.00       -0.03950
   3034.00       -0.04828
   3035.00       -0.05738
   3036.00       -0.06666
   3037.00       -0.07604
   3038.00       -0.08536
   3039.00       -0.09453
   3040.00       -0.10345
   3041.00       -0.11203
   3042.00       -0.12025
   3043.00       -0.12808
   3044.00       -0.13557
   3045.00       -0.14276
   3046.00       -0.14969
   3047.00       -0.15642
   3048.00       -0.16299
   3049.00       -0.16939
   3050.00       -0.17559
   3051.00       -0.18153
   3052.00       -0.18712
   3053.00       -0.19227
   3054.00       -0.19690
   3055.00       -0.20094
   3056.00       -0.20439
   3057.00       -0.20729
   3058.00       -0.20967
   3059.00       -0.21165
   3060.00       -0.21332
   3061.00       -0.21479
   3062.00       -0.21612
   3063.00       -0.21737
   3064.00       -0.21851
   3065.00       -0.21952
   3066.00       -0.22031
   3067.00       -0.22079
   3068.00       -0.22083
   3069.00       -0.22036
   3070.00       -0.21928
   3071.00       -0.21751
   3072.00       -0.21502
   3073.00       -0.21175
   3074.00       -0.20772
   3075.00       -0.20287
   3076.00       -0.19727
   3077.00       -0.19095
   3078.00       -0.18402
   3079.00       -0.17660
   3080.00       -0.16887
   3081.00       -0.16105
   3082.00       -0.15337
   3083.00       -0.14609
   3084.00       -0.13948
   3085.00       -0.13376
   3086.00       -0.12915
   3087.00       -0.12578
   3088.00       -0.12375
   3089.00       -0.12304
   3090.00       -0.12360
   3091.00       -0.12529
   3092.00       -0.12793
   3093.00       -0.13134
   3094.00       -0.13530
   3095.00       -0.13966
   3096.00       -0.14429
   3097.00       -0.14914
   3098.00       -0.15416
   3099.00       -0.15936
   3100.00       -0.16473
   3101.00       -0.17021
   3102.00       -0.17576
   3103.00       -0.18123
   3104.00       -0.18644
   3105.00       -0.19116
   3106.00       -0.19519
   3107.00       -0.19826
   3108.00       -0.20021
   3109.00       -0.20091
   3110.00       -0.20029
   3111.00       -0.19838
   3112.00       -0.19527
   3113.00       -0.19110
   3114.00       -0.18611
   3115.00       -0.18055
   3116.00       -0.17472
   3117.00       -0.16892
   3118.00       -0.16344
   3119.00       -0.15854
   3120.00       -0.15445
   3121.00       -0.15135
   3122.00       -0.14934
   3123.00       -0.14854
   3124.00       -0.14891
   3125.00       -0.15048
   3126.00       -0.15315
   3127.00       -0.15687
   3128.00       -0.16151
   3129.00       -0.16700
   3130.00       -0.17318
   3131.00       -0.17992
   3132.00       -0.18708
   3133.00       -0.19448
   3134.00       -0.20199
   3135.00       -0.20945
   3136.00       -0.21672
   3137.00       -0.22368
   3138.00       -0.23017
   3139.00       -0.23612
   3140.00       -0.24147
   3141.00       -0.24617
   3142.00       -0.25021
   3143.00       -0.25358
   3144.00       -0.25630
   3145.00       -0.25842
   3146.00       -0.25995
   3147.00       -0.26096
   3148.00       -0.26150
   3149.00       -0.26163
   3150.00       -0.26140
   3151.00       -0.26085
   3152.00       -0.26004
   3153.00       -0.25897
   3154.00       -0.25769
   3155.00       -0.25623
   3156.00       -0.25465
   3157.00       -0.25300
   3158.00       -0.25137
   3159.00       -0.24984
   3160.00       -0.24848
   3161.00       -0.24735
   3162.00       -0.24648
   3163.00       -0.24585
   3164.00       -0.24539
   3165.00       -0.24500
   3166.00       -0.24455
   3167.00       -0.24388
   3168.00       -0.24284
   3169.00       -0.24129
   3170.00       -0.23912
   3171.00       -0.23626
   3172.00       -0.23270
   3173.00       -0.22845
   3174.00       -0.22354
   3175.00       -0.21802
   3176.00       -0.21200
   3177.00       -0.20549
   3178.00       -0.19860
   3179.00       -0.19135
   3180.00       -0.18381
   3181.00       -0.17597
   3182.00       -0.16789
   3183.00       -0.15961
   3184.00       -0.15114
   3185.00       -0.14254
   3186.00       -0.13388
   3187.00       -0.12526
   3188.00       -0.11676
   3189.00       -0.10850
   3190.00       -0.10059
   3191.00       -0.09313
   3192.00       -0.08619
   3193.00       -0.07984
   3194.00       -0.07407
   3195.00       -0.06892
   3196.00       -0.06436
   3197.00       -0.06032
   3198.00       -0.05676
   3199.00       -0.05361
   3200.00       -0.05082
   3201.00       -0.04833
   3202.00       -0.04610
   3203.00       -0.04410
   3204.00       -0.04230
   3205.00       -0.04068
   3206.00       -0.03921
   3207.00       -0.03786
   3208.00       -0.03656
   3209.00       -0.03527
   3210.00       -0.03390
   3211.00       -0.03236
   3212.00       -0.03057
   3213.00       -0.02848
   3214.00       -0.02600
   3215.00       -0.02309
   3216.00       -0.01977
   3217.00       -0.01601
   3218.00       -0.01184
   3219.00       -0.00728
   3220.00       -0.00232
   3221.00        0.00301
   3222.00        0.00871
   3223.00        0.01478
   3224.00        0.02123
   3225.00        0.02807
   3226.00        0.03527
   3227.00        0.04289
   3228.00        0.05091
   3229.00        0.05933
   3230.00        0.06817
   3231.00        0.07744
   3232.00        0.08712
   3233.00        0.09718
   3234.00        0.10759
   3235.00        0.11826
   3236.00        0.12903
   3237.00        0.13978
   3238.00        0.15033
   3239.00        0.16051
   3240.00        0.17008
   3241.00        0.17893
   3242.00        0.18687
   3243.00        0.19385
   3244.00        0.19975
   3245.00        0.20456
   3246.00        0.20833
   3247.00        0.21105
   3248.00        0.21283
   3249.00        0.21375
   3250.00        0.21391
   3251.00        0.21343
   3252.00        0.21236
   3253.00        0.21080
   3254.00        0.20878
   3255.00        0.20638
   3256.00        0.20363
   3257.00        0.20057
   3258.00        0.19728
   3259.00        0.19383
   3260.00        0.19030
   3261.00        0.18679
   3262.00        0.18340
   3263.00        0.18021
   3264.00        0.17730
   3265.00        0.17475
   3266.00        0.17258
   3267.00        0.17082
   3268.00        0.16946
   3269.00        0.16849
   3270.00        0.16786
   3271.00        0.16756
   3272.00        0.16753
   3273.00        0.16778
   3274.00        0.16826
   3275.00        0.16900
   3276.00        0.16996
   3277.00        0.17117
   3278.00        0.17258
   3279.00        0.17417
   3280.00        0.17589
   3281.00        0.17768
   3282.00        0.17943
   3283.00        0.18104
   3284.00        0.18243
   3285.00        0.18350
   3286.00        0.18418
   3287.00        0.18441
   3288.00        0.18419
   3289.00        0.18349
   3290.00        0.18235
   3291.00        0.18077
   3292.00        0.17874
   3293.00        0.17623
   3294.00        0.17315
   3295.00        0.16938
   3296.00        0.16478
   3297.00        0.15922
   3298.00        0.15256
   3299.00        0.14472
   3300.00        0.13572
   3301.00        0.12559
   3302.00        0.11451
   3303.00        0.10267
   3304.00        0.09042
   3305.00        0.07804
   3306.00        0.06589
   3307.00        0.05431
   3308.00        0.04350
   3309.00        0.03366
   3310.00        0.02480
   3311.00        0.01690
   3312.00        0.00983
   3313.00        0.00341
   3314.00       -0.00254
   3315.00       -0.00815
   3316.00       -0.01350
   3317.00       -0.01856
   3318.00       -0.02319
   3319.00       -0.02719
   3320.00       -0.03030
   3321.00       -0.03228
   3322.00       -0.03291
   3323.00       -0.03210
   3324.00       -0.02987
   3325.00       -0.02635
   3326.00       -0.02182
   3327.00       -0.01663
   3328.00       -0.01119
   3329.00       -0.00588
   3330.00       -0.00108
   3331.00        0.00297
   3332.00        0.00609
   3333.00        0.00820
   3334.00        0.00933
   3335.00        0.00960
   3336.00        0.00911
   3337.00        0.00802
   3338.00        0.00640
   3339.00        0.00432
   3340.00        0.00184
   3341.00       -0.00107
   3342.00       -0.00441
   3343.00       -0.00817
   3344.00       -0.01234
   3345.00       -0.01684
   3346.00       -0.02159
   3347.00       -0.02644
   3348.00       -0.03126
   3349.00       -0.03590
   3350.00       -0.04023
   3351.00       -0.04417
   3352.00       -0.04767
   3353.00       -0.05072
   3354.00       -0.05338
   3355.00       -0.05574
   3356.00       -0.05791
   3357.00       -0.06000
   3358.00       -0.06210
   3359.00       -0.06431
   3360.00       -0.06667
   3361.00       -0.06921
   3362.00       -0.07194
   3363.00       -0.07484
   3364.00       -0.07794
   3365.00       -0.08127
   3366.00       -0.08488
   3367.00       -0.08883
   3368.00       -0.09324
   3369.00       -0.09819
   3370.00       -0.10378
   3371.00       -0.11006
   3372.00       -0.11704
   3373.00       -0.12469
   3374.00       -0.13291
   3375.00       -0.14157
   3376.00       -0.15055
   3377.00       -0.15966
   3378.00       -0.16876
   3379.00       -0.17772
   3380.00       -0.18647
   3381.00       -0.19499
   3382.00       -0.20324
   3383.00       -0.21132
   3384.00       -0.21929
   3385.00       -0.22724
   3386.00       -0.23524
   3387.00       -0.24337
   3388.00       -0.25165
   3389.00       -0.26006
   3390.00       -0.26852
   3391.00       -0.27697
   3392.00       -0.28525
   3393.00       -0.29329
   3394.00       -0.30097
   3395.00       -0.30824
   3396.00       -0.31507
   3397.00       -0.32148
   3398.00       -0.32752
   3399.00       -0.33324
   3400.00       -0.33871
   3401.00       -0.34399
   3402.00       -0.34913
   3403.00       -0.35415
   3404.00       -0.35907
   3405.00       -0.36394
   3406.00       -0.36876
   3407.00       -0.37355
   3408.00       -0.37833
   3409.00       -0.38307
   3410.00       -0.38779
   3411.00       -0.39244
   3412.00       -0.39703
   3413.00       -0.40151
   3414.00       -0.40589
   3415.00       -0.41014
   3416.00       -0.41424
   3417.00       -0.41814
   3418.00       -0.42176
   3419.00       -0.42504
   3420.00       -0.42789
   3421.00       -0.43027
   3422.00       -0.43218
   3423.00       -0.43370
   3424.00       -0.43498
   3425.00       -0.43626
   3426.00       -0.43782
   3427.00       -0.43993
   3428.00       -0.44282
   3429.00       -0.44667
   3430.00       -0.45149
   3431.00       -0.45724
   3432.00       -0.46366
   3433.00       -0.47049
   3434.00       -0.47753
   3435.00       -0.48450
   3436.00       -0.49098
   3437.00       -0.49602
   3438.00       -0.50000
   3439.00       -0.50298
   3440.00       -0.50500
   3441.00       -0.50625
   3442.00       -0.50689
   3443.00       -0.50709
   3444.00       -0.50690
   3445.00       -0.50632
   3446.00       -0.50532
   3447.00       -0.50389
   3448.00       -0.50202
   3449.00       -0.49975
   3450.00       -0.49713
   3451.00       -0.49423
   3452.00       -0.49112
   3453.00       -0.48789
   3454.00       -0.48465
   3455.00       -0.48153
   3456.00       -0.47865
   3457.00       -0.47615
   3458.00       -0.47408
   3459.00       -0.47244
   3460.00       -0.47116
   3461.00       -0.47008
   3462.00       -0.46898
   3463.00       -0.46763
   3464.00       -0.46587
   3465.00       -0.46363
   3466.00       -0.46096
   3467.00       -0.45798
   3468.00       -0.45489
   3469.00       -0.45194
   3470.00       -0.44933
   3471.00       -0.44722
   3472.00       -0.44567
   3473.00       -0.44463
   3474.00       -0.44396
   3475.00       -0.44346
   3476.00       -0.44293
   3477.00       -0.44219
   3478.00       -0.44112
   3479.00       -0.43966
   3480.00       -0.43783
   3481.00       -0.43566
   3482.00       -0.43317
   3483.00       -0.43033
   3484.00       -0.42707
   3485.00       -0.42325
   3486.00       -0.41870
   3487.00       -0.41321
   3488.00       -0.40670
   3489.00       -0.39905
   3490.00       -0.39032
   3491.00       -0.38058
   3492.00       -0.37001
   3493.00       -0.35880
   3494.00       -0.34714
   3495.00       -0.33519
   3496.00       -0.32302
   3497.00       -0.31062
   3498.00       -0.29794
   3499.00       -0.28491
   3500.00       -0.27148
   3501.00       -0.25767
   3502.00       -0.24360
   3503.00       -0.22945
   3504.00       -0.21557
   3505.00       -0.20224
   3506.00       -0.18976
   3507.00       -0.17848
   3508.00       -0.16849
   3509.00       -0.15988
   3510.00       -0.15254
   3511.00       -0.14628
   3512.00       -0.14090
   3513.00       -0.13614
   3514.00       -0.13180
   3515.00       -0.12773
   3516.00       -0.12387
   3517.00       -0.12025
   3518.00       -0.11692
   3519.00       -0.11398
   3520.00       -0.11146
   3521.00       -0.10937
   3522.00       -0.10762
   3523.00       -0.10601
   3524.00       -0.10430
   3525.00       -0.10218
   3526.00       -0.09934
   3527.00       -0.09552
   3528.00       -0.09051
   3529.00       -0.08422
   3530.00       -0.07668
   3531.00       -0.06805
   3532.00       -0.05856
   3533.00       -0.04851
   3534.00       -0.03824
   3535.00       -0.02804
   3536.00       -0.01817
   3537.00       -0.00875
   3538.00        0.00010
   3539.00        0.00842
   3540.00        0.01626
   3541.00        0.02369
   3542.00        0.03076
   3543.00        0.03752
   3544.00        0.04389
   3545.00        0.04985
   3546.00        0.05530
   3547.00        0.06021
   3548.00        0.06453
   3549.00        0.06836
   3550.00        0.07183
   3551.00        0.07518
   3552.00        0.07868
   3553.00        0.08260
   3554.00        0.08712
   3555.00        0.09243
   3556.00        0.09847
   3557.00        0.10517
   3558.00        0.11228
   3559.00        0.11954
   3560.00        0.12668
   3561.00        0.13349
   3562.00        0.13984
   3563.00        0.14574
   3564.00        0.15125
   3565.00        0.15654
   3566.00        0.16176
   3567.00        0.16703
   3568.00        0.17243
   3569.00        0.17796
   3570.00        0.18353
   3571.00        0.18905
   3572.00        0.19433
   3573.00        0.19922
   3574.00        0.20357
   3575.00        0.20721
   3576.00        0.21006
   3577.00        0.21210
   3578.00        0.21335
   3579.00        0.21391
   3580.00        0.21392
   3581.00        0.21359
   3582.00        0.21312
   3583.00        0.21271
   3584.00        0.21255
   3585.00        0.21278
   3586.00        0.21350
   3587.00        0.21481
   3588.00        0.21674
   3589.00        0.21935
   3590.00        0.22266
   3591.00        0.22675
   3592.00        0.23164
   3593.00        0.23737
   3594.00        0.24394
   3595.00        0.25138
   3596.00        0.25961
   3597.00        0.26856
   3598.00        0.27815
   3599.00        0.28821
   3600.00        0.29864
   3601.00        0.30931
   3602.00        0.32005
   3603.00        0.33081
   3604.00        0.34147
   3605.00        0.35199
   3606.00        0.36230
   3607.00        0.37233
   3608.00        0.38196
   3609.00        0.39109
   3610.00        0.39956
   3611.00        0.40719
   3612.00        0.41377
   3613.00        0.41907
   3614.00        0.42294
   3615.00        0.42521
   3616.00        0.42583
   3617.00        0.42489
   3618.00        0.42242
   3619.00        0.41861
   3620.00        0.41365
   3621.00        0.40774
   3622.00        0.40106
   3623.00        0.39381
   3624.00        0.38610
   3625.00        0.37797
   3626.00        0.36948
   3627.00        0.36064
   3628.00        0.35146
   3629.00        0.34203
   3630.00        0.33245
   3631.00        0.32286
   3632.00        0.31352
   3633.00        0.30468
   3634.00        0.29662
   3635.00        0.28954
   3636.00        0.28357
   3637.00        0.27875
   3638.00        0.27501
   3639.00        0.27218
   3640.00        0.27002
   3641.00        0.26830
   3642.00        0.26676
   3643.00        0.26520
   3644.00        0.26348
   3645.00        0.26147
   3646.00        0.25909
   3647.00        0.25626
   3648.00        0.25290
   3649.00        0.24892
   3650.00        0.24422
   3651.00        0.23872
   3652.00        0.23229
   3653.00        0.22488
   3654.00        0.21643
   3655.00        0.20693
   3656.00        0.19633
   3657.00        0.18472
   3658.00        0.17212
   3659.00        0.15870
   3660.00        0.14452
   3661.00        0.12974
   3662.00        0.11449
   3663.00        0.09893
   3664.00        0.08323
   3665.00        0.06752
   3666.00        0.05196
   3667.00        0.03674
   3668.00        0.02200
   3669.00        0.00787
   3670.00       -0.00549
   3671.00       -0.01796
   3672.00       -0.02944
   3673.00       -0.03985
   3674.00       -0.04912
   3675.00       -0.05727
   3676.00       -0.06433
   3677.00       -0.07042
   3678.00       -0.07569
   3679.00       -0.08033
   3680.00       -0.08456
   3681.00       -0.08861
   3682.00       -0.09265
   3683.00       -0.09680
   3684.00       -0.10110
   3685.00       -0.10552
   3686.00       -0.10995
   3687.00       -0.11420
   3688.00       -0.11810
   3689.00       -0.12150
   3690.00       -0.12429
   3691.00       -0.12645
   3692.00       -0.12806
   3693.00       -0.12928
   3694.00       -0.13034
   3695.00       -0.13150
   3696.00       -0.13301
   3697.00       -0.13510
   3698.00       -0.13790
   3699.00       -0.14148
   3700.00       -0.14581
   3701.00       -0.15078
   3702.00       -0.15625
   3703.00       -0.16200
   3704.00       -0.16781
   3705.00       -0.17349
   3706.00       -0.17882
   3707.00       -0.18365
   3708.00       -0.18785
   3709.00       -0.19133
   3710.00       -0.19406
   3711.00       -0.19610
   3712.00       -0.19751
   3713.00       -0.19845
   3714.00       -0.19908
   3715.00       -0.19959
   3716.00       -0.20012
   3717.00       -0.20080
   3718.00       -0.20167
   3719.00       -0.20275
   3720.00       -0.20396
   3721.00       -0.20524
   3722.00       -0.20647
   3723.00       -0.20759
   3724.00       -0.20852
   3725.00       -0.20925
   3726.00       -0.20975
   3727.00       -0.21001
   3728.00       -0.21002
   3729.00       -0.20976
   3730.00       -0.20917
   3731.00       -0.20824
   3732.00       -0.20693
   3733.00       -0.20526
   3734.00       -0.20327
   3735.00       -0.20107
   3736.00       -0.19880
   3737.00       -0.19667
   3738.00       -0.19490
   3739.00       -0.19374
   3740.00       -0.19342
   3741.00       -0.19410
   3742.00       -0.19587
   3743.00       -0.19872
   3744.00       -0.20243
   3745.00       -0.20679
   3746.00       -0.21145
   3747.00       -0.21605
   3748.00       -0.22032
   3749.00       -0.22410
   3750.00       -0.22733
   3751.00       -0.23014
   3752.00       -0.23270
   3753.00       -0.23526
   3754.00       -0.23804
   3755.00       -0.24123
   3756.00       -0.24491
   3757.00       -0.24913
   3758.00       -0.25380
   3759.00       -0.25889
   3760.00       -0.26423
   3761.00       -0.26970
   3762.00       -0.27512
   3763.00       -0.28029
   3764.00       -0.28503
   3765.00       -0.28918
   3766.00       -0.29262
   3767.00       -0.29531
   3768.00       -0.29730
   3769.00       -0.29868
   3770.00       -0.29962
   3771.00       -0.30030
   3772.00       -0.30089
   3773.00       -0.30156
   3774.00       -0.30241
   3775.00       -0.30349
   3776.00       -0.30478
   3777.00       -0.30625
   3778.00       -0.30777
   3779.00       -0.30921
   3780.00       -0.31042
   3781.00       -0.31123
   3782.00       -0.31150
   3783.00       -0.31111
   3784.00       -0.31002
   3785.00       -0.30825
   3786.00       -0.30590
   3787.00       -0.30316
   3788.00       -0.30029
   3789.00       -0.29756
   3790.00       -0.29527
   3791.00       -0.29364
   3792.00       -0.29288
   3793.00       -0.29302
   3794.00       -0.29395
   3795.00       -0.29551
   3796.00       -0.29737
   3797.00       -0.29919
   3798.00       -0.30057
   3799.00       -0.30122
   3800.00       -0.30091
   3801.00       -0.29947
   3802.00       -0.29691
   3803.00       -0.29325
   3804.00       -0.28864
   3805.00       -0.28322
   3806.00       -0.27715
   3807.00       -0.27055
   3808.00       -0.26350
   3809.00       -0.25603
   3810.00       -0.24816
   3811.00       -0.23988
   3812.00       -0.23125
   3813.00       -0.22222
   3814.00       -0.21278
   3815.00       -0.20294
   3816.00       -0.19268
   3817.00       -0.18207
   3818.00       -0.17113
   3819.00       -0.15998
   3820.00       -0.14872
   3821.00       -0.13744
   3822.00       -0.12625
   3823.00       -0.11528
   3824.00       -0.10455
   3825.00       -0.09406
   3826.00       -0.08383
   3827.00       -0.07380
   3828.00       -0.06401
   3829.00       -0.05438
   3830.00       -0.04491
   3831.00       -0.03558
   3832.00       -0.02639
   3833.00       -0.01730
   3834.00       -0.00827
   3835.00        0.00078
   3836.00        0.00994
   3837.00        0.01941
   3838.00        0.02933
   3839.00        0.03981
   3840.00        0.05092
   3841.00        0.06263
   3842.00        0.07479
   3843.00        0.08713
   3844.00        0.09933
   3845.00        0.11101
   3846.00        0.12181
   3847.00        0.13134
   3848.00        0.13940
   3849.00        0.14583
   3850.00        0.15063
   3851.00        0.15391
   3852.00        0.15594
   3853.00        0.15703
   3854.00        0.15756
   3855.00        0.15792
   3856.00        0.15843
   3857.00        0.15934
   3858.00        0.16078
   3859.00        0.16274
   3860.00        0.16513
   3861.00        0.16779
   3862.00        0.17055
   3863.00        0.17331
   3864.00        0.17608
   3865.00        0.17901
   3866.00        0.18242
   3867.00        0.18669
   3868.00        0.19230
   3869.00        0.19957
   3870.00        0.20878
   3871.00        0.21986
   3872.00        0.23266
   3873.00        0.24667
   3874.00        0.26127
   3875.00        0.27579
   3876.00        0.28951
   3877.00        0.30192
   3878.00        0.31261
   3879.00        0.32139
   3880.00        0.32819
   3881.00        0.33316
   3882.00        0.33643
   3883.00        0.33822
   3884.00        0.33865
   3885.00        0.33789
   3886.00        0.33599
   3887.00        0.33307
   3888.00        0.32919
   3889.00        0.32453
   3890.00        0.31928
   3891.00        0.31372
   3892.00        0.30814
   3893.00        0.30281
   3894.00        0.29795
   3895.00        0.29369
   3896.00        0.29014
   3897.00        0.28731
   3898.00        0.28517
   3899.00        0.28371
   3900.00        0.28291
   3901.00        0.28277
   3902.00        0.28328
   3903.00        0.28443
   3904.00        0.28618
   3905.00        0.28839
   3906.00        0.29088
   3907.00        0.29345
   3908.00        0.29584
   3909.00        0.29782
   3910.00        0.29916
   3911.00        0.29974
   3912.00        0.29945
   3913.00        0.29831
   3914.00        0.29634
   3915.00        0.29365
   3916.00        0.29033
   3917.00        0.28650
   3918.00        0.28226
   3919.00        0.27771
   3920.00        0.27298
   3921.00        0.26816
   3922.00        0.26338
   3923.00        0.25878
   3924.00        0.25449
   3925.00        0.25066
   3926.00        0.24740
   3927.00        0.24481
   3928.00        0.24296
   3929.00        0.24188
   3930.00        0.24149
   3931.00        0.24168
   3932.00        0.24226
   3933.00        0.24300
   3934.00        0.24368
   3935.00        0.24405
   3936.00        0.24394
   3937.00        0.24319
   3938.00        0.24175
   3939.00        0.23959
   3940.00        0.23678
   3941.00        0.23342
   3942.00        0.22966
   3943.00        0.22564
   3944.00        0.22147
   3945.00        0.21726
   3946.00        0.21301
   3947.00        0.20871
   3948.00        0.20428
   3949.00        0.19965
   3950.00        0.19469
   3951.00        0.18935
   3952.00        0.18355
   3953.00        0.17730
   3954.00        0.17061
   3955.00        0.16359
   3956.00        0.15633
   3957.00        0.14903
   3958.00        0.14183
   3959.00        0.13492
   3960.00        0.12848
   3961.00        0.12257
   3962.00        0.11729
   3963.00        0.11259
   3964.00        0.10839
   3965.00        0.10455
   3966.00        0.10091
   3967.00        0.09730
   3968.00        0.09359
   3969.00        0.08966
   3970.00        0.08545
   3971.00        0.08092
   3972.00        0.07608
   3973.00        0.07095
   3974.00        0.06553
   3975.00        0.05983
   3976.00        0.05378
   3977.00        0.04734
   3978.00        0.04042
   3979.00        0.03292
   3980.00        0.02475
   3981.00        0.01585
   3982.00        0.00618
   3983.00       -0.00427
   3984.00       -0.01546
   3985.00       -0.02732
   3986.00       -0.03978
   3987.00       -0.05273
   3988.00       -0.06607
   3989.00       -0.07966
   3990.00       -0.09335
   3991.00       -0.10696
   3992.00       -0.12035
   3993.00       -0.13334
   3994.00       -0.14577
   3995.00       -0.15756
   3996.00       -0.16870
   3997.00       -0.17923
   3998.00       -0.18926
   3999.00       -0.19898
   4000.00       -0.20854
   4001.00       -0.21811
   4002.00       -0.22778
   4003.00       -0.23754
   4004.00       -0.24734
   4005.00       -0.25702
   4006.00       -0.26640
   4007.00       -0.27528
   4008.00       -0.28352
   4009.00       -0.29093
   4010.00       -0.29748
   4011.00       -0.30309
   4012.00       -0.30787
   4013.00       -0.31196
   4014.00       -0.31562
   4015.00       -0.31921
   4016.00       -0.32312
   4017.00       -0.32780
   4018.00       -0.33360
   4019.00       -0.34087
   4020.00       -0.34968
   4021.00       -0.36006
   4022.00       -0.37175
   4023.00       -0.38442
   4024.00       -0.39754
   4025.00       -0.41060
   4026.00       -0.42310
   4027.00       -0.43455
   4028.00       -0.44466
   4029.00       -0.45326
   4030.00       -0.46039
   4031.00       -0.46618
   4032.00       -0.47084
   4033.00       -0.47222
   4034.00       -0.47349
   4035.00       -0.47533
   4036.00       -0.47810
   4037.00       -0.48193
   4038.00       -0.48673
   4039.00       -0.49236
   4040.00       -0.49866
   4041.00       -0.50558
   4042.00       -0.51303
   4043.00       -0.52089
   4044.00       -0.52882
   4045.00       -0.53643
   4046.00       -0.54325
   4047.00       -0.54890
   4048.00       -0.55316
   4049.00       -0.55598
   4050.00       -0.55755
   4051.00       -0.55823
   4052.00       -0.55846
   4053.00       -0.55874
   4054.00       -0.55959
   4055.00       -0.56145
   4056.00       -0.56459
   4057.00       -0.56911
   4058.00       -0.57487
   4059.00       -0.58145
   4060.00       -0.58823
   4061.00       -0.59445
   4062.00       -0.59941
   4063.00       -0.60244
   4064.00       -0.60323
   4065.00       -0.60162
   4066.00       -0.59790
   4067.00       -0.59250
   4068.00       -0.58607
   4069.00       -0.57931
   4070.00       -0.57285
   4071.00       -0.56723
   4072.00       -0.56284
   4073.00       -0.55983
   4074.00       -0.55818
   4075.00       -0.55777
   4076.00       -0.55826
   4077.00       -0.55927
   4078.00       -0.56035
   4079.00       -0.56105
   4080.00       -0.56097
   4081.00       -0.55984
   4082.00       -0.55749
   4083.00       -0.55389
   4084.00       -0.54918
   4085.00       -0.54357
   4086.00       -0.53731
   4087.00       -0.53066
   4088.00       -0.52380
   4089.00       -0.51680
   4090.00       -0.50964
   4091.00       -0.50219
   4092.00       -0.49425
   4093.00       -0.48551
   4094.00       -0.47572
   4095.00       -0.46491
   4096.00       -0.45328
   4097.00       -0.44124
   4098.00       -0.42918
   4099.00       -0.41740
   4100.00       -0.40599
   4101.00       -0.39480
   4102.00       -0.38354
   4103.00       -0.37178
   4104.00       -0.35912
   4105.00       -0.34534
   4106.00       -0.33034
   4107.00       -0.31419
   4108.00       -0.29720
   4109.00       -0.27975
   4110.00       -0.26226
   4111.00       -0.24511
   4112.00       -0.22844
   4113.00       -0.21221
   4114.00       -0.19640
   4115.00       -0.18085
   4116.00       -0.16550
   4117.00       -0.15029
   4118.00       -0.13523
   4119.00       -0.12048
   4120.00       -0.10616
   4121.00       -0.09263
   4122.00       -0.08009
   4123.00       -0.06874
   4124.00       -0.05864
   4125.00       -0.04968
   4126.00       -0.04163
   4127.00       -0.03412
   4128.00       -0.02678
   4129.00       -0.01927
   4130.00       -0.01143
   4131.00       -0.00316
   4132.00        0.00532
   4133.00        0.01379
   4134.00        0.02199
   4135.00        0.02965
   4136.00        0.03671
   4137.00        0.04316
   4138.00        0.04924
   4139.00        0.05523
   4140.00        0.06151
   4141.00        0.06839
   4142.00        0.07610
   4143.00        0.08470
   4144.00        0.09407
   4145.00        0.10397
   4146.00        0.11401
   4147.00        0.12378
   4148.00        0.13281
   4149.00        0.14069
   4150.00        0.14722
   4151.00        0.15215
   4152.00        0.15551
   4153.00        0.15738
   4154.00        0.15803
   4155.00        0.15772
   4156.00        0.15682
   4157.00        0.15566
   4158.00        0.15456
   4159.00        0.15378
   4160.00        0.15345
   4161.00        0.15364
   4162.00        0.15431
   4163.00        0.15533
   4164.00        0.15653
   4165.00        0.15774
   4166.00        0.15881
   4167.00        0.15964
   4168.00        0.16021
   4169.00        0.16054
   4170.00        0.16071
   4171.00        0.16082
   4172.00        0.16095
   4173.00        0.16114
   4174.00        0.16141
   4175.00        0.16173
   4176.00        0.16203
   4177.00        0.16223
   4178.00        0.16226
   4179.00        0.16209
   4180.00        0.16173
   4181.00        0.16125
   4182.00        0.16080
   4183.00        0.16056
   4184.00        0.16076
   4185.00        0.16161
   4186.00        0.16329
   4187.00        0.16589
   4188.00        0.16940
   4189.00        0.17372
   4190.00        0.17867
   4191.00        0.18403
   4192.00        0.18966
   4193.00        0.19542
   4194.00        0.20129
   4195.00        0.20736
   4196.00        0.21368
   4197.00        0.22026
   4198.00        0.22707
   4199.00        0.23393
   4200.00        0.24063
   4201.00        0.24692
   4202.00        0.25262
   4203.00        0.25767
   4204.00        0.26209
   4205.00        0.26609
   4206.00        0.26984
   4207.00        0.27357
   4208.00        0.27736
   4209.00        0.28119
   4210.00        0.28492
   4211.00        0.28835
   4212.00        0.29117
   4213.00        0.29313
   4214.00        0.29392
   4215.00        0.29334
   4216.00        0.29125
   4217.00        0.28751
   4218.00        0.28213
   4219.00        0.27519
   4220.00        0.26685
   4221.00        0.25736
   4222.00        0.24697
   4223.00        0.23597
   4224.00        0.22456
   4225.00        0.21298
   4226.00        0.20131
   4227.00        0.18953
   4228.00        0.17767
   4229.00        0.16568
   4230.00        0.15351
   4231.00        0.14128
   4232.00        0.12904
   4233.00        0.11693
   4234.00        0.10515
   4235.00        0.09402
   4236.00        0.08374
   4237.00        0.07461
   4238.00        0.06671
   4239.00        0.06008
   4240.00        0.05462
   4241.00        0.05006
   4242.00        0.04615
   4243.00        0.04254
   4244.00        0.03888
   4245.00        0.03490
   4246.00        0.03043
   4247.00        0.02539
   4248.00        0.01975
   4249.00        0.01360
   4250.00        0.00704
   4251.00        0.00008
   4252.00       -0.00719
   4253.00       -0.01477
   4254.00       -0.02269
   4255.00       -0.03096
   4256.00       -0.03951
   4257.00       -0.04825
   4258.00       -0.05703
   4259.00       -0.06568
   4260.00       -0.07402
   4261.00       -0.08192
   4262.00       -0.08931
   4263.00       -0.09621
   4264.00       -0.10279
   4265.00       -0.10917
   4266.00       -0.11561
   4267.00       -0.12229
   4268.00       -0.12940
   4269.00       -0.13694
   4270.00       -0.14493
   4271.00       -0.15313
   4272.00       -0.16118
   4273.00       -0.16863
   4274.00       -0.17491
   4275.00       -0.17944
   4276.00       -0.18177
   4277.00       -0.18153
   4278.00       -0.17874
   4279.00       -0.17350
   4280.00       -0.16637
   4281.00       -0.15811
   4282.00       -0.14958
   4283.00       -0.14174
   4284.00       -0.13546
   4285.00       -0.13136
   4286.00       -0.12990
   4287.00       -0.13122
   4288.00       -0.13507
   4289.00       -0.14118
   4290.00       -0.14891
   4291.00       -0.15769
   4292.00       -0.16687
   4293.00       -0.17590
   4294.00       -0.18434
   4295.00       -0.19193
   4296.00       -0.19854
   4297.00       -0.20426
   4298.00       -0.20927
   4299.00       -0.21386
   4300.00       -0.21837
   4301.00       -0.22310
   4302.00       -0.22829
   4303.00       -0.23409
   4304.00       -0.24055
   4305.00       -0.24758
   4306.00       -0.25503
   4307.00       -0.26273
   4308.00       -0.27050
   4309.00       -0.27824
   4310.00       -0.28582
   4311.00       -0.29324
   4312.00       -0.30055
   4313.00       -0.30781
   4314.00       -0.31508
   4315.00       -0.32241
   4316.00       -0.32985
   4317.00       -0.33735
   4318.00       -0.34487
   4319.00       -0.35229
   4320.00       -0.35951
   4321.00       -0.36642
   4322.00       -0.37293
   4323.00       -0.37903
   4324.00       -0.38480
   4325.00       -0.39036
   4326.00       -0.39587
   4327.00       -0.40149
   4328.00       -0.40735
   4329.00       -0.41348
   4330.00       -0.41980
   4331.00       -0.42616
   4332.00       -0.43224
   4333.00       -0.43771
   4334.00       -0.44230
   4335.00       -0.44580
   4336.00       -0.44804
   4337.00       -0.44910
   4338.00       -0.44910
   4339.00       -0.44829
   4340.00       -0.44700
   4341.00       -0.44561
   4342.00       -0.44457
   4343.00       -0.44426
   4344.00       -0.44513
   4345.00       -0.44742
   4346.00       -0.45127
   4347.00       -0.45661
   4348.00       -0.46313
   4349.00       -0.47027
   4350.00       -0.47769
   4351.00       -0.48493
   4352.00       -0.49124
   4353.00       -0.49589
   4354.00       -0.49818
   4355.00       -0.49773
   4356.00       -0.49423
   4357.00       -0.48784
   4358.00       -0.47875
   4359.00       -0.46755
   4360.00       -0.45451
   4361.00       -0.44057
   4362.00       -0.42662
   4363.00       -0.41358
   4364.00       -0.40206
   4365.00       -0.39235
   4366.00       -0.38447
   4367.00       -0.37802
   4368.00       -0.37245
   4369.00       -0.36698
   4370.00       -0.36083
   4371.00       -0.35335
   4372.00       -0.34398
   4373.00       -0.33254
   4374.00       -0.31912
   4375.00       -0.30411
   4376.00       -0.28817
   4377.00       -0.27210
   4378.00       -0.25673
   4379.00       -0.24288
   4380.00       -0.23101
   4381.00       -0.22154
   4382.00       -0.21439
   4383.00       -0.20942
   4384.00       -0.20619
   4385.00       -0.20413
   4386.00       -0.20272
   4387.00       -0.20139
   4388.00       -0.19975
   4389.00       -0.19756
   4390.00       -0.19473
   4391.00       -0.19134
   4392.00       -0.18757
   4393.00       -0.18367
   4394.00       -0.17983
   4395.00       -0.17619
   4396.00       -0.17278
   4397.00       -0.16952
   4398.00       -0.16622
   4399.00       -0.16260
   4400.00       -0.15838
   4401.00       -0.15336
   4402.00       -0.14730
   4403.00       -0.14018
   4404.00       -0.13208
   4405.00       -0.12323
   4406.00       -0.11395
   4407.00       -0.10465
   4408.00       -0.09569
   4409.00       -0.08742
   4410.00       -0.07997
   4411.00       -0.07340
   4412.00       -0.06751
   4413.00       -0.06201
   4414.00       -0.05654
   4415.00       -0.05075
   4416.00       -0.04436
   4417.00       -0.03729
   4418.00       -0.02959
   4419.00       -0.02154
   4420.00       -0.01349
   4421.00       -0.00601
   4422.00        0.00043
   4423.00        0.00533
   4424.00        0.00843
   4425.00        0.00952
   4426.00        0.00865
   4427.00        0.00604
   4428.00        0.00199
   4429.00       -0.00302
   4430.00       -0.00854
   4431.00       -0.01407
   4432.00       -0.01927
   4433.00       -0.02383
   4434.00       -0.02761
   4435.00       -0.03058
   4436.00       -0.03281
   4437.00       -0.03441
   4438.00       -0.03550
   4439.00       -0.03621
   4440.00       -0.03655
   4441.00       -0.03654
   4442.00       -0.03608
   4443.00       -0.03508
   4444.00       -0.03341
   4445.00       -0.03099
   4446.00       -0.02778
   4447.00       -0.02378
   4448.00       -0.01909
   4449.00       -0.01379
   4450.00       -0.00803
   4451.00       -0.00195
   4452.00        0.00440
   4453.00        0.01101
   4454.00        0.01802
   4455.00        0.02562
   4456.00        0.03410
   4457.00        0.04376
   4458.00        0.05494
   4459.00        0.06782
   4460.00        0.08236
   4461.00        0.09847
   4462.00        0.11577
   4463.00        0.13367
   4464.00        0.15145
   4465.00        0.16826
   4466.00        0.18339
   4467.00        0.19608
   4468.00        0.20585
   4469.00        0.21252
   4470.00        0.21591
   4471.00        0.21635
   4472.00        0.21422
   4473.00        0.21013
   4474.00        0.20451
   4475.00        0.19783
   4476.00        0.19031
   4477.00        0.18208
   4478.00        0.17306
   4479.00        0.16299
   4480.00        0.15165
   4481.00        0.13877
   4482.00        0.12431
   4483.00        0.10842
   4484.00        0.09133
   4485.00        0.07367
   4486.00        0.05615
   4487.00        0.03963
   4488.00        0.02483
   4489.00        0.01259
   4490.00        0.00328
   4491.00       -0.00285
   4492.00       -0.00597
   4493.00       -0.00653
   4494.00       -0.00518
   4495.00       -0.00274
   4496.00       -0.00005
   4497.00        0.00218
   4498.00        0.00332
   4499.00        0.00303
   4500.00        0.00118
   4501.00       -0.00210
   4502.00       -0.00653
   4503.00       -0.01168
   4504.00       -0.01712
   4505.00       -0.02240
   4506.00       -0.02720
   4507.00       -0.03129
   4508.00       -0.03463
   4509.00       -0.03726
   4510.00       -0.03944
   4511.00       -0.04149
   4512.00       -0.04377
   4513.00       -0.04669
   4514.00       -0.05052
   4515.00       -0.05552
   4516.00       -0.06176
   4517.00       -0.06913
   4518.00       -0.07745
   4519.00       -0.08641
   4520.00       -0.09559
   4521.00       -0.10468
   4522.00       -0.11326
   4523.00       -0.12106
   4524.00       -0.12786
   4525.00       -0.13353
   4526.00       -0.13807
   4527.00       -0.14136
   4528.00       -0.14338
   4529.00       -0.14398
   4530.00       -0.14314
   4531.00       -0.14072
   4532.00       -0.13672
   4533.00       -0.13112
   4534.00       -0.12399
   4535.00       -0.11542
   4536.00       -0.10571
   4537.00       -0.09506
   4538.00       -0.08384
   4539.00       -0.07242
   4540.00       -0.06130
   4541.00       -0.05095
   4542.00       -0.04177
   4543.00       -0.03416
   4544.00       -0.02833
   4545.00       -0.02438
   4546.00       -0.02222
   4547.00       -0.02164
   4548.00       -0.02228
   4549.00       -0.02380
   4550.00       -0.02576
   4551.00       -0.02777
   4552.00       -0.02952
   4553.00       -0.03084
   4554.00       -0.03162
   4555.00       -0.03195
   4556.00       -0.03199
   4557.00       -0.03200
   4558.00       -0.03231
   4559.00       -0.03326
   4560.00       -0.03518
   4561.00       -0.03844
   4562.00       -0.04328
   4563.00       -0.04988
   4564.00       -0.05835
   4565.00       -0.06868
   4566.00       -0.08066
   4567.00       -0.09413
   4568.00       -0.10869
   4569.00       -0.12390
   4570.00       -0.13937
   4571.00       -0.15462
   4572.00       -0.16912
   4573.00       -0.18245
   4574.00       -0.19432
   4575.00       -0.20444
   4576.00       -0.21285
   4577.00       -0.21953
   4578.00       -0.22467
   4579.00       -0.22855
   4580.00       -0.23145
   4581.00       -0.23367
   4582.00       -0.23547
   4583.00       -0.23705
   4584.00       -0.23855
   4585.00       -0.24005
   4586.00       -0.24158
   4587.00       -0.24313
   4588.00       -0.24464
   4589.00       -0.24605
   4590.00       -0.24724
   4591.00       -0.24813
   4592.00       -0.24859
   4593.00       -0.24860
   4594.00       -0.24812
   4595.00       -0.24722
   4596.00       -0.24600
   4597.00       -0.24464
   4598.00       -0.24338
   4599.00       -0.24245
   4600.00       -0.24208
   4601.00       -0.24242
   4602.00       -0.24352
   4603.00       -0.24528
   4604.00       -0.24746
   4605.00       -0.24969
   4606.00       -0.25149
   4607.00       -0.25240
   4608.00       -0.25196
   4609.00       -0.24993
   4610.00       -0.24615
   4611.00       -0.24078
   4612.00       -0.23408
   4613.00       -0.22655
   4614.00       -0.21874
   4615.00       -0.21124
   4616.00       -0.20455
   4617.00       -0.19897
   4618.00       -0.19467
   4619.00       -0.19149
   4620.00       -0.18918
   4621.00       -0.18731
   4622.00       -0.18538
   4623.00       -0.18295
   4624.00       -0.17968
   4625.00       -0.17531
   4626.00       -0.16984
   4627.00       -0.16340
   4628.00       -0.15620
   4629.00       -0.14862
   4630.00       -0.14103
   4631.00       -0.13372
   4632.00       -0.12703
   4633.00       -0.12108
   4634.00       -0.11593
   4635.00       -0.11151
   4636.00       -0.10768
   4637.00       -0.10427
   4638.00       -0.10108
   4639.00       -0.09798
   4640.00       -0.09485
   4641.00       -0.09167
   4642.00       -0.08845
   4643.00       -0.08526
   4644.00       -0.08220
   4645.00       -0.07938
   4646.00       -0.07691
   4647.00       -0.07487
   4648.00       -0.07333
   4649.00       -0.07232
   4650.00       -0.07188
   4651.00       -0.07198
   4652.00       -0.07259
   4653.00       -0.07365
   4654.00       -0.07509
   4655.00       -0.07682
   4656.00       -0.07876
   4657.00       -0.08080
   4658.00       -0.08287
   4659.00       -0.08492
   4660.00       -0.08690
   4661.00       -0.08881
   4662.00       -0.09065
   4663.00       -0.09244
   4664.00       -0.09417
   4665.00       -0.09587
   4666.00       -0.09753
   4667.00       -0.09916
   4668.00       -0.10076
   4669.00       -0.10234
   4670.00       -0.10394
   4671.00       -0.10562
   4672.00       -0.10742
   4673.00       -0.10941
   4674.00       -0.11164
   4675.00       -0.11415
   4676.00       -0.11693
   4677.00       -0.11994
   4678.00       -0.12310
   4679.00       -0.12625
   4680.00       -0.12924
   4681.00       -0.13191
   4682.00       -0.13411
   4683.00       -0.13573
   4684.00       -0.13673
   4685.00       -0.13713
   4686.00       -0.13702
   4687.00       -0.13654
   4688.00       -0.13589
   4689.00       -0.13526
   4690.00       -0.13483
   4691.00       -0.13473
   4692.00       -0.13505
   4693.00       -0.13578
   4694.00       -0.13687
   4695.00       -0.13821
   4696.00       -0.13964
   4697.00       -0.14101
   4698.00       -0.14217
   4699.00       -0.14302
   4700.00       -0.14351
   4701.00       -0.14367
   4702.00       -0.14356
   4703.00       -0.14328
   4704.00       -0.14292
   4705.00       -0.14258
   4706.00       -0.14228
   4707.00       -0.14203
   4708.00       -0.14174
   4709.00       -0.14131
   4710.00       -0.14057
   4711.00       -0.13936
   4712.00       -0.13754
   4713.00       -0.13497
   4714.00       -0.13161
   4715.00       -0.12747
   4716.00       -0.12260
   4717.00       -0.11715
   4718.00       -0.11129
   4719.00       -0.10518
   4720.00       -0.09899
   4721.00       -0.09287
   4722.00       -0.08693
   4723.00       -0.08123
   4724.00       -0.07573
   4725.00       -0.07036
   4726.00       -0.06506
   4727.00       -0.05972
   4728.00       -0.05425
   4729.00       -0.04859
   4730.00       -0.04273
   4731.00       -0.03670
   4732.00       -0.03062
   4733.00       -0.02459
   4734.00       -0.01879
   4735.00       -0.01340
   4736.00       -0.00858
   4737.00       -0.00449
   4738.00       -0.00123
   4739.00        0.00112
   4740.00        0.00258
   4741.00        0.00319
   4742.00        0.00306
   4743.00        0.00231
   4744.00        0.00107
   4745.00       -0.00053
   4746.00       -0.00240
   4747.00       -0.00445
   4748.00       -0.00665
   4749.00       -0.00896
   4750.00       -0.01136
   4751.00       -0.01382
   4752.00       -0.01631
   4753.00       -0.01878
   4754.00       -0.02116
   4755.00       -0.02337
   4756.00       -0.02532
   4757.00       -0.02693
   4758.00       -0.02813
   4759.00       -0.02890
   4760.00       -0.02922
   4761.00       -0.02914
   4762.00       -0.02868
   4763.00       -0.02794
   4764.00       -0.02697
   4765.00       -0.02584
   4766.00       -0.02460
   4767.00       -0.02327
   4768.00       -0.02188
   4769.00       -0.02040
   4770.00       -0.01884
   4771.00       -0.01719
   4772.00       -0.01545
   4773.00       -0.01363
   4774.00       -0.01172
   4775.00       -0.00974
   4776.00       -0.00768
   4777.00       -0.00554
   4778.00       -0.00331
   4779.00       -0.00093
   4780.00        0.00162
   4781.00        0.00438
   4782.00        0.00739
   4783.00        0.01068
   4784.00        0.01429
   4785.00        0.01824
   4786.00        0.02251
   4787.00        0.02707
   4788.00        0.03191
   4789.00        0.03695
   4790.00        0.04212
   4791.00        0.04736
   4792.00        0.05263
   4793.00        0.05789
   4794.00        0.06311
   4795.00        0.06827
   4796.00        0.07339
   4797.00        0.07849
   4798.00        0.08360
   4799.00        0.08876
   4800.00        0.09399
   4801.00        0.09933
   4802.00        0.10480
   4803.00        0.11042
   4804.00        0.11618
   4805.00        0.12206
   4806.00        0.12804
   4807.00        0.13408
   4808.00        0.14015
   4809.00        0.14619
   4810.00        0.15219
   4811.00        0.15808
   4812.00        0.16388
   4813.00        0.16951
   4814.00        0.17492
   4815.00        0.18009
   4816.00        0.18498
   4817.00        0.18953
   4818.00        0.19371
   4819.00        0.19742
   4820.00        0.20064
   4821.00        0.20333
   4822.00        0.20542
   4823.00        0.20687
   4824.00        0.20764
   4825.00        0.20772
   4826.00        0.20705
   4827.00        0.20565
   4828.00        0.20348
   4829.00        0.20058
   4830.00        0.19693
   4831.00        0.19258
   4832.00        0.18757
   4833.00        0.18198
   4834.00        0.17589
   4835.00        0.16940
   4836.00        0.16263
   4837.00        0.15572
   4838.00        0.14883
   4839.00        0.14216
   4840.00        0.13585
   4841.00        0.13007
   4842.00        0.12497
   4843.00        0.12064
   4844.00        0.11720
   4845.00        0.11466
   4846.00        0.11298
   4847.00        0.11210
   4848.00        0.11184
   4849.00        0.11205
   4850.00        0.11249
   4851.00        0.11295
   4852.00        0.11321
   4853.00        0.11310
   4854.00        0.11249
   4855.00        0.11130
   4856.00        0.10955
   4857.00        0.10726
   4858.00        0.10451
   4859.00        0.10142
   4860.00        0.09809
   4861.00        0.09464
   4862.00        0.09114
   4863.00        0.08765
   4864.00        0.08416
   4865.00        0.08063
   4866.00        0.07698
   4867.00        0.07310
   4868.00        0.06889
   4869.00        0.06424
   4870.00        0.05911
   4871.00        0.05346
   4872.00        0.04732
   4873.00        0.04081
   4874.00        0.03405
   4875.00        0.02718
   4876.00        0.02039
   4877.00        0.01388
   4878.00        0.00782
   4879.00        0.00235
   4880.00       -0.00241
   4881.00       -0.00635
   4882.00       -0.00945
   4883.00       -0.01167
   4884.00       -0.01302
   4885.00       -0.01355
   4886.00       -0.01330
   4887.00       -0.01232
   4888.00       -0.01069
   4889.00       -0.00850
   4890.00       -0.00582
   4891.00       -0.00275
   4892.00        0.00061
   4893.00        0.00414
   4894.00        0.00777
   4895.00        0.01140
   4896.00        0.01492
   4897.00        0.01829
   4898.00        0.02144
   4899.00        0.02433
   4900.00        0.02694
   4901.00        0.02927
   4902.00        0.03132
   4903.00        0.03311
   4904.00        0.03467
   4905.00        0.03601
   4906.00        0.03715
   4907.00        0.03810
   4908.00        0.03882
   4909.00        0.03928
   4910.00        0.03940
   4911.00        0.03912
   4912.00        0.03834
   4913.00        0.03701
   4914.00        0.03507
   4915.00        0.03252
   4916.00        0.02937
   4917.00        0.02571
   4918.00        0.02160
   4919.00        0.01715
   4920.00        0.01249
   4921.00        0.00769
   4922.00        0.00285
   4923.00       -0.00199
   4924.00       -0.00684
   4925.00       -0.01171
   4926.00       -0.01664
   4927.00       -0.02165
   4928.00       -0.02682
   4929.00       -0.03213
   4930.00       -0.03758
   4931.00       -0.04311
   4932.00       -0.04863
   4933.00       -0.05402
   4934.00       -0.05918
   4935.00       -0.06401
   4936.00       -0.06839
   4937.00       -0.07230
   4938.00       -0.07573
   4939.00       -0.07873
   4940.00       -0.08134
   4941.00       -0.08366
   4942.00       -0.08582
   4943.00       -0.08790
   4944.00       -0.09000
   4945.00       -0.09219
   4946.00       -0.09448
   4947.00       -0.09688
   4948.00       -0.09938
   4949.00       -0.10192
   4950.00       -0.10445
   4951.00       -0.10692
   4952.00       -0.10927
   4953.00       -0.11145
   4954.00       -0.11342
   4955.00       -0.11517
   4956.00       -0.11667
   4957.00       -0.11788
   4958.00       -0.11881
   4959.00       -0.11943
   4960.00       -0.11972
   4961.00       -0.11966
   4962.00       -0.11924
   4963.00       -0.11846
   4964.00       -0.11732
   4965.00       -0.11585
   4966.00       -0.11409
   4967.00       -0.11208
   4968.00       -0.10990
   4969.00       -0.10760
   4970.00       -0.10527
   4971.00       -0.10296
   4972.00       -0.10073
   4973.00       -0.09863
   4974.00       -0.09667
   4975.00       -0.09485
   4976.00       -0.09316
   4977.00       -0.09155
   4978.00       -0.08997
   4979.00       -0.08841
   4980.00       -0.08681
   4981.00       -0.08520
   4982.00       -0.08356
   4983.00       -0.08194
   4984.00       -0.08034
   4985.00       -0.07878
   4986.00       -0.07724
   4987.00       -0.07568
   4988.00       -0.07402
   4989.00       -0.07216
   4990.00       -0.06996
   4991.00       -0.06731
   4992.00       -0.06408
   4993.00       -0.06020
   4994.00       -0.05563
   4995.00       -0.05040
   4996.00       -0.04458
   4997.00       -0.03834
   4998.00       -0.03185
   4999.00       -0.02530
   5000.00       -0.01892
   5001.00       -0.01287
   5002.00       -0.00731
   5003.00       -0.00232
   5004.00        0.00207
   5005.00        0.00586
   5006.00        0.00906
   5007.00        0.01173
   5008.00        0.01391
   5009.00        0.01565
   5010.00        0.01697
   5011.00        0.01791
   5012.00        0.01851
   5013.00        0.01881
   5014.00        0.01885
   5015.00        0.01867
   5016.00        0.01829
   5017.00        0.01776
   5018.00        0.01707
   5019.00        0.01625
   5020.00        0.01528
   5021.00        0.01419
   5022.00        0.01299
   5023.00        0.01172
   5024.00        0.01045
   5025.00        0.00926
   5026.00        0.00828
   5027.00        0.00762
   5028.00        0.00739
   5029.00        0.00769
   5030.00        0.00860
   5031.00        0.01014
   5032.00        0.01234
   5033.00        0.01517
   5034.00        0.01857
   5035.00        0.02244
   5036.00        0.02666
   5037.00        0.03112
   5038.00        0.03567
   5039.00        0.04019
   5040.00        0.04457
   5041.00        0.04872
   5042.00        0.05260
   5043.00        0.05616
   5044.00        0.05940
   5045.00        0.06231
   5046.00        0.06493
   5047.00        0.06724
   5048.00        0.06930
   5049.00        0.07112
   5050.00        0.07274
   5051.00        0.07422
   5052.00        0.07563
   5053.00        0.07704
   5054.00        0.07855
   5055.00        0.08026
   5056.00        0.08227
   5057.00        0.08469
   5058.00        0.08757
   5059.00        0.09102
   5060.00        0.09505
   5061.00        0.09969
   5062.00        0.10489
   5063.00        0.11057
   5064.00        0.11665
   5065.00        0.12301
   5066.00        0.12953
   5067.00        0.13613
   5068.00        0.14278
   5069.00        0.14951
   5070.00        0.15633
   5071.00        0.16335
   5072.00        0.17059
   5073.00        0.17816
   5074.00        0.18604
   5075.00        0.19423
   5076.00        0.20266
   5077.00        0.21124
   5078.00        0.21987
   5079.00        0.22850
   5080.00        0.23707
   5081.00        0.24548
   5082.00        0.25366
   5083.00        0.26160
   5084.00        0.26922
   5085.00        0.27648
   5086.00        0.28333
   5087.00        0.28976
   5088.00        0.29570
   5089.00        0.30114
   5090.00        0.30605
   5091.00        0.31043
   5092.00        0.31426
   5093.00        0.31754
   5094.00        0.32024
   5095.00        0.32237
   5096.00        0.32392
   5097.00        0.32489
   5098.00        0.32529
   5099.00        0.32507
   5100.00        0.32423
   5101.00        0.32274
   5102.00        0.32060
   5103.00        0.31782
   5104.00        0.31447
   5105.00        0.31064
   5106.00        0.30654
   5107.00        0.30240
   5108.00        0.29850
   5109.00        0.29512
   5110.00        0.29255
   5111.00        0.29097
   5112.00        0.29046
   5113.00        0.29105
   5114.00        0.29259
   5115.00        0.29491
   5116.00        0.29765
   5117.00        0.30051
   5118.00        0.30309
   5119.00        0.30510
   5120.00        0.30623
   5121.00        0.30631
   5122.00        0.30525
   5123.00        0.30300
   5124.00        0.29968
   5125.00        0.29534
   5126.00        0.29015
   5127.00        0.28427
   5128.00        0.27782
   5129.00        0.27101
   5130.00        0.26391
   5131.00        0.25665
   5132.00        0.24938
   5133.00        0.24225
   5134.00        0.23534
   5135.00        0.22884
   5136.00        0.22290
   5137.00        0.21767
   5138.00        0.21334
   5139.00        0.21003
   5140.00        0.20782
   5141.00        0.20674
   5142.00        0.20673
   5143.00        0.20772
   5144.00        0.20950
   5145.00        0.21195
   5146.00        0.21487
   5147.00        0.21816
   5148.00        0.22172
   5149.00        0.22555
   5150.00        0.22968
   5151.00        0.23416
   5152.00        0.23906
   5153.00        0.24438
   5154.00        0.25010
   5155.00        0.25612
   5156.00        0.26227
   5157.00        0.26830
   5158.00        0.27401
   5159.00        0.27912
   5160.00        0.28343
   5161.00        0.28673
   5162.00        0.28892
   5163.00        0.28998
   5164.00        0.28992
   5165.00        0.28889
   5166.00        0.28705
   5167.00        0.28468
   5168.00        0.28202
   5169.00        0.27932
   5170.00        0.27682
   5171.00        0.27471
   5172.00        0.27306
   5173.00        0.27196
   5174.00        0.27134
   5175.00        0.27117
   5176.00        0.27136
   5177.00        0.27181
   5178.00        0.27249
   5179.00        0.27340
   5180.00        0.27457
   5181.00        0.27608
   5182.00        0.27803
   5183.00        0.28055
   5184.00        0.28374
   5185.00        0.28765
   5186.00        0.29227
   5187.00        0.29754
   5188.00        0.30331
   5189.00        0.30929
   5190.00        0.31525
   5191.00        0.32089
   5192.00        0.32582
   5193.00        0.32979
   5194.00        0.33262
   5195.00        0.33418
   5196.00        0.33445
   5197.00        0.33352
   5198.00        0.33154
   5199.00        0.32871
   5200.00        0.32523
   5201.00        0.32130
   5202.00        0.31708
   5203.00        0.31266
   5204.00        0.30808
   5205.00        0.30333
   5206.00        0.29836
   5207.00        0.29309
   5208.00        0.28746
   5209.00        0.28138
   5210.00        0.27489
   5211.00        0.26803
   5212.00        0.26090
   5213.00        0.25363
   5214.00        0.24645
   5215.00        0.23954
   5216.00        0.23316
   5217.00        0.22752
   5218.00        0.22274
   5219.00        0.21884
   5220.00        0.21577
   5221.00        0.21338
   5222.00        0.21147
   5223.00        0.20981
   5224.00        0.20818
   5225.00        0.20642
   5226.00        0.20443
   5227.00        0.20222
   5228.00        0.19989
   5229.00        0.19760
   5230.00        0.19558
   5231.00        0.19405
   5232.00        0.19320
   5233.00        0.19311
   5234.00        0.19378
   5235.00        0.19505
   5236.00        0.19661
   5237.00        0.19810
   5238.00        0.19911
   5239.00        0.19932
   5240.00        0.19850
   5241.00        0.19660
   5242.00        0.19377
   5243.00        0.19033
   5244.00        0.18670
   5245.00        0.18338
   5246.00        0.18081
   5247.00        0.17927
   5248.00        0.17889
   5249.00        0.17949
   5250.00        0.18075
   5251.00        0.18210
   5252.00        0.18295
   5253.00        0.18267
   5254.00        0.18080
   5255.00        0.17703
   5256.00        0.17136
   5257.00        0.16402
   5258.00        0.15545
   5259.00        0.14627
   5260.00        0.13707
   5261.00        0.12843
   5262.00        0.12079
   5263.00        0.11436
   5264.00        0.10918
   5265.00        0.10508
   5266.00        0.10171
   5267.00        0.09870
   5268.00        0.09564
   5269.00        0.09223
   5270.00        0.08828
   5271.00        0.08379
   5272.00        0.07889
   5273.00        0.07384
   5274.00        0.06894
   5275.00        0.06449
   5276.00        0.06070
   5277.00        0.05767
   5278.00        0.05534
   5279.00        0.05352
   5280.00        0.05191
   5281.00        0.05013
   5282.00        0.04784
   5283.00        0.04473
   5284.00        0.04058
   5285.00        0.03528
   5286.00        0.02889
   5287.00        0.02157
   5288.00        0.01353
   5289.00        0.00506
   5290.00       -0.00361
   5291.00       -0.01230
   5292.00       -0.02080
   5293.00       -0.02911
   5294.00       -0.03725
   5295.00       -0.04527
   5296.00       -0.05324
   5297.00       -0.06122
   5298.00       -0.06924
   5299.00       -0.07727
   5300.00       -0.08519
   5301.00       -0.09284
   5302.00       -0.10003
   5303.00       -0.10657
   5304.00       -0.11224
   5305.00       -0.11686
   5306.00       -0.12037
   5307.00       -0.12266
   5308.00       -0.12375
   5309.00       -0.12368
   5310.00       -0.12254
   5311.00       -0.12047
   5312.00       -0.11761
   5313.00       -0.11412
   5314.00       -0.11019
   5315.00       -0.10597
   5316.00       -0.10162
   5317.00       -0.09724
   5318.00       -0.09297
   5319.00       -0.08891
   5320.00       -0.08512
   5321.00       -0.08173
   5322.00       -0.07876
   5323.00       -0.07629
   5324.00       -0.07436
   5325.00       -0.07299
   5326.00       -0.07214
   5327.00       -0.07175
   5328.00       -0.07166
   5329.00       -0.07169
   5330.00       -0.07159
   5331.00       -0.07114
   5332.00       -0.07015
   5333.00       -0.06853
   5334.00       -0.06633
   5335.00       -0.06366
   5336.00       -0.06079
   5337.00       -0.05804
   5338.00       -0.05574
   5339.00       -0.05417
   5340.00       -0.05352
   5341.00       -0.05383
   5342.00       -0.05505
   5343.00       -0.05699
   5344.00       -0.05939
   5345.00       -0.06199
   5346.00       -0.06453
   5347.00       -0.06682
   5348.00       -0.06870
   5349.00       -0.07011
   5350.00       -0.07101
   5351.00       -0.07145
   5352.00       -0.07150
   5353.00       -0.07129
   5354.00       -0.07097
   5355.00       -0.07072
   5356.00       -0.07071
   5357.00       -0.07112
   5358.00       -0.07205
   5359.00       -0.07351
   5360.00       -0.07542
   5361.00       -0.07754
   5362.00       -0.07957
   5363.00       -0.08114
   5364.00       -0.08184
   5365.00       -0.08138
   5366.00       -0.07954
   5367.00       -0.07628
   5368.00       -0.07172
   5369.00       -0.06617
   5370.00       -0.05998
   5371.00       -0.05356
   5372.00       -0.04733
   5373.00       -0.04158
   5374.00       -0.03652
   5375.00       -0.03219
   5376.00       -0.02850
   5377.00       -0.02523
   5378.00       -0.02212
   5379.00       -0.01889
   5380.00       -0.01527
   5381.00       -0.01104
   5382.00       -0.00611
   5383.00       -0.00054
   5384.00        0.00557
   5385.00        0.01196
   5386.00        0.01837
   5387.00        0.02451
   5388.00        0.03014
   5389.00        0.03510
   5390.00        0.03932
   5391.00        0.04286
   5392.00        0.04587
   5393.00        0.04857
   5394.00        0.05120
   5395.00        0.05398
   5396.00        0.05709
   5397.00        0.06068
   5398.00        0.06483
   5399.00        0.06955
   5400.00        0.07488
   5401.00        0.08076
   5402.00        0.08719
   5403.00        0.09413
   5404.00        0.10153
   5405.00        0.10933
   5406.00        0.11742
   5407.00        0.12580
   5408.00        0.13432
   5409.00        0.14292
   5410.00        0.15151
   5411.00        0.16003
   5412.00        0.16841
   5413.00        0.17667
   5414.00        0.18474
   5415.00        0.19264
   5416.00        0.20038
   5417.00        0.20800
   5418.00        0.21554
   5419.00        0.22305
   5420.00        0.23060
   5421.00        0.23825
   5422.00        0.24607
   5423.00        0.25413
   5424.00        0.26240
   5425.00        0.27092
   5426.00        0.27970
   5427.00        0.28872
   5428.00        0.29791
   5429.00        0.30721
   5430.00        0.31661
   5431.00        0.32603
   5432.00        0.33538
   5433.00        0.34462
   5434.00        0.35365
   5435.00        0.36246
   5436.00        0.37097
   5437.00        0.37917
   5438.00        0.38697
   5439.00        0.39441
   5440.00        0.40149
   5441.00        0.40820
   5442.00        0.41451
   5443.00        0.42044
   5444.00        0.42590
   5445.00        0.43085
   5446.00        0.43528
   5447.00        0.43911
   5448.00        0.44232
   5449.00        0.44490
   5450.00        0.44683
   5451.00        0.44810
   5452.00        0.44872
   5453.00        0.44869
   5454.00        0.44801
   5455.00        0.44669
   5456.00        0.44472
   5457.00        0.44212
   5458.00        0.43890
   5459.00        0.43512
   5460.00        0.43081
   5461.00        0.42608
   5462.00        0.42101
   5463.00        0.41575
   5464.00        0.41039
   5465.00        0.40514
   5466.00        0.40016
   5467.00        0.39567
   5468.00        0.39193
   5469.00        0.38918
   5470.00        0.38764
   5471.00        0.38748
   5472.00        0.38876
   5473.00        0.39149
   5474.00        0.39551
   5475.00        0.40059
   5476.00        0.40637
   5477.00        0.41254
   5478.00        0.41874
   5479.00        0.42463
   5480.00        0.43003
   5481.00        0.43483
   5482.00        0.43900
   5483.00        0.44261
   5484.00        0.44580
   5485.00        0.44867
   5486.00        0.45133
   5487.00        0.45382
   5488.00        0.45610
   5489.00        0.45806
   5490.00        0.45950
   5491.00        0.46019
   5492.00        0.45990
   5493.00        0.45835
   5494.00        0.45542
   5495.00        0.45100
   5496.00        0.44512
   5497.00        0.43787
   5498.00        0.42946
   5499.00        0.42013
   5500.00        0.41018
   5501.00        0.39990
   5502.00        0.38955
   5503.00        0.37936
   5504.00        0.36950
   5505.00        0.36021
   5506.00        0.35155
   5507.00        0.34357
   5508.00        0.33627
   5509.00        0.32965
   5510.00        0.32369
   5511.00        0.31839
   5512.00        0.31381
   5513.00        0.30997
   5514.00        0.30694
   5515.00        0.30474
   5516.00        0.30342
   5517.00        0.30296
   5518.00        0.30339
   5519.00        0.30465
   5520.00        0.30670
   5521.00        0.30947
   5522.00        0.31286
   5523.00        0.31673
   5524.00        0.32096
   5525.00        0.32539
   5526.00        0.32987
   5527.00        0.33419
   5528.00        0.33814
   5529.00        0.34154
   5530.00        0.34418
   5531.00        0.34591
   5532.00        0.34661
   5533.00        0.34614
   5534.00        0.34452
   5535.00        0.34173
   5536.00        0.33786
   5537.00        0.33301
   5538.00        0.32732
   5539.00        0.32092
   5540.00        0.31397
   5541.00        0.30657
   5542.00        0.29879
   5543.00        0.29072
   5544.00        0.28239
   5545.00        0.27383
   5546.00        0.26507
   5547.00        0.25618
   5548.00        0.24711
   5549.00        0.23794
   5550.00        0.22871
   5551.00        0.21945
   5552.00        0.21020
   5553.00        0.20106
   5554.00        0.19201
   5555.00        0.18316
   5556.00        0.17454
   5557.00        0.16628
   5558.00        0.15849
   5559.00        0.15130
   5560.00        0.14483
   5561.00        0.13921
   5562.00        0.13448
   5563.00        0.13068
   5564.00        0.12773
   5565.00        0.12552
   5566.00        0.12386
   5567.00        0.12253
   5568.00        0.12128
   5569.00        0.11991
   5570.00        0.11825
   5571.00        0.11622
   5572.00        0.11382
   5573.00        0.11110
   5574.00        0.10820
   5575.00        0.10523
   5576.00        0.10234
   5577.00        0.09961
   5578.00        0.09709
   5579.00        0.09479
   5580.00        0.09263
   5581.00        0.09051
   5582.00        0.08834
   5583.00        0.08601
   5584.00        0.08346
   5585.00        0.08068
   5586.00        0.07771
   5587.00        0.07463
   5588.00        0.07151
   5589.00        0.06845
   5590.00        0.06544
   5591.00        0.06247
   5592.00        0.05949
   5593.00        0.05643
   5594.00        0.05326
   5595.00        0.04997
   5596.00        0.04663
   5597.00        0.04335
   5598.00        0.04025
   5599.00        0.03747
   5600.00        0.03507
   5601.00        0.03308
   5602.00        0.03148
   5603.00        0.03020
   5604.00        0.02919
   5605.00        0.02840
   5606.00        0.02778
   5607.00        0.02730
   5608.00        0.02694
   5609.00        0.02664
   5610.00        0.02630
   5611.00        0.02580
   5612.00        0.02500
   5613.00        0.02378
   5614.00        0.02208
   5615.00        0.01986
   5616.00        0.01717
   5617.00        0.01412
   5618.00        0.01086
   5619.00        0.00750
   5620.00        0.00413
   5621.00        0.00082
   5622.00       -0.00239
   5623.00       -0.00553
   5624.00       -0.00858
   5625.00       -0.01153
   5626.00       -0.01434
   5627.00       -0.01690
   5628.00       -0.01913
   5629.00       -0.02091
   5630.00       -0.02220
   5631.00       -0.02296
   5632.00       -0.02323
   5633.00       -0.02306
   5634.00       -0.02254
   5635.00       -0.02177
   5636.00       -0.02084
   5637.00       -0.01981
   5638.00       -0.01872
   5639.00       -0.01761
   5640.00       -0.01646
   5641.00       -0.01525
   5642.00       -0.01397
   5643.00       -0.01260
   5644.00       -0.01114
   5645.00       -0.00960
   5646.00       -0.00801
   5647.00       -0.00641
   5648.00       -0.00484
   5649.00       -0.00337
   5650.00       -0.00204
   5651.00       -0.00090
   5652.00       -0.00001
   5653.00        0.00060
   5654.00        0.00089
   5655.00        0.00079
   5656.00        0.00029
   5657.00       -0.00066
   5658.00       -0.00208
   5659.00       -0.00396
   5660.00       -0.00628
   5661.00       -0.00902
   5662.00       -0.01208
   5663.00       -0.01540
   5664.00       -0.01888
   5665.00       -0.02237
   5666.00       -0.02576
   5667.00       -0.02887
   5668.00       -0.03155
   5669.00       -0.03370
   5670.00       -0.03524
   5671.00       -0.03613
   5672.00       -0.03645
   5673.00       -0.03629
   5674.00       -0.03582
   5675.00       -0.03525
   5676.00       -0.03476
   5677.00       -0.03453
   5678.00       -0.03469
   5679.00       -0.03530
   5680.00       -0.03637
   5681.00       -0.03785
   5682.00       -0.03963
   5683.00       -0.04160
   5684.00       -0.04362
   5685.00       -0.04555
   5686.00       -0.04730
   5687.00       -0.04881
   5688.00       -0.05005
   5689.00       -0.05104
   5690.00       -0.05182
   5691.00       -0.05245
   5692.00       -0.05299
   5693.00       -0.05349
   5694.00       -0.05395
   5695.00       -0.05433
   5696.00       -0.05457
   5697.00       -0.05457
   5698.00       -0.05420
   5699.00       -0.05335
   5700.00       -0.05192
   5701.00       -0.04983
   5702.00       -0.04708
   5703.00       -0.04366
   5704.00       -0.03965
   5705.00       -0.03515
   5706.00       -0.03026
   5707.00       -0.02512
   5708.00       -0.01981
   5709.00       -0.01444
   5710.00       -0.00906
   5711.00       -0.00372
   5712.00        0.00156
   5713.00        0.00681
   5714.00        0.01200
   5715.00        0.01710
   5716.00        0.02211
   5717.00        0.02696
   5718.00        0.03153
   5719.00        0.03573
   5720.00        0.03943
   5721.00        0.04255
   5722.00        0.04503
   5723.00        0.04686
   5724.00        0.04808
   5725.00        0.04877
   5726.00        0.04903
   5727.00        0.04897
   5728.00        0.04871
   5729.00        0.04835
   5730.00        0.04799
   5731.00        0.04772
   5732.00        0.04764
   5733.00        0.04782
   5734.00        0.04837
   5735.00        0.04931
   5736.00        0.05071
   5737.00        0.05255
   5738.00        0.05478
   5739.00        0.05733
   5740.00        0.06008
   5741.00        0.06290
   5742.00        0.06566
   5743.00        0.06822
   5744.00        0.07049
   5745.00        0.07237
   5746.00        0.07380
   5747.00        0.07476
   5748.00        0.07524
   5749.00        0.07526
   5750.00        0.07486
   5751.00        0.07409
   5752.00        0.07302
   5753.00        0.07173
   5754.00        0.07028
   5755.00        0.06872
   5756.00        0.06712
   5757.00        0.06549
   5758.00        0.06384
   5759.00        0.06219
   5760.00        0.06051
   5761.00        0.05882
   5762.00        0.05711
   5763.00        0.05542
   5764.00        0.05380
   5765.00        0.05229
   5766.00        0.05094
   5767.00        0.04980
   5768.00        0.04889
   5769.00        0.04825
   5770.00        0.04789
   5771.00        0.04780
   5772.00        0.04797
   5773.00        0.04836
   5774.00        0.04891
   5775.00        0.04957
   5776.00        0.05029
   5777.00        0.05100
   5778.00        0.05168
   5779.00        0.05232
   5780.00        0.05293
   5781.00        0.05352
   5782.00        0.05415
   5783.00        0.05484
   5784.00        0.05562
   5785.00        0.05651
   5786.00        0.05748
   5787.00        0.05851
   5788.00        0.05957
   5789.00        0.06059
   5790.00        0.06154
   5791.00        0.06238
   5792.00        0.06308
   5793.00        0.06365
   5794.00        0.06410
   5795.00        0.06448
   5796.00        0.06485
   5797.00        0.06528
   5798.00        0.06586
   5799.00        0.06670
   5800.00        0.06789
   5801.00        0.06949
   5802.00        0.07156
   5803.00        0.07412
   5804.00        0.07712
   5805.00        0.08051
   5806.00        0.08418
   5807.00        0.08801
   5808.00        0.09185
   5809.00        0.09558
   5810.00        0.09909
   5811.00        0.10230
   5812.00        0.10518
   5813.00        0.10772
   5814.00        0.10995
   5815.00        0.11188
   5816.00        0.11355
   5817.00        0.11496
   5818.00        0.11612
   5819.00        0.11699
   5820.00        0.11750
   5821.00        0.11760
   5822.00        0.11719
   5823.00        0.11622
   5824.00        0.11460
   5825.00        0.11232
   5826.00        0.10937
   5827.00        0.10578
   5828.00        0.10162
   5829.00        0.09700
   5830.00        0.09200
   5831.00        0.08674
   5832.00        0.08130
   5833.00        0.07579
   5834.00        0.07028
   5835.00        0.06482
   5836.00        0.05945
   5837.00        0.05425
   5838.00        0.04928
   5839.00        0.04460
   5840.00        0.04033
   5841.00        0.03656
   5842.00        0.03343
   5843.00        0.03104
   5844.00        0.02950
   5845.00        0.02884
   5846.00        0.02911
   5847.00        0.03026
   5848.00        0.03216
   5849.00        0.03464
   5850.00        0.03751
   5851.00        0.04054
   5852.00        0.04352
   5853.00        0.04625
   5854.00        0.04856
   5855.00        0.05036
   5856.00        0.05156
   5857.00        0.05218
   5858.00        0.05221
   5859.00        0.05173
   5860.00        0.05078
   5861.00        0.04946
   5862.00        0.04782
   5863.00        0.04592
   5864.00        0.04380
   5865.00        0.04150
   5866.00        0.03909
   5867.00        0.03659
   5868.00        0.03408
   5869.00        0.03160
   5870.00        0.02924
   5871.00        0.02705
   5872.00        0.02513
   5873.00        0.02353
   5874.00        0.02233
   5875.00        0.02158
   5876.00        0.02136
   5877.00        0.02173
   5878.00        0.02273
   5879.00        0.02444
   5880.00        0.02687
   5881.00        0.03009
   5882.00        0.03412
   5883.00        0.03900
   5884.00        0.04470
   5885.00        0.05117
   5886.00        0.05837
   5887.00        0.06614
   5888.00        0.07435
   5889.00        0.08277
   5890.00        0.09119
   5891.00        0.09940
   5892.00        0.10717
   5893.00        0.11431
   5894.00        0.12067
   5895.00        0.12614
   5896.00        0.13067
   5897.00        0.13422
   5898.00        0.13682
   5899.00        0.13852
   5900.00        0.13936
   5901.00        0.13941
   5902.00        0.13872
   5903.00        0.13733
   5904.00        0.13528
   5905.00        0.13260
   5906.00        0.12935
   5907.00        0.12560
   5908.00        0.12144
   5909.00        0.11700
   5910.00        0.11241
   5911.00        0.10786
   5912.00        0.10353
   5913.00        0.09957
   5914.00        0.09619
   5915.00        0.09353
   5916.00        0.09169
   5917.00        0.09074
   5918.00        0.09073
   5919.00        0.09162
   5920.00        0.09334
   5921.00        0.09577
   5922.00        0.09874
   5923.00        0.10206
   5924.00        0.10548
   5925.00        0.10876
   5926.00        0.11166
   5927.00        0.11394
   5928.00        0.11541
   5929.00        0.11593
   5930.00        0.11539
   5931.00        0.11380
   5932.00        0.11120
   5933.00        0.10773
   5934.00        0.10350
   5935.00        0.09876
   5936.00        0.09371
   5937.00        0.08858
   5938.00        0.08358
   5939.00        0.07889
   5940.00        0.07462
   5941.00        0.07087
   5942.00        0.06764
   5943.00        0.06491
   5944.00        0.06258
   5945.00        0.06052
   5946.00        0.05861
   5947.00        0.05669
   5948.00        0.05467
   5949.00        0.05247
   5950.00        0.05008
   5951.00        0.04755
   5952.00        0.04498
   5953.00        0.04254
   5954.00        0.04040
   5955.00        0.03875
   5956.00        0.03771
   5957.00        0.03743
   5958.00        0.03790
   5959.00        0.03915
   5960.00        0.04109
   5961.00        0.04359
   5962.00        0.04649
   5963.00        0.04962
   5964.00        0.05280
   5965.00        0.05587
   5966.00        0.05869
   5967.00        0.06112
   5968.00        0.06311
   5969.00        0.06461
   5970.00        0.06560
   5971.00        0.06609
   5972.00        0.06610
   5973.00        0.06568
   5974.00        0.06486
   5975.00        0.06369
   5976.00        0.06222
   5977.00        0.06052
   5978.00        0.05862
   5979.00        0.05658
   5980.00        0.05447
   5981.00        0.05234
   5982.00        0.05024
   5983.00        0.04822
   5984.00        0.04633
   5985.00        0.04459
   5986.00        0.04302
   5987.00        0.04159
   5988.00        0.04029
   5989.00        0.03906
   5990.00        0.03788
   5991.00        0.03667
   5992.00        0.03539
   5993.00        0.03401
   5994.00        0.03248
   5995.00        0.03079
   5996.00        0.02894
   5997.00        0.02696
   5998.00        0.02487
   5999.00        0.02272
   6000.00        0.02057
   6001.00        0.01844
   6002.00        0.01641
   6003.00        0.01449
   6004.00        0.01273
   6005.00        0.01116
   6006.00        0.00981
   6007.00        0.00871
   6008.00        0.00790
   6009.00        0.00738
   6010.00        0.00718
   6011.00        0.00729
   6012.00        0.00772
   6013.00        0.00846
   6014.00        0.00945
   6015.00        0.01063
   6016.00        0.01194
   6017.00        0.01327
   6018.00        0.01452
   6019.00        0.01558
   6020.00        0.01635
   6021.00        0.01675
   6022.00        0.01672
   6023.00        0.01625
   6024.00        0.01533
   6025.00        0.01401
   6026.00        0.01234
   6027.00        0.01044
   6028.00        0.00839
   6029.00        0.00630
   6030.00        0.00429
   6031.00        0.00241
   6032.00        0.00077
   6033.00       -0.00060
   6034.00       -0.00163
   6035.00       -0.00232
   6036.00       -0.00262
   6037.00       -0.00252
   6038.00       -0.00201
   6039.00       -0.00108
   6040.00        0.00028
   6041.00        0.00207
   6042.00        0.00428
   6043.00        0.00691
   6044.00        0.00990
   6045.00        0.01323
   6046.00        0.01683
   6047.00        0.02062
   6048.00        0.02452
   6049.00        0.02840
   6050.00        0.03220
   6051.00        0.03581
   6052.00        0.03912
   6053.00        0.04208
   6054.00        0.04464
   6055.00        0.04675
   6056.00        0.04839
   6057.00        0.04961
   6058.00        0.05040
   6059.00        0.05083
   6060.00        0.05092
   6061.00        0.05074
   6062.00        0.05034
   6063.00        0.04977
   6064.00        0.04909
   6065.00        0.04834
   6066.00        0.04758
   6067.00        0.04686
   6068.00        0.04621
   6069.00        0.04569
   6070.00        0.04532
   6071.00        0.04513
   6072.00        0.04514
   6073.00        0.04534
   6074.00        0.04573
   6075.00        0.04628
   6076.00        0.04697
   6077.00        0.04776
   6078.00        0.04862
   6079.00        0.04952
   6080.00        0.05046
   6081.00        0.05142
   6082.00        0.05241
   6083.00        0.05344
   6084.00        0.05452
   6085.00        0.05565
   6086.00        0.05682
   6087.00        0.05801
   6088.00        0.05918
   6089.00        0.06029
   6090.00        0.06127
   6091.00        0.06209
   6092.00        0.06273
   6093.00        0.06318
   6094.00        0.06347
   6095.00        0.06365
   6096.00        0.06380
   6097.00        0.06400
   6098.00        0.06434
   6099.00        0.06489
   6100.00        0.06569
   6101.00        0.06676
   6102.00        0.06806
   6103.00        0.06954
   6104.00        0.07113
   6105.00        0.07274
   6106.00        0.07428
   6107.00        0.07567
   6108.00        0.07684
   6109.00        0.07779
   6110.00        0.07849
   6111.00        0.07899
   6112.00        0.07931
   6113.00        0.07950
   6114.00        0.07959
   6115.00        0.07961
   6116.00        0.07956
   6117.00        0.07943
   6118.00        0.07919
   6119.00        0.07880
   6120.00        0.07820
   6121.00        0.07736
   6122.00        0.07627
   6123.00        0.07492
   6124.00        0.07334
   6125.00        0.07158
   6126.00        0.06972
   6127.00        0.06782
   6128.00        0.06598
   6129.00        0.06427
   6130.00        0.06278
   6131.00        0.06155
   6132.00        0.06064
   6133.00        0.06009
   6134.00        0.05990
   6135.00        0.06009
   6136.00        0.06063
   6137.00        0.06151
   6138.00        0.06268
   6139.00        0.06407
   6140.00        0.06564
   6141.00        0.06729
   6142.00        0.06894
   6143.00        0.07049
   6144.00        0.07185
   6145.00        0.07296
   6146.00        0.07372
   6147.00        0.07407
   6148.00        0.07396
   6149.00        0.07337
   6150.00        0.07227
   6151.00        0.07070
   6152.00        0.06868
   6153.00        0.06624
   6154.00        0.06342
   6155.00        0.06026
   6156.00        0.05680
   6157.00        0.05305
   6158.00        0.04906
   6159.00        0.04484
   6160.00        0.04041
   6161.00        0.03577
   6162.00        0.03097
   6163.00        0.02604
   6164.00        0.02105
   6165.00        0.01603
   6166.00        0.01103
   6167.00        0.00613
   6168.00        0.00135
   6169.00       -0.00327
   6170.00       -0.00773
   6171.00       -0.01202
   6172.00       -0.01615
   6173.00       -0.02019
   6174.00       -0.02420
   6175.00       -0.02822
   6176.00       -0.03235
   6177.00       -0.03663
   6178.00       -0.04113
   6179.00       -0.04586
   6180.00       -0.05087
   6181.00       -0.05611
   6182.00       -0.06158
   6183.00       -0.06718
   6184.00       -0.07289
   6185.00       -0.07863
   6186.00       -0.08433
   6187.00       -0.08995
   6188.00       -0.09543
   6189.00       -0.10073
   6190.00       -0.10585
   6191.00       -0.11075
   6192.00       -0.11540
   6193.00       -0.11982
   6194.00       -0.12395
   6195.00       -0.12778
   6196.00       -0.13132
   6197.00       -0.13451
   6198.00       -0.13735
   6199.00       -0.13985
   6200.00       -0.14200
   6201.00       -0.14383
   6202.00       -0.14538
   6203.00       -0.14669
   6204.00       -0.14781
   6205.00       -0.14882
   6206.00       -0.14980
   6207.00       -0.15082
   6208.00       -0.15197
   6209.00       -0.15331
   6210.00       -0.15490
   6211.00       -0.15677
   6212.00       -0.15894
   6213.00       -0.16139
   6214.00       -0.16406
   6215.00       -0.16691
   6216.00       -0.16984
   6217.00       -0.17279
   6218.00       -0.17567
   6219.00       -0.17843
   6220.00       -0.18102
   6221.00       -0.18340
   6222.00       -0.18559
   6223.00       -0.18761
   6224.00       -0.18949
   6225.00       -0.19130
   6226.00       -0.19306
   6227.00       -0.19484
   6228.00       -0.19665
   6229.00       -0.19849
   6230.00       -0.20034
   6231.00       -0.20214
   6232.00       -0.20382
   6233.00       -0.20527
   6234.00       -0.20640
   6235.00       -0.20712
   6236.00       -0.20735
   6237.00       -0.20707
   6238.00       -0.20626
   6239.00       -0.20497
   6240.00       -0.20325
   6241.00       -0.20121
   6242.00       -0.19898
   6243.00       -0.19668
   6244.00       -0.19445
   6245.00       -0.19240
   6246.00       -0.19061
   6247.00       -0.18910
   6248.00       -0.18788
   6249.00       -0.18693
   6250.00       -0.18619
   6251.00       -0.18560
   6252.00       -0.18513
   6253.00       -0.18475
   6254.00       -0.18446
   6255.00       -0.18426
   6256.00       -0.18419
   6257.00       -0.18425
   6258.00       -0.18443
   6259.00       -0.18473
   6260.00       -0.18508
   6261.00       -0.18545
   6262.00       -0.18579
   6263.00       -0.18604
   6264.00       -0.18618
   6265.00       -0.18618
   6266.00       -0.18602
   6267.00       -0.18570
   6268.00       -0.18519
   6269.00       -0.18447
   6270.00       -0.18355
   6271.00       -0.18242
   6272.00       -0.18110
   6273.00       -0.17960
   6274.00       -0.17796
   6275.00       -0.17622
   6276.00       -0.17440
   6277.00       -0.17257
   6278.00       -0.17075
   6279.00       -0.16896
   6280.00       -0.16720
   6281.00       -0.16546
   6282.00       -0.16374
   6283.00       -0.16197
   6284.00       -0.16014
   6285.00       -0.15818
   6286.00       -0.15605
   6287.00       -0.15370
   6288.00       -0.15109
   6289.00       -0.14816
   6290.00       -0.14492
   6291.00       -0.14133
   6292.00       -0.13740
   6293.00       -0.13316
   6294.00       -0.12865
   6295.00       -0.12392
   6296.00       -0.11902
   6297.00       -0.11401
   6298.00       -0.10896
   6299.00       -0.10388
   6300.00       -0.09882
   6301.00       -0.09381
   6302.00       -0.08887
   6303.00       -0.08399
   6304.00       -0.07917
   6305.00       -0.07439
   6306.00       -0.06962
   6307.00       -0.06483
   6308.00       -0.05996
   6309.00       -0.05496
   6310.00       -0.04981
   6311.00       -0.04443
   6312.00       -0.03878
   6313.00       -0.03287
   6314.00       -0.02667
   6315.00       -0.02023
   6316.00       -0.01356
   6317.00       -0.00672
   6318.00        0.00020
   6319.00        0.00714
   6320.00        0.01402
   6321.00        0.02074
   6322.00        0.02722
   6323.00        0.03336
   6324.00        0.03912
   6325.00        0.04443
   6326.00        0.04926
   6327.00        0.05362
   6328.00        0.05746
   6329.00        0.06080
   6330.00        0.06365
   6331.00        0.06603
   6332.00        0.06795
   6333.00        0.06944
   6334.00        0.07055
   6335.00        0.07132
   6336.00        0.07184
   6337.00        0.07222
   6338.00        0.07260
   6339.00        0.07311
   6340.00        0.07388
   6341.00        0.07504
   6342.00        0.07668
   6343.00        0.07882
   6344.00        0.08149
   6345.00        0.08461
   6346.00        0.08813
   6347.00        0.09193
   6348.00        0.09591
   6349.00        0.09998
   6350.00        0.10408
   6351.00        0.10817
   6352.00        0.11221
   6353.00        0.11624
   6354.00        0.12022
   6355.00        0.12422
   6356.00        0.12821
   6357.00        0.13220
   6358.00        0.13612
   6359.00        0.13994
   6360.00        0.14357
   6361.00        0.14692
   6362.00        0.14990
   6363.00        0.15243
   6364.00        0.15447
   6365.00        0.15596
   6366.00        0.15692
   6367.00        0.15737
   6368.00        0.15740
   6369.00        0.15707
   6370.00        0.15650
   6371.00        0.15580
   6372.00        0.15509
   6373.00        0.15447
   6374.00        0.15404
   6375.00        0.15390
   6376.00        0.15411
   6377.00        0.15474
   6378.00        0.15582
   6379.00        0.15736
   6380.00        0.15940
   6381.00        0.16189
   6382.00        0.16485
   6383.00        0.16821
   6384.00        0.17197
   6385.00        0.17606
   6386.00        0.18043
   6387.00        0.18505
   6388.00        0.18987
   6389.00        0.19484
   6390.00        0.19992
   6391.00        0.20505
   6392.00        0.21019
   6393.00        0.21528
   6394.00        0.22025
   6395.00        0.22502
   6396.00        0.22951
   6397.00        0.23365
   6398.00        0.23734
   6399.00        0.24050
   6400.00        0.24308
   6401.00        0.24501
   6402.00        0.24627
   6403.00        0.24686
   6404.00        0.24678
   6405.00        0.24607
   6406.00        0.24478
   6407.00        0.24295
   6408.00        0.24064
   6409.00        0.23791
   6410.00        0.23479
   6411.00        0.23135
   6412.00        0.22764
   6413.00        0.22370
   6414.00        0.21958
   6415.00        0.21533
   6416.00        0.21098
   6417.00        0.20658
   6418.00        0.20220
   6419.00        0.19788
   6420.00        0.19365
   6421.00        0.18960
   6422.00        0.18575
   6423.00        0.18210
   6424.00        0.17869
   6425.00        0.17552
   6426.00        0.17259
   6427.00        0.16988
   6428.00        0.16735
   6429.00        0.16497
   6430.00        0.16266
   6431.00        0.16036
   6432.00        0.15800
   6433.00        0.15550
   6434.00        0.15280
   6435.00        0.14984
   6436.00        0.14658
   6437.00        0.14305
   6438.00        0.13923
   6439.00        0.13516
   6440.00        0.13090
   6441.00        0.12648
   6442.00        0.12192
   6443.00        0.11726
   6444.00        0.11247
   6445.00        0.10755
   6446.00        0.10244
   6447.00        0.09708
   6448.00        0.09148
   6449.00        0.08563
   6450.00        0.07956
   6451.00        0.07335
   6452.00        0.06711
   6453.00        0.06102
   6454.00        0.05522
   6455.00        0.04990
   6456.00        0.04521
   6457.00        0.04133
   6458.00        0.03834
   6459.00        0.03633
   6460.00        0.03521
   6461.00        0.03486
   6462.00        0.03504
   6463.00        0.03542
   6464.00        0.03565
   6465.00        0.03540
   6466.00        0.03442
   6467.00        0.03253
   6468.00        0.02974
   6469.00        0.02624
   6470.00        0.02224
   6471.00        0.01815
   6472.00        0.01433
   6473.00        0.01115
   6474.00        0.00886
   6475.00        0.00756
   6476.00        0.00719
   6477.00        0.00755
   6478.00        0.00828
   6479.00        0.00895
   6480.00        0.00914
   6481.00        0.00848
   6482.00        0.00669
   6483.00        0.00367
   6484.00       -0.00047
   6485.00       -0.00555
   6486.00       -0.01121
   6487.00       -0.01707
   6488.00       -0.02279
   6489.00       -0.02802
   6490.00       -0.03253
   6491.00       -0.03625
   6492.00       -0.03920
   6493.00       -0.04147
   6494.00       -0.04326
   6495.00       -0.04479
   6496.00       -0.04626
   6497.00       -0.04787
   6498.00       -0.04976
   6499.00       -0.05199
   6500.00       -0.05458
   6501.00       -0.05751
   6502.00       -0.06069
   6503.00       -0.06407
   6504.00       -0.06753
   6505.00       -0.07102
   6506.00       -0.07447
   6507.00       -0.07784
   6508.00       -0.08110
   6509.00       -0.08425
   6510.00       -0.08730
   6511.00       -0.09027
   6512.00       -0.09316
   6513.00       -0.09603
   6514.00       -0.09891
   6515.00       -0.10185
   6516.00       -0.10490
   6517.00       -0.10811
   6518.00       -0.11150
   6519.00       -0.11506
   6520.00       -0.11874
   6521.00       -0.12244
   6522.00       -0.12601
   6523.00       -0.12926
   6524.00       -0.13199
   6525.00       -0.13403
   6526.00       -0.13522
   6527.00       -0.13550
   6528.00       -0.13488
   6529.00       -0.13346
   6530.00       -0.13142
   6531.00       -0.12900
   6532.00       -0.12648
   6533.00       -0.12416
   6534.00       -0.12235
   6535.00       -0.12135
   6536.00       -0.12134
   6537.00       -0.12251
   6538.00       -0.12489
   6539.00       -0.12847
   6540.00       -0.13308
   6541.00       -0.13846
   6542.00       -0.14429
   6543.00       -0.15019
   6544.00       -0.15579
   6545.00       -0.16077
   6546.00       -0.16492
   6547.00       -0.16816
   6548.00       -0.17056
   6549.00       -0.17229
   6550.00       -0.17366
   6551.00       -0.17500
   6552.00       -0.17661
   6553.00       -0.17876
   6554.00       -0.18154
   6555.00       -0.18496
   6556.00       -0.18886
   6557.00       -0.19296
   6558.00       -0.19692
   6559.00       -0.20038
   6560.00       -0.20302
   6561.00       -0.20464
   6562.00       -0.20508
   6563.00       -0.20441
   6564.00       -0.20276
   6565.00       -0.20038
   6566.00       -0.19756
   6567.00       -0.19463
   6568.00       -0.19188
   6569.00       -0.18957
   6570.00       -0.18789
   6571.00       -0.18691
   6572.00       -0.18668
   6573.00       -0.18713
   6574.00       -0.18818
   6575.00       -0.18968
   6576.00       -0.19151
   6577.00       -0.19354
   6578.00       -0.19567
   6579.00       -0.19781
   6580.00       -0.19990
   6581.00       -0.20190
   6582.00       -0.20376
   6583.00       -0.20547
   6584.00       -0.20699
   6585.00       -0.20829
   6586.00       -0.20935
   6587.00       -0.21015
   6588.00       -0.21068
   6589.00       -0.21090
   6590.00       -0.21081
   6591.00       -0.21035
   6592.00       -0.20951
   6593.00       -0.20823
   6594.00       -0.20647
   6595.00       -0.20415
   6596.00       -0.20124
   6597.00       -0.19766
   6598.00       -0.19343
   6599.00       -0.18850
   6600.00       -0.18290
   6601.00       -0.17669
   6602.00       -0.17000
   6603.00       -0.16297
   6604.00       -0.15576
   6605.00       -0.14854
   6606.00       -0.14154
   6607.00       -0.13488
   6608.00       -0.12873
   6609.00       -0.12313
   6610.00       -0.11812
   6611.00       -0.11365
   6612.00       -0.10973
   6613.00       -0.10621
   6614.00       -0.10299
   6615.00       -0.09995
   6616.00       -0.09701
   6617.00       -0.09410
   6618.00       -0.09117
   6619.00       -0.08826
   6620.00       -0.08536
   6621.00       -0.08253
   6622.00       -0.07982
   6623.00       -0.07728
   6624.00       -0.07492
   6625.00       -0.07276
   6626.00       -0.07074
   6627.00       -0.06882
   6628.00       -0.06689
   6629.00       -0.06483
   6630.00       -0.06249
   6631.00       -0.05977
   6632.00       -0.05653
   6633.00       -0.05271
   6634.00       -0.04828
   6635.00       -0.04327
   6636.00       -0.03773
   6637.00       -0.03182
   6638.00       -0.02565
   6639.00       -0.01942
   6640.00       -0.01326
   6641.00       -0.00731
   6642.00       -0.00162
   6643.00        0.00373
   6644.00        0.00880
   6645.00        0.01361
   6646.00        0.01827
   6647.00        0.02287
   6648.00        0.02751
   6649.00        0.03227
   6650.00        0.03720
   6651.00        0.04234
   6652.00        0.04766
   6653.00        0.05307
   6654.00        0.05850
   6655.00        0.06383
   6656.00        0.06894
   6657.00        0.07371
   6658.00        0.07806
   6659.00        0.08193
   6660.00        0.08529
   6661.00        0.08814
   6662.00        0.09050
   6663.00        0.09244
   6664.00        0.09405
   6665.00        0.09542
   6666.00        0.09666
   6667.00        0.09791
   6668.00        0.09926
   6669.00        0.10081
   6670.00        0.10264
   6671.00        0.10476
   6672.00        0.10718
   6673.00        0.10987
   6674.00        0.11276
   6675.00        0.11578
   6676.00        0.11885
   6677.00        0.12192
   6678.00        0.12496
   6679.00        0.12795
   6680.00        0.13093
   6681.00        0.13392
   6682.00        0.13695
   6683.00        0.14008
   6684.00        0.14333
   6685.00        0.14677
   6686.00        0.15041
   6687.00        0.15430
   6688.00        0.15843
   6689.00        0.16284
   6690.00        0.16750
   6691.00        0.17244
   6692.00        0.17762
   6693.00        0.18303
   6694.00        0.18864
   6695.00        0.19443
   6696.00        0.20036
   6697.00        0.20642
   6698.00        0.21259
   6699.00        0.21878
   6700.00        0.22492
   6701.00        0.23094
   6702.00        0.23670
   6703.00        0.24208
   6704.00        0.24697
   6705.00        0.25124
   6706.00        0.25476
   6707.00        0.25747
   6708.00        0.25935
   6709.00        0.26037
   6710.00        0.26058
   6711.00        0.26003
   6712.00        0.25880
   6713.00        0.25696
   6714.00        0.25457
   6715.00        0.25171
   6716.00        0.24843
   6717.00        0.24481
   6718.00        0.24090
   6719.00        0.23677
   6720.00        0.23247
   6721.00        0.22807
   6722.00        0.22365
   6723.00        0.21928
   6724.00        0.21502
   6725.00        0.21094
   6726.00        0.20711
   6727.00        0.20363
   6728.00        0.20053
   6729.00        0.19786
   6730.00        0.19565
   6731.00        0.19390
   6732.00        0.19257
   6733.00        0.19163
   6734.00        0.19101
   6735.00        0.19063
   6736.00        0.19039
   6737.00        0.19019
   6738.00        0.18994
   6739.00        0.18955
   6740.00        0.18896
   6741.00        0.18810
   6742.00        0.18696
   6743.00        0.18550
   6744.00        0.18372
   6745.00        0.18167
   6746.00        0.17938
   6747.00        0.17693
   6748.00        0.17440
   6749.00        0.17186
   6750.00        0.16940
   6751.00        0.16708
   6752.00        0.16494
   6753.00        0.16300
   6754.00        0.16122
   6755.00        0.15957
   6756.00        0.15793
   6757.00        0.15616
   6758.00        0.15407
   6759.00        0.15149
   6760.00        0.14828
   6761.00        0.14432
   6762.00        0.13958
   6763.00        0.13412
   6764.00        0.12811
   6765.00        0.12171
   6766.00        0.11524
   6767.00        0.10901
   6768.00        0.10330
   6769.00        0.09829
   6770.00        0.09416
   6771.00        0.09089
   6772.00        0.08836
   6773.00        0.08639
   6774.00        0.08468
   6775.00        0.08294
   6776.00        0.08090
   6777.00        0.07836
   6778.00        0.07525
   6779.00        0.07161
   6780.00        0.06761
   6781.00        0.06349
   6782.00        0.05952
   6783.00        0.05601
   6784.00        0.05321
   6785.00        0.05127
   6786.00        0.05031
   6787.00        0.05027
   6788.00        0.05104
   6789.00        0.05241
   6790.00        0.05418
   6791.00        0.05611
   6792.00        0.05797
   6793.00        0.05959
   6794.00        0.06085
   6795.00        0.06171
   6796.00        0.06217
   6797.00        0.06230
   6798.00        0.06221
   6799.00        0.06201
   6800.00        0.06183
   6801.00        0.06177
   6802.00        0.06189
   6803.00        0.06221
   6804.00        0.06272
   6805.00        0.06338
   6806.00        0.06411
   6807.00        0.06482
   6808.00        0.06543
   6809.00        0.06586
   6810.00        0.06602
   6811.00        0.06589
   6812.00        0.06542
   6813.00        0.06463
   6814.00        0.06354
   6815.00        0.06220
   6816.00        0.06069
   6817.00        0.05909
   6818.00        0.05748
   6819.00        0.05596
   6820.00        0.05457
   6821.00        0.05337
   6822.00        0.05237
   6823.00        0.05155
   6824.00        0.05087
   6825.00        0.05026
   6826.00        0.04963
   6827.00        0.04889
   6828.00        0.04790
   6829.00        0.04660
   6830.00        0.04488
   6831.00        0.04270
   6832.00        0.04001
   6833.00        0.03682
   6834.00        0.03320
   6835.00        0.02918
   6836.00        0.02488
   6837.00        0.02039
   6838.00        0.01581
   6839.00        0.01124
   6840.00        0.00673
   6841.00        0.00230
   6842.00       -0.00206
   6843.00       -0.00633
   6844.00       -0.01062
   6845.00       -0.01495
   6846.00       -0.01938
   6847.00       -0.02395
   6848.00       -0.02867
   6849.00       -0.03354
   6850.00       -0.03851
   6851.00       -0.04351
   6852.00       -0.04845
   6853.00       -0.05326
   6854.00       -0.05788
   6855.00       -0.06224
   6856.00       -0.06635
   6857.00       -0.07020
   6858.00       -0.07382
   6859.00       -0.07723
   6860.00       -0.08047
   6861.00       -0.08355
   6862.00       -0.08650
   6863.00       -0.08933
   6864.00       -0.09206
   6865.00       -0.09472
   6866.00       -0.09736
   6867.00       -0.10002
   6868.00       -0.10277
   6869.00       -0.10567
   6870.00       -0.10877
   6871.00       -0.11210
   6872.00       -0.11565
   6873.00       -0.11939
   6874.00       -0.12325
   6875.00       -0.12715
   6876.00       -0.13102
   6877.00       -0.13474
   6878.00       -0.13821
   6879.00       -0.14137
   6880.00       -0.14410
   6881.00       -0.14638
   6882.00       -0.14811
   6883.00       -0.14929
   6884.00       -0.14986
   6885.00       -0.14982
   6886.00       -0.14916
   6887.00       -0.14790
   6888.00       -0.14604
   6889.00       -0.14365
   6890.00       -0.14078
   6891.00       -0.13749
   6892.00       -0.13387
   6893.00       -0.12999
   6894.00       -0.12593
   6895.00       -0.12177
   6896.00       -0.11754
   6897.00       -0.11328
   6898.00       -0.10901
   6899.00       -0.10471
   6900.00       -0.10041
   6901.00       -0.09612
   6902.00       -0.09184
   6903.00       -0.08763
   6904.00       -0.08356
   6905.00       -0.07964
   6906.00       -0.07596
   6907.00       -0.07253
   6908.00       -0.06938
   6909.00       -0.06652
   6910.00       -0.06393
   6911.00       -0.06157
   6912.00       -0.05938
   6913.00       -0.05728
   6914.00       -0.05515
   6915.00       -0.05291
   6916.00       -0.05043
   6917.00       -0.04767
   6918.00       -0.04460
   6919.00       -0.04125
   6920.00       -0.03773
   6921.00       -0.03418
   6922.00       -0.03079
   6923.00       -0.02774
   6924.00       -0.02520
   6925.00       -0.02329
   6926.00       -0.02208
   6927.00       -0.02157
   6928.00       -0.02172
   6929.00       -0.02244
   6930.00       -0.02366
   6931.00       -0.02529
   6932.00       -0.02727
   6933.00       -0.02956
   6934.00       -0.03212
   6935.00       -0.03497
   6936.00       -0.03808
   6937.00       -0.04147
   6938.00       -0.04514
   6939.00       -0.04909
   6940.00       -0.05336
   6941.00       -0.05791
   6942.00       -0.06276
   6943.00       -0.06787
   6944.00       -0.07319
   6945.00       -0.07864
   6946.00       -0.08412
   6947.00       -0.08950
   6948.00       -0.09465
   6949.00       -0.09947
   6950.00       -0.10383
   6951.00       -0.10772
   6952.00       -0.11108
   6953.00       -0.11394
   6954.00       -0.11632
   6955.00       -0.11827
   6956.00       -0.11983
   6957.00       -0.12104
   6958.00       -0.12191
   6959.00       -0.12243
   6960.00       -0.12258
   6961.00       -0.12232
   6962.00       -0.12158
   6963.00       -0.12033
   6964.00       -0.11851
   6965.00       -0.11611
   6966.00       -0.11313
   6967.00       -0.10961
   6968.00       -0.10565
   6969.00       -0.10134
   6970.00       -0.09683
   6971.00       -0.09228
   6972.00       -0.08787
   6973.00       -0.08372
   6974.00       -0.07995
   6975.00       -0.07662
   6976.00       -0.07374
   6977.00       -0.07127
   6978.00       -0.06914
   6979.00       -0.06726
   6980.00       -0.06550
   6981.00       -0.06376
   6982.00       -0.06193
   6983.00       -0.05996
   6984.00       -0.05774
   6985.00       -0.05525
   6986.00       -0.05244
   6987.00       -0.04929
   6988.00       -0.04580
   6989.00       -0.04193
   6990.00       -0.03773
   6991.00       -0.03323
   6992.00       -0.02845
   6993.00       -0.02348
   6994.00       -0.01836
   6995.00       -0.01319
   6996.00       -0.00804
   6997.00       -0.00302
   6998.00        0.00180
   6999.00        0.00632
   7000.00        0.01046
   7001.00        0.01417
   7002.00        0.01740
   7003.00        0.02012
   7004.00        0.02235
   7005.00        0.02409
   7006.00        0.02539
   7007.00        0.02625
   7008.00        0.02669
   7009.00        0.02673
   7010.00        0.02635
   7011.00        0.02556
   7012.00        0.02438
   7013.00        0.02282
   7014.00        0.02093
   7015.00        0.01876
   7016.00        0.01639
   7017.00        0.01390
   7018.00        0.01136
   7019.00        0.00883
   7020.00        0.00637
   7021.00        0.00404
   7022.00        0.00188
   7023.00       -0.00002
   7024.00       -0.00160
   7025.00       -0.00277
   7026.00       -0.00349
   7027.00       -0.00370
   7028.00       -0.00339
   7029.00       -0.00257
   7030.00       -0.00130
   7031.00        0.00036
   7032.00        0.00230
   7033.00        0.00444
   7034.00        0.00668
   7035.00        0.00894
   7036.00        0.01116
   7037.00        0.01328
   7038.00        0.01527
   7039.00        0.01710
   7040.00        0.01875
   7041.00        0.02021
   7042.00        0.02146
   7043.00        0.02248
   7044.00        0.02326
   7045.00        0.02379
   7046.00        0.02406
   7047.00        0.02409
   7048.00        0.02388
   7049.00        0.02347
   7050.00        0.02289
   7051.00        0.02218
   7052.00        0.02137
   7053.00        0.02049
   7054.00        0.01957
   7055.00        0.01859
   7056.00        0.01757
   7057.00        0.01650
   7058.00        0.01539
   7059.00        0.01427
   7060.00        0.01319
   7061.00        0.01224
   7062.00        0.01149
   7063.00        0.01102
   7064.00        0.01090
   7065.00        0.01117
   7066.00        0.01179
   7067.00        0.01272
   7068.00        0.01383
   7069.00        0.01497
   7070.00        0.01597
   7071.00        0.01666
   7072.00        0.01689
   7073.00        0.01657
   7074.00        0.01564
   7075.00        0.01410
   7076.00        0.01200
   7077.00        0.00942
   7078.00        0.00643
   7079.00        0.00312
   7080.00       -0.00044
   7081.00       -0.00417
   7082.00       -0.00806
   7083.00       -0.01202
   7084.00       -0.01602
   7085.00       -0.02000
   7086.00       -0.02389
   7087.00       -0.02764
   7088.00       -0.03116
   7089.00       -0.03440
   7090.00       -0.03730
   7091.00       -0.03980
   7092.00       -0.04184
   7093.00       -0.04340
   7094.00       -0.04444
   7095.00       -0.04497
   7096.00       -0.04499
   7097.00       -0.04455
   7098.00       -0.04367
   7099.00       -0.04244
   7100.00       -0.04091
   7101.00       -0.03917
   7102.00       -0.03727
   7103.00       -0.03531
   7104.00       -0.03335
   7105.00       -0.03147
   7106.00       -0.02971
   7107.00       -0.02812
   7108.00       -0.02673
   7109.00       -0.02553
   7110.00       -0.02451
   7111.00       -0.02365
   7112.00       -0.02291
   7113.00       -0.02227
   7114.00       -0.02169
   7115.00       -0.02117
   7116.00       -0.02070
   7117.00       -0.02027
   7118.00       -0.01988
   7119.00       -0.01950
   7120.00       -0.01913
   7121.00       -0.01874
   7122.00       -0.01828
   7123.00       -0.01776
   7124.00       -0.01715
   7125.00       -0.01648
   7126.00       -0.01575
   7127.00       -0.01503
   7128.00       -0.01436
   7129.00       -0.01381
   7130.00       -0.01343
   7131.00       -0.01327
   7132.00       -0.01336
   7133.00       -0.01373
   7134.00       -0.01436
   7135.00       -0.01523
   7136.00       -0.01632
   7137.00       -0.01759
   7138.00       -0.01899
   7139.00       -0.02050
   7140.00       -0.02210
   7141.00       -0.02380
   7142.00       -0.02560
   7143.00       -0.02757
   7144.00       -0.02973
   7145.00       -0.03216
   7146.00       -0.03493
   7147.00       -0.03807
   7148.00       -0.04166
   7149.00       -0.04573
   7150.00       -0.05024
   7151.00       -0.05518
   7152.00       -0.06050
   7153.00       -0.06606
   7154.00       -0.07177
   7155.00       -0.07749
   7156.00       -0.08311
   7157.00       -0.08850
   7158.00       -0.09354
   7159.00       -0.09817
   7160.00       -0.10233
   7161.00       -0.10600
   7162.00       -0.10916
   7163.00       -0.11186
   7164.00       -0.11411
   7165.00       -0.11594
   7166.00       -0.11737
   7167.00       -0.11844
   7168.00       -0.11919
   7169.00       -0.11963
   7170.00       -0.11978
   7171.00       -0.11969
   7172.00       -0.11938
   7173.00       -0.11892
   7174.00       -0.11837
   7175.00       -0.11782
   7176.00       -0.11735
   7177.00       -0.11706
   7178.00       -0.11703
   7179.00       -0.11732
   7180.00       -0.11796
   7181.00       -0.11894
   7182.00       -0.12022
   7183.00       -0.12171
   7184.00       -0.12328
   7185.00       -0.12475
   7186.00       -0.12590
   7187.00       -0.12652
   7188.00       -0.12642
   7189.00       -0.12542
   7190.00       -0.12339
   7191.00       -0.12030
   7192.00       -0.11619
   7193.00       -0.11119
   7194.00       -0.10548
   7195.00       -0.09935
   7196.00       -0.09303
   7197.00       -0.08684
   7198.00       -0.08100
   7199.00       -0.07573
   7200.00       -0.07112
   7201.00       -0.06726
   7202.00       -0.06407
   7203.00       -0.06143
   7204.00       -0.05912
   7205.00       -0.05690
   7206.00       -0.05451
   7207.00       -0.05168
   7208.00       -0.04822
   7209.00       -0.04396
   7210.00       -0.03886
   7211.00       -0.03292
   7212.00       -0.02627
   7213.00       -0.01907
   7214.00       -0.01160
   7215.00       -0.00413
   7216.00        0.00310
   7217.00        0.00979
   7218.00        0.01574
   7219.00        0.02074
   7220.00        0.02467
   7221.00        0.02748
   7222.00        0.02909
   7223.00        0.02952
   7224.00        0.02879
   7225.00        0.02699
   7226.00        0.02417
   7227.00        0.02041
   7228.00        0.01580
   7229.00        0.01046
   7230.00        0.00448
   7231.00       -0.00204
   7232.00       -0.00897
   7233.00       -0.01615
   7234.00       -0.02347
   7235.00       -0.03077
   7236.00       -0.03793
   7237.00       -0.04485
   7238.00       -0.05150
   7239.00       -0.05776
   7240.00       -0.06360
   7241.00       -0.06901
   7242.00       -0.07395
   7243.00       -0.07844
   7244.00       -0.08247
   7245.00       -0.08607
   7246.00       -0.08929
   7247.00       -0.09216
   7248.00       -0.09474
   7249.00       -0.09706
   7250.00       -0.09918
   7251.00       -0.10106
   7252.00       -0.10269
   7253.00       -0.10401
   7254.00       -0.10494
   7255.00       -0.10541
   7256.00       -0.10538
   7257.00       -0.10483
   7258.00       -0.10376
   7259.00       -0.10225
   7260.00       -0.10038
   7261.00       -0.09829
   7262.00       -0.09610
   7263.00       -0.09396
   7264.00       -0.09199
   7265.00       -0.09029
   7266.00       -0.08895
   7267.00       -0.08803
   7268.00       -0.08757
   7269.00       -0.08759
   7270.00       -0.08811
   7271.00       -0.08911
   7272.00       -0.09061
   7273.00       -0.09252
   7274.00       -0.09478
   7275.00       -0.09726
   7276.00       -0.09979
   7277.00       -0.10218
   7278.00       -0.10419
   7279.00       -0.10561
   7280.00       -0.10624
   7281.00       -0.10592
   7282.00       -0.10455
   7283.00       -0.10212
   7284.00       -0.09865
   7285.00       -0.09430
   7286.00       -0.08922
   7287.00       -0.08366
   7288.00       -0.07781
   7289.00       -0.07185
   7290.00       -0.06596
   7291.00       -0.06020
   7292.00       -0.05460
   7293.00       -0.04914
   7294.00       -0.04372
   7295.00       -0.03828
   7296.00       -0.03270
   7297.00       -0.02695
   7298.00       -0.02097
   7299.00       -0.01478
   7300.00       -0.00849
   7301.00       -0.00222
   7302.00        0.00380
   7303.00        0.00938
   7304.00        0.01426
   7305.00        0.01829
   7306.00        0.02129
   7307.00        0.02316
   7308.00        0.02388
   7309.00        0.02346
   7310.00        0.02199
   7311.00        0.01960
   7312.00        0.01647
   7313.00        0.01275
   7314.00        0.00861
   7315.00        0.00421
   7316.00       -0.00033
   7317.00       -0.00484
   7318.00       -0.00926
   7319.00       -0.01345
   7320.00       -0.01733
   7321.00       -0.02079
   7322.00       -0.02376
   7323.00       -0.02619
   7324.00       -0.02801
   7325.00       -0.02921
   7326.00       -0.02981
   7327.00       -0.02983
   7328.00       -0.02933
   7329.00       -0.02836
   7330.00       -0.02698
   7331.00       -0.02526
   7332.00       -0.02324
   7333.00       -0.02098
   7334.00       -0.01853
   7335.00       -0.01594
   7336.00       -0.01327
   7337.00       -0.01058
   7338.00       -0.00796
   7339.00       -0.00548
   7340.00       -0.00330
   7341.00       -0.00150
   7342.00       -0.00024
   7343.00        0.00034
   7344.00        0.00014
   7345.00       -0.00093
   7346.00       -0.00296
   7347.00       -0.00596
   7348.00       -0.00990
   7349.00       -0.01470
   7350.00       -0.02025
   7351.00       -0.02639
   7352.00       -0.03288
   7353.00       -0.03952
   7354.00       -0.04601
   7355.00       -0.05214
   7356.00       -0.05766
   7357.00       -0.06234
   7358.00       -0.06599
   7359.00       -0.06849
   7360.00       -0.06979
   7361.00       -0.06990
   7362.00       -0.06894
   7363.00       -0.06701
   7364.00       -0.06437
   7365.00       -0.06123
   7366.00       -0.05783
   7367.00       -0.05440
   7368.00       -0.05115
   7369.00       -0.04821
   7370.00       -0.04564
   7371.00       -0.04345
   7372.00       -0.04155
   7373.00       -0.03982
   7374.00       -0.03812
   7375.00       -0.03627
   7376.00       -0.03414
   7377.00       -0.03162
   7378.00       -0.02867
   7379.00       -0.02530
   7380.00       -0.02158
   7381.00       -0.01766
   7382.00       -0.01367
   7383.00       -0.00981
   7384.00       -0.00629
   7385.00       -0.00327
   7386.00       -0.00087
   7387.00        0.00078
   7388.00        0.00168
   7389.00        0.00184
   7390.00        0.00133
   7391.00        0.00028
   7392.00       -0.00119
   7393.00       -0.00289
   7394.00       -0.00465
   7395.00       -0.00629
   7396.00       -0.00766
   7397.00       -0.00861
   7398.00       -0.00904
   7399.00       -0.00890
   7400.00       -0.00814
   7401.00       -0.00679
   7402.00       -0.00489
   7403.00       -0.00255
   7404.00        0.00012
   7405.00        0.00300
   7406.00        0.00596
   7407.00        0.00889
   7408.00        0.01167
   7409.00        0.01424
   7410.00        0.01652
   7411.00        0.01849
   7412.00        0.02012
   7413.00        0.02142
   7414.00        0.02239
   7415.00        0.02304
   7416.00        0.02337
   7417.00        0.02341
   7418.00        0.02314
   7419.00        0.02258
   7420.00        0.02173
   7421.00        0.02061
   7422.00        0.01924
   7423.00        0.01761
   7424.00        0.01578
   7425.00        0.01374
   7426.00        0.01155
   7427.00        0.00923
   7428.00        0.00683
   7429.00        0.00438
   7430.00        0.00194
   7431.00       -0.00044
   7432.00       -0.00273
   7433.00       -0.00491
   7434.00       -0.00697
   7435.00       -0.00896
   7436.00       -0.01095
   7437.00       -0.01304
   7438.00       -0.01537
   7439.00       -0.01807
   7440.00       -0.02126
   7441.00       -0.02507
   7442.00       -0.02955
   7443.00       -0.03471
   7444.00       -0.04052
   7445.00       -0.04686
   7446.00       -0.05354
   7447.00       -0.06040
   7448.00       -0.06729
   7449.00       -0.07397
   7450.00       -0.08033
   7451.00       -0.08626
   7452.00       -0.09175
   7453.00       -0.09684
   7454.00       -0.10156
   7455.00       -0.10603
   7456.00       -0.11041
   7457.00       -0.11479
   7458.00       -0.11929
   7459.00       -0.12398
   7460.00       -0.12890
   7461.00       -0.13404
   7462.00       -0.13938
   7463.00       -0.14486
   7464.00       -0.15038
   7465.00       -0.15587
   7466.00       -0.16124
   7467.00       -0.16642
   7468.00       -0.17137
   7469.00       -0.17610
   7470.00       -0.18059
   7471.00       -0.18486
   7472.00       -0.18889
   7473.00       -0.19269
   7474.00       -0.19625
   7475.00       -0.19953
   7476.00       -0.20250
   7477.00       -0.20511
   7478.00       -0.20732
   7479.00       -0.20908
   7480.00       -0.21039
   7481.00       -0.21118
   7482.00       -0.21148
   7483.00       -0.21127
   7484.00       -0.21055
   7485.00       -0.20931
   7486.00       -0.20755
   7487.00       -0.20527
   7488.00       -0.20241
   7489.00       -0.19900
   7490.00       -0.19503
   7491.00       -0.19051
   7492.00       -0.18546
   7493.00       -0.17994
   7494.00       -0.17401
   7495.00       -0.16775
   7496.00       -0.16127
   7497.00       -0.15465
   7498.00       -0.14801
   7499.00       -0.14140
   7500.00       -0.13489
   7501.00       -0.12852
   7502.00       -0.12234
   7503.00       -0.11639
   7504.00       -0.11073
   7505.00       -0.10544
   7506.00       -0.10064
   7507.00       -0.09649
   7508.00       -0.09313
   7509.00       -0.09073
   7510.00       -0.08943
   7511.00       -0.08935
   7512.00       -0.09052
   7513.00       -0.09293
   7514.00       -0.09650
   7515.00       -0.10112
   7516.00       -0.10659
   7517.00       -0.11275
   7518.00       -0.11938
   7519.00       -0.12627
   7520.00       -0.13328
   7521.00       -0.14027
   7522.00       -0.14717
   7523.00       -0.15396
   7524.00       -0.16060
   7525.00       -0.16707
   7526.00       -0.17340
   7527.00       -0.17952
   7528.00       -0.18541
   7529.00       -0.19101
   7530.00       -0.19627
   7531.00       -0.20115
   7532.00       -0.20559
   7533.00       -0.20958
   7534.00       -0.21308
   7535.00       -0.21612
   7536.00       -0.21876
   7537.00       -0.22109
   7538.00       -0.22323
   7539.00       -0.22529
   7540.00       -0.22739
   7541.00       -0.22964
   7542.00       -0.23208
   7543.00       -0.23475
   7544.00       -0.23761
   7545.00       -0.24062
   7546.00       -0.24372
   7547.00       -0.24688
   7548.00       -0.25006
   7549.00       -0.25327
   7550.00       -0.25653
   7551.00       -0.25987
   7552.00       -0.26331
   7553.00       -0.26685
   7554.00       -0.27048
   7555.00       -0.27415
   7556.00       -0.27777
   7557.00       -0.28122
   7558.00       -0.28438
   7559.00       -0.28714
   7560.00       -0.28940
   7561.00       -0.29107
   7562.00       -0.29213
   7563.00       -0.29253
   7564.00       -0.29228
   7565.00       -0.29140
   7566.00       -0.28989
   7567.00       -0.28780
   7568.00       -0.28512
   7569.00       -0.28189
   7570.00       -0.27811
   7571.00       -0.27380
   7572.00       -0.26897
   7573.00       -0.26361
   7574.00       -0.25774
   7575.00       -0.25136
   7576.00       -0.24448
   7577.00       -0.23711
   7578.00       -0.22927
   7579.00       -0.22100
   7580.00       -0.21234
   7581.00       -0.20338
   7582.00       -0.19420
   7583.00       -0.18486
   7584.00       -0.17548
   7585.00       -0.16612
   7586.00       -0.15692
   7587.00       -0.14794
   7588.00       -0.13927
   7589.00       -0.13106
   7590.00       -0.12331
   7591.00       -0.11607
   7592.00       -0.10935
   7593.00       -0.10313
   7594.00       -0.09734
   7595.00       -0.09188
   7596.00       -0.08664
   7597.00       -0.08150
   7598.00       -0.07634
   7599.00       -0.07109
   7600.00       -0.06569
   7601.00       -0.06010
   7602.00       -0.05433
   7603.00       -0.04840
   7604.00       -0.04233
   7605.00       -0.03616
   7606.00       -0.02996
   7607.00       -0.02378
   7608.00       -0.01768
   7609.00       -0.01170
   7610.00       -0.00589
   7611.00       -0.00028
   7612.00        0.00511
   7613.00        0.01022
   7614.00        0.01506
   7615.00        0.01962
   7616.00        0.02388
   7617.00        0.02786
   7618.00        0.03154
   7619.00        0.03495
   7620.00        0.03809
   7621.00        0.04098
   7622.00        0.04363
   7623.00        0.04605
   7624.00        0.04825
   7625.00        0.05024
   7626.00        0.05203
   7627.00        0.05364
   7628.00        0.05508
   7629.00        0.05638
   7630.00        0.05757
   7631.00        0.05866
   7632.00        0.05969
   7633.00        0.06069
   7634.00        0.06168
   7635.00        0.06265
   7636.00        0.06360
   7637.00        0.06451
   7638.00        0.06535
   7639.00        0.06610
   7640.00        0.06677
   7641.00        0.06736
   7642.00        0.06788
   7643.00        0.06838
   7644.00        0.06888
   7645.00        0.06945
   7646.00        0.07011
   7647.00        0.07090
   7648.00        0.07186
   7649.00        0.07300
   7650.00        0.07432
   7651.00        0.07579
   7652.00        0.07739
   7653.00        0.07907
   7654.00        0.08077
   7655.00        0.08244
   7656.00        0.08404
   7657.00        0.08557
   7658.00        0.08704
   7659.00        0.08848
   7660.00        0.08995
   7661.00        0.09152
   7662.00        0.09324
   7663.00        0.09521
   7664.00        0.09748
   7665.00        0.10015
   7666.00        0.10322
   7667.00        0.10679
   7668.00        0.11088
   7669.00        0.11548
   7670.00        0.12059
   7671.00        0.12613
   7672.00        0.13209
   7673.00        0.13831
   7674.00        0.14469
   7675.00        0.15110
   7676.00        0.15735
   7677.00        0.16330
   7678.00        0.16881
   7679.00        0.17374
   7680.00        0.17796
   7681.00        0.18137
   7682.00        0.18389
   7683.00        0.18545
   7684.00        0.18601
   7685.00        0.18556
   7686.00        0.18410
   7687.00        0.18164
   7688.00        0.17822
   7689.00        0.17388
   7690.00        0.16870
   7691.00        0.16276
   7692.00        0.15617
   7693.00        0.14905
   7694.00        0.14151
   7695.00        0.13368
   7696.00        0.12569
   7697.00        0.11767
   7698.00        0.10971
   7699.00        0.10190
   7700.00        0.09432
   7701.00        0.08706
   7702.00        0.08018
   7703.00        0.07375
   7704.00        0.06779
   7705.00        0.06236
   7706.00        0.05748
   7707.00        0.05317
   7708.00        0.04938
   7709.00        0.04614
   7710.00        0.04337
   7711.00        0.04106
   7712.00        0.03912
   7713.00        0.03751
   7714.00        0.03614
   7715.00        0.03498
   7716.00        0.03395
   7717.00        0.03302
   7718.00        0.03214
   7719.00        0.03129
   7720.00        0.03042
   7721.00        0.02953
   7722.00        0.02857
   7723.00        0.02750
   7724.00        0.02628
   7725.00        0.02486
   7726.00        0.02315
   7727.00        0.02111
   7728.00        0.01872
   7729.00        0.01595
   7730.00        0.01282
   7731.00        0.00940
   7732.00        0.00574
   7733.00        0.00195
   7734.00       -0.00190
   7735.00       -0.00569
   7736.00       -0.00936
   7737.00       -0.01284
   7738.00       -0.01607
   7739.00       -0.01902
   7740.00       -0.02169
   7741.00       -0.02407
   7742.00       -0.02617
   7743.00       -0.02798
   7744.00       -0.02949
   7745.00       -0.03069
   7746.00       -0.03154
   7747.00       -0.03201
   7748.00       -0.03211
   7749.00       -0.03182
   7750.00       -0.03119
   7751.00       -0.03027
   7752.00       -0.02917
   7753.00       -0.02798
   7754.00       -0.02683
   7755.00       -0.02581
   7756.00       -0.02503
   7757.00       -0.02457
   7758.00       -0.02448
   7759.00       -0.02480
   7760.00       -0.02555
   7761.00       -0.02672
   7762.00       -0.02827
   7763.00       -0.03016
   7764.00       -0.03235
   7765.00       -0.03475
   7766.00       -0.03736
   7767.00       -0.04012
   7768.00       -0.04302
   7769.00       -0.04608
   7770.00       -0.04929
   7771.00       -0.05269
   7772.00       -0.05630
   7773.00       -0.06014
   7774.00       -0.06422
   7775.00       -0.06856
   7776.00       -0.07318
   7777.00       -0.07808
   7778.00       -0.08323
   7779.00       -0.08862
   7780.00       -0.09423
   7781.00       -0.09998
   7782.00       -0.10583
   7783.00       -0.11170
   7784.00       -0.11752
   7785.00       -0.12322
   7786.00       -0.12877
   7787.00       -0.13409
   7788.00       -0.13917
   7789.00       -0.14402
   7790.00       -0.14861
   7791.00       -0.15299
   7792.00       -0.15717
   7793.00       -0.16120
   7794.00       -0.16505
   7795.00       -0.16872
   7796.00       -0.17216
   7797.00       -0.17527
   7798.00       -0.17801
   7799.00       -0.18031
   7800.00       -0.18209
   7801.00       -0.18336
   7802.00       -0.18412
   7803.00       -0.18443
   7804.00       -0.18433
   7805.00       -0.18391
   7806.00       -0.18322
   7807.00       -0.18232
   7808.00       -0.18128
   7809.00       -0.18015
   7810.00       -0.17900
   7811.00       -0.17790
   7812.00       -0.17690
   7813.00       -0.17608
   7814.00       -0.17545
   7815.00       -0.17501
   7816.00       -0.17471
   7817.00       -0.17448
   7818.00       -0.17427
   7819.00       -0.17402
   7820.00       -0.17372
   7821.00       -0.17341
   7822.00       -0.17315
   7823.00       -0.17303
   7824.00       -0.17315
   7825.00       -0.17357
   7826.00       -0.17430
   7827.00       -0.17536
   7828.00       -0.17670
   7829.00       -0.17829
   7830.00       -0.18011
   7831.00       -0.18212
   7832.00       -0.18434
   7833.00       -0.18676
   7834.00       -0.18939
   7835.00       -0.19222
   7836.00       -0.19523
   7837.00       -0.19833
   7838.00       -0.20142
   7839.00       -0.20437
   7840.00       -0.20703
   7841.00       -0.20927
   7842.00       -0.21101
   7843.00       -0.21219
   7844.00       -0.21280
   7845.00       -0.21286
   7846.00       -0.21245
   7847.00       -0.21166
   7848.00       -0.21060
   7849.00       -0.20938
   7850.00       -0.20811
   7851.00       -0.20691
   7852.00       -0.20585
   7853.00       -0.20497
   7854.00       -0.20431
   7855.00       -0.20382
   7856.00       -0.20344
   7857.00       -0.20309
   7858.00       -0.20268
   7859.00       -0.20216
   7860.00       -0.20148
   7861.00       -0.20067
   7862.00       -0.19974
   7863.00       -0.19877
   7864.00       -0.19780
   7865.00       -0.19687
   7866.00       -0.19598
   7867.00       -0.19510
   7868.00       -0.19417
   7869.00       -0.19312
   7870.00       -0.19188
   7871.00       -0.19037
   7872.00       -0.18858
   7873.00       -0.18645
   7874.00       -0.18399
   7875.00       -0.18124
   7876.00       -0.17822
   7877.00       -0.17500
   7878.00       -0.17167
   7879.00       -0.16832
   7880.00       -0.16505
   7881.00       -0.16196
   7882.00       -0.15912
   7883.00       -0.15662
   7884.00       -0.15450
   7885.00       -0.15276
   7886.00       -0.15138
   7887.00       -0.15031
   7888.00       -0.14947
   7889.00       -0.14878
   7890.00       -0.14818
   7891.00       -0.14758
   7892.00       -0.14694
   7893.00       -0.14622
   7894.00       -0.14537
   7895.00       -0.14437
   7896.00       -0.14318
   7897.00       -0.14177
   7898.00       -0.14014
   7899.00       -0.13829
   7900.00       -0.13625
   7901.00       -0.13407
   7902.00       -0.13182
   7903.00       -0.12955
   7904.00       -0.12734
   7905.00       -0.12523
   7906.00       -0.12326
   7907.00       -0.12148
   7908.00       -0.11989
   7909.00       -0.11852
   7910.00       -0.11738
   7911.00       -0.11650
   7912.00       -0.11591
   7913.00       -0.11563
   7914.00       -0.11570
   7915.00       -0.11613
   7916.00       -0.11693
   7917.00       -0.11810
   7918.00       -0.11963
   7919.00       -0.12150
   7920.00       -0.12364
   7921.00       -0.12603
   7922.00       -0.12861
   7923.00       -0.13133
   7924.00       -0.13413
   7925.00       -0.13699
   7926.00       -0.13985
   7927.00       -0.14267
   7928.00       -0.14545
   7929.00       -0.14813
   7930.00       -0.15068
   7931.00       -0.15306
   7932.00       -0.15524
   7933.00       -0.15718
   7934.00       -0.15884
   7935.00       -0.16017
   7936.00       -0.16114
   7937.00       -0.16173
   7938.00       -0.16192
   7939.00       -0.16172
   7940.00       -0.16113
   7941.00       -0.16021
   7942.00       -0.15898
   7943.00       -0.15752
   7944.00       -0.15586
   7945.00       -0.15410
   7946.00       -0.15227
   7947.00       -0.15041
   7948.00       -0.14856
   7949.00       -0.14672
   7950.00       -0.14490
   7951.00       -0.14308
   7952.00       -0.14128
   7953.00       -0.13950
   7954.00       -0.13775
   7955.00       -0.13604
   7956.00       -0.13443
   7957.00       -0.13296
   7958.00       -0.13164
   7959.00       -0.13051
   7960.00       -0.12956
   7961.00       -0.12877
   7962.00       -0.12809
   7963.00       -0.12744
   7964.00       -0.12676
   7965.00       -0.12593
   7966.00       -0.12487
   7967.00       -0.12352
   7968.00       -0.12180
   7969.00       -0.11969
   7970.00       -0.11715
   7971.00       -0.11422
   7972.00       -0.11089
   7973.00       -0.10720
   7974.00       -0.10318
   7975.00       -0.09886
   7976.00       -0.09427
   7977.00       -0.08946
   7978.00       -0.08450
   7979.00       -0.07940
   7980.00       -0.07425
   7981.00       -0.06914
   7982.00       -0.06413
   7983.00       -0.05931
   7984.00       -0.05473
   7985.00       -0.05049
   7986.00       -0.04665
   7987.00       -0.04327
   7988.00       -0.04035
   7989.00       -0.03789
   7990.00       -0.03589
   7991.00       -0.03429
   7992.00       -0.03304
   7993.00       -0.03207
   7994.00       -0.03135
   7995.00       -0.03081
   7996.00       -0.03042
   7997.00       -0.03014
   7998.00       -0.02995
   7999.00       -0.02980
   8000.00       -0.02966
   8001.00       -0.02950
   8002.00       -0.02930
   8003.00       -0.02902
   8004.00       -0.02866
   8005.00       -0.02822
   8006.00       -0.02772
   8007.00       -0.02718
   8008.00       -0.02662
   8009.00       -0.02607
   8010.00       -0.02552
   8011.00       -0.02496
   8012.00       -0.02437
   8013.00       -0.02370
   8014.00       -0.02292
   8015.00       -0.02199
   8016.00       -0.02088
   8017.00       -0.01960
   8018.00       -0.01814
   8019.00       -0.01654
   8020.00       -0.01484
   8021.00       -0.01308
   8022.00       -0.01129
   8023.00       -0.00951
   8024.00       -0.00777
   8025.00       -0.00607
   8026.00       -0.00441
   8027.00       -0.00280
   8028.00       -0.00121
   8029.00        0.00038
   8030.00        0.00198
   8031.00        0.00361
   8032.00        0.00526
   8033.00        0.00690
   8034.00        0.00850
   8035.00        0.00998
   8036.00        0.01126
   8037.00        0.01227
   8038.00        0.01293
   8039.00        0.01316
   8040.00        0.01294
   8041.00        0.01222
   8042.00        0.01102
   8043.00        0.00933
   8044.00        0.00720
   8045.00        0.00467
   8046.00        0.00177
   8047.00       -0.00145
   8048.00       -0.00493
   8049.00       -0.00866
   8050.00       -0.01262
   8051.00       -0.01677
   8052.00       -0.02110
   8053.00       -0.02561
   8054.00       -0.03026
   8055.00       -0.03502
   8056.00       -0.03981
   8057.00       -0.04460
   8058.00       -0.04929
   8059.00       -0.05381
   8060.00       -0.05807
   8061.00       -0.06200
   8062.00       -0.06552
   8063.00       -0.06856
   8064.00       -0.07108
   8065.00       -0.07301
   8066.00       -0.07435
   8067.00       -0.07510
   8068.00       -0.07530
   8069.00       -0.07499
   8070.00       -0.07428
   8071.00       -0.07323
   8072.00       -0.07196
   8073.00       -0.07056
   8074.00       -0.06912
   8075.00       -0.06773
   8076.00       -0.06641
   8077.00       -0.06523
   8078.00       -0.06419
   8079.00       -0.06331
   8080.00       -0.06258
   8081.00       -0.06202
   8082.00       -0.06161
   8083.00       -0.06135
   8084.00       -0.06123
   8085.00       -0.06124
   8086.00       -0.06135
   8087.00       -0.06152
   8088.00       -0.06170
   8089.00       -0.06186
   8090.00       -0.06193
   8091.00       -0.06187
   8092.00       -0.06166
   8093.00       -0.06126
   8094.00       -0.06066
   8095.00       -0.05985
   8096.00       -0.05882
   8097.00       -0.05758
   8098.00       -0.05612
   8099.00       -0.05443
   8100.00       -0.05251
   8101.00       -0.05036
   8102.00       -0.04797
   8103.00       -0.04537
   8104.00       -0.04254
   8105.00       -0.03953
   8106.00       -0.03633
   8107.00       -0.03296
   8108.00       -0.02941
   8109.00       -0.02571
   8110.00       -0.02184
   8111.00       -0.01779
   8112.00       -0.01361
   8113.00       -0.00928
   8114.00       -0.00481
   8115.00       -0.00024
   8116.00        0.00440
   8117.00        0.00912
   8118.00        0.01387
   8119.00        0.01864
   8120.00        0.02340
   8121.00        0.02809
   8122.00        0.03266
   8123.00        0.03708
   8124.00        0.04130
   8125.00        0.04526
   8126.00        0.04889
   8127.00        0.05214
   8128.00        0.05495
   8129.00        0.05729
   8130.00        0.05912
   8131.00        0.06042
   8132.00        0.06117
   8133.00        0.06138
   8134.00        0.06105
   8135.00        0.06021
   8136.00        0.05887
   8137.00        0.05709
   8138.00        0.05488
   8139.00        0.05229
   8140.00        0.04934
   8141.00        0.04609
   8142.00        0.04254
   8143.00        0.03876
   8144.00        0.03477
   8145.00        0.03064
   8146.00        0.02641
   8147.00        0.02214
   8148.00        0.01790
   8149.00        0.01374
   8150.00        0.00972
   8151.00        0.00590
   8152.00        0.00232
   8153.00       -0.00098
   8154.00       -0.00397
   8155.00       -0.00663
   8156.00       -0.00896
   8157.00       -0.01093
   8158.00       -0.01255
   8159.00       -0.01382
   8160.00       -0.01475
   8161.00       -0.01537
   8162.00       -0.01574
   8163.00       -0.01589
   8164.00       -0.01589
   8165.00       -0.01580
   8166.00       -0.01567
   8167.00       -0.01557
   8168.00       -0.01553
   8169.00       -0.01556
   8170.00       -0.01567
   8171.00       -0.01583
   8172.00       -0.01603
   8173.00       -0.01621
   8174.00       -0.01633
   8175.00       -0.01637
   8176.00       -0.01628
   8177.00       -0.01604
   8178.00       -0.01563
   8179.00       -0.01505
   8180.00       -0.01430
   8181.00       -0.01338
   8182.00       -0.01232
   8183.00       -0.01114
   8184.00       -0.00985
   8185.00       -0.00850
   8186.00       -0.00711
   8187.00       -0.00570
   8188.00       -0.00428
   8189.00       -0.00285
   8190.00       -0.00138
   8191.00        0.00016
   8192.00        0.00184
   8193.00        0.00371
   8194.00        0.00586
   8195.00        0.00836
   8196.00        0.01122
   8197.00        0.01451
   8198.00        0.01812
   8199.00        0.02205
   8200.00        0.02618
   8201.00        0.03042
   8202.00        0.03462
   8203.00        0.03869
   8204.00        0.04246
   8205.00        0.04590
   8206.00        0.04891
   8207.00        0.05152
   8208.00        0.05375
   8209.00        0.05568
   8210.00        0.05741
   8211.00        0.05902
   8212.00        0.06062
   8213.00        0.06226
   8214.00        0.06396
   8215.00        0.06571
   8216.00        0.06747
   8217.00        0.06915
   8218.00        0.07067
   8219.00        0.07196
   8220.00        0.07294
   8221.00        0.07353
   8222.00        0.07369
   8223.00        0.07339
   8224.00        0.07262
   8225.00        0.07136
   8226.00        0.06963
   8227.00        0.06745
   8228.00        0.06485
   8229.00        0.06187
   8230.00        0.05850
   8231.00        0.05483
   8232.00        0.05086
   8233.00        0.04667
   8234.00        0.04231
   8235.00        0.03782
   8236.00        0.03326
   8237.00        0.02869
   8238.00        0.02420
   8239.00        0.01985
   8240.00        0.01566
   8241.00        0.01169
   8242.00        0.00793
   8243.00        0.00440
   8244.00        0.00104
   8245.00       -0.00221
   8246.00       -0.00544
   8247.00       -0.00872
   8248.00       -0.01213
   8249.00       -0.01582
   8250.00       -0.01983
   8251.00       -0.02426
   8252.00       -0.02913
   8253.00       -0.03450
   8254.00       -0.04035
   8255.00       -0.04663
   8256.00       -0.05326
   8257.00       -0.06017
   8258.00       -0.06731
   8259.00       -0.07455
   8260.00       -0.08176
   8261.00       -0.08891
   8262.00       -0.09588
   8263.00       -0.10261
   8264.00       -0.10902
   8265.00       -0.11499
   8266.00       -0.12045
   8267.00       -0.12532
   8268.00       -0.12942
   8269.00       -0.13268
   8270.00       -0.13494
   8271.00       -0.13611
   8272.00       -0.13614
   8273.00       -0.13506
   8274.00       -0.13295
   8275.00       -0.13000
   8276.00       -0.12644
   8277.00       -0.12261
   8278.00       -0.11881
   8279.00       -0.11533
   8280.00       -0.11248
   8281.00       -0.11039
   8282.00       -0.10915
   8283.00       -0.10876
   8284.00       -0.10909
   8285.00       -0.10998
   8286.00       -0.11120
   8287.00       -0.11251
   8288.00       -0.11371
   8289.00       -0.11463
   8290.00       -0.11518
   8291.00       -0.11534
   8292.00       -0.11516
   8293.00       -0.11473
   8294.00       -0.11419
   8295.00       -0.11368
   8296.00       -0.11333
   8297.00       -0.11325
   8298.00       -0.11354
   8299.00       -0.11423
   8300.00       -0.11538
   8301.00       -0.11695
   8302.00       -0.11894
   8303.00       -0.12131
   8304.00       -0.12403
   8305.00       -0.12702
   8306.00       -0.13024
   8307.00       -0.13361
   8308.00       -0.13705
   8309.00       -0.14046
   8310.00       -0.14380
   8311.00       -0.14695
   8312.00       -0.14984
   8313.00       -0.15245
   8314.00       -0.15473
   8315.00       -0.15668
   8316.00       -0.15830
   8317.00       -0.15963
   8318.00       -0.16074
   8319.00       -0.16167
   8320.00       -0.16251
   8321.00       -0.16331
   8322.00       -0.16411
   8323.00       -0.16494
   8324.00       -0.16578
   8325.00       -0.16657
   8326.00       -0.16727
   8327.00       -0.16782
   8328.00       -0.16821
   8329.00       -0.16841
   8330.00       -0.16849
   8331.00       -0.16850
   8332.00       -0.16854
   8333.00       -0.16868
   8334.00       -0.16903
   8335.00       -0.16962
   8336.00       -0.17051
   8337.00       -0.17167
   8338.00       -0.17306
   8339.00       -0.17463
   8340.00       -0.17629
   8341.00       -0.17796
   8342.00       -0.17956
   8343.00       -0.18100
   8344.00       -0.18221
   8345.00       -0.18313
   8346.00       -0.18371
   8347.00       -0.18394
   8348.00       -0.18387
   8349.00       -0.18357
   8350.00       -0.18315
   8351.00       -0.18275
   8352.00       -0.18248
   8353.00       -0.18245
   8354.00       -0.18269
   8355.00       -0.18321
   8356.00       -0.18395
   8357.00       -0.18481
   8358.00       -0.18571
   8359.00       -0.18655
   8360.00       -0.18727
   8361.00       -0.18781
   8362.00       -0.18818
   8363.00       -0.18840
   8364.00       -0.18846
   8365.00       -0.18841
   8366.00       -0.18824
   8367.00       -0.18794
   8368.00       -0.18747
   8369.00       -0.18681
   8370.00       -0.18589
   8371.00       -0.18470
   8372.00       -0.18321
   8373.00       -0.18143
   8374.00       -0.17937
   8375.00       -0.17708
   8376.00       -0.17460
   8377.00       -0.17199
   8378.00       -0.16935
   8379.00       -0.16670
   8380.00       -0.16413
   8381.00       -0.16167
   8382.00       -0.15935
   8383.00       -0.15717
   8384.00       -0.15511
   8385.00       -0.15313
   8386.00       -0.15115
   8387.00       -0.14913
   8388.00       -0.14699
   8389.00       -0.14471
   8390.00       -0.14226
   8391.00       -0.13963
   8392.00       -0.13682
   8393.00       -0.13382
   8394.00       -0.13063
   8395.00       -0.12727
   8396.00       -0.12372
   8397.00       -0.12001
   8398.00       -0.11619
   8399.00       -0.11226
   8400.00       -0.10829
   8401.00       -0.10437
   8402.00       -0.10052
   8403.00       -0.09675
   8404.00       -0.09307
   8405.00       -0.08947
   8406.00       -0.08588
   8407.00       -0.08231
   8408.00       -0.07871
   8409.00       -0.07503
   8410.00       -0.07130
   8411.00       -0.06751
   8412.00       -0.06369
   8413.00       -0.05988
   8414.00       -0.05609
   8415.00       -0.05233
   8416.00       -0.04859
   8417.00       -0.04489
   8418.00       -0.04114
   8419.00       -0.03732
   8420.00       -0.03343
   8421.00       -0.02943
   8422.00       -0.02529
   8423.00       -0.02106
   8424.00       -0.01681
   8425.00       -0.01264
   8426.00       -0.00864
   8427.00       -0.00498
   8428.00       -0.00175
   8429.00        0.00092
   8430.00        0.00295
   8431.00        0.00432
   8432.00        0.00500
   8433.00        0.00505
   8434.00        0.00449
   8435.00        0.00339
   8436.00        0.00182
   8437.00       -0.00018
   8438.00       -0.00255
   8439.00       -0.00527
   8440.00       -0.00830
   8441.00       -0.01161
   8442.00       -0.01515
   8443.00       -0.01885
   8444.00       -0.02262
   8445.00       -0.02635
   8446.00       -0.02995
   8447.00       -0.03326
   8448.00       -0.03617
   8449.00       -0.03860
   8450.00       -0.04050
   8451.00       -0.04185
   8452.00       -0.04267
   8453.00       -0.04298
   8454.00       -0.04285
   8455.00       -0.04235
   8456.00       -0.04152
   8457.00       -0.04043
   8458.00       -0.03904
   8459.00       -0.03736
   8460.00       -0.03532
   8461.00       -0.03285
   8462.00       -0.02985
   8463.00       -0.02622
   8464.00       -0.02191
   8465.00       -0.01684
   8466.00       -0.01098
   8467.00       -0.00442
   8468.00        0.00282
   8469.00        0.01061
   8470.00        0.01885
   8471.00        0.02739
   8472.00        0.03608
   8473.00        0.04482
   8474.00        0.05349
   8475.00        0.06204
   8476.00        0.07038
   8477.00        0.07851
   8478.00        0.08644
   8479.00        0.09407
   8480.00        0.10148
   8481.00        0.10866
   8482.00        0.11557
   8483.00        0.12235
   8484.00        0.12901
   8485.00        0.13559
   8486.00        0.14219
   8487.00        0.14883
   8488.00        0.15567
   8489.00        0.16272
   8490.00        0.16999
   8491.00        0.17751
   8492.00        0.18517
   8493.00        0.19285
   8494.00        0.20048
   8495.00        0.20788
   8496.00        0.21488
   8497.00        0.22131
   8498.00        0.22702
   8499.00        0.23189
   8500.00        0.23593
   8501.00        0.23914
   8502.00        0.24162
   8503.00        0.24347
   8504.00        0.24487
   8505.00        0.24596
   8506.00        0.24689
   8507.00        0.24775
   8508.00        0.24860
   8509.00        0.24941
   8510.00        0.25013
   8511.00        0.25065
   8512.00        0.25084
   8513.00        0.25057
   8514.00        0.24975
   8515.00        0.24825
   8516.00        0.24608
   8517.00        0.24323
   8518.00        0.23973
   8519.00        0.23567
   8520.00        0.23114
   8521.00        0.22621
   8522.00        0.22105
   8523.00        0.21568
   8524.00        0.21023
   8525.00        0.20470
   8526.00        0.19915
   8527.00        0.19358
   8528.00        0.18803
   8529.00        0.18254
   8530.00        0.17718
   8531.00        0.17199
   8532.00        0.16705
   8533.00        0.16236
   8534.00        0.15799
   8535.00        0.15403
   8536.00        0.15044
   8537.00        0.14721
   8538.00        0.14427
   8539.00        0.14152
   8540.00        0.13886
   8541.00        0.13614
   8542.00        0.13317
   8543.00        0.12989
   8544.00        0.12618
   8545.00        0.12204
   8546.00        0.11749
   8547.00        0.11267
   8548.00        0.10767
   8549.00        0.10278
   8550.00        0.09821
   8551.00        0.09428
   8552.00        0.09126
   8553.00        0.08941
   8554.00        0.08890
   8555.00        0.08972
   8556.00        0.09179
   8557.00        0.09476
   8558.00        0.09825
   8559.00        0.10172
   8560.00        0.10468
   8561.00        0.10669
   8562.00        0.10748
   8563.00        0.10704
   8564.00        0.10551
   8565.00        0.10328
   8566.00        0.10088
   8567.00        0.09892
   8568.00        0.09791
   8569.00        0.09823
   8570.00        0.10013
   8571.00        0.10349
   8572.00        0.10807
   8573.00        0.11338
   8574.00        0.11874
   8575.00        0.12359
   8576.00        0.12732
   8577.00        0.12951
   8578.00        0.12997
   8579.00        0.12871
   8580.00        0.12602
   8581.00        0.12227
   8582.00        0.11799
   8583.00        0.11369
   8584.00        0.10981
   8585.00        0.10665
   8586.00        0.10436
   8587.00        0.10286
   8588.00        0.10193
   8589.00        0.10124
   8590.00        0.10039
   8591.00        0.09897
   8592.00        0.09662
   8593.00        0.09311
   8594.00        0.08834
   8595.00        0.08226
   8596.00        0.07508
   8597.00        0.06698
   8598.00        0.05825
   8599.00        0.04919
   8600.00        0.04012
   8601.00        0.03133
   8602.00        0.02303
   8603.00        0.01544
   8604.00        0.00868
   8605.00        0.00284
   8606.00       -0.00209
   8607.00       -0.00612
   8608.00       -0.00943
   8609.00       -0.01213
   8610.00       -0.01446
   8611.00       -0.01668
   8612.00       -0.01902
   8613.00       -0.02169
   8614.00       -0.02486
   8615.00       -0.02857
   8616.00       -0.03281
   8617.00       -0.03749
   8618.00       -0.04240
   8619.00       -0.04728
   8620.00       -0.05185
   8621.00       -0.05587
   8622.00       -0.05911
   8623.00       -0.06148
   8624.00       -0.06291
   8625.00       -0.06349
   8626.00       -0.06330
   8627.00       -0.06258
   8628.00       -0.06155
   8629.00       -0.06047
   8630.00       -0.05962
   8631.00       -0.05920
   8632.00       -0.05939
   8633.00       -0.06030
   8634.00       -0.06191
   8635.00       -0.06416
   8636.00       -0.06685
   8637.00       -0.06973
   8638.00       -0.07246
   8639.00       -0.07471
   8640.00       -0.07615
   8641.00       -0.07654
   8642.00       -0.07573
   8643.00       -0.07372
   8644.00       -0.07057
   8645.00       -0.06655
   8646.00       -0.06201
   8647.00       -0.05733
   8648.00       -0.05297
   8649.00       -0.04927
   8650.00       -0.04653
   8651.00       -0.04492
   8652.00       -0.04454
   8653.00       -0.04529
   8654.00       -0.04702
   8655.00       -0.04952
   8656.00       -0.05250
   8657.00       -0.05573
   8658.00       -0.05894
   8659.00       -0.06189
   8660.00       -0.06445
   8661.00       -0.06651
   8662.00       -0.06805
   8663.00       -0.06915
   8664.00       -0.06993
   8665.00       -0.07061
   8666.00       -0.07142
   8667.00       -0.07257
   8668.00       -0.07427
   8669.00       -0.07662
   8670.00       -0.07966
   8671.00       -0.08333
   8672.00       -0.08753
   8673.00       -0.09206
   8674.00       -0.09668
   8675.00       -0.10123
   8676.00       -0.10562
   8677.00       -0.10971
   8678.00       -0.11351
   8679.00       -0.11707
   8680.00       -0.12047
   8681.00       -0.12379
   8682.00       -0.12711
   8683.00       -0.13049
   8684.00       -0.13402
   8685.00       -0.13772
   8686.00       -0.14156
   8687.00       -0.14559
   8688.00       -0.14975
   8689.00       -0.15398
   8690.00       -0.15817
   8691.00       -0.16224
   8692.00       -0.16601
   8693.00       -0.16939
   8694.00       -0.17231
   8695.00       -0.17470
   8696.00       -0.17660
   8697.00       -0.17804
   8698.00       -0.17911
   8699.00       -0.17989
   8700.00       -0.18044
   8701.00       -0.18081
   8702.00       -0.18099
   8703.00       -0.18096
   8704.00       -0.18065
   8705.00       -0.18001
   8706.00       -0.17897
   8707.00       -0.17749
   8708.00       -0.17555
   8709.00       -0.17319
   8710.00       -0.17043
   8711.00       -0.16738
   8712.00       -0.16408
   8713.00       -0.16063
   8714.00       -0.15711
   8715.00       -0.15363
   8716.00       -0.15022
   8717.00       -0.14699
   8718.00       -0.14396
   8719.00       -0.14120
   8720.00       -0.13872
   8721.00       -0.13655
   8722.00       -0.13475
   8723.00       -0.13336
   8724.00       -0.13243
   8725.00       -0.13197
   8726.00       -0.13200
   8727.00       -0.13247
   8728.00       -0.13330
   8729.00       -0.13435
   8730.00       -0.13547
   8731.00       -0.13646
   8732.00       -0.13715
   8733.00       -0.13740
   8734.00       -0.13710
   8735.00       -0.13616
   8736.00       -0.13460
   8737.00       -0.13241
   8738.00       -0.12962
   8739.00       -0.12625
   8740.00       -0.12236
   8741.00       -0.11802
   8742.00       -0.11327
   8743.00       -0.10823
   8744.00       -0.10295
   8745.00       -0.09754
   8746.00       -0.09209
   8747.00       -0.08680
   8748.00       -0.08179
   8749.00       -0.07715
   8750.00       -0.07310
   8751.00       -0.06970
   8752.00       -0.06711
   8753.00       -0.06541
   8754.00       -0.06466
   8755.00       -0.06493
   8756.00       -0.06620
   8757.00       -0.06846
   8758.00       -0.07156
   8759.00       -0.07543
   8760.00       -0.07986
   8761.00       -0.08469
   8762.00       -0.08968
   8763.00       -0.09465
   8764.00       -0.09945
   8765.00       -0.10392
   8766.00       -0.10792
   8767.00       -0.11141
   8768.00       -0.11438
   8769.00       -0.11680
   8770.00       -0.11869
   8771.00       -0.12002
   8772.00       -0.12079
   8773.00       -0.12100
   8774.00       -0.12056
   8775.00       -0.11944
   8776.00       -0.11758
   8777.00       -0.11491
   8778.00       -0.11142
   8779.00       -0.10716
   8780.00       -0.10216
   8781.00       -0.09655
   8782.00       -0.09046
   8783.00       -0.08406
   8784.00       -0.07757
   8785.00       -0.07114
   8786.00       -0.06494
   8787.00       -0.05906
   8788.00       -0.05360
   8789.00       -0.04856
   8790.00       -0.04389
   8791.00       -0.03958
   8792.00       -0.03550
   8793.00       -0.03158
   8794.00       -0.02768
   8795.00       -0.02379
   8796.00       -0.01981
   8797.00       -0.01573
   8798.00       -0.01156
   8799.00       -0.00734
   8800.00       -0.00309
   8801.00        0.00114
   8802.00        0.00534
   8803.00        0.00943
   8804.00        0.01340
   8805.00        0.01730
   8806.00        0.02109
   8807.00        0.02483
   8808.00        0.02855
   8809.00        0.03226
   8810.00        0.03602
   8811.00        0.03982
   8812.00        0.04372
   8813.00        0.04776
   8814.00        0.05197
   8815.00        0.05639
   8816.00        0.06101
   8817.00        0.06579
   8818.00        0.07073
   8819.00        0.07572
   8820.00        0.08061
   8821.00        0.08529
   8822.00        0.08965
   8823.00        0.09354
   8824.00        0.09680
   8825.00        0.09938
   8826.00        0.10122
   8827.00        0.10231
   8828.00        0.10270
   8829.00        0.10241
   8830.00        0.10154
   8831.00        0.10022
   8832.00        0.09854
   8833.00        0.09663
   8834.00        0.09453
   8835.00        0.09235
   8836.00        0.09008
   8837.00        0.08772
   8838.00        0.08521
   8839.00        0.08254
   8840.00        0.07967
   8841.00        0.07661
   8842.00        0.07341
   8843.00        0.07019
   8844.00        0.06711
   8845.00        0.06440
   8846.00        0.06232
   8847.00        0.06107
   8848.00        0.06087
   8849.00        0.06181
   8850.00        0.06394
   8851.00        0.06716
   8852.00        0.07133
   8853.00        0.07620
   8854.00        0.08153
   8855.00        0.08700
   8856.00        0.09238
   8857.00        0.09748
   8858.00        0.10215
   8859.00        0.10632
   8860.00        0.10994
   8861.00        0.11304
   8862.00        0.11562
   8863.00        0.11774
   8864.00        0.11940
   8865.00        0.12061
   8866.00        0.12135
   8867.00        0.12159
   8868.00        0.12129
   8869.00        0.12044
   8870.00        0.11902
   8871.00        0.11709
   8872.00        0.11469
   8873.00        0.11197
   8874.00        0.10905
   8875.00        0.10612
   8876.00        0.10335
   8877.00        0.10092
   8878.00        0.09898
   8879.00        0.09766
   8880.00        0.09703
   8881.00        0.09714
   8882.00        0.09801
   8883.00        0.09960
   8884.00        0.10186
   8885.00        0.10470
   8886.00        0.10801
   8887.00        0.11165
   8888.00        0.11548
   8889.00        0.11935
   8890.00        0.12311
   8891.00        0.12660
   8892.00        0.12968
   8893.00        0.13226
   8894.00        0.13427
   8895.00        0.13570
   8896.00        0.13653
   8897.00        0.13684
   8898.00        0.13669
   8899.00        0.13615
   8900.00        0.13530
   8901.00        0.13419
   8902.00        0.13282
   8903.00        0.13120
   8904.00        0.12927
   8905.00        0.12701
   8906.00        0.12437
   8907.00        0.12135
   8908.00        0.11797
   8909.00        0.11430
   8910.00        0.11045
   8911.00        0.10655
   8912.00        0.10273
   8913.00        0.09913
   8914.00        0.09584
   8915.00        0.09294
   8916.00        0.09048
   8917.00        0.08846
   8918.00        0.08692
   8919.00        0.08585
   8920.00        0.08529
   8921.00        0.08523
   8922.00        0.08570
   8923.00        0.08664
   8924.00        0.08801
   8925.00        0.08965
   8926.00        0.09141
   8927.00        0.09306
   8928.00        0.09436
   8929.00        0.09508
   8930.00        0.09501
   8931.00        0.09404
   8932.00        0.09208
   8933.00        0.08920
   8934.00        0.08549
   8935.00        0.08120
   8936.00        0.07655
   8937.00        0.07190
   8938.00        0.06751
   8939.00        0.06364
   8940.00        0.06051
   8941.00        0.05826
   8942.00        0.05694
   8943.00        0.05647
   8944.00        0.05675
   8945.00        0.05761
   8946.00        0.05886
   8947.00        0.06034
   8948.00        0.06191
   8949.00        0.06348
   8950.00        0.06501
   8951.00        0.06652
   8952.00        0.06803
   8953.00        0.06961
   8954.00        0.07131
   8955.00        0.07317
   8956.00        0.07522
   8957.00        0.07737
   8958.00        0.07961
   8959.00        0.08181
   8960.00        0.08387
   8961.00        0.08565
   8962.00        0.08705
   8963.00        0.08796
   8964.00        0.08830
   8965.00        0.08809
   8966.00        0.08730
   8967.00        0.08599
   8968.00        0.08426
   8969.00        0.08219
   8970.00        0.07991
   8971.00        0.07749
   8972.00        0.07499
   8973.00        0.07247
   8974.00        0.06995
   8975.00        0.06737
   8976.00        0.06468
   8977.00        0.06187
   8978.00        0.05885
   8979.00        0.05559
   8980.00        0.05211
   8981.00        0.04844
   8982.00        0.04461
   8983.00        0.04074
   8984.00        0.03696
   8985.00        0.03329
   8986.00        0.02988
   8987.00        0.02679
   8988.00        0.02408
   8989.00        0.02180
   8990.00        0.01996
   8991.00        0.01855
   8992.00        0.01754
   8993.00        0.01690
   8994.00        0.01655
   8995.00        0.01645
   8996.00        0.01650
   8997.00        0.01665
   8998.00        0.01681
   8999.00        0.01693
   9000.00        0.01695
