# Supplementary material for: The near-field tsunami generated by the 15 January 2022 eruption of the Hunga Tonga-Hunga Ha’apai volcano and its impact on Tongatapu, Tonga
Source: Sci Rep. 2022 Sep 7;12:15187. doi: 10.1038/s41598-022-19486-w (PMC9452557; doi:10.1038/s41598-022-19486-w)
Supplement: Supplementary file 5 — Supplementary Information 5. [file 41598_2022_19486_MOESM5_ESM.zip › Output-Point_100R3.txt]

      0.00        0.00000
      1.00        0.00000
      2.00        0.00000
      3.00        0.00000
      4.00        0.00000
      5.00        0.00000
      6.00        0.00000
      7.00        0.00000
      8.00        0.00000
      9.00        0.00000
     10.00        0.00000
     11.00        0.00000
     12.00        0.00000
     13.00        0.00000
     14.00        0.00000
     15.00        0.00000
     16.00        0.00000
     17.00        0.00000
     18.00        0.00000
     19.00        0.00000
     20.00        0.00000
     21.00        0.00000
     22.00        0.00000
     23.00        0.00000
     24.00        0.00000
     25.00        0.00000
     26.00        0.00000
     27.00        0.00000
     28.00        0.00000
     29.00        0.00000
     30.00        0.00000
     31.00        0.00000
     32.00        0.00000
     33.00        0.00000
     34.00        0.00000
     35.00        0.00000
     36.00        0.00000
     37.00        0.00000
     38.00        0.00000
     39.00        0.00000
     40.00        0.00000
     41.00        0.00000
     42.00        0.00000
     43.00        0.00000
     44.00        0.00000
     45.00        0.00000
     46.00        0.00000
     47.00        0.00000
     48.00        0.00000
     49.00        0.00000
     50.00        0.00000
     51.00        0.00000
     52.00        0.00000
     53.00        0.00000
     54.00        0.00000
     55.00        0.00000
     56.00        0.00000
     57.00        0.00000
     58.00        0.00000
     59.00        0.00000
     60.00        0.00000
     61.00        0.00000
     62.00        0.00000
     63.00        0.00000
     64.00        0.00000
     65.00        0.00000
     66.00        0.00000
     67.00        0.00000
     68.00        0.00000
     69.00        0.00000
     70.00        0.00000
     71.00        0.00000
     72.00        0.00000
     73.00        0.00000
     74.00        0.00000
     75.00        0.00000
     76.00        0.00000
     77.00        0.00000
     78.00        0.00000
     79.00        0.00000
     80.00        0.00000
     81.00        0.00000
     82.00        0.00000
     83.00        0.00000
     84.00        0.00000
     85.00        0.00000
     86.00        0.00000
     87.00        0.00000
     88.00        0.00000
     89.00        0.00000
     90.00        0.00000
     91.00        0.00000
     92.00        0.00000
     93.00        0.00000
     94.00        0.00000
     95.00        0.00000
     96.00        0.00000
     97.00        0.00000
     98.00        0.00000
     99.00        0.00000
    100.00        0.00000
    101.00        0.00000
    102.00        0.00000
    103.00        0.00000
    104.00        0.00000
    105.00        0.00000
    106.00        0.00000
    107.00        0.00000
    108.00        0.00000
    109.00        0.00000
    110.00        0.00000
    111.00        0.00000
    112.00        0.00000
    113.00        0.00000
    114.00        0.00000
    115.00        0.00000
    116.00        0.00000
    117.00        0.00000
    118.00        0.00000
    119.00        0.00000
    120.00        0.00000
    121.00        0.00000
    122.00        0.00000
    123.00        0.00000
    124.00        0.00000
    125.00        0.00000
    126.00        0.00000
    127.00        0.00000
    128.00        0.00000
    129.00        0.00000
    130.00        0.00000
    131.00        0.00000
    132.00        0.00000
    133.00        0.00000
    134.00        0.00000
    135.00        0.00000
    136.00        0.00000
    137.00        0.00000
    138.00        0.00000
    139.00        0.00000
    140.00        0.00000
    141.00        0.00000
    142.00        0.00000
    143.00        0.00000
    144.00        0.00000
    145.00        0.00000
    146.00        0.00000
    147.00        0.00000
    148.00        0.00000
    149.00        0.00000
    150.00        0.00000
    151.00        0.00000
    152.00        0.00000
    153.00        0.00000
    154.00        0.00000
    155.00        0.00000
    156.00        0.00000
    157.00        0.00000
    158.00        0.00000
    159.00        0.00000
    160.00        0.00000
    161.00        0.00000
    162.00        0.00000
    163.00        0.00000
    164.00        0.00000
    165.00        0.00000
    166.00        0.00000
    167.00        0.00000
    168.00        0.00000
    169.00        0.00000
    170.00        0.00000
    171.00        0.00000
    172.00        0.00000
    173.00        0.00000
    174.00        0.00000
    175.00        0.00000
    176.00        0.00000
    177.00        0.00000
    178.00        0.00000
    179.00        0.00000
    180.00        0.00000
    181.00        0.00000
    182.00        0.00000
    183.00        0.00000
    184.00        0.00000
    185.00        0.00000
    186.00        0.00000
    187.00        0.00000
    188.00        0.00000
    189.00        0.00000
    190.00        0.00000
    191.00        0.00000
    192.00        0.00000
    193.00        0.00000
    194.00        0.00000
    195.00        0.00000
    196.00        0.00000
    197.00        0.00000
    198.00        0.00000
    199.00        0.00000
    200.00        0.00000
    201.00        0.00000
    202.00        0.00000
    203.00        0.00000
    204.00        0.00000
    205.00        0.00000
    206.00        0.00000
    207.00        0.00000
    208.00        0.00000
    209.00        0.00000
    210.00        0.00000
    211.00        0.00000
    212.00        0.00000
    213.00        0.00000
    214.00        0.00000
    215.00        0.00000
    216.00        0.00000
    217.00        0.00000
    218.00        0.00000
    219.00        0.00000
    220.00        0.00000
    221.00        0.00000
    222.00        0.00000
    223.00        0.00000
    224.00        0.00000
    225.00        0.00000
    226.00        0.00000
    227.00        0.00000
    228.00        0.00000
    229.00        0.00000
    230.00        0.00000
    231.00        0.00000
    232.00        0.00000
    233.00        0.00000
    234.00        0.00000
    235.00        0.00000
    236.00        0.00000
    237.00        0.00000
    238.00        0.00000
    239.00        0.00000
    240.00        0.00000
    241.00        0.00000
    242.00        0.00000
    243.00        0.00000
    244.00        0.00000
    245.00        0.00000
    246.00        0.00000
    247.00        0.00000
    248.00        0.00000
    249.00        0.00000
    250.00        0.00000
    251.00        0.00000
    252.00        0.00000
    253.00        0.00000
    254.00        0.00000
    255.00        0.00000
    256.00        0.00000
    257.00        0.00000
    258.00        0.00000
    259.00        0.00000
    260.00        0.00000
    261.00        0.00000
    262.00        0.00000
    263.00        0.00000
    264.00        0.00000
    265.00        0.00000
    266.00        0.00000
    267.00        0.00000
    268.00        0.00000
    269.00        0.00000
    270.00        0.00000
    271.00        0.00000
    272.00        0.00000
    273.00        0.00000
    274.00        0.00000
    275.00        0.00000
    276.00        0.00000
    277.00        0.00000
    278.00        0.00000
    279.00        0.00000
    280.00        0.00000
    281.00        0.00000
    282.00        0.00000
    283.00        0.00000
    284.00        0.00000
    285.00        0.00000
    286.00        0.00000
    287.00        0.00000
    288.00        0.00000
    289.00        0.00000
    290.00        0.00000
    291.00        0.00000
    292.00        0.00000
    293.00        0.00000
    294.00        0.00000
    295.00        0.00000
    296.00        0.00000
    297.00        0.00000
    298.00        0.00000
    299.00        0.00000
    300.00        0.00000
    301.00        0.00000
    302.00        0.00000
    303.00        0.00000
    304.00        0.00000
    305.00        0.00000
    306.00        0.00000
    307.00        0.00000
    308.00        0.00000
    309.00        0.00000
    310.00        0.00000
    311.00        0.00000
    312.00        0.00000
    313.00        0.00000
    314.00        0.00000
    315.00        0.00000
    316.00        0.00000
    317.00        0.00000
    318.00        0.00000
    319.00        0.00000
    320.00        0.00000
    321.00        0.00000
    322.00        0.00000
    323.00        0.00000
    324.00        0.00000
    325.00        0.00000
    326.00        0.00000
    327.00        0.00000
    328.00        0.00000
    329.00        0.00000
    330.00        0.00000
    331.00        0.00000
    332.00        0.00000
    333.00        0.00000
    334.00        0.00000
    335.00        0.00000
    336.00        0.00000
    337.00        0.00000
    338.00        0.00000
    339.00        0.00000
    340.00        0.00000
    341.00        0.00000
    342.00        0.00000
    343.00        0.00000
    344.00        0.00000
    345.00        0.00000
    346.00        0.00000
    347.00        0.00000
    348.00        0.00000
    349.00        0.00000
    350.00        0.00000
    351.00        0.00000
    352.00        0.00000
    353.00        0.00000
    354.00        0.00000
    355.00        0.00000
    356.00        0.00000
    357.00        0.00000
    358.00        0.00000
    359.00        0.00000
    360.00        0.00000
    361.00        0.00000
    362.00        0.00000
    363.00        0.00000
    364.00        0.00000
    365.00        0.00000
    366.00        0.00000
    367.00        0.00000
    368.00        0.00000
    369.00        0.00000
    370.00        0.00000
    371.00        0.00000
    372.00        0.00000
    373.00        0.00000
    374.00        0.00000
    375.00        0.00000
    376.00        0.00000
    377.00        0.00000
    378.00        0.00000
    379.00        0.00000
    380.00        0.00000
    381.00        0.00000
    382.00        0.00000
    383.00        0.00000
    384.00        0.00000
    385.00        0.00000
    386.00        0.00000
    387.00        0.00000
    388.00        0.00000
    389.00        0.00000
    390.00        0.00000
    391.00        0.00000
    392.00        0.00000
    393.00        0.00000
    394.00        0.00000
    395.00        0.00000
    396.00        0.00000
    397.00        0.00000
    398.00        0.00000
    399.00        0.00000
    400.00        0.00000
    401.00        0.00000
    402.00        0.00000
    403.00        0.00000
    404.00        0.00000
    405.00        0.00000
    406.00        0.00000
    407.00        0.00000
    408.00        0.00000
    409.00        0.00000
    410.00        0.00000
    411.00        0.00000
    412.00        0.00000
    413.00        0.00000
    414.00        0.00000
    415.00        0.00000
    416.00        0.00000
    417.00        0.00000
    418.00        0.00000
    419.00        0.00000
    420.00        0.00000
    421.00        0.00000
    422.00        0.00000
    423.00        0.00000
    424.00        0.00000
    425.00        0.00000
    426.00        0.00000
    427.00        0.00000
    428.00        0.00000
    429.00        0.00000
    430.00        0.00000
    431.00        0.00000
    432.00        0.00000
    433.00        0.00000
    434.00        0.00000
    435.00        0.00000
    436.00        0.00000
    437.00        0.00000
    438.00        0.00000
    439.00        0.00000
    440.00        0.00000
    441.00        0.00000
    442.00        0.00000
    443.00        0.00000
    444.00        0.00000
    445.00        0.00000
    446.00        0.00000
    447.00        0.00000
    448.00        0.00000
    449.00        0.00000
    450.00        0.00000
    451.00        0.00000
    452.00        0.00000
    453.00        0.00000
    454.00        0.00000
    455.00        0.00000
    456.00        0.00000
    457.00        0.00000
    458.00        0.00000
    459.00        0.00000
    460.00        0.00000
    461.00        0.00000
    462.00        0.00000
    463.00        0.00000
    464.00        0.00000
    465.00        0.00000
    466.00        0.00000
    467.00        0.00000
    468.00        0.00000
    469.00        0.00000
    470.00        0.00000
    471.00        0.00000
    472.00        0.00000
    473.00        0.00000
    474.00        0.00000
    475.00        0.00000
    476.00        0.00000
    477.00        0.00000
    478.00        0.00000
    479.00        0.00000
    480.00        0.00000
    481.00        0.00000
    482.00        0.00000
    483.00        0.00000
    484.00        0.00000
    485.00        0.00000
    486.00        0.00000
    487.00        0.00000
    488.00        0.00000
    489.00        0.00000
    490.00        0.00000
    491.00        0.00000
    492.00        0.00000
    493.00        0.00000
    494.00        0.00000
    495.00        0.00000
    496.00        0.00000
    497.00        0.00000
    498.00        0.00000
    499.00        0.00000
    500.00        0.00000
    501.00        0.00000
    502.00        0.00000
    503.00        0.00000
    504.00        0.00000
    505.00        0.00000
    506.00        0.00000
    507.00        0.00000
    508.00        0.00000
    509.00        0.00000
    510.00        0.00000
    511.00        0.00000
    512.00        0.00000
    513.00        0.00000
    514.00        0.00000
    515.00        0.00000
    516.00        0.00000
    517.00        0.00000
    518.00        0.00000
    519.00        0.00000
    520.00        0.00000
    521.00        0.00000
    522.00        0.00000
    523.00        0.00000
    524.00        0.00000
    525.00        0.00000
    526.00        0.00000
    527.00        0.00000
    528.00        0.00000
    529.00        0.00000
    530.00        0.00000
    531.00        0.00000
    532.00        0.00000
    533.00        0.00000
    534.00        0.00000
    535.00        0.00000
    536.00        0.00000
    537.00        0.00000
    538.00        0.00000
    539.00        0.00000
    540.00        0.00000
    541.00        0.00000
    542.00        0.00000
    543.00        0.00000
    544.00        0.00000
    545.00        0.00000
    546.00        0.00000
    547.00        0.00000
    548.00        0.00000
    549.00        0.00000
    550.00        0.00000
    551.00        0.00000
    552.00        0.00000
    553.00        0.00000
    554.00        0.00000
    555.00        0.00000
    556.00        0.00000
    557.00        0.00000
    558.00        0.00000
    559.00        0.00000
    560.00        0.00000
    561.00        0.00000
    562.00        0.00000
    563.00        0.00000
    564.00        0.00000
    565.00        0.00000
    566.00        0.00000
    567.00        0.00000
    568.00        0.00000
    569.00        0.00000
    570.00        0.00000
    571.00        0.00000
    572.00        0.00000
    573.00        0.00000
    574.00        0.00000
    575.00        0.00000
    576.00        0.00000
    577.00        0.00000
    578.00        0.00000
    579.00        0.00000
    580.00        0.00000
    581.00        0.00000
    582.00        0.00000
    583.00        0.00000
    584.00        0.00000
    585.00        0.00000
    586.00        0.00000
    587.00        0.00000
    588.00        0.00000
    589.00        0.00000
    590.00        0.00000
    591.00        0.00000
    592.00        0.00000
    593.00        0.00000
    594.00        0.00000
    595.00        0.00000
    596.00        0.00000
    597.00        0.00000
    598.00        0.00000
    599.00        0.00000
    600.00        0.00000
    601.00        0.00000
    602.00        0.00000
    603.00        0.00000
    604.00        0.00000
    605.00        0.00000
    606.00        0.00000
    607.00        0.00000
    608.00        0.00000
    609.00        0.00000
    610.00        0.00000
    611.00        0.00000
    612.00        0.00000
    613.00        0.00000
    614.00        0.00000
    615.00        0.00000
    616.00        0.00000
    617.00        0.00000
    618.00        0.00000
    619.00        0.00000
    620.00        0.00000
    621.00        0.00000
    622.00        0.00000
    623.00        0.00000
    624.00        0.00000
    625.00        0.00000
    626.00        0.00000
    627.00        0.00000
    628.00        0.00000
    629.00        0.00000
    630.00        0.00000
    631.00        0.00000
    632.00        0.00000
    633.00        0.00000
    634.00        0.00000
    635.00        0.00000
    636.00        0.00000
    637.00        0.00000
    638.00        0.00000
    639.00        0.00000
    640.00        0.00000
    641.00        0.00000
    642.00        0.00000
    643.00        0.00000
    644.00        0.00000
    645.00        0.00000
    646.00        0.00000
    647.00        0.00000
    648.00        0.00000
    649.00        0.00000
    650.00        0.00000
    651.00        0.00000
    652.00        0.00000
    653.00        0.00000
    654.00        0.00000
    655.00        0.00000
    656.00        0.00000
    657.00        0.00000
    658.00        0.00000
    659.00        0.00000
    660.00        0.00000
    661.00        0.00000
    662.00        0.00000
    663.00        0.00000
    664.00        0.00000
    665.00        0.00000
    666.00        0.00000
    667.00        0.00000
    668.00        0.00000
    669.00        0.00000
    670.00        0.00000
    671.00        0.00000
    672.00        0.00000
    673.00        0.00000
    674.00        0.00000
    675.00        0.00000
    676.00        0.00000
    677.00        0.00000
    678.00        0.00000
    679.00        0.00000
    680.00        0.00000
    681.00        0.00000
    682.00        0.00000
    683.00        0.00000
    684.00        0.00000
    685.00        0.00000
    686.00        0.00000
    687.00        0.00000
    688.00        0.00000
    689.00        0.00000
    690.00        0.00000
    691.00        0.00000
    692.00        0.00000
    693.00        0.00000
    694.00        0.00000
    695.00        0.00000
    696.00        0.00000
    697.00        0.00000
    698.00        0.00000
    699.00        0.00000
    700.00        0.00000
    701.00        0.00000
    702.00        0.00000
    703.00        0.00000
    704.00        0.00000
    705.00        0.00000
    706.00        0.00000
    707.00        0.00000
    708.00        0.00000
    709.00        0.00000
    710.00        0.00000
    711.00        0.00000
    712.00        0.00000
    713.00        0.00000
    714.00        0.00000
    715.00        0.00000
    716.00        0.00000
    717.00        0.00000
    718.00        0.00000
    719.00        0.00000
    720.00        0.00000
    721.00        0.00000
    722.00        0.00000
    723.00        0.00000
    724.00        0.00000
    725.00        0.00000
    726.00        0.00000
    727.00        0.00000
    728.00        0.00000
    729.00        0.00000
    730.00        0.00000
    731.00        0.00000
    732.00        0.00000
    733.00        0.00000
    734.00        0.00000
    735.00        0.00000
    736.00        0.00000
    737.00        0.00000
    738.00        0.00000
    739.00        0.00000
    740.00        0.00000
    741.00        0.00000
    742.00        0.00000
    743.00        0.00000
    744.00        0.00000
    745.00        0.00000
    746.00        0.00000
    747.00        0.00000
    748.00        0.00000
    749.00        0.00000
    750.00        0.00000
    751.00        0.00000
    752.00        0.00000
    753.00        0.00000
    754.00        0.00000
    755.00        0.00000
    756.00        0.00000
    757.00        0.00000
    758.00        0.00000
    759.00        0.00000
    760.00        0.00000
    761.00        0.00000
    762.00        0.00000
    763.00        0.00000
    764.00        0.00000
    765.00        0.00000
    766.00        0.00000
    767.00        0.00000
    768.00        0.00000
    769.00        0.00000
    770.00        0.00000
    771.00        0.00000
    772.00        0.00000
    773.00        0.00000
    774.00        0.00000
    775.00        0.00000
    776.00        0.00000
    777.00        0.00000
    778.00        0.00000
    779.00        0.00000
    780.00        0.00000
    781.00        0.00000
    782.00        0.00000
    783.00        0.00000
    784.00        0.00000
    785.00        0.00000
    786.00        0.00000
    787.00        0.00000
    788.00        0.00000
    789.00        0.00000
    790.00        0.00000
    791.00        0.00000
    792.00        0.00000
    793.00        0.00000
    794.00        0.00000
    795.00        0.00000
    796.00        0.00000
    797.00        0.00000
    798.00        0.00000
    799.00        0.00000
    800.00        0.00000
    801.00        0.00000
    802.00        0.00000
    803.00        0.00000
    804.00        0.00000
    805.00        0.00000
    806.00        0.00000
    807.00        0.00000
    808.00        0.00000
    809.00        0.00000
    810.00        0.00000
    811.00        0.00000
    812.00        0.00000
    813.00        0.00000
    814.00        0.00000
    815.00        0.00000
    816.00        0.00000
    817.00        0.00000
    818.00        0.00000
    819.00        0.00000
    820.00        0.00000
    821.00        0.00000
    822.00        0.00000
    823.00        0.00000
    824.00        0.00000
    825.00        0.00000
    826.00        0.00000
    827.00        0.00000
    828.00        0.00000
    829.00        0.00000
    830.00        0.00000
    831.00        0.00000
    832.00        0.00000
    833.00        0.00000
    834.00        0.00000
    835.00        0.00000
    836.00        0.00000
    837.00        0.00000
    838.00        0.00000
    839.00        0.00000
    840.00        0.00000
    841.00        0.00000
    842.00        0.00000
    843.00        0.00000
    844.00        0.00000
    845.00        0.00000
    846.00        0.00000
    847.00        0.00000
    848.00        0.00000
    849.00        0.00000
    850.00        0.00000
    851.00        0.00000
    852.00        0.00000
    853.00        0.00000
    854.00        0.00000
    855.00        0.00000
    856.00        0.00000
    857.00        0.00000
    858.00        0.00000
    859.00        0.00000
    860.00        0.00000
    861.00        0.00000
    862.00        0.00000
    863.00        0.00000
    864.00        0.00000
    865.00        0.00000
    866.00        0.00000
    867.00        0.00000
    868.00        0.00000
    869.00        0.00000
    870.00        0.00000
    871.00        0.00000
    872.00        0.00000
    873.00        0.00000
    874.00        0.00000
    875.00        0.00000
    876.00        0.00000
    877.00        0.00000
    878.00        0.00000
    879.00        0.00000
    880.00        0.00000
    881.00        0.00000
    882.00        0.00000
    883.00        0.00000
    884.00        0.00000
    885.00        0.00000
    886.00        0.00000
    887.00        0.00000
    888.00        0.00000
    889.00        0.00000
    890.00        0.00000
    891.00        0.00000
    892.00        0.00000
    893.00        0.00000
    894.00        0.00000
    895.00        0.00000
    896.00        0.00000
    897.00        0.00000
    898.00        0.00000
    899.00        0.00000
    900.00        0.00000
    901.00        0.00000
    902.00        0.00000
    903.00        0.00000
    904.00        0.00000
    905.00        0.00000
    906.00        0.00000
    907.00        0.00000
    908.00        0.00000
    909.00        0.00000
    910.00        0.00000
    911.00        0.00000
    912.00        0.00000
    913.00        0.00000
    914.00        0.00000
    915.00        0.00000
    916.00        0.00000
    917.00        0.00000
    918.00        0.00000
    919.00        0.00000
    920.00        0.00000
    921.00        0.00000
    922.00        0.00000
    923.00        0.00000
    924.00        0.00000
    925.00        0.00000
    926.00        0.00000
    927.00        0.00000
    928.00        0.00000
    929.00        0.00000
    930.00        0.00000
    931.00        0.00000
    932.00        0.00000
    933.00        0.00000
    934.00        0.00000
    935.00        0.00000
    936.00        0.00000
    937.00        0.00000
    938.00        0.00000
    939.00        0.00000
    940.00        0.00000
    941.00        0.00000
    942.00        0.00000
    943.00        0.00000
    944.00        0.00000
    945.00        0.00000
    946.00        0.00000
    947.00        0.00000
    948.00        0.00000
    949.00        0.00000
    950.00        0.00000
    951.00        0.00000
    952.00        0.00000
    953.00        0.00000
    954.00        0.00000
    955.00        0.00000
    956.00        0.00000
    957.00        0.00000
    958.00        0.00000
    959.00        0.00000
    960.00        0.00000
    961.00        0.00000
    962.00        0.00000
    963.00        0.00000
    964.00        0.00000
    965.00        0.00000
    966.00        0.00000
    967.00        0.00000
    968.00        0.00000
    969.00        0.00000
    970.00        0.00000
    971.00        0.00000
    972.00        0.00000
    973.00        0.00000
    974.00        0.00000
    975.00        0.00000
    976.00        0.00000
    977.00        0.00000
    978.00        0.00000
    979.00        0.00000
    980.00        0.00000
    981.00        0.00000
    982.00        0.00000
    983.00        0.00000
    984.00        0.00000
    985.00        0.00000
    986.00        0.00000
    987.00        0.00000
    988.00        0.00000
    989.00        0.00000
    990.00        0.00000
    991.00        0.00000
    992.00        0.00000
    993.00        0.00000
    994.00        0.00000
    995.00        0.00000
    996.00        0.00000
    997.00        0.00000
    998.00        0.00000
    999.00        0.00000
   1000.00        0.00000
   1001.00        0.00000
   1002.00        0.00000
   1003.00        0.00000
   1004.00        0.00000
   1005.00        0.00000
   1006.00        0.00000
   1007.00        0.00000
   1008.00        0.00000
   1009.00        0.00000
   1010.00        0.00000
   1011.00        0.00000
   1012.00        0.00000
   1013.00        0.00000
   1014.00        0.00000
   1015.00        0.00000
   1016.00        0.00000
   1017.00        0.00000
   1018.00        0.00000
   1019.00        0.00000
   1020.00        0.00000
   1021.00        0.00000
   1022.00        0.00000
   1023.00        0.00000
   1024.00        0.00000
   1025.00        0.00000
   1026.00        0.00000
   1027.00        0.00000
   1028.00        0.00000
   1029.00        0.00000
   1030.00        0.00000
   1031.00        0.00000
   1032.00        0.00000
   1033.00        0.00000
   1034.00        0.00000
   1035.00        0.00000
   1036.00        0.00000
   1037.00        0.00000
   1038.00        0.00000
   1039.00        0.00000
   1040.00        0.00000
   1041.00        0.00000
   1042.00        0.00000
   1043.00        0.00000
   1044.00        0.00000
   1045.00        0.00000
   1046.00        0.00000
   1047.00        0.00000
   1048.00        0.00000
   1049.00        0.00000
   1050.00        0.00000
   1051.00        0.00000
   1052.00        0.00000
   1053.00        0.00000
   1054.00        0.00000
   1055.00        0.00000
   1056.00        0.00000
   1057.00        0.00000
   1058.00        0.00000
   1059.00        0.00000
   1060.00        0.00000
   1061.00        0.00000
   1062.00        0.00000
   1063.00        0.00000
   1064.00        0.00000
   1065.00        0.00000
   1066.00        0.00000
   1067.00        0.00000
   1068.00        0.00000
   1069.00        0.00000
   1070.00        0.00000
   1071.00        0.00000
   1072.00        0.00000
   1073.00        0.00000
   1074.00        0.00000
   1075.00        0.00000
   1076.00        0.00000
   1077.00        0.00000
   1078.00        0.00000
   1079.00        0.00000
   1080.00        0.00000
   1081.00        0.00000
   1082.00        0.00000
   1083.00        0.00000
   1084.00        0.00000
   1085.00        0.00000
   1086.00        0.00000
   1087.00        0.00000
   1088.00        0.00000
   1089.00        0.00000
   1090.00        0.00000
   1091.00        0.00000
   1092.00        0.00000
   1093.00        0.00000
   1094.00        0.00000
   1095.00        0.00000
   1096.00        0.00000
   1097.00        0.00000
   1098.00        0.00000
   1099.00        0.00000
   1100.00        0.00000
   1101.00        0.00000
   1102.00        0.00000
   1103.00        0.00000
   1104.00        0.00000
   1105.00        0.00000
   1106.00        0.00000
   1107.00        0.00000
   1108.00        0.00000
   1109.00        0.00000
   1110.00        0.00000
   1111.00        0.00000
   1112.00        0.00000
   1113.00        0.00000
   1114.00        0.00000
   1115.00        0.00000
   1116.00        0.00000
   1117.00        0.00000
   1118.00        0.00000
   1119.00        0.00000
   1120.00        0.00000
   1121.00        0.00000
   1122.00        0.00000
   1123.00        0.00000
   1124.00        0.00000
   1125.00        0.00000
   1126.00        0.00000
   1127.00        0.00000
   1128.00        0.00000
   1129.00        0.00000
   1130.00        0.00000
   1131.00        0.00000
   1132.00        0.00000
   1133.00        0.00000
   1134.00        0.00000
   1135.00        0.00000
   1136.00        0.00000
   1137.00        0.00000
   1138.00        0.00000
   1139.00        0.00000
   1140.00        0.00000
   1141.00        0.00000
   1142.00        0.00000
   1143.00        0.00000
   1144.00        0.00000
   1145.00        0.00000
   1146.00        0.00000
   1147.00        0.00000
   1148.00        0.00000
   1149.00        0.00000
   1150.00        0.00000
   1151.00        0.00000
   1152.00        0.00000
   1153.00        0.00000
   1154.00        0.00000
   1155.00        0.00000
   1156.00        0.00000
   1157.00        0.00000
   1158.00        0.00000
   1159.00        0.00000
   1160.00        0.00000
   1161.00        0.00000
   1162.00        0.00000
   1163.00        0.00000
   1164.00        0.00000
   1165.00        0.00000
   1166.00        0.00000
   1167.00        0.00000
   1168.00        0.00000
   1169.00        0.00000
   1170.00        0.00000
   1171.00        0.00000
   1172.00        0.00000
   1173.00        0.00000
   1174.00        0.00000
   1175.00        0.00000
   1176.00        0.00000
   1177.00        0.00000
   1178.00        0.00000
   1179.00        0.00000
   1180.00        0.00000
   1181.00        0.00000
   1182.00        0.00000
   1183.00        0.00000
   1184.00        0.00000
   1185.00        0.00000
   1186.00        0.00000
   1187.00        0.00000
   1188.00        0.00000
   1189.00        0.00000
   1190.00        0.00000
   1191.00        0.00000
   1192.00        0.00000
   1193.00        0.00000
   1194.00        0.00000
   1195.00        0.00000
   1196.00        0.00000
   1197.00        0.00000
   1198.00        0.00000
   1199.00        0.00000
   1200.00        0.00000
   1201.00        0.00000
   1202.00        0.00000
   1203.00        0.00000
   1204.00        0.00000
   1205.00        0.00000
   1206.00        0.00000
   1207.00        0.00000
   1208.00        0.00000
   1209.00        0.00000
   1210.00        0.00000
   1211.00        0.00000
   1212.00        0.00000
   1213.00        0.00000
   1214.00        0.00000
   1215.00        0.00000
   1216.00        0.00000
   1217.00        0.00000
   1218.00        0.00000
   1219.00        0.00000
   1220.00        0.00000
   1221.00        0.00000
   1222.00        0.00000
   1223.00        0.00000
   1224.00        0.00000
   1225.00        0.00000
   1226.00        0.00000
   1227.00        0.00000
   1228.00        0.00000
   1229.00        0.00000
   1230.00        0.00000
   1231.00        0.00000
   1232.00        0.00000
   1233.00        0.00000
   1234.00        0.00000
   1235.00        0.00000
   1236.00        0.00000
   1237.00        0.00000
   1238.00        0.00000
   1239.00        0.00000
   1240.00        0.00000
   1241.00        0.00000
   1242.00        0.00000
   1243.00        0.00000
   1244.00        0.00000
   1245.00        0.00000
   1246.00        0.00000
   1247.00        0.00000
   1248.00        0.00000
   1249.00        0.00000
   1250.00        0.00000
   1251.00        0.00000
   1252.00        0.00000
   1253.00        0.00000
   1254.00        0.00000
   1255.00        0.00000
   1256.00        0.00000
   1257.00        0.00000
   1258.00        0.00000
   1259.00        0.00000
   1260.00        0.00000
   1261.00        0.00000
   1262.00        0.00000
   1263.00        0.00000
   1264.00        0.00000
   1265.00        0.00000
   1266.00        0.00000
   1267.00        0.00000
   1268.00        0.00000
   1269.00        0.00000
   1270.00        0.00000
   1271.00        0.00000
   1272.00        0.00000
   1273.00        0.00000
   1274.00        0.00000
   1275.00        0.00000
   1276.00        0.00000
   1277.00        0.00000
   1278.00        0.00000
   1279.00        0.00000
   1280.00        0.00000
   1281.00        0.00000
   1282.00        0.00000
   1283.00        0.00000
   1284.00        0.00000
   1285.00        0.00000
   1286.00        0.00000
   1287.00        0.00000
   1288.00        0.00000
   1289.00        0.00000
   1290.00        0.00000
   1291.00        0.00000
   1292.00        0.00000
   1293.00        0.00000
   1294.00        0.00000
   1295.00        0.00000
   1296.00        0.00000
   1297.00        0.00000
   1298.00        0.00000
   1299.00        0.00000
   1300.00        0.00000
   1301.00        0.00000
   1302.00        0.00000
   1303.00        0.00000
   1304.00        0.00000
   1305.00        0.00000
   1306.00        0.00000
   1307.00        0.00000
   1308.00        0.00000
   1309.00        0.00000
   1310.00        0.00000
   1311.00        0.00000
   1312.00        0.00000
   1313.00        0.00000
   1314.00        0.00000
   1315.00        0.00000
   1316.00        0.00000
   1317.00        0.00000
   1318.00        0.00000
   1319.00        0.00000
   1320.00        0.00000
   1321.00        0.00000
   1322.00        0.00000
   1323.00        0.00000
   1324.00        0.00000
   1325.00        0.00000
   1326.00        0.00000
   1327.00        0.00000
   1328.00        0.00000
   1329.00        0.00000
   1330.00        0.00000
   1331.00        0.00000
   1332.00        0.00000
   1333.00        0.00000
   1334.00        0.00000
   1335.00        0.00000
   1336.00        0.00000
   1337.00        0.00000
   1338.00        0.00000
   1339.00        0.00000
   1340.00        0.00000
   1341.00        0.00000
   1342.00        0.00000
   1343.00        0.00000
   1344.00        0.00000
   1345.00        0.00000
   1346.00        0.00000
   1347.00        0.00000
   1348.00        0.00000
   1349.00        0.00000
   1350.00        0.00000
   1351.00        0.00000
   1352.00        0.00000
   1353.00        0.00000
   1354.00        0.00000
   1355.00        0.00000
   1356.00        0.00000
   1357.00        0.00000
   1358.00        0.00000
   1359.00        0.00000
   1360.00        0.00000
   1361.00        0.00000
   1362.00        0.00000
   1363.00        0.00000
   1364.00        0.00000
   1365.00        0.00000
   1366.00        0.00000
   1367.00        0.00000
   1368.00        0.00000
   1369.00        0.00000
   1370.00        0.00000
   1371.00        0.00000
   1372.00        0.00000
   1373.00        0.00000
   1374.00        0.00000
   1375.00        0.00000
   1376.00        0.00000
   1377.00        0.00000
   1378.00        0.00000
   1379.00        0.00000
   1380.00        0.00000
   1381.00        0.00000
   1382.00        0.00000
   1383.00        0.00000
   1384.00        0.00000
   1385.00        0.00000
   1386.00        0.00000
   1387.00        0.00000
   1388.00        0.00000
   1389.00        0.00000
   1390.00        0.00000
   1391.00        0.00000
   1392.00        0.00000
   1393.00        0.00000
   1394.00        0.00000
   1395.00        0.00000
   1396.00        0.00000
   1397.00        0.00000
   1398.00        0.00000
   1399.00        0.00000
   1400.00        0.00000
   1401.00        0.00000
   1402.00        0.00000
   1403.00        0.00000
   1404.00        0.00000
   1405.00        0.00000
   1406.00        0.00000
   1407.00        0.00000
   1408.00        0.00000
   1409.00        0.00000
   1410.00        0.00000
   1411.00        0.00000
   1412.00        0.00000
   1413.00        0.00000
   1414.00        0.00000
   1415.00        0.00000
   1416.00        0.00000
   1417.00        0.00000
   1418.00        0.00000
   1419.00        0.00000
   1420.00        0.00000
   1421.00        0.00000
   1422.00        0.00000
   1423.00        0.00000
   1424.00        0.00000
   1425.00        0.00000
   1426.00        0.00000
   1427.00        0.00000
   1428.00        0.00000
   1429.00        0.00000
   1430.00        0.00000
   1431.00        0.00000
   1432.00        0.00000
   1433.00        0.00000
   1434.00        0.00000
   1435.00        0.00000
   1436.00        0.00000
   1437.00        0.00000
   1438.00        0.00000
   1439.00        0.00000
   1440.00        0.00000
   1441.00        0.00000
   1442.00        0.00000
   1443.00        0.00000
   1444.00        0.00000
   1445.00        0.00000
   1446.00        0.00000
   1447.00        0.00000
   1448.00        0.00000
   1449.00        0.00000
   1450.00        0.00000
   1451.00        0.00000
   1452.00        0.00000
   1453.00        0.00000
   1454.00        0.00000
   1455.00        0.00000
   1456.00        0.00000
   1457.00        0.00000
   1458.00        0.00000
   1459.00        0.00000
   1460.00        0.00000
   1461.00        0.00000
   1462.00        0.00000
   1463.00        0.00000
   1464.00        0.00000
   1465.00        0.00000
   1466.00        0.00000
   1467.00        0.00000
   1468.00        0.00000
   1469.00        0.00000
   1470.00        0.00000
   1471.00        0.00000
   1472.00        0.00000
   1473.00        0.00000
   1474.00        0.00000
   1475.00        0.00000
   1476.00        0.00000
   1477.00        0.00000
   1478.00        0.00000
   1479.00        0.00000
   1480.00        0.00000
   1481.00        0.00000
   1482.00        0.00000
   1483.00        0.00000
   1484.00        0.00000
   1485.00        0.00000
   1486.00        0.00000
   1487.00        0.00000
   1488.00        0.00000
   1489.00        0.00000
   1490.00        0.00000
   1491.00        0.00000
   1492.00        0.00000
   1493.00        0.00000
   1494.00        0.00000
   1495.00        0.00000
   1496.00        0.00000
   1497.00        0.00000
   1498.00        0.00000
   1499.00        0.00000
   1500.00        0.00000
   1501.00        0.00000
   1502.00        0.00000
   1503.00        0.00000
   1504.00        0.00000
   1505.00        0.00000
   1506.00        0.00000
   1507.00        0.00000
   1508.00        0.00000
   1509.00        0.00000
   1510.00        0.00000
   1511.00        0.00000
   1512.00        0.00000
   1513.00        0.00000
   1514.00        0.00000
   1515.00        0.00000
   1516.00        0.00000
   1517.00        0.00000
   1518.00        0.00000
   1519.00        0.00000
   1520.00        0.00000
   1521.00        0.00000
   1522.00        0.00000
   1523.00        0.00000
   1524.00        0.00000
   1525.00        0.00000
   1526.00        0.00000
   1527.00        0.00000
   1528.00        0.00000
   1529.00        0.00000
   1530.00        0.00000
   1531.00        0.00000
   1532.00        0.00000
   1533.00        0.00000
   1534.00        0.00000
   1535.00        0.00000
   1536.00        0.00000
   1537.00        0.00000
   1538.00        0.00000
   1539.00        0.00001
   1540.00        0.00002
   1541.00        0.00003
   1542.00        0.00006
   1543.00        0.00008
   1544.00        0.00011
   1545.00        0.00014
   1546.00        0.00017
   1547.00        0.00020
   1548.00        0.00022
   1549.00        0.00024
   1550.00        0.00026
   1551.00        0.00026
   1552.00        0.00027
   1553.00        0.00027
   1554.00        0.00028
   1555.00        0.00030
   1556.00        0.00032
   1557.00        0.00036
   1558.00        0.00040
   1559.00        0.00046
   1560.00        0.00051
   1561.00        0.00057
   1562.00        0.00062
   1563.00        0.00068
   1564.00        0.00073
   1565.00        0.00078
   1566.00        0.00083
   1567.00        0.00089
   1568.00        0.00095
   1569.00        0.00102
   1570.00        0.00111
   1571.00        0.00122
   1572.00        0.00135
   1573.00        0.00150
   1574.00        0.00170
   1575.00        0.00195
   1576.00        0.00226
   1577.00        0.00266
   1578.00        0.00319
   1579.00        0.00387
   1580.00        0.00478
   1581.00        0.00598
   1582.00        0.00759
   1583.00        0.00971
   1584.00        0.01254
   1585.00        0.01625
   1586.00        0.02109
   1587.00        0.02729
   1588.00        0.03517
   1589.00        0.04497
   1590.00        0.05698
   1591.00        0.07142
   1592.00        0.08841
   1593.00        0.10798
   1594.00        0.12993
   1595.00        0.15396
   1596.00        0.17951
   1597.00        0.20585
   1598.00        0.23212
   1599.00        0.25742
   1600.00        0.28090
   1601.00        0.30182
   1602.00        0.31982
   1603.00        0.33469
   1604.00        0.34672
   1605.00        0.35636
   1606.00        0.36431
   1607.00        0.37136
   1608.00        0.37826
   1609.00        0.38565
   1610.00        0.39401
   1611.00        0.40354
   1612.00        0.41427
   1613.00        0.42602
   1614.00        0.43849
   1615.00        0.45128
   1616.00        0.46404
   1617.00        0.47647
   1618.00        0.48846
   1619.00        0.50007
   1620.00        0.51156
   1621.00        0.52339
   1622.00        0.53619
   1623.00        0.55074
   1624.00        0.56790
   1625.00        0.58825
   1626.00        0.61232
   1627.00        0.64008
   1628.00        0.67128
   1629.00        0.70513
   1630.00        0.74055
   1631.00        0.77640
   1632.00        0.81161
   1633.00        0.84519
   1634.00        0.87661
   1635.00        0.90543
   1636.00        0.93146
   1637.00        0.95469
   1638.00        0.97557
   1639.00        0.99464
   1640.00        1.01259
   1641.00        1.03009
   1642.00        1.04761
   1643.00        1.06545
   1644.00        1.08365
   1645.00        1.10199
   1646.00        1.12013
   1647.00        1.13769
   1648.00        1.15431
   1649.00        1.16982
   1650.00        1.18416
   1651.00        1.19751
   1652.00        1.21020
   1653.00        1.22263
   1654.00        1.23521
   1655.00        1.24806
   1656.00        1.26129
   1657.00        1.27490
   1658.00        1.28869
   1659.00        1.30223
   1660.00        1.31494
   1661.00        1.32606
   1662.00        1.33501
   1663.00        1.34128
   1664.00        1.34478
   1665.00        1.34568
   1666.00        1.34468
   1667.00        1.34263
   1668.00        1.34062
   1669.00        1.33956
   1670.00        1.34022
   1671.00        1.34284
   1672.00        1.34717
   1673.00        1.35251
   1674.00        1.35785
   1675.00        1.36203
   1676.00        1.36402
   1677.00        1.36309
   1678.00        1.35908
   1679.00        1.35228
   1680.00        1.34328
   1681.00        1.33303
   1682.00        1.32237
   1683.00        1.31186
   1684.00        1.30171
   1685.00        1.29174
   1686.00        1.28159
   1687.00        1.27090
   1688.00        1.25948
   1689.00        1.24734
   1690.00        1.23466
   1691.00        1.22178
   1692.00        1.20911
   1693.00        1.19712
   1694.00        1.18619
   1695.00        1.17665
   1696.00        1.16857
   1697.00        1.16189
   1698.00        1.15622
   1699.00        1.15106
   1700.00        1.14582
   1701.00        1.14005
   1702.00        1.13341
   1703.00        1.12527
   1704.00        1.11510
   1705.00        1.10281
   1706.00        1.08900
   1707.00        1.07457
   1708.00        1.06059
   1709.00        1.04802
   1710.00        1.03742
   1711.00        1.02891
   1712.00        1.02222
   1713.00        1.01676
   1714.00        1.01188
   1715.00        1.00689
   1716.00        1.00133
   1717.00        0.99492
   1718.00        0.98773
   1719.00        0.98011
   1720.00        0.97261
   1721.00        0.96592
   1722.00        0.96073
   1723.00        0.95765
   1724.00        0.95699
   1725.00        0.95880
   1726.00        0.96267
   1727.00        0.96796
   1728.00        0.97381
   1729.00        0.97936
   1730.00        0.98368
   1731.00        0.98565
   1732.00        0.98512
   1733.00        0.98246
   1734.00        0.97849
   1735.00        0.97423
   1736.00        0.97060
   1737.00        0.96821
   1738.00        0.96741
   1739.00        0.96804
   1740.00        0.96973
   1741.00        0.97199
   1742.00        0.97430
   1743.00        0.97629
   1744.00        0.97781
   1745.00        0.97895
   1746.00        0.98004
   1747.00        0.98153
   1748.00        0.98392
   1749.00        0.98764
   1750.00        0.99287
   1751.00        0.99959
   1752.00        1.00754
   1753.00        1.01620
   1754.00        1.02492
   1755.00        1.03303
   1756.00        1.03994
   1757.00        1.04517
   1758.00        1.04849
   1759.00        1.04968
   1760.00        1.04885
   1761.00        1.04606
   1762.00        1.04146
   1763.00        1.03514
   1764.00        1.02716
   1765.00        1.01751
   1766.00        1.00610
   1767.00        0.99294
   1768.00        0.97785
   1769.00        0.96088
   1770.00        0.94216
   1771.00        0.92178
   1772.00        0.90003
   1773.00        0.87724
   1774.00        0.85376
   1775.00        0.82994
   1776.00        0.80608
   1777.00        0.78253
   1778.00        0.75959
   1779.00        0.73761
   1780.00        0.71683
   1781.00        0.69746
   1782.00        0.67954
   1783.00        0.66288
   1784.00        0.64715
   1785.00        0.63191
   1786.00        0.61675
   1787.00        0.60138
   1788.00        0.58573
   1789.00        0.56993
   1790.00        0.55428
   1791.00        0.53910
   1792.00        0.52471
   1793.00        0.51131
   1794.00        0.49895
   1795.00        0.48753
   1796.00        0.47684
   1797.00        0.46667
   1798.00        0.45674
   1799.00        0.44683
   1800.00        0.43680
   1801.00        0.42657
   1802.00        0.41613
   1803.00        0.40555
   1804.00        0.39494
   1805.00        0.38439
   1806.00        0.37403
   1807.00        0.36396
   1808.00        0.35419
   1809.00        0.34475
   1810.00        0.33563
   1811.00        0.32684
   1812.00        0.31840
   1813.00        0.31040
   1814.00        0.30293
   1815.00        0.29611
   1816.00        0.29009
   1817.00        0.28497
   1818.00        0.28083
   1819.00        0.27765
   1820.00        0.27536
   1821.00        0.27379
   1822.00        0.27276
   1823.00        0.27203
   1824.00        0.27139
   1825.00        0.27067
   1826.00        0.26981
   1827.00        0.26886
   1828.00        0.26794
   1829.00        0.26730
   1830.00        0.26716
   1831.00        0.26777
   1832.00        0.26929
   1833.00        0.27183
   1834.00        0.27544
   1835.00        0.28004
   1836.00        0.28545
   1837.00        0.29144
   1838.00        0.29767
   1839.00        0.30373
   1840.00        0.30921
   1841.00        0.31369
   1842.00        0.31683
   1843.00        0.31843
   1844.00        0.31837
   1845.00        0.31677
   1846.00        0.31386
   1847.00        0.31005
   1848.00        0.30584
   1849.00        0.30180
   1850.00        0.29850
   1851.00        0.29646
   1852.00        0.29604
   1853.00        0.29740
   1854.00        0.30044
   1855.00        0.30495
   1856.00        0.31051
   1857.00        0.31657
   1858.00        0.32252
   1859.00        0.32775
   1860.00        0.33174
   1861.00        0.33416
   1862.00        0.33491
   1863.00        0.33416
   1864.00        0.33230
   1865.00        0.32984
   1866.00        0.32739
   1867.00        0.32549
   1868.00        0.32455
   1869.00        0.32484
   1870.00        0.32643
   1871.00        0.32916
   1872.00        0.33268
   1873.00        0.33653
   1874.00        0.34020
   1875.00        0.34326
   1876.00        0.34536
   1877.00        0.34631
   1878.00        0.34613
   1879.00        0.34492
   1880.00        0.34292
   1881.00        0.34039
   1882.00        0.33760
   1883.00        0.33473
   1884.00        0.33196
   1885.00        0.32944
   1886.00        0.32725
   1887.00        0.32543
   1888.00        0.32401
   1889.00        0.32295
   1890.00        0.32220
   1891.00        0.32164
   1892.00        0.32110
   1893.00        0.32041
   1894.00        0.31942
   1895.00        0.31806
   1896.00        0.31637
   1897.00        0.31457
   1898.00        0.31306
   1899.00        0.31241
   1900.00        0.31320
   1901.00        0.31610
   1902.00        0.32153
   1903.00        0.32983
   1904.00        0.34097
   1905.00        0.35466
   1906.00        0.37041
   1907.00        0.38750
   1908.00        0.40514
   1909.00        0.42255
   1910.00        0.43897
   1911.00        0.45381
   1912.00        0.46658
   1913.00        0.47709
   1914.00        0.48526
   1915.00        0.49130
   1916.00        0.49562
   1917.00        0.49861
   1918.00        0.50080
   1919.00        0.50255
   1920.00        0.50411
   1921.00        0.50554
   1922.00        0.50673
   1923.00        0.50743
   1924.00        0.50737
   1925.00        0.50628
   1926.00        0.50404
   1927.00        0.50058
   1928.00        0.49607
   1929.00        0.49072
   1930.00        0.48493
   1931.00        0.47913
   1932.00        0.47380
   1933.00        0.46942
   1934.00        0.46642
   1935.00        0.46515
   1936.00        0.46591
   1937.00        0.46881
   1938.00        0.47384
   1939.00        0.48081
   1940.00        0.48936
   1941.00        0.49894
   1942.00        0.50888
   1943.00        0.51852
   1944.00        0.52717
   1945.00        0.53431
   1946.00        0.53956
   1947.00        0.54288
   1948.00        0.54435
   1949.00        0.54436
   1950.00        0.54336
   1951.00        0.54189
   1952.00        0.54043
   1953.00        0.53931
   1954.00        0.53868
   1955.00        0.53851
   1956.00        0.53856
   1957.00        0.53853
   1958.00        0.53808
   1959.00        0.53693
   1960.00        0.53495
   1961.00        0.53221
   1962.00        0.52892
   1963.00        0.52544
   1964.00        0.52219
   1965.00        0.51957
   1966.00        0.51792
   1967.00        0.51737
   1968.00        0.51797
   1969.00        0.51960
   1970.00        0.52206
   1971.00        0.52510
   1972.00        0.52853
   1973.00        0.53218
   1974.00        0.53599
   1975.00        0.53996
   1976.00        0.54415
   1977.00        0.54867
   1978.00        0.55361
   1979.00        0.55903
   1980.00        0.56497
   1981.00        0.57140
   1982.00        0.57825
   1983.00        0.58544
   1984.00        0.59285
   1985.00        0.60038
   1986.00        0.60799
   1987.00        0.61565
   1988.00        0.62345
   1989.00        0.63152
   1990.00        0.64003
   1991.00        0.64919
   1992.00        0.65913
   1993.00        0.66994
   1994.00        0.68159
   1995.00        0.69391
   1996.00        0.70667
   1997.00        0.71958
   1998.00        0.73228
   1999.00        0.74449
   2000.00        0.75595
   2001.00        0.76647
   2002.00        0.77594
   2003.00        0.78433
   2004.00        0.79161
   2005.00        0.79780
   2006.00        0.80295
   2007.00        0.80708
   2008.00        0.81023
   2009.00        0.81240
   2010.00        0.81365
   2011.00        0.81401
   2012.00        0.81356
   2013.00        0.81242
   2014.00        0.81077
   2015.00        0.80884
   2016.00        0.80687
   2017.00        0.80509
   2018.00        0.80369
   2019.00        0.80276
   2020.00        0.80229
   2021.00        0.80212
   2022.00        0.80198
   2023.00        0.80152
   2024.00        0.80037
   2025.00        0.79816
   2026.00        0.79464
   2027.00        0.78971
   2028.00        0.78338
   2029.00        0.77577
   2030.00        0.76711
   2031.00        0.75760
   2032.00        0.74742
   2033.00        0.73662
   2034.00        0.72515
   2035.00        0.71283
   2036.00        0.69943
   2037.00        0.68464
   2038.00        0.66826
   2039.00        0.65021
   2040.00        0.63049
   2041.00        0.60932
   2042.00        0.58710
   2043.00        0.56428
   2044.00        0.54142
   2045.00        0.51900
   2046.00        0.49749
   2047.00        0.47716
   2048.00        0.45815
   2049.00        0.44042
   2050.00        0.42380
   2051.00        0.40801
   2052.00        0.39270
   2053.00        0.37768
   2054.00        0.36264
   2055.00        0.34738
   2056.00        0.33181
   2057.00        0.31589
   2058.00        0.29967
   2059.00        0.28324
   2060.00        0.26670
   2061.00        0.25016
   2062.00        0.23367
   2063.00        0.21724
   2064.00        0.20086
   2065.00        0.18451
   2066.00        0.16818
   2067.00        0.15182
   2068.00        0.13544
   2069.00        0.11897
   2070.00        0.10253
   2071.00        0.08617
   2072.00        0.07005
   2073.00        0.05439
   2074.00        0.03940
   2075.00        0.02538
   2076.00        0.01270
   2077.00        0.00178
   2078.00       -0.00698
   2079.00       -0.01317
   2080.00       -0.01663
   2081.00       -0.01713
   2082.00       -0.01484
   2083.00       -0.01002
   2084.00       -0.00332
   2085.00        0.00463
   2086.00        0.01292
   2087.00        0.02071
   2088.00        0.02722
   2089.00        0.03192
   2090.00        0.03456
   2091.00        0.03520
   2092.00        0.03419
   2093.00        0.03215
   2094.00        0.02982
   2095.00        0.02793
   2096.00        0.02710
   2097.00        0.02772
   2098.00        0.02979
   2099.00        0.03305
   2100.00        0.03686
   2101.00        0.04039
   2102.00        0.04274
   2103.00        0.04304
   2104.00        0.04074
   2105.00        0.03549
   2106.00        0.02735
   2107.00        0.01655
   2108.00        0.00378
   2109.00       -0.01023
   2110.00       -0.02463
   2111.00       -0.03875
   2112.00       -0.05203
   2113.00       -0.06406
   2114.00       -0.07469
   2115.00       -0.08382
   2116.00       -0.09156
   2117.00       -0.09796
   2118.00       -0.10324
   2119.00       -0.10752
   2120.00       -0.11102
   2121.00       -0.11389
   2122.00       -0.11640
   2123.00       -0.11878
   2124.00       -0.12128
   2125.00       -0.12414
   2126.00       -0.12754
   2127.00       -0.13162
   2128.00       -0.13632
   2129.00       -0.14158
   2130.00       -0.14717
   2131.00       -0.15285
   2132.00       -0.15833
   2133.00       -0.16339
   2134.00       -0.16789
   2135.00       -0.17174
   2136.00       -0.17492
   2137.00       -0.17750
   2138.00       -0.17952
   2139.00       -0.18108
   2140.00       -0.18228
   2141.00       -0.18329
   2142.00       -0.18433
   2143.00       -0.18570
   2144.00       -0.18777
   2145.00       -0.19085
   2146.00       -0.19522
   2147.00       -0.20097
   2148.00       -0.20799
   2149.00       -0.21594
   2150.00       -0.22434
   2151.00       -0.23261
   2152.00       -0.24020
   2153.00       -0.24672
   2154.00       -0.25193
   2155.00       -0.25590
   2156.00       -0.25885
   2157.00       -0.26118
   2158.00       -0.26339
   2159.00       -0.26593
   2160.00       -0.26923
   2161.00       -0.27351
   2162.00       -0.27895
   2163.00       -0.28551
   2164.00       -0.29301
   2165.00       -0.30122
   2166.00       -0.30980
   2167.00       -0.31842
   2168.00       -0.32675
   2169.00       -0.33450
   2170.00       -0.34150
   2171.00       -0.34758
   2172.00       -0.35269
   2173.00       -0.35681
   2174.00       -0.36000
   2175.00       -0.36228
   2176.00       -0.36376
   2177.00       -0.36446
   2178.00       -0.36447
   2179.00       -0.36386
   2180.00       -0.36265
   2181.00       -0.36091
   2182.00       -0.35863
   2183.00       -0.35579
   2184.00       -0.35231
   2185.00       -0.34810
   2186.00       -0.34299
   2187.00       -0.33682
   2188.00       -0.32941
   2189.00       -0.32062
   2190.00       -0.31035
   2191.00       -0.29858
   2192.00       -0.28530
   2193.00       -0.27072
   2194.00       -0.25516
   2195.00       -0.23900
   2196.00       -0.22274
   2197.00       -0.20688
   2198.00       -0.19180
   2199.00       -0.17794
   2200.00       -0.16551
   2201.00       -0.15448
   2202.00       -0.14482
   2203.00       -0.13625
   2204.00       -0.12851
   2205.00       -0.12131
   2206.00       -0.11440
   2207.00       -0.10759
   2208.00       -0.10076
   2209.00       -0.09382
   2210.00       -0.08673
   2211.00       -0.07946
   2212.00       -0.07197
   2213.00       -0.06421
   2214.00       -0.05610
   2215.00       -0.04752
   2216.00       -0.03834
   2217.00       -0.02845
   2218.00       -0.01779
   2219.00       -0.00635
   2220.00        0.00576
   2221.00        0.01835
   2222.00        0.03114
   2223.00        0.04383
   2224.00        0.05603
   2225.00        0.06753
   2226.00        0.07801
   2227.00        0.08743
   2228.00        0.09566
   2229.00        0.10274
   2230.00        0.10866
   2231.00        0.11344
   2232.00        0.11708
   2233.00        0.11950
   2234.00        0.12063
   2235.00        0.12034
   2236.00        0.11859
   2237.00        0.11532
   2238.00        0.11061
   2239.00        0.10458
   2240.00        0.09749
   2241.00        0.08952
   2242.00        0.08098
   2243.00        0.07213
   2244.00        0.06316
   2245.00        0.05425
   2246.00        0.04555
   2247.00        0.03714
   2248.00        0.02907
   2249.00        0.02142
   2250.00        0.01427
   2251.00        0.00769
   2252.00        0.00176
   2253.00       -0.00342
   2254.00       -0.00775
   2255.00       -0.01120
   2256.00       -0.01377
   2257.00       -0.01555
   2258.00       -0.01671
   2259.00       -0.01753
   2260.00       -0.01834
   2261.00       -0.01949
   2262.00       -0.02129
   2263.00       -0.02398
   2264.00       -0.02758
   2265.00       -0.03201
   2266.00       -0.03698
   2267.00       -0.04211
   2268.00       -0.04703
   2269.00       -0.05140
   2270.00       -0.05506
   2271.00       -0.05792
   2272.00       -0.06013
   2273.00       -0.06189
   2274.00       -0.06349
   2275.00       -0.06518
   2276.00       -0.06717
   2277.00       -0.06956
   2278.00       -0.07242
   2279.00       -0.07566
   2280.00       -0.07916
   2281.00       -0.08271
   2282.00       -0.08606
   2283.00       -0.08889
   2284.00       -0.09087
   2285.00       -0.09169
   2286.00       -0.09106
   2287.00       -0.08879
   2288.00       -0.08485
   2289.00       -0.07929
   2290.00       -0.07240
   2291.00       -0.06453
   2292.00       -0.05619
   2293.00       -0.04794
   2294.00       -0.04039
   2295.00       -0.03406
   2296.00       -0.02949
   2297.00       -0.02699
   2298.00       -0.02676
   2299.00       -0.02875
   2300.00       -0.03271
   2301.00       -0.03821
   2302.00       -0.04466
   2303.00       -0.05144
   2304.00       -0.05791
   2305.00       -0.06358
   2306.00       -0.06816
   2307.00       -0.07153
   2308.00       -0.07384
   2309.00       -0.07534
   2310.00       -0.07644
   2311.00       -0.07752
   2312.00       -0.07894
   2313.00       -0.08093
   2314.00       -0.08356
   2315.00       -0.08673
   2316.00       -0.09023
   2317.00       -0.09375
   2318.00       -0.09701
   2319.00       -0.09969
   2320.00       -0.10162
   2321.00       -0.10275
   2322.00       -0.10319
   2323.00       -0.10315
   2324.00       -0.10292
   2325.00       -0.10286
   2326.00       -0.10327
   2327.00       -0.10437
   2328.00       -0.10628
   2329.00       -0.10899
   2330.00       -0.11242
   2331.00       -0.11639
   2332.00       -0.12072
   2333.00       -0.12525
   2334.00       -0.12990
   2335.00       -0.13464
   2336.00       -0.13953
   2337.00       -0.14473
   2338.00       -0.15041
   2339.00       -0.15673
   2340.00       -0.16378
   2341.00       -0.17164
   2342.00       -0.18021
   2343.00       -0.18933
   2344.00       -0.19872
   2345.00       -0.20801
   2346.00       -0.21675
   2347.00       -0.22445
   2348.00       -0.23068
   2349.00       -0.23512
   2350.00       -0.23742
   2351.00       -0.23760
   2352.00       -0.23572
   2353.00       -0.23204
   2354.00       -0.22695
   2355.00       -0.22085
   2356.00       -0.21418
   2357.00       -0.20725
   2358.00       -0.20026
   2359.00       -0.19333
   2360.00       -0.18643
   2361.00       -0.17949
   2362.00       -0.17242
   2363.00       -0.16523
   2364.00       -0.15797
   2365.00       -0.15088
   2366.00       -0.14431
   2367.00       -0.13872
   2368.00       -0.13457
   2369.00       -0.13248
   2370.00       -0.13282
   2371.00       -0.13598
   2372.00       -0.14214
   2373.00       -0.15115
   2374.00       -0.16285
   2375.00       -0.17672
   2376.00       -0.19235
   2377.00       -0.20902
   2378.00       -0.22613
   2379.00       -0.24300
   2380.00       -0.25907
   2381.00       -0.27390
   2382.00       -0.28719
   2383.00       -0.29883
   2384.00       -0.30893
   2385.00       -0.31769
   2386.00       -0.32547
   2387.00       -0.33264
   2388.00       -0.33964
   2389.00       -0.34678
   2390.00       -0.35432
   2391.00       -0.36239
   2392.00       -0.37106
   2393.00       -0.38023
   2394.00       -0.38974
   2395.00       -0.39936
   2396.00       -0.40883
   2397.00       -0.41789
   2398.00       -0.42631
   2399.00       -0.43392
   2400.00       -0.44069
   2401.00       -0.44658
   2402.00       -0.45169
   2403.00       -0.45619
   2404.00       -0.46034
   2405.00       -0.46441
   2406.00       -0.46876
   2407.00       -0.47403
   2408.00       -0.48105
   2409.00       -0.48986
   2410.00       -0.50034
   2411.00       -0.51215
   2412.00       -0.52472
   2413.00       -0.53751
   2414.00       -0.54992
   2415.00       -0.56141
   2416.00       -0.57151
   2417.00       -0.57987
   2418.00       -0.58621
   2419.00       -0.59047
   2420.00       -0.59263
   2421.00       -0.59295
   2422.00       -0.59177
   2423.00       -0.58961
   2424.00       -0.58698
   2425.00       -0.58441
   2426.00       -0.57962
   2427.00       -0.57586
   2428.00       -0.57410
   2429.00       -0.57460
   2430.00       -0.57743
   2431.00       -0.58216
   2432.00       -0.58816
   2433.00       -0.59453
   2434.00       -0.60032
   2435.00       -0.60466
   2436.00       -0.60676
   2437.00       -0.60621
   2438.00       -0.60268
   2439.00       -0.59635
   2440.00       -0.58738
   2441.00       -0.57637
   2442.00       -0.56391
   2443.00       -0.55078
   2444.00       -0.53774
   2445.00       -0.52551
   2446.00       -0.51480
   2447.00       -0.50609
   2448.00       -0.49980
   2449.00       -0.49607
   2450.00       -0.49482
   2451.00       -0.49579
   2452.00       -0.49846
   2453.00       -0.50220
   2454.00       -0.50625
   2455.00       -0.50984
   2456.00       -0.51225
   2457.00       -0.51292
   2458.00       -0.51150
   2459.00       -0.50787
   2460.00       -0.50215
   2461.00       -0.49470
   2462.00       -0.48603
   2463.00       -0.47665
   2464.00       -0.46712
   2465.00       -0.45784
   2466.00       -0.44925
   2467.00       -0.44167
   2468.00       -0.43511
   2469.00       -0.42943
   2470.00       -0.42435
   2471.00       -0.41955
   2472.00       -0.41479
   2473.00       -0.40988
   2474.00       -0.40478
   2475.00       -0.39953
   2476.00       -0.39427
   2477.00       -0.38918
   2478.00       -0.38445
   2479.00       -0.38024
   2480.00       -0.37665
   2481.00       -0.37372
   2482.00       -0.37143
   2483.00       -0.36968
   2484.00       -0.36832
   2485.00       -0.36718
   2486.00       -0.36606
   2487.00       -0.36478
   2488.00       -0.36324
   2489.00       -0.36140
   2490.00       -0.35933
   2491.00       -0.35718
   2492.00       -0.35516
   2493.00       -0.35353
   2494.00       -0.35252
   2495.00       -0.35230
   2496.00       -0.35298
   2497.00       -0.35449
   2498.00       -0.35669
   2499.00       -0.35932
   2500.00       -0.36205
   2501.00       -0.36455
   2502.00       -0.36655
   2503.00       -0.36783
   2504.00       -0.36832
   2505.00       -0.36802
   2506.00       -0.36704
   2507.00       -0.36554
   2508.00       -0.36371
   2509.00       -0.36170
   2510.00       -0.35960
   2511.00       -0.35743
   2512.00       -0.35517
   2513.00       -0.35270
   2514.00       -0.34984
   2515.00       -0.34642
   2516.00       -0.34228
   2517.00       -0.33736
   2518.00       -0.33167
   2519.00       -0.32539
   2520.00       -0.31881
   2521.00       -0.31237
   2522.00       -0.30659
   2523.00       -0.30203
   2524.00       -0.29916
   2525.00       -0.29838
   2526.00       -0.29980
   2527.00       -0.30343
   2528.00       -0.30892
   2529.00       -0.31582
   2530.00       -0.32348
   2531.00       -0.33125
   2532.00       -0.33852
   2533.00       -0.34476
   2534.00       -0.34962
   2535.00       -0.35289
   2536.00       -0.35458
   2537.00       -0.35473
   2538.00       -0.35353
   2539.00       -0.35114
   2540.00       -0.34773
   2541.00       -0.34341
   2542.00       -0.33823
   2543.00       -0.33223
   2544.00       -0.32550
   2545.00       -0.31807
   2546.00       -0.31013
   2547.00       -0.30194
   2548.00       -0.29379
   2549.00       -0.28613
   2550.00       -0.27933
   2551.00       -0.27386
   2552.00       -0.26999
   2553.00       -0.26802
   2554.00       -0.26802
   2555.00       -0.26998
   2556.00       -0.27378
   2557.00       -0.27915
   2558.00       -0.28580
   2559.00       -0.29335
   2560.00       -0.30140
   2561.00       -0.30956
   2562.00       -0.31750
   2563.00       -0.32502
   2564.00       -0.33192
   2565.00       -0.33813
   2566.00       -0.34361
   2567.00       -0.34843
   2568.00       -0.35262
   2569.00       -0.35623
   2570.00       -0.35934
   2571.00       -0.36192
   2572.00       -0.36394
   2573.00       -0.36528
   2574.00       -0.36583
   2575.00       -0.36551
   2576.00       -0.36426
   2577.00       -0.36215
   2578.00       -0.35929
   2579.00       -0.35589
   2580.00       -0.35220
   2581.00       -0.34851
   2582.00       -0.34508
   2583.00       -0.34215
   2584.00       -0.33986
   2585.00       -0.33833
   2586.00       -0.33753
   2587.00       -0.33742
   2588.00       -0.33789
   2589.00       -0.33882
   2590.00       -0.34008
   2591.00       -0.34160
   2592.00       -0.34331
   2593.00       -0.34519
   2594.00       -0.34725
   2595.00       -0.34952
   2596.00       -0.35205
   2597.00       -0.35486
   2598.00       -0.35794
   2599.00       -0.36125
   2600.00       -0.36467
   2601.00       -0.36805
   2602.00       -0.37122
   2603.00       -0.37401
   2604.00       -0.37631
   2605.00       -0.37802
   2606.00       -0.37916
   2607.00       -0.37981
   2608.00       -0.38008
   2609.00       -0.38015
   2610.00       -0.38014
   2611.00       -0.38012
   2612.00       -0.38012
   2613.00       -0.38007
   2614.00       -0.37983
   2615.00       -0.37921
   2616.00       -0.37803
   2617.00       -0.37608
   2618.00       -0.37329
   2619.00       -0.36964
   2620.00       -0.36518
   2621.00       -0.36005
   2622.00       -0.35439
   2623.00       -0.34833
   2624.00       -0.34200
   2625.00       -0.33546
   2626.00       -0.32876
   2627.00       -0.32189
   2628.00       -0.31483
   2629.00       -0.30755
   2630.00       -0.30005
   2631.00       -0.29237
   2632.00       -0.28457
   2633.00       -0.27678
   2634.00       -0.26917
   2635.00       -0.26193
   2636.00       -0.25522
   2637.00       -0.24921
   2638.00       -0.24395
   2639.00       -0.23946
   2640.00       -0.23565
   2641.00       -0.23242
   2642.00       -0.22956
   2643.00       -0.22687
   2644.00       -0.22412
   2645.00       -0.22110
   2646.00       -0.21766
   2647.00       -0.21367
   2648.00       -0.20916
   2649.00       -0.20416
   2650.00       -0.19884
   2651.00       -0.19341
   2652.00       -0.18814
   2653.00       -0.18329
   2654.00       -0.17909
   2655.00       -0.17577
   2656.00       -0.17341
   2657.00       -0.17206
   2658.00       -0.17163
   2659.00       -0.17199
   2660.00       -0.17296
   2661.00       -0.17430
   2662.00       -0.17583
   2663.00       -0.17736
   2664.00       -0.17873
   2665.00       -0.17987
   2666.00       -0.18073
   2667.00       -0.18130
   2668.00       -0.18161
   2669.00       -0.18172
   2670.00       -0.18168
   2671.00       -0.18157
   2672.00       -0.18147
   2673.00       -0.18146
   2674.00       -0.18165
   2675.00       -0.18216
   2676.00       -0.18316
   2677.00       -0.18480
   2678.00       -0.18721
   2679.00       -0.19059
   2680.00       -0.19498
   2681.00       -0.20041
   2682.00       -0.20683
   2683.00       -0.21409
   2684.00       -0.22198
   2685.00       -0.23025
   2686.00       -0.23864
   2687.00       -0.24692
   2688.00       -0.25488
   2689.00       -0.26240
   2690.00       -0.26938
   2691.00       -0.27580
   2692.00       -0.28168
   2693.00       -0.28708
   2694.00       -0.29202
   2695.00       -0.29655
   2696.00       -0.30072
   2697.00       -0.30453
   2698.00       -0.30798
   2699.00       -0.31105
   2700.00       -0.31377
   2701.00       -0.31614
   2702.00       -0.31819
   2703.00       -0.31995
   2704.00       -0.32145
   2705.00       -0.32269
   2706.00       -0.32364
   2707.00       -0.32424
   2708.00       -0.32441
   2709.00       -0.32407
   2710.00       -0.32321
   2711.00       -0.32183
   2712.00       -0.32005
   2713.00       -0.31807
   2714.00       -0.31614
   2715.00       -0.31454
   2716.00       -0.31349
   2717.00       -0.31317
   2718.00       -0.31359
   2719.00       -0.31468
   2720.00       -0.31617
   2721.00       -0.31773
   2722.00       -0.31897
   2723.00       -0.31952
   2724.00       -0.31903
   2725.00       -0.31732
   2726.00       -0.31423
   2727.00       -0.30982
   2728.00       -0.30420
   2729.00       -0.29759
   2730.00       -0.29028
   2731.00       -0.28257
   2732.00       -0.27473
   2733.00       -0.26701
   2734.00       -0.25957
   2735.00       -0.25247
   2736.00       -0.24562
   2737.00       -0.23888
   2738.00       -0.23203
   2739.00       -0.22477
   2740.00       -0.21683
   2741.00       -0.20802
   2742.00       -0.19821
   2743.00       -0.18738
   2744.00       -0.17560
   2745.00       -0.16303
   2746.00       -0.14989
   2747.00       -0.13644
   2748.00       -0.12293
   2749.00       -0.10956
   2750.00       -0.09651
   2751.00       -0.08391
   2752.00       -0.07188
   2753.00       -0.06045
   2754.00       -0.04968
   2755.00       -0.03956
   2756.00       -0.03012
   2757.00       -0.02135
   2758.00       -0.01332
   2759.00       -0.00605
   2760.00        0.00037
   2761.00        0.00591
   2762.00        0.01054
   2763.00        0.01426
   2764.00        0.01714
   2765.00        0.01931
   2766.00        0.02094
   2767.00        0.02224
   2768.00        0.02340
   2769.00        0.02459
   2770.00        0.02596
   2771.00        0.02755
   2772.00        0.02934
   2773.00        0.03124
   2774.00        0.03311
   2775.00        0.03473
   2776.00        0.03591
   2777.00        0.03649
   2778.00        0.03635
   2779.00        0.03549
   2780.00        0.03398
   2781.00        0.03202
   2782.00        0.02982
   2783.00        0.02764
   2784.00        0.02573
   2785.00        0.02425
   2786.00        0.02331
   2787.00        0.02288
   2788.00        0.02286
   2789.00        0.02306
   2790.00        0.02322
   2791.00        0.02308
   2792.00        0.02242
   2793.00        0.02105
   2794.00        0.01890
   2795.00        0.01594
   2796.00        0.01231
   2797.00        0.00822
   2798.00        0.00390
   2799.00       -0.00037
   2800.00       -0.00436
   2801.00       -0.00790
   2802.00       -0.01088
   2803.00       -0.01334
   2804.00       -0.01534
   2805.00       -0.01703
   2806.00       -0.01860
   2807.00       -0.02019
   2808.00       -0.02194
   2809.00       -0.02390
   2810.00       -0.02606
   2811.00       -0.02835
   2812.00       -0.03065
   2813.00       -0.03279
   2814.00       -0.03461
   2815.00       -0.03602
   2816.00       -0.03696
   2817.00       -0.03746
   2818.00       -0.03767
   2819.00       -0.03779
   2820.00       -0.03805
   2821.00       -0.03866
   2822.00       -0.03980
   2823.00       -0.04153
   2824.00       -0.04383
   2825.00       -0.04660
   2826.00       -0.04962
   2827.00       -0.05266
   2828.00       -0.05548
   2829.00       -0.05787
   2830.00       -0.05962
   2831.00       -0.06061
   2832.00       -0.06082
   2833.00       -0.06032
   2834.00       -0.05923
   2835.00       -0.05777
   2836.00       -0.05612
   2837.00       -0.05443
   2838.00       -0.05279
   2839.00       -0.05115
   2840.00       -0.04940
   2841.00       -0.04731
   2842.00       -0.04463
   2843.00       -0.04109
   2844.00       -0.03649
   2845.00       -0.03062
   2846.00       -0.02351
   2847.00       -0.01519
   2848.00       -0.00585
   2849.00        0.00422
   2850.00        0.01464
   2851.00        0.02510
   2852.00        0.03521
   2853.00        0.04467
   2854.00        0.05322
   2855.00        0.06070
   2856.00        0.06706
   2857.00        0.07233
   2858.00        0.07662
   2859.00        0.08007
   2860.00        0.08283
   2861.00        0.08509
   2862.00        0.08694
   2863.00        0.08849
   2864.00        0.08978
   2865.00        0.09082
   2866.00        0.09163
   2867.00        0.09220
   2868.00        0.09256
   2869.00        0.09275
   2870.00        0.09285
   2871.00        0.09298
   2872.00        0.09329
   2873.00        0.09393
   2874.00        0.09506
   2875.00        0.09678
   2876.00        0.09917
   2877.00        0.10224
   2878.00        0.10593
   2879.00        0.11014
   2880.00        0.11472
   2881.00        0.11959
   2882.00        0.12462
   2883.00        0.12977
   2884.00        0.13509
   2885.00        0.14065
   2886.00        0.14659
   2887.00        0.15312
   2888.00        0.16041
   2889.00        0.16863
   2890.00        0.17786
   2891.00        0.18817
   2892.00        0.19949
   2893.00        0.21168
   2894.00        0.22447
   2895.00        0.23755
   2896.00        0.25061
   2897.00        0.26321
   2898.00        0.27504
   2899.00        0.28570
   2900.00        0.29500
   2901.00        0.30263
   2902.00        0.30849
   2903.00        0.31239
   2904.00        0.31433
   2905.00        0.31422
   2906.00        0.31217
   2907.00        0.30818
   2908.00        0.30247
   2909.00        0.29515
   2910.00        0.28647
   2911.00        0.27668
   2912.00        0.26610
   2913.00        0.25502
   2914.00        0.24374
   2915.00        0.23254
   2916.00        0.22166
   2917.00        0.21123
   2918.00        0.20132
   2919.00        0.19198
   2920.00        0.18317
   2921.00        0.17489
   2922.00        0.16712
   2923.00        0.15992
   2924.00        0.15339
   2925.00        0.14769
   2926.00        0.14306
   2927.00        0.13969
   2928.00        0.13773
   2929.00        0.13723
   2930.00        0.13811
   2931.00        0.14008
   2932.00        0.14271
   2933.00        0.14545
   2934.00        0.14768
   2935.00        0.14886
   2936.00        0.14844
   2937.00        0.14619
   2938.00        0.14191
   2939.00        0.13577
   2940.00        0.12796
   2941.00        0.11889
   2942.00        0.10894
   2943.00        0.09856
   2944.00        0.08802
   2945.00        0.07756
   2946.00        0.06733
   2947.00        0.05735
   2948.00        0.04760
   2949.00        0.03802
   2950.00        0.02862
   2951.00        0.01946
   2952.00        0.01070
   2953.00        0.00261
   2954.00       -0.00451
   2955.00       -0.01037
   2956.00       -0.01465
   2957.00       -0.01724
   2958.00       -0.01816
   2959.00       -0.01759
   2960.00       -0.01584
   2961.00       -0.01330
   2962.00       -0.01040
   2963.00       -0.00752
   2964.00       -0.00494
   2965.00       -0.00282
   2966.00       -0.00113
   2967.00        0.00023
   2968.00        0.00150
   2969.00        0.00294
   2970.00        0.00478
   2971.00        0.00720
   2972.00        0.01023
   2973.00        0.01377
   2974.00        0.01764
   2975.00        0.02152
   2976.00        0.02505
   2977.00        0.02789
   2978.00        0.02982
   2979.00        0.03070
   2980.00        0.03061
   2981.00        0.02975
   2982.00        0.02848
   2983.00        0.02724
   2984.00        0.02651
   2985.00        0.02668
   2986.00        0.02810
   2987.00        0.03090
   2988.00        0.03511
   2989.00        0.04054
   2990.00        0.04696
   2991.00        0.05394
   2992.00        0.06105
   2993.00        0.06789
   2994.00        0.07403
   2995.00        0.07919
   2996.00        0.08314
   2997.00        0.08582
   2998.00        0.08722
   2999.00        0.08750
   3000.00        0.08679
   3001.00        0.08530
   3002.00        0.08320
   3003.00        0.08061
   3004.00        0.07763
   3005.00        0.07426
   3006.00        0.07048
   3007.00        0.06624
   3008.00        0.06149
   3009.00        0.05618
   3010.00        0.05031
   3011.00        0.04390
   3012.00        0.03703
   3013.00        0.02978
   3014.00        0.02231
   3015.00        0.01474
   3016.00        0.00724
   3017.00       -0.00006
   3018.00       -0.00700
   3019.00       -0.01346
   3020.00       -0.01936
   3021.00       -0.02465
   3022.00       -0.02933
   3023.00       -0.03345
   3024.00       -0.03709
   3025.00       -0.04038
   3026.00       -0.04347
   3027.00       -0.04650
   3028.00       -0.04963
   3029.00       -0.05301
   3030.00       -0.05677
   3031.00       -0.06103
   3032.00       -0.06586
   3033.00       -0.07133
   3034.00       -0.07744
   3035.00       -0.08418
   3036.00       -0.09149
   3037.00       -0.09929
   3038.00       -0.10746
   3039.00       -0.11590
   3040.00       -0.12449
   3041.00       -0.13317
   3042.00       -0.14183
   3043.00       -0.15045
   3044.00       -0.15899
   3045.00       -0.16745
   3046.00       -0.17585
   3047.00       -0.18419
   3048.00       -0.19253
   3049.00       -0.20089
   3050.00       -0.20932
   3051.00       -0.21781
   3052.00       -0.22634
   3053.00       -0.23483
   3054.00       -0.24318
   3055.00       -0.25127
   3056.00       -0.25893
   3057.00       -0.26605
   3058.00       -0.27244
   3059.00       -0.27801
   3060.00       -0.28267
   3061.00       -0.28637
   3062.00       -0.28910
   3063.00       -0.29090
   3064.00       -0.29185
   3065.00       -0.29202
   3066.00       -0.29157
   3067.00       -0.29062
   3068.00       -0.28933
   3069.00       -0.28782
   3070.00       -0.28617
   3071.00       -0.28441
   3072.00       -0.28253
   3073.00       -0.28045
   3074.00       -0.27807
   3075.00       -0.27527
   3076.00       -0.27195
   3077.00       -0.26806
   3078.00       -0.26363
   3079.00       -0.25872
   3080.00       -0.25351
   3081.00       -0.24820
   3082.00       -0.24302
   3083.00       -0.23821
   3084.00       -0.23394
   3085.00       -0.23032
   3086.00       -0.22745
   3087.00       -0.22537
   3088.00       -0.22405
   3089.00       -0.22356
   3090.00       -0.22391
   3091.00       -0.22519
   3092.00       -0.22752
   3093.00       -0.23098
   3094.00       -0.23576
   3095.00       -0.24185
   3096.00       -0.24921
   3097.00       -0.25766
   3098.00       -0.26689
   3099.00       -0.27659
   3100.00       -0.28631
   3101.00       -0.29560
   3102.00       -0.30407
   3103.00       -0.31142
   3104.00       -0.31740
   3105.00       -0.32193
   3106.00       -0.32505
   3107.00       -0.32688
   3108.00       -0.32767
   3109.00       -0.32769
   3110.00       -0.32725
   3111.00       -0.32664
   3112.00       -0.32607
   3113.00       -0.32563
   3114.00       -0.32530
   3115.00       -0.32490
   3116.00       -0.32419
   3117.00       -0.32289
   3118.00       -0.32077
   3119.00       -0.31770
   3120.00       -0.31367
   3121.00       -0.30888
   3122.00       -0.30364
   3123.00       -0.29839
   3124.00       -0.29363
   3125.00       -0.28986
   3126.00       -0.28746
   3127.00       -0.28674
   3128.00       -0.28779
   3129.00       -0.29055
   3130.00       -0.29477
   3131.00       -0.30012
   3132.00       -0.30614
   3133.00       -0.31239
   3134.00       -0.31847
   3135.00       -0.32404
   3136.00       -0.32892
   3137.00       -0.33303
   3138.00       -0.33644
   3139.00       -0.33932
   3140.00       -0.34192
   3141.00       -0.34453
   3142.00       -0.34742
   3143.00       -0.35077
   3144.00       -0.35467
   3145.00       -0.35906
   3146.00       -0.36371
   3147.00       -0.36829
   3148.00       -0.37239
   3149.00       -0.37558
   3150.00       -0.37751
   3151.00       -0.37789
   3152.00       -0.37668
   3153.00       -0.37392
   3154.00       -0.36990
   3155.00       -0.36491
   3156.00       -0.35942
   3157.00       -0.35382
   3158.00       -0.34848
   3159.00       -0.34370
   3160.00       -0.33967
   3161.00       -0.33644
   3162.00       -0.33401
   3163.00       -0.33224
   3164.00       -0.33095
   3165.00       -0.32989
   3166.00       -0.32879
   3167.00       -0.32738
   3168.00       -0.32539
   3169.00       -0.32265
   3170.00       -0.31904
   3171.00       -0.31452
   3172.00       -0.30916
   3173.00       -0.30303
   3174.00       -0.29630
   3175.00       -0.28908
   3176.00       -0.28149
   3177.00       -0.27361
   3178.00       -0.26548
   3179.00       -0.25710
   3180.00       -0.24850
   3181.00       -0.23972
   3182.00       -0.23077
   3183.00       -0.22176
   3184.00       -0.21276
   3185.00       -0.20384
   3186.00       -0.19509
   3187.00       -0.18654
   3188.00       -0.17817
   3189.00       -0.16999
   3190.00       -0.16198
   3191.00       -0.15409
   3192.00       -0.14633
   3193.00       -0.13869
   3194.00       -0.13119
   3195.00       -0.12388
   3196.00       -0.11681
   3197.00       -0.11008
   3198.00       -0.10378
   3199.00       -0.09802
   3200.00       -0.09287
   3201.00       -0.08838
   3202.00       -0.08455
   3203.00       -0.08136
   3204.00       -0.07872
   3205.00       -0.07648
   3206.00       -0.07448
   3207.00       -0.07249
   3208.00       -0.07027
   3209.00       -0.06758
   3210.00       -0.06416
   3211.00       -0.05979
   3212.00       -0.05428
   3213.00       -0.04751
   3214.00       -0.03943
   3215.00       -0.03009
   3216.00       -0.01960
   3217.00       -0.00819
   3218.00        0.00386
   3219.00        0.01626
   3220.00        0.02875
   3221.00        0.04108
   3222.00        0.05309
   3223.00        0.06469
   3224.00        0.07583
   3225.00        0.08653
   3226.00        0.09680
   3227.00        0.10662
   3228.00        0.11597
   3229.00        0.12483
   3230.00        0.13310
   3231.00        0.14071
   3232.00        0.14759
   3233.00        0.15370
   3234.00        0.15908
   3235.00        0.16377
   3236.00        0.16790
   3237.00        0.17162
   3238.00        0.17511
   3239.00        0.17852
   3240.00        0.18195
   3241.00        0.18550
   3242.00        0.18916
   3243.00        0.19287
   3244.00        0.19653
   3245.00        0.20001
   3246.00        0.20321
   3247.00        0.20602
   3248.00        0.20839
   3249.00        0.21033
   3250.00        0.21188
   3251.00        0.21313
   3252.00        0.21420
   3253.00        0.21518
   3254.00        0.21613
   3255.00        0.21707
   3256.00        0.21794
   3257.00        0.21863
   3258.00        0.21901
   3259.00        0.21890
   3260.00        0.21817
   3261.00        0.21669
   3262.00        0.21441
   3263.00        0.21133
   3264.00        0.20754
   3265.00        0.20315
   3266.00        0.19834
   3267.00        0.19332
   3268.00        0.18829
   3269.00        0.18344
   3270.00        0.17896
   3271.00        0.17498
   3272.00        0.17159
   3273.00        0.16886
   3274.00        0.16681
   3275.00        0.16539
   3276.00        0.16457
   3277.00        0.16424
   3278.00        0.16434
   3279.00        0.16478
   3280.00        0.16549
   3281.00        0.16645
   3282.00        0.16763
   3283.00        0.16903
   3284.00        0.17062
   3285.00        0.17236
   3286.00        0.17417
   3287.00        0.17592
   3288.00        0.17746
   3289.00        0.17853
   3290.00        0.17891
   3291.00        0.17833
   3292.00        0.17659
   3293.00        0.17351
   3294.00        0.16899
   3295.00        0.16304
   3296.00        0.15568
   3297.00        0.14710
   3298.00        0.13744
   3299.00        0.12699
   3300.00        0.11600
   3301.00        0.10475
   3302.00        0.09354
   3303.00        0.08262
   3304.00        0.07217
   3305.00        0.06235
   3306.00        0.05325
   3307.00        0.04486
   3308.00        0.03716
   3309.00        0.03011
   3310.00        0.02364
   3311.00        0.01780
   3312.00        0.01260
   3313.00        0.00818
   3314.00        0.00468
   3315.00        0.00229
   3316.00        0.00115
   3317.00        0.00140
   3318.00        0.00302
   3319.00        0.00597
   3320.00        0.01001
   3321.00        0.01491
   3322.00        0.02027
   3323.00        0.02571
   3324.00        0.03086
   3325.00        0.03539
   3326.00        0.03910
   3327.00        0.04185
   3328.00        0.04362
   3329.00        0.04451
   3330.00        0.04462
   3331.00        0.04410
   3332.00        0.04311
   3333.00        0.04173
   3334.00        0.04001
   3335.00        0.03795
   3336.00        0.03547
   3337.00        0.03250
   3338.00        0.02894
   3339.00        0.02474
   3340.00        0.01985
   3341.00        0.01429
   3342.00        0.00814
   3343.00        0.00150
   3344.00       -0.00547
   3345.00       -0.01262
   3346.00       -0.01979
   3347.00       -0.02682
   3348.00       -0.03360
   3349.00       -0.04006
   3350.00       -0.04615
   3351.00       -0.05189
   3352.00       -0.05733
   3353.00       -0.06255
   3354.00       -0.06763
   3355.00       -0.07267
   3356.00       -0.07777
   3357.00       -0.08303
   3358.00       -0.08854
   3359.00       -0.09434
   3360.00       -0.10050
   3361.00       -0.10703
   3362.00       -0.11395
   3363.00       -0.12125
   3364.00       -0.12890
   3365.00       -0.13681
   3366.00       -0.14496
   3367.00       -0.15326
   3368.00       -0.16164
   3369.00       -0.17010
   3370.00       -0.17860
   3371.00       -0.18715
   3372.00       -0.19580
   3373.00       -0.20460
   3374.00       -0.21364
   3375.00       -0.22294
   3376.00       -0.23254
   3377.00       -0.24243
   3378.00       -0.25257
   3379.00       -0.26288
   3380.00       -0.27325
   3381.00       -0.28358
   3382.00       -0.29375
   3383.00       -0.30363
   3384.00       -0.31311
   3385.00       -0.32207
   3386.00       -0.33044
   3387.00       -0.33819
   3388.00       -0.34531
   3389.00       -0.35185
   3390.00       -0.35789
   3391.00       -0.36353
   3392.00       -0.36890
   3393.00       -0.37412
   3394.00       -0.37924
   3395.00       -0.38432
   3396.00       -0.38932
   3397.00       -0.39419
   3398.00       -0.39880
   3399.00       -0.40306
   3400.00       -0.40686
   3401.00       -0.41010
   3402.00       -0.41274
   3403.00       -0.41481
   3404.00       -0.41635
   3405.00       -0.41746
   3406.00       -0.41826
   3407.00       -0.41888
   3408.00       -0.41948
   3409.00       -0.42020
   3410.00       -0.42116
   3411.00       -0.42249
   3412.00       -0.42425
   3413.00       -0.42650
   3414.00       -0.42920
   3415.00       -0.43230
   3416.00       -0.43571
   3417.00       -0.43933
   3418.00       -0.44304
   3419.00       -0.44676
   3420.00       -0.45043
   3421.00       -0.45405
   3422.00       -0.45765
   3423.00       -0.46129
   3424.00       -0.46505
   3425.00       -0.46901
   3426.00       -0.47329
   3427.00       -0.47803
   3428.00       -0.48309
   3429.00       -0.48851
   3430.00       -0.49439
   3431.00       -0.50081
   3432.00       -0.50778
   3433.00       -0.51513
   3434.00       -0.52254
   3435.00       -0.52959
   3436.00       -0.53582
   3437.00       -0.54087
   3438.00       -0.54451
   3439.00       -0.54669
   3440.00       -0.54758
   3441.00       -0.54748
   3442.00       -0.54678
   3443.00       -0.54595
   3444.00       -0.54547
   3445.00       -0.54571
   3446.00       -0.54694
   3447.00       -0.54928
   3448.00       -0.55263
   3449.00       -0.55681
   3450.00       -0.56148
   3451.00       -0.56628
   3452.00       -0.57084
   3453.00       -0.57487
   3454.00       -0.57817
   3455.00       -0.58065
   3456.00       -0.58236
   3457.00       -0.58342
   3458.00       -0.58401
   3459.00       -0.58432
   3460.00       -0.58455
   3461.00       -0.58484
   3462.00       -0.58527
   3463.00       -0.58587
   3464.00       -0.58659
   3465.00       -0.58730
   3466.00       -0.58783
   3467.00       -0.58795
   3468.00       -0.58741
   3469.00       -0.58602
   3470.00       -0.58365
   3471.00       -0.58022
   3472.00       -0.57583
   3473.00       -0.57064
   3474.00       -0.56497
   3475.00       -0.55921
   3476.00       -0.55377
   3477.00       -0.54904
   3478.00       -0.54534
   3479.00       -0.54279
   3480.00       -0.54141
   3481.00       -0.54091
   3482.00       -0.54087
   3483.00       -0.54071
   3484.00       -0.53981
   3485.00       -0.53756
   3486.00       -0.53348
   3487.00       -0.52730
   3488.00       -0.51894
   3489.00       -0.50856
   3490.00       -0.49651
   3491.00       -0.48321
   3492.00       -0.46903
   3493.00       -0.45421
   3494.00       -0.43927
   3495.00       -0.42469
   3496.00       -0.41071
   3497.00       -0.39734
   3498.00       -0.38438
   3499.00       -0.37155
   3500.00       -0.35857
   3501.00       -0.34517
   3502.00       -0.33120
   3503.00       -0.31662
   3504.00       -0.30146
   3505.00       -0.28586
   3506.00       -0.27002
   3507.00       -0.25418
   3508.00       -0.23860
   3509.00       -0.22350
   3510.00       -0.20908
   3511.00       -0.19552
   3512.00       -0.18285
   3513.00       -0.17109
   3514.00       -0.16018
   3515.00       -0.15019
   3516.00       -0.14114
   3517.00       -0.13310
   3518.00       -0.12612
   3519.00       -0.12026
   3520.00       -0.11549
   3521.00       -0.11171
   3522.00       -0.10874
   3523.00       -0.10631
   3524.00       -0.10409
   3525.00       -0.10171
   3526.00       -0.09884
   3527.00       -0.09517
   3528.00       -0.09049
   3529.00       -0.08467
   3530.00       -0.07768
   3531.00       -0.06959
   3532.00       -0.06050
   3533.00       -0.05062
   3534.00       -0.04012
   3535.00       -0.02915
   3536.00       -0.01788
   3537.00       -0.00637
   3538.00        0.00531
   3539.00        0.01715
   3540.00        0.02915
   3541.00        0.04129
   3542.00        0.05354
   3543.00        0.06580
   3544.00        0.07795
   3545.00        0.08979
   3546.00        0.10115
   3547.00        0.11185
   3548.00        0.12171
   3549.00        0.13066
   3550.00        0.13859
   3551.00        0.14554
   3552.00        0.15155
   3553.00        0.15673
   3554.00        0.16121
   3555.00        0.16513
   3556.00        0.16870
   3557.00        0.17203
   3558.00        0.17524
   3559.00        0.17842
   3560.00        0.18156
   3561.00        0.18467
   3562.00        0.18769
   3563.00        0.19060
   3564.00        0.19344
   3565.00        0.19627
   3566.00        0.19928
   3567.00        0.20266
   3568.00        0.20662
   3569.00        0.21135
   3570.00        0.21695
   3571.00        0.22338
   3572.00        0.23053
   3573.00        0.23817
   3574.00        0.24604
   3575.00        0.25390
   3576.00        0.26153
   3577.00        0.26875
   3578.00        0.27549
   3579.00        0.28164
   3580.00        0.28718
   3581.00        0.29212
   3582.00        0.29642
   3583.00        0.30012
   3584.00        0.30326
   3585.00        0.30595
   3586.00        0.30827
   3587.00        0.31036
   3588.00        0.31233
   3589.00        0.31430
   3590.00        0.31637
   3591.00        0.31863
   3592.00        0.32116
   3593.00        0.32407
   3594.00        0.32744
   3595.00        0.33139
   3596.00        0.33599
   3597.00        0.34131
   3598.00        0.34732
   3599.00        0.35401
   3600.00        0.36128
   3601.00        0.36905
   3602.00        0.37718
   3603.00        0.38556
   3604.00        0.39404
   3605.00        0.40256
   3606.00        0.41099
   3607.00        0.41929
   3608.00        0.42748
   3609.00        0.43557
   3610.00        0.44356
   3611.00        0.45145
   3612.00        0.45920
   3613.00        0.46674
   3614.00        0.47399
   3615.00        0.48079
   3616.00        0.48697
   3617.00        0.49236
   3618.00        0.49669
   3619.00        0.49978
   3620.00        0.50142
   3621.00        0.50153
   3622.00        0.50002
   3623.00        0.49703
   3624.00        0.49263
   3625.00        0.48703
   3626.00        0.48043
   3627.00        0.47311
   3628.00        0.46534
   3629.00        0.45735
   3630.00        0.44937
   3631.00        0.44151
   3632.00        0.43389
   3633.00        0.42654
   3634.00        0.41938
   3635.00        0.41237
   3636.00        0.40539
   3637.00        0.39837
   3638.00        0.39127
   3639.00        0.38403
   3640.00        0.37662
   3641.00        0.36902
   3642.00        0.36119
   3643.00        0.35308
   3644.00        0.34466
   3645.00        0.33591
   3646.00        0.32678
   3647.00        0.31721
   3648.00        0.30716
   3649.00        0.29649
   3650.00        0.28513
   3651.00        0.27306
   3652.00        0.26020
   3653.00        0.24659
   3654.00        0.23225
   3655.00        0.21729
   3656.00        0.20183
   3657.00        0.18598
   3658.00        0.16989
   3659.00        0.15369
   3660.00        0.13756
   3661.00        0.12159
   3662.00        0.10584
   3663.00        0.09036
   3664.00        0.07515
   3665.00        0.06013
   3666.00        0.04518
   3667.00        0.03028
   3668.00        0.01530
   3669.00        0.00025
   3670.00       -0.01479
   3671.00       -0.02969
   3672.00       -0.04426
   3673.00       -0.05826
   3674.00       -0.07140
   3675.00       -0.08345
   3676.00       -0.09414
   3677.00       -0.10334
   3678.00       -0.11089
   3679.00       -0.11683
   3680.00       -0.12127
   3681.00       -0.12441
   3682.00       -0.12656
   3683.00       -0.12807
   3684.00       -0.12928
   3685.00       -0.13053
   3686.00       -0.13207
   3687.00       -0.13409
   3688.00       -0.13664
   3689.00       -0.13968
   3690.00       -0.14307
   3691.00       -0.14657
   3692.00       -0.14992
   3693.00       -0.15280
   3694.00       -0.15494
   3695.00       -0.15614
   3696.00       -0.15629
   3697.00       -0.15535
   3698.00       -0.15351
   3699.00       -0.15102
   3700.00       -0.14827
   3701.00       -0.14571
   3702.00       -0.14378
   3703.00       -0.14287
   3704.00       -0.14336
   3705.00       -0.14544
   3706.00       -0.14914
   3707.00       -0.15443
   3708.00       -0.16108
   3709.00       -0.16876
   3710.00       -0.17704
   3711.00       -0.18546
   3712.00       -0.19351
   3713.00       -0.20069
   3714.00       -0.20657
   3715.00       -0.21083
   3716.00       -0.21332
   3717.00       -0.21395
   3718.00       -0.21300
   3719.00       -0.21078
   3720.00       -0.20782
   3721.00       -0.20472
   3722.00       -0.20204
   3723.00       -0.20028
   3724.00       -0.19988
   3725.00       -0.20102
   3726.00       -0.20371
   3727.00       -0.20787
   3728.00       -0.21315
   3729.00       -0.21920
   3730.00       -0.22553
   3731.00       -0.23165
   3732.00       -0.23713
   3733.00       -0.24157
   3734.00       -0.24474
   3735.00       -0.24655
   3736.00       -0.24713
   3737.00       -0.24679
   3738.00       -0.24598
   3739.00       -0.24526
   3740.00       -0.24526
   3741.00       -0.24652
   3742.00       -0.24946
   3743.00       -0.25443
   3744.00       -0.26139
   3745.00       -0.27025
   3746.00       -0.28055
   3747.00       -0.29175
   3748.00       -0.30314
   3749.00       -0.31402
   3750.00       -0.32379
   3751.00       -0.33199
   3752.00       -0.33836
   3753.00       -0.34291
   3754.00       -0.34585
   3755.00       -0.34758
   3756.00       -0.34856
   3757.00       -0.34936
   3758.00       -0.35048
   3759.00       -0.35240
   3760.00       -0.35547
   3761.00       -0.35994
   3762.00       -0.36588
   3763.00       -0.37329
   3764.00       -0.38192
   3765.00       -0.39141
   3766.00       -0.40127
   3767.00       -0.41094
   3768.00       -0.41982
   3769.00       -0.42744
   3770.00       -0.43329
   3771.00       -0.43716
   3772.00       -0.43897
   3773.00       -0.43887
   3774.00       -0.43724
   3775.00       -0.43458
   3776.00       -0.43153
   3777.00       -0.42869
   3778.00       -0.42657
   3779.00       -0.42555
   3780.00       -0.42571
   3781.00       -0.42699
   3782.00       -0.42903
   3783.00       -0.43141
   3784.00       -0.43366
   3785.00       -0.43534
   3786.00       -0.43620
   3787.00       -0.43612
   3788.00       -0.43523
   3789.00       -0.43373
   3790.00       -0.43195
   3791.00       -0.43018
   3792.00       -0.42868
   3793.00       -0.42759
   3794.00       -0.42690
   3795.00       -0.42653
   3796.00       -0.42626
   3797.00       -0.42586
   3798.00       -0.42507
   3799.00       -0.42369
   3800.00       -0.42155
   3801.00       -0.41857
   3802.00       -0.41471
   3803.00       -0.40995
   3804.00       -0.40435
   3805.00       -0.39792
   3806.00       -0.39072
   3807.00       -0.38281
   3808.00       -0.37424
   3809.00       -0.36509
   3810.00       -0.35542
   3811.00       -0.34524
   3812.00       -0.33452
   3813.00       -0.32319
   3814.00       -0.31119
   3815.00       -0.29840
   3816.00       -0.28480
   3817.00       -0.27034
   3818.00       -0.25510
   3819.00       -0.23917
   3820.00       -0.22276
   3821.00       -0.20615
   3822.00       -0.18960
   3823.00       -0.17340
   3824.00       -0.15777
   3825.00       -0.14281
   3826.00       -0.12853
   3827.00       -0.11484
   3828.00       -0.10161
   3829.00       -0.08860
   3830.00       -0.07557
   3831.00       -0.06226
   3832.00       -0.04851
   3833.00       -0.03417
   3834.00       -0.01922
   3835.00       -0.00371
   3836.00        0.01224
   3837.00        0.02848
   3838.00        0.04483
   3839.00        0.06105
   3840.00        0.07692
   3841.00        0.09223
   3842.00        0.10670
   3843.00        0.12017
   3844.00        0.13244
   3845.00        0.14343
   3846.00        0.15312
   3847.00        0.16164
   3848.00        0.16911
   3849.00        0.17590
   3850.00        0.18233
   3851.00        0.18883
   3852.00        0.19581
   3853.00        0.20365
   3854.00        0.21262
   3855.00        0.22292
   3856.00        0.23454
   3857.00        0.24738
   3858.00        0.26117
   3859.00        0.27561
   3860.00        0.29027
   3861.00        0.30479
   3862.00        0.31888
   3863.00        0.33224
   3864.00        0.34478
   3865.00        0.35647
   3866.00        0.36737
   3867.00        0.37762
   3868.00        0.38738
   3869.00        0.39675
   3870.00        0.40583
   3871.00        0.41460
   3872.00        0.42296
   3873.00        0.43072
   3874.00        0.43757
   3875.00        0.44325
   3876.00        0.44742
   3877.00        0.44990
   3878.00        0.45049
   3879.00        0.44918
   3880.00        0.44607
   3881.00        0.44134
   3882.00        0.43531
   3883.00        0.42835
   3884.00        0.42087
   3885.00        0.41330
   3886.00        0.40607
   3887.00        0.39951
   3888.00        0.39391
   3889.00        0.38949
   3890.00        0.38640
   3891.00        0.38463
   3892.00        0.38413
   3893.00        0.38474
   3894.00        0.38624
   3895.00        0.38830
   3896.00        0.39060
   3897.00        0.39277
   3898.00        0.39447
   3899.00        0.39541
   3900.00        0.39532
   3901.00        0.39404
   3902.00        0.39155
   3903.00        0.38781
   3904.00        0.38296
   3905.00        0.37719
   3906.00        0.37074
   3907.00        0.36387
   3908.00        0.35684
   3909.00        0.34988
   3910.00        0.34319
   3911.00        0.33689
   3912.00        0.33103
   3913.00        0.32563
   3914.00        0.32062
   3915.00        0.31599
   3916.00        0.31169
   3917.00        0.30773
   3918.00        0.30414
   3919.00        0.30104
   3920.00        0.29852
   3921.00        0.29671
   3922.00        0.29568
   3923.00        0.29546
   3924.00        0.29600
   3925.00        0.29714
   3926.00        0.29862
   3927.00        0.30011
   3928.00        0.30123
   3929.00        0.30159
   3930.00        0.30091
   3931.00        0.29899
   3932.00        0.29568
   3933.00        0.29101
   3934.00        0.28511
   3935.00        0.27817
   3936.00        0.27046
   3937.00        0.26223
   3938.00        0.25372
   3939.00        0.24515
   3940.00        0.23660
   3941.00        0.22816
   3942.00        0.21985
   3943.00        0.21175
   3944.00        0.20391
   3945.00        0.19641
   3946.00        0.18935
   3947.00        0.18279
   3948.00        0.17683
   3949.00        0.17146
   3950.00        0.16669
   3951.00        0.16243
   3952.00        0.15860
   3953.00        0.15503
   3954.00        0.15154
   3955.00        0.14796
   3956.00        0.14409
   3957.00        0.13976
   3958.00        0.13484
   3959.00        0.12929
   3960.00        0.12305
   3961.00        0.11621
   3962.00        0.10883
   3963.00        0.10107
   3964.00        0.09302
   3965.00        0.08477
   3966.00        0.07634
   3967.00        0.06766
   3968.00        0.05863
   3969.00        0.04910
   3970.00        0.03892
   3971.00        0.02798
   3972.00        0.01618
   3973.00        0.00358
   3974.00       -0.00977
   3975.00       -0.02374
   3976.00       -0.03813
   3977.00       -0.05267
   3978.00       -0.06714
   3979.00       -0.08126
   3980.00       -0.09482
   3981.00       -0.10763
   3982.00       -0.11956
   3983.00       -0.13059
   3984.00       -0.14069
   3985.00       -0.14996
   3986.00       -0.15851
   3987.00       -0.16651
   3988.00       -0.17414
   3989.00       -0.18156
   3990.00       -0.18893
   3991.00       -0.19643
   3992.00       -0.20414
   3993.00       -0.21218
   3994.00       -0.22057
   3995.00       -0.22934
   3996.00       -0.23843
   3997.00       -0.24779
   3998.00       -0.25729
   3999.00       -0.26689
   4000.00       -0.27647
   4001.00       -0.28597
   4002.00       -0.29535
   4003.00       -0.30459
   4004.00       -0.31373
   4005.00       -0.32281
   4006.00       -0.33187
   4007.00       -0.34106
   4008.00       -0.35050
   4009.00       -0.36030
   4010.00       -0.37064
   4011.00       -0.38164
   4012.00       -0.39337
   4013.00       -0.40583
   4014.00       -0.41894
   4015.00       -0.43248
   4016.00       -0.44614
   4017.00       -0.45953
   4018.00       -0.47098
   4019.00       -0.47705
   4020.00       -0.48301
   4021.00       -0.48932
   4022.00       -0.49616
   4023.00       -0.50355
   4024.00       -0.51135
   4025.00       -0.51941
   4026.00       -0.52756
   4027.00       -0.53554
   4028.00       -0.54298
   4029.00       -0.54949
   4030.00       -0.55471
   4031.00       -0.55851
   4032.00       -0.56099
   4033.00       -0.56260
   4034.00       -0.56398
   4035.00       -0.56585
   4036.00       -0.56891
   4037.00       -0.57360
   4038.00       -0.58018
   4039.00       -0.58850
   4040.00       -0.59827
   4041.00       -0.60893
   4042.00       -0.61982
   4043.00       -0.63028
   4044.00       -0.63972
   4045.00       -0.64769
   4046.00       -0.65389
   4047.00       -0.65823
   4048.00       -0.66075
   4049.00       -0.66162
   4050.00       -0.66111
   4051.00       -0.65950
   4052.00       -0.65712
   4053.00       -0.65428
   4054.00       -0.65129
   4055.00       -0.64844
   4056.00       -0.64596
   4057.00       -0.64403
   4058.00       -0.64276
   4059.00       -0.64217
   4060.00       -0.64222
   4061.00       -0.64281
   4062.00       -0.64379
   4063.00       -0.64504
   4064.00       -0.64647
   4065.00       -0.64803
   4066.00       -0.64971
   4067.00       -0.65155
   4068.00       -0.65362
   4069.00       -0.65597
   4070.00       -0.65866
   4071.00       -0.66170
   4072.00       -0.66507
   4073.00       -0.66872
   4074.00       -0.67250
   4075.00       -0.67623
   4076.00       -0.67968
   4077.00       -0.68250
   4078.00       -0.68437
   4079.00       -0.68497
   4080.00       -0.68407
   4081.00       -0.68146
   4082.00       -0.67726
   4083.00       -0.67173
   4084.00       -0.66532
   4085.00       -0.65865
   4086.00       -0.65234
   4087.00       -0.64691
   4088.00       -0.64269
   4089.00       -0.63965
   4090.00       -0.63753
   4091.00       -0.63577
   4092.00       -0.63371
   4093.00       -0.63068
   4094.00       -0.62616
   4095.00       -0.61988
   4096.00       -0.61188
   4097.00       -0.60234
   4098.00       -0.59175
   4099.00       -0.58064
   4100.00       -0.56955
   4101.00       -0.55877
   4102.00       -0.54854
   4103.00       -0.53870
   4104.00       -0.52888
   4105.00       -0.51851
   4106.00       -0.50664
   4107.00       -0.49253
   4108.00       -0.47583
   4109.00       -0.45628
   4110.00       -0.43414
   4111.00       -0.41010
   4112.00       -0.38490
   4113.00       -0.35910
   4114.00       -0.33325
   4115.00       -0.30772
   4116.00       -0.28262
   4117.00       -0.25800
   4118.00       -0.23391
   4119.00       -0.21035
   4120.00       -0.18754
   4121.00       -0.16563
   4122.00       -0.14477
   4123.00       -0.12517
   4124.00       -0.10711
   4125.00       -0.09083
   4126.00       -0.07650
   4127.00       -0.06426
   4128.00       -0.05391
   4129.00       -0.04534
   4130.00       -0.03819
   4131.00       -0.03208
   4132.00       -0.02653
   4133.00       -0.02121
   4134.00       -0.01583
   4135.00       -0.01027
   4136.00       -0.00461
   4137.00        0.00104
   4138.00        0.00645
   4139.00        0.01143
   4140.00        0.01593
   4141.00        0.02008
   4142.00        0.02422
   4143.00        0.02885
   4144.00        0.03455
   4145.00        0.04188
   4146.00        0.05126
   4147.00        0.06269
   4148.00        0.07631
   4149.00        0.09167
   4150.00        0.10814
   4151.00        0.12496
   4152.00        0.14131
   4153.00        0.15630
   4154.00        0.16924
   4155.00        0.17952
   4156.00        0.18694
   4157.00        0.19133
   4158.00        0.19298
   4159.00        0.19217
   4160.00        0.18933
   4161.00        0.18491
   4162.00        0.17936
   4163.00        0.17308
   4164.00        0.16643
   4165.00        0.15971
   4166.00        0.15324
   4167.00        0.14725
   4168.00        0.14193
   4169.00        0.13738
   4170.00        0.13357
   4171.00        0.13044
   4172.00        0.12774
   4173.00        0.12523
   4174.00        0.12270
   4175.00        0.11997
   4176.00        0.11705
   4177.00        0.11403
   4178.00        0.11115
   4179.00        0.10878
   4180.00        0.10730
   4181.00        0.10702
   4182.00        0.10815
   4183.00        0.11074
   4184.00        0.11473
   4185.00        0.11998
   4186.00        0.12631
   4187.00        0.13347
   4188.00        0.14123
   4189.00        0.14938
   4190.00        0.15759
   4191.00        0.16560
   4192.00        0.17320
   4193.00        0.18032
   4194.00        0.18697
   4195.00        0.19342
   4196.00        0.20005
   4197.00        0.20735
   4198.00        0.21577
   4199.00        0.22568
   4200.00        0.23716
   4201.00        0.25015
   4202.00        0.26421
   4203.00        0.27875
   4204.00        0.29310
   4205.00        0.30652
   4206.00        0.31835
   4207.00        0.32805
   4208.00        0.33525
   4209.00        0.33989
   4210.00        0.34202
   4211.00        0.34187
   4212.00        0.33982
   4213.00        0.33629
   4214.00        0.33165
   4215.00        0.32618
   4216.00        0.32005
   4217.00        0.31327
   4218.00        0.30581
   4219.00        0.29755
   4220.00        0.28831
   4221.00        0.27802
   4222.00        0.26672
   4223.00        0.25444
   4224.00        0.24143
   4225.00        0.22793
   4226.00        0.21430
   4227.00        0.20091
   4228.00        0.18807
   4229.00        0.17616
   4230.00        0.16538
   4231.00        0.15594
   4232.00        0.14788
   4233.00        0.14124
   4234.00        0.13593
   4235.00        0.13173
   4236.00        0.12837
   4237.00        0.12554
   4238.00        0.12295
   4239.00        0.12033
   4240.00        0.11744
   4241.00        0.11411
   4242.00        0.11021
   4243.00        0.10566
   4244.00        0.10045
   4245.00        0.09457
   4246.00        0.08799
   4247.00        0.08072
   4248.00        0.07269
   4249.00        0.06380
   4250.00        0.05391
   4251.00        0.04283
   4252.00        0.03034
   4253.00        0.01648
   4254.00        0.00119
   4255.00       -0.01509
   4256.00       -0.03202
   4257.00       -0.04903
   4258.00       -0.06538
   4259.00       -0.08044
   4260.00       -0.09356
   4261.00       -0.10432
   4262.00       -0.11242
   4263.00       -0.11791
   4264.00       -0.12090
   4265.00       -0.12190
   4266.00       -0.12145
   4267.00       -0.12040
   4268.00       -0.11959
   4269.00       -0.11990
   4270.00       -0.12211
   4271.00       -0.12675
   4272.00       -0.13399
   4273.00       -0.14367
   4274.00       -0.15525
   4275.00       -0.16786
   4276.00       -0.18038
   4277.00       -0.19163
   4278.00       -0.20059
   4279.00       -0.20633
   4280.00       -0.20852
   4281.00       -0.20702
   4282.00       -0.20237
   4283.00       -0.19537
   4284.00       -0.18723
   4285.00       -0.17918
   4286.00       -0.17252
   4287.00       -0.16825
   4288.00       -0.16709
   4289.00       -0.16917
   4290.00       -0.17442
   4291.00       -0.18217
   4292.00       -0.19159
   4293.00       -0.20161
   4294.00       -0.21133
   4295.00       -0.21986
   4296.00       -0.22676
   4297.00       -0.23170
   4298.00       -0.23489
   4299.00       -0.23676
   4300.00       -0.23795
   4301.00       -0.23923
   4302.00       -0.24133
   4303.00       -0.24482
   4304.00       -0.25019
   4305.00       -0.25758
   4306.00       -0.26699
   4307.00       -0.27813
   4308.00       -0.29074
   4309.00       -0.30442
   4310.00       -0.31890
   4311.00       -0.33381
   4312.00       -0.34904
   4313.00       -0.36438
   4314.00       -0.37984
   4315.00       -0.39527
   4316.00       -0.41053
   4317.00       -0.42547
   4318.00       -0.43936
   4319.00       -0.45185
   4320.00       -0.46305
   4321.00       -0.47114
   4322.00       -0.47470
   4323.00       -0.47837
   4324.00       -0.48272
   4325.00       -0.48798
   4326.00       -0.49395
   4327.00       -0.50032
   4328.00       -0.50659
   4329.00       -0.51238
   4330.00       -0.51746
   4331.00       -0.52197
   4332.00       -0.52629
   4333.00       -0.53090
   4334.00       -0.53621
   4335.00       -0.54235
   4336.00       -0.54911
   4337.00       -0.55604
   4338.00       -0.56259
   4339.00       -0.56828
   4340.00       -0.57273
   4341.00       -0.57589
   4342.00       -0.57787
   4343.00       -0.57904
   4344.00       -0.57988
   4345.00       -0.58094
   4346.00       -0.58280
   4347.00       -0.58584
   4348.00       -0.59031
   4349.00       -0.59612
   4350.00       -0.60299
   4351.00       -0.61027
   4352.00       -0.61721
   4353.00       -0.62291
   4354.00       -0.62662
   4355.00       -0.62750
   4356.00       -0.62520
   4357.00       -0.61952
   4358.00       -0.61068
   4359.00       -0.59904
   4360.00       -0.58532
   4361.00       -0.57019
   4362.00       -0.55439
   4363.00       -0.53857
   4364.00       -0.52329
   4365.00       -0.50885
   4366.00       -0.49538
   4367.00       -0.48286
   4368.00       -0.47105
   4369.00       -0.45974
   4370.00       -0.44887
   4371.00       -0.43830
   4372.00       -0.42799
   4373.00       -0.41781
   4374.00       -0.40771
   4375.00       -0.39753
   4376.00       -0.38714
   4377.00       -0.37635
   4378.00       -0.36496
   4379.00       -0.35282
   4380.00       -0.33984
   4381.00       -0.32599
   4382.00       -0.31150
   4383.00       -0.29667
   4384.00       -0.28201
   4385.00       -0.26807
   4386.00       -0.25542
   4387.00       -0.24456
   4388.00       -0.23580
   4389.00       -0.22927
   4390.00       -0.22478
   4391.00       -0.22196
   4392.00       -0.22027
   4393.00       -0.21918
   4394.00       -0.21819
   4395.00       -0.21697
   4396.00       -0.21541
   4397.00       -0.21350
   4398.00       -0.21138
   4399.00       -0.20920
   4400.00       -0.20703
   4401.00       -0.20485
   4402.00       -0.20256
   4403.00       -0.20001
   4404.00       -0.19702
   4405.00       -0.19349
   4406.00       -0.18940
   4407.00       -0.18472
   4408.00       -0.17947
   4409.00       -0.17363
   4410.00       -0.16712
   4411.00       -0.15988
   4412.00       -0.15183
   4413.00       -0.14292
   4414.00       -0.13314
   4415.00       -0.12268
   4416.00       -0.11177
   4417.00       -0.10076
   4418.00       -0.09008
   4419.00       -0.08019
   4420.00       -0.07149
   4421.00       -0.06435
   4422.00       -0.05902
   4423.00       -0.05561
   4424.00       -0.05403
   4425.00       -0.05406
   4426.00       -0.05536
   4427.00       -0.05740
   4428.00       -0.05969
   4429.00       -0.06178
   4430.00       -0.06325
   4431.00       -0.06393
   4432.00       -0.06376
   4433.00       -0.06288
   4434.00       -0.06149
   4435.00       -0.05989
   4436.00       -0.05832
   4437.00       -0.05695
   4438.00       -0.05586
   4439.00       -0.05500
   4440.00       -0.05423
   4441.00       -0.05338
   4442.00       -0.05223
   4443.00       -0.05060
   4444.00       -0.04835
   4445.00       -0.04541
   4446.00       -0.04177
   4447.00       -0.03750
   4448.00       -0.03269
   4449.00       -0.02751
   4450.00       -0.02207
   4451.00       -0.01645
   4452.00       -0.01074
   4453.00       -0.00486
   4454.00        0.00129
   4455.00        0.00788
   4456.00        0.01510
   4457.00        0.02312
   4458.00        0.03215
   4459.00        0.04220
   4460.00        0.05337
   4461.00        0.06557
   4462.00        0.07879
   4463.00        0.09294
   4464.00        0.10792
   4465.00        0.12358
   4466.00        0.13991
   4467.00        0.15674
   4468.00        0.17393
   4469.00        0.19107
   4470.00        0.20759
   4471.00        0.22295
   4472.00        0.23635
   4473.00        0.24710
   4474.00        0.25450
   4475.00        0.25796
   4476.00        0.25720
   4477.00        0.25211
   4478.00        0.24304
   4479.00        0.23053
   4480.00        0.21498
   4481.00        0.19727
   4482.00        0.17809
   4483.00        0.15819
   4484.00        0.13821
   4485.00        0.11861
   4486.00        0.09982
   4487.00        0.08188
   4488.00        0.06495
   4489.00        0.04910
   4490.00        0.03423
   4491.00        0.02034
   4492.00        0.00742
   4493.00       -0.00446
   4494.00       -0.01520
   4495.00       -0.02461
   4496.00       -0.03237
   4497.00       -0.03801
   4498.00       -0.04133
   4499.00       -0.04202
   4500.00       -0.04016
   4501.00       -0.03594
   4502.00       -0.02984
   4503.00       -0.02247
   4504.00       -0.01456
   4505.00       -0.00680
   4506.00        0.00011
   4507.00        0.00558
   4508.00        0.00922
   4509.00        0.01071
   4510.00        0.01000
   4511.00        0.00716
   4512.00        0.00242
   4513.00       -0.00387
   4514.00       -0.01137
   4515.00       -0.01967
   4516.00       -0.02837
   4517.00       -0.03720
   4518.00       -0.04605
   4519.00       -0.05484
   4520.00       -0.06370
   4521.00       -0.07284
   4522.00       -0.08243
   4523.00       -0.09257
   4524.00       -0.10329
   4525.00       -0.11453
   4526.00       -0.12608
   4527.00       -0.13752
   4528.00       -0.14844
   4529.00       -0.15833
   4530.00       -0.16673
   4531.00       -0.17322
   4532.00       -0.17747
   4533.00       -0.17925
   4534.00       -0.17836
   4535.00       -0.17472
   4536.00       -0.16837
   4537.00       -0.15930
   4538.00       -0.14786
   4539.00       -0.13441
   4540.00       -0.11944
   4541.00       -0.10370
   4542.00       -0.08796
   4543.00       -0.07303
   4544.00       -0.05988
   4545.00       -0.04921
   4546.00       -0.04150
   4547.00       -0.03721
   4548.00       -0.03637
   4549.00       -0.03872
   4550.00       -0.04368
   4551.00       -0.05047
   4552.00       -0.05811
   4553.00       -0.06568
   4554.00       -0.07229
   4555.00       -0.07735
   4556.00       -0.08045
   4557.00       -0.08164
   4558.00       -0.08121
   4559.00       -0.07984
   4560.00       -0.07833
   4561.00       -0.07757
   4562.00       -0.07844
   4563.00       -0.08153
   4564.00       -0.08728
   4565.00       -0.09566
   4566.00       -0.10650
   4567.00       -0.11927
   4568.00       -0.13335
   4569.00       -0.14807
   4570.00       -0.16284
   4571.00       -0.17709
   4572.00       -0.19049
   4573.00       -0.20276
   4574.00       -0.21391
   4575.00       -0.22398
   4576.00       -0.23313
   4577.00       -0.24158
   4578.00       -0.24948
   4579.00       -0.25703
   4580.00       -0.26436
   4581.00       -0.27154
   4582.00       -0.27858
   4583.00       -0.28543
   4584.00       -0.29196
   4585.00       -0.29805
   4586.00       -0.30356
   4587.00       -0.30828
   4588.00       -0.31210
   4589.00       -0.31496
   4590.00       -0.31683
   4591.00       -0.31781
   4592.00       -0.31809
   4593.00       -0.31792
   4594.00       -0.31759
   4595.00       -0.31734
   4596.00       -0.31733
   4597.00       -0.31756
   4598.00       -0.31792
   4599.00       -0.31820
   4600.00       -0.31809
   4601.00       -0.31735
   4602.00       -0.31579
   4603.00       -0.31335
   4604.00       -0.31016
   4605.00       -0.30647
   4606.00       -0.30266
   4607.00       -0.29907
   4608.00       -0.29600
   4609.00       -0.29359
   4610.00       -0.29178
   4611.00       -0.29035
   4612.00       -0.28896
   4613.00       -0.28717
   4614.00       -0.28466
   4615.00       -0.28112
   4616.00       -0.27650
   4617.00       -0.27094
   4618.00       -0.26473
   4619.00       -0.25838
   4620.00       -0.25240
   4621.00       -0.24733
   4622.00       -0.24365
   4623.00       -0.24166
   4624.00       -0.24143
   4625.00       -0.24286
   4626.00       -0.24558
   4627.00       -0.24904
   4628.00       -0.25257
   4629.00       -0.25547
   4630.00       -0.25713
   4631.00       -0.25704
   4632.00       -0.25502
   4633.00       -0.25105
   4634.00       -0.24547
   4635.00       -0.23870
   4636.00       -0.23134
   4637.00       -0.22398
   4638.00       -0.21708
   4639.00       -0.21104
   4640.00       -0.20605
   4641.00       -0.20220
   4642.00       -0.19933
   4643.00       -0.19727
   4644.00       -0.19571
   4645.00       -0.19435
   4646.00       -0.19289
   4647.00       -0.19107
   4648.00       -0.18872
   4649.00       -0.18580
   4650.00       -0.18236
   4651.00       -0.17859
   4652.00       -0.17481
   4653.00       -0.17135
   4654.00       -0.16851
   4655.00       -0.16658
   4656.00       -0.16567
   4657.00       -0.16580
   4658.00       -0.16688
   4659.00       -0.16875
   4660.00       -0.17116
   4661.00       -0.17393
   4662.00       -0.17687
   4663.00       -0.17988
   4664.00       -0.18291
   4665.00       -0.18595
   4666.00       -0.18901
   4667.00       -0.19215
   4668.00       -0.19535
   4669.00       -0.19865
   4670.00       -0.20206
   4671.00       -0.20557
   4672.00       -0.20918
   4673.00       -0.21288
   4674.00       -0.21667
   4675.00       -0.22052
   4676.00       -0.22440
   4677.00       -0.22830
   4678.00       -0.23213
   4679.00       -0.23585
   4680.00       -0.23938
   4681.00       -0.24266
   4682.00       -0.24560
   4683.00       -0.24812
   4684.00       -0.25019
   4685.00       -0.25176
   4686.00       -0.25285
   4687.00       -0.25346
   4688.00       -0.25362
   4689.00       -0.25333
   4690.00       -0.25258
   4691.00       -0.25130
   4692.00       -0.24944
   4693.00       -0.24691
   4694.00       -0.24374
   4695.00       -0.23993
   4696.00       -0.23566
   4697.00       -0.23117
   4698.00       -0.22676
   4699.00       -0.22280
   4700.00       -0.21961
   4701.00       -0.21745
   4702.00       -0.21640
   4703.00       -0.21640
   4704.00       -0.21721
   4705.00       -0.21844
   4706.00       -0.21966
   4707.00       -0.22040
   4708.00       -0.22033
   4709.00       -0.21916
   4710.00       -0.21685
   4711.00       -0.21340
   4712.00       -0.20903
   4713.00       -0.20393
   4714.00       -0.19837
   4715.00       -0.19252
   4716.00       -0.18656
   4717.00       -0.18051
   4718.00       -0.17439
   4719.00       -0.16810
   4720.00       -0.16151
   4721.00       -0.15445
   4722.00       -0.14681
   4723.00       -0.13841
   4724.00       -0.12922
   4725.00       -0.11920
   4726.00       -0.10848
   4727.00       -0.09716
   4728.00       -0.08542
   4729.00       -0.07346
   4730.00       -0.06150
   4731.00       -0.04971
   4732.00       -0.03825
   4733.00       -0.02725
   4734.00       -0.01682
   4735.00       -0.00708
   4736.00        0.00194
   4737.00        0.01016
   4738.00        0.01763
   4739.00        0.02436
   4740.00        0.03043
   4741.00        0.03594
   4742.00        0.04100
   4743.00        0.04565
   4744.00        0.04994
   4745.00        0.05384
   4746.00        0.05728
   4747.00        0.06018
   4748.00        0.06245
   4749.00        0.06403
   4750.00        0.06492
   4751.00        0.06517
   4752.00        0.06489
   4753.00        0.06423
   4754.00        0.06336
   4755.00        0.06244
   4756.00        0.06158
   4757.00        0.06088
   4758.00        0.06034
   4759.00        0.05996
   4760.00        0.05967
   4761.00        0.05940
   4762.00        0.05909
   4763.00        0.05872
   4764.00        0.05828
   4765.00        0.05783
   4766.00        0.05741
   4767.00        0.05711
   4768.00        0.05698
   4769.00        0.05704
   4770.00        0.05727
   4771.00        0.05760
   4772.00        0.05794
   4773.00        0.05816
   4774.00        0.05816
   4775.00        0.05785
   4776.00        0.05724
   4777.00        0.05638
   4778.00        0.05539
   4779.00        0.05447
   4780.00        0.05384
   4781.00        0.05373
   4782.00        0.05431
   4783.00        0.05576
   4784.00        0.05811
   4785.00        0.06138
   4786.00        0.06544
   4787.00        0.07018
   4788.00        0.07536
   4789.00        0.08080
   4790.00        0.08628
   4791.00        0.09167
   4792.00        0.09688
   4793.00        0.10188
   4794.00        0.10671
   4795.00        0.11144
   4796.00        0.11616
   4797.00        0.12096
   4798.00        0.12588
   4799.00        0.13095
   4800.00        0.13614
   4801.00        0.14139
   4802.00        0.14659
   4803.00        0.15164
   4804.00        0.15642
   4805.00        0.16085
   4806.00        0.16488
   4807.00        0.16850
   4808.00        0.17176
   4809.00        0.17475
   4810.00        0.17760
   4811.00        0.18048
   4812.00        0.18354
   4813.00        0.18694
   4814.00        0.19076
   4815.00        0.19508
   4816.00        0.19984
   4817.00        0.20496
   4818.00        0.21026
   4819.00        0.21557
   4820.00        0.22064
   4821.00        0.22524
   4822.00        0.22920
   4823.00        0.23235
   4824.00        0.23460
   4825.00        0.23591
   4826.00        0.23633
   4827.00        0.23590
   4828.00        0.23476
   4829.00        0.23300
   4830.00        0.23076
   4831.00        0.22813
   4832.00        0.22518
   4833.00        0.22194
   4834.00        0.21843
   4835.00        0.21461
   4836.00        0.21045
   4837.00        0.20588
   4838.00        0.20090
   4839.00        0.19548
   4840.00        0.18969
   4841.00        0.18355
   4842.00        0.17720
   4843.00        0.17073
   4844.00        0.16431
   4845.00        0.15807
   4846.00        0.15216
   4847.00        0.14667
   4848.00        0.14167
   4849.00        0.13714
   4850.00        0.13304
   4851.00        0.12924
   4852.00        0.12558
   4853.00        0.12186
   4854.00        0.11789
   4855.00        0.11352
   4856.00        0.10869
   4857.00        0.10337
   4858.00        0.09769
   4859.00        0.09174
   4860.00        0.08573
   4861.00        0.07981
   4862.00        0.07412
   4863.00        0.06877
   4864.00        0.06379
   4865.00        0.05917
   4866.00        0.05486
   4867.00        0.05078
   4868.00        0.04685
   4869.00        0.04302
   4870.00        0.03925
   4871.00        0.03553
   4872.00        0.03191
   4873.00        0.02842
   4874.00        0.02509
   4875.00        0.02191
   4876.00        0.01889
   4877.00        0.01596
   4878.00        0.01305
   4879.00        0.01006
   4880.00        0.00696
   4881.00        0.00371
   4882.00        0.00040
   4883.00       -0.00282
   4884.00       -0.00573
   4885.00       -0.00802
   4886.00       -0.00941
   4887.00       -0.00961
   4888.00       -0.00849
   4889.00       -0.00595
   4890.00       -0.00214
   4891.00        0.00271
   4892.00        0.00817
   4893.00        0.01380
   4894.00        0.01914
   4895.00        0.02377
   4896.00        0.02740
   4897.00        0.02982
   4898.00        0.03106
   4899.00        0.03120
   4900.00        0.03051
   4901.00        0.02923
   4902.00        0.02771
   4903.00        0.02621
   4904.00        0.02491
   4905.00        0.02394
   4906.00        0.02330
   4907.00        0.02290
   4908.00        0.02260
   4909.00        0.02218
   4910.00        0.02146
   4911.00        0.02023
   4912.00        0.01836
   4913.00        0.01581
   4914.00        0.01254
   4915.00        0.00864
   4916.00        0.00423
   4917.00       -0.00051
   4918.00       -0.00540
   4919.00       -0.01030
   4920.00       -0.01505
   4921.00       -0.01957
   4922.00       -0.02382
   4923.00       -0.02782
   4924.00       -0.03164
   4925.00       -0.03536
   4926.00       -0.03910
   4927.00       -0.04294
   4928.00       -0.04699
   4929.00       -0.05130
   4930.00       -0.05584
   4931.00       -0.06062
   4932.00       -0.06558
   4933.00       -0.07063
   4934.00       -0.07566
   4935.00       -0.08060
   4936.00       -0.08538
   4937.00       -0.08996
   4938.00       -0.09429
   4939.00       -0.09840
   4940.00       -0.10229
   4941.00       -0.10600
   4942.00       -0.10955
   4943.00       -0.11294
   4944.00       -0.11621
   4945.00       -0.11935
   4946.00       -0.12236
   4947.00       -0.12522
   4948.00       -0.12791
   4949.00       -0.13043
   4950.00       -0.13275
   4951.00       -0.13482
   4952.00       -0.13662
   4953.00       -0.13809
   4954.00       -0.13917
   4955.00       -0.13979
   4956.00       -0.13988
   4957.00       -0.13938
   4958.00       -0.13820
   4959.00       -0.13633
   4960.00       -0.13372
   4961.00       -0.13039
   4962.00       -0.12642
   4963.00       -0.12193
   4964.00       -0.11707
   4965.00       -0.11211
   4966.00       -0.10730
   4967.00       -0.10291
   4968.00       -0.09917
   4969.00       -0.09625
   4970.00       -0.09426
   4971.00       -0.09319
   4972.00       -0.09291
   4973.00       -0.09328
   4974.00       -0.09408
   4975.00       -0.09512
   4976.00       -0.09624
   4977.00       -0.09733
   4978.00       -0.09837
   4979.00       -0.09937
   4980.00       -0.10038
   4981.00       -0.10145
   4982.00       -0.10260
   4983.00       -0.10380
   4984.00       -0.10495
   4985.00       -0.10589
   4986.00       -0.10646
   4987.00       -0.10643
   4988.00       -0.10567
   4989.00       -0.10402
   4990.00       -0.10137
   4991.00       -0.09766
   4992.00       -0.09282
   4993.00       -0.08683
   4994.00       -0.07973
   4995.00       -0.07156
   4996.00       -0.06241
   4997.00       -0.05245
   4998.00       -0.04188
   4999.00       -0.03095
   5000.00       -0.01989
   5001.00       -0.00899
   5002.00        0.00157
   5003.00        0.01156
   5004.00        0.02094
   5005.00        0.02965
   5006.00        0.03765
   5007.00        0.04497
   5008.00        0.05160
   5009.00        0.05753
   5010.00        0.06274
   5011.00        0.06715
   5012.00        0.07066
   5013.00        0.07319
   5014.00        0.07468
   5015.00        0.07509
   5016.00        0.07445
   5017.00        0.07283
   5018.00        0.07036
   5019.00        0.06726
   5020.00        0.06377
   5021.00        0.06021
   5022.00        0.05689
   5023.00        0.05412
   5024.00        0.05222
   5025.00        0.05141
   5026.00        0.05189
   5027.00        0.05375
   5028.00        0.05696
   5029.00        0.06151
   5030.00        0.06723
   5031.00        0.07399
   5032.00        0.08157
   5033.00        0.08984
   5034.00        0.09864
   5035.00        0.10778
   5036.00        0.11718
   5037.00        0.12671
   5038.00        0.13627
   5039.00        0.14576
   5040.00        0.15508
   5041.00        0.16406
   5042.00        0.17255
   5043.00        0.18046
   5044.00        0.18769
   5045.00        0.19418
   5046.00        0.19987
   5047.00        0.20476
   5048.00        0.20891
   5049.00        0.21241
   5050.00        0.21537
   5051.00        0.21792
   5052.00        0.22018
   5053.00        0.22228
   5054.00        0.22433
   5055.00        0.22646
   5056.00        0.22874
   5057.00        0.23131
   5058.00        0.23424
   5059.00        0.23767
   5060.00        0.24174
   5061.00        0.24661
   5062.00        0.25241
   5063.00        0.25924
   5064.00        0.26724
   5065.00        0.27635
   5066.00        0.28657
   5067.00        0.29770
   5068.00        0.30961
   5069.00        0.32198
   5070.00        0.33460
   5071.00        0.34717
   5072.00        0.35955
   5073.00        0.37148
   5074.00        0.38292
   5075.00        0.39381
   5076.00        0.40412
   5077.00        0.41387
   5078.00        0.42303
   5079.00        0.43152
   5080.00        0.43922
   5081.00        0.44596
   5082.00        0.45161
   5083.00        0.45592
   5084.00        0.45878
   5085.00        0.46007
   5086.00        0.45983
   5087.00        0.45812
   5088.00        0.45514
   5089.00        0.45113
   5090.00        0.44638
   5091.00        0.44119
   5092.00        0.43586
   5093.00        0.43068
   5094.00        0.42586
   5095.00        0.42156
   5096.00        0.41790
   5097.00        0.41496
   5098.00        0.41275
   5099.00        0.41131
   5100.00        0.41063
   5101.00        0.41075
   5102.00        0.41165
   5103.00        0.41333
   5104.00        0.41575
   5105.00        0.41882
   5106.00        0.42243
   5107.00        0.42640
   5108.00        0.43053
   5109.00        0.43457
   5110.00        0.43828
   5111.00        0.44146
   5112.00        0.44388
   5113.00        0.44538
   5114.00        0.44586
   5115.00        0.44521
   5116.00        0.44344
   5117.00        0.44052
   5118.00        0.43653
   5119.00        0.43155
   5120.00        0.42565
   5121.00        0.41898
   5122.00        0.41170
   5123.00        0.40397
   5124.00        0.39599
   5125.00        0.38799
   5126.00        0.38019
   5127.00        0.37280
   5128.00        0.36598
   5129.00        0.35990
   5130.00        0.35471
   5131.00        0.35054
   5132.00        0.34749
   5133.00        0.34557
   5134.00        0.34481
   5135.00        0.34513
   5136.00        0.34646
   5137.00        0.34868
   5138.00        0.35165
   5139.00        0.35522
   5140.00        0.35928
   5141.00        0.36369
   5142.00        0.36832
   5143.00        0.37306
   5144.00        0.37784
   5145.00        0.38251
   5146.00        0.38701
   5147.00        0.39124
   5148.00        0.39510
   5149.00        0.39850
   5150.00        0.40136
   5151.00        0.40362
   5152.00        0.40523
   5153.00        0.40617
   5154.00        0.40645
   5155.00        0.40611
   5156.00        0.40521
   5157.00        0.40384
   5158.00        0.40209
   5159.00        0.40006
   5160.00        0.39785
   5161.00        0.39553
   5162.00        0.39318
   5163.00        0.39090
   5164.00        0.38875
   5165.00        0.38680
   5166.00        0.38512
   5167.00        0.38373
   5168.00        0.38266
   5169.00        0.38192
   5170.00        0.38148
   5171.00        0.38130
   5172.00        0.38130
   5173.00        0.38138
   5174.00        0.38146
   5175.00        0.38146
   5176.00        0.38130
   5177.00        0.38092
   5178.00        0.38026
   5179.00        0.37929
   5180.00        0.37798
   5181.00        0.37633
   5182.00        0.37433
   5183.00        0.37201
   5184.00        0.36935
   5185.00        0.36637
   5186.00        0.36305
   5187.00        0.35939
   5188.00        0.35535
   5189.00        0.35096
   5190.00        0.34620
   5191.00        0.34112
   5192.00        0.33580
   5193.00        0.33034
   5194.00        0.32485
   5195.00        0.31945
   5196.00        0.31425
   5197.00        0.30930
   5198.00        0.30465
   5199.00        0.30023
   5200.00        0.29600
   5201.00        0.29187
   5202.00        0.28775
   5203.00        0.28357
   5204.00        0.27927
   5205.00        0.27483
   5206.00        0.27026
   5207.00        0.26555
   5208.00        0.26071
   5209.00        0.25576
   5210.00        0.25069
   5211.00        0.24549
   5212.00        0.24010
   5213.00        0.23451
   5214.00        0.22870
   5215.00        0.22273
   5216.00        0.21666
   5217.00        0.21062
   5218.00        0.20476
   5219.00        0.19923
   5220.00        0.19413
   5221.00        0.18955
   5222.00        0.18549
   5223.00        0.18196
   5224.00        0.17888
   5225.00        0.17620
   5226.00        0.17385
   5227.00        0.17184
   5228.00        0.17015
   5229.00        0.16882
   5230.00        0.16790
   5231.00        0.16747
   5232.00        0.16757
   5233.00        0.16826
   5234.00        0.16962
   5235.00        0.17169
   5236.00        0.17450
   5237.00        0.17805
   5238.00        0.18222
   5239.00        0.18682
   5240.00        0.19150
   5241.00        0.19585
   5242.00        0.19936
   5243.00        0.20160
   5244.00        0.20208
   5245.00        0.20061
   5246.00        0.19709
   5247.00        0.19164
   5248.00        0.18454
   5249.00        0.17620
   5250.00        0.16708
   5251.00        0.15763
   5252.00        0.14817
   5253.00        0.13897
   5254.00        0.13016
   5255.00        0.12171
   5256.00        0.11350
   5257.00        0.10536
   5258.00        0.09714
   5259.00        0.08871
   5260.00        0.07995
   5261.00        0.07089
   5262.00        0.06164
   5263.00        0.05234
   5264.00        0.04318
   5265.00        0.03441
   5266.00        0.02621
   5267.00        0.01871
   5268.00        0.01201
   5269.00        0.00607
   5270.00        0.00087
   5271.00       -0.00369
   5272.00       -0.00776
   5273.00       -0.01150
   5274.00       -0.01505
   5275.00       -0.01863
   5276.00       -0.02238
   5277.00       -0.02647
   5278.00       -0.03104
   5279.00       -0.03620
   5280.00       -0.04193
   5281.00       -0.04832
   5282.00       -0.05525
   5283.00       -0.06263
   5284.00       -0.07036
   5285.00       -0.07835
   5286.00       -0.08651
   5287.00       -0.09476
   5288.00       -0.10313
   5289.00       -0.11160
   5290.00       -0.12019
   5291.00       -0.12889
   5292.00       -0.13765
   5293.00       -0.14634
   5294.00       -0.15478
   5295.00       -0.16277
   5296.00       -0.17011
   5297.00       -0.17659
   5298.00       -0.18196
   5299.00       -0.18619
   5300.00       -0.18924
   5301.00       -0.19119
   5302.00       -0.19217
   5303.00       -0.19242
   5304.00       -0.19215
   5305.00       -0.19159
   5306.00       -0.19091
   5307.00       -0.19016
   5308.00       -0.18929
   5309.00       -0.18812
   5310.00       -0.18640
   5311.00       -0.18383
   5312.00       -0.18007
   5313.00       -0.17492
   5314.00       -0.16825
   5315.00       -0.16011
   5316.00       -0.15074
   5317.00       -0.14042
   5318.00       -0.12957
   5319.00       -0.11862
   5320.00       -0.10792
   5321.00       -0.09785
   5322.00       -0.08855
   5323.00       -0.08020
   5324.00       -0.07278
   5325.00       -0.06628
   5326.00       -0.06065
   5327.00       -0.05580
   5328.00       -0.05164
   5329.00       -0.04813
   5330.00       -0.04518
   5331.00       -0.04274
   5332.00       -0.04077
   5333.00       -0.03926
   5334.00       -0.03822
   5335.00       -0.03774
   5336.00       -0.03788
   5337.00       -0.03875
   5338.00       -0.04036
   5339.00       -0.04275
   5340.00       -0.04585
   5341.00       -0.04954
   5342.00       -0.05368
   5343.00       -0.05804
   5344.00       -0.06241
   5345.00       -0.06656
   5346.00       -0.07027
   5347.00       -0.07334
   5348.00       -0.07557
   5349.00       -0.07682
   5350.00       -0.07705
   5351.00       -0.07621
   5352.00       -0.07438
   5353.00       -0.07173
   5354.00       -0.06847
   5355.00       -0.06487
   5356.00       -0.06120
   5357.00       -0.05769
   5358.00       -0.05452
   5359.00       -0.05170
   5360.00       -0.04917
   5361.00       -0.04674
   5362.00       -0.04413
   5363.00       -0.04107
   5364.00       -0.03722
   5365.00       -0.03240
   5366.00       -0.02648
   5367.00       -0.01945
   5368.00       -0.01143
   5369.00       -0.00261
   5370.00        0.00671
   5371.00        0.01624
   5372.00        0.02570
   5373.00        0.03479
   5374.00        0.04330
   5375.00        0.05111
   5376.00        0.05822
   5377.00        0.06466
   5378.00        0.07063
   5379.00        0.07627
   5380.00        0.08183
   5381.00        0.08749
   5382.00        0.09340
   5383.00        0.09964
   5384.00        0.10629
   5385.00        0.11331
   5386.00        0.12070
   5387.00        0.12842
   5388.00        0.13641
   5389.00        0.14455
   5390.00        0.15271
   5391.00        0.16084
   5392.00        0.16880
   5393.00        0.17644
   5394.00        0.18372
   5395.00        0.19067
   5396.00        0.19729
   5397.00        0.20372
   5398.00        0.21012
   5399.00        0.21672
   5400.00        0.22370
   5401.00        0.23124
   5402.00        0.23950
   5403.00        0.24854
   5404.00        0.25830
   5405.00        0.26869
   5406.00        0.27948
   5407.00        0.29046
   5408.00        0.30142
   5409.00        0.31212
   5410.00        0.32242
   5411.00        0.33227
   5412.00        0.34178
   5413.00        0.35103
   5414.00        0.36032
   5415.00        0.36990
   5416.00        0.38003
   5417.00        0.39088
   5418.00        0.40261
   5419.00        0.41520
   5420.00        0.42861
   5421.00        0.44255
   5422.00        0.45675
   5423.00        0.47092
   5424.00        0.48477
   5425.00        0.49803
   5426.00        0.51048
   5427.00        0.52202
   5428.00        0.53254
   5429.00        0.54212
   5430.00        0.55082
   5431.00        0.55879
   5432.00        0.56614
   5433.00        0.57300
   5434.00        0.57947
   5435.00        0.58565
   5436.00        0.59150
   5437.00        0.59702
   5438.00        0.60213
   5439.00        0.60676
   5440.00        0.61078
   5441.00        0.61410
   5442.00        0.61662
   5443.00        0.61823
   5444.00        0.61887
   5445.00        0.61848
   5446.00        0.61702
   5447.00        0.61451
   5448.00        0.61095
   5449.00        0.60643
   5450.00        0.60099
   5451.00        0.59478
   5452.00        0.58788
   5453.00        0.58049
   5454.00        0.57275
   5455.00        0.56488
   5456.00        0.55711
   5457.00        0.54973
   5458.00        0.54299
   5459.00        0.53714
   5460.00        0.53239
   5461.00        0.52885
   5462.00        0.52660
   5463.00        0.52552
   5464.00        0.52549
   5465.00        0.52627
   5466.00        0.52763
   5467.00        0.52933
   5468.00        0.53123
   5469.00        0.53326
   5470.00        0.53543
   5471.00        0.53785
   5472.00        0.54068
   5473.00        0.54408
   5474.00        0.54823
   5475.00        0.55315
   5476.00        0.55883
   5477.00        0.56507
   5478.00        0.57163
   5479.00        0.57807
   5480.00        0.58395
   5481.00        0.58877
   5482.00        0.59208
   5483.00        0.59345
   5484.00        0.59267
   5485.00        0.58954
   5486.00        0.58416
   5487.00        0.57663
   5488.00        0.56729
   5489.00        0.55645
   5490.00        0.54450
   5491.00        0.53181
   5492.00        0.51868
   5493.00        0.50537
   5494.00        0.49203
   5495.00        0.47886
   5496.00        0.46601
   5497.00        0.45357
   5498.00        0.44166
   5499.00        0.43037
   5500.00        0.41991
   5501.00        0.41040
   5502.00        0.40194
   5503.00        0.39470
   5504.00        0.38883
   5505.00        0.38447
   5506.00        0.38184
   5507.00        0.38097
   5508.00        0.38188
   5509.00        0.38450
   5510.00        0.38867
   5511.00        0.39416
   5512.00        0.40067
   5513.00        0.40786
   5514.00        0.41543
   5515.00        0.42303
   5516.00        0.43041
   5517.00        0.43736
   5518.00        0.44369
   5519.00        0.44927
   5520.00        0.45406
   5521.00        0.45801
   5522.00        0.46109
   5523.00        0.46330
   5524.00        0.46461
   5525.00        0.46498
   5526.00        0.46432
   5527.00        0.46255
   5528.00        0.45959
   5529.00        0.45536
   5530.00        0.44978
   5531.00        0.44284
   5532.00        0.43458
   5533.00        0.42509
   5534.00        0.41447
   5535.00        0.40294
   5536.00        0.39053
   5537.00        0.37748
   5538.00        0.36392
   5539.00        0.34999
   5540.00        0.33593
   5541.00        0.32182
   5542.00        0.30789
   5543.00        0.29430
   5544.00        0.28128
   5545.00        0.26892
   5546.00        0.25741
   5547.00        0.24680
   5548.00        0.23715
   5549.00        0.22848
   5550.00        0.22075
   5551.00        0.21389
   5552.00        0.20785
   5553.00        0.20252
   5554.00        0.19784
   5555.00        0.19369
   5556.00        0.19000
   5557.00        0.18672
   5558.00        0.18377
   5559.00        0.18111
   5560.00        0.17870
   5561.00        0.17649
   5562.00        0.17442
   5563.00        0.17245
   5564.00        0.17047
   5565.00        0.16841
   5566.00        0.16616
   5567.00        0.16360
   5568.00        0.16063
   5569.00        0.15713
   5570.00        0.15299
   5571.00        0.14816
   5572.00        0.14260
   5573.00        0.13632
   5574.00        0.12944
   5575.00        0.12203
   5576.00        0.11419
   5577.00        0.10598
   5578.00        0.09743
   5579.00        0.08849
   5580.00        0.07918
   5581.00        0.06948
   5582.00        0.05947
   5583.00        0.04924
   5584.00        0.03902
   5585.00        0.02904
   5586.00        0.01962
   5587.00        0.01103
   5588.00        0.00343
   5589.00       -0.00304
   5590.00       -0.00840
   5591.00       -0.01282
   5592.00       -0.01650
   5593.00       -0.01978
   5594.00       -0.02296
   5595.00       -0.02630
   5596.00       -0.03000
   5597.00       -0.03408
   5598.00       -0.03847
   5599.00       -0.04298
   5600.00       -0.04737
   5601.00       -0.05134
   5602.00       -0.05469
   5603.00       -0.05722
   5604.00       -0.05892
   5605.00       -0.05977
   5606.00       -0.05992
   5607.00       -0.05956
   5608.00       -0.05890
   5609.00       -0.05818
   5610.00       -0.05761
   5611.00       -0.05737
   5612.00       -0.05758
   5613.00       -0.05826
   5614.00       -0.05935
   5615.00       -0.06070
   5616.00       -0.06211
   5617.00       -0.06336
   5618.00       -0.06425
   5619.00       -0.06460
   5620.00       -0.06438
   5621.00       -0.06362
   5622.00       -0.06247
   5623.00       -0.06116
   5624.00       -0.05995
   5625.00       -0.05908
   5626.00       -0.05876
   5627.00       -0.05907
   5628.00       -0.05996
   5629.00       -0.06130
   5630.00       -0.06283
   5631.00       -0.06424
   5632.00       -0.06524
   5633.00       -0.06557
   5634.00       -0.06506
   5635.00       -0.06361
   5636.00       -0.06126
   5637.00       -0.05812
   5638.00       -0.05438
   5639.00       -0.05026
   5640.00       -0.04601
   5641.00       -0.04187
   5642.00       -0.03806
   5643.00       -0.03476
   5644.00       -0.03209
   5645.00       -0.03011
   5646.00       -0.02882
   5647.00       -0.02824
   5648.00       -0.02831
   5649.00       -0.02905
   5650.00       -0.03045
   5651.00       -0.03257
   5652.00       -0.03545
   5653.00       -0.03912
   5654.00       -0.04356
   5655.00       -0.04872
   5656.00       -0.05448
   5657.00       -0.06066
   5658.00       -0.06707
   5659.00       -0.07346
   5660.00       -0.07964
   5661.00       -0.08545
   5662.00       -0.09082
   5663.00       -0.09573
   5664.00       -0.10023
   5665.00       -0.10440
   5666.00       -0.10835
   5667.00       -0.11213
   5668.00       -0.11580
   5669.00       -0.11932
   5670.00       -0.12265
   5671.00       -0.12565
   5672.00       -0.12823
   5673.00       -0.13023
   5674.00       -0.13161
   5675.00       -0.13230
   5676.00       -0.13231
   5677.00       -0.13166
   5678.00       -0.13038
   5679.00       -0.12857
   5680.00       -0.12627
   5681.00       -0.12361
   5682.00       -0.12069
   5683.00       -0.11768
   5684.00       -0.11470
   5685.00       -0.11187
   5686.00       -0.10933
   5687.00       -0.10719
   5688.00       -0.10551
   5689.00       -0.10431
   5690.00       -0.10356
   5691.00       -0.10319
   5692.00       -0.10306
   5693.00       -0.10301
   5694.00       -0.10284
   5695.00       -0.10237
   5696.00       -0.10142
   5697.00       -0.09982
   5698.00       -0.09750
   5699.00       -0.09436
   5700.00       -0.09039
   5701.00       -0.08556
   5702.00       -0.07991
   5703.00       -0.07345
   5704.00       -0.06622
   5705.00       -0.05826
   5706.00       -0.04963
   5707.00       -0.04040
   5708.00       -0.03068
   5709.00       -0.02056
   5710.00       -0.01012
   5711.00        0.00053
   5712.00        0.01132
   5713.00        0.02224
   5714.00        0.03322
   5715.00        0.04428
   5716.00        0.05544
   5717.00        0.06673
   5718.00        0.07806
   5719.00        0.08939
   5720.00        0.10054
   5721.00        0.11132
   5722.00        0.12150
   5723.00        0.13077
   5724.00        0.13893
   5725.00        0.14573
   5726.00        0.15107
   5727.00        0.15495
   5728.00        0.15741
   5729.00        0.15866
   5730.00        0.15896
   5731.00        0.15863
   5732.00        0.15799
   5733.00        0.15733
   5734.00        0.15684
   5735.00        0.15664
   5736.00        0.15672
   5737.00        0.15698
   5738.00        0.15725
   5739.00        0.15735
   5740.00        0.15708
   5741.00        0.15634
   5742.00        0.15505
   5743.00        0.15323
   5744.00        0.15097
   5745.00        0.14838
   5746.00        0.14562
   5747.00        0.14281
   5748.00        0.14001
   5749.00        0.13724
   5750.00        0.13450
   5751.00        0.13172
   5752.00        0.12882
   5753.00        0.12569
   5754.00        0.12229
   5755.00        0.11857
   5756.00        0.11451
   5757.00        0.11013
   5758.00        0.10547
   5759.00        0.10059
   5760.00        0.09560
   5761.00        0.09059
   5762.00        0.08575
   5763.00        0.08122
   5764.00        0.07718
   5765.00        0.07378
   5766.00        0.07111
   5767.00        0.06923
   5768.00        0.06812
   5769.00        0.06768
   5770.00        0.06777
   5771.00        0.06824
   5772.00        0.06895
   5773.00        0.06978
   5774.00        0.07072
   5775.00        0.07178
   5776.00        0.07310
   5777.00        0.07478
   5778.00        0.07701
   5779.00        0.07988
   5780.00        0.08341
   5781.00        0.08753
   5782.00        0.09209
   5783.00        0.09686
   5784.00        0.10153
   5785.00        0.10578
   5786.00        0.10933
   5787.00        0.11195
   5788.00        0.11350
   5789.00        0.11394
   5790.00        0.11332
   5791.00        0.11181
   5792.00        0.10969
   5793.00        0.10725
   5794.00        0.10488
   5795.00        0.10295
   5796.00        0.10180
   5797.00        0.10174
   5798.00        0.10299
   5799.00        0.10561
   5800.00        0.10967
   5801.00        0.11501
   5802.00        0.12149
   5803.00        0.12877
   5804.00        0.13658
   5805.00        0.14458
   5806.00        0.15242
   5807.00        0.15980
   5808.00        0.16652
   5809.00        0.17239
   5810.00        0.17739
   5811.00        0.18157
   5812.00        0.18505
   5813.00        0.18806
   5814.00        0.19079
   5815.00        0.19347
   5816.00        0.19622
   5817.00        0.19910
   5818.00        0.20203
   5819.00        0.20485
   5820.00        0.20728
   5821.00        0.20897
   5822.00        0.20962
   5823.00        0.20888
   5824.00        0.20658
   5825.00        0.20259
   5826.00        0.19702
   5827.00        0.19003
   5828.00        0.18193
   5829.00        0.17312
   5830.00        0.16401
   5831.00        0.15494
   5832.00        0.14628
   5833.00        0.13835
   5834.00        0.13130
   5835.00        0.12529
   5836.00        0.12032
   5837.00        0.11639
   5838.00        0.11344
   5839.00        0.11137
   5840.00        0.11003
   5841.00        0.10928
   5842.00        0.10898
   5843.00        0.10899
   5844.00        0.10917
   5845.00        0.10943
   5846.00        0.10964
   5847.00        0.10969
   5848.00        0.10949
   5849.00        0.10894
   5850.00        0.10800
   5851.00        0.10661
   5852.00        0.10477
   5853.00        0.10248
   5854.00        0.09979
   5855.00        0.09675
   5856.00        0.09345
   5857.00        0.08998
   5858.00        0.08645
   5859.00        0.08297
   5860.00        0.07959
   5861.00        0.07638
   5862.00        0.07332
   5863.00        0.07043
   5864.00        0.06765
   5865.00        0.06500
   5866.00        0.06248
   5867.00        0.06019
   5868.00        0.05827
   5869.00        0.05696
   5870.00        0.05649
   5871.00        0.05720
   5872.00        0.05930
   5873.00        0.06303
   5874.00        0.06847
   5875.00        0.07555
   5876.00        0.08410
   5877.00        0.09381
   5878.00        0.10420
   5879.00        0.11483
   5880.00        0.12526
   5881.00        0.13505
   5882.00        0.14392
   5883.00        0.15171
   5884.00        0.15842
   5885.00        0.16407
   5886.00        0.16889
   5887.00        0.17305
   5888.00        0.17674
   5889.00        0.18009
   5890.00        0.18308
   5891.00        0.18566
   5892.00        0.18766
   5893.00        0.18887
   5894.00        0.18905
   5895.00        0.18798
   5896.00        0.18551
   5897.00        0.18155
   5898.00        0.17611
   5899.00        0.16931
   5900.00        0.16133
   5901.00        0.15247
   5902.00        0.14301
   5903.00        0.13330
   5904.00        0.12367
   5905.00        0.11442
   5906.00        0.10589
   5907.00        0.09830
   5908.00        0.09196
   5909.00        0.08701
   5910.00        0.08360
   5911.00        0.08186
   5912.00        0.08174
   5913.00        0.08319
   5914.00        0.08604
   5915.00        0.09003
   5916.00        0.09487
   5917.00        0.10021
   5918.00        0.10573
   5919.00        0.11109
   5920.00        0.11602
   5921.00        0.12033
   5922.00        0.12383
   5923.00        0.12646
   5924.00        0.12819
   5925.00        0.12916
   5926.00        0.12945
   5927.00        0.12919
   5928.00        0.12847
   5929.00        0.12738
   5930.00        0.12594
   5931.00        0.12417
   5932.00        0.12204
   5933.00        0.11948
   5934.00        0.11641
   5935.00        0.11278
   5936.00        0.10850
   5937.00        0.10358
   5938.00        0.09801
   5939.00        0.09189
   5940.00        0.08528
   5941.00        0.07840
   5942.00        0.07138
   5943.00        0.06444
   5944.00        0.05777
   5945.00        0.05155
   5946.00        0.04593
   5947.00        0.04099
   5948.00        0.03682
   5949.00        0.03346
   5950.00        0.03094
   5951.00        0.02923
   5952.00        0.02834
   5953.00        0.02823
   5954.00        0.02891
   5955.00        0.03033
   5956.00        0.03251
   5957.00        0.03540
   5958.00        0.03899
   5959.00        0.04323
   5960.00        0.04805
   5961.00        0.05335
   5962.00        0.05904
   5963.00        0.06498
   5964.00        0.07102
   5965.00        0.07698
   5966.00        0.08270
   5967.00        0.08804
   5968.00        0.09283
   5969.00        0.09694
   5970.00        0.10022
   5971.00        0.10253
   5972.00        0.10375
   5973.00        0.10383
   5974.00        0.10268
   5975.00        0.10033
   5976.00        0.09676
   5977.00        0.09209
   5978.00        0.08637
   5979.00        0.07981
   5980.00        0.07252
   5981.00        0.06470
   5982.00        0.05657
   5983.00        0.04830
   5984.00        0.04012
   5985.00        0.03218
   5986.00        0.02466
   5987.00        0.01769
   5988.00        0.01138
   5989.00        0.00579
   5990.00        0.00097
   5991.00       -0.00312
   5992.00       -0.00649
   5993.00       -0.00919
   5994.00       -0.01130
   5995.00       -0.01290
   5996.00       -0.01405
   5997.00       -0.01480
   5998.00       -0.01519
   5999.00       -0.01524
   6000.00       -0.01495
   6001.00       -0.01431
   6002.00       -0.01330
   6003.00       -0.01191
   6004.00       -0.01012
   6005.00       -0.00794
   6006.00       -0.00538
   6007.00       -0.00248
   6008.00        0.00072
   6009.00        0.00415
   6010.00        0.00774
   6011.00        0.01141
   6012.00        0.01508
   6013.00        0.01866
   6014.00        0.02209
   6015.00        0.02528
   6016.00        0.02821
   6017.00        0.03083
   6018.00        0.03313
   6019.00        0.03509
   6020.00        0.03672
   6021.00        0.03803
   6022.00        0.03903
   6023.00        0.03977
   6024.00        0.04029
   6025.00        0.04064
   6026.00        0.04090
   6027.00        0.04111
   6028.00        0.04131
   6029.00        0.04154
   6030.00        0.04180
   6031.00        0.04209
   6032.00        0.04236
   6033.00        0.04259
   6034.00        0.04273
   6035.00        0.04276
   6036.00        0.04266
   6037.00        0.04246
   6038.00        0.04219
   6039.00        0.04191
   6040.00        0.04170
   6041.00        0.04163
   6042.00        0.04178
   6043.00        0.04220
   6044.00        0.04291
   6045.00        0.04391
   6046.00        0.04517
   6047.00        0.04662
   6048.00        0.04818
   6049.00        0.04976
   6050.00        0.05126
   6051.00        0.05260
   6052.00        0.05373
   6053.00        0.05462
   6054.00        0.05527
   6055.00        0.05567
   6056.00        0.05588
   6057.00        0.05592
   6058.00        0.05582
   6059.00        0.05561
   6060.00        0.05531
   6061.00        0.05491
   6062.00        0.05438
   6063.00        0.05370
   6064.00        0.05284
   6065.00        0.05177
   6066.00        0.05047
   6067.00        0.04893
   6068.00        0.04716
   6069.00        0.04520
   6070.00        0.04309
   6071.00        0.04092
   6072.00        0.03877
   6073.00        0.03673
   6074.00        0.03489
   6075.00        0.03333
   6076.00        0.03216
   6077.00        0.03141
   6078.00        0.03117
   6079.00        0.03146
   6080.00        0.03233
   6081.00        0.03376
   6082.00        0.03577
   6083.00        0.03829
   6084.00        0.04126
   6085.00        0.04457
   6086.00        0.04810
   6087.00        0.05171
   6088.00        0.05525
   6089.00        0.05858
   6090.00        0.06158
   6091.00        0.06415
   6092.00        0.06625
   6093.00        0.06784
   6094.00        0.06892
   6095.00        0.06953
   6096.00        0.06973
   6097.00        0.06956
   6098.00        0.06908
   6099.00        0.06834
   6100.00        0.06740
   6101.00        0.06630
   6102.00        0.06509
   6103.00        0.06379
   6104.00        0.06244
   6105.00        0.06105
   6106.00        0.05966
   6107.00        0.05826
   6108.00        0.05686
   6109.00        0.05544
   6110.00        0.05401
   6111.00        0.05254
   6112.00        0.05100
   6113.00        0.04935
   6114.00        0.04758
   6115.00        0.04565
   6116.00        0.04356
   6117.00        0.04127
   6118.00        0.03882
   6119.00        0.03622
   6120.00        0.03349
   6121.00        0.03068
   6122.00        0.02780
   6123.00        0.02488
   6124.00        0.02195
   6125.00        0.01903
   6126.00        0.01610
   6127.00        0.01319
   6128.00        0.01027
   6129.00        0.00736
   6130.00        0.00447
   6131.00        0.00164
   6132.00       -0.00111
   6133.00       -0.00371
   6134.00       -0.00611
   6135.00       -0.00824
   6136.00       -0.01004
   6137.00       -0.01146
   6138.00       -0.01250
   6139.00       -0.01314
   6140.00       -0.01343
   6141.00       -0.01340
   6142.00       -0.01312
   6143.00       -0.01266
   6144.00       -0.01210
   6145.00       -0.01151
   6146.00       -0.01095
   6147.00       -0.01046
   6148.00       -0.01006
   6149.00       -0.00976
   6150.00       -0.00957
   6151.00       -0.00947
   6152.00       -0.00948
   6153.00       -0.00962
   6154.00       -0.00992
   6155.00       -0.01043
   6156.00       -0.01121
   6157.00       -0.01230
   6158.00       -0.01374
   6159.00       -0.01555
   6160.00       -0.01769
   6161.00       -0.02014
   6162.00       -0.02283
   6163.00       -0.02569
   6164.00       -0.02865
   6165.00       -0.03162
   6166.00       -0.03457
   6167.00       -0.03746
   6168.00       -0.04029
   6169.00       -0.04306
   6170.00       -0.04582
   6171.00       -0.04859
   6172.00       -0.05139
   6173.00       -0.05428
   6174.00       -0.05722
   6175.00       -0.06022
   6176.00       -0.06326
   6177.00       -0.06633
   6178.00       -0.06937
   6179.00       -0.07236
   6180.00       -0.07527
   6181.00       -0.07806
   6182.00       -0.08076
   6183.00       -0.08334
   6184.00       -0.08585
   6185.00       -0.08830
   6186.00       -0.09074
   6187.00       -0.09321
   6188.00       -0.09576
   6189.00       -0.09845
   6190.00       -0.10132
   6191.00       -0.10440
   6192.00       -0.10774
   6193.00       -0.11134
   6194.00       -0.11523
   6195.00       -0.11941
   6196.00       -0.12386
   6197.00       -0.12856
   6198.00       -0.13346
   6199.00       -0.13849
   6200.00       -0.14359
   6201.00       -0.14870
   6202.00       -0.15374
   6203.00       -0.15866
   6204.00       -0.16343
   6205.00       -0.16804
   6206.00       -0.17254
   6207.00       -0.17693
   6208.00       -0.18126
   6209.00       -0.18559
   6210.00       -0.18997
   6211.00       -0.19445
   6212.00       -0.19901
   6213.00       -0.20364
   6214.00       -0.20830
   6215.00       -0.21294
   6216.00       -0.21750
   6217.00       -0.22187
   6218.00       -0.22600
   6219.00       -0.22985
   6220.00       -0.23333
   6221.00       -0.23645
   6222.00       -0.23915
   6223.00       -0.24141
   6224.00       -0.24323
   6225.00       -0.24459
   6226.00       -0.24550
   6227.00       -0.24601
   6228.00       -0.24616
   6229.00       -0.24599
   6230.00       -0.24557
   6231.00       -0.24495
   6232.00       -0.24414
   6233.00       -0.24317
   6234.00       -0.24201
   6235.00       -0.24062
   6236.00       -0.23897
   6237.00       -0.23702
   6238.00       -0.23472
   6239.00       -0.23211
   6240.00       -0.22921
   6241.00       -0.22611
   6242.00       -0.22291
   6243.00       -0.21971
   6244.00       -0.21662
   6245.00       -0.21372
   6246.00       -0.21105
   6247.00       -0.20862
   6248.00       -0.20638
   6249.00       -0.20428
   6250.00       -0.20227
   6251.00       -0.20030
   6252.00       -0.19841
   6253.00       -0.19666
   6254.00       -0.19516
   6255.00       -0.19405
   6256.00       -0.19349
   6257.00       -0.19357
   6258.00       -0.19434
   6259.00       -0.19575
   6260.00       -0.19768
   6261.00       -0.19994
   6262.00       -0.20229
   6263.00       -0.20448
   6264.00       -0.20629
   6265.00       -0.20751
   6266.00       -0.20806
   6267.00       -0.20787
   6268.00       -0.20699
   6269.00       -0.20549
   6270.00       -0.20351
   6271.00       -0.20117
   6272.00       -0.19865
   6273.00       -0.19603
   6274.00       -0.19340
   6275.00       -0.19082
   6276.00       -0.18826
   6277.00       -0.18570
   6278.00       -0.18305
   6279.00       -0.18027
   6280.00       -0.17727
   6281.00       -0.17403
   6282.00       -0.17053
   6283.00       -0.16681
   6284.00       -0.16294
   6285.00       -0.15903
   6286.00       -0.15518
   6287.00       -0.15151
   6288.00       -0.14812
   6289.00       -0.14507
   6290.00       -0.14239
   6291.00       -0.14009
   6292.00       -0.13811
   6293.00       -0.13633
   6294.00       -0.13464
   6295.00       -0.13289
   6296.00       -0.13095
   6297.00       -0.12867
   6298.00       -0.12594
   6299.00       -0.12269
   6300.00       -0.11887
   6301.00       -0.11445
   6302.00       -0.10945
   6303.00       -0.10390
   6304.00       -0.09785
   6305.00       -0.09136
   6306.00       -0.08452
   6307.00       -0.07736
   6308.00       -0.06993
   6309.00       -0.06224
   6310.00       -0.05429
   6311.00       -0.04610
   6312.00       -0.03761
   6313.00       -0.02884
   6314.00       -0.01975
   6315.00       -0.01036
   6316.00       -0.00071
   6317.00        0.00915
   6318.00        0.01912
   6319.00        0.02913
   6320.00        0.03909
   6321.00        0.04885
   6322.00        0.05828
   6323.00        0.06727
   6324.00        0.07562
   6325.00        0.08326
   6326.00        0.09005
   6327.00        0.09596
   6328.00        0.10095
   6329.00        0.10504
   6330.00        0.10829
   6331.00        0.11080
   6332.00        0.11268
   6333.00        0.11409
   6334.00        0.11515
   6335.00        0.11601
   6336.00        0.11678
   6337.00        0.11756
   6338.00        0.11843
   6339.00        0.11944
   6340.00        0.12063
   6341.00        0.12201
   6342.00        0.12358
   6343.00        0.12533
   6344.00        0.12724
   6345.00        0.12928
   6346.00        0.13144
   6347.00        0.13367
   6348.00        0.13597
   6349.00        0.13830
   6350.00        0.14066
   6351.00        0.14301
   6352.00        0.14537
   6353.00        0.14771
   6354.00        0.15004
   6355.00        0.15237
   6356.00        0.15470
   6357.00        0.15703
   6358.00        0.15936
   6359.00        0.16166
   6360.00        0.16389
   6361.00        0.16600
   6362.00        0.16794
   6363.00        0.16965
   6364.00        0.17109
   6365.00        0.17226
   6366.00        0.17317
   6367.00        0.17387
   6368.00        0.17445
   6369.00        0.17500
   6370.00        0.17563
   6371.00        0.17645
   6372.00        0.17754
   6373.00        0.17897
   6374.00        0.18078
   6375.00        0.18300
   6376.00        0.18560
   6377.00        0.18855
   6378.00        0.19180
   6379.00        0.19531
   6380.00        0.19903
   6381.00        0.20291
   6382.00        0.20693
   6383.00        0.21106
   6384.00        0.21527
   6385.00        0.21957
   6386.00        0.22391
   6387.00        0.22826
   6388.00        0.23258
   6389.00        0.23683
   6390.00        0.24091
   6391.00        0.24482
   6392.00        0.24847
   6393.00        0.25183
   6394.00        0.25488
   6395.00        0.25760
   6396.00        0.26000
   6397.00        0.26208
   6398.00        0.26383
   6399.00        0.26526
   6400.00        0.26631
   6401.00        0.26694
   6402.00        0.26710
   6403.00        0.26673
   6404.00        0.26578
   6405.00        0.26422
   6406.00        0.26204
   6407.00        0.25923
   6408.00        0.25588
   6409.00        0.25203
   6410.00        0.24776
   6411.00        0.24317
   6412.00        0.23833
   6413.00        0.23335
   6414.00        0.22826
   6415.00        0.22313
   6416.00        0.21802
   6417.00        0.21299
   6418.00        0.20806
   6419.00        0.20331
   6420.00        0.19876
   6421.00        0.19446
   6422.00        0.19047
   6423.00        0.18683
   6424.00        0.18360
   6425.00        0.18077
   6426.00        0.17831
   6427.00        0.17617
   6428.00        0.17426
   6429.00        0.17251
   6430.00        0.17080
   6431.00        0.16903
   6432.00        0.16709
   6433.00        0.16489
   6434.00        0.16235
   6435.00        0.15945
   6436.00        0.15612
   6437.00        0.15235
   6438.00        0.14813
   6439.00        0.14349
   6440.00        0.13838
   6441.00        0.13285
   6442.00        0.12686
   6443.00        0.12039
   6444.00        0.11347
   6445.00        0.10613
   6446.00        0.09838
   6447.00        0.09031
   6448.00        0.08206
   6449.00        0.07373
   6450.00        0.06553
   6451.00        0.05764
   6452.00        0.05034
   6453.00        0.04387
   6454.00        0.03849
   6455.00        0.03435
   6456.00        0.03157
   6457.00        0.03007
   6458.00        0.02970
   6459.00        0.03013
   6460.00        0.03097
   6461.00        0.03181
   6462.00        0.03228
   6463.00        0.03213
   6464.00        0.03126
   6465.00        0.02976
   6466.00        0.02789
   6467.00        0.02602
   6468.00        0.02461
   6469.00        0.02405
   6470.00        0.02470
   6471.00        0.02665
   6472.00        0.02990
   6473.00        0.03412
   6474.00        0.03882
   6475.00        0.04338
   6476.00        0.04713
   6477.00        0.04945
   6478.00        0.04991
   6479.00        0.04829
   6480.00        0.04457
   6481.00        0.03901
   6482.00        0.03206
   6483.00        0.02426
   6484.00        0.01620
   6485.00        0.00841
   6486.00        0.00126
   6487.00       -0.00501
   6488.00       -0.01035
   6489.00       -0.01485
   6490.00       -0.01876
   6491.00       -0.02237
   6492.00       -0.02596
   6493.00       -0.02982
   6494.00       -0.03414
   6495.00       -0.03903
   6496.00       -0.04449
   6497.00       -0.05042
   6498.00       -0.05668
   6499.00       -0.06303
   6500.00       -0.06929
   6501.00       -0.07523
   6502.00       -0.08071
   6503.00       -0.08561
   6504.00       -0.08991
   6505.00       -0.09365
   6506.00       -0.09689
   6507.00       -0.09978
   6508.00       -0.10248
   6509.00       -0.10515
   6510.00       -0.10796
   6511.00       -0.11105
   6512.00       -0.11451
   6513.00       -0.11841
   6514.00       -0.12278
   6515.00       -0.12758
   6516.00       -0.13276
   6517.00       -0.13824
   6518.00       -0.14386
   6519.00       -0.14948
   6520.00       -0.15495
   6521.00       -0.16007
   6522.00       -0.16460
   6523.00       -0.16837
   6524.00       -0.17116
   6525.00       -0.17284
   6526.00       -0.17334
   6527.00       -0.17270
   6528.00       -0.17109
   6529.00       -0.16878
   6530.00       -0.16617
   6531.00       -0.16369
   6532.00       -0.16176
   6533.00       -0.16076
   6534.00       -0.16096
   6535.00       -0.16250
   6536.00       -0.16533
   6537.00       -0.16936
   6538.00       -0.17429
   6539.00       -0.17988
   6540.00       -0.18576
   6541.00       -0.19163
   6542.00       -0.19714
   6543.00       -0.20205
   6544.00       -0.20617
   6545.00       -0.20944
   6546.00       -0.21192
   6547.00       -0.21372
   6548.00       -0.21512
   6549.00       -0.21641
   6550.00       -0.21792
   6551.00       -0.21991
   6552.00       -0.22255
   6553.00       -0.22584
   6554.00       -0.22973
   6555.00       -0.23393
   6556.00       -0.23813
   6557.00       -0.24198
   6558.00       -0.24511
   6559.00       -0.24724
   6560.00       -0.24815
   6561.00       -0.24778
   6562.00       -0.24621
   6563.00       -0.24354
   6564.00       -0.24001
   6565.00       -0.23593
   6566.00       -0.23161
   6567.00       -0.22738
   6568.00       -0.22357
   6569.00       -0.22049
   6570.00       -0.21836
   6571.00       -0.21733
   6572.00       -0.21745
   6573.00       -0.21866
   6574.00       -0.22077
   6575.00       -0.22359
   6576.00       -0.22683
   6577.00       -0.23021
   6578.00       -0.23350
   6579.00       -0.23652
   6580.00       -0.23915
   6581.00       -0.24133
   6582.00       -0.24305
   6583.00       -0.24432
   6584.00       -0.24518
   6585.00       -0.24570
   6586.00       -0.24590
   6587.00       -0.24584
   6588.00       -0.24554
   6589.00       -0.24498
   6590.00       -0.24412
   6591.00       -0.24288
   6592.00       -0.24117
   6593.00       -0.23883
   6594.00       -0.23575
   6595.00       -0.23177
   6596.00       -0.22680
   6597.00       -0.22077
   6598.00       -0.21368
   6599.00       -0.20564
   6600.00       -0.19675
   6601.00       -0.18726
   6602.00       -0.17742
   6603.00       -0.16747
   6604.00       -0.15773
   6605.00       -0.14846
   6606.00       -0.13990
   6607.00       -0.13224
   6608.00       -0.12561
   6609.00       -0.12008
   6610.00       -0.11565
   6611.00       -0.11222
   6612.00       -0.10966
   6613.00       -0.10776
   6614.00       -0.10630
   6615.00       -0.10503
   6616.00       -0.10372
   6617.00       -0.10218
   6618.00       -0.10024
   6619.00       -0.09781
   6620.00       -0.09483
   6621.00       -0.09131
   6622.00       -0.08729
   6623.00       -0.08282
   6624.00       -0.07797
   6625.00       -0.07281
   6626.00       -0.06735
   6627.00       -0.06161
   6628.00       -0.05551
   6629.00       -0.04899
   6630.00       -0.04196
   6631.00       -0.03436
   6632.00       -0.02612
   6633.00       -0.01727
   6634.00       -0.00788
   6635.00        0.00188
   6636.00        0.01183
   6637.00        0.02172
   6638.00        0.03124
   6639.00        0.04013
   6640.00        0.04825
   6641.00        0.05541
   6642.00        0.06159
   6643.00        0.06682
   6644.00        0.07120
   6645.00        0.07492
   6646.00        0.07820
   6647.00        0.08125
   6648.00        0.08427
   6649.00        0.08743
   6650.00        0.09085
   6651.00        0.09456
   6652.00        0.09860
   6653.00        0.10292
   6654.00        0.10746
   6655.00        0.11214
   6656.00        0.11688
   6657.00        0.12163
   6658.00        0.12635
   6659.00        0.13098
   6660.00        0.13553
   6661.00        0.14002
   6662.00        0.14443
   6663.00        0.14880
   6664.00        0.15315
   6665.00        0.15745
   6666.00        0.16172
   6667.00        0.16595
   6668.00        0.17009
   6669.00        0.17415
   6670.00        0.17812
   6671.00        0.18199
   6672.00        0.18576
   6673.00        0.18943
   6674.00        0.19297
   6675.00        0.19639
   6676.00        0.19966
   6677.00        0.20275
   6678.00        0.20570
   6679.00        0.20850
   6680.00        0.21120
   6681.00        0.21385
   6682.00        0.21653
   6683.00        0.21933
   6684.00        0.22232
   6685.00        0.22559
   6686.00        0.22921
   6687.00        0.23325
   6688.00        0.23781
   6689.00        0.24291
   6690.00        0.24863
   6691.00        0.25493
   6692.00        0.26182
   6693.00        0.26920
   6694.00        0.27697
   6695.00        0.28495
   6696.00        0.29300
   6697.00        0.30098
   6698.00        0.30865
   6699.00        0.31588
   6700.00        0.32246
   6701.00        0.32824
   6702.00        0.33304
   6703.00        0.33674
   6704.00        0.33920
   6705.00        0.34034
   6706.00        0.34014
   6707.00        0.33857
   6708.00        0.33573
   6709.00        0.33167
   6710.00        0.32656
   6711.00        0.32055
   6712.00        0.31385
   6713.00        0.30662
   6714.00        0.29906
   6715.00        0.29129
   6716.00        0.28347
   6717.00        0.27570
   6718.00        0.26803
   6719.00        0.26053
   6720.00        0.25327
   6721.00        0.24631
   6722.00        0.23978
   6723.00        0.23377
   6724.00        0.22843
   6725.00        0.22388
   6726.00        0.22025
   6727.00        0.21759
   6728.00        0.21591
   6729.00        0.21514
   6730.00        0.21517
   6731.00        0.21576
   6732.00        0.21670
   6733.00        0.21775
   6734.00        0.21869
   6735.00        0.21932
   6736.00        0.21953
   6737.00        0.21925
   6738.00        0.21851
   6739.00        0.21736
   6740.00        0.21588
   6741.00        0.21416
   6742.00        0.21229
   6743.00        0.21030
   6744.00        0.20822
   6745.00        0.20599
   6746.00        0.20353
   6747.00        0.20073
   6748.00        0.19745
   6749.00        0.19358
   6750.00        0.18905
   6751.00        0.18381
   6752.00        0.17791
   6753.00        0.17142
   6754.00        0.16454
   6755.00        0.15740
   6756.00        0.15028
   6757.00        0.14335
   6758.00        0.13687
   6759.00        0.13098
   6760.00        0.12587
   6761.00        0.12159
   6762.00        0.11816
   6763.00        0.11549
   6764.00        0.11339
   6765.00        0.11163
   6766.00        0.10992
   6767.00        0.10797
   6768.00        0.10555
   6769.00        0.10250
   6770.00        0.09879
   6771.00        0.09449
   6772.00        0.08979
   6773.00        0.08496
   6774.00        0.08030
   6775.00        0.07615
   6776.00        0.07276
   6777.00        0.07030
   6778.00        0.06883
   6779.00        0.06827
   6780.00        0.06843
   6781.00        0.06907
   6782.00        0.06989
   6783.00        0.07061
   6784.00        0.07103
   6785.00        0.07103
   6786.00        0.07061
   6787.00        0.06986
   6788.00        0.06895
   6789.00        0.06810
   6790.00        0.06750
   6791.00        0.06731
   6792.00        0.06761
   6793.00        0.06838
   6794.00        0.06958
   6795.00        0.07106
   6796.00        0.07268
   6797.00        0.07427
   6798.00        0.07570
   6799.00        0.07691
   6800.00        0.07787
   6801.00        0.07859
   6802.00        0.07913
   6803.00        0.07955
   6804.00        0.07992
   6805.00        0.08027
   6806.00        0.08064
   6807.00        0.08099
   6808.00        0.08128
   6809.00        0.08145
   6810.00        0.08142
   6811.00        0.08116
   6812.00        0.08060
   6813.00        0.07977
   6814.00        0.07863
   6815.00        0.07724
   6816.00        0.07556
   6817.00        0.07357
   6818.00        0.07122
   6819.00        0.06839
   6820.00        0.06499
   6821.00        0.06090
   6822.00        0.05609
   6823.00        0.05052
   6824.00        0.04428
   6825.00        0.03746
   6826.00        0.03028
   6827.00        0.02292
   6828.00        0.01561
   6829.00        0.00856
   6830.00        0.00199
   6831.00       -0.00402
   6832.00       -0.00938
   6833.00       -0.01409
   6834.00       -0.01820
   6835.00       -0.02182
   6836.00       -0.02510
   6837.00       -0.02820
   6838.00       -0.03128
   6839.00       -0.03448
   6840.00       -0.03789
   6841.00       -0.04150
   6842.00       -0.04526
   6843.00       -0.04906
   6844.00       -0.05273
   6845.00       -0.05611
   6846.00       -0.05912
   6847.00       -0.06170
   6848.00       -0.06392
   6849.00       -0.06589
   6850.00       -0.06784
   6851.00       -0.06999
   6852.00       -0.07257
   6853.00       -0.07577
   6854.00       -0.07969
   6855.00       -0.08432
   6856.00       -0.08964
   6857.00       -0.09544
   6858.00       -0.10161
   6859.00       -0.10796
   6860.00       -0.11427
   6861.00       -0.12046
   6862.00       -0.12639
   6863.00       -0.13202
   6864.00       -0.13735
   6865.00       -0.14241
   6866.00       -0.14725
   6867.00       -0.15192
   6868.00       -0.15642
   6869.00       -0.16075
   6870.00       -0.16481
   6871.00       -0.16852
   6872.00       -0.17170
   6873.00       -0.17426
   6874.00       -0.17607
   6875.00       -0.17705
   6876.00       -0.17713
   6877.00       -0.17632
   6878.00       -0.17466
   6879.00       -0.17223
   6880.00       -0.16916
   6881.00       -0.16559
   6882.00       -0.16166
   6883.00       -0.15753
   6884.00       -0.15336
   6885.00       -0.14922
   6886.00       -0.14520
   6887.00       -0.14132
   6888.00       -0.13753
   6889.00       -0.13375
   6890.00       -0.12985
   6891.00       -0.12568
   6892.00       -0.12108
   6893.00       -0.11594
   6894.00       -0.11019
   6895.00       -0.10377
   6896.00       -0.09678
   6897.00       -0.08933
   6898.00       -0.08162
   6899.00       -0.07383
   6900.00       -0.06629
   6901.00       -0.05917
   6902.00       -0.05269
   6903.00       -0.04693
   6904.00       -0.04189
   6905.00       -0.03750
   6906.00       -0.03352
   6907.00       -0.02970
   6908.00       -0.02575
   6909.00       -0.02143
   6910.00       -0.01659
   6911.00       -0.01125
   6912.00       -0.00559
   6913.00        0.00015
   6914.00        0.00555
   6915.00        0.01016
   6916.00        0.01361
   6917.00        0.01561
   6918.00        0.01598
   6919.00        0.01474
   6920.00        0.01203
   6921.00        0.00812
   6922.00        0.00341
   6923.00       -0.00173
   6924.00       -0.00694
   6925.00       -0.01191
   6926.00       -0.01644
   6927.00       -0.02049
   6928.00       -0.02407
   6929.00       -0.02736
   6930.00       -0.03059
   6931.00       -0.03398
   6932.00       -0.03770
   6933.00       -0.04188
   6934.00       -0.04653
   6935.00       -0.05156
   6936.00       -0.05683
   6937.00       -0.06213
   6938.00       -0.06729
   6939.00       -0.07213
   6940.00       -0.07655
   6941.00       -0.08052
   6942.00       -0.08400
   6943.00       -0.08702
   6944.00       -0.08962
   6945.00       -0.09183
   6946.00       -0.09369
   6947.00       -0.09523
   6948.00       -0.09648
   6949.00       -0.09748
   6950.00       -0.09830
   6951.00       -0.09900
   6952.00       -0.09966
   6953.00       -0.10035
   6954.00       -0.10111
   6955.00       -0.10198
   6956.00       -0.10293
   6957.00       -0.10390
   6958.00       -0.10480
   6959.00       -0.10555
   6960.00       -0.10603
   6961.00       -0.10617
   6962.00       -0.10590
   6963.00       -0.10522
   6964.00       -0.10411
   6965.00       -0.10263
   6966.00       -0.10081
   6967.00       -0.09871
   6968.00       -0.09638
   6969.00       -0.09384
   6970.00       -0.09110
   6971.00       -0.08812
   6972.00       -0.08483
   6973.00       -0.08117
   6974.00       -0.07705
   6975.00       -0.07241
   6976.00       -0.06719
   6977.00       -0.06141
   6978.00       -0.05512
   6979.00       -0.04843
   6980.00       -0.04145
   6981.00       -0.03433
   6982.00       -0.02723
   6983.00       -0.02027
   6984.00       -0.01358
   6985.00       -0.00726
   6986.00       -0.00130
   6987.00        0.00427
   6988.00        0.00947
   6989.00        0.01435
   6990.00        0.01895
   6991.00        0.02332
   6992.00        0.02751
   6993.00        0.03152
   6994.00        0.03537
   6995.00        0.03904
   6996.00        0.04254
   6997.00        0.04581
   6998.00        0.04885
   6999.00        0.05162
   7000.00        0.05413
   7001.00        0.05636
   7002.00        0.05832
   7003.00        0.06001
   7004.00        0.06143
   7005.00        0.06258
   7006.00        0.06344
   7007.00        0.06401
   7008.00        0.06428
   7009.00        0.06425
   7010.00        0.06391
   7011.00        0.06330
   7012.00        0.06244
   7013.00        0.06136
   7014.00        0.06014
   7015.00        0.05880
   7016.00        0.05739
   7017.00        0.05591
   7018.00        0.05438
   7019.00        0.05278
   7020.00        0.05109
   7021.00        0.04927
   7022.00        0.04730
   7023.00        0.04521
   7024.00        0.04300
   7025.00        0.04076
   7026.00        0.03856
   7027.00        0.03651
   7028.00        0.03471
   7029.00        0.03324
   7030.00        0.03219
   7031.00        0.03162
   7032.00        0.03154
   7033.00        0.03196
   7034.00        0.03284
   7035.00        0.03412
   7036.00        0.03572
   7037.00        0.03758
   7038.00        0.03960
   7039.00        0.04169
   7040.00        0.04378
   7041.00        0.04581
   7042.00        0.04774
   7043.00        0.04952
   7044.00        0.05115
   7045.00        0.05262
   7046.00        0.05394
   7047.00        0.05511
   7048.00        0.05615
   7049.00        0.05706
   7050.00        0.05787
   7051.00        0.05859
   7052.00        0.05924
   7053.00        0.05986
   7054.00        0.06048
   7055.00        0.06113
   7056.00        0.06180
   7057.00        0.06251
   7058.00        0.06320
   7059.00        0.06382
   7060.00        0.06428
   7061.00        0.06450
   7062.00        0.06437
   7063.00        0.06377
   7064.00        0.06264
   7065.00        0.06092
   7066.00        0.05855
   7067.00        0.05554
   7068.00        0.05185
   7069.00        0.04753
   7070.00        0.04265
   7071.00        0.03724
   7072.00        0.03137
   7073.00        0.02516
   7074.00        0.01871
   7075.00        0.01210
   7076.00        0.00545
   7077.00       -0.00114
   7078.00       -0.00759
   7079.00       -0.01382
   7080.00       -0.01977
   7081.00       -0.02533
   7082.00       -0.03047
   7083.00       -0.03508
   7084.00       -0.03916
   7085.00       -0.04265
   7086.00       -0.04552
   7087.00       -0.04776
   7088.00       -0.04938
   7089.00       -0.05043
   7090.00       -0.05091
   7091.00       -0.05089
   7092.00       -0.05042
   7093.00       -0.04957
   7094.00       -0.04839
   7095.00       -0.04696
   7096.00       -0.04533
   7097.00       -0.04357
   7098.00       -0.04174
   7099.00       -0.03985
   7100.00       -0.03795
   7101.00       -0.03604
   7102.00       -0.03413
   7103.00       -0.03223
   7104.00       -0.03033
   7105.00       -0.02842
   7106.00       -0.02652
   7107.00       -0.02461
   7108.00       -0.02270
   7109.00       -0.02079
   7110.00       -0.01889
   7111.00       -0.01700
   7112.00       -0.01512
   7113.00       -0.01327
   7114.00       -0.01146
   7115.00       -0.00970
   7116.00       -0.00800
   7117.00       -0.00637
   7118.00       -0.00480
   7119.00       -0.00334
   7120.00       -0.00198
   7121.00       -0.00078
   7122.00        0.00021
   7123.00        0.00093
   7124.00        0.00133
   7125.00        0.00135
   7126.00        0.00098
   7127.00        0.00019
   7128.00       -0.00099
   7129.00       -0.00253
   7130.00       -0.00440
   7131.00       -0.00657
   7132.00       -0.00898
   7133.00       -0.01164
   7134.00       -0.01452
   7135.00       -0.01764
   7136.00       -0.02100
   7137.00       -0.02464
   7138.00       -0.02859
   7139.00       -0.03288
   7140.00       -0.03757
   7141.00       -0.04266
   7142.00       -0.04813
   7143.00       -0.05395
   7144.00       -0.06002
   7145.00       -0.06622
   7146.00       -0.07247
   7147.00       -0.07865
   7148.00       -0.08465
   7149.00       -0.09038
   7150.00       -0.09579
   7151.00       -0.10086
   7152.00       -0.10557
   7153.00       -0.10994
   7154.00       -0.11399
   7155.00       -0.11777
   7156.00       -0.12131
   7157.00       -0.12464
   7158.00       -0.12782
   7159.00       -0.13087
   7160.00       -0.13383
   7161.00       -0.13673
   7162.00       -0.13958
   7163.00       -0.14239
   7164.00       -0.14512
   7165.00       -0.14778
   7166.00       -0.15031
   7167.00       -0.15267
   7168.00       -0.15482
   7169.00       -0.15675
   7170.00       -0.15842
   7171.00       -0.15984
   7172.00       -0.16100
   7173.00       -0.16193
   7174.00       -0.16265
   7175.00       -0.16320
   7176.00       -0.16361
   7177.00       -0.16389
   7178.00       -0.16407
   7179.00       -0.16411
   7180.00       -0.16397
   7181.00       -0.16357
   7182.00       -0.16279
   7183.00       -0.16147
   7184.00       -0.15947
   7185.00       -0.15669
   7186.00       -0.15303
   7187.00       -0.14848
   7188.00       -0.14311
   7189.00       -0.13710
   7190.00       -0.13064
   7191.00       -0.12395
   7192.00       -0.11736
   7193.00       -0.11110
   7194.00       -0.10541
   7195.00       -0.10048
   7196.00       -0.09641
   7197.00       -0.09322
   7198.00       -0.09086
   7199.00       -0.08921
   7200.00       -0.08805
   7201.00       -0.08715
   7202.00       -0.08622
   7203.00       -0.08500
   7204.00       -0.08325
   7205.00       -0.08080
   7206.00       -0.07754
   7207.00       -0.07349
   7208.00       -0.06869
   7209.00       -0.06330
   7210.00       -0.05756
   7211.00       -0.05164
   7212.00       -0.04584
   7213.00       -0.04037
   7214.00       -0.03541
   7215.00       -0.03112
   7216.00       -0.02760
   7217.00       -0.02489
   7218.00       -0.02299
   7219.00       -0.02186
   7220.00       -0.02150
   7221.00       -0.02181
   7222.00       -0.02274
   7223.00       -0.02425
   7224.00       -0.02627
   7225.00       -0.02878
   7226.00       -0.03180
   7227.00       -0.03528
   7228.00       -0.03926
   7229.00       -0.04374
   7230.00       -0.04873
   7231.00       -0.05422
   7232.00       -0.06018
   7233.00       -0.06657
   7234.00       -0.07330
   7235.00       -0.08031
   7236.00       -0.08752
   7237.00       -0.09488
   7238.00       -0.10231
   7239.00       -0.10980
   7240.00       -0.11733
   7241.00       -0.12489
   7242.00       -0.13247
   7243.00       -0.14001
   7244.00       -0.14748
   7245.00       -0.15478
   7246.00       -0.16182
   7247.00       -0.16845
   7248.00       -0.17455
   7249.00       -0.18001
   7250.00       -0.18476
   7251.00       -0.18876
   7252.00       -0.19194
   7253.00       -0.19434
   7254.00       -0.19594
   7255.00       -0.19677
   7256.00       -0.19683
   7257.00       -0.19611
   7258.00       -0.19465
   7259.00       -0.19240
   7260.00       -0.18938
   7261.00       -0.18565
   7262.00       -0.18126
   7263.00       -0.17636
   7264.00       -0.17110
   7265.00       -0.16574
   7266.00       -0.16049
   7267.00       -0.15566
   7268.00       -0.15152
   7269.00       -0.14826
   7270.00       -0.14603
   7271.00       -0.14487
   7272.00       -0.14473
   7273.00       -0.14542
   7274.00       -0.14669
   7275.00       -0.14822
   7276.00       -0.14968
   7277.00       -0.15077
   7278.00       -0.15126
   7279.00       -0.15100
   7280.00       -0.14987
   7281.00       -0.14793
   7282.00       -0.14522
   7283.00       -0.14189
   7284.00       -0.13807
   7285.00       -0.13387
   7286.00       -0.12942
   7287.00       -0.12478
   7288.00       -0.11998
   7289.00       -0.11500
   7290.00       -0.10978
   7291.00       -0.10425
   7292.00       -0.09835
   7293.00       -0.09200
   7294.00       -0.08514
   7295.00       -0.07782
   7296.00       -0.07012
   7297.00       -0.06215
   7298.00       -0.05416
   7299.00       -0.04640
   7300.00       -0.03913
   7301.00       -0.03258
   7302.00       -0.02703
   7303.00       -0.02264
   7304.00       -0.01955
   7305.00       -0.01778
   7306.00       -0.01737
   7307.00       -0.01822
   7308.00       -0.02025
   7309.00       -0.02331
   7310.00       -0.02723
   7311.00       -0.03181
   7312.00       -0.03685
   7313.00       -0.04217
   7314.00       -0.04759
   7315.00       -0.05297
   7316.00       -0.05820
   7317.00       -0.06319
   7318.00       -0.06793
   7319.00       -0.07240
   7320.00       -0.07662
   7321.00       -0.08060
   7322.00       -0.08433
   7323.00       -0.08775
   7324.00       -0.09078
   7325.00       -0.09333
   7326.00       -0.09524
   7327.00       -0.09640
   7328.00       -0.09665
   7329.00       -0.09591
   7330.00       -0.09416
   7331.00       -0.09144
   7332.00       -0.08776
   7333.00       -0.08328
   7334.00       -0.07822
   7335.00       -0.07279
   7336.00       -0.06723
   7337.00       -0.06180
   7338.00       -0.05678
   7339.00       -0.05231
   7340.00       -0.04864
   7341.00       -0.04582
   7342.00       -0.04398
   7343.00       -0.04312
   7344.00       -0.04322
   7345.00       -0.04426
   7346.00       -0.04616
   7347.00       -0.04880
   7348.00       -0.05208
   7349.00       -0.05585
   7350.00       -0.06001
   7351.00       -0.06441
   7352.00       -0.06893
   7353.00       -0.07348
   7354.00       -0.07797
   7355.00       -0.08231
   7356.00       -0.08642
   7357.00       -0.09024
   7358.00       -0.09367
   7359.00       -0.09663
   7360.00       -0.09908
   7361.00       -0.10089
   7362.00       -0.10202
   7363.00       -0.10244
   7364.00       -0.10211
   7365.00       -0.10106
   7366.00       -0.09930
   7367.00       -0.09688
   7368.00       -0.09386
   7369.00       -0.09032
   7370.00       -0.08635
   7371.00       -0.08202
   7372.00       -0.07740
   7373.00       -0.07258
   7374.00       -0.06763
   7375.00       -0.06263
   7376.00       -0.05761
   7377.00       -0.05269
   7378.00       -0.04792
   7379.00       -0.04334
   7380.00       -0.03897
   7381.00       -0.03485
   7382.00       -0.03099
   7383.00       -0.02740
   7384.00       -0.02409
   7385.00       -0.02106
   7386.00       -0.01832
   7387.00       -0.01587
   7388.00       -0.01372
   7389.00       -0.01186
   7390.00       -0.01026
   7391.00       -0.00891
   7392.00       -0.00775
   7393.00       -0.00674
   7394.00       -0.00580
   7395.00       -0.00488
   7396.00       -0.00392
   7397.00       -0.00288
   7398.00       -0.00172
   7399.00       -0.00043
   7400.00        0.00098
   7401.00        0.00249
   7402.00        0.00408
   7403.00        0.00573
   7404.00        0.00741
   7405.00        0.00911
   7406.00        0.01085
   7407.00        0.01262
   7408.00        0.01442
   7409.00        0.01625
   7410.00        0.01812
   7411.00        0.01997
   7412.00        0.02179
   7413.00        0.02350
   7414.00        0.02506
   7415.00        0.02638
   7416.00        0.02742
   7417.00        0.02809
   7418.00        0.02835
   7419.00        0.02816
   7420.00        0.02751
   7421.00        0.02643
   7422.00        0.02494
   7423.00        0.02312
   7424.00        0.02101
   7425.00        0.01871
   7426.00        0.01625
   7427.00        0.01369
   7428.00        0.01102
   7429.00        0.00826
   7430.00        0.00535
   7431.00        0.00224
   7432.00       -0.00112
   7433.00       -0.00477
   7434.00       -0.00874
   7435.00       -0.01303
   7436.00       -0.01760
   7437.00       -0.02240
   7438.00       -0.02735
   7439.00       -0.03241
   7440.00       -0.03747
   7441.00       -0.04249
   7442.00       -0.04742
   7443.00       -0.05223
   7444.00       -0.05692
   7445.00       -0.06153
   7446.00       -0.06611
   7447.00       -0.07071
   7448.00       -0.07538
   7449.00       -0.08019
   7450.00       -0.08514
   7451.00       -0.09025
   7452.00       -0.09549
   7453.00       -0.10083
   7454.00       -0.10619
   7455.00       -0.11149
   7456.00       -0.11666
   7457.00       -0.12160
   7458.00       -0.12626
   7459.00       -0.13056
   7460.00       -0.13450
   7461.00       -0.13807
   7462.00       -0.14130
   7463.00       -0.14424
   7464.00       -0.14694
   7465.00       -0.14945
   7466.00       -0.15185
   7467.00       -0.15420
   7468.00       -0.15655
   7469.00       -0.15894
   7470.00       -0.16141
   7471.00       -0.16396
   7472.00       -0.16657
   7473.00       -0.16922
   7474.00       -0.17183
   7475.00       -0.17433
   7476.00       -0.17660
   7477.00       -0.17853
   7478.00       -0.18001
   7479.00       -0.18095
   7480.00       -0.18123
   7481.00       -0.18082
   7482.00       -0.17966
   7483.00       -0.17775
   7484.00       -0.17508
   7485.00       -0.17173
   7486.00       -0.16771
   7487.00       -0.16312
   7488.00       -0.15808
   7489.00       -0.15267
   7490.00       -0.14702
   7491.00       -0.14123
   7492.00       -0.13539
   7493.00       -0.12958
   7494.00       -0.12392
   7495.00       -0.11843
   7496.00       -0.11319
   7497.00       -0.10823
   7498.00       -0.10354
   7499.00       -0.09914
   7500.00       -0.09505
   7501.00       -0.09127
   7502.00       -0.08783
   7503.00       -0.08480
   7504.00       -0.08222
   7505.00       -0.08015
   7506.00       -0.07868
   7507.00       -0.07791
   7508.00       -0.07790
   7509.00       -0.07868
   7510.00       -0.08031
   7511.00       -0.08273
   7512.00       -0.08586
   7513.00       -0.08959
   7514.00       -0.09375
   7515.00       -0.09820
   7516.00       -0.10282
   7517.00       -0.10753
   7518.00       -0.11230
   7519.00       -0.11717
   7520.00       -0.12218
   7521.00       -0.12739
   7522.00       -0.13286
   7523.00       -0.13863
   7524.00       -0.14467
   7525.00       -0.15092
   7526.00       -0.15730
   7527.00       -0.16368
   7528.00       -0.16990
   7529.00       -0.17584
   7530.00       -0.18137
   7531.00       -0.18643
   7532.00       -0.19098
   7533.00       -0.19505
   7534.00       -0.19868
   7535.00       -0.20198
   7536.00       -0.20507
   7537.00       -0.20805
   7538.00       -0.21103
   7539.00       -0.21407
   7540.00       -0.21723
   7541.00       -0.22049
   7542.00       -0.22383
   7543.00       -0.22716
   7544.00       -0.23041
   7545.00       -0.23347
   7546.00       -0.23626
   7547.00       -0.23867
   7548.00       -0.24062
   7549.00       -0.24209
   7550.00       -0.24305
   7551.00       -0.24354
   7552.00       -0.24362
   7553.00       -0.24341
   7554.00       -0.24301
   7555.00       -0.24256
   7556.00       -0.24215
   7557.00       -0.24185
   7558.00       -0.24170
   7559.00       -0.24165
   7560.00       -0.24165
   7561.00       -0.24160
   7562.00       -0.24138
   7563.00       -0.24086
   7564.00       -0.23993
   7565.00       -0.23852
   7566.00       -0.23657
   7567.00       -0.23407
   7568.00       -0.23107
   7569.00       -0.22761
   7570.00       -0.22377
   7571.00       -0.21959
   7572.00       -0.21516
   7573.00       -0.21051
   7574.00       -0.20565
   7575.00       -0.20058
   7576.00       -0.19529
   7577.00       -0.18973
   7578.00       -0.18385
   7579.00       -0.17757
   7580.00       -0.17088
   7581.00       -0.16379
   7582.00       -0.15631
   7583.00       -0.14848
   7584.00       -0.14042
   7585.00       -0.13219
   7586.00       -0.12394
   7587.00       -0.11575
   7588.00       -0.10771
   7589.00       -0.09992
   7590.00       -0.09245
   7591.00       -0.08536
   7592.00       -0.07867
   7593.00       -0.07239
   7594.00       -0.06645
   7595.00       -0.06084
   7596.00       -0.05543
   7597.00       -0.05018
   7598.00       -0.04495
   7599.00       -0.03968
   7600.00       -0.03429
   7601.00       -0.02873
   7602.00       -0.02295
   7603.00       -0.01698
   7604.00       -0.01085
   7605.00       -0.00461
   7606.00        0.00169
   7607.00        0.00796
   7608.00        0.01414
   7609.00        0.02010
   7610.00        0.02579
   7611.00        0.03111
   7612.00        0.03599
   7613.00        0.04040
   7614.00        0.04428
   7615.00        0.04762
   7616.00        0.05046
   7617.00        0.05285
   7618.00        0.05481
   7619.00        0.05642
   7620.00        0.05774
   7621.00        0.05883
   7622.00        0.05973
   7623.00        0.06047
   7624.00        0.06107
   7625.00        0.06151
   7626.00        0.06177
   7627.00        0.06184
   7628.00        0.06166
   7629.00        0.06122
   7630.00        0.06049
   7631.00        0.05948
   7632.00        0.05822
   7633.00        0.05675
   7634.00        0.05514
   7635.00        0.05350
   7636.00        0.05191
   7637.00        0.05046
   7638.00        0.04921
   7639.00        0.04818
   7640.00        0.04737
   7641.00        0.04673
   7642.00        0.04620
   7643.00        0.04570
   7644.00        0.04515
   7645.00        0.04452
   7646.00        0.04375
   7647.00        0.04286
   7648.00        0.04188
   7649.00        0.04085
   7650.00        0.03986
   7651.00        0.03899
   7652.00        0.03831
   7653.00        0.03788
   7654.00        0.03775
   7655.00        0.03796
   7656.00        0.03849
   7657.00        0.03936
   7658.00        0.04054
   7659.00        0.04203
   7660.00        0.04383
   7661.00        0.04595
   7662.00        0.04839
   7663.00        0.05116
   7664.00        0.05426
   7665.00        0.05766
   7666.00        0.06134
   7667.00        0.06523
   7668.00        0.06930
   7669.00        0.07346
   7670.00        0.07765
   7671.00        0.08178
   7672.00        0.08576
   7673.00        0.08949
   7674.00        0.09288
   7675.00        0.09586
   7676.00        0.09833
   7677.00        0.10024
   7678.00        0.10156
   7679.00        0.10222
   7680.00        0.10223
   7681.00        0.10157
   7682.00        0.10027
   7683.00        0.09834
   7684.00        0.09583
   7685.00        0.09278
   7686.00        0.08923
   7687.00        0.08526
   7688.00        0.08090
   7689.00        0.07625
   7690.00        0.07133
   7691.00        0.06626
   7692.00        0.06109
   7693.00        0.05591
   7694.00        0.05078
   7695.00        0.04577
   7696.00        0.04092
   7697.00        0.03628
   7698.00        0.03189
   7699.00        0.02772
   7700.00        0.02380
   7701.00        0.02012
   7702.00        0.01666
   7703.00        0.01338
   7704.00        0.01028
   7705.00        0.00727
   7706.00        0.00431
   7707.00        0.00136
   7708.00       -0.00162
   7709.00       -0.00468
   7710.00       -0.00783
   7711.00       -0.01106
   7712.00       -0.01434
   7713.00       -0.01766
   7714.00       -0.02096
   7715.00       -0.02421
   7716.00       -0.02734
   7717.00       -0.03034
   7718.00       -0.03316
   7719.00       -0.03580
   7720.00       -0.03825
   7721.00       -0.04054
   7722.00       -0.04268
   7723.00       -0.04470
   7724.00       -0.04664
   7725.00       -0.04852
   7726.00       -0.05035
   7727.00       -0.05213
   7728.00       -0.05384
   7729.00       -0.05545
   7730.00       -0.05696
   7731.00       -0.05834
   7732.00       -0.05961
   7733.00       -0.06079
   7734.00       -0.06192
   7735.00       -0.06305
   7736.00       -0.06424
   7737.00       -0.06554
   7738.00       -0.06701
   7739.00       -0.06869
   7740.00       -0.07059
   7741.00       -0.07271
   7742.00       -0.07504
   7743.00       -0.07754
   7744.00       -0.08014
   7745.00       -0.08279
   7746.00       -0.08535
   7747.00       -0.08776
   7748.00       -0.08991
   7749.00       -0.09173
   7750.00       -0.09320
   7751.00       -0.09432
   7752.00       -0.09518
   7753.00       -0.09589
   7754.00       -0.09662
   7755.00       -0.09754
   7756.00       -0.09879
   7757.00       -0.10053
   7758.00       -0.10281
   7759.00       -0.10568
   7760.00       -0.10906
   7761.00       -0.11285
   7762.00       -0.11686
   7763.00       -0.12089
   7764.00       -0.12473
   7765.00       -0.12820
   7766.00       -0.13114
   7767.00       -0.13343
   7768.00       -0.13505
   7769.00       -0.13602
   7770.00       -0.13644
   7771.00       -0.13645
   7772.00       -0.13623
   7773.00       -0.13598
   7774.00       -0.13592
   7775.00       -0.13623
   7776.00       -0.13709
   7777.00       -0.13862
   7778.00       -0.14089
   7779.00       -0.14394
   7780.00       -0.14772
   7781.00       -0.15215
   7782.00       -0.15710
   7783.00       -0.16239
   7784.00       -0.16781
   7785.00       -0.17317
   7786.00       -0.17824
   7787.00       -0.18289
   7788.00       -0.18699
   7789.00       -0.19044
   7790.00       -0.19325
   7791.00       -0.19545
   7792.00       -0.19712
   7793.00       -0.19839
   7794.00       -0.19937
   7795.00       -0.20017
   7796.00       -0.20087
   7797.00       -0.20149
   7798.00       -0.20203
   7799.00       -0.20247
   7800.00       -0.20274
   7801.00       -0.20280
   7802.00       -0.20260
   7803.00       -0.20209
   7804.00       -0.20123
   7805.00       -0.19999
   7806.00       -0.19834
   7807.00       -0.19629
   7808.00       -0.19384
   7809.00       -0.19104
   7810.00       -0.18799
   7811.00       -0.18484
   7812.00       -0.18181
   7813.00       -0.17915
   7814.00       -0.17708
   7815.00       -0.17582
   7816.00       -0.17552
   7817.00       -0.17618
   7818.00       -0.17777
   7819.00       -0.18005
   7820.00       -0.18275
   7821.00       -0.18553
   7822.00       -0.18806
   7823.00       -0.19004
   7824.00       -0.19131
   7825.00       -0.19176
   7826.00       -0.19146
   7827.00       -0.19057
   7828.00       -0.18934
   7829.00       -0.18806
   7830.00       -0.18705
   7831.00       -0.18655
   7832.00       -0.18676
   7833.00       -0.18773
   7834.00       -0.18942
   7835.00       -0.19166
   7836.00       -0.19417
   7837.00       -0.19665
   7838.00       -0.19879
   7839.00       -0.20030
   7840.00       -0.20100
   7841.00       -0.20079
   7842.00       -0.19973
   7843.00       -0.19793
   7844.00       -0.19562
   7845.00       -0.19304
   7846.00       -0.19045
   7847.00       -0.18809
   7848.00       -0.18616
   7849.00       -0.18475
   7850.00       -0.18393
   7851.00       -0.18363
   7852.00       -0.18378
   7853.00       -0.18425
   7854.00       -0.18488
   7855.00       -0.18551
   7856.00       -0.18600
   7857.00       -0.18624
   7858.00       -0.18615
   7859.00       -0.18566
   7860.00       -0.18477
   7861.00       -0.18349
   7862.00       -0.18186
   7863.00       -0.17993
   7864.00       -0.17775
   7865.00       -0.17539
   7866.00       -0.17288
   7867.00       -0.17025
   7868.00       -0.16751
   7869.00       -0.16463
   7870.00       -0.16161
   7871.00       -0.15838
   7872.00       -0.15490
   7873.00       -0.15118
   7874.00       -0.14717
   7875.00       -0.14289
   7876.00       -0.13835
   7877.00       -0.13362
   7878.00       -0.12873
   7879.00       -0.12380
   7880.00       -0.11892
   7881.00       -0.11419
   7882.00       -0.10972
   7883.00       -0.10564
   7884.00       -0.10200
   7885.00       -0.09887
   7886.00       -0.09625
   7887.00       -0.09415
   7888.00       -0.09250
   7889.00       -0.09126
   7890.00       -0.09031
   7891.00       -0.08956
   7892.00       -0.08890
   7893.00       -0.08825
   7894.00       -0.08752
   7895.00       -0.08665
   7896.00       -0.08561
   7897.00       -0.08439
   7898.00       -0.08301
   7899.00       -0.08153
   7900.00       -0.07999
   7901.00       -0.07850
   7902.00       -0.07711
   7903.00       -0.07593
   7904.00       -0.07501
   7905.00       -0.07442
   7906.00       -0.07417
   7907.00       -0.07428
   7908.00       -0.07473
   7909.00       -0.07550
   7910.00       -0.07654
   7911.00       -0.07782
   7912.00       -0.07931
   7913.00       -0.08098
   7914.00       -0.08284
   7915.00       -0.08489
   7916.00       -0.08713
   7917.00       -0.08957
   7918.00       -0.09221
   7919.00       -0.09506
   7920.00       -0.09808
   7921.00       -0.10124
   7922.00       -0.10448
   7923.00       -0.10775
   7924.00       -0.11096
   7925.00       -0.11406
   7926.00       -0.11696
   7927.00       -0.11961
   7928.00       -0.12196
   7929.00       -0.12398
   7930.00       -0.12563
   7931.00       -0.12689
   7932.00       -0.12778
   7933.00       -0.12829
   7934.00       -0.12848
   7935.00       -0.12835
   7936.00       -0.12798
   7937.00       -0.12738
   7938.00       -0.12663
   7939.00       -0.12577
   7940.00       -0.12482
   7941.00       -0.12381
   7942.00       -0.12277
   7943.00       -0.12167
   7944.00       -0.12051
   7945.00       -0.11928
   7946.00       -0.11796
   7947.00       -0.11653
   7948.00       -0.11501
   7949.00       -0.11336
   7950.00       -0.11162
   7951.00       -0.10980
   7952.00       -0.10790
   7953.00       -0.10597
   7954.00       -0.10402
   7955.00       -0.10204
   7956.00       -0.10005
   7957.00       -0.09805
   7958.00       -0.09600
   7959.00       -0.09390
   7960.00       -0.09172
   7961.00       -0.08944
   7962.00       -0.08705
   7963.00       -0.08453
   7964.00       -0.08191
   7965.00       -0.07920
   7966.00       -0.07642
   7967.00       -0.07361
   7968.00       -0.07077
   7969.00       -0.06794
   7970.00       -0.06509
   7971.00       -0.06221
   7972.00       -0.05928
   7973.00       -0.05625
   7974.00       -0.05310
   7975.00       -0.04981
   7976.00       -0.04638
   7977.00       -0.04283
   7978.00       -0.03921
   7979.00       -0.03556
   7980.00       -0.03196
   7981.00       -0.02850
   7982.00       -0.02525
   7983.00       -0.02229
   7984.00       -0.01966
   7985.00       -0.01743
   7986.00       -0.01561
   7987.00       -0.01425
   7988.00       -0.01333
   7989.00       -0.01286
   7990.00       -0.01281
   7991.00       -0.01317
   7992.00       -0.01390
   7993.00       -0.01499
   7994.00       -0.01637
   7995.00       -0.01803
   7996.00       -0.01994
   7997.00       -0.02206
   7998.00       -0.02436
   7999.00       -0.02680
   8000.00       -0.02933
   8001.00       -0.03191
   8002.00       -0.03450
   8003.00       -0.03706
   8004.00       -0.03956
   8005.00       -0.04196
   8006.00       -0.04425
   8007.00       -0.04641
   8008.00       -0.04843
   8009.00       -0.05027
   8010.00       -0.05193
   8011.00       -0.05337
   8012.00       -0.05459
   8013.00       -0.05557
   8014.00       -0.05633
   8015.00       -0.05688
   8016.00       -0.05728
   8017.00       -0.05755
   8018.00       -0.05776
   8019.00       -0.05792
   8020.00       -0.05808
   8021.00       -0.05823
   8022.00       -0.05836
   8023.00       -0.05845
   8024.00       -0.05846
   8025.00       -0.05836
   8026.00       -0.05811
   8027.00       -0.05767
   8028.00       -0.05703
   8029.00       -0.05619
   8030.00       -0.05515
   8031.00       -0.05395
   8032.00       -0.05264
   8033.00       -0.05132
   8034.00       -0.05005
   8035.00       -0.04895
   8036.00       -0.04811
   8037.00       -0.04766
   8038.00       -0.04766
   8039.00       -0.04818
   8040.00       -0.04925
   8041.00       -0.05088
   8042.00       -0.05303
   8043.00       -0.05566
   8044.00       -0.05867
   8045.00       -0.06200
   8046.00       -0.06554
   8047.00       -0.06919
   8048.00       -0.07286
   8049.00       -0.07649
   8050.00       -0.08000
   8051.00       -0.08337
   8052.00       -0.08659
   8053.00       -0.08967
   8054.00       -0.09262
   8055.00       -0.09546
   8056.00       -0.09819
   8057.00       -0.10083
   8058.00       -0.10331
   8059.00       -0.10561
   8060.00       -0.10763
   8061.00       -0.10929
   8062.00       -0.11050
   8063.00       -0.11115
   8064.00       -0.11122
   8065.00       -0.11063
   8066.00       -0.10937
   8067.00       -0.10747
   8068.00       -0.10495
   8069.00       -0.10187
   8070.00       -0.09835
   8071.00       -0.09447
   8072.00       -0.09034
   8073.00       -0.08610
   8074.00       -0.08186
   8075.00       -0.07776
   8076.00       -0.07388
   8077.00       -0.07034
   8078.00       -0.06720
   8079.00       -0.06454
   8080.00       -0.06240
   8081.00       -0.06082
   8082.00       -0.05984
   8083.00       -0.05944
   8084.00       -0.05965
   8085.00       -0.06040
   8086.00       -0.06169
   8087.00       -0.06342
   8088.00       -0.06553
   8089.00       -0.06791
   8090.00       -0.07043
   8091.00       -0.07299
   8092.00       -0.07546
   8093.00       -0.07770
   8094.00       -0.07965
   8095.00       -0.08120
   8096.00       -0.08230
   8097.00       -0.08291
   8098.00       -0.08303
   8099.00       -0.08264
   8100.00       -0.08176
   8101.00       -0.08043
   8102.00       -0.07866
   8103.00       -0.07651
   8104.00       -0.07400
   8105.00       -0.07117
   8106.00       -0.06806
   8107.00       -0.06469
   8108.00       -0.06106
   8109.00       -0.05721
   8110.00       -0.05313
   8111.00       -0.04886
   8112.00       -0.04438
   8113.00       -0.03970
   8114.00       -0.03484
   8115.00       -0.02983
   8116.00       -0.02468
   8117.00       -0.01944
   8118.00       -0.01415
   8119.00       -0.00880
   8120.00       -0.00347
   8121.00        0.00181
   8122.00        0.00701
   8123.00        0.01205
   8124.00        0.01688
   8125.00        0.02144
   8126.00        0.02564
   8127.00        0.02942
   8128.00        0.03268
   8129.00        0.03539
   8130.00        0.03747
   8131.00        0.03890
   8132.00        0.03969
   8133.00        0.03986
   8134.00        0.03942
   8135.00        0.03843
   8136.00        0.03693
   8137.00        0.03496
   8138.00        0.03256
   8139.00        0.02978
   8140.00        0.02665
   8141.00        0.02320
   8142.00        0.01950
   8143.00        0.01559
   8144.00        0.01155
   8145.00        0.00744
   8146.00        0.00339
   8147.00       -0.00051
   8148.00       -0.00419
   8149.00       -0.00753
   8150.00       -0.01045
   8151.00       -0.01289
   8152.00       -0.01480
   8153.00       -0.01617
   8154.00       -0.01697
   8155.00       -0.01723
   8156.00       -0.01700
   8157.00       -0.01631
   8158.00       -0.01523
   8159.00       -0.01381
   8160.00       -0.01213
   8161.00       -0.01024
   8162.00       -0.00821
   8163.00       -0.00608
   8164.00       -0.00390
   8165.00       -0.00171
   8166.00        0.00044
   8167.00        0.00253
   8168.00        0.00452
   8169.00        0.00641
   8170.00        0.00816
   8171.00        0.00975
   8172.00        0.01119
   8173.00        0.01247
   8174.00        0.01360
   8175.00        0.01460
   8176.00        0.01549
   8177.00        0.01629
   8178.00        0.01702
   8179.00        0.01769
   8180.00        0.01831
   8181.00        0.01889
   8182.00        0.01943
   8183.00        0.01990
   8184.00        0.02032
   8185.00        0.02064
   8186.00        0.02088
   8187.00        0.02101
   8188.00        0.02104
   8189.00        0.02099
   8190.00        0.02088
   8191.00        0.02078
   8192.00        0.02073
   8193.00        0.02084
   8194.00        0.02121
   8195.00        0.02193
   8196.00        0.02317
   8197.00        0.02500
   8198.00        0.02750
   8199.00        0.03072
   8200.00        0.03466
   8201.00        0.03924
   8202.00        0.04437
   8203.00        0.04985
   8204.00        0.05542
   8205.00        0.06088
   8206.00        0.06601
   8207.00        0.07054
   8208.00        0.07430
   8209.00        0.07716
   8210.00        0.07907
   8211.00        0.08007
   8212.00        0.08026
   8213.00        0.07982
   8214.00        0.07894
   8215.00        0.07783
   8216.00        0.07670
   8217.00        0.07572
   8218.00        0.07500
   8219.00        0.07458
   8220.00        0.07445
   8221.00        0.07452
   8222.00        0.07467
   8223.00        0.07474
   8224.00        0.07456
   8225.00        0.07399
   8226.00        0.07288
   8227.00        0.07114
   8228.00        0.06872
   8229.00        0.06559
   8230.00        0.06182
   8231.00        0.05746
   8232.00        0.05261
   8233.00        0.04746
   8234.00        0.04218
   8235.00        0.03686
   8236.00        0.03165
   8237.00        0.02666
   8238.00        0.02202
   8239.00        0.01772
   8240.00        0.01376
   8241.00        0.01008
   8242.00        0.00660
   8243.00        0.00321
   8244.00       -0.00020
   8245.00       -0.00375
   8246.00       -0.00759
   8247.00       -0.01180
   8248.00       -0.01644
   8249.00       -0.02156
   8250.00       -0.02716
   8251.00       -0.03319
   8252.00       -0.03957
   8253.00       -0.04633
   8254.00       -0.05332
   8255.00       -0.06050
   8256.00       -0.06770
   8257.00       -0.07491
   8258.00       -0.08203
   8259.00       -0.08892
   8260.00       -0.09559
   8261.00       -0.10191
   8262.00       -0.10784
   8263.00       -0.11331
   8264.00       -0.11833
   8265.00       -0.12282
   8266.00       -0.12678
   8267.00       -0.13012
   8268.00       -0.13285
   8269.00       -0.13490
   8270.00       -0.13625
   8271.00       -0.13686
   8272.00       -0.13668
   8273.00       -0.13575
   8274.00       -0.13410
   8275.00       -0.13182
   8276.00       -0.12911
   8277.00       -0.12615
   8278.00       -0.12321
   8279.00       -0.12056
   8280.00       -0.11848
   8281.00       -0.11715
   8282.00       -0.11676
   8283.00       -0.11731
   8284.00       -0.11880
   8285.00       -0.12105
   8286.00       -0.12386
   8287.00       -0.12692
   8288.00       -0.12999
   8289.00       -0.13278
   8290.00       -0.13506
   8291.00       -0.13670
   8292.00       -0.13767
   8293.00       -0.13802
   8294.00       -0.13785
   8295.00       -0.13732
   8296.00       -0.13665
   8297.00       -0.13600
   8298.00       -0.13553
   8299.00       -0.13536
   8300.00       -0.13555
   8301.00       -0.13609
   8302.00       -0.13695
   8303.00       -0.13807
   8304.00       -0.13943
   8305.00       -0.14097
   8306.00       -0.14266
   8307.00       -0.14451
   8308.00       -0.14649
   8309.00       -0.14863
   8310.00       -0.15090
   8311.00       -0.15331
   8312.00       -0.15584
   8313.00       -0.15844
   8314.00       -0.16104
   8315.00       -0.16360
   8316.00       -0.16606
   8317.00       -0.16834
   8318.00       -0.17039
   8319.00       -0.17215
   8320.00       -0.17359
   8321.00       -0.17471
   8322.00       -0.17552
   8323.00       -0.17609
   8324.00       -0.17651
   8325.00       -0.17690
   8326.00       -0.17741
   8327.00       -0.17815
   8328.00       -0.17922
   8329.00       -0.18071
   8330.00       -0.18262
   8331.00       -0.18493
   8332.00       -0.18758
   8333.00       -0.19048
   8334.00       -0.19355
   8335.00       -0.19671
   8336.00       -0.19987
   8337.00       -0.20298
   8338.00       -0.20605
   8339.00       -0.20902
   8340.00       -0.21195
   8341.00       -0.21488
   8342.00       -0.21783
   8343.00       -0.22083
   8344.00       -0.22389
   8345.00       -0.22701
   8346.00       -0.23010
   8347.00       -0.23307
   8348.00       -0.23577
   8349.00       -0.23807
   8350.00       -0.23984
   8351.00       -0.24098
   8352.00       -0.24151
   8353.00       -0.24144
   8354.00       -0.24093
   8355.00       -0.24015
   8356.00       -0.23931
   8357.00       -0.23860
   8358.00       -0.23817
   8359.00       -0.23808
   8360.00       -0.23832
   8361.00       -0.23879
   8362.00       -0.23933
   8363.00       -0.23974
   8364.00       -0.23986
   8365.00       -0.23950
   8366.00       -0.23858
   8367.00       -0.23702
   8368.00       -0.23487
   8369.00       -0.23219
   8370.00       -0.22913
   8371.00       -0.22582
   8372.00       -0.22245
   8373.00       -0.21916
   8374.00       -0.21609
   8375.00       -0.21332
   8376.00       -0.21089
   8377.00       -0.20876
   8378.00       -0.20687
   8379.00       -0.20512
   8380.00       -0.20338
   8381.00       -0.20154
   8382.00       -0.19953
   8383.00       -0.19729
   8384.00       -0.19486
   8385.00       -0.19223
   8386.00       -0.18951
   8387.00       -0.18673
   8388.00       -0.18395
   8389.00       -0.18122
   8390.00       -0.17855
   8391.00       -0.17592
   8392.00       -0.17330
   8393.00       -0.17064
   8394.00       -0.16789
   8395.00       -0.16495
   8396.00       -0.16179
   8397.00       -0.15833
   8398.00       -0.15454
   8399.00       -0.15033
   8400.00       -0.14573
   8401.00       -0.14074
   8402.00       -0.13536
   8403.00       -0.12961
   8404.00       -0.12363
   8405.00       -0.11752
   8406.00       -0.11134
   8407.00       -0.10518
   8408.00       -0.09916
   8409.00       -0.09330
   8410.00       -0.08764
   8411.00       -0.08229
   8412.00       -0.07721
   8413.00       -0.07236
   8414.00       -0.06771
   8415.00       -0.06318
   8416.00       -0.05865
   8417.00       -0.05405
   8418.00       -0.04932
   8419.00       -0.04435
   8420.00       -0.03913
   8421.00       -0.03368
   8422.00       -0.02804
   8423.00       -0.02229
   8424.00       -0.01664
   8425.00       -0.01128
   8426.00       -0.00636
   8427.00       -0.00209
   8428.00        0.00132
   8429.00        0.00379
   8430.00        0.00520
   8431.00        0.00552
   8432.00        0.00482
   8433.00        0.00315
   8434.00        0.00065
   8435.00       -0.00249
   8436.00       -0.00614
   8437.00       -0.01008
   8438.00       -0.01418
   8439.00       -0.01833
   8440.00       -0.02239
   8441.00       -0.02631
   8442.00       -0.03008
   8443.00       -0.03361
   8444.00       -0.03688
   8445.00       -0.03988
   8446.00       -0.04252
   8447.00       -0.04477
   8448.00       -0.04654
   8449.00       -0.04780
   8450.00       -0.04846
   8451.00       -0.04848
   8452.00       -0.04781
   8453.00       -0.04641
   8454.00       -0.04427
   8455.00       -0.04135
   8456.00       -0.03766
   8457.00       -0.03323
   8458.00       -0.02807
   8459.00       -0.02218
   8460.00       -0.01560
   8461.00       -0.00829
   8462.00       -0.00037
   8463.00        0.00819
   8464.00        0.01735
   8465.00        0.02705
   8466.00        0.03726
   8467.00        0.04790
   8468.00        0.05873
   8469.00        0.06976
   8470.00        0.08088
   8471.00        0.09191
   8472.00        0.10276
   8473.00        0.11333
   8474.00        0.12345
   8475.00        0.13314
   8476.00        0.14228
   8477.00        0.15094
   8478.00        0.15905
   8479.00        0.16661
   8480.00        0.17356
   8481.00        0.17994
   8482.00        0.18577
   8483.00        0.19100
   8484.00        0.19571
   8485.00        0.19994
   8486.00        0.20375
   8487.00        0.20721
   8488.00        0.21045
   8489.00        0.21359
   8490.00        0.21677
   8491.00        0.22009
   8492.00        0.22367
   8493.00        0.22758
   8494.00        0.23188
   8495.00        0.23653
   8496.00        0.24152
   8497.00        0.24679
   8498.00        0.25219
   8499.00        0.25760
   8500.00        0.26285
   8501.00        0.26779
   8502.00        0.27230
   8503.00        0.27619
   8504.00        0.27934
   8505.00        0.28166
   8506.00        0.28307
   8507.00        0.28354
   8508.00        0.28302
   8509.00        0.28152
   8510.00        0.27907
   8511.00        0.27574
   8512.00        0.27154
   8513.00        0.26659
   8514.00        0.26101
   8515.00        0.25497
   8516.00        0.24862
   8517.00        0.24214
   8518.00        0.23573
   8519.00        0.22957
   8520.00        0.22383
   8521.00        0.21863
   8522.00        0.21398
   8523.00        0.20989
   8524.00        0.20627
   8525.00        0.20301
   8526.00        0.19991
   8527.00        0.19680
   8528.00        0.19356
   8529.00        0.19005
   8530.00        0.18626
   8531.00        0.18221
   8532.00        0.17804
   8533.00        0.17390
   8534.00        0.17002
   8535.00        0.16655
   8536.00        0.16368
   8537.00        0.16152
   8538.00        0.16005
   8539.00        0.15918
   8540.00        0.15875
   8541.00        0.15846
   8542.00        0.15799
   8543.00        0.15701
   8544.00        0.15521
   8545.00        0.15237
   8546.00        0.14835
   8547.00        0.14319
   8548.00        0.13696
   8549.00        0.12992
   8550.00        0.12243
   8551.00        0.11480
   8552.00        0.10751
   8553.00        0.10092
   8554.00        0.09541
   8555.00        0.09124
   8556.00        0.08854
   8557.00        0.08730
   8558.00        0.08734
   8559.00        0.08837
   8560.00        0.08996
   8561.00        0.09168
   8562.00        0.09312
   8563.00        0.09400
   8564.00        0.09417
   8565.00        0.09372
   8566.00        0.09287
   8567.00        0.09196
   8568.00        0.09142
   8569.00        0.09167
   8570.00        0.09298
   8571.00        0.09549
   8572.00        0.09909
   8573.00        0.10348
   8574.00        0.10817
   8575.00        0.11258
   8576.00        0.11608
   8577.00        0.11813
   8578.00        0.11829
   8579.00        0.11643
   8580.00        0.11258
   8581.00        0.10705
   8582.00        0.10018
   8583.00        0.09256
   8584.00        0.08466
   8585.00        0.07701
   8586.00        0.06988
   8587.00        0.06351
   8588.00        0.05789
   8589.00        0.05298
   8590.00        0.04856
   8591.00        0.04440
   8592.00        0.04030
   8593.00        0.03607
   8594.00        0.03152
   8595.00        0.02663
   8596.00        0.02140
   8597.00        0.01590
   8598.00        0.01020
   8599.00        0.00445
   8600.00       -0.00124
   8601.00       -0.00680
   8602.00       -0.01215
   8603.00       -0.01719
   8604.00       -0.02198
   8605.00       -0.02647
   8606.00       -0.03069
   8607.00       -0.03465
   8608.00       -0.03836
   8609.00       -0.04182
   8610.00       -0.04505
   8611.00       -0.04803
   8612.00       -0.05078
   8613.00       -0.05335
   8614.00       -0.05576
   8615.00       -0.05812
   8616.00       -0.06045
   8617.00       -0.06289
   8618.00       -0.06545
   8619.00       -0.06825
   8620.00       -0.07129
   8621.00       -0.07456
   8622.00       -0.07810
   8623.00       -0.08185
   8624.00       -0.08573
   8625.00       -0.08970
   8626.00       -0.09376
   8627.00       -0.09778
   8628.00       -0.10177
   8629.00       -0.10567
   8630.00       -0.10942
   8631.00       -0.11300
   8632.00       -0.11629
   8633.00       -0.11924
   8634.00       -0.12172
   8635.00       -0.12358
   8636.00       -0.12471
   8637.00       -0.12494
   8638.00       -0.12420
   8639.00       -0.12243
   8640.00       -0.11967
   8641.00       -0.11604
   8642.00       -0.11173
   8643.00       -0.10706
   8644.00       -0.10231
   8645.00       -0.09788
   8646.00       -0.09413
   8647.00       -0.09135
   8648.00       -0.08974
   8649.00       -0.08941
   8650.00       -0.09031
   8651.00       -0.09234
   8652.00       -0.09524
   8653.00       -0.09872
   8654.00       -0.10247
   8655.00       -0.10617
   8656.00       -0.10956
   8657.00       -0.11240
   8658.00       -0.11450
   8659.00       -0.11578
   8660.00       -0.11624
   8661.00       -0.11593
   8662.00       -0.11505
   8663.00       -0.11378
   8664.00       -0.11242
   8665.00       -0.11125
   8666.00       -0.11052
   8667.00       -0.11042
   8668.00       -0.11110
   8669.00       -0.11255
   8670.00       -0.11466
   8671.00       -0.11728
   8672.00       -0.12023
   8673.00       -0.12331
   8674.00       -0.12634
   8675.00       -0.12919
   8676.00       -0.13178
   8677.00       -0.13409
   8678.00       -0.13613
   8679.00       -0.13797
   8680.00       -0.13968
   8681.00       -0.14138
   8682.00       -0.14318
   8683.00       -0.14520
   8684.00       -0.14754
   8685.00       -0.15033
   8686.00       -0.15364
   8687.00       -0.15751
   8688.00       -0.16193
   8689.00       -0.16683
   8690.00       -0.17212
   8691.00       -0.17759
   8692.00       -0.18302
   8693.00       -0.18824
   8694.00       -0.19306
   8695.00       -0.19732
   8696.00       -0.20087
   8697.00       -0.20362
   8698.00       -0.20555
   8699.00       -0.20669
   8700.00       -0.20710
   8701.00       -0.20690
   8702.00       -0.20620
   8703.00       -0.20515
   8704.00       -0.20385
   8705.00       -0.20239
   8706.00       -0.20080
   8707.00       -0.19910
   8708.00       -0.19720
   8709.00       -0.19501
   8710.00       -0.19240
   8711.00       -0.18930
   8712.00       -0.18559
   8713.00       -0.18125
   8714.00       -0.17635
   8715.00       -0.17101
   8716.00       -0.16546
   8717.00       -0.16001
   8718.00       -0.15489
   8719.00       -0.15049
   8720.00       -0.14699
   8721.00       -0.14460
   8722.00       -0.14341
   8723.00       -0.14341
   8724.00       -0.14450
   8725.00       -0.14645
   8726.00       -0.14901
   8727.00       -0.15187
   8728.00       -0.15474
   8729.00       -0.15732
   8730.00       -0.15936
   8731.00       -0.16073
   8732.00       -0.16130
   8733.00       -0.16108
   8734.00       -0.16010
   8735.00       -0.15845
   8736.00       -0.15620
   8737.00       -0.15350
   8738.00       -0.15042
   8739.00       -0.14699
   8740.00       -0.14330
   8741.00       -0.13937
   8742.00       -0.13526
   8743.00       -0.13102
   8744.00       -0.12667
   8745.00       -0.12228
   8746.00       -0.11787
   8747.00       -0.11355
   8748.00       -0.10935
   8749.00       -0.10537
   8750.00       -0.10169
   8751.00       -0.09840
   8752.00       -0.09561
   8753.00       -0.09339
   8754.00       -0.09186
   8755.00       -0.09106
   8756.00       -0.09102
   8757.00       -0.09171
   8758.00       -0.09307
   8759.00       -0.09500
   8760.00       -0.09738
   8761.00       -0.10007
   8762.00       -0.10290
   8763.00       -0.10577
   8764.00       -0.10855
   8765.00       -0.11111
   8766.00       -0.11337
   8767.00       -0.11527
   8768.00       -0.11673
   8769.00       -0.11773
   8770.00       -0.11823
   8771.00       -0.11821
   8772.00       -0.11765
   8773.00       -0.11656
   8774.00       -0.11492
   8775.00       -0.11278
   8776.00       -0.11013
   8777.00       -0.10700
   8778.00       -0.10345
   8779.00       -0.09950
   8780.00       -0.09519
   8781.00       -0.09052
   8782.00       -0.08559
   8783.00       -0.08032
   8784.00       -0.07479
   8785.00       -0.06904
   8786.00       -0.06302
   8787.00       -0.05674
   8788.00       -0.05028
   8789.00       -0.04358
   8790.00       -0.03668
   8791.00       -0.02967
   8792.00       -0.02259
   8793.00       -0.01554
   8794.00       -0.00858
   8795.00       -0.00180
   8796.00        0.00467
   8797.00        0.01074
   8798.00        0.01636
   8799.00        0.02146
   8800.00        0.02603
   8801.00        0.03008
   8802.00        0.03365
   8803.00        0.03678
   8804.00        0.03950
   8805.00        0.04184
   8806.00        0.04384
   8807.00        0.04554
   8808.00        0.04696
   8809.00        0.04813
   8810.00        0.04910
   8811.00        0.04990
   8812.00        0.05060
   8813.00        0.05126
   8814.00        0.05194
   8815.00        0.05268
   8816.00        0.05350
   8817.00        0.05440
   8818.00        0.05537
   8819.00        0.05639
   8820.00        0.05741
   8821.00        0.05840
   8822.00        0.05933
   8823.00        0.06016
   8824.00        0.06089
   8825.00        0.06153
   8826.00        0.06208
   8827.00        0.06258
   8828.00        0.06307
   8829.00        0.06359
   8830.00        0.06416
   8831.00        0.06479
   8832.00        0.06546
   8833.00        0.06614
   8834.00        0.06676
   8835.00        0.06724
   8836.00        0.06754
   8837.00        0.06761
   8838.00        0.06743
   8839.00        0.06703
   8840.00        0.06645
   8841.00        0.06576
   8842.00        0.06506
   8843.00        0.06444
   8844.00        0.06400
   8845.00        0.06382
   8846.00        0.06393
   8847.00        0.06440
   8848.00        0.06524
   8849.00        0.06645
   8850.00        0.06798
   8851.00        0.06981
   8852.00        0.07188
   8853.00        0.07415
   8854.00        0.07655
   8855.00        0.07904
   8856.00        0.08157
   8857.00        0.08410
   8858.00        0.08657
   8859.00        0.08897
   8860.00        0.09121
   8861.00        0.09330
   8862.00        0.09515
   8863.00        0.09678
   8864.00        0.09813
   8865.00        0.09920
   8866.00        0.09997
   8867.00        0.10045
   8868.00        0.10064
   8869.00        0.10058
   8870.00        0.10033
   8871.00        0.09995
   8872.00        0.09952
   8873.00        0.09912
   8874.00        0.09882
   8875.00        0.09866
   8876.00        0.09869
   8877.00        0.09892
   8878.00        0.09933
   8879.00        0.09992
   8880.00        0.10065
   8881.00        0.10148
   8882.00        0.10236
   8883.00        0.10326
   8884.00        0.10412
   8885.00        0.10492
   8886.00        0.10563
   8887.00        0.10620
   8888.00        0.10663
   8889.00        0.10689
   8890.00        0.10698
   8891.00        0.10691
   8892.00        0.10668
   8893.00        0.10632
   8894.00        0.10584
   8895.00        0.10522
   8896.00        0.10449
   8897.00        0.10362
   8898.00        0.10260
   8899.00        0.10136
   8900.00        0.09991
   8901.00        0.09818
   8902.00        0.09616
   8903.00        0.09382
   8904.00        0.09122
   8905.00        0.08835
   8906.00        0.08532
   8907.00        0.08219
   8908.00        0.07912
   8909.00        0.07625
   8910.00        0.07372
   8911.00        0.07171
   8912.00        0.07033
   8913.00        0.06972
   8914.00        0.06991
   8915.00        0.07093
   8916.00        0.07269
   8917.00        0.07510
   8918.00        0.07797
   8919.00        0.08109
   8920.00        0.08423
   8921.00        0.08714
   8922.00        0.08961
   8923.00        0.09146
   8924.00        0.09259
   8925.00        0.09288
   8926.00        0.09237
   8927.00        0.09115
   8928.00        0.08936
   8929.00        0.08713
   8930.00        0.08469
   8931.00        0.08221
   8932.00        0.07987
   8933.00        0.07778
   8934.00        0.07603
   8935.00        0.07466
   8936.00        0.07368
   8937.00        0.07303
   8938.00        0.07266
   8939.00        0.07250
   8940.00        0.07247
   8941.00        0.07252
   8942.00        0.07261
   8943.00        0.07273
   8944.00        0.07289
   8945.00        0.07315
   8946.00        0.07357
   8947.00        0.07424
   8948.00        0.07525
   8949.00        0.07669
   8950.00        0.07857
   8951.00        0.08096
   8952.00        0.08385
   8953.00        0.08715
   8954.00        0.09085
   8955.00        0.09480
   8956.00        0.09885
   8957.00        0.10290
   8958.00        0.10671
   8959.00        0.11013
   8960.00        0.11298
   8961.00        0.11516
   8962.00        0.11651
   8963.00        0.11702
   8964.00        0.11670
   8965.00        0.11562
   8966.00        0.11390
   8967.00        0.11174
   8968.00        0.10927
   8969.00        0.10672
   8970.00        0.10422
   8971.00        0.10192
   8972.00        0.09986
   8973.00        0.09805
   8974.00        0.09647
   8975.00        0.09504
   8976.00        0.09364
   8977.00        0.09216
   8978.00        0.09050
   8979.00        0.08859
   8980.00        0.08639
   8981.00        0.08392
   8982.00        0.08124
   8983.00        0.07845
   8984.00        0.07570
   8985.00        0.07316
   8986.00        0.07095
   8987.00        0.06923
   8988.00        0.06809
   8989.00        0.06759
   8990.00        0.06771
   8991.00        0.06839
   8992.00        0.06952
   8993.00        0.07092
   8994.00        0.07243
   8995.00        0.07384
   8996.00        0.07499
   8997.00        0.07575
   8998.00        0.07603
   8999.00        0.07584
   9000.00        0.07521
