# Supplementary material for: The near-field tsunami generated by the 15 January 2022 eruption of the Hunga Tonga-Hunga Ha’apai volcano and its impact on Tongatapu, Tonga
Source: Sci Rep. 2022 Sep 7;12:15187. doi: 10.1038/s41598-022-19486-w (PMC9452557; doi:10.1038/s41598-022-19486-w)
Supplement: Supplementary file 5 — Supplementary Information 5. [file 41598_2022_19486_MOESM5_ESM.zip › Output-Point_125R3.txt]

      0.00        0.00000
      1.00        0.00000
      2.00        0.00000
      3.00        0.00000
      4.00        0.00000
      5.00        0.00000
      6.00        0.00000
      7.00        0.00000
      8.00        0.00000
      9.00        0.00000
     10.00        0.00000
     11.00        0.00000
     12.00        0.00000
     13.00        0.00000
     14.00        0.00000
     15.00        0.00000
     16.00        0.00000
     17.00        0.00000
     18.00        0.00000
     19.00        0.00000
     20.00        0.00000
     21.00        0.00000
     22.00        0.00000
     23.00        0.00000
     24.00        0.00000
     25.00        0.00000
     26.00        0.00000
     27.00        0.00000
     28.00        0.00000
     29.00        0.00000
     30.00        0.00000
     31.00        0.00000
     32.00        0.00000
     33.00        0.00000
     34.00        0.00000
     35.00        0.00000
     36.00        0.00000
     37.00        0.00000
     38.00        0.00000
     39.00        0.00000
     40.00        0.00000
     41.00        0.00000
     42.00        0.00000
     43.00        0.00000
     44.00        0.00000
     45.00        0.00000
     46.00        0.00000
     47.00        0.00000
     48.00        0.00000
     49.00        0.00000
     50.00        0.00000
     51.00        0.00000
     52.00        0.00000
     53.00        0.00000
     54.00        0.00000
     55.00        0.00000
     56.00        0.00000
     57.00        0.00000
     58.00        0.00000
     59.00        0.00000
     60.00        0.00000
     61.00        0.00000
     62.00        0.00000
     63.00        0.00000
     64.00        0.00000
     65.00        0.00000
     66.00        0.00000
     67.00        0.00000
     68.00        0.00000
     69.00        0.00000
     70.00        0.00000
     71.00        0.00000
     72.00        0.00000
     73.00        0.00000
     74.00        0.00000
     75.00        0.00000
     76.00        0.00000
     77.00        0.00000
     78.00        0.00000
     79.00        0.00000
     80.00        0.00000
     81.00        0.00000
     82.00        0.00000
     83.00        0.00000
     84.00        0.00000
     85.00        0.00000
     86.00        0.00000
     87.00        0.00000
     88.00        0.00000
     89.00        0.00000
     90.00        0.00000
     91.00        0.00000
     92.00        0.00000
     93.00        0.00000
     94.00        0.00000
     95.00        0.00000
     96.00        0.00000
     97.00        0.00000
     98.00        0.00000
     99.00        0.00000
    100.00        0.00000
    101.00        0.00000
    102.00        0.00000
    103.00        0.00000
    104.00        0.00000
    105.00        0.00000
    106.00        0.00000
    107.00        0.00000
    108.00        0.00000
    109.00        0.00000
    110.00        0.00000
    111.00        0.00000
    112.00        0.00000
    113.00        0.00000
    114.00        0.00000
    115.00        0.00000
    116.00        0.00000
    117.00        0.00000
    118.00        0.00000
    119.00        0.00000
    120.00        0.00000
    121.00        0.00000
    122.00        0.00000
    123.00        0.00000
    124.00        0.00000
    125.00        0.00000
    126.00        0.00000
    127.00        0.00000
    128.00        0.00000
    129.00        0.00000
    130.00        0.00000
    131.00        0.00000
    132.00        0.00000
    133.00        0.00000
    134.00        0.00000
    135.00        0.00000
    136.00        0.00000
    137.00        0.00000
    138.00        0.00000
    139.00        0.00000
    140.00        0.00000
    141.00        0.00000
    142.00        0.00000
    143.00        0.00000
    144.00        0.00000
    145.00        0.00000
    146.00        0.00000
    147.00        0.00000
    148.00        0.00000
    149.00        0.00000
    150.00        0.00000
    151.00        0.00000
    152.00        0.00000
    153.00        0.00000
    154.00        0.00000
    155.00        0.00000
    156.00        0.00000
    157.00        0.00000
    158.00        0.00000
    159.00        0.00000
    160.00        0.00000
    161.00        0.00000
    162.00        0.00000
    163.00        0.00000
    164.00        0.00000
    165.00        0.00000
    166.00        0.00000
    167.00        0.00000
    168.00        0.00000
    169.00        0.00000
    170.00        0.00000
    171.00        0.00000
    172.00        0.00000
    173.00        0.00000
    174.00        0.00000
    175.00        0.00000
    176.00        0.00000
    177.00        0.00000
    178.00        0.00000
    179.00        0.00000
    180.00        0.00000
    181.00        0.00000
    182.00        0.00000
    183.00        0.00000
    184.00        0.00000
    185.00        0.00000
    186.00        0.00000
    187.00        0.00000
    188.00        0.00000
    189.00        0.00000
    190.00        0.00000
    191.00        0.00000
    192.00        0.00000
    193.00        0.00000
    194.00        0.00000
    195.00        0.00000
    196.00        0.00000
    197.00        0.00000
    198.00        0.00000
    199.00        0.00000
    200.00        0.00000
    201.00        0.00000
    202.00        0.00000
    203.00        0.00000
    204.00        0.00000
    205.00        0.00000
    206.00        0.00000
    207.00        0.00000
    208.00        0.00000
    209.00        0.00000
    210.00        0.00000
    211.00        0.00000
    212.00        0.00000
    213.00        0.00000
    214.00        0.00000
    215.00        0.00000
    216.00        0.00000
    217.00        0.00000
    218.00        0.00000
    219.00        0.00000
    220.00        0.00000
    221.00        0.00000
    222.00        0.00000
    223.00        0.00000
    224.00        0.00000
    225.00        0.00000
    226.00        0.00000
    227.00        0.00000
    228.00        0.00000
    229.00        0.00000
    230.00        0.00000
    231.00        0.00000
    232.00        0.00000
    233.00        0.00000
    234.00        0.00000
    235.00        0.00000
    236.00        0.00000
    237.00        0.00000
    238.00        0.00000
    239.00        0.00000
    240.00        0.00000
    241.00        0.00000
    242.00        0.00000
    243.00        0.00000
    244.00        0.00000
    245.00        0.00000
    246.00        0.00000
    247.00        0.00000
    248.00        0.00000
    249.00        0.00000
    250.00        0.00000
    251.00        0.00000
    252.00        0.00000
    253.00        0.00000
    254.00        0.00000
    255.00        0.00000
    256.00        0.00000
    257.00        0.00000
    258.00        0.00000
    259.00        0.00000
    260.00        0.00000
    261.00        0.00000
    262.00        0.00000
    263.00        0.00000
    264.00        0.00000
    265.00        0.00000
    266.00        0.00000
    267.00        0.00000
    268.00        0.00000
    269.00        0.00000
    270.00        0.00000
    271.00        0.00000
    272.00        0.00000
    273.00        0.00000
    274.00        0.00000
    275.00        0.00000
    276.00        0.00000
    277.00        0.00000
    278.00        0.00000
    279.00        0.00000
    280.00        0.00000
    281.00        0.00000
    282.00        0.00000
    283.00        0.00000
    284.00        0.00000
    285.00        0.00000
    286.00        0.00000
    287.00        0.00000
    288.00        0.00000
    289.00        0.00000
    290.00        0.00000
    291.00        0.00000
    292.00        0.00000
    293.00        0.00000
    294.00        0.00000
    295.00        0.00000
    296.00        0.00000
    297.00        0.00000
    298.00        0.00000
    299.00        0.00000
    300.00        0.00000
    301.00        0.00000
    302.00        0.00000
    303.00        0.00000
    304.00        0.00000
    305.00        0.00000
    306.00        0.00000
    307.00        0.00000
    308.00        0.00000
    309.00        0.00000
    310.00        0.00000
    311.00        0.00000
    312.00        0.00000
    313.00        0.00000
    314.00        0.00000
    315.00        0.00000
    316.00        0.00000
    317.00        0.00000
    318.00        0.00000
    319.00        0.00000
    320.00        0.00000
    321.00        0.00000
    322.00        0.00000
    323.00        0.00000
    324.00        0.00000
    325.00        0.00000
    326.00        0.00000
    327.00        0.00000
    328.00        0.00000
    329.00        0.00000
    330.00        0.00000
    331.00        0.00000
    332.00        0.00000
    333.00        0.00000
    334.00        0.00000
    335.00        0.00000
    336.00        0.00000
    337.00        0.00000
    338.00        0.00000
    339.00        0.00000
    340.00        0.00000
    341.00        0.00000
    342.00        0.00000
    343.00        0.00000
    344.00        0.00000
    345.00        0.00000
    346.00        0.00000
    347.00        0.00000
    348.00        0.00000
    349.00        0.00000
    350.00        0.00000
    351.00        0.00000
    352.00        0.00000
    353.00        0.00000
    354.00        0.00000
    355.00        0.00000
    356.00        0.00000
    357.00        0.00000
    358.00        0.00000
    359.00        0.00000
    360.00        0.00000
    361.00        0.00000
    362.00        0.00000
    363.00        0.00000
    364.00        0.00000
    365.00        0.00000
    366.00        0.00000
    367.00        0.00000
    368.00        0.00000
    369.00        0.00000
    370.00        0.00000
    371.00        0.00000
    372.00        0.00000
    373.00        0.00000
    374.00        0.00000
    375.00        0.00000
    376.00        0.00000
    377.00        0.00000
    378.00        0.00000
    379.00        0.00000
    380.00        0.00000
    381.00        0.00000
    382.00        0.00000
    383.00        0.00000
    384.00        0.00000
    385.00        0.00000
    386.00        0.00000
    387.00        0.00000
    388.00        0.00000
    389.00        0.00000
    390.00        0.00000
    391.00        0.00000
    392.00        0.00000
    393.00        0.00000
    394.00        0.00000
    395.00        0.00000
    396.00        0.00000
    397.00        0.00000
    398.00        0.00000
    399.00        0.00000
    400.00        0.00000
    401.00        0.00000
    402.00        0.00000
    403.00        0.00000
    404.00        0.00000
    405.00        0.00000
    406.00        0.00000
    407.00        0.00000
    408.00        0.00000
    409.00        0.00000
    410.00        0.00000
    411.00        0.00000
    412.00        0.00000
    413.00        0.00000
    414.00        0.00000
    415.00        0.00000
    416.00        0.00000
    417.00        0.00000
    418.00        0.00000
    419.00        0.00000
    420.00        0.00000
    421.00        0.00000
    422.00        0.00000
    423.00        0.00000
    424.00        0.00000
    425.00        0.00000
    426.00        0.00000
    427.00        0.00000
    428.00        0.00000
    429.00        0.00000
    430.00        0.00000
    431.00        0.00000
    432.00        0.00000
    433.00        0.00000
    434.00        0.00000
    435.00        0.00000
    436.00        0.00000
    437.00        0.00000
    438.00        0.00000
    439.00        0.00000
    440.00        0.00000
    441.00        0.00000
    442.00        0.00000
    443.00        0.00000
    444.00        0.00000
    445.00        0.00000
    446.00        0.00000
    447.00        0.00000
    448.00        0.00000
    449.00        0.00000
    450.00        0.00000
    451.00        0.00000
    452.00        0.00000
    453.00        0.00000
    454.00        0.00000
    455.00        0.00000
    456.00        0.00000
    457.00        0.00000
    458.00        0.00000
    459.00        0.00000
    460.00        0.00000
    461.00        0.00000
    462.00        0.00000
    463.00        0.00000
    464.00        0.00000
    465.00        0.00000
    466.00        0.00000
    467.00        0.00000
    468.00        0.00000
    469.00        0.00000
    470.00        0.00000
    471.00        0.00000
    472.00        0.00000
    473.00        0.00000
    474.00        0.00000
    475.00        0.00000
    476.00        0.00000
    477.00        0.00000
    478.00        0.00000
    479.00        0.00000
    480.00        0.00000
    481.00        0.00000
    482.00        0.00000
    483.00        0.00000
    484.00        0.00000
    485.00        0.00000
    486.00        0.00000
    487.00        0.00000
    488.00        0.00000
    489.00        0.00000
    490.00        0.00000
    491.00        0.00000
    492.00        0.00000
    493.00        0.00000
    494.00        0.00000
    495.00        0.00000
    496.00        0.00000
    497.00        0.00000
    498.00        0.00000
    499.00        0.00000
    500.00        0.00000
    501.00        0.00000
    502.00        0.00000
    503.00        0.00000
    504.00        0.00000
    505.00        0.00000
    506.00        0.00000
    507.00        0.00000
    508.00        0.00000
    509.00        0.00000
    510.00        0.00000
    511.00        0.00000
    512.00        0.00000
    513.00        0.00000
    514.00        0.00000
    515.00        0.00000
    516.00        0.00000
    517.00        0.00000
    518.00        0.00000
    519.00        0.00000
    520.00        0.00000
    521.00        0.00000
    522.00        0.00000
    523.00        0.00000
    524.00        0.00000
    525.00        0.00000
    526.00        0.00000
    527.00        0.00000
    528.00        0.00000
    529.00        0.00000
    530.00        0.00000
    531.00        0.00000
    532.00        0.00000
    533.00        0.00000
    534.00        0.00000
    535.00        0.00000
    536.00        0.00000
    537.00        0.00000
    538.00        0.00000
    539.00        0.00000
    540.00        0.00000
    541.00        0.00000
    542.00        0.00000
    543.00        0.00000
    544.00        0.00000
    545.00        0.00000
    546.00        0.00000
    547.00        0.00000
    548.00        0.00000
    549.00        0.00000
    550.00        0.00000
    551.00        0.00000
    552.00        0.00000
    553.00        0.00000
    554.00        0.00000
    555.00        0.00000
    556.00        0.00000
    557.00        0.00000
    558.00        0.00000
    559.00        0.00000
    560.00        0.00000
    561.00        0.00000
    562.00        0.00000
    563.00        0.00000
    564.00        0.00000
    565.00        0.00000
    566.00        0.00000
    567.00        0.00000
    568.00        0.00000
    569.00        0.00000
    570.00        0.00000
    571.00        0.00000
    572.00        0.00000
    573.00        0.00000
    574.00        0.00000
    575.00        0.00000
    576.00        0.00000
    577.00        0.00000
    578.00        0.00000
    579.00        0.00000
    580.00        0.00000
    581.00        0.00000
    582.00        0.00000
    583.00        0.00000
    584.00        0.00000
    585.00        0.00000
    586.00        0.00000
    587.00        0.00000
    588.00        0.00000
    589.00        0.00000
    590.00        0.00000
    591.00        0.00000
    592.00        0.00000
    593.00        0.00000
    594.00        0.00000
    595.00        0.00000
    596.00        0.00000
    597.00        0.00000
    598.00        0.00000
    599.00        0.00000
    600.00        0.00000
    601.00        0.00000
    602.00        0.00000
    603.00        0.00000
    604.00        0.00000
    605.00        0.00000
    606.00        0.00000
    607.00        0.00000
    608.00        0.00000
    609.00        0.00000
    610.00        0.00000
    611.00        0.00000
    612.00        0.00000
    613.00        0.00000
    614.00        0.00000
    615.00        0.00000
    616.00        0.00000
    617.00        0.00000
    618.00        0.00000
    619.00        0.00000
    620.00        0.00000
    621.00        0.00000
    622.00        0.00000
    623.00        0.00000
    624.00        0.00000
    625.00        0.00000
    626.00        0.00000
    627.00        0.00000
    628.00        0.00000
    629.00        0.00000
    630.00        0.00000
    631.00        0.00000
    632.00        0.00000
    633.00        0.00000
    634.00        0.00000
    635.00        0.00000
    636.00        0.00000
    637.00        0.00000
    638.00        0.00000
    639.00        0.00000
    640.00        0.00000
    641.00        0.00000
    642.00        0.00000
    643.00        0.00000
    644.00        0.00000
    645.00        0.00000
    646.00        0.00000
    647.00        0.00000
    648.00        0.00000
    649.00        0.00000
    650.00        0.00000
    651.00        0.00000
    652.00        0.00000
    653.00        0.00000
    654.00        0.00000
    655.00        0.00000
    656.00        0.00000
    657.00        0.00000
    658.00        0.00000
    659.00        0.00000
    660.00        0.00000
    661.00        0.00000
    662.00        0.00000
    663.00        0.00000
    664.00        0.00000
    665.00        0.00000
    666.00        0.00000
    667.00        0.00000
    668.00        0.00000
    669.00        0.00000
    670.00        0.00000
    671.00        0.00000
    672.00        0.00000
    673.00        0.00000
    674.00        0.00000
    675.00        0.00000
    676.00        0.00000
    677.00        0.00000
    678.00        0.00000
    679.00        0.00000
    680.00        0.00000
    681.00        0.00000
    682.00        0.00000
    683.00        0.00000
    684.00        0.00000
    685.00        0.00000
    686.00        0.00000
    687.00        0.00000
    688.00        0.00000
    689.00        0.00000
    690.00        0.00000
    691.00        0.00000
    692.00        0.00000
    693.00        0.00000
    694.00        0.00000
    695.00        0.00000
    696.00        0.00000
    697.00        0.00000
    698.00        0.00000
    699.00        0.00000
    700.00        0.00000
    701.00        0.00000
    702.00        0.00000
    703.00        0.00000
    704.00        0.00000
    705.00        0.00000
    706.00        0.00000
    707.00        0.00000
    708.00        0.00000
    709.00        0.00000
    710.00        0.00000
    711.00        0.00000
    712.00        0.00000
    713.00        0.00000
    714.00        0.00000
    715.00        0.00000
    716.00        0.00000
    717.00        0.00000
    718.00        0.00000
    719.00        0.00000
    720.00        0.00000
    721.00        0.00000
    722.00        0.00000
    723.00        0.00000
    724.00        0.00000
    725.00        0.00000
    726.00        0.00000
    727.00        0.00000
    728.00        0.00000
    729.00        0.00000
    730.00        0.00000
    731.00        0.00000
    732.00        0.00000
    733.00        0.00000
    734.00        0.00000
    735.00        0.00000
    736.00        0.00000
    737.00        0.00000
    738.00        0.00000
    739.00        0.00000
    740.00        0.00000
    741.00        0.00000
    742.00        0.00000
    743.00        0.00000
    744.00        0.00000
    745.00        0.00000
    746.00        0.00000
    747.00        0.00000
    748.00        0.00000
    749.00        0.00000
    750.00        0.00000
    751.00        0.00000
    752.00        0.00000
    753.00        0.00000
    754.00        0.00000
    755.00        0.00000
    756.00        0.00000
    757.00        0.00000
    758.00        0.00000
    759.00        0.00000
    760.00        0.00000
    761.00        0.00000
    762.00        0.00000
    763.00        0.00000
    764.00        0.00000
    765.00        0.00000
    766.00        0.00000
    767.00        0.00000
    768.00        0.00000
    769.00        0.00000
    770.00        0.00000
    771.00        0.00000
    772.00        0.00000
    773.00        0.00000
    774.00        0.00000
    775.00        0.00000
    776.00        0.00000
    777.00        0.00000
    778.00        0.00000
    779.00        0.00000
    780.00        0.00000
    781.00        0.00000
    782.00        0.00000
    783.00        0.00000
    784.00        0.00000
    785.00        0.00000
    786.00        0.00000
    787.00        0.00000
    788.00        0.00000
    789.00        0.00000
    790.00        0.00000
    791.00        0.00000
    792.00        0.00000
    793.00        0.00000
    794.00        0.00000
    795.00        0.00000
    796.00        0.00000
    797.00        0.00000
    798.00        0.00000
    799.00        0.00000
    800.00        0.00000
    801.00        0.00000
    802.00        0.00000
    803.00        0.00000
    804.00        0.00000
    805.00        0.00000
    806.00        0.00000
    807.00        0.00000
    808.00        0.00000
    809.00        0.00000
    810.00        0.00000
    811.00        0.00000
    812.00        0.00000
    813.00        0.00000
    814.00        0.00000
    815.00        0.00000
    816.00        0.00000
    817.00        0.00000
    818.00        0.00000
    819.00        0.00000
    820.00        0.00000
    821.00        0.00000
    822.00        0.00000
    823.00        0.00000
    824.00        0.00000
    825.00        0.00000
    826.00        0.00000
    827.00        0.00000
    828.00        0.00000
    829.00        0.00000
    830.00        0.00000
    831.00        0.00000
    832.00        0.00000
    833.00        0.00000
    834.00        0.00000
    835.00        0.00000
    836.00        0.00000
    837.00        0.00000
    838.00        0.00000
    839.00        0.00000
    840.00        0.00000
    841.00        0.00000
    842.00        0.00000
    843.00        0.00000
    844.00        0.00000
    845.00        0.00000
    846.00        0.00000
    847.00        0.00000
    848.00        0.00000
    849.00        0.00000
    850.00        0.00000
    851.00        0.00000
    852.00        0.00000
    853.00        0.00000
    854.00        0.00000
    855.00        0.00000
    856.00        0.00000
    857.00        0.00000
    858.00        0.00000
    859.00        0.00000
    860.00        0.00000
    861.00        0.00000
    862.00        0.00000
    863.00        0.00000
    864.00        0.00000
    865.00        0.00000
    866.00        0.00000
    867.00        0.00000
    868.00        0.00000
    869.00        0.00000
    870.00        0.00000
    871.00        0.00000
    872.00        0.00000
    873.00        0.00000
    874.00        0.00000
    875.00        0.00000
    876.00        0.00000
    877.00        0.00000
    878.00        0.00000
    879.00        0.00000
    880.00        0.00000
    881.00        0.00000
    882.00        0.00000
    883.00        0.00000
    884.00        0.00000
    885.00        0.00000
    886.00        0.00000
    887.00        0.00000
    888.00        0.00000
    889.00        0.00000
    890.00        0.00000
    891.00        0.00000
    892.00        0.00000
    893.00        0.00000
    894.00        0.00000
    895.00        0.00000
    896.00        0.00000
    897.00        0.00000
    898.00        0.00000
    899.00        0.00000
    900.00        0.00000
    901.00        0.00000
    902.00        0.00000
    903.00        0.00000
    904.00        0.00000
    905.00        0.00000
    906.00        0.00000
    907.00        0.00000
    908.00        0.00000
    909.00        0.00000
    910.00        0.00000
    911.00        0.00000
    912.00        0.00000
    913.00        0.00000
    914.00        0.00000
    915.00        0.00000
    916.00        0.00000
    917.00        0.00000
    918.00        0.00000
    919.00        0.00000
    920.00        0.00000
    921.00        0.00000
    922.00        0.00000
    923.00        0.00000
    924.00        0.00000
    925.00        0.00000
    926.00        0.00000
    927.00        0.00000
    928.00        0.00000
    929.00        0.00000
    930.00        0.00000
    931.00        0.00000
    932.00        0.00000
    933.00        0.00000
    934.00        0.00000
    935.00        0.00000
    936.00        0.00000
    937.00        0.00000
    938.00        0.00000
    939.00        0.00000
    940.00        0.00000
    941.00        0.00000
    942.00        0.00000
    943.00        0.00000
    944.00        0.00000
    945.00        0.00000
    946.00        0.00000
    947.00        0.00000
    948.00        0.00000
    949.00        0.00000
    950.00        0.00000
    951.00        0.00000
    952.00        0.00000
    953.00        0.00000
    954.00        0.00000
    955.00        0.00000
    956.00        0.00000
    957.00        0.00000
    958.00        0.00000
    959.00        0.00000
    960.00        0.00000
    961.00        0.00000
    962.00        0.00000
    963.00        0.00000
    964.00        0.00000
    965.00        0.00000
    966.00        0.00000
    967.00        0.00000
    968.00        0.00000
    969.00        0.00000
    970.00        0.00000
    971.00        0.00000
    972.00        0.00000
    973.00        0.00000
    974.00        0.00000
    975.00        0.00000
    976.00        0.00000
    977.00        0.00000
    978.00        0.00000
    979.00        0.00000
    980.00        0.00000
    981.00        0.00000
    982.00        0.00000
    983.00        0.00000
    984.00        0.00000
    985.00        0.00000
    986.00        0.00000
    987.00        0.00000
    988.00        0.00000
    989.00        0.00000
    990.00        0.00000
    991.00        0.00000
    992.00        0.00000
    993.00        0.00000
    994.00        0.00000
    995.00        0.00000
    996.00        0.00000
    997.00        0.00000
    998.00        0.00000
    999.00        0.00000
   1000.00        0.00000
   1001.00        0.00000
   1002.00        0.00000
   1003.00        0.00000
   1004.00        0.00000
   1005.00        0.00000
   1006.00        0.00000
   1007.00        0.00000
   1008.00        0.00000
   1009.00        0.00000
   1010.00        0.00000
   1011.00        0.00000
   1012.00        0.00000
   1013.00        0.00000
   1014.00        0.00000
   1015.00        0.00000
   1016.00        0.00000
   1017.00        0.00000
   1018.00        0.00000
   1019.00        0.00000
   1020.00        0.00000
   1021.00        0.00000
   1022.00        0.00000
   1023.00        0.00000
   1024.00        0.00000
   1025.00        0.00000
   1026.00        0.00000
   1027.00        0.00000
   1028.00        0.00000
   1029.00        0.00000
   1030.00        0.00000
   1031.00        0.00000
   1032.00        0.00000
   1033.00        0.00000
   1034.00        0.00000
   1035.00        0.00000
   1036.00        0.00000
   1037.00        0.00000
   1038.00        0.00000
   1039.00        0.00000
   1040.00        0.00000
   1041.00        0.00000
   1042.00        0.00000
   1043.00        0.00000
   1044.00        0.00000
   1045.00        0.00000
   1046.00        0.00000
   1047.00        0.00000
   1048.00        0.00000
   1049.00        0.00000
   1050.00        0.00000
   1051.00        0.00000
   1052.00        0.00000
   1053.00        0.00000
   1054.00        0.00000
   1055.00        0.00000
   1056.00        0.00000
   1057.00        0.00000
   1058.00        0.00000
   1059.00        0.00000
   1060.00        0.00000
   1061.00        0.00000
   1062.00        0.00000
   1063.00        0.00000
   1064.00        0.00000
   1065.00        0.00000
   1066.00        0.00000
   1067.00        0.00000
   1068.00        0.00000
   1069.00        0.00000
   1070.00        0.00000
   1071.00        0.00000
   1072.00        0.00000
   1073.00        0.00000
   1074.00        0.00000
   1075.00        0.00000
   1076.00        0.00000
   1077.00        0.00000
   1078.00        0.00000
   1079.00        0.00000
   1080.00        0.00000
   1081.00        0.00000
   1082.00        0.00000
   1083.00        0.00000
   1084.00        0.00000
   1085.00        0.00000
   1086.00        0.00000
   1087.00        0.00000
   1088.00        0.00000
   1089.00        0.00000
   1090.00        0.00000
   1091.00        0.00000
   1092.00        0.00000
   1093.00        0.00000
   1094.00        0.00000
   1095.00        0.00000
   1096.00        0.00000
   1097.00        0.00000
   1098.00        0.00000
   1099.00        0.00000
   1100.00        0.00000
   1101.00        0.00000
   1102.00        0.00000
   1103.00        0.00000
   1104.00        0.00000
   1105.00        0.00000
   1106.00        0.00000
   1107.00        0.00000
   1108.00        0.00000
   1109.00        0.00000
   1110.00        0.00000
   1111.00        0.00000
   1112.00        0.00000
   1113.00        0.00000
   1114.00        0.00000
   1115.00        0.00000
   1116.00        0.00000
   1117.00        0.00000
   1118.00        0.00000
   1119.00        0.00000
   1120.00        0.00000
   1121.00        0.00000
   1122.00        0.00000
   1123.00        0.00000
   1124.00        0.00000
   1125.00        0.00000
   1126.00        0.00000
   1127.00        0.00000
   1128.00        0.00000
   1129.00        0.00000
   1130.00        0.00000
   1131.00        0.00000
   1132.00        0.00000
   1133.00        0.00000
   1134.00        0.00000
   1135.00        0.00000
   1136.00        0.00000
   1137.00        0.00000
   1138.00        0.00000
   1139.00        0.00000
   1140.00        0.00000
   1141.00        0.00000
   1142.00        0.00000
   1143.00        0.00000
   1144.00        0.00000
   1145.00        0.00000
   1146.00        0.00000
   1147.00        0.00000
   1148.00        0.00000
   1149.00        0.00000
   1150.00        0.00000
   1151.00        0.00000
   1152.00        0.00000
   1153.00        0.00000
   1154.00        0.00000
   1155.00        0.00000
   1156.00        0.00000
   1157.00        0.00000
   1158.00        0.00000
   1159.00        0.00000
   1160.00        0.00000
   1161.00        0.00000
   1162.00        0.00000
   1163.00        0.00000
   1164.00        0.00000
   1165.00        0.00000
   1166.00        0.00000
   1167.00        0.00000
   1168.00        0.00000
   1169.00        0.00000
   1170.00        0.00000
   1171.00        0.00000
   1172.00        0.00000
   1173.00        0.00000
   1174.00        0.00000
   1175.00        0.00000
   1176.00        0.00000
   1177.00        0.00000
   1178.00        0.00000
   1179.00        0.00000
   1180.00        0.00000
   1181.00        0.00000
   1182.00        0.00000
   1183.00        0.00000
   1184.00        0.00000
   1185.00        0.00000
   1186.00        0.00000
   1187.00        0.00000
   1188.00        0.00000
   1189.00        0.00000
   1190.00        0.00000
   1191.00        0.00000
   1192.00        0.00000
   1193.00        0.00000
   1194.00        0.00000
   1195.00        0.00000
   1196.00        0.00000
   1197.00        0.00000
   1198.00        0.00000
   1199.00        0.00000
   1200.00        0.00000
   1201.00        0.00000
   1202.00        0.00000
   1203.00        0.00000
   1204.00        0.00000
   1205.00        0.00000
   1206.00        0.00000
   1207.00        0.00000
   1208.00        0.00000
   1209.00        0.00000
   1210.00        0.00000
   1211.00        0.00000
   1212.00        0.00000
   1213.00        0.00000
   1214.00        0.00000
   1215.00        0.00000
   1216.00        0.00000
   1217.00        0.00000
   1218.00        0.00000
   1219.00        0.00000
   1220.00        0.00000
   1221.00        0.00000
   1222.00        0.00000
   1223.00        0.00000
   1224.00        0.00000
   1225.00        0.00000
   1226.00        0.00000
   1227.00        0.00000
   1228.00        0.00000
   1229.00        0.00000
   1230.00        0.00000
   1231.00        0.00000
   1232.00        0.00000
   1233.00        0.00000
   1234.00        0.00000
   1235.00        0.00000
   1236.00        0.00000
   1237.00        0.00000
   1238.00        0.00000
   1239.00        0.00000
   1240.00        0.00000
   1241.00        0.00000
   1242.00        0.00000
   1243.00        0.00000
   1244.00        0.00000
   1245.00        0.00000
   1246.00        0.00000
   1247.00        0.00000
   1248.00        0.00000
   1249.00        0.00000
   1250.00        0.00000
   1251.00        0.00000
   1252.00        0.00000
   1253.00        0.00000
   1254.00        0.00000
   1255.00        0.00000
   1256.00        0.00000
   1257.00        0.00000
   1258.00        0.00000
   1259.00        0.00000
   1260.00        0.00000
   1261.00        0.00000
   1262.00        0.00000
   1263.00        0.00000
   1264.00        0.00000
   1265.00        0.00000
   1266.00        0.00000
   1267.00        0.00000
   1268.00        0.00000
   1269.00        0.00000
   1270.00        0.00000
   1271.00        0.00000
   1272.00        0.00000
   1273.00        0.00000
   1274.00        0.00000
   1275.00        0.00000
   1276.00        0.00000
   1277.00        0.00000
   1278.00        0.00000
   1279.00        0.00000
   1280.00        0.00000
   1281.00        0.00000
   1282.00        0.00000
   1283.00        0.00000
   1284.00        0.00000
   1285.00        0.00000
   1286.00        0.00000
   1287.00        0.00000
   1288.00        0.00000
   1289.00        0.00000
   1290.00        0.00000
   1291.00        0.00000
   1292.00        0.00000
   1293.00        0.00000
   1294.00        0.00000
   1295.00        0.00000
   1296.00        0.00000
   1297.00        0.00000
   1298.00        0.00000
   1299.00        0.00000
   1300.00        0.00000
   1301.00        0.00000
   1302.00        0.00000
   1303.00        0.00000
   1304.00        0.00000
   1305.00        0.00000
   1306.00        0.00000
   1307.00        0.00000
   1308.00        0.00000
   1309.00        0.00000
   1310.00        0.00000
   1311.00        0.00000
   1312.00        0.00000
   1313.00        0.00000
   1314.00        0.00000
   1315.00        0.00000
   1316.00        0.00000
   1317.00        0.00000
   1318.00        0.00000
   1319.00        0.00000
   1320.00        0.00000
   1321.00        0.00000
   1322.00        0.00000
   1323.00        0.00000
   1324.00        0.00000
   1325.00        0.00000
   1326.00        0.00000
   1327.00        0.00000
   1328.00        0.00000
   1329.00        0.00000
   1330.00        0.00000
   1331.00        0.00000
   1332.00        0.00000
   1333.00        0.00000
   1334.00        0.00000
   1335.00        0.00000
   1336.00        0.00000
   1337.00        0.00000
   1338.00        0.00000
   1339.00        0.00000
   1340.00        0.00000
   1341.00        0.00000
   1342.00        0.00000
   1343.00        0.00000
   1344.00        0.00000
   1345.00        0.00000
   1346.00        0.00000
   1347.00        0.00000
   1348.00        0.00000
   1349.00        0.00000
   1350.00        0.00000
   1351.00        0.00000
   1352.00        0.00000
   1353.00        0.00000
   1354.00        0.00000
   1355.00        0.00000
   1356.00        0.00000
   1357.00        0.00000
   1358.00        0.00000
   1359.00        0.00000
   1360.00        0.00000
   1361.00        0.00000
   1362.00        0.00000
   1363.00        0.00000
   1364.00        0.00000
   1365.00        0.00000
   1366.00        0.00000
   1367.00        0.00000
   1368.00        0.00000
   1369.00        0.00000
   1370.00        0.00000
   1371.00        0.00000
   1372.00        0.00000
   1373.00        0.00000
   1374.00        0.00000
   1375.00        0.00000
   1376.00        0.00000
   1377.00        0.00000
   1378.00        0.00000
   1379.00        0.00000
   1380.00        0.00000
   1381.00        0.00000
   1382.00        0.00000
   1383.00        0.00000
   1384.00        0.00000
   1385.00        0.00000
   1386.00        0.00000
   1387.00        0.00000
   1388.00        0.00000
   1389.00        0.00000
   1390.00        0.00000
   1391.00        0.00000
   1392.00        0.00000
   1393.00        0.00000
   1394.00        0.00000
   1395.00        0.00000
   1396.00        0.00000
   1397.00        0.00000
   1398.00        0.00000
   1399.00        0.00000
   1400.00        0.00000
   1401.00        0.00000
   1402.00        0.00000
   1403.00        0.00000
   1404.00        0.00000
   1405.00        0.00000
   1406.00        0.00000
   1407.00        0.00000
   1408.00        0.00000
   1409.00        0.00000
   1410.00        0.00000
   1411.00        0.00000
   1412.00        0.00000
   1413.00        0.00000
   1414.00        0.00000
   1415.00        0.00000
   1416.00        0.00000
   1417.00        0.00000
   1418.00        0.00000
   1419.00        0.00000
   1420.00        0.00000
   1421.00        0.00000
   1422.00        0.00000
   1423.00        0.00000
   1424.00        0.00000
   1425.00        0.00000
   1426.00        0.00000
   1427.00        0.00000
   1428.00        0.00000
   1429.00        0.00000
   1430.00        0.00000
   1431.00        0.00000
   1432.00        0.00000
   1433.00        0.00000
   1434.00        0.00000
   1435.00        0.00000
   1436.00        0.00000
   1437.00        0.00000
   1438.00        0.00000
   1439.00        0.00000
   1440.00        0.00000
   1441.00        0.00000
   1442.00        0.00000
   1443.00        0.00000
   1444.00        0.00000
   1445.00        0.00000
   1446.00        0.00000
   1447.00        0.00000
   1448.00        0.00000
   1449.00        0.00000
   1450.00        0.00000
   1451.00        0.00000
   1452.00        0.00000
   1453.00        0.00000
   1454.00        0.00000
   1455.00        0.00000
   1456.00        0.00000
   1457.00        0.00000
   1458.00        0.00000
   1459.00        0.00000
   1460.00        0.00000
   1461.00        0.00000
   1462.00        0.00000
   1463.00        0.00000
   1464.00        0.00000
   1465.00        0.00000
   1466.00        0.00000
   1467.00        0.00000
   1468.00        0.00000
   1469.00        0.00000
   1470.00        0.00000
   1471.00        0.00000
   1472.00        0.00000
   1473.00        0.00000
   1474.00        0.00000
   1475.00        0.00000
   1476.00        0.00000
   1477.00        0.00000
   1478.00        0.00000
   1479.00        0.00000
   1480.00        0.00000
   1481.00        0.00000
   1482.00        0.00000
   1483.00        0.00000
   1484.00        0.00000
   1485.00        0.00000
   1486.00        0.00000
   1487.00        0.00000
   1488.00        0.00000
   1489.00        0.00000
   1490.00        0.00000
   1491.00        0.00000
   1492.00        0.00000
   1493.00        0.00000
   1494.00        0.00000
   1495.00        0.00000
   1496.00        0.00000
   1497.00        0.00000
   1498.00        0.00000
   1499.00        0.00000
   1500.00        0.00000
   1501.00        0.00000
   1502.00        0.00000
   1503.00        0.00000
   1504.00        0.00000
   1505.00        0.00000
   1506.00        0.00000
   1507.00        0.00000
   1508.00        0.00000
   1509.00        0.00000
   1510.00        0.00000
   1511.00        0.00000
   1512.00        0.00000
   1513.00        0.00000
   1514.00        0.00000
   1515.00        0.00000
   1516.00        0.00000
   1517.00        0.00000
   1518.00        0.00000
   1519.00        0.00000
   1520.00        0.00000
   1521.00        0.00000
   1522.00        0.00000
   1523.00        0.00000
   1524.00        0.00000
   1525.00        0.00000
   1526.00        0.00000
   1527.00        0.00000
   1528.00        0.00000
   1529.00        0.00000
   1530.00        0.00000
   1531.00        0.00000
   1532.00        0.00000
   1533.00        0.00000
   1534.00        0.00001
   1535.00        0.00002
   1536.00        0.00003
   1537.00        0.00005
   1538.00        0.00008
   1539.00        0.00011
   1540.00        0.00014
   1541.00        0.00017
   1542.00        0.00020
   1543.00        0.00023
   1544.00        0.00025
   1545.00        0.00026
   1546.00        0.00027
   1547.00        0.00029
   1548.00        0.00030
   1549.00        0.00033
   1550.00        0.00037
   1551.00        0.00043
   1552.00        0.00052
   1553.00        0.00064
   1554.00        0.00082
   1555.00        0.00107
   1556.00        0.00142
   1557.00        0.00192
   1558.00        0.00262
   1559.00        0.00360
   1560.00        0.00498
   1561.00        0.00689
   1562.00        0.00954
   1563.00        0.01315
   1564.00        0.01799
   1565.00        0.02443
   1566.00        0.03278
   1567.00        0.04350
   1568.00        0.05688
   1569.00        0.07334
   1570.00        0.09299
   1571.00        0.11601
   1572.00        0.14215
   1573.00        0.17107
   1574.00        0.20198
   1575.00        0.23396
   1576.00        0.26587
   1577.00        0.29646
   1578.00        0.32461
   1579.00        0.34940
   1580.00        0.37030
   1581.00        0.38720
   1582.00        0.40057
   1583.00        0.41114
   1584.00        0.41991
   1585.00        0.42796
   1586.00        0.43632
   1587.00        0.44576
   1588.00        0.45680
   1589.00        0.46962
   1590.00        0.48410
   1591.00        0.49982
   1592.00        0.51627
   1593.00        0.53283
   1594.00        0.54891
   1595.00        0.56407
   1596.00        0.57815
   1597.00        0.59128
   1598.00        0.60395
   1599.00        0.61689
   1600.00        0.63121
   1601.00        0.64815
   1602.00        0.66892
   1603.00        0.69441
   1604.00        0.72494
   1605.00        0.76050
   1606.00        0.80013
   1607.00        0.84266
   1608.00        0.88654
   1609.00        0.93017
   1610.00        0.97212
   1611.00        1.01143
   1612.00        1.04762
   1613.00        1.08027
   1614.00        1.10951
   1615.00        1.13566
   1616.00        1.15944
   1617.00        1.18164
   1618.00        1.20300
   1619.00        1.22406
   1620.00        1.24502
   1621.00        1.26587
   1622.00        1.28635
   1623.00        1.30603
   1624.00        1.32451
   1625.00        1.34147
   1626.00        1.35695
   1627.00        1.37124
   1628.00        1.38495
   1629.00        1.39887
   1630.00        1.41378
   1631.00        1.43042
   1632.00        1.44918
   1633.00        1.47005
   1634.00        1.49269
   1635.00        1.51636
   1636.00        1.54013
   1637.00        1.56306
   1638.00        1.58429
   1639.00        1.60336
   1640.00        1.62010
   1641.00        1.63476
   1642.00        1.64774
   1643.00        1.65952
   1644.00        1.67034
   1645.00        1.68014
   1646.00        1.68843
   1647.00        1.69448
   1648.00        1.69726
   1649.00        1.69604
   1650.00        1.69016
   1651.00        1.67979
   1652.00        1.66536
   1653.00        1.64807
   1654.00        1.62926
   1655.00        1.61043
   1656.00        1.59288
   1657.00        1.57746
   1658.00        1.56457
   1659.00        1.55396
   1660.00        1.54513
   1661.00        1.53723
   1662.00        1.52945
   1663.00        1.52111
   1664.00        1.51183
   1665.00        1.50156
   1666.00        1.49054
   1667.00        1.47921
   1668.00        1.46801
   1669.00        1.45729
   1670.00        1.44716
   1671.00        1.43751
   1672.00        1.42801
   1673.00        1.41820
   1674.00        1.40766
   1675.00        1.39608
   1676.00        1.38347
   1677.00        1.36994
   1678.00        1.35599
   1679.00        1.34231
   1680.00        1.32961
   1681.00        1.31850
   1682.00        1.30922
   1683.00        1.30167
   1684.00        1.29544
   1685.00        1.29002
   1686.00        1.28491
   1687.00        1.27972
   1688.00        1.27422
   1689.00        1.26836
   1690.00        1.26225
   1691.00        1.25608
   1692.00        1.25014
   1693.00        1.24468
   1694.00        1.23989
   1695.00        1.23586
   1696.00        1.23259
   1697.00        1.23004
   1698.00        1.22808
   1699.00        1.22661
   1700.00        1.22552
   1701.00        1.22469
   1702.00        1.22381
   1703.00        1.22269
   1704.00        1.22145
   1705.00        1.22059
   1706.00        1.22088
   1707.00        1.22286
   1708.00        1.22621
   1709.00        1.23062
   1710.00        1.23568
   1711.00        1.24140
   1712.00        1.24776
   1713.00        1.25500
   1714.00        1.26357
   1715.00        1.27395
   1716.00        1.28653
   1717.00        1.30129
   1718.00        1.31802
   1719.00        1.33610
   1720.00        1.35470
   1721.00        1.37289
   1722.00        1.38977
   1723.00        1.40454
   1724.00        1.41677
   1725.00        1.42629
   1726.00        1.43338
   1727.00        1.43860
   1728.00        1.44250
   1729.00        1.44561
   1730.00        1.44814
   1731.00        1.44998
   1732.00        1.45067
   1733.00        1.44963
   1734.00        1.44617
   1735.00        1.43990
   1736.00        1.43052
   1737.00        1.41827
   1738.00        1.40350
   1739.00        1.38689
   1740.00        1.36906
   1741.00        1.35065
   1742.00        1.33207
   1743.00        1.31349
   1744.00        1.29484
   1745.00        1.27589
   1746.00        1.25626
   1747.00        1.23553
   1748.00        1.21353
   1749.00        1.19008
   1750.00        1.16525
   1751.00        1.13909
   1752.00        1.11187
   1753.00        1.08392
   1754.00        1.05569
   1755.00        1.02769
   1756.00        0.99989
   1757.00        0.97129
   1758.00        0.94194
   1759.00        0.91258
   1760.00        0.88427
   1761.00        0.85825
   1762.00        0.83541
   1763.00        0.81657
   1764.00        0.80179
   1765.00        0.79099
   1766.00        0.78358
   1767.00        0.77903
   1768.00        0.77661
   1769.00        0.77563
   1770.00        0.77552
   1771.00        0.77567
   1772.00        0.77559
   1773.00        0.77486
   1774.00        0.77312
   1775.00        0.77008
   1776.00        0.76556
   1777.00        0.75940
   1778.00        0.75157
   1779.00        0.74209
   1780.00        0.73112
   1781.00        0.71879
   1782.00        0.70540
   1783.00        0.69128
   1784.00        0.67677
   1785.00        0.66226
   1786.00        0.64811
   1787.00        0.63467
   1788.00        0.62216
   1789.00        0.61082
   1790.00        0.60074
   1791.00        0.59191
   1792.00        0.58433
   1793.00        0.57788
   1794.00        0.57250
   1795.00        0.56809
   1796.00        0.56466
   1797.00        0.56223
   1798.00        0.56084
   1799.00        0.56060
   1800.00        0.56156
   1801.00        0.56373
   1802.00        0.56706
   1803.00        0.57136
   1804.00        0.57634
   1805.00        0.58163
   1806.00        0.58679
   1807.00        0.59138
   1808.00        0.59501
   1809.00        0.59738
   1810.00        0.59836
   1811.00        0.59791
   1812.00        0.59619
   1813.00        0.59339
   1814.00        0.58983
   1815.00        0.58581
   1816.00        0.58161
   1817.00        0.57745
   1818.00        0.57349
   1819.00        0.56979
   1820.00        0.56637
   1821.00        0.56320
   1822.00        0.56022
   1823.00        0.55733
   1824.00        0.55449
   1825.00        0.55162
   1826.00        0.54871
   1827.00        0.54572
   1828.00        0.54269
   1829.00        0.53965
   1830.00        0.53665
   1831.00        0.53379
   1832.00        0.53118
   1833.00        0.52891
   1834.00        0.52711
   1835.00        0.52589
   1836.00        0.52531
   1837.00        0.52541
   1838.00        0.52617
   1839.00        0.52754
   1840.00        0.52938
   1841.00        0.53154
   1842.00        0.53383
   1843.00        0.53609
   1844.00        0.53819
   1845.00        0.54000
   1846.00        0.54135
   1847.00        0.54218
   1848.00        0.54252
   1849.00        0.54243
   1850.00        0.54202
   1851.00        0.54137
   1852.00        0.54058
   1853.00        0.53979
   1854.00        0.53913
   1855.00        0.53876
   1856.00        0.53880
   1857.00        0.53941
   1858.00        0.54067
   1859.00        0.54257
   1860.00        0.54503
   1861.00        0.54797
   1862.00        0.55132
   1863.00        0.55503
   1864.00        0.55909
   1865.00        0.56348
   1866.00        0.56818
   1867.00        0.57309
   1868.00        0.57800
   1869.00        0.58259
   1870.00        0.58645
   1871.00        0.58900
   1872.00        0.58962
   1873.00        0.58780
   1874.00        0.58295
   1875.00        0.57480
   1876.00        0.56303
   1877.00        0.54769
   1878.00        0.52874
   1879.00        0.50658
   1880.00        0.48153
   1881.00        0.45428
   1882.00        0.42574
   1883.00        0.39692
   1884.00        0.36881
   1885.00        0.34217
   1886.00        0.31755
   1887.00        0.29517
   1888.00        0.27528
   1889.00        0.25800
   1890.00        0.24337
   1891.00        0.23113
   1892.00        0.22127
   1893.00        0.21387
   1894.00        0.20923
   1895.00        0.20797
   1896.00        0.21076
   1897.00        0.21853
   1898.00        0.23177
   1899.00        0.25093
   1900.00        0.27581
   1901.00        0.30575
   1902.00        0.33974
   1903.00        0.37629
   1904.00        0.41394
   1905.00        0.45138
   1906.00        0.48733
   1907.00        0.52073
   1908.00        0.55067
   1909.00        0.57651
   1910.00        0.59768
   1911.00        0.61358
   1912.00        0.62401
   1913.00        0.62849
   1914.00        0.62730
   1915.00        0.62092
   1916.00        0.60985
   1917.00        0.59529
   1918.00        0.57840
   1919.00        0.56041
   1920.00        0.54249
   1921.00        0.52564
   1922.00        0.51058
   1923.00        0.49765
   1924.00        0.48715
   1925.00        0.47897
   1926.00        0.47310
   1927.00        0.46943
   1928.00        0.46790
   1929.00        0.46876
   1930.00        0.47223
   1931.00        0.47888
   1932.00        0.48911
   1933.00        0.50353
   1934.00        0.52227
   1935.00        0.54534
   1936.00        0.57210
   1937.00        0.60153
   1938.00        0.63204
   1939.00        0.66176
   1940.00        0.68868
   1941.00        0.71108
   1942.00        0.72742
   1943.00        0.73711
   1944.00        0.73993
   1945.00        0.73679
   1946.00        0.72895
   1947.00        0.71824
   1948.00        0.70655
   1949.00        0.69566
   1950.00        0.68690
   1951.00        0.68117
   1952.00        0.67866
   1953.00        0.67922
   1954.00        0.68212
   1955.00        0.68655
   1956.00        0.69156
   1957.00        0.69633
   1958.00        0.70026
   1959.00        0.70306
   1960.00        0.70471
   1961.00        0.70552
   1962.00        0.70598
   1963.00        0.70672
   1964.00        0.70833
   1965.00        0.71138
   1966.00        0.71623
   1967.00        0.72296
   1968.00        0.73154
   1969.00        0.74159
   1970.00        0.75261
   1971.00        0.76398
   1972.00        0.77507
   1973.00        0.78533
   1974.00        0.79436
   1975.00        0.80186
   1976.00        0.80780
   1977.00        0.81216
   1978.00        0.81511
   1979.00        0.81687
   1980.00        0.81757
   1981.00        0.81743
   1982.00        0.81659
   1983.00        0.81517
   1984.00        0.81334
   1985.00        0.81123
   1986.00        0.80902
   1987.00        0.80693
   1988.00        0.80520
   1989.00        0.80402
   1990.00        0.80358
   1991.00        0.80395
   1992.00        0.80517
   1993.00        0.80712
   1994.00        0.80962
   1995.00        0.81244
   1996.00        0.81530
   1997.00        0.81794
   1998.00        0.82014
   1999.00        0.82172
   2000.00        0.82256
   2001.00        0.82264
   2002.00        0.82198
   2003.00        0.82061
   2004.00        0.81865
   2005.00        0.81615
   2006.00        0.81321
   2007.00        0.80990
   2008.00        0.80630
   2009.00        0.80248
   2010.00        0.79852
   2011.00        0.79454
   2012.00        0.79063
   2013.00        0.78693
   2014.00        0.78353
   2015.00        0.78046
   2016.00        0.77769
   2017.00        0.77512
   2018.00        0.77255
   2019.00        0.76968
   2020.00        0.76622
   2021.00        0.76182
   2022.00        0.75623
   2023.00        0.74920
   2024.00        0.74066
   2025.00        0.73057
   2026.00        0.71907
   2027.00        0.70630
   2028.00        0.69254
   2029.00        0.67802
   2030.00        0.66302
   2031.00        0.64775
   2032.00        0.63239
   2033.00        0.61703
   2034.00        0.60173
   2035.00        0.58649
   2036.00        0.57123
   2037.00        0.55593
   2038.00        0.54057
   2039.00        0.52513
   2040.00        0.50971
   2041.00        0.49439
   2042.00        0.47927
   2043.00        0.46444
   2044.00        0.44992
   2045.00        0.43566
   2046.00        0.42157
   2047.00        0.40752
   2048.00        0.39330
   2049.00        0.37864
   2050.00        0.36335
   2051.00        0.34732
   2052.00        0.33058
   2053.00        0.31325
   2054.00        0.29547
   2055.00        0.27746
   2056.00        0.25941
   2057.00        0.24151
   2058.00        0.22390
   2059.00        0.20671
   2060.00        0.19006
   2061.00        0.17394
   2062.00        0.15845
   2063.00        0.14379
   2064.00        0.13011
   2065.00        0.11763
   2066.00        0.10641
   2067.00        0.09669
   2068.00        0.08850
   2069.00        0.08188
   2070.00        0.07670
   2071.00        0.07276
   2072.00        0.06980
   2073.00        0.06748
   2074.00        0.06553
   2075.00        0.06370
   2076.00        0.06185
   2077.00        0.05993
   2078.00        0.05794
   2079.00        0.05591
   2080.00        0.05383
   2081.00        0.05165
   2082.00        0.04920
   2083.00        0.04627
   2084.00        0.04259
   2085.00        0.03790
   2086.00        0.03199
   2087.00        0.02482
   2088.00        0.01650
   2089.00        0.00725
   2090.00       -0.00269
   2091.00       -0.01292
   2092.00       -0.02296
   2093.00       -0.03234
   2094.00       -0.04070
   2095.00       -0.04781
   2096.00       -0.05362
   2097.00       -0.05824
   2098.00       -0.06188
   2099.00       -0.06488
   2100.00       -0.06764
   2101.00       -0.07053
   2102.00       -0.07388
   2103.00       -0.07790
   2104.00       -0.08266
   2105.00       -0.08806
   2106.00       -0.09381
   2107.00       -0.09948
   2108.00       -0.10458
   2109.00       -0.10865
   2110.00       -0.11131
   2111.00       -0.11249
   2112.00       -0.11218
   2113.00       -0.11071
   2114.00       -0.10843
   2115.00       -0.10574
   2116.00       -0.10296
   2117.00       -0.10032
   2118.00       -0.09788
   2119.00       -0.09569
   2120.00       -0.09373
   2121.00       -0.09208
   2122.00       -0.09088
   2123.00       -0.09038
   2124.00       -0.09080
   2125.00       -0.09229
   2126.00       -0.09485
   2127.00       -0.09821
   2128.00       -0.10196
   2129.00       -0.10555
   2130.00       -0.10850
   2131.00       -0.11045
   2132.00       -0.11130
   2133.00       -0.11129
   2134.00       -0.11087
   2135.00       -0.11064
   2136.00       -0.11116
   2137.00       -0.11286
   2138.00       -0.11590
   2139.00       -0.12024
   2140.00       -0.12556
   2141.00       -0.13147
   2142.00       -0.13752
   2143.00       -0.14335
   2144.00       -0.14872
   2145.00       -0.15354
   2146.00       -0.15786
   2147.00       -0.16177
   2148.00       -0.16544
   2149.00       -0.16902
   2150.00       -0.17264
   2151.00       -0.17636
   2152.00       -0.18020
   2153.00       -0.18417
   2154.00       -0.18823
   2155.00       -0.19233
   2156.00       -0.19644
   2157.00       -0.20053
   2158.00       -0.20458
   2159.00       -0.20855
   2160.00       -0.21245
   2161.00       -0.21627
   2162.00       -0.21998
   2163.00       -0.22358
   2164.00       -0.22704
   2165.00       -0.23033
   2166.00       -0.23342
   2167.00       -0.23627
   2168.00       -0.23886
   2169.00       -0.24113
   2170.00       -0.24310
   2171.00       -0.24476
   2172.00       -0.24610
   2173.00       -0.24708
   2174.00       -0.24761
   2175.00       -0.24755
   2176.00       -0.24666
   2177.00       -0.24469
   2178.00       -0.24140
   2179.00       -0.23654
   2180.00       -0.23007
   2181.00       -0.22192
   2182.00       -0.21235
   2183.00       -0.20171
   2184.00       -0.19046
   2185.00       -0.17916
   2186.00       -0.16840
   2187.00       -0.15871
   2188.00       -0.15054
   2189.00       -0.14420
   2190.00       -0.13995
   2191.00       -0.13780
   2192.00       -0.13763
   2193.00       -0.13924
   2194.00       -0.14230
   2195.00       -0.14643
   2196.00       -0.15123
   2197.00       -0.15631
   2198.00       -0.16131
   2199.00       -0.16592
   2200.00       -0.16988
   2201.00       -0.17295
   2202.00       -0.17494
   2203.00       -0.17567
   2204.00       -0.17503
   2205.00       -0.17289
   2206.00       -0.16921
   2207.00       -0.16393
   2208.00       -0.15710
   2209.00       -0.14880
   2210.00       -0.13916
   2211.00       -0.12835
   2212.00       -0.11657
   2213.00       -0.10407
   2214.00       -0.09108
   2215.00       -0.07776
   2216.00       -0.06427
   2217.00       -0.05077
   2218.00       -0.03732
   2219.00       -0.02401
   2220.00       -0.01097
   2221.00        0.00164
   2222.00        0.01358
   2223.00        0.02448
   2224.00        0.03399
   2225.00        0.04161
   2226.00        0.04698
   2227.00        0.04973
   2228.00        0.04973
   2229.00        0.04690
   2230.00        0.04143
   2231.00        0.03370
   2232.00        0.02412
   2233.00        0.01334
   2234.00        0.00205
   2235.00       -0.00913
   2236.00       -0.01957
   2237.00       -0.02875
   2238.00       -0.03631
   2239.00       -0.04200
   2240.00       -0.04588
   2241.00       -0.04810
   2242.00       -0.04906
   2243.00       -0.04921
   2244.00       -0.04910
   2245.00       -0.04922
   2246.00       -0.04994
   2247.00       -0.05142
   2248.00       -0.05360
   2249.00       -0.05620
   2250.00       -0.05879
   2251.00       -0.06088
   2252.00       -0.06203
   2253.00       -0.06191
   2254.00       -0.06045
   2255.00       -0.05768
   2256.00       -0.05391
   2257.00       -0.04951
   2258.00       -0.04491
   2259.00       -0.04052
   2260.00       -0.03663
   2261.00       -0.03341
   2262.00       -0.03092
   2263.00       -0.02906
   2264.00       -0.02768
   2265.00       -0.02654
   2266.00       -0.02544
   2267.00       -0.02421
   2268.00       -0.02276
   2269.00       -0.02108
   2270.00       -0.01921
   2271.00       -0.01724
   2272.00       -0.01523
   2273.00       -0.01326
   2274.00       -0.01132
   2275.00       -0.00942
   2276.00       -0.00754
   2277.00       -0.00569
   2278.00       -0.00393
   2279.00       -0.00234
   2280.00       -0.00110
   2281.00       -0.00035
   2282.00       -0.00021
   2283.00       -0.00069
   2284.00       -0.00174
   2285.00       -0.00318
   2286.00       -0.00484
   2287.00       -0.00655
   2288.00       -0.00823
   2289.00       -0.00987
   2290.00       -0.01160
   2291.00       -0.01363
   2292.00       -0.01620
   2293.00       -0.01954
   2294.00       -0.02379
   2295.00       -0.02899
   2296.00       -0.03506
   2297.00       -0.04176
   2298.00       -0.04877
   2299.00       -0.05574
   2300.00       -0.06226
   2301.00       -0.06803
   2302.00       -0.07285
   2303.00       -0.07654
   2304.00       -0.07914
   2305.00       -0.08071
   2306.00       -0.08148
   2307.00       -0.08169
   2308.00       -0.08159
   2309.00       -0.08146
   2310.00       -0.08151
   2311.00       -0.08189
   2312.00       -0.08270
   2313.00       -0.08395
   2314.00       -0.08562
   2315.00       -0.08767
   2316.00       -0.09004
   2317.00       -0.09270
   2318.00       -0.09566
   2319.00       -0.09897
   2320.00       -0.10272
   2321.00       -0.10706
   2322.00       -0.11219
   2323.00       -0.11828
   2324.00       -0.12546
   2325.00       -0.13380
   2326.00       -0.14321
   2327.00       -0.15354
   2328.00       -0.16456
   2329.00       -0.17589
   2330.00       -0.18726
   2331.00       -0.19831
   2332.00       -0.20887
   2333.00       -0.21876
   2334.00       -0.22795
   2335.00       -0.23643
   2336.00       -0.24426
   2337.00       -0.25143
   2338.00       -0.25799
   2339.00       -0.26393
   2340.00       -0.26921
   2341.00       -0.27382
   2342.00       -0.27773
   2343.00       -0.28091
   2344.00       -0.28335
   2345.00       -0.28503
   2346.00       -0.28595
   2347.00       -0.28614
   2348.00       -0.28565
   2349.00       -0.28456
   2350.00       -0.28305
   2351.00       -0.28135
   2352.00       -0.27975
   2353.00       -0.27860
   2354.00       -0.27830
   2355.00       -0.27914
   2356.00       -0.28144
   2357.00       -0.28532
   2358.00       -0.29085
   2359.00       -0.29786
   2360.00       -0.30615
   2361.00       -0.31537
   2362.00       -0.32518
   2363.00       -0.33523
   2364.00       -0.34525
   2365.00       -0.35503
   2366.00       -0.36449
   2367.00       -0.37360
   2368.00       -0.38239
   2369.00       -0.39095
   2370.00       -0.39929
   2371.00       -0.40745
   2372.00       -0.41543
   2373.00       -0.42319
   2374.00       -0.43070
   2375.00       -0.43796
   2376.00       -0.44503
   2377.00       -0.45203
   2378.00       -0.45911
   2379.00       -0.46634
   2380.00       -0.47357
   2381.00       -0.48153
   2382.00       -0.49079
   2383.00       -0.50163
   2384.00       -0.51425
   2385.00       -0.52854
   2386.00       -0.54425
   2387.00       -0.56080
   2388.00       -0.57757
   2389.00       -0.59380
   2390.00       -0.60886
   2391.00       -0.62220
   2392.00       -0.63354
   2393.00       -0.64271
   2394.00       -0.64980
   2395.00       -0.65507
   2396.00       -0.65889
   2397.00       -0.66174
   2398.00       -0.66414
   2399.00       -0.66659
   2400.00       -0.66954
   2401.00       -0.67071
   2402.00       -0.67284
   2403.00       -0.67664
   2404.00       -0.68219
   2405.00       -0.68918
   2406.00       -0.69704
   2407.00       -0.70505
   2408.00       -0.71244
   2409.00       -0.71847
   2410.00       -0.72263
   2411.00       -0.72456
   2412.00       -0.72429
   2413.00       -0.72198
   2414.00       -0.71807
   2415.00       -0.71313
   2416.00       -0.70777
   2417.00       -0.70267
   2418.00       -0.69841
   2419.00       -0.69546
   2420.00       -0.69410
   2421.00       -0.69442
   2422.00       -0.69633
   2423.00       -0.69953
   2424.00       -0.70365
   2425.00       -0.70824
   2426.00       -0.71284
   2427.00       -0.71706
   2428.00       -0.72057
   2429.00       -0.72320
   2430.00       -0.72481
   2431.00       -0.72544
   2432.00       -0.72518
   2433.00       -0.72424
   2434.00       -0.72287
   2435.00       -0.72142
   2436.00       -0.72020
   2437.00       -0.71949
   2438.00       -0.71948
   2439.00       -0.72024
   2440.00       -0.72168
   2441.00       -0.72360
   2442.00       -0.72568
   2443.00       -0.72758
   2444.00       -0.72898
   2445.00       -0.72957
   2446.00       -0.72921
   2447.00       -0.72780
   2448.00       -0.72536
   2449.00       -0.72199
   2450.00       -0.71787
   2451.00       -0.71317
   2452.00       -0.70811
   2453.00       -0.70284
   2454.00       -0.69745
   2455.00       -0.69197
   2456.00       -0.68628
   2457.00       -0.68022
   2458.00       -0.67358
   2459.00       -0.66613
   2460.00       -0.65778
   2461.00       -0.64856
   2462.00       -0.63866
   2463.00       -0.62847
   2464.00       -0.61846
   2465.00       -0.60916
   2466.00       -0.60097
   2467.00       -0.59429
   2468.00       -0.58918
   2469.00       -0.58555
   2470.00       -0.58309
   2471.00       -0.58137
   2472.00       -0.57991
   2473.00       -0.57824
   2474.00       -0.57595
   2475.00       -0.57281
   2476.00       -0.56863
   2477.00       -0.56342
   2478.00       -0.55722
   2479.00       -0.55021
   2480.00       -0.54256
   2481.00       -0.53453
   2482.00       -0.52632
   2483.00       -0.51817
   2484.00       -0.51026
   2485.00       -0.50272
   2486.00       -0.49566
   2487.00       -0.48911
   2488.00       -0.48297
   2489.00       -0.47710
   2490.00       -0.47132
   2491.00       -0.46542
   2492.00       -0.45927
   2493.00       -0.45281
   2494.00       -0.44603
   2495.00       -0.43900
   2496.00       -0.43179
   2497.00       -0.42446
   2498.00       -0.41708
   2499.00       -0.40966
   2500.00       -0.40226
   2501.00       -0.39485
   2502.00       -0.38743
   2503.00       -0.38001
   2504.00       -0.37259
   2505.00       -0.36528
   2506.00       -0.35819
   2507.00       -0.35146
   2508.00       -0.34526
   2509.00       -0.33967
   2510.00       -0.33477
   2511.00       -0.33052
   2512.00       -0.32682
   2513.00       -0.32351
   2514.00       -0.32038
   2515.00       -0.31721
   2516.00       -0.31387
   2517.00       -0.31029
   2518.00       -0.30650
   2519.00       -0.30267
   2520.00       -0.29905
   2521.00       -0.29596
   2522.00       -0.29372
   2523.00       -0.29262
   2524.00       -0.29289
   2525.00       -0.29460
   2526.00       -0.29764
   2527.00       -0.30184
   2528.00       -0.30683
   2529.00       -0.31221
   2530.00       -0.31751
   2531.00       -0.32229
   2532.00       -0.32620
   2533.00       -0.32898
   2534.00       -0.33044
   2535.00       -0.33057
   2536.00       -0.32930
   2537.00       -0.32671
   2538.00       -0.32284
   2539.00       -0.31777
   2540.00       -0.31156
   2541.00       -0.30435
   2542.00       -0.29625
   2543.00       -0.28753
   2544.00       -0.27846
   2545.00       -0.26941
   2546.00       -0.26085
   2547.00       -0.25323
   2548.00       -0.24696
   2549.00       -0.24250
   2550.00       -0.24001
   2551.00       -0.23964
   2552.00       -0.24122
   2553.00       -0.24455
   2554.00       -0.24918
   2555.00       -0.25465
   2556.00       -0.26047
   2557.00       -0.26619
   2558.00       -0.27148
   2559.00       -0.27623
   2560.00       -0.28049
   2561.00       -0.28449
   2562.00       -0.28856
   2563.00       -0.29303
   2564.00       -0.29810
   2565.00       -0.30387
   2566.00       -0.31024
   2567.00       -0.31693
   2568.00       -0.32350
   2569.00       -0.32942
   2570.00       -0.33409
   2571.00       -0.33705
   2572.00       -0.33798
   2573.00       -0.33680
   2574.00       -0.33370
   2575.00       -0.32911
   2576.00       -0.32364
   2577.00       -0.31798
   2578.00       -0.31281
   2579.00       -0.30873
   2580.00       -0.30614
   2581.00       -0.30523
   2582.00       -0.30602
   2583.00       -0.30823
   2584.00       -0.31157
   2585.00       -0.31557
   2586.00       -0.31981
   2587.00       -0.32395
   2588.00       -0.32776
   2589.00       -0.33114
   2590.00       -0.33415
   2591.00       -0.33691
   2592.00       -0.33960
   2593.00       -0.34240
   2594.00       -0.34542
   2595.00       -0.34867
   2596.00       -0.35209
   2597.00       -0.35554
   2598.00       -0.35885
   2599.00       -0.36184
   2600.00       -0.36433
   2601.00       -0.36622
   2602.00       -0.36742
   2603.00       -0.36798
   2604.00       -0.36799
   2605.00       -0.36763
   2606.00       -0.36711
   2607.00       -0.36664
   2608.00       -0.36639
   2609.00       -0.36642
   2610.00       -0.36670
   2611.00       -0.36706
   2612.00       -0.36726
   2613.00       -0.36708
   2614.00       -0.36628
   2615.00       -0.36475
   2616.00       -0.36253
   2617.00       -0.35976
   2618.00       -0.35669
   2619.00       -0.35361
   2620.00       -0.35078
   2621.00       -0.34841
   2622.00       -0.34653
   2623.00       -0.34506
   2624.00       -0.34382
   2625.00       -0.34257
   2626.00       -0.34104
   2627.00       -0.33908
   2628.00       -0.33657
   2629.00       -0.33355
   2630.00       -0.33011
   2631.00       -0.32643
   2632.00       -0.32274
   2633.00       -0.31920
   2634.00       -0.31598
   2635.00       -0.31313
   2636.00       -0.31066
   2637.00       -0.30844
   2638.00       -0.30630
   2639.00       -0.30403
   2640.00       -0.30141
   2641.00       -0.29828
   2642.00       -0.29453
   2643.00       -0.29010
   2644.00       -0.28504
   2645.00       -0.27936
   2646.00       -0.27317
   2647.00       -0.26653
   2648.00       -0.25954
   2649.00       -0.25234
   2650.00       -0.24508
   2651.00       -0.23797
   2652.00       -0.23121
   2653.00       -0.22503
   2654.00       -0.21960
   2655.00       -0.21508
   2656.00       -0.21145
   2657.00       -0.20873
   2658.00       -0.20674
   2659.00       -0.20532
   2660.00       -0.20431
   2661.00       -0.20355
   2662.00       -0.20299
   2663.00       -0.20264
   2664.00       -0.20256
   2665.00       -0.20287
   2666.00       -0.20369
   2667.00       -0.20512
   2668.00       -0.20723
   2669.00       -0.21007
   2670.00       -0.21362
   2671.00       -0.21789
   2672.00       -0.22287
   2673.00       -0.22860
   2674.00       -0.23512
   2675.00       -0.24254
   2676.00       -0.25095
   2677.00       -0.26040
   2678.00       -0.27096
   2679.00       -0.28258
   2680.00       -0.29511
   2681.00       -0.30833
   2682.00       -0.32200
   2683.00       -0.33574
   2684.00       -0.34919
   2685.00       -0.36199
   2686.00       -0.37377
   2687.00       -0.38432
   2688.00       -0.39341
   2689.00       -0.40099
   2690.00       -0.40701
   2691.00       -0.41165
   2692.00       -0.41510
   2693.00       -0.41761
   2694.00       -0.41945
   2695.00       -0.42089
   2696.00       -0.42215
   2697.00       -0.42337
   2698.00       -0.42465
   2699.00       -0.42598
   2700.00       -0.42731
   2701.00       -0.42851
   2702.00       -0.42945
   2703.00       -0.43002
   2704.00       -0.43015
   2705.00       -0.42983
   2706.00       -0.42911
   2707.00       -0.42814
   2708.00       -0.42706
   2709.00       -0.42601
   2710.00       -0.42513
   2711.00       -0.42449
   2712.00       -0.42413
   2713.00       -0.42403
   2714.00       -0.42414
   2715.00       -0.42440
   2716.00       -0.42475
   2717.00       -0.42511
   2718.00       -0.42541
   2719.00       -0.42557
   2720.00       -0.42550
   2721.00       -0.42513
   2722.00       -0.42437
   2723.00       -0.42315
   2724.00       -0.42135
   2725.00       -0.41893
   2726.00       -0.41578
   2727.00       -0.41183
   2728.00       -0.40710
   2729.00       -0.40152
   2730.00       -0.39514
   2731.00       -0.38802
   2732.00       -0.38023
   2733.00       -0.37181
   2734.00       -0.36280
   2735.00       -0.35325
   2736.00       -0.34311
   2737.00       -0.33237
   2738.00       -0.32099
   2739.00       -0.30892
   2740.00       -0.29614
   2741.00       -0.28269
   2742.00       -0.26862
   2743.00       -0.25399
   2744.00       -0.23892
   2745.00       -0.22342
   2746.00       -0.20759
   2747.00       -0.19144
   2748.00       -0.17504
   2749.00       -0.15847
   2750.00       -0.14195
   2751.00       -0.12567
   2752.00       -0.10999
   2753.00       -0.09525
   2754.00       -0.08180
   2755.00       -0.06995
   2756.00       -0.05994
   2757.00       -0.05195
   2758.00       -0.04599
   2759.00       -0.04194
   2760.00       -0.03967
   2761.00       -0.03877
   2762.00       -0.03887
   2763.00       -0.03952
   2764.00       -0.04032
   2765.00       -0.04092
   2766.00       -0.04107
   2767.00       -0.04059
   2768.00       -0.03945
   2769.00       -0.03766
   2770.00       -0.03531
   2771.00       -0.03245
   2772.00       -0.02916
   2773.00       -0.02548
   2774.00       -0.02147
   2775.00       -0.01721
   2776.00       -0.01276
   2777.00       -0.00825
   2778.00       -0.00380
   2779.00        0.00050
   2780.00        0.00449
   2781.00        0.00809
   2782.00        0.01122
   2783.00        0.01382
   2784.00        0.01585
   2785.00        0.01728
   2786.00        0.01803
   2787.00        0.01805
   2788.00        0.01723
   2789.00        0.01544
   2790.00        0.01258
   2791.00        0.00868
   2792.00        0.00382
   2793.00       -0.00170
   2794.00       -0.00747
   2795.00       -0.01303
   2796.00       -0.01790
   2797.00       -0.02167
   2798.00       -0.02409
   2799.00       -0.02505
   2800.00       -0.02467
   2801.00       -0.02319
   2802.00       -0.02099
   2803.00       -0.01842
   2804.00       -0.01585
   2805.00       -0.01351
   2806.00       -0.01158
   2807.00       -0.01011
   2808.00       -0.00907
   2809.00       -0.00836
   2810.00       -0.00785
   2811.00       -0.00740
   2812.00       -0.00689
   2813.00       -0.00624
   2814.00       -0.00540
   2815.00       -0.00435
   2816.00       -0.00313
   2817.00       -0.00177
   2818.00       -0.00032
   2819.00        0.00118
   2820.00        0.00268
   2821.00        0.00413
   2822.00        0.00541
   2823.00        0.00641
   2824.00        0.00696
   2825.00        0.00689
   2826.00        0.00605
   2827.00        0.00438
   2828.00        0.00185
   2829.00       -0.00143
   2830.00       -0.00525
   2831.00       -0.00932
   2832.00       -0.01333
   2833.00       -0.01699
   2834.00       -0.02009
   2835.00       -0.02240
   2836.00       -0.02379
   2837.00       -0.02416
   2838.00       -0.02347
   2839.00       -0.02166
   2840.00       -0.01871
   2841.00       -0.01454
   2842.00       -0.00917
   2843.00       -0.00260
   2844.00        0.00508
   2845.00        0.01376
   2846.00        0.02320
   2847.00        0.03315
   2848.00        0.04333
   2849.00        0.05343
   2850.00        0.06316
   2851.00        0.07230
   2852.00        0.08060
   2853.00        0.08794
   2854.00        0.09423
   2855.00        0.09943
   2856.00        0.10352
   2857.00        0.10655
   2858.00        0.10857
   2859.00        0.10966
   2860.00        0.10987
   2861.00        0.10930
   2862.00        0.10803
   2863.00        0.10616
   2864.00        0.10382
   2865.00        0.10112
   2866.00        0.09823
   2867.00        0.09531
   2868.00        0.09255
   2869.00        0.09013
   2870.00        0.08823
   2871.00        0.08697
   2872.00        0.08654
   2873.00        0.08699
   2874.00        0.08837
   2875.00        0.09073
   2876.00        0.09408
   2877.00        0.09834
   2878.00        0.10356
   2879.00        0.10969
   2880.00        0.11673
   2881.00        0.12473
   2882.00        0.13367
   2883.00        0.14362
   2884.00        0.15450
   2885.00        0.16637
   2886.00        0.17912
   2887.00        0.19268
   2888.00        0.20692
   2889.00        0.22176
   2890.00        0.23698
   2891.00        0.25242
   2892.00        0.26787
   2893.00        0.28303
   2894.00        0.29763
   2895.00        0.31136
   2896.00        0.32385
   2897.00        0.33471
   2898.00        0.34358
   2899.00        0.35006
   2900.00        0.35381
   2901.00        0.35468
   2902.00        0.35251
   2903.00        0.34737
   2904.00        0.33946
   2905.00        0.32915
   2906.00        0.31685
   2907.00        0.30311
   2908.00        0.28848
   2909.00        0.27345
   2910.00        0.25855
   2911.00        0.24414
   2912.00        0.23053
   2913.00        0.21793
   2914.00        0.20641
   2915.00        0.19598
   2916.00        0.18666
   2917.00        0.17841
   2918.00        0.17123
   2919.00        0.16510
   2920.00        0.16009
   2921.00        0.15623
   2922.00        0.15358
   2923.00        0.15212
   2924.00        0.15181
   2925.00        0.15253
   2926.00        0.15405
   2927.00        0.15609
   2928.00        0.15829
   2929.00        0.16027
   2930.00        0.16168
   2931.00        0.16224
   2932.00        0.16176
   2933.00        0.16015
   2934.00        0.15739
   2935.00        0.15350
   2936.00        0.14858
   2937.00        0.14266
   2938.00        0.13584
   2939.00        0.12811
   2940.00        0.11941
   2941.00        0.10965
   2942.00        0.09872
   2943.00        0.08662
   2944.00        0.07330
   2945.00        0.05894
   2946.00        0.04370
   2947.00        0.02798
   2948.00        0.01217
   2949.00       -0.00322
   2950.00       -0.01763
   2951.00       -0.03047
   2952.00       -0.04122
   2953.00       -0.04943
   2954.00       -0.05484
   2955.00       -0.05742
   2956.00       -0.05732
   2957.00       -0.05496
   2958.00       -0.05097
   2959.00       -0.04609
   2960.00       -0.04112
   2961.00       -0.03674
   2962.00       -0.03345
   2963.00       -0.03156
   2964.00       -0.03101
   2965.00       -0.03146
   2966.00       -0.03233
   2967.00       -0.03290
   2968.00       -0.03239
   2969.00       -0.03015
   2970.00       -0.02563
   2971.00       -0.01875
   2972.00       -0.00961
   2973.00        0.00120
   2974.00        0.01295
   2975.00        0.02465
   2976.00        0.03533
   2977.00        0.04420
   2978.00        0.05064
   2979.00        0.05450
   2980.00        0.05580
   2981.00        0.05508
   2982.00        0.05294
   2983.00        0.05023
   2984.00        0.04770
   2985.00        0.04600
   2986.00        0.04564
   2987.00        0.04678
   2988.00        0.04944
   2989.00        0.05332
   2990.00        0.05807
   2991.00        0.06318
   2992.00        0.06812
   2993.00        0.07247
   2994.00        0.07583
   2995.00        0.07800
   2996.00        0.07881
   2997.00        0.07831
   2998.00        0.07653
   2999.00        0.07362
   3000.00        0.06971
   3001.00        0.06493
   3002.00        0.05941
   3003.00        0.05323
   3004.00        0.04649
   3005.00        0.03920
   3006.00        0.03145
   3007.00        0.02334
   3008.00        0.01494
   3009.00        0.00640
   3010.00       -0.00219
   3011.00       -0.01068
   3012.00       -0.01902
   3013.00       -0.02716
   3014.00       -0.03510
   3015.00       -0.04294
   3016.00       -0.05076
   3017.00       -0.05865
   3018.00       -0.06674
   3019.00       -0.07506
   3020.00       -0.08362
   3021.00       -0.09234
   3022.00       -0.10111
   3023.00       -0.10977
   3024.00       -0.11815
   3025.00       -0.12611
   3026.00       -0.13360
   3027.00       -0.14059
   3028.00       -0.14722
   3029.00       -0.15363
   3030.00       -0.16004
   3031.00       -0.16670
   3032.00       -0.17384
   3033.00       -0.18160
   3034.00       -0.19008
   3035.00       -0.19923
   3036.00       -0.20895
   3037.00       -0.21903
   3038.00       -0.22915
   3039.00       -0.23902
   3040.00       -0.24834
   3041.00       -0.25685
   3042.00       -0.26443
   3043.00       -0.27104
   3044.00       -0.27677
   3045.00       -0.28187
   3046.00       -0.28660
   3047.00       -0.29130
   3048.00       -0.29625
   3049.00       -0.30170
   3050.00       -0.30779
   3051.00       -0.31457
   3052.00       -0.32194
   3053.00       -0.32976
   3054.00       -0.33778
   3055.00       -0.34575
   3056.00       -0.35341
   3057.00       -0.36052
   3058.00       -0.36689
   3059.00       -0.37240
   3060.00       -0.37697
   3061.00       -0.38060
   3062.00       -0.38331
   3063.00       -0.38522
   3064.00       -0.38642
   3065.00       -0.38708
   3066.00       -0.38731
   3067.00       -0.38725
   3068.00       -0.38701
   3069.00       -0.38668
   3070.00       -0.38629
   3071.00       -0.38587
   3072.00       -0.38542
   3073.00       -0.38494
   3074.00       -0.38439
   3075.00       -0.38376
   3076.00       -0.38301
   3077.00       -0.38206
   3078.00       -0.38085
   3079.00       -0.37928
   3080.00       -0.37724
   3081.00       -0.37462
   3082.00       -0.37139
   3083.00       -0.36752
   3084.00       -0.36315
   3085.00       -0.35847
   3086.00       -0.35380
   3087.00       -0.34954
   3088.00       -0.34615
   3089.00       -0.34399
   3090.00       -0.34340
   3091.00       -0.34451
   3092.00       -0.34730
   3093.00       -0.35157
   3094.00       -0.35698
   3095.00       -0.36313
   3096.00       -0.36960
   3097.00       -0.37606
   3098.00       -0.38224
   3099.00       -0.38801
   3100.00       -0.39333
   3101.00       -0.39825
   3102.00       -0.40284
   3103.00       -0.40721
   3104.00       -0.41146
   3105.00       -0.41569
   3106.00       -0.41995
   3107.00       -0.42426
   3108.00       -0.42857
   3109.00       -0.43273
   3110.00       -0.43637
   3111.00       -0.43876
   3112.00       -0.43967
   3113.00       -0.43894
   3114.00       -0.43658
   3115.00       -0.43271
   3116.00       -0.42753
   3117.00       -0.42135
   3118.00       -0.41460
   3119.00       -0.40770
   3120.00       -0.40110
   3121.00       -0.39521
   3122.00       -0.39036
   3123.00       -0.38678
   3124.00       -0.38457
   3125.00       -0.38373
   3126.00       -0.38413
   3127.00       -0.38555
   3128.00       -0.38767
   3129.00       -0.39016
   3130.00       -0.39268
   3131.00       -0.39487
   3132.00       -0.39651
   3133.00       -0.39745
   3134.00       -0.39765
   3135.00       -0.39723
   3136.00       -0.39637
   3137.00       -0.39535
   3138.00       -0.39448
   3139.00       -0.39401
   3140.00       -0.39414
   3141.00       -0.39496
   3142.00       -0.39644
   3143.00       -0.39841
   3144.00       -0.40066
   3145.00       -0.40288
   3146.00       -0.40477
   3147.00       -0.40610
   3148.00       -0.40666
   3149.00       -0.40636
   3150.00       -0.40522
   3151.00       -0.40334
   3152.00       -0.40093
   3153.00       -0.39824
   3154.00       -0.39557
   3155.00       -0.39317
   3156.00       -0.39130
   3157.00       -0.39011
   3158.00       -0.38970
   3159.00       -0.39001
   3160.00       -0.39096
   3161.00       -0.39234
   3162.00       -0.39391
   3163.00       -0.39537
   3164.00       -0.39657
   3165.00       -0.39806
   3166.00       -0.39949
   3167.00       -0.40026
   3168.00       -0.39976
   3169.00       -0.39761
   3170.00       -0.39351
   3171.00       -0.38750
   3172.00       -0.37958
   3173.00       -0.36999
   3174.00       -0.35887
   3175.00       -0.34644
   3176.00       -0.33286
   3177.00       -0.31840
   3178.00       -0.30327
   3179.00       -0.28781
   3180.00       -0.27228
   3181.00       -0.25703
   3182.00       -0.24235
   3183.00       -0.22847
   3184.00       -0.21566
   3185.00       -0.20403
   3186.00       -0.19366
   3187.00       -0.18445
   3188.00       -0.17629
   3189.00       -0.16892
   3190.00       -0.16212
   3191.00       -0.15563
   3192.00       -0.14926
   3193.00       -0.14289
   3194.00       -0.13649
   3195.00       -0.13012
   3196.00       -0.12389
   3197.00       -0.11795
   3198.00       -0.11246
   3199.00       -0.10751
   3200.00       -0.10315
   3201.00       -0.09933
   3202.00       -0.09591
   3203.00       -0.09270
   3204.00       -0.08943
   3205.00       -0.08584
   3206.00       -0.08169
   3207.00       -0.07681
   3208.00       -0.07107
   3209.00       -0.06444
   3210.00       -0.05693
   3211.00       -0.04860
   3212.00       -0.03953
   3213.00       -0.02980
   3214.00       -0.01948
   3215.00       -0.00864
   3216.00        0.00262
   3217.00        0.01427
   3218.00        0.02622
   3219.00        0.03840
   3220.00        0.05066
   3221.00        0.06285
   3222.00        0.07482
   3223.00        0.08633
   3224.00        0.09720
   3225.00        0.10724
   3226.00        0.11630
   3227.00        0.12422
   3228.00        0.13101
   3229.00        0.13668
   3230.00        0.14136
   3231.00        0.14517
   3232.00        0.14832
   3233.00        0.15102
   3234.00        0.15345
   3235.00        0.15581
   3236.00        0.15824
   3237.00        0.16088
   3238.00        0.16383
   3239.00        0.16715
   3240.00        0.17090
   3241.00        0.17505
   3242.00        0.17956
   3243.00        0.18434
   3244.00        0.18929
   3245.00        0.19430
   3246.00        0.19925
   3247.00        0.20409
   3248.00        0.20875
   3249.00        0.21324
   3250.00        0.21758
   3251.00        0.22177
   3252.00        0.22586
   3253.00        0.22982
   3254.00        0.23360
   3255.00        0.23714
   3256.00        0.24030
   3257.00        0.24293
   3258.00        0.24490
   3259.00        0.24604
   3260.00        0.24631
   3261.00        0.24562
   3262.00        0.24403
   3263.00        0.24158
   3264.00        0.23842
   3265.00        0.23475
   3266.00        0.23074
   3267.00        0.22663
   3268.00        0.22263
   3269.00        0.21896
   3270.00        0.21578
   3271.00        0.21321
   3272.00        0.21135
   3273.00        0.21022
   3274.00        0.20979
   3275.00        0.21001
   3276.00        0.21074
   3277.00        0.21184
   3278.00        0.21314
   3279.00        0.21446
   3280.00        0.21561
   3281.00        0.21645
   3282.00        0.21686
   3283.00        0.21676
   3284.00        0.21613
   3285.00        0.21493
   3286.00        0.21321
   3287.00        0.21096
   3288.00        0.20818
   3289.00        0.20487
   3290.00        0.20096
   3291.00        0.19642
   3292.00        0.19115
   3293.00        0.18510
   3294.00        0.17823
   3295.00        0.17055
   3296.00        0.16210
   3297.00        0.15297
   3298.00        0.14334
   3299.00        0.13343
   3300.00        0.12347
   3301.00        0.11371
   3302.00        0.10437
   3303.00        0.09560
   3304.00        0.08760
   3305.00        0.08042
   3306.00        0.07409
   3307.00        0.06858
   3308.00        0.06377
   3309.00        0.05958
   3310.00        0.05589
   3311.00        0.05261
   3312.00        0.04969
   3313.00        0.04709
   3314.00        0.04485
   3315.00        0.04300
   3316.00        0.04158
   3317.00        0.04067
   3318.00        0.04030
   3319.00        0.04050
   3320.00        0.04127
   3321.00        0.04256
   3322.00        0.04427
   3323.00        0.04629
   3324.00        0.04843
   3325.00        0.05050
   3326.00        0.05226
   3327.00        0.05354
   3328.00        0.05417
   3329.00        0.05402
   3330.00        0.05307
   3331.00        0.05136
   3332.00        0.04896
   3333.00        0.04601
   3334.00        0.04264
   3335.00        0.03898
   3336.00        0.03510
   3337.00        0.03102
   3338.00        0.02671
   3339.00        0.02208
   3340.00        0.01701
   3341.00        0.01138
   3342.00        0.00510
   3343.00       -0.00186
   3344.00       -0.00949
   3345.00       -0.01770
   3346.00       -0.02635
   3347.00       -0.03524
   3348.00       -0.04418
   3349.00       -0.05299
   3350.00       -0.06151
   3351.00       -0.06964
   3352.00       -0.07733
   3353.00       -0.08459
   3354.00       -0.09147
   3355.00       -0.09806
   3356.00       -0.10450
   3357.00       -0.11092
   3358.00       -0.11745
   3359.00       -0.12425
   3360.00       -0.13142
   3361.00       -0.13909
   3362.00       -0.14728
   3363.00       -0.15602
   3364.00       -0.16530
   3365.00       -0.17503
   3366.00       -0.18514
   3367.00       -0.19549
   3368.00       -0.20598
   3369.00       -0.21651
   3370.00       -0.22702
   3371.00       -0.23744
   3372.00       -0.24778
   3373.00       -0.25806
   3374.00       -0.26832
   3375.00       -0.27866
   3376.00       -0.28917
   3377.00       -0.29994
   3378.00       -0.31102
   3379.00       -0.32247
   3380.00       -0.33432
   3381.00       -0.34649
   3382.00       -0.35891
   3383.00       -0.37143
   3384.00       -0.38388
   3385.00       -0.39602
   3386.00       -0.40766
   3387.00       -0.41860
   3388.00       -0.42868
   3389.00       -0.43784
   3390.00       -0.44596
   3391.00       -0.45311
   3392.00       -0.45935
   3393.00       -0.46478
   3394.00       -0.46958
   3395.00       -0.47397
   3396.00       -0.47822
   3397.00       -0.48249
   3398.00       -0.48695
   3399.00       -0.49166
   3400.00       -0.49666
   3401.00       -0.50191
   3402.00       -0.50734
   3403.00       -0.51284
   3404.00       -0.50843
   3405.00       -0.50395
   3406.00       -0.50216
   3407.00       -0.50402
   3408.00       -0.50961
   3409.00       -0.51854
   3410.00       -0.52981
   3411.00       -0.54211
   3412.00       -0.55407
   3413.00       -0.56440
   3414.00       -0.57212
   3415.00       -0.57671
   3416.00       -0.57813
   3417.00       -0.57670
   3418.00       -0.57311
   3419.00       -0.56833
   3420.00       -0.56340
   3421.00       -0.55942
   3422.00       -0.55733
   3423.00       -0.55790
   3424.00       -0.56145
   3425.00       -0.56801
   3426.00       -0.57703
   3427.00       -0.58771
   3428.00       -0.59891
   3429.00       -0.60935
   3430.00       -0.61789
   3431.00       -0.62359
   3432.00       -0.62605
   3433.00       -0.62525
   3434.00       -0.62184
   3435.00       -0.61671
   3436.00       -0.61112
   3437.00       -0.60634
   3438.00       -0.60353
   3439.00       -0.60348
   3440.00       -0.60652
   3441.00       -0.61262
   3442.00       -0.62122
   3443.00       -0.63145
   3444.00       -0.64228
   3445.00       -0.65272
   3446.00       -0.66188
   3447.00       -0.66920
   3448.00       -0.67445
   3449.00       -0.67773
   3450.00       -0.67945
   3451.00       -0.68020
   3452.00       -0.68062
   3453.00       -0.68129
   3454.00       -0.68270
   3455.00       -0.68509
   3456.00       -0.68851
   3457.00       -0.69282
   3458.00       -0.69769
   3459.00       -0.70269
   3460.00       -0.70728
   3461.00       -0.71089
   3462.00       -0.71302
   3463.00       -0.71332
   3464.00       -0.71158
   3465.00       -0.70789
   3466.00       -0.70263
   3467.00       -0.69636
   3468.00       -0.68979
   3469.00       -0.68371
   3470.00       -0.67877
   3471.00       -0.67554
   3472.00       -0.67423
   3473.00       -0.67485
   3474.00       -0.67702
   3475.00       -0.68022
   3476.00       -0.68369
   3477.00       -0.68665
   3478.00       -0.68843
   3479.00       -0.68845
   3480.00       -0.68646
   3481.00       -0.68242
   3482.00       -0.67647
   3483.00       -0.66896
   3484.00       -0.66028
   3485.00       -0.65081
   3486.00       -0.64089
   3487.00       -0.63075
   3488.00       -0.62059
   3489.00       -0.61050
   3490.00       -0.60052
   3491.00       -0.59064
   3492.00       -0.58077
   3493.00       -0.57071
   3494.00       -0.56010
   3495.00       -0.54859
   3496.00       -0.53575
   3497.00       -0.52121
   3498.00       -0.50440
   3499.00       -0.48514
   3500.00       -0.46386
   3501.00       -0.44137
   3502.00       -0.41889
   3503.00       -0.39769
   3504.00       -0.37870
   3505.00       -0.36260
   3506.00       -0.34945
   3507.00       -0.33896
   3508.00       -0.33039
   3509.00       -0.32287
   3510.00       -0.31541
   3511.00       -0.30705
   3512.00       -0.29711
   3513.00       -0.28507
   3514.00       -0.27096
   3515.00       -0.25488
   3516.00       -0.23749
   3517.00       -0.21961
   3518.00       -0.20209
   3519.00       -0.18590
   3520.00       -0.17163
   3521.00       -0.15969
   3522.00       -0.15013
   3523.00       -0.14273
   3524.00       -0.13683
   3525.00       -0.13156
   3526.00       -0.12594
   3527.00       -0.11904
   3528.00       -0.11013
   3529.00       -0.09885
   3530.00       -0.08526
   3531.00       -0.06972
   3532.00       -0.05291
   3533.00       -0.03567
   3534.00       -0.01878
   3535.00       -0.00284
   3536.00        0.01177
   3537.00        0.02502
   3538.00        0.03700
   3539.00        0.04809
   3540.00        0.05867
   3541.00        0.06913
   3542.00        0.07970
   3543.00        0.09040
   3544.00        0.10113
   3545.00        0.11162
   3546.00        0.12145
   3547.00        0.13029
   3548.00        0.13785
   3549.00        0.14402
   3550.00        0.14893
   3551.00        0.15284
   3552.00        0.15619
   3553.00        0.15947
   3554.00        0.16315
   3555.00        0.16756
   3556.00        0.17284
   3557.00        0.17895
   3558.00        0.18561
   3559.00        0.19243
   3560.00        0.19896
   3561.00        0.20477
   3562.00        0.20965
   3563.00        0.21355
   3564.00        0.21669
   3565.00        0.21949
   3566.00        0.22254
   3567.00        0.22646
   3568.00        0.23179
   3569.00        0.23885
   3570.00        0.24777
   3571.00        0.25833
   3572.00        0.27017
   3573.00        0.28267
   3574.00        0.29520
   3575.00        0.30715
   3576.00        0.31799
   3577.00        0.32746
   3578.00        0.33539
   3579.00        0.34192
   3580.00        0.34728
   3581.00        0.35183
   3582.00        0.35598
   3583.00        0.36008
   3584.00        0.36438
   3585.00        0.36902
   3586.00        0.37399
   3587.00        0.37917
   3588.00        0.38439
   3589.00        0.38946
   3590.00        0.39423
   3591.00        0.39865
   3592.00        0.40273
   3593.00        0.40661
   3594.00        0.41044
   3595.00        0.41444
   3596.00        0.41878
   3597.00        0.42357
   3598.00        0.42882
   3599.00        0.43449
   3600.00        0.44039
   3601.00        0.44630
   3602.00        0.45195
   3603.00        0.45709
   3604.00        0.46151
   3605.00        0.46511
   3606.00        0.46784
   3607.00        0.46980
   3608.00        0.47115
   3609.00        0.47208
   3610.00        0.47282
   3611.00        0.47357
   3612.00        0.47449
   3613.00        0.47570
   3614.00        0.47729
   3615.00        0.47933
   3616.00        0.48192
   3617.00        0.48513
   3618.00        0.48901
   3619.00        0.49355
   3620.00        0.49872
   3621.00        0.50450
   3622.00        0.51074
   3623.00        0.51719
   3624.00        0.52345
   3625.00        0.52908
   3626.00        0.53360
   3627.00        0.53660
   3628.00        0.53780
   3629.00        0.53710
   3630.00        0.53441
   3631.00        0.52995
   3632.00        0.52400
   3633.00        0.51684
   3634.00        0.50876
   3635.00        0.49990
   3636.00        0.49029
   3637.00        0.47985
   3638.00        0.46852
   3639.00        0.45610
   3640.00        0.44252
   3641.00        0.42774
   3642.00        0.41186
   3643.00        0.39508
   3644.00        0.37778
   3645.00        0.36048
   3646.00        0.34369
   3647.00        0.32786
   3648.00        0.31347
   3649.00        0.30068
   3650.00        0.28952
   3651.00        0.27989
   3652.00        0.27144
   3653.00        0.26382
   3654.00        0.25657
   3655.00        0.24927
   3656.00        0.24159
   3657.00        0.23330
   3658.00        0.22435
   3659.00        0.21474
   3660.00        0.20465
   3661.00        0.19431
   3662.00        0.18395
   3663.00        0.17374
   3664.00        0.16382
   3665.00        0.15418
   3666.00        0.14473
   3667.00        0.13522
   3668.00        0.12536
   3669.00        0.11480
   3670.00        0.10322
   3671.00        0.09042
   3672.00        0.07638
   3673.00        0.06124
   3674.00        0.04533
   3675.00        0.02916
   3676.00        0.01330
   3677.00       -0.00166
   3678.00       -0.01509
   3679.00       -0.02659
   3680.00       -0.03581
   3681.00       -0.04266
   3682.00       -0.04712
   3683.00       -0.04945
   3684.00       -0.05008
   3685.00       -0.04947
   3686.00       -0.04821
   3687.00       -0.04685
   3688.00       -0.04586
   3689.00       -0.04561
   3690.00       -0.04629
   3691.00       -0.04791
   3692.00       -0.05037
   3693.00       -0.05342
   3694.00       -0.05672
   3695.00       -0.05991
   3696.00       -0.06266
   3697.00       -0.06471
   3698.00       -0.06590
   3699.00       -0.06625
   3700.00       -0.06589
   3701.00       -0.06513
   3702.00       -0.06442
   3703.00       -0.06425
   3704.00       -0.06512
   3705.00       -0.06755
   3706.00       -0.07181
   3707.00       -0.07815
   3708.00       -0.08647
   3709.00       -0.09657
   3710.00       -0.10802
   3711.00       -0.12025
   3712.00       -0.13261
   3713.00       -0.14447
   3714.00       -0.15520
   3715.00       -0.16433
   3716.00       -0.17155
   3717.00       -0.17675
   3718.00       -0.18008
   3719.00       -0.18175
   3720.00       -0.18229
   3721.00       -0.18219
   3722.00       -0.18206
   3723.00       -0.18243
   3724.00       -0.18371
   3725.00       -0.18623
   3726.00       -0.19010
   3727.00       -0.19532
   3728.00       -0.20170
   3729.00       -0.20901
   3730.00       -0.21689
   3731.00       -0.22495
   3732.00       -0.23282
   3733.00       -0.24019
   3734.00       -0.24680
   3735.00       -0.25257
   3736.00       -0.25755
   3737.00       -0.26199
   3738.00       -0.26623
   3739.00       -0.27075
   3740.00       -0.27598
   3741.00       -0.28226
   3742.00       -0.28984
   3743.00       -0.29869
   3744.00       -0.30865
   3745.00       -0.31934
   3746.00       -0.33031
   3747.00       -0.34102
   3748.00       -0.35105
   3749.00       -0.36007
   3750.00       -0.36797
   3751.00       -0.37478
   3752.00       -0.38072
   3753.00       -0.38616
   3754.00       -0.39151
   3755.00       -0.39721
   3756.00       -0.40359
   3757.00       -0.41086
   3758.00       -0.41906
   3759.00       -0.42807
   3760.00       -0.43759
   3761.00       -0.44725
   3762.00       -0.45668
   3763.00       -0.46547
   3764.00       -0.47347
   3765.00       -0.48097
   3766.00       -0.48787
   3767.00       -0.49406
   3768.00       -0.49845
   3769.00       -0.49867
   3770.00       -0.49837
   3771.00       -0.49777
   3772.00       -0.49690
   3773.00       -0.49567
   3774.00       -0.49385
   3775.00       -0.49130
   3776.00       -0.48794
   3777.00       -0.48385
   3778.00       -0.47927
   3779.00       -0.47451
   3780.00       -0.46997
   3781.00       -0.46610
   3782.00       -0.46331
   3783.00       -0.46197
   3784.00       -0.46236
   3785.00       -0.46472
   3786.00       -0.46903
   3787.00       -0.47510
   3788.00       -0.48260
   3789.00       -0.49101
   3790.00       -0.49980
   3791.00       -0.50846
   3792.00       -0.51654
   3793.00       -0.52364
   3794.00       -0.52931
   3795.00       -0.53302
   3796.00       -0.53419
   3797.00       -0.53229
   3798.00       -0.52705
   3799.00       -0.51853
   3800.00       -0.50704
   3801.00       -0.49326
   3802.00       -0.47806
   3803.00       -0.46232
   3804.00       -0.44694
   3805.00       -0.43272
   3806.00       -0.42003
   3807.00       -0.40894
   3808.00       -0.39907
   3809.00       -0.38994
   3810.00       -0.38086
   3811.00       -0.37119
   3812.00       -0.36041
   3813.00       -0.34812
   3814.00       -0.33409
   3815.00       -0.31839
   3816.00       -0.30124
   3817.00       -0.28314
   3818.00       -0.26473
   3819.00       -0.24676
   3820.00       -0.22998
   3821.00       -0.21492
   3822.00       -0.20198
   3823.00       -0.19110
   3824.00       -0.18184
   3825.00       -0.17358
   3826.00       -0.16543
   3827.00       -0.15652
   3828.00       -0.14611
   3829.00       -0.13360
   3830.00       -0.11875
   3831.00       -0.10139
   3832.00       -0.08176
   3833.00       -0.06020
   3834.00       -0.03732
   3835.00       -0.01366
   3836.00        0.01019
   3837.00        0.03355
   3838.00        0.05601
   3839.00        0.07713
   3840.00        0.09671
   3841.00        0.11482
   3842.00        0.13152
   3843.00        0.14706
   3844.00        0.16174
   3845.00        0.17583
   3846.00        0.18954
   3847.00        0.20299
   3848.00        0.21622
   3849.00        0.22922
   3850.00        0.24198
   3851.00        0.25449
   3852.00        0.26675
   3853.00        0.27883
   3854.00        0.29075
   3855.00        0.30258
   3856.00        0.31422
   3857.00        0.32563
   3858.00        0.33668
   3859.00        0.34726
   3860.00        0.35731
   3861.00        0.36685
   3862.00        0.37598
   3863.00        0.38489
   3864.00        0.39378
   3865.00        0.40288
   3866.00        0.41232
   3867.00        0.42218
   3868.00        0.43236
   3869.00        0.44264
   3870.00        0.45271
   3871.00        0.46220
   3872.00        0.47066
   3873.00        0.47763
   3874.00        0.48278
   3875.00        0.48575
   3876.00        0.48645
   3877.00        0.48482
   3878.00        0.48111
   3879.00        0.47563
   3880.00        0.46892
   3881.00        0.46159
   3882.00        0.45423
   3883.00        0.44744
   3884.00        0.44158
   3885.00        0.43694
   3886.00        0.43347
   3887.00        0.43106
   3888.00        0.42935
   3889.00        0.42795
   3890.00        0.42647
   3891.00        0.42451
   3892.00        0.42184
   3893.00        0.41830
   3894.00        0.41392
   3895.00        0.40877
   3896.00        0.40308
   3897.00        0.39706
   3898.00        0.39096
   3899.00        0.38499
   3900.00        0.37928
   3901.00        0.37393
   3902.00        0.36898
   3903.00        0.36432
   3904.00        0.35984
   3905.00        0.35532
   3906.00        0.35054
   3907.00        0.34529
   3908.00        0.33940
   3909.00        0.33282
   3910.00        0.32557
   3911.00        0.31780
   3912.00        0.30976
   3913.00        0.30174
   3914.00        0.29408
   3915.00        0.28704
   3916.00        0.28089
   3917.00        0.27572
   3918.00        0.27157
   3919.00        0.26842
   3920.00        0.26621
   3921.00        0.26484
   3922.00        0.26420
   3923.00        0.26421
   3924.00        0.26473
   3925.00        0.26560
   3926.00        0.26661
   3927.00        0.26750
   3928.00        0.26799
   3929.00        0.26784
   3930.00        0.26682
   3931.00        0.26488
   3932.00        0.26198
   3933.00        0.25827
   3934.00        0.25390
   3935.00        0.24911
   3936.00        0.24411
   3937.00        0.23907
   3938.00        0.23416
   3939.00        0.22946
   3940.00        0.22501
   3941.00        0.22079
   3942.00        0.21676
   3943.00        0.21284
   3944.00        0.20892
   3945.00        0.20491
   3946.00        0.20074
   3947.00        0.19638
   3948.00        0.19182
   3949.00        0.18709
   3950.00        0.18221
   3951.00        0.17718
   3952.00        0.17196
   3953.00        0.16646
   3954.00        0.16053
   3955.00        0.15405
   3956.00        0.14684
   3957.00        0.13882
   3958.00        0.12990
   3959.00        0.12017
   3960.00        0.10972
   3961.00        0.09872
   3962.00        0.08740
   3963.00        0.07593
   3964.00        0.06451
   3965.00        0.05324
   3966.00        0.04210
   3967.00        0.03104
   3968.00        0.01997
   3969.00        0.00872
   3970.00       -0.00288
   3971.00       -0.01500
   3972.00       -0.02773
   3973.00       -0.04110
   3974.00       -0.05503
   3975.00       -0.06934
   3976.00       -0.08378
   3977.00       -0.09807
   3978.00       -0.11185
   3979.00       -0.12481
   3980.00       -0.13666
   3981.00       -0.14716
   3982.00       -0.15618
   3983.00       -0.16372
   3984.00       -0.16996
   3985.00       -0.17519
   3986.00       -0.17989
   3987.00       -0.18460
   3988.00       -0.18996
   3989.00       -0.19649
   3990.00       -0.20470
   3991.00       -0.21483
   3992.00       -0.22701
   3993.00       -0.24105
   3994.00       -0.25664
   3995.00       -0.27325
   3996.00       -0.29033
   3997.00       -0.30723
   3998.00       -0.32328
   3999.00       -0.33798
   4000.00       -0.35093
   4001.00       -0.36195
   4002.00       -0.37104
   4003.00       -0.37850
   4004.00       -0.38484
   4005.00       -0.39075
   4006.00       -0.39698
   4007.00       -0.40429
   4008.00       -0.41323
   4009.00       -0.42406
   4010.00       -0.43617
   4011.00       -0.44928
   4012.00       -0.46310
   4013.00       -0.47583
   4014.00       -0.48741
   4015.00       -0.49917
   4016.00       -0.51093
   4017.00       -0.52252
   4018.00       -0.53381
   4019.00       -0.54485
   4020.00       -0.55575
   4021.00       -0.56647
   4022.00       -0.57673
   4023.00       -0.58600
   4024.00       -0.59363
   4025.00       -0.59908
   4026.00       -0.60209
   4027.00       -0.60273
   4028.00       -0.60149
   4029.00       -0.59914
   4030.00       -0.59664
   4031.00       -0.59498
   4032.00       -0.59503
   4033.00       -0.59738
   4034.00       -0.60241
   4035.00       -0.61000
   4036.00       -0.61980
   4037.00       -0.63115
   4038.00       -0.64321
   4039.00       -0.65511
   4040.00       -0.66602
   4041.00       -0.67531
   4042.00       -0.68247
   4043.00       -0.68733
   4044.00       -0.68986
   4045.00       -0.69027
   4046.00       -0.68893
   4047.00       -0.68636
   4048.00       -0.68318
   4049.00       -0.68010
   4050.00       -0.67783
   4051.00       -0.67704
   4052.00       -0.67829
   4053.00       -0.68180
   4054.00       -0.68765
   4055.00       -0.69540
   4056.00       -0.70441
   4057.00       -0.71374
   4058.00       -0.72241
   4059.00       -0.72957
   4060.00       -0.73442
   4061.00       -0.73664
   4062.00       -0.73610
   4063.00       -0.73314
   4064.00       -0.72826
   4065.00       -0.72225
   4066.00       -0.71594
   4067.00       -0.71015
   4068.00       -0.70564
   4069.00       -0.70299
   4070.00       -0.70250
   4071.00       -0.70436
   4072.00       -0.70838
   4073.00       -0.71416
   4074.00       -0.72107
   4075.00       -0.72839
   4076.00       -0.73541
   4077.00       -0.74151
   4078.00       -0.74632
   4079.00       -0.74973
   4080.00       -0.75192
   4081.00       -0.75325
   4082.00       -0.75406
   4083.00       -0.75466
   4084.00       -0.75512
   4085.00       -0.75529
   4086.00       -0.75484
   4087.00       -0.75334
   4088.00       -0.75047
   4089.00       -0.74609
   4090.00       -0.74039
   4091.00       -0.73372
   4092.00       -0.72672
   4093.00       -0.72012
   4094.00       -0.71454
   4095.00       -0.71043
   4096.00       -0.70800
   4097.00       -0.70702
   4098.00       -0.70707
   4099.00       -0.70733
   4100.00       -0.70685
   4101.00       -0.70454
   4102.00       -0.69944
   4103.00       -0.69087
   4104.00       -0.67805
   4105.00       -0.66090
   4106.00       -0.63976
   4107.00       -0.61502
   4108.00       -0.58762
   4109.00       -0.55854
   4110.00       -0.52869
   4111.00       -0.49850
   4112.00       -0.46846
   4113.00       -0.43877
   4114.00       -0.40993
   4115.00       -0.38215
   4116.00       -0.35520
   4117.00       -0.32900
   4118.00       -0.30322
   4119.00       -0.27781
   4120.00       -0.25276
   4121.00       -0.22837
   4122.00       -0.20532
   4123.00       -0.18415
   4124.00       -0.16547
   4125.00       -0.14948
   4126.00       -0.13599
   4127.00       -0.12448
   4128.00       -0.11442
   4129.00       -0.10524
   4130.00       -0.09648
   4131.00       -0.08784
   4132.00       -0.07932
   4133.00       -0.07104
   4134.00       -0.06330
   4135.00       -0.05649
   4136.00       -0.05080
   4137.00       -0.04640
   4138.00       -0.04318
   4139.00       -0.04088
   4140.00       -0.03903
   4141.00       -0.03709
   4142.00       -0.03447
   4143.00       -0.03069
   4144.00       -0.02527
   4145.00       -0.01803
   4146.00       -0.00879
   4147.00        0.00217
   4148.00        0.01473
   4149.00        0.02865
   4150.00        0.04357
   4151.00        0.05921
   4152.00        0.07523
   4153.00        0.09131
   4154.00        0.10709
   4155.00        0.12243
   4156.00        0.13705
   4157.00        0.15062
   4158.00        0.16290
   4159.00        0.17335
   4160.00        0.18158
   4161.00        0.18701
   4162.00        0.18930
   4163.00        0.18806
   4164.00        0.18339
   4165.00        0.17553
   4166.00        0.16505
   4167.00        0.15287
   4168.00        0.13977
   4169.00        0.12676
   4170.00        0.11461
   4171.00        0.10392
   4172.00        0.09497
   4173.00        0.08791
   4174.00        0.08253
   4175.00        0.07842
   4176.00        0.07521
   4177.00        0.07243
   4178.00        0.06978
   4179.00        0.06707
   4180.00        0.06443
   4181.00        0.06222
   4182.00        0.06097
   4183.00        0.06133
   4184.00        0.06382
   4185.00        0.06890
   4186.00        0.07665
   4187.00        0.08700
   4188.00        0.09947
   4189.00        0.11349
   4190.00        0.12825
   4191.00        0.14321
   4192.00        0.15776
   4193.00        0.17167
   4194.00        0.18487
   4195.00        0.19762
   4196.00        0.21020
   4197.00        0.22314
   4198.00        0.23681
   4199.00        0.25158
   4200.00        0.26764
   4201.00        0.28488
   4202.00        0.30312
   4203.00        0.32182
   4204.00        0.34030
   4205.00        0.35777
   4206.00        0.37353
   4207.00        0.38662
   4208.00        0.39658
   4209.00        0.40286
   4210.00        0.40526
   4211.00        0.40393
   4212.00        0.39896
   4213.00        0.39085
   4214.00        0.38013
   4215.00        0.36735
   4216.00        0.35305
   4217.00        0.33772
   4218.00        0.32177
   4219.00        0.30550
   4220.00        0.28900
   4221.00        0.27241
   4222.00        0.25567
   4223.00        0.23883
   4224.00        0.22199
   4225.00        0.20528
   4226.00        0.18899
   4227.00        0.17345
   4228.00        0.15924
   4229.00        0.14680
   4230.00        0.13662
   4231.00        0.12911
   4232.00        0.12456
   4233.00        0.12289
   4234.00        0.12397
   4235.00        0.12720
   4236.00        0.13193
   4237.00        0.13729
   4238.00        0.14234
   4239.00        0.14624
   4240.00        0.14828
   4241.00        0.14804
   4242.00        0.14523
   4243.00        0.14001
   4244.00        0.13269
   4245.00        0.12373
   4246.00        0.11368
   4247.00        0.10299
   4248.00        0.09198
   4249.00        0.08086
   4250.00        0.06955
   4251.00        0.05785
   4252.00        0.04538
   4253.00        0.03182
   4254.00        0.01695
   4255.00        0.00077
   4256.00       -0.01638
   4257.00       -0.03418
   4258.00       -0.05188
   4259.00       -0.06880
   4260.00       -0.08433
   4261.00       -0.09776
   4262.00       -0.10877
   4263.00       -0.11702
   4264.00       -0.12253
   4265.00       -0.12562
   4266.00       -0.12674
   4267.00       -0.12670
   4268.00       -0.12633
   4269.00       -0.12655
   4270.00       -0.12819
   4271.00       -0.13181
   4272.00       -0.13778
   4273.00       -0.14606
   4274.00       -0.15630
   4275.00       -0.16785
   4276.00       -0.17986
   4277.00       -0.19142
   4278.00       -0.20165
   4279.00       -0.20976
   4280.00       -0.21519
   4281.00       -0.21750
   4282.00       -0.21677
   4283.00       -0.21323
   4284.00       -0.20754
   4285.00       -0.20061
   4286.00       -0.19354
   4287.00       -0.18742
   4288.00       -0.18332
   4289.00       -0.18197
   4290.00       -0.18365
   4291.00       -0.18850
   4292.00       -0.19600
   4293.00       -0.20548
   4294.00       -0.21603
   4295.00       -0.22677
   4296.00       -0.23683
   4297.00       -0.24560
   4298.00       -0.25267
   4299.00       -0.25783
   4300.00       -0.26116
   4301.00       -0.26294
   4302.00       -0.26359
   4303.00       -0.26373
   4304.00       -0.26403
   4305.00       -0.26522
   4306.00       -0.26802
   4307.00       -0.27298
   4308.00       -0.28063
   4309.00       -0.29118
   4310.00       -0.30463
   4311.00       -0.32098
   4312.00       -0.33981
   4313.00       -0.36059
   4314.00       -0.38278
   4315.00       -0.40558
   4316.00       -0.42841
   4317.00       -0.45064
   4318.00       -0.47163
   4319.00       -0.49123
   4320.00       -0.50442
   4321.00       -0.51577
   4322.00       -0.52669
   4323.00       -0.53778
   4324.00       -0.54942
   4325.00       -0.56164
   4326.00       -0.57402
   4327.00       -0.58582
   4328.00       -0.59609
   4329.00       -0.60388
   4330.00       -0.60868
   4331.00       -0.61021
   4332.00       -0.60879
   4333.00       -0.60509
   4334.00       -0.60004
   4335.00       -0.59472
   4336.00       -0.59025
   4337.00       -0.58760
   4338.00       -0.58753
   4339.00       -0.59053
   4340.00       -0.59673
   4341.00       -0.60603
   4342.00       -0.61777
   4343.00       -0.63115
   4344.00       -0.64515
   4345.00       -0.65859
   4346.00       -0.67039
   4347.00       -0.67971
   4348.00       -0.68590
   4349.00       -0.68876
   4350.00       -0.68833
   4351.00       -0.68519
   4352.00       -0.67998
   4353.00       -0.67367
   4354.00       -0.66720
   4355.00       -0.66137
   4356.00       -0.65679
   4357.00       -0.65377
   4358.00       -0.65228
   4359.00       -0.65184
   4360.00       -0.65174
   4361.00       -0.65105
   4362.00       -0.64888
   4363.00       -0.64440
   4364.00       -0.63713
   4365.00       -0.62690
   4366.00       -0.61393
   4367.00       -0.59866
   4368.00       -0.58184
   4369.00       -0.56423
   4370.00       -0.54672
   4371.00       -0.53003
   4372.00       -0.51471
   4373.00       -0.50108
   4374.00       -0.48909
   4375.00       -0.47870
   4376.00       -0.46941
   4377.00       -0.46062
   4378.00       -0.45188
   4379.00       -0.44283
   4380.00       -0.43319
   4381.00       -0.42286
   4382.00       -0.41197
   4383.00       -0.40092
   4384.00       -0.39013
   4385.00       -0.38023
   4386.00       -0.37164
   4387.00       -0.36469
   4388.00       -0.35947
   4389.00       -0.35576
   4390.00       -0.35319
   4391.00       -0.35120
   4392.00       -0.34922
   4393.00       -0.34670
   4394.00       -0.34341
   4395.00       -0.33935
   4396.00       -0.33482
   4397.00       -0.33028
   4398.00       -0.32633
   4399.00       -0.32346
   4400.00       -0.32198
   4401.00       -0.32201
   4402.00       -0.32323
   4403.00       -0.32509
   4404.00       -0.32688
   4405.00       -0.32788
   4406.00       -0.32746
   4407.00       -0.32532
   4408.00       -0.32139
   4409.00       -0.31596
   4410.00       -0.30957
   4411.00       -0.30277
   4412.00       -0.29617
   4413.00       -0.29014
   4414.00       -0.28484
   4415.00       -0.28025
   4416.00       -0.27612
   4417.00       -0.27203
   4418.00       -0.26756
   4419.00       -0.26236
   4420.00       -0.25620
   4421.00       -0.24905
   4422.00       -0.24110
   4423.00       -0.23274
   4424.00       -0.22442
   4425.00       -0.21659
   4426.00       -0.20963
   4427.00       -0.20382
   4428.00       -0.19914
   4429.00       -0.19543
   4430.00       -0.19234
   4431.00       -0.18948
   4432.00       -0.18648
   4433.00       -0.18311
   4434.00       -0.17927
   4435.00       -0.17508
   4436.00       -0.17077
   4437.00       -0.16666
   4438.00       -0.16304
   4439.00       -0.16017
   4440.00       -0.15813
   4441.00       -0.15684
   4442.00       -0.15605
   4443.00       -0.15540
   4444.00       -0.15444
   4445.00       -0.15273
   4446.00       -0.14987
   4447.00       -0.14572
   4448.00       -0.14014
   4449.00       -0.13333
   4450.00       -0.12562
   4451.00       -0.11749
   4452.00       -0.10944
   4453.00       -0.10191
   4454.00       -0.09523
   4455.00       -0.08954
   4456.00       -0.08474
   4457.00       -0.08056
   4458.00       -0.07660
   4459.00       -0.07231
   4460.00       -0.06722
   4461.00       -0.06090
   4462.00       -0.05306
   4463.00       -0.04364
   4464.00       -0.03262
   4465.00       -0.02030
   4466.00       -0.00692
   4467.00        0.00705
   4468.00        0.02129
   4469.00        0.03551
   4470.00        0.04942
   4471.00        0.06290
   4472.00        0.07583
   4473.00        0.08822
   4474.00        0.10001
   4475.00        0.11121
   4476.00        0.12181
   4477.00        0.13175
   4478.00        0.14086
   4479.00        0.14893
   4480.00        0.15573
   4481.00        0.16100
   4482.00        0.16436
   4483.00        0.16558
   4484.00        0.16432
   4485.00        0.16035
   4486.00        0.15341
   4487.00        0.14349
   4488.00        0.13080
   4489.00        0.11574
   4490.00        0.09885
   4491.00        0.08086
   4492.00        0.06260
   4493.00        0.04479
   4494.00        0.02803
   4495.00        0.01266
   4496.00       -0.00094
   4497.00       -0.01272
   4498.00       -0.02286
   4499.00       -0.03137
   4500.00       -0.03851
   4501.00       -0.04437
   4502.00       -0.04900
   4503.00       -0.05230
   4504.00       -0.05411
   4505.00       -0.05433
   4506.00       -0.05280
   4507.00       -0.04947
   4508.00       -0.04440
   4509.00       -0.03781
   4510.00       -0.03004
   4511.00       -0.02161
   4512.00       -0.01309
   4513.00       -0.00514
   4514.00        0.00162
   4515.00        0.00656
   4516.00        0.00925
   4517.00        0.00952
   4518.00        0.00719
   4519.00        0.00246
   4520.00       -0.00424
   4521.00       -0.01256
   4522.00       -0.02186
   4523.00       -0.03161
   4524.00       -0.04135
   4525.00       -0.05075
   4526.00       -0.05958
   4527.00       -0.06784
   4528.00       -0.07568
   4529.00       -0.08340
   4530.00       -0.09134
   4531.00       -0.09976
   4532.00       -0.10891
   4533.00       -0.11875
   4534.00       -0.12903
   4535.00       -0.13926
   4536.00       -0.14880
   4537.00       -0.15700
   4538.00       -0.16309
   4539.00       -0.16663
   4540.00       -0.16714
   4541.00       -0.16461
   4542.00       -0.15900
   4543.00       -0.15072
   4544.00       -0.14018
   4545.00       -0.12801
   4546.00       -0.11489
   4547.00       -0.10154
   4548.00       -0.08869
   4549.00       -0.07705
   4550.00       -0.06708
   4551.00       -0.05926
   4552.00       -0.05365
   4553.00       -0.05036
   4554.00       -0.04919
   4555.00       -0.04988
   4556.00       -0.05209
   4557.00       -0.05545
   4558.00       -0.05962
   4559.00       -0.06428
   4560.00       -0.06907
   4561.00       -0.07376
   4562.00       -0.07809
   4563.00       -0.08184
   4564.00       -0.08496
   4565.00       -0.08743
   4566.00       -0.08941
   4567.00       -0.09119
   4568.00       -0.09314
   4569.00       -0.09570
   4570.00       -0.09933
   4571.00       -0.10432
   4572.00       -0.11088
   4573.00       -0.11897
   4574.00       -0.12843
   4575.00       -0.13886
   4576.00       -0.14980
   4577.00       -0.16072
   4578.00       -0.17113
   4579.00       -0.18066
   4580.00       -0.18896
   4581.00       -0.19590
   4582.00       -0.20146
   4583.00       -0.20588
   4584.00       -0.20943
   4585.00       -0.21251
   4586.00       -0.21555
   4587.00       -0.21888
   4588.00       -0.22280
   4589.00       -0.22742
   4590.00       -0.23274
   4591.00       -0.23860
   4592.00       -0.24474
   4593.00       -0.25084
   4594.00       -0.25661
   4595.00       -0.26179
   4596.00       -0.26616
   4597.00       -0.26964
   4598.00       -0.27222
   4599.00       -0.27403
   4600.00       -0.27525
   4601.00       -0.27615
   4602.00       -0.27699
   4603.00       -0.27804
   4604.00       -0.27951
   4605.00       -0.28150
   4606.00       -0.28406
   4607.00       -0.28710
   4608.00       -0.29046
   4609.00       -0.29393
   4610.00       -0.29723
   4611.00       -0.30010
   4612.00       -0.30233
   4613.00       -0.30375
   4614.00       -0.30432
   4615.00       -0.30404
   4616.00       -0.30303
   4617.00       -0.30147
   4618.00       -0.29961
   4619.00       -0.29769
   4620.00       -0.29598
   4621.00       -0.29466
   4622.00       -0.29389
   4623.00       -0.29367
   4624.00       -0.29398
   4625.00       -0.29462
   4626.00       -0.29536
   4627.00       -0.29593
   4628.00       -0.29605
   4629.00       -0.29547
   4630.00       -0.29405
   4631.00       -0.29178
   4632.00       -0.28869
   4633.00       -0.28494
   4634.00       -0.28077
   4635.00       -0.27643
   4636.00       -0.27212
   4637.00       -0.26803
   4638.00       -0.26423
   4639.00       -0.26072
   4640.00       -0.25747
   4641.00       -0.25438
   4642.00       -0.25135
   4643.00       -0.24834
   4644.00       -0.24532
   4645.00       -0.24235
   4646.00       -0.23949
   4647.00       -0.23686
   4648.00       -0.23457
   4649.00       -0.23275
   4650.00       -0.23148
   4651.00       -0.23085
   4652.00       -0.23087
   4653.00       -0.23156
   4654.00       -0.23289
   4655.00       -0.23483
   4656.00       -0.23727
   4657.00       -0.24011
   4658.00       -0.24321
   4659.00       -0.24642
   4660.00       -0.24962
   4661.00       -0.25271
   4662.00       -0.25565
   4663.00       -0.25843
   4664.00       -0.26113
   4665.00       -0.26383
   4666.00       -0.26665
   4667.00       -0.26966
   4668.00       -0.27292
   4669.00       -0.27646
   4670.00       -0.28026
   4671.00       -0.28423
   4672.00       -0.28832
   4673.00       -0.29243
   4674.00       -0.29649
   4675.00       -0.30044
   4676.00       -0.30423
   4677.00       -0.30780
   4678.00       -0.31110
   4679.00       -0.31409
   4680.00       -0.31675
   4681.00       -0.31904
   4682.00       -0.32094
   4683.00       -0.32247
   4684.00       -0.32362
   4685.00       -0.32442
   4686.00       -0.32488
   4687.00       -0.32501
   4688.00       -0.32482
   4689.00       -0.32434
   4690.00       -0.32359
   4691.00       -0.32257
   4692.00       -0.32133
   4693.00       -0.31989
   4694.00       -0.31830
   4695.00       -0.31662
   4696.00       -0.31491
   4697.00       -0.31325
   4698.00       -0.31171
   4699.00       -0.31037
   4700.00       -0.30929
   4701.00       -0.30850
   4702.00       -0.30799
   4703.00       -0.30771
   4704.00       -0.30754
   4705.00       -0.30735
   4706.00       -0.30695
   4707.00       -0.30619
   4708.00       -0.30493
   4709.00       -0.30305
   4710.00       -0.30051
   4711.00       -0.29732
   4712.00       -0.29350
   4713.00       -0.28909
   4714.00       -0.28416
   4715.00       -0.27871
   4716.00       -0.27276
   4717.00       -0.26628
   4718.00       -0.25920
   4719.00       -0.25143
   4720.00       -0.24285
   4721.00       -0.23343
   4722.00       -0.22309
   4723.00       -0.21185
   4724.00       -0.19974
   4725.00       -0.18687
   4726.00       -0.17335
   4727.00       -0.15947
   4728.00       -0.14544
   4729.00       -0.13159
   4730.00       -0.11815
   4731.00       -0.10529
   4732.00       -0.09330
   4733.00       -0.08225
   4734.00       -0.07227
   4735.00       -0.06337
   4736.00       -0.05553
   4737.00       -0.04863
   4738.00       -0.04262
   4739.00       -0.03739
   4740.00       -0.03282
   4741.00       -0.02878
   4742.00       -0.02516
   4743.00       -0.02185
   4744.00       -0.01871
   4745.00       -0.01566
   4746.00       -0.01257
   4747.00       -0.00936
   4748.00       -0.00592
   4749.00       -0.00219
   4750.00        0.00188
   4751.00        0.00634
   4752.00        0.01118
   4753.00        0.01638
   4754.00        0.02191
   4755.00        0.02766
   4756.00        0.03355
   4757.00        0.03948
   4758.00        0.04538
   4759.00        0.05118
   4760.00        0.05680
   4761.00        0.06224
   4762.00        0.06747
   4763.00        0.07250
   4764.00        0.07734
   4765.00        0.08198
   4766.00        0.08642
   4767.00        0.09065
   4768.00        0.09464
   4769.00        0.09834
   4770.00        0.10170
   4771.00        0.10472
   4772.00        0.10736
   4773.00        0.10966
   4774.00        0.11169
   4775.00        0.11355
   4776.00        0.11536
   4777.00        0.11727
   4778.00        0.11942
   4779.00        0.12195
   4780.00        0.12500
   4781.00        0.12866
   4782.00        0.13300
   4783.00        0.13805
   4784.00        0.14387
   4785.00        0.15043
   4786.00        0.15774
   4787.00        0.16573
   4788.00        0.17440
   4789.00        0.18367
   4790.00        0.19351
   4791.00        0.20377
   4792.00        0.21439
   4793.00        0.22518
   4794.00        0.23601
   4795.00        0.24659
   4796.00        0.25669
   4797.00        0.26603
   4798.00        0.27428
   4799.00        0.28120
   4800.00        0.28657
   4801.00        0.29023
   4802.00        0.29208
   4803.00        0.29212
   4804.00        0.29047
   4805.00        0.28732
   4806.00        0.28285
   4807.00        0.27742
   4808.00        0.27131
   4809.00        0.26487
   4810.00        0.25841
   4811.00        0.25221
   4812.00        0.24655
   4813.00        0.24164
   4814.00        0.23767
   4815.00        0.23471
   4816.00        0.23287
   4817.00        0.23213
   4818.00        0.23248
   4819.00        0.23382
   4820.00        0.23608
   4821.00        0.23909
   4822.00        0.24269
   4823.00        0.24670
   4824.00        0.25091
   4825.00        0.25514
   4826.00        0.25921
   4827.00        0.26295
   4828.00        0.26615
   4829.00        0.26860
   4830.00        0.27014
   4831.00        0.27057
   4832.00        0.26980
   4833.00        0.26783
   4834.00        0.26462
   4835.00        0.26031
   4836.00        0.25500
   4837.00        0.24890
   4838.00        0.24227
   4839.00        0.23530
   4840.00        0.22818
   4841.00        0.22103
   4842.00        0.21397
   4843.00        0.20704
   4844.00        0.20021
   4845.00        0.19354
   4846.00        0.18705
   4847.00        0.18077
   4848.00        0.17473
   4849.00        0.16904
   4850.00        0.16377
   4851.00        0.15900
   4852.00        0.15477
   4853.00        0.15106
   4854.00        0.14777
   4855.00        0.14475
   4856.00        0.14180
   4857.00        0.13871
   4858.00        0.13527
   4859.00        0.13136
   4860.00        0.12692
   4861.00        0.12202
   4862.00        0.11686
   4863.00        0.11172
   4864.00        0.10700
   4865.00        0.10308
   4866.00        0.10029
   4867.00        0.09883
   4868.00        0.09872
   4869.00        0.09971
   4870.00        0.10140
   4871.00        0.10319
   4872.00        0.10442
   4873.00        0.10447
   4874.00        0.10290
   4875.00        0.09944
   4876.00        0.09425
   4877.00        0.08774
   4878.00        0.08057
   4879.00        0.07362
   4880.00        0.06785
   4881.00        0.06402
   4882.00        0.06279
   4883.00        0.06434
   4884.00        0.06866
   4885.00        0.07520
   4886.00        0.08321
   4887.00        0.09163
   4888.00        0.09953
   4889.00        0.10589
   4890.00        0.11009
   4891.00        0.11185
   4892.00        0.11114
   4893.00        0.10845
   4894.00        0.10437
   4895.00        0.09969
   4896.00        0.09518
   4897.00        0.09142
   4898.00        0.08882
   4899.00        0.08746
   4900.00        0.08715
   4901.00        0.08751
   4902.00        0.08797
   4903.00        0.08793
   4904.00        0.08689
   4905.00        0.08440
   4906.00        0.08025
   4907.00        0.07442
   4908.00        0.06700
   4909.00        0.05825
   4910.00        0.04853
   4911.00        0.03814
   4912.00        0.02739
   4913.00        0.01648
   4914.00        0.00555
   4915.00       -0.00539
   4916.00       -0.01628
   4917.00       -0.02713
   4918.00       -0.03786
   4919.00       -0.04842
   4920.00       -0.05865
   4921.00       -0.06833
   4922.00       -0.07720
   4923.00       -0.08513
   4924.00       -0.09186
   4925.00       -0.09740
   4926.00       -0.10173
   4927.00       -0.10498
   4928.00       -0.10742
   4929.00       -0.10930
   4930.00       -0.11093
   4931.00       -0.11260
   4932.00       -0.11451
   4933.00       -0.11682
   4934.00       -0.11954
   4935.00       -0.12264
   4936.00       -0.12596
   4937.00       -0.12932
   4938.00       -0.13251
   4939.00       -0.13538
   4940.00       -0.13782
   4941.00       -0.13980
   4942.00       -0.14140
   4943.00       -0.14276
   4944.00       -0.14408
   4945.00       -0.14560
   4946.00       -0.14754
   4947.00       -0.15003
   4948.00       -0.15315
   4949.00       -0.15685
   4950.00       -0.16097
   4951.00       -0.16526
   4952.00       -0.16938
   4953.00       -0.17300
   4954.00       -0.17576
   4955.00       -0.17741
   4956.00       -0.17770
   4957.00       -0.17659
   4958.00       -0.17409
   4959.00       -0.17038
   4960.00       -0.16566
   4961.00       -0.16025
   4962.00       -0.15443
   4963.00       -0.14846
   4964.00       -0.14256
   4965.00       -0.13683
   4966.00       -0.13140
   4967.00       -0.12630
   4968.00       -0.12157
   4969.00       -0.11720
   4970.00       -0.11325
   4971.00       -0.10969
   4972.00       -0.10654
   4973.00       -0.10374
   4974.00       -0.10127
   4975.00       -0.09899
   4976.00       -0.09683
   4977.00       -0.09468
   4978.00       -0.09245
   4979.00       -0.09009
   4980.00       -0.08755
   4981.00       -0.08484
   4982.00       -0.08192
   4983.00       -0.07877
   4984.00       -0.07535
   4985.00       -0.07159
   4986.00       -0.06740
   4987.00       -0.06264
   4988.00       -0.05716
   4989.00       -0.05076
   4990.00       -0.04324
   4991.00       -0.03450
   4992.00       -0.02434
   4993.00       -0.01276
   4994.00        0.00024
   4995.00        0.01460
   4996.00        0.03016
   4997.00        0.04665
   4998.00        0.06383
   4999.00        0.08135
   5000.00        0.09890
   5001.00        0.11616
   5002.00        0.13276
   5003.00        0.14849
   5004.00        0.16297
   5005.00        0.17607
   5006.00        0.18759
   5007.00        0.19727
   5008.00        0.20501
   5009.00        0.21065
   5010.00        0.21412
   5011.00        0.21543
   5012.00        0.21468
   5013.00        0.21206
   5014.00        0.20788
   5015.00        0.20252
   5016.00        0.19644
   5017.00        0.19009
   5018.00        0.18388
   5019.00        0.17822
   5020.00        0.17335
   5021.00        0.16954
   5022.00        0.16684
   5023.00        0.16535
   5024.00        0.16507
   5025.00        0.16603
   5026.00        0.16824
   5027.00        0.17178
   5028.00        0.17668
   5029.00        0.18304
   5030.00        0.19081
   5031.00        0.19990
   5032.00        0.21007
   5033.00        0.22104
   5034.00        0.23236
   5035.00        0.24364
   5036.00        0.25438
   5037.00        0.26426
   5038.00        0.27292
   5039.00        0.28026
   5040.00        0.28617
   5041.00        0.29063
   5042.00        0.29376
   5043.00        0.29569
   5044.00        0.29662
   5045.00        0.29677
   5046.00        0.29636
   5047.00        0.29566
   5048.00        0.29492
   5049.00        0.29439
   5050.00        0.29432
   5051.00        0.29490
   5052.00        0.29631
   5053.00        0.29868
   5054.00        0.30203
   5055.00        0.30642
   5056.00        0.31176
   5057.00        0.31797
   5058.00        0.32489
   5059.00        0.33239
   5060.00        0.34030
   5061.00        0.34851
   5062.00        0.35696
   5063.00        0.36557
   5064.00        0.37436
   5065.00        0.38335
   5066.00        0.39262
   5067.00        0.40222
   5068.00        0.41214
   5069.00        0.42230
   5070.00        0.43256
   5071.00        0.44274
   5072.00        0.45255
   5073.00        0.46163
   5074.00        0.46979
   5075.00        0.47667
   5076.00        0.48218
   5077.00        0.48625
   5078.00        0.48898
   5079.00        0.49044
   5080.00        0.49091
   5081.00        0.49062
   5082.00        0.48989
   5083.00        0.48899
   5084.00        0.48819
   5085.00        0.48773
   5086.00        0.48781
   5087.00        0.48854
   5088.00        0.49003
   5089.00        0.49229
   5090.00        0.49526
   5091.00        0.49891
   5092.00        0.50310
   5093.00        0.50772
   5094.00        0.51262
   5095.00        0.51762
   5096.00        0.52254
   5097.00        0.52718
   5098.00        0.53124
   5099.00        0.53456
   5100.00        0.53699
   5101.00        0.53846
   5102.00        0.53888
   5103.00        0.53821
   5104.00        0.53647
   5105.00        0.53367
   5106.00        0.52986
   5107.00        0.52511
   5108.00        0.51943
   5109.00        0.51284
   5110.00        0.50535
   5111.00        0.49704
   5112.00        0.48799
   5113.00        0.47834
   5114.00        0.46832
   5115.00        0.45813
   5116.00        0.44800
   5117.00        0.43816
   5118.00        0.42890
   5119.00        0.42046
   5120.00        0.41305
   5121.00        0.40682
   5122.00        0.40185
   5123.00        0.39819
   5124.00        0.39574
   5125.00        0.39437
   5126.00        0.39385
   5127.00        0.39395
   5128.00        0.39435
   5129.00        0.39477
   5130.00        0.39497
   5131.00        0.39472
   5132.00        0.39390
   5133.00        0.39243
   5134.00        0.39032
   5135.00        0.38762
   5136.00        0.38443
   5137.00        0.38093
   5138.00        0.37725
   5139.00        0.37355
   5140.00        0.36995
   5141.00        0.36657
   5142.00        0.36344
   5143.00        0.36060
   5144.00        0.35802
   5145.00        0.35569
   5146.00        0.35361
   5147.00        0.35179
   5148.00        0.35029
   5149.00        0.34921
   5150.00        0.34867
   5151.00        0.34883
   5152.00        0.34978
   5153.00        0.35162
   5154.00        0.35429
   5155.00        0.35771
   5156.00        0.36167
   5157.00        0.36591
   5158.00        0.37016
   5159.00        0.37412
   5160.00        0.37754
   5161.00        0.38020
   5162.00        0.38200
   5163.00        0.38282
   5164.00        0.38273
   5165.00        0.38175
   5166.00        0.38000
   5167.00        0.37759
   5168.00        0.37462
   5169.00        0.37122
   5170.00        0.36744
   5171.00        0.36338
   5172.00        0.35911
   5173.00        0.35475
   5174.00        0.35041
   5175.00        0.34622
   5176.00        0.34233
   5177.00        0.33886
   5178.00        0.33583
   5179.00        0.33328
   5180.00        0.33113
   5181.00        0.32926
   5182.00        0.32748
   5183.00        0.32559
   5184.00        0.32344
   5185.00        0.32091
   5186.00        0.31799
   5187.00        0.31480
   5188.00        0.31152
   5189.00        0.30839
   5190.00        0.30562
   5191.00        0.30343
   5192.00        0.30186
   5193.00        0.30087
   5194.00        0.30024
   5195.00        0.29966
   5196.00        0.29876
   5197.00        0.29715
   5198.00        0.29455
   5199.00        0.29078
   5200.00        0.28585
   5201.00        0.28000
   5202.00        0.27353
   5203.00        0.26695
   5204.00        0.26073
   5205.00        0.25530
   5206.00        0.25095
   5207.00        0.24768
   5208.00        0.24529
   5209.00        0.24329
   5210.00        0.24109
   5211.00        0.23806
   5212.00        0.23365
   5213.00        0.22762
   5214.00        0.21989
   5215.00        0.21084
   5216.00        0.20099
   5217.00        0.19112
   5218.00        0.18201
   5219.00        0.17440
   5220.00        0.16878
   5221.00        0.16544
   5222.00        0.16435
   5223.00        0.16512
   5224.00        0.16717
   5225.00        0.16975
   5226.00        0.17204
   5227.00        0.17331
   5228.00        0.17307
   5229.00        0.17100
   5230.00        0.16726
   5231.00        0.16218
   5232.00        0.15650
   5233.00        0.15105
   5234.00        0.14668
   5235.00        0.14412
   5236.00        0.14375
   5237.00        0.14563
   5238.00        0.14943
   5239.00        0.15447
   5240.00        0.15986
   5241.00        0.16466
   5242.00        0.16809
   5243.00        0.16958
   5244.00        0.16893
   5245.00        0.16630
   5246.00        0.16220
   5247.00        0.15724
   5248.00        0.15214
   5249.00        0.14748
   5250.00        0.14367
   5251.00        0.14081
   5252.00        0.13874
   5253.00        0.13704
   5254.00        0.13518
   5255.00        0.13260
   5256.00        0.12881
   5257.00        0.12352
   5258.00        0.11663
   5259.00        0.10834
   5260.00        0.09895
   5261.00        0.08894
   5262.00        0.07886
   5263.00        0.06921
   5264.00        0.06033
   5265.00        0.05244
   5266.00        0.04562
   5267.00        0.03975
   5268.00        0.03467
   5269.00        0.03009
   5270.00        0.02578
   5271.00        0.02152
   5272.00        0.01714
   5273.00        0.01261
   5274.00        0.00797
   5275.00        0.00331
   5276.00       -0.00125
   5277.00       -0.00557
   5278.00       -0.00953
   5279.00       -0.01311
   5280.00       -0.01633
   5281.00       -0.01929
   5282.00       -0.02212
   5283.00       -0.02497
   5284.00       -0.02797
   5285.00       -0.03120
   5286.00       -0.03468
   5287.00       -0.03834
   5288.00       -0.04209
   5289.00       -0.04577
   5290.00       -0.04925
   5291.00       -0.05240
   5292.00       -0.05516
   5293.00       -0.05750
   5294.00       -0.05950
   5295.00       -0.06125
   5296.00       -0.06290
   5297.00       -0.06453
   5298.00       -0.06617
   5299.00       -0.06778
   5300.00       -0.06920
   5301.00       -0.07018
   5302.00       -0.07038
   5303.00       -0.06945
   5304.00       -0.06708
   5305.00       -0.06302
   5306.00       -0.05716
   5307.00       -0.04956
   5308.00       -0.04048
   5309.00       -0.03034
   5310.00       -0.01963
   5311.00       -0.00888
   5312.00        0.00139
   5313.00        0.01080
   5314.00        0.01904
   5315.00        0.02601
   5316.00        0.03182
   5317.00        0.03666
   5318.00        0.04086
   5319.00        0.04471
   5320.00        0.04845
   5321.00        0.05227
   5322.00        0.05620
   5323.00        0.06015
   5324.00        0.06390
   5325.00        0.06720
   5326.00        0.06973
   5327.00        0.07123
   5328.00        0.07150
   5329.00        0.07042
   5330.00        0.06804
   5331.00        0.06442
   5332.00        0.05979
   5333.00        0.05448
   5334.00        0.04886
   5335.00        0.04338
   5336.00        0.03843
   5337.00        0.03444
   5338.00        0.03169
   5339.00        0.03032
   5340.00        0.03034
   5341.00        0.03153
   5342.00        0.03362
   5343.00        0.03622
   5344.00        0.03894
   5345.00        0.04151
   5346.00        0.04376
   5347.00        0.04570
   5348.00        0.04750
   5349.00        0.04938
   5350.00        0.05163
   5351.00        0.05447
   5352.00        0.05802
   5353.00        0.06225
   5354.00        0.06700
   5355.00        0.07197
   5356.00        0.07683
   5357.00        0.08126
   5358.00        0.08497
   5359.00        0.08786
   5360.00        0.08993
   5361.00        0.09133
   5362.00        0.09230
   5363.00        0.09316
   5364.00        0.09425
   5365.00        0.09585
   5366.00        0.09824
   5367.00        0.10156
   5368.00        0.10591
   5369.00        0.11122
   5370.00        0.11742
   5371.00        0.12431
   5372.00        0.13174
   5373.00        0.13953
   5374.00        0.14760
   5375.00        0.15585
   5376.00        0.16432
   5377.00        0.17296
   5378.00        0.18184
   5379.00        0.19093
   5380.00        0.20021
   5381.00        0.20954
   5382.00        0.21880
   5383.00        0.22786
   5384.00        0.23658
   5385.00        0.24488
   5386.00        0.25269
   5387.00        0.26010
   5388.00        0.26714
   5389.00        0.27397
   5390.00        0.28069
   5391.00        0.28751
   5392.00        0.29448
   5393.00        0.30171
   5394.00        0.30926
   5395.00        0.31715
   5396.00        0.32532
   5397.00        0.33371
   5398.00        0.34222
   5399.00        0.35080
   5400.00        0.35937
   5401.00        0.36792
   5402.00        0.37644
   5403.00        0.38493
   5404.00        0.39352
   5405.00        0.40225
   5406.00        0.41118
   5407.00        0.42040
   5408.00        0.42991
   5409.00        0.43966
   5410.00        0.44953
   5411.00        0.45928
   5412.00        0.46871
   5413.00        0.47756
   5414.00        0.48565
   5415.00        0.49294
   5416.00        0.49941
   5417.00        0.50531
   5418.00        0.51086
   5419.00        0.51642
   5420.00        0.52225
   5421.00        0.52858
   5422.00        0.53546
   5423.00        0.54285
   5424.00        0.55051
   5425.00        0.55813
   5426.00        0.56538
   5427.00        0.57190
   5428.00        0.57743
   5429.00        0.58179
   5430.00        0.58502
   5431.00        0.58721
   5432.00        0.58861
   5433.00        0.58953
   5434.00        0.59033
   5435.00        0.59130
   5436.00        0.59269
   5437.00        0.59465
   5438.00        0.59717
   5439.00        0.60011
   5440.00        0.60323
   5441.00        0.60620
   5442.00        0.60867
   5443.00        0.61033
   5444.00        0.61091
   5445.00        0.61030
   5446.00        0.60844
   5447.00        0.60544
   5448.00        0.60139
   5449.00        0.59652
   5450.00        0.59104
   5451.00        0.58517
   5452.00        0.57909
   5453.00        0.57301
   5454.00        0.56711
   5455.00        0.56155
   5456.00        0.55645
   5457.00        0.55199
   5458.00        0.54826
   5459.00        0.54534
   5460.00        0.54334
   5461.00        0.54225
   5462.00        0.54206
   5463.00        0.54273
   5464.00        0.54419
   5465.00        0.54632
   5466.00        0.54899
   5467.00        0.55207
   5468.00        0.55538
   5469.00        0.55878
   5470.00        0.56210
   5471.00        0.56524
   5472.00        0.56809
   5473.00        0.57056
   5474.00        0.57261
   5475.00        0.57416
   5476.00        0.57515
   5477.00        0.57546
   5478.00        0.57499
   5479.00        0.57360
   5480.00        0.57116
   5481.00        0.56758
   5482.00        0.56277
   5483.00        0.55671
   5484.00        0.54948
   5485.00        0.54117
   5486.00        0.53197
   5487.00        0.52216
   5488.00        0.51199
   5489.00        0.50179
   5490.00        0.49183
   5491.00        0.48234
   5492.00        0.47352
   5493.00        0.46540
   5494.00        0.45804
   5495.00        0.45142
   5496.00        0.44549
   5497.00        0.44024
   5498.00        0.43570
   5499.00        0.43190
   5500.00        0.42893
   5501.00        0.42693
   5502.00        0.42596
   5503.00        0.42617
   5504.00        0.42757
   5505.00        0.43015
   5506.00        0.43382
   5507.00        0.43841
   5508.00        0.44369
   5509.00        0.44937
   5510.00        0.45516
   5511.00        0.46078
   5512.00        0.46597
   5513.00        0.47052
   5514.00        0.47429
   5515.00        0.47718
   5516.00        0.47916
   5517.00        0.48020
   5518.00        0.48031
   5519.00        0.47943
   5520.00        0.47753
   5521.00        0.47453
   5522.00        0.47037
   5523.00        0.46499
   5524.00        0.45839
   5525.00        0.45061
   5526.00        0.44176
   5527.00        0.43197
   5528.00        0.42148
   5529.00        0.41052
   5530.00        0.39926
   5531.00        0.38788
   5532.00        0.37652
   5533.00        0.36532
   5534.00        0.35430
   5535.00        0.34348
   5536.00        0.33296
   5537.00        0.32273
   5538.00        0.31279
   5539.00        0.30318
   5540.00        0.29393
   5541.00        0.28506
   5542.00        0.27657
   5543.00        0.26849
   5544.00        0.26083
   5545.00        0.25361
   5546.00        0.24681
   5547.00        0.24043
   5548.00        0.23443
   5549.00        0.22879
   5550.00        0.22346
   5551.00        0.21840
   5552.00        0.21353
   5553.00        0.20877
   5554.00        0.20403
   5555.00        0.19923
   5556.00        0.19425
   5557.00        0.18901
   5558.00        0.18341
   5559.00        0.17745
   5560.00        0.17104
   5561.00        0.16421
   5562.00        0.15694
   5563.00        0.14927
   5564.00        0.14122
   5565.00        0.13282
   5566.00        0.12407
   5567.00        0.11491
   5568.00        0.10533
   5569.00        0.09533
   5570.00        0.08489
   5571.00        0.07404
   5572.00        0.06288
   5573.00        0.05146
   5574.00        0.03989
   5575.00        0.02835
   5576.00        0.01701
   5577.00        0.00617
   5578.00       -0.00391
   5579.00       -0.01286
   5580.00       -0.02039
   5581.00       -0.02635
   5582.00       -0.03079
   5583.00       -0.03392
   5584.00       -0.03617
   5585.00       -0.03807
   5586.00       -0.04017
   5587.00       -0.04295
   5588.00       -0.04666
   5589.00       -0.05137
   5590.00       -0.05685
   5591.00       -0.06271
   5592.00       -0.06842
   5593.00       -0.07349
   5594.00       -0.07744
   5595.00       -0.07991
   5596.00       -0.08072
   5597.00       -0.07982
   5598.00       -0.07738
   5599.00       -0.07370
   5600.00       -0.06914
   5601.00       -0.06427
   5602.00       -0.05961
   5603.00       -0.05571
   5604.00       -0.05301
   5605.00       -0.05177
   5606.00       -0.05211
   5607.00       -0.05388
   5608.00       -0.05678
   5609.00       -0.06037
   5610.00       -0.06412
   5611.00       -0.06752
   5612.00       -0.07018
   5613.00       -0.07180
   5614.00       -0.07231
   5615.00       -0.07178
   5616.00       -0.07039
   5617.00       -0.06842
   5618.00       -0.06617
   5619.00       -0.06390
   5620.00       -0.06181
   5621.00       -0.06001
   5622.00       -0.05849
   5623.00       -0.05713
   5624.00       -0.05575
   5625.00       -0.05415
   5626.00       -0.05211
   5627.00       -0.04946
   5628.00       -0.04611
   5629.00       -0.04204
   5630.00       -0.03733
   5631.00       -0.03211
   5632.00       -0.02659
   5633.00       -0.02097
   5634.00       -0.01552
   5635.00       -0.01045
   5636.00       -0.00601
   5637.00       -0.00239
   5638.00        0.00022
   5639.00        0.00169
   5640.00        0.00191
   5641.00        0.00088
   5642.00       -0.00152
   5643.00       -0.00519
   5644.00       -0.01006
   5645.00       -0.01601
   5646.00       -0.02280
   5647.00       -0.03021
   5648.00       -0.03794
   5649.00       -0.04568
   5650.00       -0.05319
   5651.00       -0.06022
   5652.00       -0.06661
   5653.00       -0.07228
   5654.00       -0.07724
   5655.00       -0.08153
   5656.00       -0.08530
   5657.00       -0.08874
   5658.00       -0.09205
   5659.00       -0.09548
   5660.00       -0.09923
   5661.00       -0.10347
   5662.00       -0.10824
   5663.00       -0.11344
   5664.00       -0.11888
   5665.00       -0.12421
   5666.00       -0.12905
   5667.00       -0.13297
   5668.00       -0.13562
   5669.00       -0.13680
   5670.00       -0.13645
   5671.00       -0.13472
   5672.00       -0.13194
   5673.00       -0.12857
   5674.00       -0.12515
   5675.00       -0.12215
   5676.00       -0.12001
   5677.00       -0.11897
   5678.00       -0.11913
   5679.00       -0.12037
   5680.00       -0.12249
   5681.00       -0.12514
   5682.00       -0.12798
   5683.00       -0.13068
   5684.00       -0.13296
   5685.00       -0.13465
   5686.00       -0.13565
   5687.00       -0.13599
   5688.00       -0.13574
   5689.00       -0.13501
   5690.00       -0.13393
   5691.00       -0.13263
   5692.00       -0.13118
   5693.00       -0.12961
   5694.00       -0.12782
   5695.00       -0.12571
   5696.00       -0.12308
   5697.00       -0.11975
   5698.00       -0.11548
   5699.00       -0.11019
   5700.00       -0.10372
   5701.00       -0.09610
   5702.00       -0.08731
   5703.00       -0.07745
   5704.00       -0.06656
   5705.00       -0.05478
   5706.00       -0.04218
   5707.00       -0.02880
   5708.00       -0.01483
   5709.00       -0.00028
   5710.00        0.01467
   5711.00        0.02990
   5712.00        0.04527
   5713.00        0.06055
   5714.00        0.07563
   5715.00        0.09031
   5716.00        0.10449
   5717.00        0.11795
   5718.00        0.13050
   5719.00        0.14212
   5720.00        0.15262
   5721.00        0.16197
   5722.00        0.17017
   5723.00        0.17725
   5724.00        0.18316
   5725.00        0.18798
   5726.00        0.19171
   5727.00        0.19437
   5728.00        0.19599
   5729.00        0.19658
   5730.00        0.19623
   5731.00        0.19499
   5732.00        0.19303
   5733.00        0.19051
   5734.00        0.18764
   5735.00        0.18465
   5736.00        0.18169
   5737.00        0.17892
   5738.00        0.17637
   5739.00        0.17400
   5740.00        0.17170
   5741.00        0.16928
   5742.00        0.16650
   5743.00        0.16319
   5744.00        0.15913
   5745.00        0.15426
   5746.00        0.14852
   5747.00        0.14202
   5748.00        0.13493
   5749.00        0.12743
   5750.00        0.11975
   5751.00        0.11213
   5752.00        0.10479
   5753.00        0.09787
   5754.00        0.09149
   5755.00        0.08563
   5756.00        0.08027
   5757.00        0.07531
   5758.00        0.07059
   5759.00        0.06603
   5760.00        0.06150
   5761.00        0.05693
   5762.00        0.05234
   5763.00        0.04777
   5764.00        0.04336
   5765.00        0.03922
   5766.00        0.03551
   5767.00        0.03241
   5768.00        0.03010
   5769.00        0.02872
   5770.00        0.02842
   5771.00        0.02929
   5772.00        0.03141
   5773.00        0.03489
   5774.00        0.03967
   5775.00        0.04569
   5776.00        0.05278
   5777.00        0.06076
   5778.00        0.06925
   5779.00        0.07789
   5780.00        0.08629
   5781.00        0.09405
   5782.00        0.10073
   5783.00        0.10610
   5784.00        0.10985
   5785.00        0.11189
   5786.00        0.11218
   5787.00        0.11084
   5788.00        0.10804
   5789.00        0.10414
   5790.00        0.09955
   5791.00        0.09479
   5792.00        0.09038
   5793.00        0.08682
   5794.00        0.08468
   5795.00        0.08430
   5796.00        0.08596
   5797.00        0.08984
   5798.00        0.09589
   5799.00        0.10399
   5800.00        0.11381
   5801.00        0.12497
   5802.00        0.13708
   5803.00        0.14965
   5804.00        0.16221
   5805.00        0.17434
   5806.00        0.18581
   5807.00        0.19640
   5808.00        0.20611
   5809.00        0.21494
   5810.00        0.22305
   5811.00        0.23060
   5812.00        0.23769
   5813.00        0.24439
   5814.00        0.25067
   5815.00        0.25641
   5816.00        0.26140
   5817.00        0.26536
   5818.00        0.26803
   5819.00        0.26913
   5820.00        0.26847
   5821.00        0.26596
   5822.00        0.26159
   5823.00        0.25545
   5824.00        0.24770
   5825.00        0.23863
   5826.00        0.22853
   5827.00        0.21776
   5828.00        0.20668
   5829.00        0.19560
   5830.00        0.18485
   5831.00        0.17459
   5832.00        0.16516
   5833.00        0.15661
   5834.00        0.14908
   5835.00        0.14264
   5836.00        0.13730
   5837.00        0.13320
   5838.00        0.13034
   5839.00        0.12876
   5840.00        0.12845
   5841.00        0.12933
   5842.00        0.13130
   5843.00        0.13415
   5844.00        0.13759
   5845.00        0.14125
   5846.00        0.14472
   5847.00        0.14761
   5848.00        0.14952
   5849.00        0.15012
   5850.00        0.14915
   5851.00        0.14655
   5852.00        0.14234
   5853.00        0.13674
   5854.00        0.13009
   5855.00        0.12287
   5856.00        0.11553
   5857.00        0.10862
   5858.00        0.10254
   5859.00        0.09753
   5860.00        0.09364
   5861.00        0.09079
   5862.00        0.08866
   5863.00        0.08688
   5864.00        0.08507
   5865.00        0.08290
   5866.00        0.08024
   5867.00        0.07714
   5868.00        0.07390
   5869.00        0.07097
   5870.00        0.06893
   5871.00        0.06838
   5872.00        0.06988
   5873.00        0.07373
   5874.00        0.08016
   5875.00        0.08893
   5876.00        0.09968
   5877.00        0.11176
   5878.00        0.12448
   5879.00        0.13703
   5880.00        0.14876
   5881.00        0.15914
   5882.00        0.16791
   5883.00        0.17500
   5884.00        0.18058
   5885.00        0.18502
   5886.00        0.18874
   5887.00        0.19217
   5888.00        0.19562
   5889.00        0.19926
   5890.00        0.20311
   5891.00        0.20702
   5892.00        0.21071
   5893.00        0.21381
   5894.00        0.21598
   5895.00        0.21683
   5896.00        0.21609
   5897.00        0.21358
   5898.00        0.20924
   5899.00        0.20318
   5900.00        0.19556
   5901.00        0.18671
   5902.00        0.17696
   5903.00        0.16670
   5904.00        0.15635
   5905.00        0.14630
   5906.00        0.13696
   5907.00        0.12872
   5908.00        0.12184
   5909.00        0.11666
   5910.00        0.11330
   5911.00        0.11195
   5912.00        0.11255
   5913.00        0.11505
   5914.00        0.11915
   5915.00        0.12458
   5916.00        0.13083
   5917.00        0.13743
   5918.00        0.14390
   5919.00        0.14974
   5920.00        0.15466
   5921.00        0.15833
   5922.00        0.16071
   5923.00        0.16183
   5924.00        0.16188
   5925.00        0.16107
   5926.00        0.15968
   5927.00        0.15798
   5928.00        0.15618
   5929.00        0.15440
   5930.00        0.15260
   5931.00        0.15067
   5932.00        0.14841
   5933.00        0.14556
   5934.00        0.14188
   5935.00        0.13718
   5936.00        0.13133
   5937.00        0.12430
   5938.00        0.11623
   5939.00        0.10738
   5940.00        0.09802
   5941.00        0.08853
   5942.00        0.07935
   5943.00        0.07077
   5944.00        0.06317
   5945.00        0.05664
   5946.00        0.05135
   5947.00        0.04720
   5948.00        0.04417
   5949.00        0.04206
   5950.00        0.04078
   5951.00        0.04021
   5952.00        0.04033
   5953.00        0.04118
   5954.00        0.04288
   5955.00        0.04553
   5956.00        0.04926
   5957.00        0.05411
   5958.00        0.06005
   5959.00        0.06691
   5960.00        0.07439
   5961.00        0.08213
   5962.00        0.08966
   5963.00        0.09656
   5964.00        0.10232
   5965.00        0.10670
   5966.00        0.10938
   5967.00        0.11033
   5968.00        0.10951
   5969.00        0.10710
   5970.00        0.10326
   5971.00        0.09823
   5972.00        0.09225
   5973.00        0.08555
   5974.00        0.07829
   5975.00        0.07064
   5976.00        0.06275
   5977.00        0.05469
   5978.00        0.04661
   5979.00        0.03864
   5980.00        0.03095
   5981.00        0.02374
   5982.00        0.01723
   5983.00        0.01158
   5984.00        0.00701
   5985.00        0.00356
   5986.00        0.00131
   5987.00        0.00018
   5988.00        0.00002
   5989.00        0.00063
   5990.00        0.00174
   5991.00        0.00307
   5992.00        0.00432
   5993.00        0.00530
   5994.00        0.00583
   5995.00        0.00587
   5996.00        0.00546
   5997.00        0.00468
   5998.00        0.00371
   5999.00        0.00272
   6000.00        0.00188
   6001.00        0.00132
   6002.00        0.00111
   6003.00        0.00128
   6004.00        0.00176
   6005.00        0.00250
   6006.00        0.00338
   6007.00        0.00430
   6008.00        0.00516
   6009.00        0.00589
   6010.00        0.00648
   6011.00        0.00693
   6012.00        0.00731
   6013.00        0.00770
   6014.00        0.00819
   6015.00        0.00888
   6016.00        0.00985
   6017.00        0.01116
   6018.00        0.01283
   6019.00        0.01486
   6020.00        0.01722
   6021.00        0.01986
   6022.00        0.02273
   6023.00        0.02577
   6024.00        0.02893
   6025.00        0.03218
   6026.00        0.03550
   6027.00        0.03885
   6028.00        0.04221
   6029.00        0.04554
   6030.00        0.04875
   6031.00        0.05178
   6032.00        0.05452
   6033.00        0.05690
   6034.00        0.05883
   6035.00        0.06025
   6036.00        0.06116
   6037.00        0.06156
   6038.00        0.06151
   6039.00        0.06107
   6040.00        0.06035
   6041.00        0.05946
   6042.00        0.05850
   6043.00        0.05757
   6044.00        0.05677
   6045.00        0.05614
   6046.00        0.05573
   6047.00        0.05556
   6048.00        0.05562
   6049.00        0.05591
   6050.00        0.05642
   6051.00        0.05709
   6052.00        0.05791
   6053.00        0.05883
   6054.00        0.05980
   6055.00        0.06079
   6056.00        0.06172
   6057.00        0.06252
   6058.00        0.06312
   6059.00        0.06343
   6060.00        0.06339
   6061.00        0.06293
   6062.00        0.06202
   6063.00        0.06064
   6064.00        0.05884
   6065.00        0.05666
   6066.00        0.05419
   6067.00        0.05156
   6068.00        0.04889
   6069.00        0.04630
   6070.00        0.04389
   6071.00        0.04174
   6072.00        0.03990
   6073.00        0.03840
   6074.00        0.03722
   6075.00        0.03637
   6076.00        0.03581
   6077.00        0.03554
   6078.00        0.03552
   6079.00        0.03575
   6080.00        0.03620
   6081.00        0.03687
   6082.00        0.03774
   6083.00        0.03883
   6084.00        0.04013
   6085.00        0.04165
   6086.00        0.04338
   6087.00        0.04534
   6088.00        0.04751
   6089.00        0.04986
   6090.00        0.05235
   6091.00        0.05491
   6092.00        0.05745
   6093.00        0.05984
   6094.00        0.06199
   6095.00        0.06376
   6096.00        0.06508
   6097.00        0.06585
   6098.00        0.06608
   6099.00        0.06573
   6100.00        0.06486
   6101.00        0.06352
   6102.00        0.06183
   6103.00        0.05987
   6104.00        0.05774
   6105.00        0.05556
   6106.00        0.05340
   6107.00        0.05130
   6108.00        0.04930
   6109.00        0.04737
   6110.00        0.04550
   6111.00        0.04365
   6112.00        0.04175
   6113.00        0.03977
   6114.00        0.03768
   6115.00        0.03546
   6116.00        0.03308
   6117.00        0.03057
   6118.00        0.02791
   6119.00        0.02512
   6120.00        0.02222
   6121.00        0.01924
   6122.00        0.01620
   6123.00        0.01315
   6124.00        0.01011
   6125.00        0.00713
   6126.00        0.00426
   6127.00        0.00153
   6128.00       -0.00103
   6129.00       -0.00341
   6130.00       -0.00558
   6131.00       -0.00756
   6132.00       -0.00934
   6133.00       -0.01094
   6134.00       -0.01238
   6135.00       -0.01367
   6136.00       -0.01481
   6137.00       -0.01582
   6138.00       -0.01668
   6139.00       -0.01739
   6140.00       -0.01794
   6141.00       -0.01833
   6142.00       -0.01854
   6143.00       -0.01860
   6144.00       -0.01851
   6145.00       -0.01832
   6146.00       -0.01806
   6147.00       -0.01780
   6148.00       -0.01761
   6149.00       -0.01754
   6150.00       -0.01767
   6151.00       -0.01805
   6152.00       -0.01874
   6153.00       -0.01976
   6154.00       -0.02112
   6155.00       -0.02282
   6156.00       -0.02483
   6157.00       -0.02709
   6158.00       -0.02956
   6159.00       -0.03219
   6160.00       -0.03491
   6161.00       -0.03768
   6162.00       -0.04048
   6163.00       -0.04328
   6164.00       -0.04611
   6165.00       -0.04897
   6166.00       -0.05189
   6167.00       -0.05489
   6168.00       -0.05799
   6169.00       -0.06120
   6170.00       -0.06455
   6171.00       -0.06801
   6172.00       -0.07160
   6173.00       -0.07527
   6174.00       -0.07899
   6175.00       -0.08272
   6176.00       -0.08642
   6177.00       -0.09006
   6178.00       -0.09364
   6179.00       -0.09713
   6180.00       -0.10055
   6181.00       -0.10393
   6182.00       -0.10731
   6183.00       -0.11074
   6184.00       -0.11427
   6185.00       -0.11795
   6186.00       -0.12182
   6187.00       -0.12592
   6188.00       -0.13027
   6189.00       -0.13486
   6190.00       -0.13966
   6191.00       -0.14463
   6192.00       -0.14972
   6193.00       -0.15487
   6194.00       -0.15998
   6195.00       -0.16499
   6196.00       -0.16982
   6197.00       -0.17443
   6198.00       -0.17881
   6199.00       -0.18292
   6200.00       -0.18679
   6201.00       -0.19043
   6202.00       -0.19390
   6203.00       -0.19722
   6204.00       -0.20046
   6205.00       -0.20366
   6206.00       -0.20686
   6207.00       -0.21007
   6208.00       -0.21327
   6209.00       -0.21644
   6210.00       -0.21951
   6211.00       -0.22240
   6212.00       -0.22503
   6213.00       -0.22730
   6214.00       -0.22915
   6215.00       -0.23053
   6216.00       -0.23143
   6217.00       -0.23187
   6218.00       -0.23192
   6219.00       -0.23165
   6220.00       -0.23119
   6221.00       -0.23064
   6222.00       -0.23011
   6223.00       -0.22970
   6224.00       -0.22947
   6225.00       -0.22946
   6226.00       -0.22967
   6227.00       -0.23007
   6228.00       -0.23060
   6229.00       -0.23118
   6230.00       -0.23172
   6231.00       -0.23214
   6232.00       -0.23238
   6233.00       -0.23239
   6234.00       -0.23218
   6235.00       -0.23175
   6236.00       -0.23118
   6237.00       -0.23051
   6238.00       -0.22982
   6239.00       -0.22916
   6240.00       -0.22859
   6241.00       -0.22810
   6242.00       -0.22770
   6243.00       -0.22738
   6244.00       -0.22710
   6245.00       -0.22685
   6246.00       -0.22661
   6247.00       -0.22638
   6248.00       -0.22618
   6249.00       -0.22604
   6250.00       -0.22598
   6251.00       -0.22605
   6252.00       -0.22626
   6253.00       -0.22662
   6254.00       -0.22712
   6255.00       -0.22771
   6256.00       -0.22830
   6257.00       -0.22883
   6258.00       -0.22916
   6259.00       -0.22921
   6260.00       -0.22891
   6261.00       -0.22822
   6262.00       -0.22714
   6263.00       -0.22571
   6264.00       -0.22399
   6265.00       -0.22205
   6266.00       -0.21997
   6267.00       -0.21780
   6268.00       -0.21556
   6269.00       -0.21323
   6270.00       -0.21077
   6271.00       -0.20814
   6272.00       -0.20526
   6273.00       -0.20208
   6274.00       -0.19857
   6275.00       -0.19474
   6276.00       -0.19060
   6277.00       -0.18622
   6278.00       -0.18165
   6279.00       -0.17700
   6280.00       -0.17234
   6281.00       -0.16773
   6282.00       -0.16325
   6283.00       -0.15893
   6284.00       -0.15477
   6285.00       -0.15082
   6286.00       -0.14703
   6287.00       -0.14339
   6288.00       -0.13987
   6289.00       -0.13642
   6290.00       -0.13301
   6291.00       -0.12961
   6292.00       -0.12619
   6293.00       -0.12268
   6294.00       -0.11907
   6295.00       -0.11533
   6296.00       -0.11142
   6297.00       -0.10730
   6298.00       -0.10293
   6299.00       -0.09828
   6300.00       -0.09330
   6301.00       -0.08797
   6302.00       -0.08226
   6303.00       -0.07616
   6304.00       -0.06963
   6305.00       -0.06265
   6306.00       -0.05518
   6307.00       -0.04722
   6308.00       -0.03876
   6309.00       -0.02982
   6310.00       -0.02034
   6311.00       -0.01033
   6312.00        0.00016
   6313.00        0.01113
   6314.00        0.02252
   6315.00        0.03421
   6316.00        0.04609
   6317.00        0.05800
   6318.00        0.06975
   6319.00        0.08115
   6320.00        0.09197
   6321.00        0.10203
   6322.00        0.11118
   6323.00        0.11933
   6324.00        0.12640
   6325.00        0.13243
   6326.00        0.13747
   6327.00        0.14171
   6328.00        0.14525
   6329.00        0.14826
   6330.00        0.15078
   6331.00        0.15285
   6332.00        0.15443
   6333.00        0.15544
   6334.00        0.15578
   6335.00        0.15545
   6336.00        0.15446
   6337.00        0.15301
   6338.00        0.15136
   6339.00        0.14982
   6340.00        0.14877
   6341.00        0.14849
   6342.00        0.14916
   6343.00        0.15086
   6344.00        0.15347
   6345.00        0.15685
   6346.00        0.16071
   6347.00        0.16482
   6348.00        0.16892
   6349.00        0.17289
   6350.00        0.17663
   6351.00        0.18015
   6352.00        0.18349
   6353.00        0.18669
   6354.00        0.18982
   6355.00        0.19289
   6356.00        0.19588
   6357.00        0.19873
   6358.00        0.20139
   6359.00        0.20373
   6360.00        0.20571
   6361.00        0.20728
   6362.00        0.20846
   6363.00        0.20932
   6364.00        0.20998
   6365.00        0.21057
   6366.00        0.21123
   6367.00        0.21207
   6368.00        0.21313
   6369.00        0.21444
   6370.00        0.21599
   6371.00        0.21775
   6372.00        0.21972
   6373.00        0.22192
   6374.00        0.22440
   6375.00        0.22723
   6376.00        0.23046
   6377.00        0.23412
   6378.00        0.23818
   6379.00        0.24256
   6380.00        0.24714
   6381.00        0.25176
   6382.00        0.25625
   6383.00        0.26050
   6384.00        0.26442
   6385.00        0.26797
   6386.00        0.27114
   6387.00        0.27399
   6388.00        0.27654
   6389.00        0.27886
   6390.00        0.28093
   6391.00        0.28275
   6392.00        0.28426
   6393.00        0.28537
   6394.00        0.28596
   6395.00        0.28592
   6396.00        0.28517
   6397.00        0.28365
   6398.00        0.28135
   6399.00        0.27835
   6400.00        0.27473
   6401.00        0.27063
   6402.00        0.26619
   6403.00        0.26153
   6404.00        0.25678
   6405.00        0.25197
   6406.00        0.24715
   6407.00        0.24230
   6408.00        0.23743
   6409.00        0.23250
   6410.00        0.22751
   6411.00        0.22246
   6412.00        0.21736
   6413.00        0.21227
   6414.00        0.20719
   6415.00        0.20220
   6416.00        0.19735
   6417.00        0.19262
   6418.00        0.18802
   6419.00        0.18351
   6420.00        0.17907
   6421.00        0.17464
   6422.00        0.17022
   6423.00        0.16581
   6424.00        0.16144
   6425.00        0.15718
   6426.00        0.15310
   6427.00        0.14931
   6428.00        0.14588
   6429.00        0.14284
   6430.00        0.14021
   6431.00        0.13789
   6432.00        0.13570
   6433.00        0.13342
   6434.00        0.13077
   6435.00        0.12751
   6436.00        0.12338
   6437.00        0.11829
   6438.00        0.11213
   6439.00        0.10504
   6440.00        0.09714
   6441.00        0.08872
   6442.00        0.08000
   6443.00        0.07135
   6444.00        0.06301
   6445.00        0.05520
   6446.00        0.04812
   6447.00        0.04180
   6448.00        0.03630
   6449.00        0.03158
   6450.00        0.02763
   6451.00        0.02439
   6452.00        0.02190
   6453.00        0.02018
   6454.00        0.01931
   6455.00        0.01935
   6456.00        0.02031
   6457.00        0.02214
   6458.00        0.02471
   6459.00        0.02779
   6460.00        0.03110
   6461.00        0.03431
   6462.00        0.03715
   6463.00        0.03943
   6464.00        0.04104
   6465.00        0.04206
   6466.00        0.04259
   6467.00        0.04287
   6468.00        0.04313
   6469.00        0.04355
   6470.00        0.04424
   6471.00        0.04515
   6472.00        0.04613
   6473.00        0.04689
   6474.00        0.04710
   6475.00        0.04638
   6476.00        0.04445
   6477.00        0.04109
   6478.00        0.03628
   6479.00        0.03008
   6480.00        0.02274
   6481.00        0.01459
   6482.00        0.00605
   6483.00       -0.00252
   6484.00       -0.01075
   6485.00       -0.01845
   6486.00       -0.02547
   6487.00       -0.03186
   6488.00       -0.03777
   6489.00       -0.04342
   6490.00       -0.04906
   6491.00       -0.05495
   6492.00       -0.06126
   6493.00       -0.06808
   6494.00       -0.07540
   6495.00       -0.08309
   6496.00       -0.09096
   6497.00       -0.09878
   6498.00       -0.10630
   6499.00       -0.11335
   6500.00       -0.11983
   6501.00       -0.12574
   6502.00       -0.13111
   6503.00       -0.13615
   6504.00       -0.14101
   6505.00       -0.14594
   6506.00       -0.15108
   6507.00       -0.15656
   6508.00       -0.16246
   6509.00       -0.16874
   6510.00       -0.17532
   6511.00       -0.18212
   6512.00       -0.18900
   6513.00       -0.19580
   6514.00       -0.20242
   6515.00       -0.20876
   6516.00       -0.21467
   6517.00       -0.22004
   6518.00       -0.22467
   6519.00       -0.22840
   6520.00       -0.23111
   6521.00       -0.23261
   6522.00       -0.23286
   6523.00       -0.23191
   6524.00       -0.22981
   6525.00       -0.22678
   6526.00       -0.22308
   6527.00       -0.21901
   6528.00       -0.21485
   6529.00       -0.21091
   6530.00       -0.20744
   6531.00       -0.20469
   6532.00       -0.20287
   6533.00       -0.20217
   6534.00       -0.20270
   6535.00       -0.20454
   6536.00       -0.20773
   6537.00       -0.21211
   6538.00       -0.21754
   6539.00       -0.22371
   6540.00       -0.23030
   6541.00       -0.23701
   6542.00       -0.24353
   6543.00       -0.24968
   6544.00       -0.25540
   6545.00       -0.26068
   6546.00       -0.26561
   6547.00       -0.27036
   6548.00       -0.27502
   6549.00       -0.27971
   6550.00       -0.28439
   6551.00       -0.28904
   6552.00       -0.29352
   6553.00       -0.29766
   6554.00       -0.30128
   6555.00       -0.30424
   6556.00       -0.30640
   6557.00       -0.30762
   6558.00       -0.30780
   6559.00       -0.30692
   6560.00       -0.30494
   6561.00       -0.30193
   6562.00       -0.29799
   6563.00       -0.29330
   6564.00       -0.28813
   6565.00       -0.28276
   6566.00       -0.27754
   6567.00       -0.27275
   6568.00       -0.26864
   6569.00       -0.26540
   6570.00       -0.26313
   6571.00       -0.26183
   6572.00       -0.26147
   6573.00       -0.26195
   6574.00       -0.26313
   6575.00       -0.26485
   6576.00       -0.26693
   6577.00       -0.26916
   6578.00       -0.27135
   6579.00       -0.27330
   6580.00       -0.27486
   6581.00       -0.27595
   6582.00       -0.27653
   6583.00       -0.27669
   6584.00       -0.27650
   6585.00       -0.27611
   6586.00       -0.27560
   6587.00       -0.27506
   6588.00       -0.27449
   6589.00       -0.27384
   6590.00       -0.27300
   6591.00       -0.27181
   6592.00       -0.27008
   6593.00       -0.26766
   6594.00       -0.26436
   6595.00       -0.26007
   6596.00       -0.25476
   6597.00       -0.24838
   6598.00       -0.24100
   6599.00       -0.23267
   6600.00       -0.22359
   6601.00       -0.21390
   6602.00       -0.20387
   6603.00       -0.19373
   6604.00       -0.18366
   6605.00       -0.17392
   6606.00       -0.16464
   6607.00       -0.15584
   6608.00       -0.14754
   6609.00       -0.13965
   6610.00       -0.13208
   6611.00       -0.12462
   6612.00       -0.11719
   6613.00       -0.10964
   6614.00       -0.10187
   6615.00       -0.09390
   6616.00       -0.08571
   6617.00       -0.07738
   6618.00       -0.06900
   6619.00       -0.06069
   6620.00       -0.05249
   6621.00       -0.04448
   6622.00       -0.03666
   6623.00       -0.02901
   6624.00       -0.02146
   6625.00       -0.01394
   6626.00       -0.00633
   6627.00        0.00144
   6628.00        0.00947
   6629.00        0.01777
   6630.00        0.02632
   6631.00        0.03507
   6632.00        0.04387
   6633.00        0.05253
   6634.00        0.06088
   6635.00        0.06871
   6636.00        0.07591
   6637.00        0.08242
   6638.00        0.08827
   6639.00        0.09360
   6640.00        0.09867
   6641.00        0.10377
   6642.00        0.10928
   6643.00        0.11543
   6644.00        0.12243
   6645.00        0.13031
   6646.00        0.13887
   6647.00        0.14772
   6648.00        0.15635
   6649.00        0.16419
   6650.00        0.17069
   6651.00        0.17549
   6652.00        0.17846
   6653.00        0.17972
   6654.00        0.17960
   6655.00        0.17868
   6656.00        0.17755
   6657.00        0.17673
   6658.00        0.17660
   6659.00        0.17730
   6660.00        0.17873
   6661.00        0.18065
   6662.00        0.18272
   6663.00        0.18456
   6664.00        0.18595
   6665.00        0.18670
   6666.00        0.18686
   6667.00        0.18653
   6668.00        0.18593
   6669.00        0.18532
   6670.00        0.18497
   6671.00        0.18509
   6672.00        0.18583
   6673.00        0.18727
   6674.00        0.18940
   6675.00        0.19214
   6676.00        0.19537
   6677.00        0.19895
   6678.00        0.20276
   6679.00        0.20670
   6680.00        0.21074
   6681.00        0.21490
   6682.00        0.21917
   6683.00        0.22361
   6684.00        0.22824
   6685.00        0.23304
   6686.00        0.23806
   6687.00        0.24325
   6688.00        0.24865
   6689.00        0.25432
   6690.00        0.26032
   6691.00        0.26672
   6692.00        0.27355
   6693.00        0.28077
   6694.00        0.28831
   6695.00        0.29594
   6696.00        0.30340
   6697.00        0.31037
   6698.00        0.31653
   6699.00        0.32154
   6700.00        0.32519
   6701.00        0.32736
   6702.00        0.32807
   6703.00        0.32733
   6704.00        0.32535
   6705.00        0.32236
   6706.00        0.31858
   6707.00        0.31421
   6708.00        0.30943
   6709.00        0.30432
   6710.00        0.29897
   6711.00        0.29339
   6712.00        0.28758
   6713.00        0.28161
   6714.00        0.27547
   6715.00        0.26927
   6716.00        0.26313
   6717.00        0.25715
   6718.00        0.25149
   6719.00        0.24628
   6720.00        0.24163
   6721.00        0.23760
   6722.00        0.23425
   6723.00        0.23158
   6724.00        0.22956
   6725.00        0.22813
   6726.00        0.22717
   6727.00        0.22660
   6728.00        0.22628
   6729.00        0.22610
   6730.00        0.22597
   6731.00        0.22579
   6732.00        0.22550
   6733.00        0.22507
   6734.00        0.22444
   6735.00        0.22355
   6736.00        0.22236
   6737.00        0.22079
   6738.00        0.21876
   6739.00        0.21619
   6740.00        0.21301
   6741.00        0.20920
   6742.00        0.20478
   6743.00        0.19973
   6744.00        0.19411
   6745.00        0.18802
   6746.00        0.18156
   6747.00        0.17486
   6748.00        0.16809
   6749.00        0.16142
   6750.00        0.15495
   6751.00        0.14878
   6752.00        0.14305
   6753.00        0.13778
   6754.00        0.13306
   6755.00        0.12889
   6756.00        0.12526
   6757.00        0.12216
   6758.00        0.11957
   6759.00        0.11738
   6760.00        0.11552
   6761.00        0.11384
   6762.00        0.11221
   6763.00        0.11051
   6764.00        0.10862
   6765.00        0.10647
   6766.00        0.10404
   6767.00        0.10137
   6768.00        0.09853
   6769.00        0.09561
   6770.00        0.09274
   6771.00        0.09002
   6772.00        0.08752
   6773.00        0.08530
   6774.00        0.08333
   6775.00        0.08161
   6776.00        0.08002
   6777.00        0.07847
   6778.00        0.07685
   6779.00        0.07504
   6780.00        0.07301
   6781.00        0.07076
   6782.00        0.06834
   6783.00        0.06590
   6784.00        0.06356
   6785.00        0.06151
   6786.00        0.05990
   6787.00        0.05886
   6788.00        0.05842
   6789.00        0.05856
   6790.00        0.05918
   6791.00        0.06012
   6792.00        0.06120
   6793.00        0.06223
   6794.00        0.06307
   6795.00        0.06361
   6796.00        0.06384
   6797.00        0.06382
   6798.00        0.06368
   6799.00        0.06356
   6800.00        0.06366
   6801.00        0.06409
   6802.00        0.06494
   6803.00        0.06623
   6804.00        0.06787
   6805.00        0.06973
   6806.00        0.07164
   6807.00        0.07342
   6808.00        0.07489
   6809.00        0.07591
   6810.00        0.07636
   6811.00        0.07619
   6812.00        0.07534
   6813.00        0.07377
   6814.00        0.07147
   6815.00        0.06845
   6816.00        0.06469
   6817.00        0.06023
   6818.00        0.05507
   6819.00        0.04929
   6820.00        0.04293
   6821.00        0.03609
   6822.00        0.02883
   6823.00        0.02130
   6824.00        0.01355
   6825.00        0.00573
   6826.00       -0.00204
   6827.00       -0.00964
   6828.00       -0.01690
   6829.00       -0.02377
   6830.00       -0.03019
   6831.00       -0.03611
   6832.00       -0.04155
   6833.00       -0.04654
   6834.00       -0.05114
   6835.00       -0.05545
   6836.00       -0.05953
   6837.00       -0.06345
   6838.00       -0.06724
   6839.00       -0.07089
   6840.00       -0.07439
   6841.00       -0.07765
   6842.00       -0.08059
   6843.00       -0.08311
   6844.00       -0.08514
   6845.00       -0.08663
   6846.00       -0.08760
   6847.00       -0.08813
   6848.00       -0.08836
   6849.00       -0.08849
   6850.00       -0.08875
   6851.00       -0.08935
   6852.00       -0.09048
   6853.00       -0.09223
   6854.00       -0.09467
   6855.00       -0.09777
   6856.00       -0.10145
   6857.00       -0.10560
   6858.00       -0.11015
   6859.00       -0.11499
   6860.00       -0.12012
   6861.00       -0.12551
   6862.00       -0.13116
   6863.00       -0.13702
   6864.00       -0.14304
   6865.00       -0.14910
   6866.00       -0.15499
   6867.00       -0.16050
   6868.00       -0.16540
   6869.00       -0.16944
   6870.00       -0.17254
   6871.00       -0.17455
   6872.00       -0.17551
   6873.00       -0.17551
   6874.00       -0.17465
   6875.00       -0.17310
   6876.00       -0.17101
   6877.00       -0.16856
   6878.00       -0.16589
   6879.00       -0.16307
   6880.00       -0.16020
   6881.00       -0.15727
   6882.00       -0.15427
   6883.00       -0.15107
   6884.00       -0.14760
   6885.00       -0.14365
   6886.00       -0.13915
   6887.00       -0.13393
   6888.00       -0.12800
   6889.00       -0.12134
   6890.00       -0.11407
   6891.00       -0.10628
   6892.00       -0.09818
   6893.00       -0.08997
   6894.00       -0.08184
   6895.00       -0.07400
   6896.00       -0.06657
   6897.00       -0.05976
   6898.00       -0.05363
   6899.00       -0.04819
   6900.00       -0.04341
   6901.00       -0.03914
   6902.00       -0.03517
   6903.00       -0.03122
   6904.00       -0.02701
   6905.00       -0.02229
   6906.00       -0.01692
   6907.00       -0.01086
   6908.00       -0.00428
   6909.00        0.00257
   6910.00        0.00926
   6911.00        0.01535
   6912.00        0.02039
   6913.00        0.02403
   6914.00        0.02599
   6915.00        0.02623
   6916.00        0.02480
   6917.00        0.02190
   6918.00        0.01782
   6919.00        0.01291
   6920.00        0.00754
   6921.00        0.00203
   6922.00       -0.00333
   6923.00       -0.00837
   6924.00       -0.01299
   6925.00       -0.01719
   6926.00       -0.02107
   6927.00       -0.02477
   6928.00       -0.02842
   6929.00       -0.03216
   6930.00       -0.03606
   6931.00       -0.04013
   6932.00       -0.04435
   6933.00       -0.04864
   6934.00       -0.05289
   6935.00       -0.05700
   6936.00       -0.06088
   6937.00       -0.06446
   6938.00       -0.06767
   6939.00       -0.07047
   6940.00       -0.07283
   6941.00       -0.07469
   6942.00       -0.07603
   6943.00       -0.07685
   6944.00       -0.07715
   6945.00       -0.07699
   6946.00       -0.07646
   6947.00       -0.07567
   6948.00       -0.07480
   6949.00       -0.07399
   6950.00       -0.07336
   6951.00       -0.07301
   6952.00       -0.07297
   6953.00       -0.07321
   6954.00       -0.07365
   6955.00       -0.07416
   6956.00       -0.07462
   6957.00       -0.07489
   6958.00       -0.07488
   6959.00       -0.07451
   6960.00       -0.07377
   6961.00       -0.07267
   6962.00       -0.07124
   6963.00       -0.06953
   6964.00       -0.06759
   6965.00       -0.06541
   6966.00       -0.06301
   6967.00       -0.06034
   6968.00       -0.05734
   6969.00       -0.05392
   6970.00       -0.04999
   6971.00       -0.04552
   6972.00       -0.04045
   6973.00       -0.03482
   6974.00       -0.02872
   6975.00       -0.02225
   6976.00       -0.01564
   6977.00       -0.00907
   6978.00       -0.00277
   6979.00        0.00308
   6980.00        0.00838
   6981.00        0.01301
   6982.00        0.01702
   6983.00        0.02051
   6984.00        0.02361
   6985.00        0.02650
   6986.00        0.02938
   6987.00        0.03238
   6988.00        0.03560
   6989.00        0.03904
   6990.00        0.04267
   6991.00        0.04636
   6992.00        0.04996
   6993.00        0.05329
   6994.00        0.05618
   6995.00        0.05854
   6996.00        0.06031
   6997.00        0.06153
   6998.00        0.06232
   6999.00        0.06285
   7000.00        0.06331
   7001.00        0.06387
   7002.00        0.06467
   7003.00        0.06575
   7004.00        0.06710
   7005.00        0.06859
   7006.00        0.07008
   7007.00        0.07138
   7008.00        0.07231
   7009.00        0.07274
   7010.00        0.07260
   7011.00        0.07190
   7012.00        0.07067
   7013.00        0.06902
   7014.00        0.06707
   7015.00        0.06494
   7016.00        0.06275
   7017.00        0.06058
   7018.00        0.05849
   7019.00        0.05649
   7020.00        0.05458
   7021.00        0.05273
   7022.00        0.05089
   7023.00        0.04905
   7024.00        0.04721
   7025.00        0.04542
   7026.00        0.04372
   7027.00        0.04222
   7028.00        0.04100
   7029.00        0.04016
   7030.00        0.03974
   7031.00        0.03976
   7032.00        0.04021
   7033.00        0.04102
   7034.00        0.04213
   7035.00        0.04347
   7036.00        0.04500
   7037.00        0.04672
   7038.00        0.04867
   7039.00        0.05091
   7040.00        0.05353
   7041.00        0.05660
   7042.00        0.06020
   7043.00        0.06435
   7044.00        0.06900
   7045.00        0.07411
   7046.00        0.07952
   7047.00        0.08511
   7048.00        0.09068
   7049.00        0.09609
   7050.00        0.10123
   7051.00        0.10596
   7052.00        0.11021
   7053.00        0.11396
   7054.00        0.11719
   7055.00        0.11990
   7056.00        0.12204
   7057.00        0.12359
   7058.00        0.12447
   7059.00        0.12459
   7060.00        0.12382
   7061.00        0.12206
   7062.00        0.11920
   7063.00        0.11516
   7064.00        0.10992
   7065.00        0.10354
   7066.00        0.09613
   7067.00        0.08784
   7068.00        0.07893
   7069.00        0.06963
   7070.00        0.06024
   7071.00        0.05096
   7072.00        0.04204
   7073.00        0.03362
   7074.00        0.02583
   7075.00        0.01870
   7076.00        0.01227
   7077.00        0.00653
   7078.00        0.00148
   7079.00       -0.00296
   7080.00       -0.00677
   7081.00       -0.01001
   7082.00       -0.01269
   7083.00       -0.01487
   7084.00       -0.01656
   7085.00       -0.01781
   7086.00       -0.01868
   7087.00       -0.01925
   7088.00       -0.01960
   7089.00       -0.01984
   7090.00       -0.02005
   7091.00       -0.02031
   7092.00       -0.02068
   7093.00       -0.02118
   7094.00       -0.02179
   7095.00       -0.02244
   7096.00       -0.02304
   7097.00       -0.02346
   7098.00       -0.02360
   7099.00       -0.02334
   7100.00       -0.02260
   7101.00       -0.02134
   7102.00       -0.01961
   7103.00       -0.01749
   7104.00       -0.01506
   7105.00       -0.01249
   7106.00       -0.00995
   7107.00       -0.00761
   7108.00       -0.00562
   7109.00       -0.00410
   7110.00       -0.00313
   7111.00       -0.00274
   7112.00       -0.00291
   7113.00       -0.00358
   7114.00       -0.00468
   7115.00       -0.00609
   7116.00       -0.00771
   7117.00       -0.00944
   7118.00       -0.01119
   7119.00       -0.01289
   7120.00       -0.01453
   7121.00       -0.01608
   7122.00       -0.01759
   7123.00       -0.01909
   7124.00       -0.02059
   7125.00       -0.02212
   7126.00       -0.02365
   7127.00       -0.02514
   7128.00       -0.02656
   7129.00       -0.02784
   7130.00       -0.02895
   7131.00       -0.02990
   7132.00       -0.03076
   7133.00       -0.03167
   7134.00       -0.03281
   7135.00       -0.03443
   7136.00       -0.03682
   7137.00       -0.04016
   7138.00       -0.04464
   7139.00       -0.05026
   7140.00       -0.05693
   7141.00       -0.06440
   7142.00       -0.07233
   7143.00       -0.08034
   7144.00       -0.08798
   7145.00       -0.09487
   7146.00       -0.10078
   7147.00       -0.10549
   7148.00       -0.10902
   7149.00       -0.11148
   7150.00       -0.11313
   7151.00       -0.11428
   7152.00       -0.11532
   7153.00       -0.11659
   7154.00       -0.11839
   7155.00       -0.12093
   7156.00       -0.12432
   7157.00       -0.12853
   7158.00       -0.13342
   7159.00       -0.13884
   7160.00       -0.14452
   7161.00       -0.15023
   7162.00       -0.15572
   7163.00       -0.16079
   7164.00       -0.16525
   7165.00       -0.16901
   7166.00       -0.17207
   7167.00       -0.17441
   7168.00       -0.17606
   7169.00       -0.17705
   7170.00       -0.17744
   7171.00       -0.17727
   7172.00       -0.17661
   7173.00       -0.17549
   7174.00       -0.17398
   7175.00       -0.17213
   7176.00       -0.16998
   7177.00       -0.16762
   7178.00       -0.16506
   7179.00       -0.16233
   7180.00       -0.15942
   7181.00       -0.15628
   7182.00       -0.15288
   7183.00       -0.14917
   7184.00       -0.14509
   7185.00       -0.14066
   7186.00       -0.13589
   7187.00       -0.13088
   7188.00       -0.12571
   7189.00       -0.12057
   7190.00       -0.11563
   7191.00       -0.11109
   7192.00       -0.10707
   7193.00       -0.10367
   7194.00       -0.10093
   7195.00       -0.09882
   7196.00       -0.09720
   7197.00       -0.09595
   7198.00       -0.09485
   7199.00       -0.09363
   7200.00       -0.09205
   7201.00       -0.08987
   7202.00       -0.08688
   7203.00       -0.08296
   7204.00       -0.07802
   7205.00       -0.07216
   7206.00       -0.06546
   7207.00       -0.05819
   7208.00       -0.05063
   7209.00       -0.04315
   7210.00       -0.03608
   7211.00       -0.02981
   7212.00       -0.02458
   7213.00       -0.02062
   7214.00       -0.01800
   7215.00       -0.01667
   7216.00       -0.01656
   7217.00       -0.01745
   7218.00       -0.01911
   7219.00       -0.02131
   7220.00       -0.02386
   7221.00       -0.02663
   7222.00       -0.02957
   7223.00       -0.03272
   7224.00       -0.03616
   7225.00       -0.03995
   7226.00       -0.04422
   7227.00       -0.04901
   7228.00       -0.05435
   7229.00       -0.06022
   7230.00       -0.06663
   7231.00       -0.07352
   7232.00       -0.08081
   7233.00       -0.08848
   7234.00       -0.09643
   7235.00       -0.10465
   7236.00       -0.11306
   7237.00       -0.12165
   7238.00       -0.13039
   7239.00       -0.13917
   7240.00       -0.14793
   7241.00       -0.15658
   7242.00       -0.16503
   7243.00       -0.17309
   7244.00       -0.18060
   7245.00       -0.18738
   7246.00       -0.19331
   7247.00       -0.19820
   7248.00       -0.20198
   7249.00       -0.20456
   7250.00       -0.20599
   7251.00       -0.20632
   7252.00       -0.20570
   7253.00       -0.20430
   7254.00       -0.20233
   7255.00       -0.19998
   7256.00       -0.19741
   7257.00       -0.19474
   7258.00       -0.19200
   7259.00       -0.18920
   7260.00       -0.18632
   7261.00       -0.18330
   7262.00       -0.18015
   7263.00       -0.17688
   7264.00       -0.17359
   7265.00       -0.17038
   7266.00       -0.16744
   7267.00       -0.16491
   7268.00       -0.16296
   7269.00       -0.16169
   7270.00       -0.16109
   7271.00       -0.16114
   7272.00       -0.16166
   7273.00       -0.16244
   7274.00       -0.16319
   7275.00       -0.16358
   7276.00       -0.16333
   7277.00       -0.16216
   7278.00       -0.15992
   7279.00       -0.15654
   7280.00       -0.15198
   7281.00       -0.14641
   7282.00       -0.13996
   7283.00       -0.13280
   7284.00       -0.12512
   7285.00       -0.11712
   7286.00       -0.10890
   7287.00       -0.10053
   7288.00       -0.09206
   7289.00       -0.08358
   7290.00       -0.07505
   7291.00       -0.06661
   7292.00       -0.05833
   7293.00       -0.05038
   7294.00       -0.04287
   7295.00       -0.03597
   7296.00       -0.02976
   7297.00       -0.02427
   7298.00       -0.01950
   7299.00       -0.01543
   7300.00       -0.01200
   7301.00       -0.00919
   7302.00       -0.00703
   7303.00       -0.00557
   7304.00       -0.00494
   7305.00       -0.00527
   7306.00       -0.00673
   7307.00       -0.00943
   7308.00       -0.01343
   7309.00       -0.01877
   7310.00       -0.02537
   7311.00       -0.03307
   7312.00       -0.04160
   7313.00       -0.05076
   7314.00       -0.06016
   7315.00       -0.06942
   7316.00       -0.07820
   7317.00       -0.08623
   7318.00       -0.09329
   7319.00       -0.09931
   7320.00       -0.10423
   7321.00       -0.10814
   7322.00       -0.11114
   7323.00       -0.11333
   7324.00       -0.11483
   7325.00       -0.11574
   7326.00       -0.11610
   7327.00       -0.11593
   7328.00       -0.11523
   7329.00       -0.11396
   7330.00       -0.11214
   7331.00       -0.10974
   7332.00       -0.10680
   7333.00       -0.10335
   7334.00       -0.09942
   7335.00       -0.09511
   7336.00       -0.09049
   7337.00       -0.08565
   7338.00       -0.08080
   7339.00       -0.07609
   7340.00       -0.07177
   7341.00       -0.06807
   7342.00       -0.06521
   7343.00       -0.06337
   7344.00       -0.06270
   7345.00       -0.06320
   7346.00       -0.06489
   7347.00       -0.06761
   7348.00       -0.07118
   7349.00       -0.07532
   7350.00       -0.07977
   7351.00       -0.08426
   7352.00       -0.08852
   7353.00       -0.09235
   7354.00       -0.09563
   7355.00       -0.09823
   7356.00       -0.10016
   7357.00       -0.10146
   7358.00       -0.10220
   7359.00       -0.10247
   7360.00       -0.10234
   7361.00       -0.10192
   7362.00       -0.10123
   7363.00       -0.10030
   7364.00       -0.09912
   7365.00       -0.09767
   7366.00       -0.09591
   7367.00       -0.09380
   7368.00       -0.09130
   7369.00       -0.08835
   7370.00       -0.08494
   7371.00       -0.08100
   7372.00       -0.07650
   7373.00       -0.07141
   7374.00       -0.06570
   7375.00       -0.05937
   7376.00       -0.05243
   7377.00       -0.04498
   7378.00       -0.03709
   7379.00       -0.02897
   7380.00       -0.02078
   7381.00       -0.01275
   7382.00       -0.00511
   7383.00        0.00195
   7384.00        0.00823
   7385.00        0.01352
   7386.00        0.01776
   7387.00        0.02084
   7388.00        0.02276
   7389.00        0.02359
   7390.00        0.02339
   7391.00        0.02236
   7392.00        0.02068
   7393.00        0.01858
   7394.00        0.01626
   7395.00        0.01393
   7396.00        0.01171
   7397.00        0.00973
   7398.00        0.00804
   7399.00        0.00664
   7400.00        0.00552
   7401.00        0.00466
   7402.00        0.00402
   7403.00        0.00360
   7404.00        0.00341
   7405.00        0.00347
   7406.00        0.00381
   7407.00        0.00452
   7408.00        0.00561
   7409.00        0.00711
   7410.00        0.00902
   7411.00        0.01128
   7412.00        0.01380
   7413.00        0.01640
   7414.00        0.01894
   7415.00        0.02118
   7416.00        0.02297
   7417.00        0.02417
   7418.00        0.02464
   7419.00        0.02438
   7420.00        0.02338
   7421.00        0.02170
   7422.00        0.01944
   7423.00        0.01668
   7424.00        0.01352
   7425.00        0.01001
   7426.00        0.00619
   7427.00        0.00209
   7428.00       -0.00231
   7429.00       -0.00701
   7430.00       -0.01201
   7431.00       -0.01734
   7432.00       -0.02294
   7433.00       -0.02875
   7434.00       -0.03473
   7435.00       -0.04077
   7436.00       -0.04675
   7437.00       -0.05256
   7438.00       -0.05808
   7439.00       -0.06322
   7440.00       -0.06790
   7441.00       -0.07208
   7442.00       -0.07571
   7443.00       -0.07883
   7444.00       -0.08144
   7445.00       -0.08361
   7446.00       -0.08538
   7447.00       -0.08684
   7448.00       -0.08804
   7449.00       -0.08910
   7450.00       -0.09007
   7451.00       -0.09105
   7452.00       -0.09213
   7453.00       -0.09337
   7454.00       -0.09483
   7455.00       -0.09658
   7456.00       -0.09863
   7457.00       -0.10102
   7458.00       -0.10373
   7459.00       -0.10679
   7460.00       -0.11019
   7461.00       -0.11392
   7462.00       -0.11796
   7463.00       -0.12228
   7464.00       -0.12690
   7465.00       -0.13174
   7466.00       -0.13675
   7467.00       -0.14190
   7468.00       -0.14711
   7469.00       -0.15234
   7470.00       -0.15750
   7471.00       -0.16254
   7472.00       -0.16736
   7473.00       -0.17189
   7474.00       -0.17600
   7475.00       -0.17953
   7476.00       -0.18238
   7477.00       -0.18435
   7478.00       -0.18533
   7479.00       -0.18520
   7480.00       -0.18388
   7481.00       -0.18134
   7482.00       -0.17760
   7483.00       -0.17280
   7484.00       -0.16712
   7485.00       -0.16078
   7486.00       -0.15404
   7487.00       -0.14722
   7488.00       -0.14056
   7489.00       -0.13436
   7490.00       -0.12876
   7491.00       -0.12389
   7492.00       -0.11974
   7493.00       -0.11629
   7494.00       -0.11340
   7495.00       -0.11092
   7496.00       -0.10869
   7497.00       -0.10654
   7498.00       -0.10435
   7499.00       -0.10204
   7500.00       -0.09962
   7501.00       -0.09711
   7502.00       -0.09460
   7503.00       -0.09220
   7504.00       -0.09005
   7505.00       -0.08833
   7506.00       -0.08716
   7507.00       -0.08667
   7508.00       -0.08695
   7509.00       -0.08805
   7510.00       -0.08999
   7511.00       -0.09272
   7512.00       -0.09618
   7513.00       -0.10022
   7514.00       -0.10469
   7515.00       -0.10941
   7516.00       -0.11417
   7517.00       -0.11882
   7518.00       -0.12321
   7519.00       -0.12723
   7520.00       -0.13086
   7521.00       -0.13415
   7522.00       -0.13713
   7523.00       -0.13990
   7524.00       -0.14252
   7525.00       -0.14506
   7526.00       -0.14755
   7527.00       -0.15003
   7528.00       -0.15247
   7529.00       -0.15490
   7530.00       -0.15731
   7531.00       -0.15972
   7532.00       -0.16217
   7533.00       -0.16468
   7534.00       -0.16729
   7535.00       -0.17002
   7536.00       -0.17287
   7537.00       -0.17585
   7538.00       -0.17893
   7539.00       -0.18208
   7540.00       -0.18530
   7541.00       -0.18855
   7542.00       -0.19182
   7543.00       -0.19507
   7544.00       -0.19824
   7545.00       -0.20126
   7546.00       -0.20403
   7547.00       -0.20650
   7548.00       -0.20858
   7549.00       -0.21022
   7550.00       -0.21142
   7551.00       -0.21220
   7552.00       -0.21261
   7553.00       -0.21269
   7554.00       -0.21251
   7555.00       -0.21210
   7556.00       -0.21149
   7557.00       -0.21069
   7558.00       -0.20970
   7559.00       -0.20851
   7560.00       -0.20712
   7561.00       -0.20551
   7562.00       -0.20372
   7563.00       -0.20176
   7564.00       -0.19964
   7565.00       -0.19739
   7566.00       -0.19501
   7567.00       -0.19248
   7568.00       -0.18975
   7569.00       -0.18677
   7570.00       -0.18348
   7571.00       -0.17981
   7572.00       -0.17569
   7573.00       -0.17107
   7574.00       -0.16589
   7575.00       -0.16018
   7576.00       -0.15393
   7577.00       -0.14720
   7578.00       -0.14006
   7579.00       -0.13263
   7580.00       -0.12506
   7581.00       -0.11747
   7582.00       -0.11003
   7583.00       -0.10284
   7584.00       -0.09598
   7585.00       -0.08949
   7586.00       -0.08335
   7587.00       -0.07752
   7588.00       -0.07193
   7589.00       -0.06655
   7590.00       -0.06134
   7591.00       -0.05631
   7592.00       -0.05146
   7593.00       -0.04682
   7594.00       -0.04243
   7595.00       -0.03827
   7596.00       -0.03431
   7597.00       -0.03044
   7598.00       -0.02655
   7599.00       -0.02248
   7600.00       -0.01807
   7601.00       -0.01322
   7602.00       -0.00786
   7603.00       -0.00197
   7604.00        0.00435
   7605.00        0.01098
   7606.00        0.01775
   7607.00        0.02446
   7608.00        0.03092
   7609.00        0.03696
   7610.00        0.04239
   7611.00        0.04719
   7612.00        0.05131
   7613.00        0.05481
   7614.00        0.05777
   7615.00        0.06033
   7616.00        0.06262
   7617.00        0.06477
   7618.00        0.06684
   7619.00        0.06889
   7620.00        0.07091
   7621.00        0.07285
   7622.00        0.07462
   7623.00        0.07613
   7624.00        0.07729
   7625.00        0.07804
   7626.00        0.07831
   7627.00        0.07809
   7628.00        0.07733
   7629.00        0.07607
   7630.00        0.07429
   7631.00        0.07205
   7632.00        0.06940
   7633.00        0.06640
   7634.00        0.06314
   7635.00        0.05971
   7636.00        0.05620
   7637.00        0.05267
   7638.00        0.04915
   7639.00        0.04570
   7640.00        0.04230
   7641.00        0.03896
   7642.00        0.03565
   7643.00        0.03240
   7644.00        0.02921
   7645.00        0.02613
   7646.00        0.02322
   7647.00        0.02057
   7648.00        0.01824
   7649.00        0.01636
   7650.00        0.01501
   7651.00        0.01428
   7652.00        0.01422
   7653.00        0.01482
   7654.00        0.01610
   7655.00        0.01798
   7656.00        0.02036
   7657.00        0.02315
   7658.00        0.02622
   7659.00        0.02950
   7660.00        0.03288
   7661.00        0.03635
   7662.00        0.03986
   7663.00        0.04344
   7664.00        0.04713
   7665.00        0.05094
   7666.00        0.05488
   7667.00        0.05894
   7668.00        0.06305
   7669.00        0.06712
   7670.00        0.07100
   7671.00        0.07452
   7672.00        0.07752
   7673.00        0.07983
   7674.00        0.08130
   7675.00        0.08185
   7676.00        0.08142
   7677.00        0.08003
   7678.00        0.07774
   7679.00        0.07464
   7680.00        0.07085
   7681.00        0.06646
   7682.00        0.06158
   7683.00        0.05629
   7684.00        0.05067
   7685.00        0.04477
   7686.00        0.03864
   7687.00        0.03234
   7688.00        0.02592
   7689.00        0.01946
   7690.00        0.01307
   7691.00        0.00683
   7692.00        0.00083
   7693.00       -0.00482
   7694.00       -0.01003
   7695.00       -0.01476
   7696.00       -0.01900
   7697.00       -0.02276
   7698.00       -0.02613
   7699.00       -0.02919
   7700.00       -0.03206
   7701.00       -0.03487
   7702.00       -0.03775
   7703.00       -0.04082
   7704.00       -0.04416
   7705.00       -0.04780
   7706.00       -0.05174
   7707.00       -0.05594
   7708.00       -0.06033
   7709.00       -0.06483
   7710.00       -0.06931
   7711.00       -0.07371
   7712.00       -0.07792
   7713.00       -0.08191
   7714.00       -0.08565
   7715.00       -0.08912
   7716.00       -0.09232
   7717.00       -0.09528
   7718.00       -0.09800
   7719.00       -0.10050
   7720.00       -0.10277
   7721.00       -0.10482
   7722.00       -0.10663
   7723.00       -0.10820
   7724.00       -0.10952
   7725.00       -0.11060
   7726.00       -0.11146
   7727.00       -0.11215
   7728.00       -0.11271
   7729.00       -0.11319
   7730.00       -0.11367
   7731.00       -0.11422
   7732.00       -0.11489
   7733.00       -0.11576
   7734.00       -0.11687
   7735.00       -0.11827
   7736.00       -0.11998
   7737.00       -0.12199
   7738.00       -0.12426
   7739.00       -0.12672
   7740.00       -0.12928
   7741.00       -0.13181
   7742.00       -0.13417
   7743.00       -0.13626
   7744.00       -0.13799
   7745.00       -0.13934
   7746.00       -0.14033
   7747.00       -0.14104
   7748.00       -0.14159
   7749.00       -0.14212
   7750.00       -0.14281
   7751.00       -0.14379
   7752.00       -0.14517
   7753.00       -0.14699
   7754.00       -0.14924
   7755.00       -0.15181
   7756.00       -0.15454
   7757.00       -0.15723
   7758.00       -0.15967
   7759.00       -0.16164
   7760.00       -0.16300
   7761.00       -0.16364
   7762.00       -0.16355
   7763.00       -0.16278
   7764.00       -0.16148
   7765.00       -0.15984
   7766.00       -0.15808
   7767.00       -0.15644
   7768.00       -0.15511
   7769.00       -0.15429
   7770.00       -0.15407
   7771.00       -0.15453
   7772.00       -0.15564
   7773.00       -0.15740
   7774.00       -0.15974
   7775.00       -0.16259
   7776.00       -0.16590
   7777.00       -0.16958
   7778.00       -0.17359
   7779.00       -0.17785
   7780.00       -0.18228
   7781.00       -0.18681
   7782.00       -0.19136
   7783.00       -0.19586
   7784.00       -0.20029
   7785.00       -0.20460
   7786.00       -0.20882
   7787.00       -0.21293
   7788.00       -0.21688
   7789.00       -0.22060
   7790.00       -0.22396
   7791.00       -0.22684
   7792.00       -0.22909
   7793.00       -0.23063
   7794.00       -0.23137
   7795.00       -0.23135
   7796.00       -0.23069
   7797.00       -0.22955
   7798.00       -0.22816
   7799.00       -0.22672
   7800.00       -0.22540
   7801.00       -0.22433
   7802.00       -0.22354
   7803.00       -0.22300
   7804.00       -0.22259
   7805.00       -0.22217
   7806.00       -0.22153
   7807.00       -0.22050
   7808.00       -0.21895
   7809.00       -0.21676
   7810.00       -0.21390
   7811.00       -0.21039
   7812.00       -0.20634
   7813.00       -0.20186
   7814.00       -0.19717
   7815.00       -0.19242
   7816.00       -0.18781
   7817.00       -0.18350
   7818.00       -0.17959
   7819.00       -0.17614
   7820.00       -0.17315
   7821.00       -0.17062
   7822.00       -0.16852
   7823.00       -0.16683
   7824.00       -0.16557
   7825.00       -0.16479
   7826.00       -0.16454
   7827.00       -0.16489
   7828.00       -0.16588
   7829.00       -0.16754
   7830.00       -0.16984
   7831.00       -0.17271
   7832.00       -0.17603
   7833.00       -0.17967
   7834.00       -0.18349
   7835.00       -0.18732
   7836.00       -0.19103
   7837.00       -0.19446
   7838.00       -0.19753
   7839.00       -0.20013
   7840.00       -0.20221
   7841.00       -0.20370
   7842.00       -0.20460
   7843.00       -0.20489
   7844.00       -0.20461
   7845.00       -0.20380
   7846.00       -0.20249
   7847.00       -0.20077
   7848.00       -0.19871
   7849.00       -0.19639
   7850.00       -0.19391
   7851.00       -0.19134
   7852.00       -0.18878
   7853.00       -0.18630
   7854.00       -0.18397
   7855.00       -0.18186
   7856.00       -0.18002
   7857.00       -0.17846
   7858.00       -0.17717
   7859.00       -0.17612
   7860.00       -0.17522
   7861.00       -0.17438
   7862.00       -0.17350
   7863.00       -0.17248
   7864.00       -0.17120
   7865.00       -0.16962
   7866.00       -0.16772
   7867.00       -0.16548
   7868.00       -0.16295
   7869.00       -0.16018
   7870.00       -0.15727
   7871.00       -0.15427
   7872.00       -0.15125
   7873.00       -0.14828
   7874.00       -0.14539
   7875.00       -0.14258
   7876.00       -0.13989
   7877.00       -0.13728
   7878.00       -0.13478
   7879.00       -0.13234
   7880.00       -0.13001
   7881.00       -0.12779
   7882.00       -0.12570
   7883.00       -0.12379
   7884.00       -0.12209
   7885.00       -0.12065
   7886.00       -0.11946
   7887.00       -0.11853
   7888.00       -0.11782
   7889.00       -0.11728
   7890.00       -0.11685
   7891.00       -0.11645
   7892.00       -0.11604
   7893.00       -0.11554
   7894.00       -0.11491
   7895.00       -0.11411
   7896.00       -0.11311
   7897.00       -0.11188
   7898.00       -0.11039
   7899.00       -0.10859
   7900.00       -0.10649
   7901.00       -0.10403
   7902.00       -0.10125
   7903.00       -0.09817
   7904.00       -0.09486
   7905.00       -0.09145
   7906.00       -0.08806
   7907.00       -0.08487
   7908.00       -0.08205
   7909.00       -0.07977
   7910.00       -0.07821
   7911.00       -0.07747
   7912.00       -0.07764
   7913.00       -0.07874
   7914.00       -0.08072
   7915.00       -0.08348
   7916.00       -0.08687
   7917.00       -0.09068
   7918.00       -0.09468
   7919.00       -0.09868
   7920.00       -0.10249
   7921.00       -0.10596
   7922.00       -0.10901
   7923.00       -0.11163
   7924.00       -0.11382
   7925.00       -0.11565
   7926.00       -0.11720
   7927.00       -0.11854
   7928.00       -0.11976
   7929.00       -0.12091
   7930.00       -0.12200
   7931.00       -0.12302
   7932.00       -0.12390
   7933.00       -0.12459
   7934.00       -0.12499
   7935.00       -0.12502
   7936.00       -0.12463
   7937.00       -0.12378
   7938.00       -0.12250
   7939.00       -0.12086
   7940.00       -0.11896
   7941.00       -0.11692
   7942.00       -0.11488
   7943.00       -0.11293
   7944.00       -0.11116
   7945.00       -0.10961
   7946.00       -0.10830
   7947.00       -0.10720
   7948.00       -0.10626
   7949.00       -0.10542
   7950.00       -0.10465
   7951.00       -0.10388
   7952.00       -0.10311
   7953.00       -0.10232
   7954.00       -0.10151
   7955.00       -0.10068
   7956.00       -0.09984
   7957.00       -0.09897
   7958.00       -0.09804
   7959.00       -0.09702
   7960.00       -0.09587
   7961.00       -0.09455
   7962.00       -0.09301
   7963.00       -0.09125
   7964.00       -0.08926
   7965.00       -0.08706
   7966.00       -0.08471
   7967.00       -0.08226
   7968.00       -0.07981
   7969.00       -0.07745
   7970.00       -0.07524
   7971.00       -0.07324
   7972.00       -0.07146
   7973.00       -0.06990
   7974.00       -0.06848
   7975.00       -0.06715
   7976.00       -0.06581
   7977.00       -0.06437
   7978.00       -0.06274
   7979.00       -0.06088
   7980.00       -0.05876
   7981.00       -0.05642
   7982.00       -0.05390
   7983.00       -0.05128
   7984.00       -0.04866
   7985.00       -0.04614
   7986.00       -0.04380
   7987.00       -0.04170
   7988.00       -0.03988
   7989.00       -0.03834
   7990.00       -0.03707
   7991.00       -0.03601
   7992.00       -0.03511
   7993.00       -0.03432
   7994.00       -0.03362
   7995.00       -0.03301
   7996.00       -0.03251
   7997.00       -0.03220
   7998.00       -0.03217
   7999.00       -0.03250
   8000.00       -0.03330
   8001.00       -0.03459
   8002.00       -0.03640
   8003.00       -0.03868
   8004.00       -0.04136
   8005.00       -0.04433
   8006.00       -0.04750
   8007.00       -0.05076
   8008.00       -0.05402
   8009.00       -0.05724
   8010.00       -0.06040
   8011.00       -0.06350
   8012.00       -0.06656
   8013.00       -0.06959
   8014.00       -0.07261
   8015.00       -0.07561
   8016.00       -0.07857
   8017.00       -0.08143
   8018.00       -0.08413
   8019.00       -0.08658
   8020.00       -0.08871
   8021.00       -0.09045
   8022.00       -0.09175
   8023.00       -0.09256
   8024.00       -0.09290
   8025.00       -0.09280
   8026.00       -0.09228
   8027.00       -0.09139
   8028.00       -0.09018
   8029.00       -0.08867
   8030.00       -0.08689
   8031.00       -0.08484
   8032.00       -0.08256
   8033.00       -0.08006
   8034.00       -0.07738
   8035.00       -0.07460
   8036.00       -0.07181
   8037.00       -0.06913
   8038.00       -0.06667
   8039.00       -0.06454
   8040.00       -0.06288
   8041.00       -0.06176
   8042.00       -0.06123
   8043.00       -0.06133
   8044.00       -0.06206
   8045.00       -0.06340
   8046.00       -0.06529
   8047.00       -0.06765
   8048.00       -0.07042
   8049.00       -0.07346
   8050.00       -0.07666
   8051.00       -0.07991
   8052.00       -0.08310
   8053.00       -0.08614
   8054.00       -0.08895
   8055.00       -0.09145
   8056.00       -0.09363
   8057.00       -0.09545
   8058.00       -0.09693
   8059.00       -0.09808
   8060.00       -0.09893
   8061.00       -0.09949
   8062.00       -0.09979
   8063.00       -0.09985
   8064.00       -0.09967
   8065.00       -0.09922
   8066.00       -0.09849
   8067.00       -0.09743
   8068.00       -0.09602
   8069.00       -0.09423
   8070.00       -0.09204
   8071.00       -0.08947
   8072.00       -0.08658
   8073.00       -0.08344
   8074.00       -0.08019
   8075.00       -0.07696
   8076.00       -0.07389
   8077.00       -0.07113
   8078.00       -0.06876
   8079.00       -0.06692
   8080.00       -0.06563
   8081.00       -0.06490
   8082.00       -0.06476
   8083.00       -0.06517
   8084.00       -0.06612
   8085.00       -0.06757
   8086.00       -0.06948
   8087.00       -0.07182
   8088.00       -0.07452
   8089.00       -0.07753
   8090.00       -0.08073
   8091.00       -0.08402
   8092.00       -0.08726
   8093.00       -0.09031
   8094.00       -0.09307
   8095.00       -0.09540
   8096.00       -0.09723
   8097.00       -0.09850
   8098.00       -0.09920
   8099.00       -0.09935
   8100.00       -0.09898
   8101.00       -0.09812
   8102.00       -0.09683
   8103.00       -0.09514
   8104.00       -0.09308
   8105.00       -0.09069
   8106.00       -0.08798
   8107.00       -0.08498
   8108.00       -0.08170
   8109.00       -0.07815
   8110.00       -0.07434
   8111.00       -0.07028
   8112.00       -0.06599
   8113.00       -0.06146
   8114.00       -0.05668
   8115.00       -0.05164
   8116.00       -0.04629
   8117.00       -0.04061
   8118.00       -0.03453
   8119.00       -0.02801
   8120.00       -0.02100
   8121.00       -0.01353
   8122.00       -0.00563
   8123.00        0.00260
   8124.00        0.01104
   8125.00        0.01951
   8126.00        0.02783
   8127.00        0.03580
   8128.00        0.04327
   8129.00        0.05009
   8130.00        0.05621
   8131.00        0.06156
   8132.00        0.06616
   8133.00        0.06996
   8134.00        0.07298
   8135.00        0.07523
   8136.00        0.07671
   8137.00        0.07742
   8138.00        0.07734
   8139.00        0.07650
   8140.00        0.07484
   8141.00        0.07240
   8142.00        0.06920
   8143.00        0.06528
   8144.00        0.06068
   8145.00        0.05550
   8146.00        0.04984
   8147.00        0.04386
   8148.00        0.03772
   8149.00        0.03155
   8150.00        0.02555
   8151.00        0.01985
   8152.00        0.01463
   8153.00        0.01000
   8154.00        0.00604
   8155.00        0.00286
   8156.00        0.00045
   8157.00       -0.00116
   8158.00       -0.00202
   8159.00       -0.00215
   8160.00       -0.00167
   8161.00       -0.00066
   8162.00        0.00074
   8163.00        0.00242
   8164.00        0.00422
   8165.00        0.00606
   8166.00        0.00783
   8167.00        0.00949
   8168.00        0.01102
   8169.00        0.01241
   8170.00        0.01366
   8171.00        0.01478
   8172.00        0.01575
   8173.00        0.01654
   8174.00        0.01711
   8175.00        0.01740
   8176.00        0.01735
   8177.00        0.01695
   8178.00        0.01619
   8179.00        0.01511
   8180.00        0.01376
   8181.00        0.01224
   8182.00        0.01066
   8183.00        0.00912
   8184.00        0.00771
   8185.00        0.00647
   8186.00        0.00542
   8187.00        0.00450
   8188.00        0.00364
   8189.00        0.00274
   8190.00        0.00173
   8191.00        0.00056
   8192.00       -0.00075
   8193.00       -0.00210
   8194.00       -0.00333
   8195.00       -0.00416
   8196.00       -0.00431
   8197.00       -0.00348
   8198.00       -0.00147
   8199.00        0.00191
   8200.00        0.00662
   8201.00        0.01267
   8202.00        0.01982
   8203.00        0.02762
   8204.00        0.03571
   8205.00        0.04360
   8206.00        0.05085
   8207.00        0.05705
   8208.00        0.06187
   8209.00        0.06512
   8210.00        0.06674
   8211.00        0.06687
   8212.00        0.06566
   8213.00        0.06344
   8214.00        0.06062
   8215.00        0.05757
   8216.00        0.05460
   8217.00        0.05198
   8218.00        0.04992
   8219.00        0.04853
   8220.00        0.04788
   8221.00        0.04795
   8222.00        0.04864
   8223.00        0.04984
   8224.00        0.05136
   8225.00        0.05297
   8226.00        0.05445
   8227.00        0.05555
   8228.00        0.05602
   8229.00        0.05565
   8230.00        0.05429
   8231.00        0.05187
   8232.00        0.04830
   8233.00        0.04369
   8234.00        0.03819
   8235.00        0.03201
   8236.00        0.02542
   8237.00        0.01868
   8238.00        0.01200
   8239.00        0.00561
   8240.00       -0.00028
   8241.00       -0.00562
   8242.00       -0.01043
   8243.00       -0.01473
   8244.00       -0.01868
   8245.00       -0.02245
   8246.00       -0.02619
   8247.00       -0.03013
   8248.00       -0.03441
   8249.00       -0.03914
   8250.00       -0.04435
   8251.00       -0.05004
   8252.00       -0.05619
   8253.00       -0.06265
   8254.00       -0.06931
   8255.00       -0.07609
   8256.00       -0.08279
   8257.00       -0.08934
   8258.00       -0.09558
   8259.00       -0.10151
   8260.00       -0.10702
   8261.00       -0.11206
   8262.00       -0.11662
   8263.00       -0.12068
   8264.00       -0.12424
   8265.00       -0.12726
   8266.00       -0.12977
   8267.00       -0.13173
   8268.00       -0.13310
   8269.00       -0.13385
   8270.00       -0.13393
   8271.00       -0.13330
   8272.00       -0.13194
   8273.00       -0.12986
   8274.00       -0.12711
   8275.00       -0.12379
   8276.00       -0.12013
   8277.00       -0.11636
   8278.00       -0.11278
   8279.00       -0.10968
   8280.00       -0.10742
   8281.00       -0.10622
   8282.00       -0.10622
   8283.00       -0.10752
   8284.00       -0.11000
   8285.00       -0.11343
   8286.00       -0.11752
   8287.00       -0.12189
   8288.00       -0.12609
   8289.00       -0.12970
   8290.00       -0.13243
   8291.00       -0.13400
   8292.00       -0.13432
   8293.00       -0.13340
   8294.00       -0.13143
   8295.00       -0.12862
   8296.00       -0.12533
   8297.00       -0.12193
   8298.00       -0.11882
   8299.00       -0.11626
   8300.00       -0.11454
   8301.00       -0.11379
   8302.00       -0.11408
   8303.00       -0.11537
   8304.00       -0.11756
   8305.00       -0.12047
   8306.00       -0.12392
   8307.00       -0.12768
   8308.00       -0.13161
   8309.00       -0.13556
   8310.00       -0.13945
   8311.00       -0.14325
   8312.00       -0.14696
   8313.00       -0.15062
   8314.00       -0.15429
   8315.00       -0.15794
   8316.00       -0.16164
   8317.00       -0.16535
   8318.00       -0.16897
   8319.00       -0.17248
   8320.00       -0.17580
   8321.00       -0.17888
   8322.00       -0.18166
   8323.00       -0.18415
   8324.00       -0.18638
   8325.00       -0.18839
   8326.00       -0.19022
   8327.00       -0.19194
   8328.00       -0.19362
   8329.00       -0.19532
   8330.00       -0.19709
   8331.00       -0.19899
   8332.00       -0.20108
   8333.00       -0.20342
   8334.00       -0.20602
   8335.00       -0.20890
   8336.00       -0.21210
   8337.00       -0.21561
   8338.00       -0.21934
   8339.00       -0.22324
   8340.00       -0.22719
   8341.00       -0.23108
   8342.00       -0.23473
   8343.00       -0.23799
   8344.00       -0.24073
   8345.00       -0.24284
   8346.00       -0.24425
   8347.00       -0.24497
   8348.00       -0.24504
   8349.00       -0.24454
   8350.00       -0.24364
   8351.00       -0.24249
   8352.00       -0.24127
   8353.00       -0.24016
   8354.00       -0.23927
   8355.00       -0.23868
   8356.00       -0.23841
   8357.00       -0.23840
   8358.00       -0.23854
   8359.00       -0.23869
   8360.00       -0.23869
   8361.00       -0.23838
   8362.00       -0.23762
   8363.00       -0.23632
   8364.00       -0.23443
   8365.00       -0.23195
   8366.00       -0.22891
   8367.00       -0.22545
   8368.00       -0.22163
   8369.00       -0.21767
   8370.00       -0.21365
   8371.00       -0.20972
   8372.00       -0.20601
   8373.00       -0.20256
   8374.00       -0.19939
   8375.00       -0.19646
   8376.00       -0.19372
   8377.00       -0.19110
   8378.00       -0.18851
   8379.00       -0.18589
   8380.00       -0.18316
   8381.00       -0.18029
   8382.00       -0.17728
   8383.00       -0.17411
   8384.00       -0.17085
   8385.00       -0.16756
   8386.00       -0.16431
   8387.00       -0.16115
   8388.00       -0.15812
   8389.00       -0.15527
   8390.00       -0.15258
   8391.00       -0.15001
   8392.00       -0.14751
   8393.00       -0.14497
   8394.00       -0.14232
   8395.00       -0.13940
   8396.00       -0.13614
   8397.00       -0.13244
   8398.00       -0.12823
   8399.00       -0.12349
   8400.00       -0.11828
   8401.00       -0.11257
   8402.00       -0.10650
   8403.00       -0.10019
   8404.00       -0.09377
   8405.00       -0.08736
   8406.00       -0.08108
   8407.00       -0.07503
   8408.00       -0.06935
   8409.00       -0.06402
   8410.00       -0.05914
   8411.00       -0.05469
   8412.00       -0.05060
   8413.00       -0.04687
   8414.00       -0.04339
   8415.00       -0.04011
   8416.00       -0.03699
   8417.00       -0.03401
   8418.00       -0.03113
   8419.00       -0.02842
   8420.00       -0.02593
   8421.00       -0.02373
   8422.00       -0.02187
   8423.00       -0.02043
   8424.00       -0.01940
   8425.00       -0.01878
   8426.00       -0.01855
   8427.00       -0.01863
   8428.00       -0.01894
   8429.00       -0.01941
   8430.00       -0.02000
   8431.00       -0.02069
   8432.00       -0.02150
   8433.00       -0.02248
   8434.00       -0.02374
   8435.00       -0.02535
   8436.00       -0.02741
   8437.00       -0.02998
   8438.00       -0.03307
   8439.00       -0.03662
   8440.00       -0.04054
   8441.00       -0.04471
   8442.00       -0.04888
   8443.00       -0.05278
   8444.00       -0.05621
   8445.00       -0.05894
   8446.00       -0.06081
   8447.00       -0.06168
   8448.00       -0.06157
   8449.00       -0.06054
   8450.00       -0.05864
   8451.00       -0.05605
   8452.00       -0.05286
   8453.00       -0.04921
   8454.00       -0.04520
   8455.00       -0.04082
   8456.00       -0.03602
   8457.00       -0.03070
   8458.00       -0.02475
   8459.00       -0.01794
   8460.00       -0.01021
   8461.00       -0.00138
   8462.00        0.00860
   8463.00        0.01969
   8464.00        0.03167
   8465.00        0.04461
   8466.00        0.05809
   8467.00        0.07199
   8468.00        0.08586
   8469.00        0.09956
   8470.00        0.11290
   8471.00        0.12566
   8472.00        0.13765
   8473.00        0.14887
   8474.00        0.15917
   8475.00        0.16857
   8476.00        0.17706
   8477.00        0.18453
   8478.00        0.19106
   8479.00        0.19667
   8480.00        0.20135
   8481.00        0.20524
   8482.00        0.20843
   8483.00        0.21112
   8484.00        0.21353
   8485.00        0.21585
   8486.00        0.21834
   8487.00        0.22119
   8488.00        0.22453
   8489.00        0.22843
   8490.00        0.23286
   8491.00        0.23776
   8492.00        0.24293
   8493.00        0.24818
   8494.00        0.25327
   8495.00        0.25803
   8496.00        0.26225
   8497.00        0.26587
   8498.00        0.26886
   8499.00        0.27127
   8500.00        0.27319
   8501.00        0.27481
   8502.00        0.27628
   8503.00        0.27771
   8504.00        0.27920
   8505.00        0.28075
   8506.00        0.28229
   8507.00        0.28366
   8508.00        0.28469
   8509.00        0.28513
   8510.00        0.28476
   8511.00        0.28343
   8512.00        0.28097
   8513.00        0.27733
   8514.00        0.27255
   8515.00        0.26678
   8516.00        0.26019
   8517.00        0.25301
   8518.00        0.24552
   8519.00        0.23788
   8520.00        0.23035
   8521.00        0.22312
   8522.00        0.21622
   8523.00        0.20973
   8524.00        0.20366
   8525.00        0.19794
   8526.00        0.19255
   8527.00        0.18747
   8528.00        0.18267
   8529.00        0.17817
   8530.00        0.17394
   8531.00        0.17007
   8532.00        0.16656
   8533.00        0.16332
   8534.00        0.16031
   8535.00        0.15738
   8536.00        0.15438
   8537.00        0.15117
   8538.00        0.14765
   8539.00        0.14372
   8540.00        0.13937
   8541.00        0.13461
   8542.00        0.12964
   8543.00        0.12466
   8544.00        0.12002
   8545.00        0.11604
   8546.00        0.11299
   8547.00        0.11115
   8548.00        0.11054
   8549.00        0.11106
   8550.00        0.11236
   8551.00        0.11400
   8552.00        0.11545
   8553.00        0.11618
   8554.00        0.11583
   8555.00        0.11418
   8556.00        0.11135
   8557.00        0.10763
   8558.00        0.10356
   8559.00        0.09982
   8560.00        0.09701
   8561.00        0.09579
   8562.00        0.09644
   8563.00        0.09914
   8564.00        0.10364
   8565.00        0.10946
   8566.00        0.11591
   8567.00        0.12218
   8568.00        0.12760
   8569.00        0.13154
   8570.00        0.13363
   8571.00        0.13378
   8572.00        0.13211
   8573.00        0.12902
   8574.00        0.12495
   8575.00        0.12048
   8576.00        0.11598
   8577.00        0.11178
   8578.00        0.10804
   8579.00        0.10464
   8580.00        0.10141
   8581.00        0.09803
   8582.00        0.09420
   8583.00        0.08968
   8584.00        0.08432
   8585.00        0.07809
   8586.00        0.07110
   8587.00        0.06368
   8588.00        0.05601
   8589.00        0.04845
   8590.00        0.04131
   8591.00        0.03479
   8592.00        0.02895
   8593.00        0.02381
   8594.00        0.01922
   8595.00        0.01496
   8596.00        0.01077
   8597.00        0.00651
   8598.00        0.00197
   8599.00       -0.00295
   8600.00       -0.00828
   8601.00       -0.01394
   8602.00       -0.01981
   8603.00       -0.02574
   8604.00       -0.03149
   8605.00       -0.03700
   8606.00       -0.04209
   8607.00       -0.04676
   8608.00       -0.05094
   8609.00       -0.05470
   8610.00       -0.05814
   8611.00       -0.06135
   8612.00       -0.06448
   8613.00       -0.06763
   8614.00       -0.07094
   8615.00       -0.07443
   8616.00       -0.07815
   8617.00       -0.08212
   8618.00       -0.08629
   8619.00       -0.09064
   8620.00       -0.09514
   8621.00       -0.09973
   8622.00       -0.10442
   8623.00       -0.10915
   8624.00       -0.11390
   8625.00       -0.11856
   8626.00       -0.12298
   8627.00       -0.12693
   8628.00       -0.13018
   8629.00       -0.13253
   8630.00       -0.13366
   8631.00       -0.13346
   8632.00       -0.13180
   8633.00       -0.12874
   8634.00       -0.12438
   8635.00       -0.11905
   8636.00       -0.11307
   8637.00       -0.10692
   8638.00       -0.10100
   8639.00       -0.09576
   8640.00       -0.09145
   8641.00       -0.08823
   8642.00       -0.08614
   8643.00       -0.08506
   8644.00       -0.08479
   8645.00       -0.08507
   8646.00       -0.08566
   8647.00       -0.08633
   8648.00       -0.08695
   8649.00       -0.08747
   8650.00       -0.08789
   8651.00       -0.08828
   8652.00       -0.08874
   8653.00       -0.08937
   8654.00       -0.09026
   8655.00       -0.09150
   8656.00       -0.09314
   8657.00       -0.09523
   8658.00       -0.09778
   8659.00       -0.10082
   8660.00       -0.10428
   8661.00       -0.10810
   8662.00       -0.11215
   8663.00       -0.11630
   8664.00       -0.12043
   8665.00       -0.12441
   8666.00       -0.12817
   8667.00       -0.13165
   8668.00       -0.13488
   8669.00       -0.13794
   8670.00       -0.14087
   8671.00       -0.14373
   8672.00       -0.14653
   8673.00       -0.14926
   8674.00       -0.15185
   8675.00       -0.15430
   8676.00       -0.15657
   8677.00       -0.15870
   8678.00       -0.16079
   8679.00       -0.16298
   8680.00       -0.16547
   8681.00       -0.16845
   8682.00       -0.17210
   8683.00       -0.17653
   8684.00       -0.18179
   8685.00       -0.18778
   8686.00       -0.19444
   8687.00       -0.20156
   8688.00       -0.20890
   8689.00       -0.21617
   8690.00       -0.22323
   8691.00       -0.22980
   8692.00       -0.23584
   8693.00       -0.24116
   8694.00       -0.24582
   8695.00       -0.24980
   8696.00       -0.25315
   8697.00       -0.25593
   8698.00       -0.25822
   8699.00       -0.26009
   8700.00       -0.26159
   8701.00       -0.26269
   8702.00       -0.26338
   8703.00       -0.26355
   8704.00       -0.26315
   8705.00       -0.26206
   8706.00       -0.26029
   8707.00       -0.25781
   8708.00       -0.25471
   8709.00       -0.25110
   8710.00       -0.24722
   8711.00       -0.24321
   8712.00       -0.23936
   8713.00       -0.23585
   8714.00       -0.23289
   8715.00       -0.23065
   8716.00       -0.22918
   8717.00       -0.22855
   8718.00       -0.22868
   8719.00       -0.22947
   8720.00       -0.23072
   8721.00       -0.23222
   8722.00       -0.23373
   8723.00       -0.23502
   8724.00       -0.23592
   8725.00       -0.23630
   8726.00       -0.23612
   8727.00       -0.23537
   8728.00       -0.23413
   8729.00       -0.23249
   8730.00       -0.23054
   8731.00       -0.22840
   8732.00       -0.22616
   8733.00       -0.22385
   8734.00       -0.22151
   8735.00       -0.21909
   8736.00       -0.21654
   8737.00       -0.21378
   8738.00       -0.21074
   8739.00       -0.20733
   8740.00       -0.20353
   8741.00       -0.19925
   8742.00       -0.19453
   8743.00       -0.18945
   8744.00       -0.18404
   8745.00       -0.17841
   8746.00       -0.17277
   8747.00       -0.16720
   8748.00       -0.16186
   8749.00       -0.15692
   8750.00       -0.15246
   8751.00       -0.14852
   8752.00       -0.14517
   8753.00       -0.14236
   8754.00       -0.14006
   8755.00       -0.13824
   8756.00       -0.13682
   8757.00       -0.13575
   8758.00       -0.13493
   8759.00       -0.13431
   8760.00       -0.13380
   8761.00       -0.13336
   8762.00       -0.13291
   8763.00       -0.13241
   8764.00       -0.13181
   8765.00       -0.13110
   8766.00       -0.13025
   8767.00       -0.12926
   8768.00       -0.12813
   8769.00       -0.12686
   8770.00       -0.12547
   8771.00       -0.12397
   8772.00       -0.12237
   8773.00       -0.12067
   8774.00       -0.11890
   8775.00       -0.11702
   8776.00       -0.11502
   8777.00       -0.11284
   8778.00       -0.11043
   8779.00       -0.10771
   8780.00       -0.10459
   8781.00       -0.10097
   8782.00       -0.09676
   8783.00       -0.09187
   8784.00       -0.08630
   8785.00       -0.07999
   8786.00       -0.07298
   8787.00       -0.06533
   8788.00       -0.05715
   8789.00       -0.04849
   8790.00       -0.03955
   8791.00       -0.03050
   8792.00       -0.02151
   8793.00       -0.01267
   8794.00       -0.00420
   8795.00        0.00381
   8796.00        0.01127
   8797.00        0.01812
   8798.00        0.02433
   8799.00        0.02980
   8800.00        0.03459
   8801.00        0.03869
   8802.00        0.04203
   8803.00        0.04461
   8804.00        0.04642
   8805.00        0.04741
   8806.00        0.04758
   8807.00        0.04695
   8808.00        0.04560
   8809.00        0.04371
   8810.00        0.04145
   8811.00        0.03910
   8812.00        0.03695
   8813.00        0.03527
   8814.00        0.03430
   8815.00        0.03421
   8816.00        0.03508
   8817.00        0.03691
   8818.00        0.03961
   8819.00        0.04298
   8820.00        0.04682
   8821.00        0.05096
   8822.00        0.05510
   8823.00        0.05912
   8824.00        0.06282
   8825.00        0.06615
   8826.00        0.06905
   8827.00        0.07155
   8828.00        0.07375
   8829.00        0.07570
   8830.00        0.07751
   8831.00        0.07921
   8832.00        0.08084
   8833.00        0.08235
   8834.00        0.08368
   8835.00        0.08474
   8836.00        0.08541
   8837.00        0.08564
   8838.00        0.08538
   8839.00        0.08466
   8840.00        0.08358
   8841.00        0.08228
   8842.00        0.08095
   8843.00        0.07976
   8844.00        0.07892
   8845.00        0.07855
   8846.00        0.07877
   8847.00        0.07963
   8848.00        0.08109
   8849.00        0.08312
   8850.00        0.08559
   8851.00        0.08837
   8852.00        0.09135
   8853.00        0.09437
   8854.00        0.09734
   8855.00        0.10020
   8856.00        0.10286
   8857.00        0.10533
   8858.00        0.10756
   8859.00        0.10953
   8860.00        0.11121
   8861.00        0.11253
   8862.00        0.11342
   8863.00        0.11377
   8864.00        0.11353
   8865.00        0.11264
   8866.00        0.11108
   8867.00        0.10894
   8868.00        0.10633
   8869.00        0.10342
   8870.00        0.10040
   8871.00        0.09750
   8872.00        0.09491
   8873.00        0.09281
   8874.00        0.09130
   8875.00        0.09044
   8876.00        0.09019
   8877.00        0.09047
   8878.00        0.09116
   8879.00        0.09209
   8880.00        0.09314
   8881.00        0.09418
   8882.00        0.09515
   8883.00        0.09604
   8884.00        0.09689
   8885.00        0.09780
   8886.00        0.09889
   8887.00        0.10028
   8888.00        0.10207
   8889.00        0.10432
   8890.00        0.10702
   8891.00        0.11011
   8892.00        0.11345
   8893.00        0.11691
   8894.00        0.12030
   8895.00        0.12346
   8896.00        0.12621
   8897.00        0.12843
   8898.00        0.13003
   8899.00        0.13098
   8900.00        0.13133
   8901.00        0.13113
   8902.00        0.13051
   8903.00        0.12956
   8904.00        0.12842
   8905.00        0.12719
   8906.00        0.12596
   8907.00        0.12481
   8908.00        0.12377
   8909.00        0.12286
   8910.00        0.12206
   8911.00        0.12136
   8912.00        0.12072
   8913.00        0.12010
   8914.00        0.11947
   8915.00        0.11877
   8916.00        0.11796
   8917.00        0.11700
   8918.00        0.11584
   8919.00        0.11442
   8920.00        0.11273
   8921.00        0.11071
   8922.00        0.10838
   8923.00        0.10573
   8924.00        0.10281
   8925.00        0.09967
   8926.00        0.09638
   8927.00        0.09302
   8928.00        0.08970
   8929.00        0.08647
   8930.00        0.08339
   8931.00        0.08048
   8932.00        0.07775
   8933.00        0.07517
   8934.00        0.07272
   8935.00        0.07034
   8936.00        0.06799
   8937.00        0.06564
   8938.00        0.06327
   8939.00        0.06090
   8940.00        0.05858
   8941.00        0.05639
   8942.00        0.05442
   8943.00        0.05277
   8944.00        0.05155
   8945.00        0.05086
   8946.00        0.05075
   8947.00        0.05125
   8948.00        0.05234
   8949.00        0.05396
   8950.00        0.05600
   8951.00        0.05837
   8952.00        0.06097
   8953.00        0.06370
   8954.00        0.06647
   8955.00        0.06924
   8956.00        0.07200
   8957.00        0.07476
   8958.00        0.07757
   8959.00        0.08045
   8960.00        0.08341
   8961.00        0.08647
   8962.00        0.08962
   8963.00        0.09279
   8964.00        0.09598
   8965.00        0.09911
   8966.00        0.10210
   8967.00        0.10493
   8968.00        0.10752
   8969.00        0.10989
   8970.00        0.11201
   8971.00        0.11390
   8972.00        0.11563
   8973.00        0.11722
   8974.00        0.11874
   8975.00        0.12020
   8976.00        0.12163
   8977.00        0.12301
   8978.00        0.12431
   8979.00        0.12549
   8980.00        0.12648
   8981.00        0.12725
   8982.00        0.12773
   8983.00        0.12794
   8984.00        0.12787
   8985.00        0.12756
   8986.00        0.12705
   8987.00        0.12641
   8988.00        0.12567
   8989.00        0.12489
   8990.00        0.12408
   8991.00        0.12323
   8992.00        0.12234
   8993.00        0.12140
   8994.00        0.12039
   8995.00        0.11930
   8996.00        0.11818
   8997.00        0.11707
   8998.00        0.11605
   8999.00        0.11520
   9000.00        0.11463
