# Supplementary material for: The near-field tsunami generated by the 15 January 2022 eruption of the Hunga Tonga-Hunga Ha’apai volcano and its impact on Tongatapu, Tonga
Source: Sci Rep. 2022 Sep 7;12:15187. doi: 10.1038/s41598-022-19486-w (PMC9452557; doi:10.1038/s41598-022-19486-w)
Supplement: Supplementary file 5 — Supplementary Information 5. [file 41598_2022_19486_MOESM5_ESM.zip › Output-Point_150R3.txt]

      0.00        0.00000
      1.00        0.00000
      2.00        0.00000
      3.00        0.00000
      4.00        0.00000
      5.00        0.00000
      6.00        0.00000
      7.00        0.00000
      8.00        0.00000
      9.00        0.00000
     10.00        0.00000
     11.00        0.00000
     12.00        0.00000
     13.00        0.00000
     14.00        0.00000
     15.00        0.00000
     16.00        0.00000
     17.00        0.00000
     18.00        0.00000
     19.00        0.00000
     20.00        0.00000
     21.00        0.00000
     22.00        0.00000
     23.00        0.00000
     24.00        0.00000
     25.00        0.00000
     26.00        0.00000
     27.00        0.00000
     28.00        0.00000
     29.00        0.00000
     30.00        0.00000
     31.00        0.00000
     32.00        0.00000
     33.00        0.00000
     34.00        0.00000
     35.00        0.00000
     36.00        0.00000
     37.00        0.00000
     38.00        0.00000
     39.00        0.00000
     40.00        0.00000
     41.00        0.00000
     42.00        0.00000
     43.00        0.00000
     44.00        0.00000
     45.00        0.00000
     46.00        0.00000
     47.00        0.00000
     48.00        0.00000
     49.00        0.00000
     50.00        0.00000
     51.00        0.00000
     52.00        0.00000
     53.00        0.00000
     54.00        0.00000
     55.00        0.00000
     56.00        0.00000
     57.00        0.00000
     58.00        0.00000
     59.00        0.00000
     60.00        0.00000
     61.00        0.00000
     62.00        0.00000
     63.00        0.00000
     64.00        0.00000
     65.00        0.00000
     66.00        0.00000
     67.00        0.00000
     68.00        0.00000
     69.00        0.00000
     70.00        0.00000
     71.00        0.00000
     72.00        0.00000
     73.00        0.00000
     74.00        0.00000
     75.00        0.00000
     76.00        0.00000
     77.00        0.00000
     78.00        0.00000
     79.00        0.00000
     80.00        0.00000
     81.00        0.00000
     82.00        0.00000
     83.00        0.00000
     84.00        0.00000
     85.00        0.00000
     86.00        0.00000
     87.00        0.00000
     88.00        0.00000
     89.00        0.00000
     90.00        0.00000
     91.00        0.00000
     92.00        0.00000
     93.00        0.00000
     94.00        0.00000
     95.00        0.00000
     96.00        0.00000
     97.00        0.00000
     98.00        0.00000
     99.00        0.00000
    100.00        0.00000
    101.00        0.00000
    102.00        0.00000
    103.00        0.00000
    104.00        0.00000
    105.00        0.00000
    106.00        0.00000
    107.00        0.00000
    108.00        0.00000
    109.00        0.00000
    110.00        0.00000
    111.00        0.00000
    112.00        0.00000
    113.00        0.00000
    114.00        0.00000
    115.00        0.00000
    116.00        0.00000
    117.00        0.00000
    118.00        0.00000
    119.00        0.00000
    120.00        0.00000
    121.00        0.00000
    122.00        0.00000
    123.00        0.00000
    124.00        0.00000
    125.00        0.00000
    126.00        0.00000
    127.00        0.00000
    128.00        0.00000
    129.00        0.00000
    130.00        0.00000
    131.00        0.00000
    132.00        0.00000
    133.00        0.00000
    134.00        0.00000
    135.00        0.00000
    136.00        0.00000
    137.00        0.00000
    138.00        0.00000
    139.00        0.00000
    140.00        0.00000
    141.00        0.00000
    142.00        0.00000
    143.00        0.00000
    144.00        0.00000
    145.00        0.00000
    146.00        0.00000
    147.00        0.00000
    148.00        0.00000
    149.00        0.00000
    150.00        0.00000
    151.00        0.00000
    152.00        0.00000
    153.00        0.00000
    154.00        0.00000
    155.00        0.00000
    156.00        0.00000
    157.00        0.00000
    158.00        0.00000
    159.00        0.00000
    160.00        0.00000
    161.00        0.00000
    162.00        0.00000
    163.00        0.00000
    164.00        0.00000
    165.00        0.00000
    166.00        0.00000
    167.00        0.00000
    168.00        0.00000
    169.00        0.00000
    170.00        0.00000
    171.00        0.00000
    172.00        0.00000
    173.00        0.00000
    174.00        0.00000
    175.00        0.00000
    176.00        0.00000
    177.00        0.00000
    178.00        0.00000
    179.00        0.00000
    180.00        0.00000
    181.00        0.00000
    182.00        0.00000
    183.00        0.00000
    184.00        0.00000
    185.00        0.00000
    186.00        0.00000
    187.00        0.00000
    188.00        0.00000
    189.00        0.00000
    190.00        0.00000
    191.00        0.00000
    192.00        0.00000
    193.00        0.00000
    194.00        0.00000
    195.00        0.00000
    196.00        0.00000
    197.00        0.00000
    198.00        0.00000
    199.00        0.00000
    200.00        0.00000
    201.00        0.00000
    202.00        0.00000
    203.00        0.00000
    204.00        0.00000
    205.00        0.00000
    206.00        0.00000
    207.00        0.00000
    208.00        0.00000
    209.00        0.00000
    210.00        0.00000
    211.00        0.00000
    212.00        0.00000
    213.00        0.00000
    214.00        0.00000
    215.00        0.00000
    216.00        0.00000
    217.00        0.00000
    218.00        0.00000
    219.00        0.00000
    220.00        0.00000
    221.00        0.00000
    222.00        0.00000
    223.00        0.00000
    224.00        0.00000
    225.00        0.00000
    226.00        0.00000
    227.00        0.00000
    228.00        0.00000
    229.00        0.00000
    230.00        0.00000
    231.00        0.00000
    232.00        0.00000
    233.00        0.00000
    234.00        0.00000
    235.00        0.00000
    236.00        0.00000
    237.00        0.00000
    238.00        0.00000
    239.00        0.00000
    240.00        0.00000
    241.00        0.00000
    242.00        0.00000
    243.00        0.00000
    244.00        0.00000
    245.00        0.00000
    246.00        0.00000
    247.00        0.00000
    248.00        0.00000
    249.00        0.00000
    250.00        0.00000
    251.00        0.00000
    252.00        0.00000
    253.00        0.00000
    254.00        0.00000
    255.00        0.00000
    256.00        0.00000
    257.00        0.00000
    258.00        0.00000
    259.00        0.00000
    260.00        0.00000
    261.00        0.00000
    262.00        0.00000
    263.00        0.00000
    264.00        0.00000
    265.00        0.00000
    266.00        0.00000
    267.00        0.00000
    268.00        0.00000
    269.00        0.00000
    270.00        0.00000
    271.00        0.00000
    272.00        0.00000
    273.00        0.00000
    274.00        0.00000
    275.00        0.00000
    276.00        0.00000
    277.00        0.00000
    278.00        0.00000
    279.00        0.00000
    280.00        0.00000
    281.00        0.00000
    282.00        0.00000
    283.00        0.00000
    284.00        0.00000
    285.00        0.00000
    286.00        0.00000
    287.00        0.00000
    288.00        0.00000
    289.00        0.00000
    290.00        0.00000
    291.00        0.00000
    292.00        0.00000
    293.00        0.00000
    294.00        0.00000
    295.00        0.00000
    296.00        0.00000
    297.00        0.00000
    298.00        0.00000
    299.00        0.00000
    300.00        0.00000
    301.00        0.00000
    302.00        0.00000
    303.00        0.00000
    304.00        0.00000
    305.00        0.00000
    306.00        0.00000
    307.00        0.00000
    308.00        0.00000
    309.00        0.00000
    310.00        0.00000
    311.00        0.00000
    312.00        0.00000
    313.00        0.00000
    314.00        0.00000
    315.00        0.00000
    316.00        0.00000
    317.00        0.00000
    318.00        0.00000
    319.00        0.00000
    320.00        0.00000
    321.00        0.00000
    322.00        0.00000
    323.00        0.00000
    324.00        0.00000
    325.00        0.00000
    326.00        0.00000
    327.00        0.00000
    328.00        0.00000
    329.00        0.00000
    330.00        0.00000
    331.00        0.00000
    332.00        0.00000
    333.00        0.00000
    334.00        0.00000
    335.00        0.00000
    336.00        0.00000
    337.00        0.00000
    338.00        0.00000
    339.00        0.00000
    340.00        0.00000
    341.00        0.00000
    342.00        0.00000
    343.00        0.00000
    344.00        0.00000
    345.00        0.00000
    346.00        0.00000
    347.00        0.00000
    348.00        0.00000
    349.00        0.00000
    350.00        0.00000
    351.00        0.00000
    352.00        0.00000
    353.00        0.00000
    354.00        0.00000
    355.00        0.00000
    356.00        0.00000
    357.00        0.00000
    358.00        0.00000
    359.00        0.00000
    360.00        0.00000
    361.00        0.00000
    362.00        0.00000
    363.00        0.00000
    364.00        0.00000
    365.00        0.00000
    366.00        0.00000
    367.00        0.00000
    368.00        0.00000
    369.00        0.00000
    370.00        0.00000
    371.00        0.00000
    372.00        0.00000
    373.00        0.00000
    374.00        0.00000
    375.00        0.00000
    376.00        0.00000
    377.00        0.00000
    378.00        0.00000
    379.00        0.00000
    380.00        0.00000
    381.00        0.00000
    382.00        0.00000
    383.00        0.00000
    384.00        0.00000
    385.00        0.00000
    386.00        0.00000
    387.00        0.00000
    388.00        0.00000
    389.00        0.00000
    390.00        0.00000
    391.00        0.00000
    392.00        0.00000
    393.00        0.00000
    394.00        0.00000
    395.00        0.00000
    396.00        0.00000
    397.00        0.00000
    398.00        0.00000
    399.00        0.00000
    400.00        0.00000
    401.00        0.00000
    402.00        0.00000
    403.00        0.00000
    404.00        0.00000
    405.00        0.00000
    406.00        0.00000
    407.00        0.00000
    408.00        0.00000
    409.00        0.00000
    410.00        0.00000
    411.00        0.00000
    412.00        0.00000
    413.00        0.00000
    414.00        0.00000
    415.00        0.00000
    416.00        0.00000
    417.00        0.00000
    418.00        0.00000
    419.00        0.00000
    420.00        0.00000
    421.00        0.00000
    422.00        0.00000
    423.00        0.00000
    424.00        0.00000
    425.00        0.00000
    426.00        0.00000
    427.00        0.00000
    428.00        0.00000
    429.00        0.00000
    430.00        0.00000
    431.00        0.00000
    432.00        0.00000
    433.00        0.00000
    434.00        0.00000
    435.00        0.00000
    436.00        0.00000
    437.00        0.00000
    438.00        0.00000
    439.00        0.00000
    440.00        0.00000
    441.00        0.00000
    442.00        0.00000
    443.00        0.00000
    444.00        0.00000
    445.00        0.00000
    446.00        0.00000
    447.00        0.00000
    448.00        0.00000
    449.00        0.00000
    450.00        0.00000
    451.00        0.00000
    452.00        0.00000
    453.00        0.00000
    454.00        0.00000
    455.00        0.00000
    456.00        0.00000
    457.00        0.00000
    458.00        0.00000
    459.00        0.00000
    460.00        0.00000
    461.00        0.00000
    462.00        0.00000
    463.00        0.00000
    464.00        0.00000
    465.00        0.00000
    466.00        0.00000
    467.00        0.00000
    468.00        0.00000
    469.00        0.00000
    470.00        0.00000
    471.00        0.00000
    472.00        0.00000
    473.00        0.00000
    474.00        0.00000
    475.00        0.00000
    476.00        0.00000
    477.00        0.00000
    478.00        0.00000
    479.00        0.00000
    480.00        0.00000
    481.00        0.00000
    482.00        0.00000
    483.00        0.00000
    484.00        0.00000
    485.00        0.00000
    486.00        0.00000
    487.00        0.00000
    488.00        0.00000
    489.00        0.00000
    490.00        0.00000
    491.00        0.00000
    492.00        0.00000
    493.00        0.00000
    494.00        0.00000
    495.00        0.00000
    496.00        0.00000
    497.00        0.00000
    498.00        0.00000
    499.00        0.00000
    500.00        0.00000
    501.00        0.00000
    502.00        0.00000
    503.00        0.00000
    504.00        0.00000
    505.00        0.00000
    506.00        0.00000
    507.00        0.00000
    508.00        0.00000
    509.00        0.00000
    510.00        0.00000
    511.00        0.00000
    512.00        0.00000
    513.00        0.00000
    514.00        0.00000
    515.00        0.00000
    516.00        0.00000
    517.00        0.00000
    518.00        0.00000
    519.00        0.00000
    520.00        0.00000
    521.00        0.00000
    522.00        0.00000
    523.00        0.00000
    524.00        0.00000
    525.00        0.00000
    526.00        0.00000
    527.00        0.00000
    528.00        0.00000
    529.00        0.00000
    530.00        0.00000
    531.00        0.00000
    532.00        0.00000
    533.00        0.00000
    534.00        0.00000
    535.00        0.00000
    536.00        0.00000
    537.00        0.00000
    538.00        0.00000
    539.00        0.00000
    540.00        0.00000
    541.00        0.00000
    542.00        0.00000
    543.00        0.00000
    544.00        0.00000
    545.00        0.00000
    546.00        0.00000
    547.00        0.00000
    548.00        0.00000
    549.00        0.00000
    550.00        0.00000
    551.00        0.00000
    552.00        0.00000
    553.00        0.00000
    554.00        0.00000
    555.00        0.00000
    556.00        0.00000
    557.00        0.00000
    558.00        0.00000
    559.00        0.00000
    560.00        0.00000
    561.00        0.00000
    562.00        0.00000
    563.00        0.00000
    564.00        0.00000
    565.00        0.00000
    566.00        0.00000
    567.00        0.00000
    568.00        0.00000
    569.00        0.00000
    570.00        0.00000
    571.00        0.00000
    572.00        0.00000
    573.00        0.00000
    574.00        0.00000
    575.00        0.00000
    576.00        0.00000
    577.00        0.00000
    578.00        0.00000
    579.00        0.00000
    580.00        0.00000
    581.00        0.00000
    582.00        0.00000
    583.00        0.00000
    584.00        0.00000
    585.00        0.00000
    586.00        0.00000
    587.00        0.00000
    588.00        0.00000
    589.00        0.00000
    590.00        0.00000
    591.00        0.00000
    592.00        0.00000
    593.00        0.00000
    594.00        0.00000
    595.00        0.00000
    596.00        0.00000
    597.00        0.00000
    598.00        0.00000
    599.00        0.00000
    600.00        0.00000
    601.00        0.00000
    602.00        0.00000
    603.00        0.00000
    604.00        0.00000
    605.00        0.00000
    606.00        0.00000
    607.00        0.00000
    608.00        0.00000
    609.00        0.00000
    610.00        0.00000
    611.00        0.00000
    612.00        0.00000
    613.00        0.00000
    614.00        0.00000
    615.00        0.00000
    616.00        0.00000
    617.00        0.00000
    618.00        0.00000
    619.00        0.00000
    620.00        0.00000
    621.00        0.00000
    622.00        0.00000
    623.00        0.00000
    624.00        0.00000
    625.00        0.00000
    626.00        0.00000
    627.00        0.00000
    628.00        0.00000
    629.00        0.00000
    630.00        0.00000
    631.00        0.00000
    632.00        0.00000
    633.00        0.00000
    634.00        0.00000
    635.00        0.00000
    636.00        0.00000
    637.00        0.00000
    638.00        0.00000
    639.00        0.00000
    640.00        0.00000
    641.00        0.00000
    642.00        0.00000
    643.00        0.00000
    644.00        0.00000
    645.00        0.00000
    646.00        0.00000
    647.00        0.00000
    648.00        0.00000
    649.00        0.00000
    650.00        0.00000
    651.00        0.00000
    652.00        0.00000
    653.00        0.00000
    654.00        0.00000
    655.00        0.00000
    656.00        0.00000
    657.00        0.00000
    658.00        0.00000
    659.00        0.00000
    660.00        0.00000
    661.00        0.00000
    662.00        0.00000
    663.00        0.00000
    664.00        0.00000
    665.00        0.00000
    666.00        0.00000
    667.00        0.00000
    668.00        0.00000
    669.00        0.00000
    670.00        0.00000
    671.00        0.00000
    672.00        0.00000
    673.00        0.00000
    674.00        0.00000
    675.00        0.00000
    676.00        0.00000
    677.00        0.00000
    678.00        0.00000
    679.00        0.00000
    680.00        0.00000
    681.00        0.00000
    682.00        0.00000
    683.00        0.00000
    684.00        0.00000
    685.00        0.00000
    686.00        0.00000
    687.00        0.00000
    688.00        0.00000
    689.00        0.00000
    690.00        0.00000
    691.00        0.00000
    692.00        0.00000
    693.00        0.00000
    694.00        0.00000
    695.00        0.00000
    696.00        0.00000
    697.00        0.00000
    698.00        0.00000
    699.00        0.00000
    700.00        0.00000
    701.00        0.00000
    702.00        0.00000
    703.00        0.00000
    704.00        0.00000
    705.00        0.00000
    706.00        0.00000
    707.00        0.00000
    708.00        0.00000
    709.00        0.00000
    710.00        0.00000
    711.00        0.00000
    712.00        0.00000
    713.00        0.00000
    714.00        0.00000
    715.00        0.00000
    716.00        0.00000
    717.00        0.00000
    718.00        0.00000
    719.00        0.00000
    720.00        0.00000
    721.00        0.00000
    722.00        0.00000
    723.00        0.00000
    724.00        0.00000
    725.00        0.00000
    726.00        0.00000
    727.00        0.00000
    728.00        0.00000
    729.00        0.00000
    730.00        0.00000
    731.00        0.00000
    732.00        0.00000
    733.00        0.00000
    734.00        0.00000
    735.00        0.00000
    736.00        0.00000
    737.00        0.00000
    738.00        0.00000
    739.00        0.00000
    740.00        0.00000
    741.00        0.00000
    742.00        0.00000
    743.00        0.00000
    744.00        0.00000
    745.00        0.00000
    746.00        0.00000
    747.00        0.00000
    748.00        0.00000
    749.00        0.00000
    750.00        0.00000
    751.00        0.00000
    752.00        0.00000
    753.00        0.00000
    754.00        0.00000
    755.00        0.00000
    756.00        0.00000
    757.00        0.00000
    758.00        0.00000
    759.00        0.00000
    760.00        0.00000
    761.00        0.00000
    762.00        0.00000
    763.00        0.00000
    764.00        0.00000
    765.00        0.00000
    766.00        0.00000
    767.00        0.00000
    768.00        0.00000
    769.00        0.00000
    770.00        0.00000
    771.00        0.00000
    772.00        0.00000
    773.00        0.00000
    774.00        0.00000
    775.00        0.00000
    776.00        0.00000
    777.00        0.00000
    778.00        0.00000
    779.00        0.00000
    780.00        0.00000
    781.00        0.00000
    782.00        0.00000
    783.00        0.00000
    784.00        0.00000
    785.00        0.00000
    786.00        0.00000
    787.00        0.00000
    788.00        0.00000
    789.00        0.00000
    790.00        0.00000
    791.00        0.00000
    792.00        0.00000
    793.00        0.00000
    794.00        0.00000
    795.00        0.00000
    796.00        0.00000
    797.00        0.00000
    798.00        0.00000
    799.00        0.00000
    800.00        0.00000
    801.00        0.00000
    802.00        0.00000
    803.00        0.00000
    804.00        0.00000
    805.00        0.00000
    806.00        0.00000
    807.00        0.00000
    808.00        0.00000
    809.00        0.00000
    810.00        0.00000
    811.00        0.00000
    812.00        0.00000
    813.00        0.00000
    814.00        0.00000
    815.00        0.00000
    816.00        0.00000
    817.00        0.00000
    818.00        0.00000
    819.00        0.00000
    820.00        0.00000
    821.00        0.00000
    822.00        0.00000
    823.00        0.00000
    824.00        0.00000
    825.00        0.00000
    826.00        0.00000
    827.00        0.00000
    828.00        0.00000
    829.00        0.00000
    830.00        0.00000
    831.00        0.00000
    832.00        0.00000
    833.00        0.00000
    834.00        0.00000
    835.00        0.00000
    836.00        0.00000
    837.00        0.00000
    838.00        0.00000
    839.00        0.00000
    840.00        0.00000
    841.00        0.00000
    842.00        0.00000
    843.00        0.00000
    844.00        0.00000
    845.00        0.00000
    846.00        0.00000
    847.00        0.00000
    848.00        0.00000
    849.00        0.00000
    850.00        0.00000
    851.00        0.00000
    852.00        0.00000
    853.00        0.00000
    854.00        0.00000
    855.00        0.00000
    856.00        0.00000
    857.00        0.00000
    858.00        0.00000
    859.00        0.00000
    860.00        0.00000
    861.00        0.00000
    862.00        0.00000
    863.00        0.00000
    864.00        0.00000
    865.00        0.00000
    866.00        0.00000
    867.00        0.00000
    868.00        0.00000
    869.00        0.00000
    870.00        0.00000
    871.00        0.00000
    872.00        0.00000
    873.00        0.00000
    874.00        0.00000
    875.00        0.00000
    876.00        0.00000
    877.00        0.00000
    878.00        0.00000
    879.00        0.00000
    880.00        0.00000
    881.00        0.00000
    882.00        0.00000
    883.00        0.00000
    884.00        0.00000
    885.00        0.00000
    886.00        0.00000
    887.00        0.00000
    888.00        0.00000
    889.00        0.00000
    890.00        0.00000
    891.00        0.00000
    892.00        0.00000
    893.00        0.00000
    894.00        0.00000
    895.00        0.00000
    896.00        0.00000
    897.00        0.00000
    898.00        0.00000
    899.00        0.00000
    900.00        0.00000
    901.00        0.00000
    902.00        0.00000
    903.00        0.00000
    904.00        0.00000
    905.00        0.00000
    906.00        0.00000
    907.00        0.00000
    908.00        0.00000
    909.00        0.00000
    910.00        0.00000
    911.00        0.00000
    912.00        0.00000
    913.00        0.00000
    914.00        0.00000
    915.00        0.00000
    916.00        0.00000
    917.00        0.00000
    918.00        0.00000
    919.00        0.00000
    920.00        0.00000
    921.00        0.00000
    922.00        0.00000
    923.00        0.00000
    924.00        0.00000
    925.00        0.00000
    926.00        0.00000
    927.00        0.00000
    928.00        0.00000
    929.00        0.00000
    930.00        0.00000
    931.00        0.00000
    932.00        0.00000
    933.00        0.00000
    934.00        0.00000
    935.00        0.00000
    936.00        0.00000
    937.00        0.00000
    938.00        0.00000
    939.00        0.00000
    940.00        0.00000
    941.00        0.00000
    942.00        0.00000
    943.00        0.00000
    944.00        0.00000
    945.00        0.00000
    946.00        0.00000
    947.00        0.00000
    948.00        0.00000
    949.00        0.00000
    950.00        0.00000
    951.00        0.00000
    952.00        0.00000
    953.00        0.00000
    954.00        0.00000
    955.00        0.00000
    956.00        0.00000
    957.00        0.00000
    958.00        0.00000
    959.00        0.00000
    960.00        0.00000
    961.00        0.00000
    962.00        0.00000
    963.00        0.00000
    964.00        0.00000
    965.00        0.00000
    966.00        0.00000
    967.00        0.00000
    968.00        0.00000
    969.00        0.00000
    970.00        0.00000
    971.00        0.00000
    972.00        0.00000
    973.00        0.00000
    974.00        0.00000
    975.00        0.00000
    976.00        0.00000
    977.00        0.00000
    978.00        0.00000
    979.00        0.00000
    980.00        0.00000
    981.00        0.00000
    982.00        0.00000
    983.00        0.00000
    984.00        0.00000
    985.00        0.00000
    986.00        0.00000
    987.00        0.00000
    988.00        0.00000
    989.00        0.00000
    990.00        0.00000
    991.00        0.00000
    992.00        0.00000
    993.00        0.00000
    994.00        0.00000
    995.00        0.00000
    996.00        0.00000
    997.00        0.00000
    998.00        0.00000
    999.00        0.00000
   1000.00        0.00000
   1001.00        0.00000
   1002.00        0.00000
   1003.00        0.00000
   1004.00        0.00000
   1005.00        0.00000
   1006.00        0.00000
   1007.00        0.00000
   1008.00        0.00000
   1009.00        0.00000
   1010.00        0.00000
   1011.00        0.00000
   1012.00        0.00000
   1013.00        0.00000
   1014.00        0.00000
   1015.00        0.00000
   1016.00        0.00000
   1017.00        0.00000
   1018.00        0.00000
   1019.00        0.00000
   1020.00        0.00000
   1021.00        0.00000
   1022.00        0.00000
   1023.00        0.00000
   1024.00        0.00000
   1025.00        0.00000
   1026.00        0.00000
   1027.00        0.00000
   1028.00        0.00000
   1029.00        0.00000
   1030.00        0.00000
   1031.00        0.00000
   1032.00        0.00000
   1033.00        0.00000
   1034.00        0.00000
   1035.00        0.00000
   1036.00        0.00000
   1037.00        0.00000
   1038.00        0.00000
   1039.00        0.00000
   1040.00        0.00000
   1041.00        0.00000
   1042.00        0.00000
   1043.00        0.00000
   1044.00        0.00000
   1045.00        0.00000
   1046.00        0.00000
   1047.00        0.00000
   1048.00        0.00000
   1049.00        0.00000
   1050.00        0.00000
   1051.00        0.00000
   1052.00        0.00000
   1053.00        0.00000
   1054.00        0.00000
   1055.00        0.00000
   1056.00        0.00000
   1057.00        0.00000
   1058.00        0.00000
   1059.00        0.00000
   1060.00        0.00000
   1061.00        0.00000
   1062.00        0.00000
   1063.00        0.00000
   1064.00        0.00000
   1065.00        0.00000
   1066.00        0.00000
   1067.00        0.00000
   1068.00        0.00000
   1069.00        0.00000
   1070.00        0.00000
   1071.00        0.00000
   1072.00        0.00000
   1073.00        0.00000
   1074.00        0.00000
   1075.00        0.00000
   1076.00        0.00000
   1077.00        0.00000
   1078.00        0.00000
   1079.00        0.00000
   1080.00        0.00000
   1081.00        0.00000
   1082.00        0.00000
   1083.00        0.00000
   1084.00        0.00000
   1085.00        0.00000
   1086.00        0.00000
   1087.00        0.00000
   1088.00        0.00000
   1089.00        0.00000
   1090.00        0.00000
   1091.00        0.00000
   1092.00        0.00000
   1093.00        0.00000
   1094.00        0.00000
   1095.00        0.00000
   1096.00        0.00000
   1097.00        0.00000
   1098.00        0.00000
   1099.00        0.00000
   1100.00        0.00000
   1101.00        0.00000
   1102.00        0.00000
   1103.00        0.00000
   1104.00        0.00000
   1105.00        0.00000
   1106.00        0.00000
   1107.00        0.00000
   1108.00        0.00000
   1109.00        0.00000
   1110.00        0.00000
   1111.00        0.00000
   1112.00        0.00000
   1113.00        0.00000
   1114.00        0.00000
   1115.00        0.00000
   1116.00        0.00000
   1117.00        0.00000
   1118.00        0.00000
   1119.00        0.00000
   1120.00        0.00000
   1121.00        0.00000
   1122.00        0.00000
   1123.00        0.00000
   1124.00        0.00000
   1125.00        0.00000
   1126.00        0.00000
   1127.00        0.00000
   1128.00        0.00000
   1129.00        0.00000
   1130.00        0.00000
   1131.00        0.00000
   1132.00        0.00000
   1133.00        0.00000
   1134.00        0.00000
   1135.00        0.00000
   1136.00        0.00000
   1137.00        0.00000
   1138.00        0.00000
   1139.00        0.00000
   1140.00        0.00000
   1141.00        0.00000
   1142.00        0.00000
   1143.00        0.00000
   1144.00        0.00000
   1145.00        0.00000
   1146.00        0.00000
   1147.00        0.00000
   1148.00        0.00000
   1149.00        0.00000
   1150.00        0.00000
   1151.00        0.00000
   1152.00        0.00000
   1153.00        0.00000
   1154.00        0.00000
   1155.00        0.00000
   1156.00        0.00000
   1157.00        0.00000
   1158.00        0.00000
   1159.00        0.00000
   1160.00        0.00000
   1161.00        0.00000
   1162.00        0.00000
   1163.00        0.00000
   1164.00        0.00000
   1165.00        0.00000
   1166.00        0.00000
   1167.00        0.00000
   1168.00        0.00000
   1169.00        0.00000
   1170.00        0.00000
   1171.00        0.00000
   1172.00        0.00000
   1173.00        0.00000
   1174.00        0.00000
   1175.00        0.00000
   1176.00        0.00000
   1177.00        0.00000
   1178.00        0.00000
   1179.00        0.00000
   1180.00        0.00000
   1181.00        0.00000
   1182.00        0.00000
   1183.00        0.00000
   1184.00        0.00000
   1185.00        0.00000
   1186.00        0.00000
   1187.00        0.00000
   1188.00        0.00000
   1189.00        0.00000
   1190.00        0.00000
   1191.00        0.00000
   1192.00        0.00000
   1193.00        0.00000
   1194.00        0.00000
   1195.00        0.00000
   1196.00        0.00000
   1197.00        0.00000
   1198.00        0.00000
   1199.00        0.00000
   1200.00        0.00000
   1201.00        0.00000
   1202.00        0.00000
   1203.00        0.00000
   1204.00        0.00000
   1205.00        0.00000
   1206.00        0.00000
   1207.00        0.00000
   1208.00        0.00000
   1209.00        0.00000
   1210.00        0.00000
   1211.00        0.00000
   1212.00        0.00000
   1213.00        0.00000
   1214.00        0.00000
   1215.00        0.00000
   1216.00        0.00000
   1217.00        0.00000
   1218.00        0.00000
   1219.00        0.00000
   1220.00        0.00000
   1221.00        0.00000
   1222.00        0.00000
   1223.00        0.00000
   1224.00        0.00000
   1225.00        0.00000
   1226.00        0.00000
   1227.00        0.00000
   1228.00        0.00000
   1229.00        0.00000
   1230.00        0.00000
   1231.00        0.00000
   1232.00        0.00000
   1233.00        0.00000
   1234.00        0.00000
   1235.00        0.00000
   1236.00        0.00000
   1237.00        0.00000
   1238.00        0.00000
   1239.00        0.00000
   1240.00        0.00000
   1241.00        0.00000
   1242.00        0.00000
   1243.00        0.00000
   1244.00        0.00000
   1245.00        0.00000
   1246.00        0.00000
   1247.00        0.00000
   1248.00        0.00000
   1249.00        0.00000
   1250.00        0.00000
   1251.00        0.00000
   1252.00        0.00000
   1253.00        0.00000
   1254.00        0.00000
   1255.00        0.00000
   1256.00        0.00000
   1257.00        0.00000
   1258.00        0.00000
   1259.00        0.00000
   1260.00        0.00000
   1261.00        0.00000
   1262.00        0.00000
   1263.00        0.00000
   1264.00        0.00000
   1265.00        0.00000
   1266.00        0.00000
   1267.00        0.00000
   1268.00        0.00000
   1269.00        0.00000
   1270.00        0.00000
   1271.00        0.00000
   1272.00        0.00000
   1273.00        0.00000
   1274.00        0.00000
   1275.00        0.00000
   1276.00        0.00000
   1277.00        0.00000
   1278.00        0.00000
   1279.00        0.00000
   1280.00        0.00000
   1281.00        0.00000
   1282.00        0.00000
   1283.00        0.00000
   1284.00        0.00000
   1285.00        0.00000
   1286.00        0.00000
   1287.00        0.00000
   1288.00        0.00000
   1289.00        0.00000
   1290.00        0.00000
   1291.00        0.00000
   1292.00        0.00000
   1293.00        0.00000
   1294.00        0.00000
   1295.00        0.00000
   1296.00        0.00000
   1297.00        0.00000
   1298.00        0.00000
   1299.00        0.00000
   1300.00        0.00000
   1301.00        0.00000
   1302.00        0.00000
   1303.00        0.00000
   1304.00        0.00000
   1305.00        0.00000
   1306.00        0.00000
   1307.00        0.00000
   1308.00        0.00000
   1309.00        0.00000
   1310.00        0.00000
   1311.00        0.00000
   1312.00        0.00000
   1313.00        0.00000
   1314.00        0.00000
   1315.00        0.00000
   1316.00        0.00000
   1317.00        0.00000
   1318.00        0.00000
   1319.00        0.00000
   1320.00        0.00000
   1321.00        0.00000
   1322.00        0.00000
   1323.00        0.00000
   1324.00        0.00000
   1325.00        0.00000
   1326.00        0.00000
   1327.00        0.00000
   1328.00        0.00000
   1329.00        0.00000
   1330.00        0.00000
   1331.00        0.00000
   1332.00        0.00000
   1333.00        0.00000
   1334.00        0.00000
   1335.00        0.00000
   1336.00        0.00000
   1337.00        0.00000
   1338.00        0.00000
   1339.00        0.00000
   1340.00        0.00000
   1341.00        0.00000
   1342.00        0.00000
   1343.00        0.00000
   1344.00        0.00000
   1345.00        0.00000
   1346.00        0.00000
   1347.00        0.00000
   1348.00        0.00000
   1349.00        0.00000
   1350.00        0.00000
   1351.00        0.00000
   1352.00        0.00000
   1353.00        0.00000
   1354.00        0.00000
   1355.00        0.00000
   1356.00        0.00000
   1357.00        0.00000
   1358.00        0.00000
   1359.00        0.00000
   1360.00        0.00000
   1361.00        0.00000
   1362.00        0.00000
   1363.00        0.00000
   1364.00        0.00000
   1365.00        0.00000
   1366.00        0.00000
   1367.00        0.00000
   1368.00        0.00000
   1369.00        0.00000
   1370.00        0.00000
   1371.00        0.00000
   1372.00        0.00000
   1373.00        0.00000
   1374.00        0.00000
   1375.00        0.00000
   1376.00        0.00000
   1377.00        0.00000
   1378.00        0.00000
   1379.00        0.00000
   1380.00        0.00000
   1381.00        0.00000
   1382.00        0.00000
   1383.00        0.00000
   1384.00        0.00000
   1385.00        0.00000
   1386.00        0.00000
   1387.00        0.00000
   1388.00        0.00000
   1389.00        0.00000
   1390.00        0.00000
   1391.00        0.00000
   1392.00        0.00000
   1393.00        0.00000
   1394.00        0.00000
   1395.00        0.00000
   1396.00        0.00000
   1397.00        0.00000
   1398.00        0.00000
   1399.00        0.00000
   1400.00        0.00000
   1401.00        0.00000
   1402.00        0.00000
   1403.00        0.00000
   1404.00        0.00000
   1405.00        0.00000
   1406.00        0.00000
   1407.00        0.00000
   1408.00        0.00000
   1409.00        0.00000
   1410.00        0.00000
   1411.00        0.00000
   1412.00        0.00000
   1413.00        0.00000
   1414.00        0.00000
   1415.00        0.00000
   1416.00        0.00000
   1417.00        0.00000
   1418.00        0.00000
   1419.00        0.00000
   1420.00        0.00000
   1421.00        0.00000
   1422.00        0.00000
   1423.00        0.00000
   1424.00        0.00000
   1425.00        0.00000
   1426.00        0.00000
   1427.00        0.00000
   1428.00        0.00000
   1429.00        0.00000
   1430.00        0.00000
   1431.00        0.00000
   1432.00        0.00000
   1433.00        0.00000
   1434.00        0.00000
   1435.00        0.00000
   1436.00        0.00000
   1437.00        0.00000
   1438.00        0.00000
   1439.00        0.00000
   1440.00        0.00000
   1441.00        0.00000
   1442.00        0.00000
   1443.00        0.00000
   1444.00        0.00000
   1445.00        0.00000
   1446.00        0.00000
   1447.00        0.00000
   1448.00        0.00000
   1449.00        0.00000
   1450.00        0.00000
   1451.00        0.00000
   1452.00        0.00000
   1453.00        0.00000
   1454.00        0.00000
   1455.00        0.00000
   1456.00        0.00000
   1457.00        0.00000
   1458.00        0.00000
   1459.00        0.00000
   1460.00        0.00000
   1461.00        0.00000
   1462.00        0.00000
   1463.00        0.00000
   1464.00        0.00000
   1465.00        0.00000
   1466.00        0.00000
   1467.00        0.00000
   1468.00        0.00000
   1469.00        0.00000
   1470.00        0.00000
   1471.00        0.00000
   1472.00        0.00000
   1473.00        0.00000
   1474.00        0.00000
   1475.00        0.00000
   1476.00        0.00000
   1477.00        0.00000
   1478.00        0.00000
   1479.00        0.00000
   1480.00        0.00000
   1481.00        0.00000
   1482.00        0.00000
   1483.00        0.00000
   1484.00        0.00000
   1485.00        0.00000
   1486.00        0.00000
   1487.00        0.00000
   1488.00        0.00000
   1489.00        0.00000
   1490.00        0.00000
   1491.00        0.00000
   1492.00        0.00000
   1493.00        0.00000
   1494.00        0.00000
   1495.00        0.00000
   1496.00        0.00000
   1497.00        0.00000
   1498.00        0.00000
   1499.00        0.00000
   1500.00        0.00000
   1501.00        0.00000
   1502.00        0.00000
   1503.00        0.00000
   1504.00        0.00000
   1505.00        0.00000
   1506.00        0.00000
   1507.00        0.00000
   1508.00        0.00000
   1509.00        0.00000
   1510.00        0.00000
   1511.00        0.00000
   1512.00        0.00000
   1513.00        0.00000
   1514.00        0.00000
   1515.00        0.00000
   1516.00        0.00000
   1517.00        0.00000
   1518.00        0.00000
   1519.00        0.00000
   1520.00        0.00000
   1521.00        0.00000
   1522.00        0.00000
   1523.00        0.00000
   1524.00        0.00000
   1525.00        0.00000
   1526.00        0.00000
   1527.00        0.00000
   1528.00        0.00000
   1529.00        0.00000
   1530.00        0.00000
   1531.00        0.00000
   1532.00        0.00000
   1533.00        0.00000
   1534.00        0.00000
   1535.00        0.00001
   1536.00        0.00003
   1537.00        0.00005
   1538.00        0.00007
   1539.00        0.00010
   1540.00        0.00013
   1541.00        0.00017
   1542.00        0.00020
   1543.00        0.00023
   1544.00        0.00025
   1545.00        0.00026
   1546.00        0.00027
   1547.00        0.00027
   1548.00        0.00028
   1549.00        0.00029
   1550.00        0.00031
   1551.00        0.00034
   1552.00        0.00037
   1553.00        0.00041
   1554.00        0.00046
   1555.00        0.00052
   1556.00        0.00059
   1557.00        0.00068
   1558.00        0.00078
   1559.00        0.00090
   1560.00        0.00107
   1561.00        0.00129
   1562.00        0.00160
   1563.00        0.00202
   1564.00        0.00261
   1565.00        0.00344
   1566.00        0.00460
   1567.00        0.00621
   1568.00        0.00843
   1569.00        0.01146
   1570.00        0.01553
   1571.00        0.02092
   1572.00        0.02796
   1573.00        0.03696
   1574.00        0.04831
   1575.00        0.06229
   1576.00        0.07917
   1577.00        0.09911
   1578.00        0.12199
   1579.00        0.14767
   1580.00        0.17560
   1581.00        0.20504
   1582.00        0.23502
   1583.00        0.26451
   1584.00        0.29239
   1585.00        0.31766
   1586.00        0.33960
   1587.00        0.35795
   1588.00        0.37267
   1589.00        0.38427
   1590.00        0.39358
   1591.00        0.40147
   1592.00        0.40896
   1593.00        0.41690
   1594.00        0.42595
   1595.00        0.43646
   1596.00        0.44858
   1597.00        0.46209
   1598.00        0.47663
   1599.00        0.49169
   1600.00        0.50674
   1601.00        0.52130
   1602.00        0.53509
   1603.00        0.54801
   1604.00        0.56031
   1605.00        0.57249
   1606.00        0.58528
   1607.00        0.59972
   1608.00        0.61683
   1609.00        0.63770
   1610.00        0.66292
   1611.00        0.69282
   1612.00        0.72708
   1613.00        0.76495
   1614.00        0.80503
   1615.00        0.84603
   1616.00        0.88656
   1617.00        0.92530
   1618.00        0.96155
   1619.00        0.99482
   1620.00        1.02491
   1621.00        1.05175
   1622.00        1.07586
   1623.00        1.09783
   1624.00        1.11843
   1625.00        1.13841
   1626.00        1.15828
   1627.00        1.17837
   1628.00        1.19864
   1629.00        1.21873
   1630.00        1.23809
   1631.00        1.25629
   1632.00        1.27313
   1633.00        1.28864
   1634.00        1.30314
   1635.00        1.31716
   1636.00        1.33138
   1637.00        1.34646
   1638.00        1.36281
   1639.00        1.38059
   1640.00        1.39951
   1641.00        1.41900
   1642.00        1.43824
   1643.00        1.45631
   1644.00        1.47247
   1645.00        1.48617
   1646.00        1.49736
   1647.00        1.50625
   1648.00        1.51347
   1649.00        1.51982
   1650.00        1.52609
   1651.00        1.53291
   1652.00        1.54053
   1653.00        1.54877
   1654.00        1.55700
   1655.00        1.56425
   1656.00        1.56936
   1657.00        1.57133
   1658.00        1.56933
   1659.00        1.56319
   1660.00        1.55311
   1661.00        1.53999
   1662.00        1.52491
   1663.00        1.50919
   1664.00        1.49397
   1665.00        1.48008
   1666.00        1.46792
   1667.00        1.45745
   1668.00        1.44822
   1669.00        1.43961
   1670.00        1.43095
   1671.00        1.42171
   1672.00        1.41161
   1673.00        1.40069
   1674.00        1.38923
   1675.00        1.37771
   1676.00        1.36665
   1677.00        1.35651
   1678.00        1.34750
   1679.00        1.33951
   1680.00        1.33204
   1681.00        1.32436
   1682.00        1.31568
   1683.00        1.30533
   1684.00        1.29304
   1685.00        1.27912
   1686.00        1.26420
   1687.00        1.24919
   1688.00        1.23503
   1689.00        1.22223
   1690.00        1.21112
   1691.00        1.20161
   1692.00        1.19343
   1693.00        1.18615
   1694.00        1.17930
   1695.00        1.17249
   1696.00        1.16551
   1697.00        1.15838
   1698.00        1.15133
   1699.00        1.14476
   1700.00        1.13909
   1701.00        1.13478
   1702.00        1.13206
   1703.00        1.13106
   1704.00        1.13164
   1705.00        1.13349
   1706.00        1.13619
   1707.00        1.13924
   1708.00        1.14217
   1709.00        1.14464
   1710.00        1.14641
   1711.00        1.14743
   1712.00        1.14780
   1713.00        1.14773
   1714.00        1.14739
   1715.00        1.14635
   1716.00        1.14450
   1717.00        1.14208
   1718.00        1.13962
   1719.00        1.13779
   1720.00        1.13730
   1721.00        1.13867
   1722.00        1.14224
   1723.00        1.14809
   1724.00        1.15606
   1725.00        1.16589
   1726.00        1.17714
   1727.00        1.18942
   1728.00        1.20232
   1729.00        1.21556
   1730.00        1.22891
   1731.00        1.24225
   1732.00        1.25546
   1733.00        1.26847
   1734.00        1.28112
   1735.00        1.29321
   1736.00        1.30433
   1737.00        1.31396
   1738.00        1.32151
   1739.00        1.32631
   1740.00        1.32779
   1741.00        1.32543
   1742.00        1.31914
   1743.00        1.30906
   1744.00        1.29570
   1745.00        1.27996
   1746.00        1.26271
   1747.00        1.24444
   1748.00        1.22536
   1749.00        1.20542
   1750.00        1.18446
   1751.00        1.16230
   1752.00        1.13885
   1753.00        1.11430
   1754.00        1.08900
   1755.00        1.06334
   1756.00        1.03781
   1757.00        1.01288
   1758.00        0.98901
   1759.00        0.96674
   1760.00        0.94644
   1761.00        0.92826
   1762.00        0.91171
   1763.00        0.89593
   1764.00        0.87981
   1765.00        0.86246
   1766.00        0.84355
   1767.00        0.82332
   1768.00        0.80254
   1769.00        0.78209
   1770.00        0.76262
   1771.00        0.74432
   1772.00        0.72640
   1773.00        0.70748
   1774.00        0.68693
   1775.00        0.66472
   1776.00        0.64146
   1777.00        0.61809
   1778.00        0.59576
   1779.00        0.57548
   1780.00        0.55803
   1781.00        0.54385
   1782.00        0.53303
   1783.00        0.52551
   1784.00        0.52080
   1785.00        0.51846
   1786.00        0.51778
   1787.00        0.51807
   1788.00        0.51862
   1789.00        0.51879
   1790.00        0.51800
   1791.00        0.51588
   1792.00        0.51215
   1793.00        0.50681
   1794.00        0.49992
   1795.00        0.49175
   1796.00        0.48266
   1797.00        0.47301
   1798.00        0.46318
   1799.00        0.45348
   1800.00        0.44415
   1801.00        0.43532
   1802.00        0.42713
   1803.00        0.41958
   1804.00        0.41269
   1805.00        0.40642
   1806.00        0.40077
   1807.00        0.39571
   1808.00        0.39130
   1809.00        0.38764
   1810.00        0.38489
   1811.00        0.38324
   1812.00        0.38290
   1813.00        0.38411
   1814.00        0.38702
   1815.00        0.39173
   1816.00        0.39821
   1817.00        0.40627
   1818.00        0.41563
   1819.00        0.42585
   1820.00        0.43642
   1821.00        0.44679
   1822.00        0.45641
   1823.00        0.46474
   1824.00        0.47140
   1825.00        0.47602
   1826.00        0.47848
   1827.00        0.47870
   1828.00        0.47677
   1829.00        0.47292
   1830.00        0.46742
   1831.00        0.46061
   1832.00        0.45285
   1833.00        0.44446
   1834.00        0.43568
   1835.00        0.42675
   1836.00        0.41788
   1837.00        0.40925
   1838.00        0.40108
   1839.00        0.39361
   1840.00        0.38714
   1841.00        0.38194
   1842.00        0.37826
   1843.00        0.37629
   1844.00        0.37599
   1845.00        0.37726
   1846.00        0.37975
   1847.00        0.38293
   1848.00        0.38622
   1849.00        0.38915
   1850.00        0.39132
   1851.00        0.39258
   1852.00        0.39288
   1853.00        0.39240
   1854.00        0.39137
   1855.00        0.39011
   1856.00        0.38895
   1857.00        0.38814
   1858.00        0.38789
   1859.00        0.38827
   1860.00        0.38925
   1861.00        0.39071
   1862.00        0.39248
   1863.00        0.39433
   1864.00        0.39601
   1865.00        0.39723
   1866.00        0.39779
   1867.00        0.39760
   1868.00        0.39673
   1869.00        0.39534
   1870.00        0.39368
   1871.00        0.39197
   1872.00        0.39047
   1873.00        0.38935
   1874.00        0.38862
   1875.00        0.38820
   1876.00        0.38793
   1877.00        0.38768
   1878.00        0.38733
   1879.00        0.38687
   1880.00        0.38643
   1881.00        0.38624
   1882.00        0.38658
   1883.00        0.38767
   1884.00        0.38958
   1885.00        0.39216
   1886.00        0.39497
   1887.00        0.39733
   1888.00        0.39839
   1889.00        0.39718
   1890.00        0.39301
   1891.00        0.38528
   1892.00        0.37395
   1893.00        0.35931
   1894.00        0.34209
   1895.00        0.32327
   1896.00        0.30395
   1897.00        0.28521
   1898.00        0.26806
   1899.00        0.25320
   1900.00        0.24125
   1901.00        0.23248
   1902.00        0.22705
   1903.00        0.22502
   1904.00        0.22625
   1905.00        0.23076
   1906.00        0.23836
   1907.00        0.24899
   1908.00        0.26263
   1909.00        0.27926
   1910.00        0.29893
   1911.00        0.32163
   1912.00        0.34729
   1913.00        0.37552
   1914.00        0.40587
   1915.00        0.43741
   1916.00        0.46916
   1917.00        0.49994
   1918.00        0.52858
   1919.00        0.55371
   1920.00        0.57428
   1921.00        0.58958
   1922.00        0.59902
   1923.00        0.60281
   1924.00        0.60107
   1925.00        0.59457
   1926.00        0.58431
   1927.00        0.57121
   1928.00        0.55642
   1929.00        0.54100
   1930.00        0.52592
   1931.00        0.51208
   1932.00        0.50015
   1933.00        0.49068
   1934.00        0.48401
   1935.00        0.48027
   1936.00        0.47945
   1937.00        0.48142
   1938.00        0.48590
   1939.00        0.49263
   1940.00        0.50129
   1941.00        0.51168
   1942.00        0.52355
   1943.00        0.53667
   1944.00        0.55093
   1945.00        0.56604
   1946.00        0.58172
   1947.00        0.59756
   1948.00        0.61307
   1949.00        0.62771
   1950.00        0.64092
   1951.00        0.65226
   1952.00        0.66132
   1953.00        0.66797
   1954.00        0.67230
   1955.00        0.67451
   1956.00        0.67502
   1957.00        0.67425
   1958.00        0.67268
   1959.00        0.67072
   1960.00        0.66868
   1961.00        0.66678
   1962.00        0.66515
   1963.00        0.66386
   1964.00        0.66299
   1965.00        0.66258
   1966.00        0.66274
   1967.00        0.66358
   1968.00        0.66523
   1969.00        0.66784
   1970.00        0.67149
   1971.00        0.67625
   1972.00        0.68212
   1973.00        0.68898
   1974.00        0.69672
   1975.00        0.70511
   1976.00        0.71387
   1977.00        0.72272
   1978.00        0.73135
   1979.00        0.73947
   1980.00        0.74684
   1981.00        0.75327
   1982.00        0.75863
   1983.00        0.76291
   1984.00        0.76618
   1985.00        0.76856
   1986.00        0.77024
   1987.00        0.77139
   1988.00        0.77223
   1989.00        0.77290
   1990.00        0.77353
   1991.00        0.77423
   1992.00        0.77505
   1993.00        0.77607
   1994.00        0.77733
   1995.00        0.77889
   1996.00        0.78076
   1997.00        0.78297
   1998.00        0.78548
   1999.00        0.78824
   2000.00        0.79113
   2001.00        0.79397
   2002.00        0.79657
   2003.00        0.79871
   2004.00        0.80016
   2005.00        0.80079
   2006.00        0.80046
   2007.00        0.79914
   2008.00        0.79692
   2009.00        0.79392
   2010.00        0.79041
   2011.00        0.78665
   2012.00        0.78294
   2013.00        0.77957
   2014.00        0.77675
   2015.00        0.77463
   2016.00        0.77324
   2017.00        0.77250
   2018.00        0.77224
   2019.00        0.77220
   2020.00        0.77209
   2021.00        0.77160
   2022.00        0.77046
   2023.00        0.76842
   2024.00        0.76533
   2025.00        0.76112
   2026.00        0.75570
   2027.00        0.74909
   2028.00        0.74130
   2029.00        0.73234
   2030.00        0.72226
   2031.00        0.71098
   2032.00        0.69855
   2033.00        0.68498
   2034.00        0.67034
   2035.00        0.65468
   2036.00        0.63816
   2037.00        0.62098
   2038.00        0.60332
   2039.00        0.58543
   2040.00        0.56754
   2041.00        0.54983
   2042.00        0.53245
   2043.00        0.51552
   2044.00        0.49909
   2045.00        0.48316
   2046.00        0.46772
   2047.00        0.45273
   2048.00        0.43815
   2049.00        0.42398
   2050.00        0.41017
   2051.00        0.39661
   2052.00        0.38326
   2053.00        0.37003
   2054.00        0.35689
   2055.00        0.34378
   2056.00        0.33064
   2057.00        0.31744
   2058.00        0.30406
   2059.00        0.29045
   2060.00        0.27647
   2061.00        0.26210
   2062.00        0.24729
   2063.00        0.23201
   2064.00        0.21629
   2065.00        0.20022
   2066.00        0.18386
   2067.00        0.16742
   2068.00        0.15112
   2069.00        0.13517
   2070.00        0.11978
   2071.00        0.10515
   2072.00        0.09139
   2073.00        0.07860
   2074.00        0.06690
   2075.00        0.05635
   2076.00        0.04701
   2077.00        0.03883
   2078.00        0.03179
   2079.00        0.02579
   2080.00        0.02076
   2081.00        0.01664
   2082.00        0.01336
   2083.00        0.01085
   2084.00        0.00908
   2085.00        0.00794
   2086.00        0.00732
   2087.00        0.00702
   2088.00        0.00683
   2089.00        0.00648
   2090.00        0.00573
   2091.00        0.00439
   2092.00        0.00238
   2093.00       -0.00029
   2094.00       -0.00346
   2095.00       -0.00692
   2096.00       -0.01042
   2097.00       -0.01373
   2098.00       -0.01668
   2099.00       -0.01922
   2100.00       -0.02139
   2101.00       -0.02333
   2102.00       -0.02542
   2103.00       -0.02807
   2104.00       -0.03163
   2105.00       -0.03638
   2106.00       -0.04256
   2107.00       -0.05014
   2108.00       -0.05901
   2109.00       -0.06881
   2110.00       -0.07917
   2111.00       -0.08953
   2112.00       -0.09936
   2113.00       -0.10819
   2114.00       -0.11566
   2115.00       -0.12164
   2116.00       -0.12611
   2117.00       -0.12932
   2118.00       -0.13158
   2119.00       -0.13334
   2120.00       -0.13497
   2121.00       -0.13683
   2122.00       -0.13910
   2123.00       -0.14181
   2124.00       -0.14490
   2125.00       -0.14817
   2126.00       -0.15139
   2127.00       -0.15436
   2128.00       -0.15691
   2129.00       -0.15900
   2130.00       -0.16062
   2131.00       -0.16183
   2132.00       -0.16273
   2133.00       -0.16340
   2134.00       -0.16395
   2135.00       -0.16444
   2136.00       -0.16495
   2137.00       -0.16555
   2138.00       -0.16633
   2139.00       -0.16734
   2140.00       -0.16866
   2141.00       -0.17027
   2142.00       -0.17217
   2143.00       -0.17425
   2144.00       -0.17641
   2145.00       -0.17855
   2146.00       -0.18063
   2147.00       -0.18268
   2148.00       -0.18483
   2149.00       -0.18734
   2150.00       -0.19047
   2151.00       -0.19455
   2152.00       -0.19973
   2153.00       -0.20609
   2154.00       -0.21352
   2155.00       -0.22175
   2156.00       -0.23036
   2157.00       -0.23889
   2158.00       -0.24688
   2159.00       -0.25398
   2160.00       -0.25997
   2161.00       -0.26483
   2162.00       -0.26869
   2163.00       -0.27188
   2164.00       -0.27475
   2165.00       -0.27774
   2166.00       -0.28122
   2167.00       -0.28545
   2168.00       -0.29047
   2169.00       -0.29622
   2170.00       -0.30242
   2171.00       -0.30865
   2172.00       -0.31448
   2173.00       -0.31948
   2174.00       -0.32325
   2175.00       -0.32560
   2176.00       -0.32637
   2177.00       -0.32565
   2178.00       -0.32351
   2179.00       -0.32020
   2180.00       -0.31585
   2181.00       -0.31065
   2182.00       -0.30472
   2183.00       -0.29808
   2184.00       -0.29077
   2185.00       -0.28273
   2186.00       -0.27401
   2187.00       -0.26461
   2188.00       -0.25468
   2189.00       -0.24440
   2190.00       -0.23401
   2191.00       -0.22385
   2192.00       -0.21419
   2193.00       -0.20537
   2194.00       -0.19764
   2195.00       -0.19120
   2196.00       -0.18616
   2197.00       -0.18251
   2198.00       -0.18024
   2199.00       -0.17915
   2200.00       -0.17913
   2201.00       -0.17993
   2202.00       -0.18138
   2203.00       -0.18325
   2204.00       -0.18534
   2205.00       -0.18744
   2206.00       -0.18933
   2207.00       -0.19076
   2208.00       -0.19150
   2209.00       -0.19124
   2210.00       -0.18975
   2211.00       -0.18679
   2212.00       -0.18214
   2213.00       -0.17568
   2214.00       -0.16732
   2215.00       -0.15708
   2216.00       -0.14508
   2217.00       -0.13145
   2218.00       -0.11652
   2219.00       -0.10060
   2220.00       -0.08408
   2221.00       -0.06738
   2222.00       -0.05088
   2223.00       -0.03498
   2224.00       -0.01992
   2225.00       -0.00598
   2226.00        0.00671
   2227.00        0.01795
   2228.00        0.02763
   2229.00        0.03554
   2230.00        0.04161
   2231.00        0.04565
   2232.00        0.04761
   2233.00        0.04739
   2234.00        0.04506
   2235.00        0.04066
   2236.00        0.03443
   2237.00        0.02661
   2238.00        0.01754
   2239.00        0.00761
   2240.00       -0.00277
   2241.00       -0.01320
   2242.00       -0.02331
   2243.00       -0.03281
   2244.00       -0.04149
   2245.00       -0.04920
   2246.00       -0.05588
   2247.00       -0.06161
   2248.00       -0.06647
   2249.00       -0.07060
   2250.00       -0.07413
   2251.00       -0.07715
   2252.00       -0.07972
   2253.00       -0.08182
   2254.00       -0.08332
   2255.00       -0.08412
   2256.00       -0.08407
   2257.00       -0.08311
   2258.00       -0.08119
   2259.00       -0.07844
   2260.00       -0.07506
   2261.00       -0.07137
   2262.00       -0.06771
   2263.00       -0.06440
   2264.00       -0.06170
   2265.00       -0.05974
   2266.00       -0.05853
   2267.00       -0.05791
   2268.00       -0.05771
   2269.00       -0.05768
   2270.00       -0.05763
   2271.00       -0.05743
   2272.00       -0.05703
   2273.00       -0.05645
   2274.00       -0.05576
   2275.00       -0.05503
   2276.00       -0.05426
   2277.00       -0.05342
   2278.00       -0.05239
   2279.00       -0.05103
   2280.00       -0.04917
   2281.00       -0.04667
   2282.00       -0.04346
   2283.00       -0.03955
   2284.00       -0.03508
   2285.00       -0.03027
   2286.00       -0.02543
   2287.00       -0.02089
   2288.00       -0.01692
   2289.00       -0.01380
   2290.00       -0.01161
   2291.00       -0.01042
   2292.00       -0.01013
   2293.00       -0.01060
   2294.00       -0.01170
   2295.00       -0.01335
   2296.00       -0.01554
   2297.00       -0.01831
   2298.00       -0.02181
   2299.00       -0.02617
   2300.00       -0.03149
   2301.00       -0.03779
   2302.00       -0.04491
   2303.00       -0.05259
   2304.00       -0.06045
   2305.00       -0.06801
   2306.00       -0.07481
   2307.00       -0.08042
   2308.00       -0.08451
   2309.00       -0.08689
   2310.00       -0.08757
   2311.00       -0.08663
   2312.00       -0.08435
   2313.00       -0.08096
   2314.00       -0.07681
   2315.00       -0.07220
   2316.00       -0.06740
   2317.00       -0.06264
   2318.00       -0.05808
   2319.00       -0.05381
   2320.00       -0.04993
   2321.00       -0.04651
   2322.00       -0.04365
   2323.00       -0.04147
   2324.00       -0.04010
   2325.00       -0.03972
   2326.00       -0.04051
   2327.00       -0.04262
   2328.00       -0.04620
   2329.00       -0.05127
   2330.00       -0.05787
   2331.00       -0.06584
   2332.00       -0.07508
   2333.00       -0.08534
   2334.00       -0.09632
   2335.00       -0.10779
   2336.00       -0.11944
   2337.00       -0.13099
   2338.00       -0.14219
   2339.00       -0.15277
   2340.00       -0.16252
   2341.00       -0.17128
   2342.00       -0.17890
   2343.00       -0.18528
   2344.00       -0.19043
   2345.00       -0.19434
   2346.00       -0.19709
   2347.00       -0.19879
   2348.00       -0.19957
   2349.00       -0.19956
   2350.00       -0.19887
   2351.00       -0.19762
   2352.00       -0.19587
   2353.00       -0.19365
   2354.00       -0.19095
   2355.00       -0.18778
   2356.00       -0.18410
   2357.00       -0.17997
   2358.00       -0.17544
   2359.00       -0.17069
   2360.00       -0.16593
   2361.00       -0.16148
   2362.00       -0.15770
   2363.00       -0.15503
   2364.00       -0.15382
   2365.00       -0.15451
   2366.00       -0.15734
   2367.00       -0.16250
   2368.00       -0.16999
   2369.00       -0.17969
   2370.00       -0.19142
   2371.00       -0.20481
   2372.00       -0.21944
   2373.00       -0.23489
   2374.00       -0.25072
   2375.00       -0.26647
   2376.00       -0.28177
   2377.00       -0.29631
   2378.00       -0.30982
   2379.00       -0.32220
   2380.00       -0.33343
   2381.00       -0.34361
   2382.00       -0.35290
   2383.00       -0.36152
   2384.00       -0.36977
   2385.00       -0.37788
   2386.00       -0.38612
   2387.00       -0.39469
   2388.00       -0.40368
   2389.00       -0.41316
   2390.00       -0.42309
   2391.00       -0.43337
   2392.00       -0.44387
   2393.00       -0.45437
   2394.00       -0.46453
   2395.00       -0.47287
   2396.00       -0.47938
   2397.00       -0.48582
   2398.00       -0.49243
   2399.00       -0.49943
   2400.00       -0.50696
   2401.00       -0.51512
   2402.00       -0.52390
   2403.00       -0.53312
   2404.00       -0.54246
   2405.00       -0.55150
   2406.00       -0.55983
   2407.00       -0.56713
   2408.00       -0.57320
   2409.00       -0.57806
   2410.00       -0.58190
   2411.00       -0.58498
   2412.00       -0.58770
   2413.00       -0.59042
   2414.00       -0.59346
   2415.00       -0.59702
   2416.00       -0.60117
   2417.00       -0.60576
   2418.00       -0.61054
   2419.00       -0.61506
   2420.00       -0.61888
   2421.00       -0.62155
   2422.00       -0.62278
   2423.00       -0.62243
   2424.00       -0.62062
   2425.00       -0.61764
   2426.00       -0.61402
   2427.00       -0.61036
   2428.00       -0.60729
   2429.00       -0.60534
   2430.00       -0.60486
   2431.00       -0.60606
   2432.00       -0.60881
   2433.00       -0.61289
   2434.00       -0.61777
   2435.00       -0.62284
   2436.00       -0.62739
   2437.00       -0.63075
   2438.00       -0.63243
   2439.00       -0.63208
   2440.00       -0.62975
   2441.00       -0.62568
   2442.00       -0.62047
   2443.00       -0.61486
   2444.00       -0.60964
   2445.00       -0.60549
   2446.00       -0.60302
   2447.00       -0.60243
   2448.00       -0.60375
   2449.00       -0.60663
   2450.00       -0.61056
   2451.00       -0.61485
   2452.00       -0.61873
   2453.00       -0.62151
   2454.00       -0.62255
   2455.00       -0.62150
   2456.00       -0.61812
   2457.00       -0.61255
   2458.00       -0.60503
   2459.00       -0.59609
   2460.00       -0.58629
   2461.00       -0.57630
   2462.00       -0.56671
   2463.00       -0.55799
   2464.00       -0.55053
   2465.00       -0.54445
   2466.00       -0.53980
   2467.00       -0.53643
   2468.00       -0.53411
   2469.00       -0.53253
   2470.00       -0.53142
   2471.00       -0.53052
   2472.00       -0.52962
   2473.00       -0.52863
   2474.00       -0.52751
   2475.00       -0.52634
   2476.00       -0.52525
   2477.00       -0.52443
   2478.00       -0.52407
   2479.00       -0.52432
   2480.00       -0.52521
   2481.00       -0.52664
   2482.00       -0.52832
   2483.00       -0.52976
   2484.00       -0.53039
   2485.00       -0.52953
   2486.00       -0.52667
   2487.00       -0.52125
   2488.00       -0.51314
   2489.00       -0.50242
   2490.00       -0.48949
   2491.00       -0.47495
   2492.00       -0.45962
   2493.00       -0.44437
   2494.00       -0.43001
   2495.00       -0.41753
   2496.00       -0.40783
   2497.00       -0.40096
   2498.00       -0.39655
   2499.00       -0.39405
   2500.00       -0.39264
   2501.00       -0.39155
   2502.00       -0.39011
   2503.00       -0.38790
   2504.00       -0.38474
   2505.00       -0.38065
   2506.00       -0.37590
   2507.00       -0.37084
   2508.00       -0.36585
   2509.00       -0.36133
   2510.00       -0.35757
   2511.00       -0.35469
   2512.00       -0.35268
   2513.00       -0.35135
   2514.00       -0.35045
   2515.00       -0.34964
   2516.00       -0.34863
   2517.00       -0.34721
   2518.00       -0.34529
   2519.00       -0.34293
   2520.00       -0.34032
   2521.00       -0.33774
   2522.00       -0.33550
   2523.00       -0.33389
   2524.00       -0.33314
   2525.00       -0.33334
   2526.00       -0.33449
   2527.00       -0.33642
   2528.00       -0.33890
   2529.00       -0.34161
   2530.00       -0.34424
   2531.00       -0.34648
   2532.00       -0.34810
   2533.00       -0.34893
   2534.00       -0.34885
   2535.00       -0.34779
   2536.00       -0.34575
   2537.00       -0.34275
   2538.00       -0.33887
   2539.00       -0.33415
   2540.00       -0.32871
   2541.00       -0.32269
   2542.00       -0.31624
   2543.00       -0.30953
   2544.00       -0.30278
   2545.00       -0.29622
   2546.00       -0.29012
   2547.00       -0.28477
   2548.00       -0.28044
   2549.00       -0.27743
   2550.00       -0.27597
   2551.00       -0.27625
   2552.00       -0.27843
   2553.00       -0.28251
   2554.00       -0.28837
   2555.00       -0.29589
   2556.00       -0.30472
   2557.00       -0.31445
   2558.00       -0.32462
   2559.00       -0.33476
   2560.00       -0.34436
   2561.00       -0.35298
   2562.00       -0.36034
   2563.00       -0.36619
   2564.00       -0.37049
   2565.00       -0.37332
   2566.00       -0.37488
   2567.00       -0.37541
   2568.00       -0.37512
   2569.00       -0.37425
   2570.00       -0.37297
   2571.00       -0.37137
   2572.00       -0.36948
   2573.00       -0.36732
   2574.00       -0.36484
   2575.00       -0.36204
   2576.00       -0.35893
   2577.00       -0.35556
   2578.00       -0.35204
   2579.00       -0.34853
   2580.00       -0.34523
   2581.00       -0.34236
   2582.00       -0.34007
   2583.00       -0.33855
   2584.00       -0.33786
   2585.00       -0.33800
   2586.00       -0.33893
   2587.00       -0.34054
   2588.00       -0.34268
   2589.00       -0.34520
   2590.00       -0.34796
   2591.00       -0.35085
   2592.00       -0.35381
   2593.00       -0.35679
   2594.00       -0.35980
   2595.00       -0.36279
   2596.00       -0.36575
   2597.00       -0.36860
   2598.00       -0.37125
   2599.00       -0.37357
   2600.00       -0.37543
   2601.00       -0.37676
   2602.00       -0.37746
   2603.00       -0.37756
   2604.00       -0.37708
   2605.00       -0.37619
   2606.00       -0.37504
   2607.00       -0.37388
   2608.00       -0.37294
   2609.00       -0.37242
   2610.00       -0.37247
   2611.00       -0.37311
   2612.00       -0.37430
   2613.00       -0.37585
   2614.00       -0.37752
   2615.00       -0.37900
   2616.00       -0.38000
   2617.00       -0.38026
   2618.00       -0.37959
   2619.00       -0.37791
   2620.00       -0.37519
   2621.00       -0.37152
   2622.00       -0.36701
   2623.00       -0.36180
   2624.00       -0.35605
   2625.00       -0.34989
   2626.00       -0.34345
   2627.00       -0.33683
   2628.00       -0.33013
   2629.00       -0.32344
   2630.00       -0.31687
   2631.00       -0.31052
   2632.00       -0.30449
   2633.00       -0.29889
   2634.00       -0.29375
   2635.00       -0.28908
   2636.00       -0.28487
   2637.00       -0.28102
   2638.00       -0.27745
   2639.00       -0.27403
   2640.00       -0.27063
   2641.00       -0.26713
   2642.00       -0.26345
   2643.00       -0.25958
   2644.00       -0.25549
   2645.00       -0.25125
   2646.00       -0.24690
   2647.00       -0.24253
   2648.00       -0.23817
   2649.00       -0.23384
   2650.00       -0.22955
   2651.00       -0.22528
   2652.00       -0.22098
   2653.00       -0.21663
   2654.00       -0.21223
   2655.00       -0.20779
   2656.00       -0.20332
   2657.00       -0.19889
   2658.00       -0.19454
   2659.00       -0.19032
   2660.00       -0.18623
   2661.00       -0.18228
   2662.00       -0.17845
   2663.00       -0.17470
   2664.00       -0.17094
   2665.00       -0.16710
   2666.00       -0.16315
   2667.00       -0.15912
   2668.00       -0.15510
   2669.00       -0.15123
   2670.00       -0.14772
   2671.00       -0.14478
   2672.00       -0.14266
   2673.00       -0.14159
   2674.00       -0.14176
   2675.00       -0.14332
   2676.00       -0.14630
   2677.00       -0.15078
   2678.00       -0.15666
   2679.00       -0.16382
   2680.00       -0.17208
   2681.00       -0.18123
   2682.00       -0.19104
   2683.00       -0.20127
   2684.00       -0.21169
   2685.00       -0.22212
   2686.00       -0.23237
   2687.00       -0.24235
   2688.00       -0.25199
   2689.00       -0.26124
   2690.00       -0.27005
   2691.00       -0.27843
   2692.00       -0.28636
   2693.00       -0.29380
   2694.00       -0.30071
   2695.00       -0.30701
   2696.00       -0.31262
   2697.00       -0.31742
   2698.00       -0.32132
   2699.00       -0.32419
   2700.00       -0.32601
   2701.00       -0.32673
   2702.00       -0.32644
   2703.00       -0.32525
   2704.00       -0.32336
   2705.00       -0.32100
   2706.00       -0.31844
   2707.00       -0.31594
   2708.00       -0.31373
   2709.00       -0.31204
   2710.00       -0.31099
   2711.00       -0.31063
   2712.00       -0.31097
   2713.00       -0.31190
   2714.00       -0.31329
   2715.00       -0.31490
   2716.00       -0.31651
   2717.00       -0.31788
   2718.00       -0.31878
   2719.00       -0.31902
   2720.00       -0.31844
   2721.00       -0.31696
   2722.00       -0.31453
   2723.00       -0.31123
   2724.00       -0.30713
   2725.00       -0.30240
   2726.00       -0.29725
   2727.00       -0.29194
   2728.00       -0.28671
   2729.00       -0.28178
   2730.00       -0.27732
   2731.00       -0.27343
   2732.00       -0.27010
   2733.00       -0.26720
   2734.00       -0.26455
   2735.00       -0.26185
   2736.00       -0.25881
   2737.00       -0.25511
   2738.00       -0.25051
   2739.00       -0.24486
   2740.00       -0.23803
   2741.00       -0.23009
   2742.00       -0.22109
   2743.00       -0.21126
   2744.00       -0.20078
   2745.00       -0.18994
   2746.00       -0.17891
   2747.00       -0.16792
   2748.00       -0.15711
   2749.00       -0.14653
   2750.00       -0.13621
   2751.00       -0.12614
   2752.00       -0.11624
   2753.00       -0.10650
   2754.00       -0.09688
   2755.00       -0.08739
   2756.00       -0.07807
   2757.00       -0.06908
   2758.00       -0.06053
   2759.00       -0.05261
   2760.00       -0.04547
   2761.00       -0.03923
   2762.00       -0.03394
   2763.00       -0.02961
   2764.00       -0.02615
   2765.00       -0.02340
   2766.00       -0.02120
   2767.00       -0.01938
   2768.00       -0.01783
   2769.00       -0.01646
   2770.00       -0.01528
   2771.00       -0.01431
   2772.00       -0.01362
   2773.00       -0.01329
   2774.00       -0.01340
   2775.00       -0.01396
   2776.00       -0.01489
   2777.00       -0.01606
   2778.00       -0.01725
   2779.00       -0.01825
   2780.00       -0.01887
   2781.00       -0.01899
   2782.00       -0.01862
   2783.00       -0.01785
   2784.00       -0.01693
   2785.00       -0.01613
   2786.00       -0.01574
   2787.00       -0.01603
   2788.00       -0.01713
   2789.00       -0.01908
   2790.00       -0.02177
   2791.00       -0.02500
   2792.00       -0.02852
   2793.00       -0.03204
   2794.00       -0.03530
   2795.00       -0.03810
   2796.00       -0.04027
   2797.00       -0.04173
   2798.00       -0.04245
   2799.00       -0.04243
   2800.00       -0.04177
   2801.00       -0.04056
   2802.00       -0.03894
   2803.00       -0.03710
   2804.00       -0.03519
   2805.00       -0.03335
   2806.00       -0.03168
   2807.00       -0.03024
   2808.00       -0.02903
   2809.00       -0.02800
   2810.00       -0.02709
   2811.00       -0.02624
   2812.00       -0.02536
   2813.00       -0.02442
   2814.00       -0.02343
   2815.00       -0.02243
   2816.00       -0.02154
   2817.00       -0.02091
   2818.00       -0.02076
   2819.00       -0.02127
   2820.00       -0.02262
   2821.00       -0.02486
   2822.00       -0.02799
   2823.00       -0.03183
   2824.00       -0.03611
   2825.00       -0.04045
   2826.00       -0.04447
   2827.00       -0.04777
   2828.00       -0.05002
   2829.00       -0.05104
   2830.00       -0.05073
   2831.00       -0.04917
   2832.00       -0.04649
   2833.00       -0.04297
   2834.00       -0.03891
   2835.00       -0.03455
   2836.00       -0.03012
   2837.00       -0.02578
   2838.00       -0.02166
   2839.00       -0.01781
   2840.00       -0.01425
   2841.00       -0.01091
   2842.00       -0.00775
   2843.00       -0.00466
   2844.00       -0.00153
   2845.00        0.00173
   2846.00        0.00523
   2847.00        0.00902
   2848.00        0.01317
   2849.00        0.01770
   2850.00        0.02261
   2851.00        0.02791
   2852.00        0.03355
   2853.00        0.03948
   2854.00        0.04563
   2855.00        0.05189
   2856.00        0.05809
   2857.00        0.06406
   2858.00        0.06961
   2859.00        0.07458
   2860.00        0.07882
   2861.00        0.08227
   2862.00        0.08491
   2863.00        0.08680
   2864.00        0.08808
   2865.00        0.08891
   2866.00        0.08955
   2867.00        0.09022
   2868.00        0.09112
   2869.00        0.09244
   2870.00        0.09426
   2871.00        0.09664
   2872.00        0.09953
   2873.00        0.10287
   2874.00        0.10650
   2875.00        0.11030
   2876.00        0.11414
   2877.00        0.11794
   2878.00        0.12166
   2879.00        0.12535
   2880.00        0.12911
   2881.00        0.13309
   2882.00        0.13749
   2883.00        0.14249
   2884.00        0.14830
   2885.00        0.15504
   2886.00        0.16286
   2887.00        0.17175
   2888.00        0.18174
   2889.00        0.19277
   2890.00        0.20468
   2891.00        0.21737
   2892.00        0.23062
   2893.00        0.24420
   2894.00        0.25784
   2895.00        0.27121
   2896.00        0.28403
   2897.00        0.29596
   2898.00        0.30667
   2899.00        0.31583
   2900.00        0.32316
   2901.00        0.32841
   2902.00        0.33137
   2903.00        0.33187
   2904.00        0.32990
   2905.00        0.32540
   2906.00        0.31855
   2907.00        0.30947
   2908.00        0.29850
   2909.00        0.28592
   2910.00        0.27213
   2911.00        0.25751
   2912.00        0.24248
   2913.00        0.22745
   2914.00        0.21281
   2915.00        0.19891
   2916.00        0.18605
   2917.00        0.17452
   2918.00        0.16448
   2919.00        0.15615
   2920.00        0.14956
   2921.00        0.14487
   2922.00        0.14199
   2923.00        0.14094
   2924.00        0.14158
   2925.00        0.14369
   2926.00        0.14707
   2927.00        0.15132
   2928.00        0.15605
   2929.00        0.16079
   2930.00        0.16508
   2931.00        0.16849
   2932.00        0.17075
   2933.00        0.17158
   2934.00        0.17094
   2935.00        0.16880
   2936.00        0.16529
   2937.00        0.16056
   2938.00        0.15481
   2939.00        0.14823
   2940.00        0.14092
   2941.00        0.13300
   2942.00        0.12445
   2943.00        0.11523
   2944.00        0.10523
   2945.00        0.09431
   2946.00        0.08246
   2947.00        0.06966
   2948.00        0.05605
   2949.00        0.04190
   2950.00        0.02760
   2951.00        0.01364
   2952.00        0.00060
   2953.00       -0.01097
   2954.00       -0.02044
   2955.00       -0.02741
   2956.00       -0.03162
   2957.00       -0.03298
   2958.00       -0.03171
   2959.00       -0.02826
   2960.00       -0.02332
   2961.00       -0.01769
   2962.00       -0.01223
   2963.00       -0.00775
   2964.00       -0.00486
   2965.00       -0.00385
   2966.00       -0.00474
   2967.00       -0.00719
   2968.00       -0.01058
   2969.00       -0.01412
   2970.00       -0.01698
   2971.00       -0.01837
   2972.00       -0.01775
   2973.00       -0.01493
   2974.00       -0.00989
   2975.00       -0.00312
   2976.00        0.00468
   2977.00        0.01272
   2978.00        0.02012
   2979.00        0.02616
   2980.00        0.03037
   2981.00        0.03253
   2982.00        0.03277
   2983.00        0.03154
   2984.00        0.02941
   2985.00        0.02709
   2986.00        0.02526
   2987.00        0.02445
   2988.00        0.02503
   2989.00        0.02708
   2990.00        0.03060
   2991.00        0.03524
   2992.00        0.04062
   2993.00        0.04626
   2994.00        0.05166
   2995.00        0.05641
   2996.00        0.06010
   2997.00        0.06247
   2998.00        0.06337
   2999.00        0.06269
   3000.00        0.06048
   3001.00        0.05678
   3002.00        0.05172
   3003.00        0.04549
   3004.00        0.03829
   3005.00        0.03027
   3006.00        0.02170
   3007.00        0.01278
   3008.00        0.00372
   3009.00       -0.00527
   3010.00       -0.01400
   3011.00       -0.02235
   3012.00       -0.03021
   3013.00       -0.03750
   3014.00       -0.04426
   3015.00       -0.05057
   3016.00       -0.05654
   3017.00       -0.06234
   3018.00       -0.06816
   3019.00       -0.07414
   3020.00       -0.08040
   3021.00       -0.08695
   3022.00       -0.09379
   3023.00       -0.10076
   3024.00       -0.10769
   3025.00       -0.11440
   3026.00       -0.12069
   3027.00       -0.12646
   3028.00       -0.13165
   3029.00       -0.13633
   3030.00       -0.14064
   3031.00       -0.14478
   3032.00       -0.14901
   3033.00       -0.15357
   3034.00       -0.15869
   3035.00       -0.16454
   3036.00       -0.17118
   3037.00       -0.17861
   3038.00       -0.18672
   3039.00       -0.19531
   3040.00       -0.20411
   3041.00       -0.21280
   3042.00       -0.22108
   3043.00       -0.22869
   3044.00       -0.23546
   3045.00       -0.24137
   3046.00       -0.24649
   3047.00       -0.25101
   3048.00       -0.25522
   3049.00       -0.25940
   3050.00       -0.26385
   3051.00       -0.26878
   3052.00       -0.27426
   3053.00       -0.28031
   3054.00       -0.28680
   3055.00       -0.29351
   3056.00       -0.30016
   3057.00       -0.30646
   3058.00       -0.31212
   3059.00       -0.31694
   3060.00       -0.32074
   3061.00       -0.32349
   3062.00       -0.32516
   3063.00       -0.32587
   3064.00       -0.32570
   3065.00       -0.32482
   3066.00       -0.32337
   3067.00       -0.32152
   3068.00       -0.31942
   3069.00       -0.31720
   3070.00       -0.31497
   3071.00       -0.31284
   3072.00       -0.31084
   3073.00       -0.30901
   3074.00       -0.30733
   3075.00       -0.30576
   3076.00       -0.30422
   3077.00       -0.30265
   3078.00       -0.30100
   3079.00       -0.29925
   3080.00       -0.29743
   3081.00       -0.29561
   3082.00       -0.29388
   3083.00       -0.29239
   3084.00       -0.29126
   3085.00       -0.29065
   3086.00       -0.29066
   3087.00       -0.29142
   3088.00       -0.29297
   3089.00       -0.29543
   3090.00       -0.29885
   3091.00       -0.30326
   3092.00       -0.30870
   3093.00       -0.31515
   3094.00       -0.32256
   3095.00       -0.33074
   3096.00       -0.33950
   3097.00       -0.34852
   3098.00       -0.35744
   3099.00       -0.36589
   3100.00       -0.37346
   3101.00       -0.37991
   3102.00       -0.38502
   3103.00       -0.38873
   3104.00       -0.39105
   3105.00       -0.39219
   3106.00       -0.39236
   3107.00       -0.39190
   3108.00       -0.39111
   3109.00       -0.39032
   3110.00       -0.38975
   3111.00       -0.38953
   3112.00       -0.38967
   3113.00       -0.39005
   3114.00       -0.39043
   3115.00       -0.39049
   3116.00       -0.38991
   3117.00       -0.38840
   3118.00       -0.38580
   3119.00       -0.38211
   3120.00       -0.37750
   3121.00       -0.37234
   3122.00       -0.36712
   3123.00       -0.36238
   3124.00       -0.35865
   3125.00       -0.35632
   3126.00       -0.35569
   3127.00       -0.35680
   3128.00       -0.35953
   3129.00       -0.36361
   3130.00       -0.36866
   3131.00       -0.37432
   3132.00       -0.38020
   3133.00       -0.38601
   3134.00       -0.39153
   3135.00       -0.39663
   3136.00       -0.40129
   3137.00       -0.40551
   3138.00       -0.40936
   3139.00       -0.41292
   3140.00       -0.41623
   3141.00       -0.41932
   3142.00       -0.42216
   3143.00       -0.42469
   3144.00       -0.42680
   3145.00       -0.42839
   3146.00       -0.42932
   3147.00       -0.42949
   3148.00       -0.42884
   3149.00       -0.42733
   3150.00       -0.42501
   3151.00       -0.42193
   3152.00       -0.41825
   3153.00       -0.41408
   3154.00       -0.40960
   3155.00       -0.40496
   3156.00       -0.40029
   3157.00       -0.39565
   3158.00       -0.39113
   3159.00       -0.38668
   3160.00       -0.38231
   3161.00       -0.37797
   3162.00       -0.37360
   3163.00       -0.36921
   3164.00       -0.36479
   3165.00       -0.36037
   3166.00       -0.35599
   3167.00       -0.35165
   3168.00       -0.34738
   3169.00       -0.34313
   3170.00       -0.33881
   3171.00       -0.33431
   3172.00       -0.32948
   3173.00       -0.32419
   3174.00       -0.31829
   3175.00       -0.31170
   3176.00       -0.30435
   3177.00       -0.29628
   3178.00       -0.28756
   3179.00       -0.27831
   3180.00       -0.26868
   3181.00       -0.25884
   3182.00       -0.24897
   3183.00       -0.23918
   3184.00       -0.22961
   3185.00       -0.22028
   3186.00       -0.21122
   3187.00       -0.20243
   3188.00       -0.19385
   3189.00       -0.18546
   3190.00       -0.17723
   3191.00       -0.16914
   3192.00       -0.16117
   3193.00       -0.15339
   3194.00       -0.14586
   3195.00       -0.13869
   3196.00       -0.13201
   3197.00       -0.12594
   3198.00       -0.12056
   3199.00       -0.11596
   3200.00       -0.11214
   3201.00       -0.10904
   3202.00       -0.10652
   3203.00       -0.10442
   3204.00       -0.10247
   3205.00       -0.10043
   3206.00       -0.09803
   3207.00       -0.09503
   3208.00       -0.09120
   3209.00       -0.08639
   3210.00       -0.08053
   3211.00       -0.07354
   3212.00       -0.06551
   3213.00       -0.05648
   3214.00       -0.04660
   3215.00       -0.03605
   3216.00       -0.02503
   3217.00       -0.01367
   3218.00       -0.00213
   3219.00        0.00941
   3220.00        0.02086
   3221.00        0.03211
   3222.00        0.04309
   3223.00        0.05370
   3224.00        0.06388
   3225.00        0.07356
   3226.00        0.08269
   3227.00        0.09127
   3228.00        0.09930
   3229.00        0.10679
   3230.00        0.11380
   3231.00        0.12036
   3232.00        0.12657
   3233.00        0.13249
   3234.00        0.13820
   3235.00        0.14379
   3236.00        0.14932
   3237.00        0.15489
   3238.00        0.16056
   3239.00        0.16639
   3240.00        0.17236
   3241.00        0.17846
   3242.00        0.18460
   3243.00        0.19064
   3244.00        0.19644
   3245.00        0.20185
   3246.00        0.20674
   3247.00        0.21100
   3248.00        0.21457
   3249.00        0.21750
   3250.00        0.21982
   3251.00        0.22164
   3252.00        0.22310
   3253.00        0.22430
   3254.00        0.22533
   3255.00        0.22623
   3256.00        0.22697
   3257.00        0.22747
   3258.00        0.22760
   3259.00        0.22723
   3260.00        0.22623
   3261.00        0.22450
   3262.00        0.22203
   3263.00        0.21887
   3264.00        0.21513
   3265.00        0.21102
   3266.00        0.20678
   3267.00        0.20267
   3268.00        0.19894
   3269.00        0.19581
   3270.00        0.19345
   3271.00        0.19195
   3272.00        0.19132
   3273.00        0.19152
   3274.00        0.19245
   3275.00        0.19394
   3276.00        0.19584
   3277.00        0.19799
   3278.00        0.20025
   3279.00        0.20251
   3280.00        0.20470
   3281.00        0.20673
   3282.00        0.20857
   3283.00        0.21015
   3284.00        0.21139
   3285.00        0.21216
   3286.00        0.21235
   3287.00        0.21179
   3288.00        0.21035
   3289.00        0.20786
   3290.00        0.20423
   3291.00        0.19938
   3292.00        0.19330
   3293.00        0.18599
   3294.00        0.17756
   3295.00        0.16809
   3296.00        0.15774
   3297.00        0.14666
   3298.00        0.13502
   3299.00        0.12297
   3300.00        0.11074
   3301.00        0.09849
   3302.00        0.08636
   3303.00        0.07461
   3304.00        0.06341
   3305.00        0.05300
   3306.00        0.04360
   3307.00        0.03542
   3308.00        0.02871
   3309.00        0.02359
   3310.00        0.02018
   3311.00        0.01847
   3312.00        0.01835
   3313.00        0.01957
   3314.00        0.02188
   3315.00        0.02486
   3316.00        0.02814
   3317.00        0.03138
   3318.00        0.03429
   3319.00        0.03669
   3320.00        0.03852
   3321.00        0.03986
   3322.00        0.04085
   3323.00        0.04170
   3324.00        0.04262
   3325.00        0.04375
   3326.00        0.04516
   3327.00        0.04682
   3328.00        0.04854
   3329.00        0.05007
   3330.00        0.05109
   3331.00        0.05127
   3332.00        0.05033
   3333.00        0.04808
   3334.00        0.04448
   3335.00        0.03958
   3336.00        0.03357
   3337.00        0.02674
   3338.00        0.01941
   3339.00        0.01186
   3340.00        0.00439
   3341.00       -0.00283
   3342.00       -0.00970
   3343.00       -0.01625
   3344.00       -0.02255
   3345.00       -0.02871
   3346.00       -0.03490
   3347.00       -0.04122
   3348.00       -0.04778
   3349.00       -0.05459
   3350.00       -0.06169
   3351.00       -0.06901
   3352.00       -0.07650
   3353.00       -0.08411
   3354.00       -0.09175
   3355.00       -0.09940
   3356.00       -0.10703
   3357.00       -0.11463
   3358.00       -0.12221
   3359.00       -0.12977
   3360.00       -0.13736
   3361.00       -0.14496
   3362.00       -0.15259
   3363.00       -0.16027
   3364.00       -0.16800
   3365.00       -0.17585
   3366.00       -0.18387
   3367.00       -0.19214
   3368.00       -0.20074
   3369.00       -0.20976
   3370.00       -0.21928
   3371.00       -0.22937
   3372.00       -0.24000
   3373.00       -0.25118
   3374.00       -0.26280
   3375.00       -0.27476
   3376.00       -0.28692
   3377.00       -0.29912
   3378.00       -0.31121
   3379.00       -0.32301
   3380.00       -0.33441
   3381.00       -0.34524
   3382.00       -0.35542
   3383.00       -0.36492
   3384.00       -0.37373
   3385.00       -0.38186
   3386.00       -0.38942
   3387.00       -0.39653
   3388.00       -0.40324
   3389.00       -0.40971
   3390.00       -0.41597
   3391.00       -0.42209
   3392.00       -0.42806
   3393.00       -0.43385
   3394.00       -0.43938
   3395.00       -0.44454
   3396.00       -0.44923
   3397.00       -0.45334
   3398.00       -0.45682
   3399.00       -0.45959
   3400.00       -0.46169
   3401.00       -0.46316
   3402.00       -0.46414
   3403.00       -0.46480
   3404.00       -0.46536
   3405.00       -0.46607
   3406.00       -0.46714
   3407.00       -0.46876
   3408.00       -0.47106
   3409.00       -0.47422
   3410.00       -0.47818
   3411.00       -0.48278
   3412.00       -0.48782
   3413.00       -0.49299
   3414.00       -0.49798
   3415.00       -0.50252
   3416.00       -0.50635
   3417.00       -0.50928
   3418.00       -0.51122
   3419.00       -0.51221
   3420.00       -0.51244
   3421.00       -0.51221
   3422.00       -0.51198
   3423.00       -0.51229
   3424.00       -0.51368
   3425.00       -0.51656
   3426.00       -0.52125
   3427.00       -0.52771
   3428.00       -0.53573
   3429.00       -0.54477
   3430.00       -0.55421
   3431.00       -0.56330
   3432.00       -0.57141
   3433.00       -0.57802
   3434.00       -0.58282
   3435.00       -0.58577
   3436.00       -0.58704
   3437.00       -0.58695
   3438.00       -0.58594
   3439.00       -0.58451
   3440.00       -0.58312
   3441.00       -0.58219
   3442.00       -0.58207
   3443.00       -0.58295
   3444.00       -0.58496
   3445.00       -0.58804
   3446.00       -0.59208
   3447.00       -0.59680
   3448.00       -0.60188
   3449.00       -0.60696
   3450.00       -0.61169
   3451.00       -0.61576
   3452.00       -0.61899
   3453.00       -0.62132
   3454.00       -0.62279
   3455.00       -0.62357
   3456.00       -0.62391
   3457.00       -0.62404
   3458.00       -0.62420
   3459.00       -0.62352
   3460.00       -0.61988
   3461.00       -0.61735
   3462.00       -0.61644
   3463.00       -0.61727
   3464.00       -0.61976
   3465.00       -0.62338
   3466.00       -0.62746
   3467.00       -0.63113
   3468.00       -0.63355
   3469.00       -0.63403
   3470.00       -0.63222
   3471.00       -0.62795
   3472.00       -0.62150
   3473.00       -0.61350
   3474.00       -0.60467
   3475.00       -0.59593
   3476.00       -0.58813
   3477.00       -0.58190
   3478.00       -0.57767
   3479.00       -0.57548
   3480.00       -0.57498
   3481.00       -0.57562
   3482.00       -0.57658
   3483.00       -0.57694
   3484.00       -0.57589
   3485.00       -0.57269
   3486.00       -0.56691
   3487.00       -0.55842
   3488.00       -0.54734
   3489.00       -0.53416
   3490.00       -0.51938
   3491.00       -0.50371
   3492.00       -0.48772
   3493.00       -0.47184
   3494.00       -0.45613
   3495.00       -0.44064
   3496.00       -0.42546
   3497.00       -0.41052
   3498.00       -0.39560
   3499.00       -0.38056
   3500.00       -0.36533
   3501.00       -0.34997
   3502.00       -0.33474
   3503.00       -0.31994
   3504.00       -0.30578
   3505.00       -0.29238
   3506.00       -0.27970
   3507.00       -0.26753
   3508.00       -0.25561
   3509.00       -0.24364
   3510.00       -0.23138
   3511.00       -0.21874
   3512.00       -0.20576
   3513.00       -0.19262
   3514.00       -0.17952
   3515.00       -0.16687
   3516.00       -0.15506
   3517.00       -0.14451
   3518.00       -0.13548
   3519.00       -0.12815
   3520.00       -0.12240
   3521.00       -0.11796
   3522.00       -0.11435
   3523.00       -0.11099
   3524.00       -0.10727
   3525.00       -0.10266
   3526.00       -0.09677
   3527.00       -0.08941
   3528.00       -0.08055
   3529.00       -0.07037
   3530.00       -0.05914
   3531.00       -0.04718
   3532.00       -0.03482
   3533.00       -0.02232
   3534.00       -0.00987
   3535.00        0.00254
   3536.00        0.01491
   3537.00        0.02735
   3538.00        0.03995
   3539.00        0.05275
   3540.00        0.06576
   3541.00        0.07889
   3542.00        0.09193
   3543.00        0.10469
   3544.00        0.11697
   3545.00        0.12858
   3546.00        0.13942
   3547.00        0.14939
   3548.00        0.15854
   3549.00        0.16690
   3550.00        0.17457
   3551.00        0.18163
   3552.00        0.18815
   3553.00        0.19420
   3554.00        0.19976
   3555.00        0.20483
   3556.00        0.20940
   3557.00        0.21346
   3558.00        0.21701
   3559.00        0.22009
   3560.00        0.22280
   3561.00        0.22529
   3562.00        0.22779
   3563.00        0.23056
   3564.00        0.23391
   3565.00        0.23809
   3566.00        0.24332
   3567.00        0.24967
   3568.00        0.25713
   3569.00        0.26549
   3570.00        0.27451
   3571.00        0.28387
   3572.00        0.29328
   3573.00        0.30249
   3574.00        0.31133
   3575.00        0.31975
   3576.00        0.32775
   3577.00        0.33537
   3578.00        0.34265
   3579.00        0.34964
   3580.00        0.35628
   3581.00        0.36256
   3582.00        0.36839
   3583.00        0.37373
   3584.00        0.37853
   3585.00        0.38281
   3586.00        0.38661
   3587.00        0.39004
   3588.00        0.39324
   3589.00        0.39638
   3590.00        0.39962
   3591.00        0.40313
   3592.00        0.40701
   3593.00        0.41133
   3594.00        0.41608
   3595.00        0.42123
   3596.00        0.42674
   3597.00        0.43248
   3598.00        0.43836
   3599.00        0.44429
   3600.00        0.45018
   3601.00        0.45599
   3602.00        0.46171
   3603.00        0.46740
   3604.00        0.47316
   3605.00        0.47908
   3606.00        0.48528
   3607.00        0.49180
   3608.00        0.49867
   3609.00        0.50582
   3610.00        0.51317
   3611.00        0.52052
   3612.00        0.52772
   3613.00        0.53456
   3614.00        0.54085
   3615.00        0.54636
   3616.00        0.55089
   3617.00        0.55428
   3618.00        0.55642
   3619.00        0.55723
   3620.00        0.55667
   3621.00        0.55478
   3622.00        0.55160
   3623.00        0.54730
   3624.00        0.54207
   3625.00        0.53616
   3626.00        0.52978
   3627.00        0.52311
   3628.00        0.51625
   3629.00        0.50918
   3630.00        0.50182
   3631.00        0.49404
   3632.00        0.48558
   3633.00        0.47619
   3634.00        0.46571
   3635.00        0.45408
   3636.00        0.44139
   3637.00        0.42785
   3638.00        0.41372
   3639.00        0.39933
   3640.00        0.38502
   3641.00        0.37110
   3642.00        0.35780
   3643.00        0.34524
   3644.00        0.33336
   3645.00        0.32204
   3646.00        0.31109
   3647.00        0.30024
   3648.00        0.28924
   3649.00        0.27792
   3650.00        0.26612
   3651.00        0.25375
   3652.00        0.24080
   3653.00        0.22736
   3654.00        0.21352
   3655.00        0.19943
   3656.00        0.18532
   3657.00        0.17131
   3658.00        0.15758
   3659.00        0.14421
   3660.00        0.13122
   3661.00        0.11862
   3662.00        0.10631
   3663.00        0.09415
   3664.00        0.08194
   3665.00        0.06951
   3666.00        0.05675
   3667.00        0.04367
   3668.00        0.03037
   3669.00        0.01703
   3670.00        0.00389
   3671.00       -0.00868
   3672.00       -0.02037
   3673.00       -0.03086
   3674.00       -0.03989
   3675.00       -0.04719
   3676.00       -0.05272
   3677.00       -0.05652
   3678.00       -0.05878
   3679.00       -0.05981
   3680.00       -0.06006
   3681.00       -0.05999
   3682.00       -0.06005
   3683.00       -0.06064
   3684.00       -0.06199
   3685.00       -0.06417
   3686.00       -0.06708
   3687.00       -0.07048
   3688.00       -0.07401
   3689.00       -0.07729
   3690.00       -0.07995
   3691.00       -0.08172
   3692.00       -0.08248
   3693.00       -0.08227
   3694.00       -0.08133
   3695.00       -0.08002
   3696.00       -0.07885
   3697.00       -0.07836
   3698.00       -0.07914
   3699.00       -0.08164
   3700.00       -0.08614
   3701.00       -0.09282
   3702.00       -0.10154
   3703.00       -0.11207
   3704.00       -0.12388
   3705.00       -0.13643
   3706.00       -0.14908
   3707.00       -0.16119
   3708.00       -0.17216
   3709.00       -0.18154
   3710.00       -0.18894
   3711.00       -0.19426
   3712.00       -0.19737
   3713.00       -0.19851
   3714.00       -0.19798
   3715.00       -0.19620
   3716.00       -0.19371
   3717.00       -0.19110
   3718.00       -0.18891
   3719.00       -0.18765
   3720.00       -0.18768
   3721.00       -0.18923
   3722.00       -0.19240
   3723.00       -0.19706
   3724.00       -0.20306
   3725.00       -0.21005
   3726.00       -0.21764
   3727.00       -0.22538
   3728.00       -0.23283
   3729.00       -0.23961
   3730.00       -0.24549
   3731.00       -0.25033
   3732.00       -0.25423
   3733.00       -0.25748
   3734.00       -0.26054
   3735.00       -0.26396
   3736.00       -0.26829
   3737.00       -0.27400
   3738.00       -0.28132
   3739.00       -0.29035
   3740.00       -0.30079
   3741.00       -0.31231
   3742.00       -0.32432
   3743.00       -0.33624
   3744.00       -0.34756
   3745.00       -0.35786
   3746.00       -0.36691
   3747.00       -0.37465
   3748.00       -0.38119
   3749.00       -0.38670
   3750.00       -0.39144
   3751.00       -0.39565
   3752.00       -0.39955
   3753.00       -0.40335
   3754.00       -0.40721
   3755.00       -0.41130
   3756.00       -0.41575
   3757.00       -0.42072
   3758.00       -0.42627
   3759.00       -0.43243
   3760.00       -0.43904
   3761.00       -0.44587
   3762.00       -0.45252
   3763.00       -0.45846
   3764.00       -0.46322
   3765.00       -0.46630
   3766.00       -0.46737
   3767.00       -0.46631
   3768.00       -0.46323
   3769.00       -0.45844
   3770.00       -0.45246
   3771.00       -0.44590
   3772.00       -0.43944
   3773.00       -0.43364
   3774.00       -0.42902
   3775.00       -0.42590
   3776.00       -0.42444
   3777.00       -0.42463
   3778.00       -0.42639
   3779.00       -0.42946
   3780.00       -0.43357
   3781.00       -0.43839
   3782.00       -0.44354
   3783.00       -0.44866
   3784.00       -0.45340
   3785.00       -0.45743
   3786.00       -0.46051
   3787.00       -0.46251
   3788.00       -0.46333
   3789.00       -0.46299
   3790.00       -0.46161
   3791.00       -0.45934
   3792.00       -0.45643
   3793.00       -0.45315
   3794.00       -0.44982
   3795.00       -0.44650
   3796.00       -0.44316
   3797.00       -0.43987
   3798.00       -0.43670
   3799.00       -0.43361
   3800.00       -0.43040
   3801.00       -0.42675
   3802.00       -0.42222
   3803.00       -0.41628
   3804.00       -0.40845
   3805.00       -0.39840
   3806.00       -0.38592
   3807.00       -0.37118
   3808.00       -0.35449
   3809.00       -0.33653
   3810.00       -0.31809
   3811.00       -0.29991
   3812.00       -0.28271
   3813.00       -0.26691
   3814.00       -0.25269
   3815.00       -0.23992
   3816.00       -0.22828
   3817.00       -0.21729
   3818.00       -0.20814
   3819.00       -0.20233
   3820.00       -0.19845
   3821.00       -0.19468
   3822.00       -0.18927
   3823.00       -0.18091
   3824.00       -0.16869
   3825.00       -0.15225
   3826.00       -0.13155
   3827.00       -0.10676
   3828.00       -0.07823
   3829.00       -0.04664
   3830.00       -0.01267
   3831.00        0.02243
   3832.00        0.05749
   3833.00        0.09124
   3834.00        0.12218
   3835.00        0.14922
   3836.00        0.17139
   3837.00        0.18830
   3838.00        0.19976
   3839.00        0.20623
   3840.00        0.20834
   3841.00        0.20723
   3842.00        0.20402
   3843.00        0.19999
   3844.00        0.19630
   3845.00        0.19389
   3846.00        0.19356
   3847.00        0.19572
   3848.00        0.20055
   3849.00        0.20800
   3850.00        0.21775
   3851.00        0.22952
   3852.00        0.24280
   3853.00        0.25726
   3854.00        0.27253
   3855.00        0.28843
   3856.00        0.30484
   3857.00        0.32171
   3858.00        0.33910
   3859.00        0.35700
   3860.00        0.37527
   3861.00        0.39374
   3862.00        0.41210
   3863.00        0.42992
   3864.00        0.44676
   3865.00        0.46218
   3866.00        0.47577
   3867.00        0.48727
   3868.00        0.49648
   3869.00        0.50324
   3870.00        0.50752
   3871.00        0.50936
   3872.00        0.50883
   3873.00        0.50612
   3874.00        0.50145
   3875.00        0.49516
   3876.00        0.48771
   3877.00        0.47958
   3878.00        0.47135
   3879.00        0.46358
   3880.00        0.45680
   3881.00        0.45141
   3882.00        0.44767
   3883.00        0.44571
   3884.00        0.44545
   3885.00        0.44664
   3886.00        0.44891
   3887.00        0.45179
   3888.00        0.45482
   3889.00        0.45753
   3890.00        0.45955
   3891.00        0.46056
   3892.00        0.46047
   3893.00        0.45923
   3894.00        0.45703
   3895.00        0.45412
   3896.00        0.45080
   3897.00        0.44732
   3898.00        0.44388
   3899.00        0.44050
   3900.00        0.43707
   3901.00        0.43336
   3902.00        0.42908
   3903.00        0.42395
   3904.00        0.41776
   3905.00        0.41043
   3906.00        0.40201
   3907.00        0.39270
   3908.00        0.38285
   3909.00        0.37288
   3910.00        0.36320
   3911.00        0.35425
   3912.00        0.34635
   3913.00        0.33975
   3914.00        0.33455
   3915.00        0.33071
   3916.00        0.32810
   3917.00        0.32655
   3918.00        0.32575
   3919.00        0.32541
   3920.00        0.32524
   3921.00        0.32499
   3922.00        0.32441
   3923.00        0.32326
   3924.00        0.32140
   3925.00        0.31864
   3926.00        0.31492
   3927.00        0.31016
   3928.00        0.30434
   3929.00        0.29750
   3930.00        0.28970
   3931.00        0.28110
   3932.00        0.27188
   3933.00        0.26225
   3934.00        0.25242
   3935.00        0.24259
   3936.00        0.23291
   3937.00        0.22350
   3938.00        0.21450
   3939.00        0.20602
   3940.00        0.19813
   3941.00        0.19093
   3942.00        0.18444
   3943.00        0.17871
   3944.00        0.17373
   3945.00        0.16948
   3946.00        0.16593
   3947.00        0.16302
   3948.00        0.16066
   3949.00        0.15874
   3950.00        0.15712
   3951.00        0.15566
   3952.00        0.15419
   3953.00        0.15254
   3954.00        0.15055
   3955.00        0.14805
   3956.00        0.14493
   3957.00        0.14106
   3958.00        0.13638
   3959.00        0.13085
   3960.00        0.12442
   3961.00        0.11709
   3962.00        0.10882
   3963.00        0.09954
   3964.00        0.08922
   3965.00        0.07778
   3966.00        0.06525
   3967.00        0.05167
   3968.00        0.03717
   3969.00        0.02196
   3970.00        0.00626
   3971.00       -0.00965
   3972.00       -0.02544
   3973.00       -0.04078
   3974.00       -0.05532
   3975.00       -0.06879
   3976.00       -0.08097
   3977.00       -0.09175
   3978.00       -0.10114
   3979.00       -0.10933
   3980.00       -0.11663
   3981.00       -0.12347
   3982.00       -0.13029
   3983.00       -0.13755
   3984.00       -0.14558
   3985.00       -0.15453
   3986.00       -0.16438
   3987.00       -0.17485
   3988.00       -0.18549
   3989.00       -0.19576
   3990.00       -0.20508
   3991.00       -0.21302
   3992.00       -0.21932
   3993.00       -0.22396
   3994.00       -0.22722
   3995.00       -0.22959
   3996.00       -0.23179
   3997.00       -0.23463
   3998.00       -0.23889
   3999.00       -0.24523
   4000.00       -0.25414
   4001.00       -0.26582
   4002.00       -0.28024
   4003.00       -0.29706
   4004.00       -0.31578
   4005.00       -0.33575
   4006.00       -0.35619
   4007.00       -0.37641
   4008.00       -0.39572
   4009.00       -0.41360
   4010.00       -0.42969
   4011.00       -0.44391
   4012.00       -0.45621
   4013.00       -0.46693
   4014.00       -0.47645
   4015.00       -0.48356
   4016.00       -0.48855
   4017.00       -0.49403
   4018.00       -0.50045
   4019.00       -0.50803
   4020.00       -0.51687
   4021.00       -0.52673
   4022.00       -0.53715
   4023.00       -0.54739
   4024.00       -0.55661
   4025.00       -0.56400
   4026.00       -0.56901
   4027.00       -0.57147
   4028.00       -0.57167
   4029.00       -0.57018
   4030.00       -0.56795
   4031.00       -0.56609
   4032.00       -0.56571
   4033.00       -0.56766
   4034.00       -0.57280
   4035.00       -0.58137
   4036.00       -0.59316
   4037.00       -0.60773
   4038.00       -0.62402
   4039.00       -0.64090
   4040.00       -0.65702
   4041.00       -0.67114
   4042.00       -0.68240
   4043.00       -0.69019
   4044.00       -0.69445
   4045.00       -0.69551
   4046.00       -0.69402
   4047.00       -0.69090
   4048.00       -0.68702
   4049.00       -0.68327
   4050.00       -0.68035
   4051.00       -0.67876
   4052.00       -0.67873
   4053.00       -0.68027
   4054.00       -0.68320
   4055.00       -0.68719
   4056.00       -0.69181
   4057.00       -0.69662
   4058.00       -0.70121
   4059.00       -0.70523
   4060.00       -0.70852
   4061.00       -0.71099
   4062.00       -0.71269
   4063.00       -0.71380
   4064.00       -0.71452
   4065.00       -0.71506
   4066.00       -0.71558
   4067.00       -0.71618
   4068.00       -0.71691
   4069.00       -0.71774
   4070.00       -0.71862
   4071.00       -0.71947
   4072.00       -0.72023
   4073.00       -0.72082
   4074.00       -0.72119
   4075.00       -0.72133
   4076.00       -0.72125
   4077.00       -0.72101
   4078.00       -0.72074
   4079.00       -0.72062
   4080.00       -0.72084
   4081.00       -0.72158
   4082.00       -0.72289
   4083.00       -0.72471
   4084.00       -0.72686
   4085.00       -0.72897
   4086.00       -0.73063
   4087.00       -0.73144
   4088.00       -0.73110
   4089.00       -0.72949
   4090.00       -0.72664
   4091.00       -0.72282
   4092.00       -0.71843
   4093.00       -0.71392
   4094.00       -0.70973
   4095.00       -0.70619
   4096.00       -0.70348
   4097.00       -0.70155
   4098.00       -0.70014
   4099.00       -0.69874
   4100.00       -0.69670
   4101.00       -0.69331
   4102.00       -0.68789
   4103.00       -0.67986
   4104.00       -0.66892
   4105.00       -0.65484
   4106.00       -0.63786
   4107.00       -0.61820
   4108.00       -0.59642
   4109.00       -0.57303
   4110.00       -0.54855
   4111.00       -0.52365
   4112.00       -0.49869
   4113.00       -0.47359
   4114.00       -0.44847
   4115.00       -0.42347
   4116.00       -0.39865
   4117.00       -0.37391
   4118.00       -0.34909
   4119.00       -0.32388
   4120.00       -0.29832
   4121.00       -0.27245
   4122.00       -0.24683
   4123.00       -0.22213
   4124.00       -0.19889
   4125.00       -0.17769
   4126.00       -0.15862
   4127.00       -0.14179
   4128.00       -0.12674
   4129.00       -0.11312
   4130.00       -0.10067
   4131.00       -0.08921
   4132.00       -0.07869
   4133.00       -0.06918
   4134.00       -0.06086
   4135.00       -0.05383
   4136.00       -0.04827
   4137.00       -0.04407
   4138.00       -0.04107
   4139.00       -0.03889
   4140.00       -0.03708
   4141.00       -0.03512
   4142.00       -0.03254
   4143.00       -0.02901
   4144.00       -0.02426
   4145.00       -0.01823
   4146.00       -0.01086
   4147.00       -0.00230
   4148.00        0.00737
   4149.00        0.01807
   4150.00        0.02970
   4151.00        0.04231
   4152.00        0.05606
   4153.00        0.07104
   4154.00        0.08722
   4155.00        0.10455
   4156.00        0.12266
   4157.00        0.14102
   4158.00        0.15910
   4159.00        0.17608
   4160.00        0.19121
   4161.00        0.20369
   4162.00        0.21281
   4163.00        0.21816
   4164.00        0.21956
   4165.00        0.21717
   4166.00        0.21138
   4167.00        0.20290
   4168.00        0.19255
   4169.00        0.18120
   4170.00        0.16969
   4171.00        0.15869
   4172.00        0.14868
   4173.00        0.13985
   4174.00        0.13234
   4175.00        0.12607
   4176.00        0.12095
   4177.00        0.11684
   4178.00        0.11363
   4179.00        0.11123
   4180.00        0.10957
   4181.00        0.10859
   4182.00        0.10833
   4183.00        0.10885
   4184.00        0.11028
   4185.00        0.11275
   4186.00        0.11633
   4187.00        0.12110
   4188.00        0.12707
   4189.00        0.13418
   4190.00        0.14229
   4191.00        0.15131
   4192.00        0.16109
   4193.00        0.17147
   4194.00        0.18229
   4195.00        0.19348
   4196.00        0.20489
   4197.00        0.21646
   4198.00        0.22809
   4199.00        0.23972
   4200.00        0.25126
   4201.00        0.26265
   4202.00        0.27394
   4203.00        0.28508
   4204.00        0.29599
   4205.00        0.30670
   4206.00        0.31704
   4207.00        0.32684
   4208.00        0.33589
   4209.00        0.34391
   4210.00        0.35062
   4211.00        0.35565
   4212.00        0.35876
   4213.00        0.35970
   4214.00        0.35839
   4215.00        0.35475
   4216.00        0.34897
   4217.00        0.34119
   4218.00        0.33172
   4219.00        0.32083
   4220.00        0.30887
   4221.00        0.29606
   4222.00        0.28266
   4223.00        0.26873
   4224.00        0.25448
   4225.00        0.23995
   4226.00        0.22538
   4227.00        0.21103
   4228.00        0.19713
   4229.00        0.18417
   4230.00        0.17246
   4231.00        0.16245
   4232.00        0.15433
   4233.00        0.14828
   4234.00        0.14419
   4235.00        0.14187
   4236.00        0.14082
   4237.00        0.14042
   4238.00        0.13998
   4239.00        0.13883
   4240.00        0.13646
   4241.00        0.13250
   4242.00        0.12687
   4243.00        0.11968
   4244.00        0.11125
   4245.00        0.10206
   4246.00        0.09256
   4247.00        0.08323
   4248.00        0.07434
   4249.00        0.06589
   4250.00        0.05771
   4251.00        0.04937
   4252.00        0.04026
   4253.00        0.02982
   4254.00        0.01757
   4255.00        0.00323
   4256.00       -0.01307
   4257.00       -0.03105
   4258.00       -0.04993
   4259.00       -0.06888
   4260.00       -0.08695
   4261.00       -0.10331
   4262.00       -0.11713
   4263.00       -0.12782
   4264.00       -0.13514
   4265.00       -0.13904
   4266.00       -0.13992
   4267.00       -0.13835
   4268.00       -0.13529
   4269.00       -0.13180
   4270.00       -0.12899
   4271.00       -0.12794
   4272.00       -0.12937
   4273.00       -0.13385
   4274.00       -0.14130
   4275.00       -0.15148
   4276.00       -0.16354
   4277.00       -0.17650
   4278.00       -0.18926
   4279.00       -0.20061
   4280.00       -0.20963
   4281.00       -0.21550
   4282.00       -0.21785
   4283.00       -0.21677
   4284.00       -0.21255
   4285.00       -0.20610
   4286.00       -0.19844
   4287.00       -0.19091
   4288.00       -0.18477
   4289.00       -0.18115
   4290.00       -0.18080
   4291.00       -0.18415
   4292.00       -0.19097
   4293.00       -0.20087
   4294.00       -0.21285
   4295.00       -0.22588
   4296.00       -0.23889
   4297.00       -0.25087
   4298.00       -0.26086
   4299.00       -0.26842
   4300.00       -0.27338
   4301.00       -0.27562
   4302.00       -0.27556
   4303.00       -0.27366
   4304.00       -0.27066
   4305.00       -0.26732
   4306.00       -0.26448
   4307.00       -0.26297
   4308.00       -0.26348
   4309.00       -0.26665
   4310.00       -0.27279
   4311.00       -0.28219
   4312.00       -0.29471
   4313.00       -0.31028
   4314.00       -0.32845
   4315.00       -0.34880
   4316.00       -0.37065
   4317.00       -0.39337
   4318.00       -0.41629
   4319.00       -0.43877
   4320.00       -0.46039
   4321.00       -0.48073
   4322.00       -0.49995
   4323.00       -0.51365
   4324.00       -0.52562
   4325.00       -0.53731
   4326.00       -0.54940
   4327.00       -0.56227
   4328.00       -0.57601
   4329.00       -0.59016
   4330.00       -0.60380
   4331.00       -0.61588
   4332.00       -0.62529
   4333.00       -0.63125
   4334.00       -0.63332
   4335.00       -0.63168
   4336.00       -0.62694
   4337.00       -0.61997
   4338.00       -0.61201
   4339.00       -0.60432
   4340.00       -0.59814
   4341.00       -0.59467
   4342.00       -0.59472
   4343.00       -0.59895
   4344.00       -0.60730
   4345.00       -0.61939
   4346.00       -0.63417
   4347.00       -0.65037
   4348.00       -0.66635
   4349.00       -0.68061
   4350.00       -0.69179
   4351.00       -0.69889
   4352.00       -0.70154
   4353.00       -0.69969
   4354.00       -0.69411
   4355.00       -0.68575
   4356.00       -0.67592
   4357.00       -0.66587
   4358.00       -0.65667
   4359.00       -0.64917
   4360.00       -0.64369
   4361.00       -0.64015
   4362.00       -0.63799
   4363.00       -0.63637
   4364.00       -0.63426
   4365.00       -0.63063
   4366.00       -0.62471
   4367.00       -0.61609
   4368.00       -0.60458
   4369.00       -0.59070
   4370.00       -0.57522
   4371.00       -0.55923
   4372.00       -0.54382
   4373.00       -0.52994
   4374.00       -0.51820
   4375.00       -0.50882
   4376.00       -0.50155
   4377.00       -0.49572
   4378.00       -0.49042
   4379.00       -0.48463
   4380.00       -0.47745
   4381.00       -0.46815
   4382.00       -0.45653
   4383.00       -0.44285
   4384.00       -0.42775
   4385.00       -0.41218
   4386.00       -0.39704
   4387.00       -0.38324
   4388.00       -0.37156
   4389.00       -0.36233
   4390.00       -0.35570
   4391.00       -0.35132
   4392.00       -0.34866
   4393.00       -0.34689
   4394.00       -0.34522
   4395.00       -0.34290
   4396.00       -0.33939
   4397.00       -0.33458
   4398.00       -0.32867
   4399.00       -0.32216
   4400.00       -0.31574
   4401.00       -0.31011
   4402.00       -0.30585
   4403.00       -0.30334
   4404.00       -0.30259
   4405.00       -0.30335
   4406.00       -0.30505
   4407.00       -0.30696
   4408.00       -0.30826
   4409.00       -0.30826
   4410.00       -0.30634
   4411.00       -0.30220
   4412.00       -0.29579
   4413.00       -0.28735
   4414.00       -0.27727
   4415.00       -0.26606
   4416.00       -0.25426
   4417.00       -0.24241
   4418.00       -0.23091
   4419.00       -0.22006
   4420.00       -0.20998
   4421.00       -0.20060
   4422.00       -0.19182
   4423.00       -0.18347
   4424.00       -0.17534
   4425.00       -0.16736
   4426.00       -0.15949
   4427.00       -0.15184
   4428.00       -0.14447
   4429.00       -0.13748
   4430.00       -0.13102
   4431.00       -0.12515
   4432.00       -0.11993
   4433.00       -0.11540
   4434.00       -0.11157
   4435.00       -0.10848
   4436.00       -0.10610
   4437.00       -0.10447
   4438.00       -0.10356
   4439.00       -0.10332
   4440.00       -0.10369
   4441.00       -0.10454
   4442.00       -0.10571
   4443.00       -0.10701
   4444.00       -0.10818
   4445.00       -0.10894
   4446.00       -0.10898
   4447.00       -0.10801
   4448.00       -0.10579
   4449.00       -0.10214
   4450.00       -0.09704
   4451.00       -0.09053
   4452.00       -0.08288
   4453.00       -0.07441
   4454.00       -0.06555
   4455.00       -0.05666
   4456.00       -0.04802
   4457.00       -0.03986
   4458.00       -0.03221
   4459.00       -0.02488
   4460.00       -0.01770
   4461.00       -0.01031
   4462.00       -0.00242
   4463.00        0.00619
   4464.00        0.01566
   4465.00        0.02592
   4466.00        0.03677
   4467.00        0.04786
   4468.00        0.05882
   4469.00        0.06930
   4470.00        0.07892
   4471.00        0.08750
   4472.00        0.09493
   4473.00        0.10116
   4474.00        0.10624
   4475.00        0.11029
   4476.00        0.11341
   4477.00        0.11572
   4478.00        0.11741
   4479.00        0.11864
   4480.00        0.11962
   4481.00        0.12057
   4482.00        0.12166
   4483.00        0.12297
   4484.00        0.12444
   4485.00        0.12593
   4486.00        0.12715
   4487.00        0.12768
   4488.00        0.12703
   4489.00        0.12481
   4490.00        0.12062
   4491.00        0.11437
   4492.00        0.10604
   4493.00        0.09594
   4494.00        0.08446
   4495.00        0.07213
   4496.00        0.05954
   4497.00        0.04716
   4498.00        0.03548
   4499.00        0.02476
   4500.00        0.01522
   4501.00        0.00686
   4502.00       -0.00033
   4503.00       -0.00649
   4504.00       -0.01181
   4505.00       -0.01650
   4506.00       -0.02066
   4507.00       -0.02440
   4508.00       -0.02766
   4509.00       -0.03032
   4510.00       -0.03223
   4511.00       -0.03319
   4512.00       -0.03315
   4513.00       -0.03209
   4514.00       -0.03021
   4515.00       -0.02780
   4516.00       -0.02530
   4517.00       -0.02318
   4518.00       -0.02189
   4519.00       -0.02181
   4520.00       -0.02317
   4521.00       -0.02604
   4522.00       -0.03029
   4523.00       -0.03564
   4524.00       -0.04172
   4525.00       -0.04804
   4526.00       -0.05419
   4527.00       -0.05982
   4528.00       -0.06475
   4529.00       -0.06899
   4530.00       -0.07273
   4531.00       -0.07627
   4532.00       -0.07998
   4533.00       -0.08418
   4534.00       -0.08911
   4535.00       -0.09487
   4536.00       -0.10139
   4537.00       -0.10846
   4538.00       -0.11581
   4539.00       -0.12295
   4540.00       -0.12943
   4541.00       -0.13474
   4542.00       -0.13841
   4543.00       -0.14001
   4544.00       -0.13928
   4545.00       -0.13613
   4546.00       -0.13060
   4547.00       -0.12304
   4548.00       -0.11398
   4549.00       -0.10400
   4550.00       -0.09388
   4551.00       -0.08424
   4552.00       -0.07569
   4553.00       -0.06867
   4554.00       -0.06343
   4555.00       -0.06001
   4556.00       -0.05841
   4557.00       -0.05841
   4558.00       -0.05979
   4559.00       -0.06226
   4560.00       -0.06550
   4561.00       -0.06919
   4562.00       -0.07309
   4563.00       -0.07696
   4564.00       -0.08062
   4565.00       -0.08398
   4566.00       -0.08701
   4567.00       -0.08983
   4568.00       -0.09262
   4569.00       -0.09565
   4570.00       -0.09921
   4571.00       -0.10362
   4572.00       -0.10913
   4573.00       -0.11590
   4574.00       -0.12390
   4575.00       -0.13309
   4576.00       -0.14320
   4577.00       -0.15383
   4578.00       -0.16462
   4579.00       -0.17512
   4580.00       -0.18489
   4581.00       -0.19357
   4582.00       -0.20093
   4583.00       -0.20684
   4584.00       -0.21130
   4585.00       -0.21456
   4586.00       -0.21690
   4587.00       -0.21879
   4588.00       -0.22071
   4589.00       -0.22314
   4590.00       -0.22644
   4591.00       -0.23088
   4592.00       -0.23644
   4593.00       -0.24305
   4594.00       -0.25037
   4595.00       -0.25800
   4596.00       -0.26550
   4597.00       -0.27246
   4598.00       -0.27856
   4599.00       -0.28356
   4600.00       -0.28744
   4601.00       -0.29025
   4602.00       -0.29220
   4603.00       -0.29360
   4604.00       -0.29473
   4605.00       -0.29588
   4606.00       -0.29732
   4607.00       -0.29920
   4608.00       -0.30166
   4609.00       -0.30472
   4610.00       -0.30833
   4611.00       -0.31243
   4612.00       -0.31687
   4613.00       -0.32147
   4614.00       -0.32601
   4615.00       -0.33019
   4616.00       -0.33374
   4617.00       -0.33633
   4618.00       -0.33772
   4619.00       -0.33768
   4620.00       -0.33617
   4621.00       -0.33326
   4622.00       -0.32920
   4623.00       -0.32438
   4624.00       -0.31931
   4625.00       -0.31456
   4626.00       -0.31064
   4627.00       -0.30793
   4628.00       -0.30668
   4629.00       -0.30684
   4630.00       -0.30819
   4631.00       -0.31024
   4632.00       -0.31244
   4633.00       -0.31418
   4634.00       -0.31490
   4635.00       -0.31421
   4636.00       -0.31186
   4637.00       -0.30787
   4638.00       -0.30243
   4639.00       -0.29599
   4640.00       -0.28909
   4641.00       -0.28236
   4642.00       -0.27638
   4643.00       -0.27166
   4644.00       -0.26850
   4645.00       -0.26704
   4646.00       -0.26708
   4647.00       -0.26832
   4648.00       -0.27025
   4649.00       -0.27232
   4650.00       -0.27398
   4651.00       -0.27481
   4652.00       -0.27455
   4653.00       -0.27311
   4654.00       -0.27064
   4655.00       -0.26737
   4656.00       -0.26368
   4657.00       -0.25998
   4658.00       -0.25664
   4659.00       -0.25405
   4660.00       -0.25246
   4661.00       -0.25208
   4662.00       -0.25300
   4663.00       -0.25519
   4664.00       -0.25855
   4665.00       -0.26285
   4666.00       -0.26780
   4667.00       -0.27305
   4668.00       -0.27827
   4669.00       -0.28316
   4670.00       -0.28753
   4671.00       -0.29131
   4672.00       -0.29448
   4673.00       -0.29719
   4674.00       -0.29960
   4675.00       -0.30189
   4676.00       -0.30422
   4677.00       -0.30667
   4678.00       -0.30926
   4679.00       -0.31193
   4680.00       -0.31460
   4681.00       -0.31710
   4682.00       -0.31930
   4683.00       -0.32109
   4684.00       -0.32234
   4685.00       -0.32300
   4686.00       -0.32305
   4687.00       -0.32249
   4688.00       -0.32138
   4689.00       -0.31976
   4690.00       -0.31769
   4691.00       -0.31520
   4692.00       -0.31234
   4693.00       -0.30912
   4694.00       -0.30555
   4695.00       -0.30167
   4696.00       -0.29753
   4697.00       -0.29320
   4698.00       -0.28880
   4699.00       -0.28442
   4700.00       -0.28018
   4701.00       -0.27617
   4702.00       -0.27242
   4703.00       -0.26893
   4704.00       -0.26566
   4705.00       -0.26253
   4706.00       -0.25945
   4707.00       -0.25629
   4708.00       -0.25298
   4709.00       -0.24941
   4710.00       -0.24554
   4711.00       -0.24135
   4712.00       -0.23684
   4713.00       -0.23199
   4714.00       -0.22683
   4715.00       -0.22133
   4716.00       -0.21551
   4717.00       -0.20929
   4718.00       -0.20270
   4719.00       -0.19569
   4720.00       -0.18828
   4721.00       -0.18043
   4722.00       -0.17221
   4723.00       -0.16361
   4724.00       -0.15465
   4725.00       -0.14537
   4726.00       -0.13576
   4727.00       -0.12583
   4728.00       -0.11554
   4729.00       -0.10490
   4730.00       -0.09393
   4731.00       -0.08260
   4732.00       -0.07105
   4733.00       -0.05928
   4734.00       -0.04747
   4735.00       -0.03580
   4736.00       -0.02444
   4737.00       -0.01357
   4738.00       -0.00347
   4739.00        0.00571
   4740.00        0.01376
   4741.00        0.02062
   4742.00        0.02622
   4743.00        0.03061
   4744.00        0.03389
   4745.00        0.03620
   4746.00        0.03779
   4747.00        0.03887
   4748.00        0.03971
   4749.00        0.04055
   4750.00        0.04158
   4751.00        0.04298
   4752.00        0.04486
   4753.00        0.04728
   4754.00        0.05030
   4755.00        0.05387
   4756.00        0.05799
   4757.00        0.06257
   4758.00        0.06758
   4759.00        0.07291
   4760.00        0.07848
   4761.00        0.08421
   4762.00        0.08999
   4763.00        0.09573
   4764.00        0.10133
   4765.00        0.10671
   4766.00        0.11178
   4767.00        0.11646
   4768.00        0.12071
   4769.00        0.12450
   4770.00        0.12783
   4771.00        0.13070
   4772.00        0.13315
   4773.00        0.13521
   4774.00        0.13689
   4775.00        0.13823
   4776.00        0.13922
   4777.00        0.13988
   4778.00        0.14020
   4779.00        0.14018
   4780.00        0.13987
   4781.00        0.13929
   4782.00        0.13856
   4783.00        0.13781
   4784.00        0.13722
   4785.00        0.13700
   4786.00        0.13736
   4787.00        0.13849
   4788.00        0.14053
   4789.00        0.14364
   4790.00        0.14779
   4791.00        0.15301
   4792.00        0.15918
   4793.00        0.16613
   4794.00        0.17367
   4795.00        0.18157
   4796.00        0.18958
   4797.00        0.19747
   4798.00        0.20505
   4799.00        0.21216
   4800.00        0.21873
   4801.00        0.22468
   4802.00        0.23001
   4803.00        0.23470
   4804.00        0.23878
   4805.00        0.24231
   4806.00        0.24527
   4807.00        0.24774
   4808.00        0.24970
   4809.00        0.25118
   4810.00        0.25221
   4811.00        0.25278
   4812.00        0.25296
   4813.00        0.25278
   4814.00        0.25232
   4815.00        0.25165
   4816.00        0.25087
   4817.00        0.25007
   4818.00        0.24934
   4819.00        0.24873
   4820.00        0.24830
   4821.00        0.24804
   4822.00        0.24797
   4823.00        0.24804
   4824.00        0.24820
   4825.00        0.24837
   4826.00        0.24849
   4827.00        0.24847
   4828.00        0.24825
   4829.00        0.24779
   4830.00        0.24704
   4831.00        0.24595
   4832.00        0.24451
   4833.00        0.24271
   4834.00        0.24056
   4835.00        0.23808
   4836.00        0.23531
   4837.00        0.23230
   4838.00        0.22912
   4839.00        0.22586
   4840.00        0.22266
   4841.00        0.21959
   4842.00        0.21678
   4843.00        0.21424
   4844.00        0.21199
   4845.00        0.20995
   4846.00        0.20805
   4847.00        0.20613
   4848.00        0.20405
   4849.00        0.20165
   4850.00        0.19883
   4851.00        0.19551
   4852.00        0.19168
   4853.00        0.18737
   4854.00        0.18269
   4855.00        0.17775
   4856.00        0.17269
   4857.00        0.16759
   4858.00        0.16249
   4859.00        0.15740
   4860.00        0.15224
   4861.00        0.14687
   4862.00        0.14122
   4863.00        0.13512
   4864.00        0.12849
   4865.00        0.12131
   4866.00        0.11360
   4867.00        0.10558
   4868.00        0.09744
   4869.00        0.08957
   4870.00        0.08232
   4871.00        0.07599
   4872.00        0.07078
   4873.00        0.06679
   4874.00        0.06388
   4875.00        0.06174
   4876.00        0.05999
   4877.00        0.05814
   4878.00        0.05581
   4879.00        0.05275
   4880.00        0.04890
   4881.00        0.04446
   4882.00        0.03984
   4883.00        0.03557
   4884.00        0.03230
   4885.00        0.03057
   4886.00        0.03079
   4887.00        0.03313
   4888.00        0.03745
   4889.00        0.04339
   4890.00        0.05026
   4891.00        0.05731
   4892.00        0.06366
   4893.00        0.06860
   4894.00        0.07156
   4895.00        0.07224
   4896.00        0.07071
   4897.00        0.06723
   4898.00        0.06235
   4899.00        0.05667
   4900.00        0.05084
   4901.00        0.04540
   4902.00        0.04070
   4903.00        0.03688
   4904.00        0.03386
   4905.00        0.03140
   4906.00        0.02909
   4907.00        0.02652
   4908.00        0.02321
   4909.00        0.01887
   4910.00        0.01329
   4911.00        0.00638
   4912.00       -0.00170
   4913.00       -0.01076
   4914.00       -0.02047
   4915.00       -0.03047
   4916.00       -0.04038
   4917.00       -0.04996
   4918.00       -0.05892
   4919.00       -0.06720
   4920.00       -0.07467
   4921.00       -0.08139
   4922.00       -0.08740
   4923.00       -0.09282
   4924.00       -0.09774
   4925.00       -0.10228
   4926.00       -0.10650
   4927.00       -0.11052
   4928.00       -0.11443
   4929.00       -0.11827
   4930.00       -0.12214
   4931.00       -0.12609
   4932.00       -0.13016
   4933.00       -0.13433
   4934.00       -0.13861
   4935.00       -0.14294
   4936.00       -0.14724
   4937.00       -0.15142
   4938.00       -0.15533
   4939.00       -0.15889
   4940.00       -0.16198
   4941.00       -0.16453
   4942.00       -0.16653
   4943.00       -0.16798
   4944.00       -0.16895
   4945.00       -0.16957
   4946.00       -0.16999
   4947.00       -0.17039
   4948.00       -0.17094
   4949.00       -0.17176
   4950.00       -0.17295
   4951.00       -0.17450
   4952.00       -0.17635
   4953.00       -0.17833
   4954.00       -0.18022
   4955.00       -0.18178
   4956.00       -0.18272
   4957.00       -0.18280
   4958.00       -0.18190
   4959.00       -0.17989
   4960.00       -0.17685
   4961.00       -0.17291
   4962.00       -0.16836
   4963.00       -0.16350
   4964.00       -0.15869
   4965.00       -0.15424
   4966.00       -0.15039
   4967.00       -0.14720
   4968.00       -0.14469
   4969.00       -0.14268
   4970.00       -0.14093
   4971.00       -0.13921
   4972.00       -0.13727
   4973.00       -0.13498
   4974.00       -0.13226
   4975.00       -0.12919
   4976.00       -0.12587
   4977.00       -0.12252
   4978.00       -0.11932
   4979.00       -0.11645
   4980.00       -0.11403
   4981.00       -0.11211
   4982.00       -0.11070
   4983.00       -0.10971
   4984.00       -0.10898
   4985.00       -0.10833
   4986.00       -0.10751
   4987.00       -0.10629
   4988.00       -0.10442
   4989.00       -0.10168
   4990.00       -0.09793
   4991.00       -0.09308
   4992.00       -0.08717
   4993.00       -0.08026
   4994.00       -0.07251
   4995.00       -0.06420
   4996.00       -0.05555
   4997.00       -0.04682
   4998.00       -0.03827
   4999.00       -0.03004
   5000.00       -0.02223
   5001.00       -0.01484
   5002.00       -0.00782
   5003.00       -0.00107
   5004.00        0.00554
   5005.00        0.01211
   5006.00        0.01871
   5007.00        0.02539
   5008.00        0.03211
   5009.00        0.03880
   5010.00        0.04530
   5011.00        0.05150
   5012.00        0.05720
   5013.00        0.06228
   5014.00        0.06666
   5015.00        0.07027
   5016.00        0.07314
   5017.00        0.07537
   5018.00        0.07716
   5019.00        0.07877
   5020.00        0.08045
   5021.00        0.08252
   5022.00        0.08520
   5023.00        0.08866
   5024.00        0.09301
   5025.00        0.09827
   5026.00        0.10436
   5027.00        0.11116
   5028.00        0.11848
   5029.00        0.12614
   5030.00        0.13395
   5031.00        0.14174
   5032.00        0.14939
   5033.00        0.15682
   5034.00        0.16396
   5035.00        0.17086
   5036.00        0.17752
   5037.00        0.18400
   5038.00        0.19031
   5039.00        0.19652
   5040.00        0.20265
   5041.00        0.20868
   5042.00        0.21464
   5043.00        0.22048
   5044.00        0.22624
   5045.00        0.23192
   5046.00        0.23754
   5047.00        0.24313
   5048.00        0.24871
   5049.00        0.25436
   5050.00        0.26013
   5051.00        0.26608
   5052.00        0.27223
   5053.00        0.27871
   5054.00        0.28556
   5055.00        0.29289
   5056.00        0.30081
   5057.00        0.30945
   5058.00        0.31890
   5059.00        0.32930
   5060.00        0.34064
   5061.00        0.35290
   5062.00        0.36602
   5063.00        0.37984
   5064.00        0.39416
   5065.00        0.40870
   5066.00        0.42327
   5067.00        0.43764
   5068.00        0.45162
   5069.00        0.46491
   5070.00        0.47738
   5071.00        0.48880
   5072.00        0.49899
   5073.00        0.50785
   5074.00        0.51527
   5075.00        0.52112
   5076.00        0.52541
   5077.00        0.52806
   5078.00        0.52914
   5079.00        0.52860
   5080.00        0.52657
   5081.00        0.52309
   5082.00        0.51837
   5083.00        0.51255
   5084.00        0.50592
   5085.00        0.49873
   5086.00        0.49125
   5087.00        0.48377
   5088.00        0.47653
   5089.00        0.46978
   5090.00        0.46368
   5091.00        0.45848
   5092.00        0.45430
   5093.00        0.45128
   5094.00        0.44953
   5095.00        0.44906
   5096.00        0.44993
   5097.00        0.45205
   5098.00        0.45534
   5099.00        0.45959
   5100.00        0.46460
   5101.00        0.47011
   5102.00        0.47584
   5103.00        0.48152
   5104.00        0.48690
   5105.00        0.49182
   5106.00        0.49604
   5107.00        0.49944
   5108.00        0.50193
   5109.00        0.50343
   5110.00        0.50388
   5111.00        0.50326
   5112.00        0.50156
   5113.00        0.49878
   5114.00        0.49493
   5115.00        0.49004
   5116.00        0.48416
   5117.00        0.47738
   5118.00        0.46988
   5119.00        0.46182
   5120.00        0.45346
   5121.00        0.44504
   5122.00        0.43692
   5123.00        0.42938
   5124.00        0.42270
   5125.00        0.41708
   5126.00        0.41270
   5127.00        0.40969
   5128.00        0.40806
   5129.00        0.40776
   5130.00        0.40870
   5131.00        0.41068
   5132.00        0.41355
   5133.00        0.41709
   5134.00        0.42110
   5135.00        0.42540
   5136.00        0.42989
   5137.00        0.43445
   5138.00        0.43907
   5139.00        0.44370
   5140.00        0.44835
   5141.00        0.45304
   5142.00        0.45777
   5143.00        0.46248
   5144.00        0.46713
   5145.00        0.47162
   5146.00        0.47581
   5147.00        0.47957
   5148.00        0.48275
   5149.00        0.48523
   5150.00        0.48694
   5151.00        0.48781
   5152.00        0.48784
   5153.00        0.48705
   5154.00        0.48554
   5155.00        0.48336
   5156.00        0.48067
   5157.00        0.47758
   5158.00        0.47423
   5159.00        0.47075
   5160.00        0.46724
   5161.00        0.46376
   5162.00        0.46036
   5163.00        0.45710
   5164.00        0.45398
   5165.00        0.45098
   5166.00        0.44808
   5167.00        0.44519
   5168.00        0.44221
   5169.00        0.43907
   5170.00        0.43570
   5171.00        0.43202
   5172.00        0.42800
   5173.00        0.42367
   5174.00        0.41906
   5175.00        0.41421
   5176.00        0.40921
   5177.00        0.40413
   5178.00        0.39904
   5179.00        0.39398
   5180.00        0.38897
   5181.00        0.38401
   5182.00        0.37905
   5183.00        0.37406
   5184.00        0.36900
   5185.00        0.36380
   5186.00        0.35846
   5187.00        0.35294
   5188.00        0.34727
   5189.00        0.34144
   5190.00        0.33551
   5191.00        0.32952
   5192.00        0.32346
   5193.00        0.31737
   5194.00        0.31125
   5195.00        0.30509
   5196.00        0.29887
   5197.00        0.29262
   5198.00        0.28634
   5199.00        0.28003
   5200.00        0.27376
   5201.00        0.26754
   5202.00        0.26141
   5203.00        0.25541
   5204.00        0.24952
   5205.00        0.24374
   5206.00        0.23808
   5207.00        0.23248
   5208.00        0.22692
   5209.00        0.22137
   5210.00        0.21582
   5211.00        0.21032
   5212.00        0.20488
   5213.00        0.19961
   5214.00        0.19464
   5215.00        0.19008
   5216.00        0.18613
   5217.00        0.18292
   5218.00        0.18056
   5219.00        0.17910
   5220.00        0.17853
   5221.00        0.17870
   5222.00        0.17942
   5223.00        0.18040
   5224.00        0.18136
   5225.00        0.18207
   5226.00        0.18233
   5227.00        0.18210
   5228.00        0.18145
   5229.00        0.18058
   5230.00        0.17975
   5231.00        0.17927
   5232.00        0.17942
   5233.00        0.18039
   5234.00        0.18221
   5235.00        0.18477
   5236.00        0.18778
   5237.00        0.19077
   5238.00        0.19324
   5239.00        0.19463
   5240.00        0.19449
   5241.00        0.19257
   5242.00        0.18872
   5243.00        0.18309
   5244.00        0.17600
   5245.00        0.16785
   5246.00        0.15911
   5247.00        0.15023
   5248.00        0.14154
   5249.00        0.13322
   5250.00        0.12533
   5251.00        0.11774
   5252.00        0.11025
   5253.00        0.10267
   5254.00        0.09474
   5255.00        0.08634
   5256.00        0.07740
   5257.00        0.06807
   5258.00        0.05855
   5259.00        0.04922
   5260.00        0.04040
   5261.00        0.03244
   5262.00        0.02558
   5263.00        0.01996
   5264.00        0.01560
   5265.00        0.01232
   5266.00        0.00984
   5267.00        0.00785
   5268.00        0.00599
   5269.00        0.00397
   5270.00        0.00154
   5271.00       -0.00142
   5272.00       -0.00496
   5273.00       -0.00909
   5274.00       -0.01369
   5275.00       -0.01872
   5276.00       -0.02409
   5277.00       -0.02976
   5278.00       -0.03575
   5279.00       -0.04213
   5280.00       -0.04896
   5281.00       -0.05632
   5282.00       -0.06430
   5283.00       -0.07294
   5284.00       -0.08224
   5285.00       -0.09211
   5286.00       -0.10243
   5287.00       -0.11304
   5288.00       -0.12370
   5289.00       -0.13412
   5290.00       -0.14403
   5291.00       -0.15320
   5292.00       -0.16142
   5293.00       -0.16851
   5294.00       -0.17440
   5295.00       -0.17900
   5296.00       -0.18229
   5297.00       -0.18424
   5298.00       -0.18485
   5299.00       -0.18418
   5300.00       -0.18227
   5301.00       -0.17927
   5302.00       -0.17527
   5303.00       -0.17050
   5304.00       -0.16514
   5305.00       -0.15935
   5306.00       -0.15326
   5307.00       -0.14693
   5308.00       -0.14039
   5309.00       -0.13353
   5310.00       -0.12631
   5311.00       -0.11860
   5312.00       -0.11031
   5313.00       -0.10142
   5314.00       -0.09193
   5315.00       -0.08194
   5316.00       -0.07162
   5317.00       -0.06120
   5318.00       -0.05099
   5319.00       -0.04123
   5320.00       -0.03231
   5321.00       -0.02454
   5322.00       -0.01824
   5323.00       -0.01363
   5324.00       -0.01077
   5325.00       -0.00967
   5326.00       -0.01013
   5327.00       -0.01181
   5328.00       -0.01436
   5329.00       -0.01736
   5330.00       -0.02045
   5331.00       -0.02334
   5332.00       -0.02589
   5333.00       -0.02805
   5334.00       -0.02989
   5335.00       -0.03154
   5336.00       -0.03314
   5337.00       -0.03482
   5338.00       -0.03668
   5339.00       -0.03872
   5340.00       -0.04086
   5341.00       -0.04298
   5342.00       -0.04486
   5343.00       -0.04626
   5344.00       -0.04690
   5345.00       -0.04653
   5346.00       -0.04496
   5347.00       -0.04203
   5348.00       -0.03777
   5349.00       -0.03220
   5350.00       -0.02555
   5351.00       -0.01807
   5352.00       -0.01006
   5353.00       -0.00184
   5354.00        0.00626
   5355.00        0.01407
   5356.00        0.02145
   5357.00        0.02842
   5358.00        0.03506
   5359.00        0.04159
   5360.00        0.04821
   5361.00        0.05517
   5362.00        0.06273
   5363.00        0.07100
   5364.00        0.08005
   5365.00        0.08986
   5366.00        0.10029
   5367.00        0.11114
   5368.00        0.12212
   5369.00        0.13294
   5370.00        0.14325
   5371.00        0.15288
   5372.00        0.16160
   5373.00        0.16933
   5374.00        0.17610
   5375.00        0.18201
   5376.00        0.18719
   5377.00        0.19178
   5378.00        0.19599
   5379.00        0.19994
   5380.00        0.20373
   5381.00        0.20746
   5382.00        0.21117
   5383.00        0.21489
   5384.00        0.21864
   5385.00        0.22244
   5386.00        0.22632
   5387.00        0.23027
   5388.00        0.23433
   5389.00        0.23851
   5390.00        0.24287
   5391.00        0.24746
   5392.00        0.25235
   5393.00        0.25766
   5394.00        0.26355
   5395.00        0.27016
   5396.00        0.27760
   5397.00        0.28601
   5398.00        0.29537
   5399.00        0.30565
   5400.00        0.31671
   5401.00        0.32833
   5402.00        0.34026
   5403.00        0.35224
   5404.00        0.36399
   5405.00        0.37540
   5406.00        0.38637
   5407.00        0.39680
   5408.00        0.40675
   5409.00        0.41635
   5410.00        0.42575
   5411.00        0.43512
   5412.00        0.44463
   5413.00        0.45445
   5414.00        0.46469
   5415.00        0.47535
   5416.00        0.48643
   5417.00        0.49769
   5418.00        0.50898
   5419.00        0.52005
   5420.00        0.53057
   5421.00        0.54042
   5422.00        0.54940
   5423.00        0.55745
   5424.00        0.56456
   5425.00        0.57088
   5426.00        0.57645
   5427.00        0.58145
   5428.00        0.58603
   5429.00        0.59033
   5430.00        0.59448
   5431.00        0.59862
   5432.00        0.60284
   5433.00        0.60720
   5434.00        0.61170
   5435.00        0.61631
   5436.00        0.62094
   5437.00        0.62549
   5438.00        0.62976
   5439.00        0.63358
   5440.00        0.63673
   5441.00        0.63909
   5442.00        0.64050
   5443.00        0.64095
   5444.00        0.64041
   5445.00        0.63898
   5446.00        0.63677
   5447.00        0.63394
   5448.00        0.63067
   5449.00        0.62717
   5450.00        0.62359
   5451.00        0.62011
   5452.00        0.61688
   5453.00        0.61399
   5454.00        0.61153
   5455.00        0.60952
   5456.00        0.60798
   5457.00        0.60685
   5458.00        0.60610
   5459.00        0.60565
   5460.00        0.60543
   5461.00        0.60542
   5462.00        0.60556
   5463.00        0.60585
   5464.00        0.60627
   5465.00        0.60682
   5466.00        0.60748
   5467.00        0.60822
   5468.00        0.60896
   5469.00        0.60965
   5470.00        0.61017
   5471.00        0.61042
   5472.00        0.61028
   5473.00        0.60967
   5474.00        0.60848
   5475.00        0.60667
   5476.00        0.60420
   5477.00        0.60101
   5478.00        0.59711
   5479.00        0.59245
   5480.00        0.58701
   5481.00        0.58076
   5482.00        0.57366
   5483.00        0.56572
   5484.00        0.55691
   5485.00        0.54725
   5486.00        0.53686
   5487.00        0.52584
   5488.00        0.51426
   5489.00        0.50228
   5490.00        0.49015
   5491.00        0.47804
   5492.00        0.46619
   5493.00        0.45495
   5494.00        0.44453
   5495.00        0.43526
   5496.00        0.42729
   5497.00        0.42089
   5498.00        0.41611
   5499.00        0.41305
   5500.00        0.41163
   5501.00        0.41179
   5502.00        0.41330
   5503.00        0.41598
   5504.00        0.41959
   5505.00        0.42383
   5506.00        0.42845
   5507.00        0.43319
   5508.00        0.43782
   5509.00        0.44218
   5510.00        0.44616
   5511.00        0.44967
   5512.00        0.45272
   5513.00        0.45531
   5514.00        0.45746
   5515.00        0.45921
   5516.00        0.46053
   5517.00        0.46138
   5518.00        0.46170
   5519.00        0.46134
   5520.00        0.46019
   5521.00        0.45814
   5522.00        0.45512
   5523.00        0.45112
   5524.00        0.44617
   5525.00        0.44039
   5526.00        0.43383
   5527.00        0.42669
   5528.00        0.41901
   5529.00        0.41087
   5530.00        0.40231
   5531.00        0.39330
   5532.00        0.38384
   5533.00        0.37393
   5534.00        0.36358
   5535.00        0.35296
   5536.00        0.34216
   5537.00        0.33141
   5538.00        0.32090
   5539.00        0.31080
   5540.00        0.30126
   5541.00        0.29238
   5542.00        0.28413
   5543.00        0.27647
   5544.00        0.26931
   5545.00        0.26249
   5546.00        0.25590
   5547.00        0.24944
   5548.00        0.24300
   5549.00        0.23658
   5550.00        0.23015
   5551.00        0.22372
   5552.00        0.21730
   5553.00        0.21092
   5554.00        0.20458
   5555.00        0.19826
   5556.00        0.19194
   5557.00        0.18556
   5558.00        0.17909
   5559.00        0.17248
   5560.00        0.16571
   5561.00        0.15874
   5562.00        0.15157
   5563.00        0.14417
   5564.00        0.13654
   5565.00        0.12866
   5566.00        0.12051
   5567.00        0.11216
   5568.00        0.10359
   5569.00        0.09480
   5570.00        0.08579
   5571.00        0.07656
   5572.00        0.06706
   5573.00        0.05736
   5574.00        0.04748
   5575.00        0.03765
   5576.00        0.02812
   5577.00        0.01926
   5578.00        0.01135
   5579.00        0.00465
   5580.00       -0.00074
   5581.00       -0.00493
   5582.00       -0.00821
   5583.00       -0.01102
   5584.00       -0.01386
   5585.00       -0.01720
   5586.00       -0.02140
   5587.00       -0.02658
   5588.00       -0.03273
   5589.00       -0.03961
   5590.00       -0.04690
   5591.00       -0.05419
   5592.00       -0.06099
   5593.00       -0.06690
   5594.00       -0.07156
   5595.00       -0.07461
   5596.00       -0.07593
   5597.00       -0.07545
   5598.00       -0.07338
   5599.00       -0.06998
   5600.00       -0.06580
   5601.00       -0.06141
   5602.00       -0.05745
   5603.00       -0.05453
   5604.00       -0.05302
   5605.00       -0.05320
   5606.00       -0.05497
   5607.00       -0.05810
   5608.00       -0.06211
   5609.00       -0.06645
   5610.00       -0.07054
   5611.00       -0.07386
   5612.00       -0.07608
   5613.00       -0.07701
   5614.00       -0.07670
   5615.00       -0.07532
   5616.00       -0.07322
   5617.00       -0.07080
   5618.00       -0.06844
   5619.00       -0.06648
   5620.00       -0.06513
   5621.00       -0.06443
   5622.00       -0.06431
   5623.00       -0.06454
   5624.00       -0.06482
   5625.00       -0.06484
   5626.00       -0.06436
   5627.00       -0.06321
   5628.00       -0.06140
   5629.00       -0.05905
   5630.00       -0.05638
   5631.00       -0.05367
   5632.00       -0.05121
   5633.00       -0.04925
   5634.00       -0.04797
   5635.00       -0.04746
   5636.00       -0.04767
   5637.00       -0.04858
   5638.00       -0.05006
   5639.00       -0.05199
   5640.00       -0.05428
   5641.00       -0.05685
   5642.00       -0.05970
   5643.00       -0.06281
   5644.00       -0.06623
   5645.00       -0.06999
   5646.00       -0.07415
   5647.00       -0.07874
   5648.00       -0.08376
   5649.00       -0.08916
   5650.00       -0.09486
   5651.00       -0.10072
   5652.00       -0.10654
   5653.00       -0.11215
   5654.00       -0.11735
   5655.00       -0.12198
   5656.00       -0.12599
   5657.00       -0.12935
   5658.00       -0.13212
   5659.00       -0.13443
   5660.00       -0.13644
   5661.00       -0.13830
   5662.00       -0.14017
   5663.00       -0.14209
   5664.00       -0.14408
   5665.00       -0.14609
   5666.00       -0.14799
   5667.00       -0.14965
   5668.00       -0.15096
   5669.00       -0.15180
   5670.00       -0.15212
   5671.00       -0.15195
   5672.00       -0.15138
   5673.00       -0.15055
   5674.00       -0.14965
   5675.00       -0.14883
   5676.00       -0.14822
   5677.00       -0.14790
   5678.00       -0.14789
   5679.00       -0.14816
   5680.00       -0.14864
   5681.00       -0.14925
   5682.00       -0.14990
   5683.00       -0.15052
   5684.00       -0.15106
   5685.00       -0.15148
   5686.00       -0.15177
   5687.00       -0.15189
   5688.00       -0.15181
   5689.00       -0.15145
   5690.00       -0.15073
   5691.00       -0.14950
   5692.00       -0.14761
   5693.00       -0.14486
   5694.00       -0.14111
   5695.00       -0.13622
   5696.00       -0.13009
   5697.00       -0.12272
   5698.00       -0.11416
   5699.00       -0.10456
   5700.00       -0.09411
   5701.00       -0.08296
   5702.00       -0.07139
   5703.00       -0.05963
   5704.00       -0.04775
   5705.00       -0.03587
   5706.00       -0.02405
   5707.00       -0.01220
   5708.00       -0.00028
   5709.00        0.01180
   5710.00        0.02410
   5711.00        0.03663
   5712.00        0.04934
   5713.00        0.06214
   5714.00        0.07487
   5715.00        0.08728
   5716.00        0.09913
   5717.00        0.11023
   5718.00        0.12027
   5719.00        0.12905
   5720.00        0.13642
   5721.00        0.14235
   5722.00        0.14681
   5723.00        0.14992
   5724.00        0.15180
   5725.00        0.15268
   5726.00        0.15274
   5727.00        0.15221
   5728.00        0.15127
   5729.00        0.15009
   5730.00        0.14878
   5731.00        0.14743
   5732.00        0.14608
   5733.00        0.14475
   5734.00        0.14346
   5735.00        0.14217
   5736.00        0.14089
   5737.00        0.13958
   5738.00        0.13824
   5739.00        0.13689
   5740.00        0.13553
   5741.00        0.13419
   5742.00        0.13290
   5743.00        0.13166
   5744.00        0.13049
   5745.00        0.12936
   5746.00        0.12825
   5747.00        0.12711
   5748.00        0.12584
   5749.00        0.12439
   5750.00        0.12265
   5751.00        0.12054
   5752.00        0.11800
   5753.00        0.11496
   5754.00        0.11143
   5755.00        0.10737
   5756.00        0.10285
   5757.00        0.09794
   5758.00        0.09275
   5759.00        0.08736
   5760.00        0.08195
   5761.00        0.07667
   5762.00        0.07168
   5763.00        0.06716
   5764.00        0.06326
   5765.00        0.06012
   5766.00        0.05783
   5767.00        0.05646
   5768.00        0.05596
   5769.00        0.05634
   5770.00        0.05747
   5771.00        0.05928
   5772.00        0.06162
   5773.00        0.06442
   5774.00        0.06753
   5775.00        0.07088
   5776.00        0.07437
   5777.00        0.07794
   5778.00        0.08149
   5779.00        0.08493
   5780.00        0.08821
   5781.00        0.09120
   5782.00        0.09384
   5783.00        0.09603
   5784.00        0.09770
   5785.00        0.09880
   5786.00        0.09933
   5787.00        0.09930
   5788.00        0.09879
   5789.00        0.09791
   5790.00        0.09684
   5791.00        0.09574
   5792.00        0.09485
   5793.00        0.09441
   5794.00        0.09462
   5795.00        0.09571
   5796.00        0.09782
   5797.00        0.10107
   5798.00        0.10549
   5799.00        0.11107
   5800.00        0.11764
   5801.00        0.12511
   5802.00        0.13322
   5803.00        0.14174
   5804.00        0.15039
   5805.00        0.15890
   5806.00        0.16706
   5807.00        0.17468
   5808.00        0.18170
   5809.00        0.18803
   5810.00        0.19372
   5811.00        0.19877
   5812.00        0.20331
   5813.00        0.20736
   5814.00        0.21099
   5815.00        0.21418
   5816.00        0.21691
   5817.00        0.21907
   5818.00        0.22055
   5819.00        0.22119
   5820.00        0.22085
   5821.00        0.21939
   5822.00        0.21672
   5823.00        0.21284
   5824.00        0.20777
   5825.00        0.20166
   5826.00        0.19473
   5827.00        0.18723
   5828.00        0.17948
   5829.00        0.17182
   5830.00        0.16451
   5831.00        0.15784
   5832.00        0.15204
   5833.00        0.14724
   5834.00        0.14354
   5835.00        0.14094
   5836.00        0.13942
   5837.00        0.13889
   5838.00        0.13924
   5839.00        0.14033
   5840.00        0.14199
   5841.00        0.14403
   5842.00        0.14627
   5843.00        0.14852
   5844.00        0.15056
   5845.00        0.15222
   5846.00        0.15330
   5847.00        0.15362
   5848.00        0.15306
   5849.00        0.15150
   5850.00        0.14892
   5851.00        0.14538
   5852.00        0.14099
   5853.00        0.13595
   5854.00        0.13055
   5855.00        0.12503
   5856.00        0.11965
   5857.00        0.11469
   5858.00        0.11029
   5859.00        0.10653
   5860.00        0.10342
   5861.00        0.10088
   5862.00        0.09879
   5863.00        0.09704
   5864.00        0.09552
   5865.00        0.09423
   5866.00        0.09324
   5867.00        0.09272
   5868.00        0.09291
   5869.00        0.09413
   5870.00        0.09667
   5871.00        0.10078
   5872.00        0.10662
   5873.00        0.11422
   5874.00        0.12342
   5875.00        0.13397
   5876.00        0.14542
   5877.00        0.15733
   5878.00        0.16919
   5879.00        0.18054
   5880.00        0.19093
   5881.00        0.20010
   5882.00        0.20791
   5883.00        0.21429
   5884.00        0.21932
   5885.00        0.22311
   5886.00        0.22578
   5887.00        0.22747
   5888.00        0.22825
   5889.00        0.22813
   5890.00        0.22710
   5891.00        0.22517
   5892.00        0.22227
   5893.00        0.21846
   5894.00        0.21376
   5895.00        0.20832
   5896.00        0.20228
   5897.00        0.19586
   5898.00        0.18921
   5899.00        0.18254
   5900.00        0.17600
   5901.00        0.16972
   5902.00        0.16375
   5903.00        0.15813
   5904.00        0.15289
   5905.00        0.14803
   5906.00        0.14361
   5907.00        0.13967
   5908.00        0.13633
   5909.00        0.13377
   5910.00        0.13210
   5911.00        0.13140
   5912.00        0.13173
   5913.00        0.13303
   5914.00        0.13519
   5915.00        0.13801
   5916.00        0.14120
   5917.00        0.14448
   5918.00        0.14754
   5919.00        0.15011
   5920.00        0.15194
   5921.00        0.15285
   5922.00        0.15273
   5923.00        0.15151
   5924.00        0.14923
   5925.00        0.14595
   5926.00        0.14182
   5927.00        0.13694
   5928.00        0.13151
   5929.00        0.12565
   5930.00        0.11956
   5931.00        0.11338
   5932.00        0.10727
   5933.00        0.10137
   5934.00        0.09585
   5935.00        0.09080
   5936.00        0.08626
   5937.00        0.08226
   5938.00        0.07875
   5939.00        0.07560
   5940.00        0.07270
   5941.00        0.06994
   5942.00        0.06724
   5943.00        0.06456
   5944.00        0.06201
   5945.00        0.05973
   5946.00        0.05792
   5947.00        0.05684
   5948.00        0.05670
   5949.00        0.05769
   5950.00        0.05989
   5951.00        0.06330
   5952.00        0.06775
   5953.00        0.07301
   5954.00        0.07873
   5955.00        0.08447
   5956.00        0.08981
   5957.00        0.09439
   5958.00        0.09789
   5959.00        0.10016
   5960.00        0.10113
   5961.00        0.10091
   5962.00        0.09970
   5963.00        0.09779
   5964.00        0.09550
   5965.00        0.09312
   5966.00        0.09087
   5967.00        0.08889
   5968.00        0.08718
   5969.00        0.08564
   5970.00        0.08411
   5971.00        0.08236
   5972.00        0.08017
   5973.00        0.07735
   5974.00        0.07381
   5975.00        0.06951
   5976.00        0.06454
   5977.00        0.05904
   5978.00        0.05322
   5979.00        0.04734
   5980.00        0.04160
   5981.00        0.03621
   5982.00        0.03128
   5983.00        0.02687
   5984.00        0.02294
   5985.00        0.01942
   5986.00        0.01613
   5987.00        0.01291
   5988.00        0.00958
   5989.00        0.00600
   5990.00        0.00205
   5991.00       -0.00233
   5992.00       -0.00715
   5993.00       -0.01233
   5994.00       -0.01782
   5995.00       -0.02348
   5996.00       -0.02923
   5997.00       -0.03490
   5998.00       -0.04037
   5999.00       -0.04551
   6000.00       -0.05022
   6001.00       -0.05442
   6002.00       -0.05803
   6003.00       -0.06099
   6004.00       -0.06326
   6005.00       -0.06481
   6006.00       -0.06565
   6007.00       -0.06579
   6008.00       -0.06529
   6009.00       -0.06422
   6010.00       -0.06269
   6011.00       -0.06079
   6012.00       -0.05863
   6013.00       -0.05632
   6014.00       -0.05388
   6015.00       -0.05131
   6016.00       -0.04859
   6017.00       -0.04561
   6018.00       -0.04223
   6019.00       -0.03830
   6020.00       -0.03367
   6021.00       -0.02821
   6022.00       -0.02187
   6023.00       -0.01468
   6024.00       -0.00681
   6025.00        0.00150
   6026.00        0.00992
   6027.00        0.01808
   6028.00        0.02558
   6029.00        0.03214
   6030.00        0.03752
   6031.00        0.04156
   6032.00        0.04429
   6033.00        0.04577
   6034.00        0.04624
   6035.00        0.04594
   6036.00        0.04517
   6037.00        0.04422
   6038.00        0.04333
   6039.00        0.04268
   6040.00        0.04237
   6041.00        0.04241
   6042.00        0.04277
   6043.00        0.04336
   6044.00        0.04407
   6045.00        0.04478
   6046.00        0.04538
   6047.00        0.04578
   6048.00        0.04591
   6049.00        0.04574
   6050.00        0.04528
   6051.00        0.04453
   6052.00        0.04354
   6053.00        0.04236
   6054.00        0.04104
   6055.00        0.03962
   6056.00        0.03815
   6057.00        0.03667
   6058.00        0.03518
   6059.00        0.03370
   6060.00        0.03224
   6061.00        0.03081
   6062.00        0.02941
   6063.00        0.02807
   6064.00        0.02681
   6065.00        0.02566
   6066.00        0.02466
   6067.00        0.02384
   6068.00        0.02322
   6069.00        0.02281
   6070.00        0.02262
   6071.00        0.02263
   6072.00        0.02283
   6073.00        0.02320
   6074.00        0.02373
   6075.00        0.02442
   6076.00        0.02523
   6077.00        0.02617
   6078.00        0.02720
   6079.00        0.02830
   6080.00        0.02940
   6081.00        0.03045
   6082.00        0.03141
   6083.00        0.03220
   6084.00        0.03281
   6085.00        0.03321
   6086.00        0.03341
   6087.00        0.03343
   6088.00        0.03332
   6089.00        0.03313
   6090.00        0.03292
   6091.00        0.03275
   6092.00        0.03265
   6093.00        0.03267
   6094.00        0.03282
   6095.00        0.03307
   6096.00        0.03340
   6097.00        0.03375
   6098.00        0.03403
   6099.00        0.03415
   6100.00        0.03402
   6101.00        0.03355
   6102.00        0.03266
   6103.00        0.03133
   6104.00        0.02953
   6105.00        0.02732
   6106.00        0.02475
   6107.00        0.02195
   6108.00        0.01902
   6109.00        0.01612
   6110.00        0.01338
   6111.00        0.01090
   6112.00        0.00873
   6113.00        0.00689
   6114.00        0.00531
   6115.00        0.00397
   6116.00        0.00273
   6117.00        0.00150
   6118.00        0.00015
   6119.00       -0.00139
   6120.00       -0.00317
   6121.00       -0.00521
   6122.00       -0.00746
   6123.00       -0.00987
   6124.00       -0.01237
   6125.00       -0.01488
   6126.00       -0.01733
   6127.00       -0.01970
   6128.00       -0.02195
   6129.00       -0.02410
   6130.00       -0.02618
   6131.00       -0.02825
   6132.00       -0.03033
   6133.00       -0.03246
   6134.00       -0.03463
   6135.00       -0.03679
   6136.00       -0.03889
   6137.00       -0.04083
   6138.00       -0.04252
   6139.00       -0.04386
   6140.00       -0.04479
   6141.00       -0.04525
   6142.00       -0.04524
   6143.00       -0.04478
   6144.00       -0.04394
   6145.00       -0.04282
   6146.00       -0.04150
   6147.00       -0.04008
   6148.00       -0.03864
   6149.00       -0.03724
   6150.00       -0.03589
   6151.00       -0.03459
   6152.00       -0.03335
   6153.00       -0.03214
   6154.00       -0.03098
   6155.00       -0.02989
   6156.00       -0.02896
   6157.00       -0.02828
   6158.00       -0.02798
   6159.00       -0.02819
   6160.00       -0.02906
   6161.00       -0.03064
   6162.00       -0.03298
   6163.00       -0.03604
   6164.00       -0.03971
   6165.00       -0.04385
   6166.00       -0.04827
   6167.00       -0.05277
   6168.00       -0.05721
   6169.00       -0.06146
   6170.00       -0.06544
   6171.00       -0.06914
   6172.00       -0.07260
   6173.00       -0.07584
   6174.00       -0.07899
   6175.00       -0.08210
   6176.00       -0.08526
   6177.00       -0.08851
   6178.00       -0.09189
   6179.00       -0.09542
   6180.00       -0.09910
   6181.00       -0.10294
   6182.00       -0.10694
   6183.00       -0.11109
   6184.00       -0.11537
   6185.00       -0.11975
   6186.00       -0.12420
   6187.00       -0.12867
   6188.00       -0.13310
   6189.00       -0.13743
   6190.00       -0.14159
   6191.00       -0.14548
   6192.00       -0.14905
   6193.00       -0.15225
   6194.00       -0.15506
   6195.00       -0.15754
   6196.00       -0.15976
   6197.00       -0.16186
   6198.00       -0.16398
   6199.00       -0.16628
   6200.00       -0.16890
   6201.00       -0.17195
   6202.00       -0.17550
   6203.00       -0.17959
   6204.00       -0.18417
   6205.00       -0.18920
   6206.00       -0.19456
   6207.00       -0.20015
   6208.00       -0.20581
   6209.00       -0.21141
   6210.00       -0.21674
   6211.00       -0.22165
   6212.00       -0.22601
   6213.00       -0.22968
   6214.00       -0.23261
   6215.00       -0.23480
   6216.00       -0.23631
   6217.00       -0.23724
   6218.00       -0.23772
   6219.00       -0.23788
   6220.00       -0.23783
   6221.00       -0.23768
   6222.00       -0.23746
   6223.00       -0.23720
   6224.00       -0.23687
   6225.00       -0.23639
   6226.00       -0.23570
   6227.00       -0.23470
   6228.00       -0.23334
   6229.00       -0.23156
   6230.00       -0.22937
   6231.00       -0.22681
   6232.00       -0.22398
   6233.00       -0.22100
   6234.00       -0.21803
   6235.00       -0.21522
   6236.00       -0.21273
   6237.00       -0.21067
   6238.00       -0.20910
   6239.00       -0.20801
   6240.00       -0.20735
   6241.00       -0.20699
   6242.00       -0.20675
   6243.00       -0.20644
   6244.00       -0.20592
   6245.00       -0.20505
   6246.00       -0.20380
   6247.00       -0.20219
   6248.00       -0.20033
   6249.00       -0.19838
   6250.00       -0.19654
   6251.00       -0.19502
   6252.00       -0.19400
   6253.00       -0.19360
   6254.00       -0.19388
   6255.00       -0.19481
   6256.00       -0.19631
   6257.00       -0.19823
   6258.00       -0.20038
   6259.00       -0.20255
   6260.00       -0.20455
   6261.00       -0.20619
   6262.00       -0.20731
   6263.00       -0.20783
   6264.00       -0.20770
   6265.00       -0.20693
   6266.00       -0.20557
   6267.00       -0.20373
   6268.00       -0.20152
   6269.00       -0.19908
   6270.00       -0.19654
   6271.00       -0.19399
   6272.00       -0.19148
   6273.00       -0.18901
   6274.00       -0.18656
   6275.00       -0.18408
   6276.00       -0.18148
   6277.00       -0.17872
   6278.00       -0.17575
   6279.00       -0.17256
   6280.00       -0.16917
   6281.00       -0.16561
   6282.00       -0.16194
   6283.00       -0.15821
   6284.00       -0.15447
   6285.00       -0.15074
   6286.00       -0.14704
   6287.00       -0.14339
   6288.00       -0.13975
   6289.00       -0.13610
   6290.00       -0.13239
   6291.00       -0.12860
   6292.00       -0.12469
   6293.00       -0.12062
   6294.00       -0.11640
   6295.00       -0.11200
   6296.00       -0.10743
   6297.00       -0.10268
   6298.00       -0.09772
   6299.00       -0.09254
   6300.00       -0.08710
   6301.00       -0.08134
   6302.00       -0.07526
   6303.00       -0.06877
   6304.00       -0.06192
   6305.00       -0.05472
   6306.00       -0.04719
   6307.00       -0.03937
   6308.00       -0.03130
   6309.00       -0.02301
   6310.00       -0.01455
   6311.00       -0.00588
   6312.00        0.00306
   6313.00        0.01235
   6314.00        0.02206
   6315.00        0.03227
   6316.00        0.04301
   6317.00        0.05426
   6318.00        0.06585
   6319.00        0.07759
   6320.00        0.08918
   6321.00        0.10032
   6322.00        0.11067
   6323.00        0.12000
   6324.00        0.12820
   6325.00        0.13523
   6326.00        0.14117
   6327.00        0.14614
   6328.00        0.15029
   6329.00        0.15373
   6330.00        0.15652
   6331.00        0.15866
   6332.00        0.16010
   6333.00        0.16081
   6334.00        0.16076
   6335.00        0.16001
   6336.00        0.15865
   6337.00        0.15687
   6338.00        0.15489
   6339.00        0.15292
   6340.00        0.15118
   6341.00        0.14982
   6342.00        0.14896
   6343.00        0.14862
   6344.00        0.14878
   6345.00        0.14938
   6346.00        0.15034
   6347.00        0.15156
   6348.00        0.15299
   6349.00        0.15460
   6350.00        0.15642
   6351.00        0.15850
   6352.00        0.16088
   6353.00        0.16359
   6354.00        0.16661
   6355.00        0.16987
   6356.00        0.17325
   6357.00        0.17660
   6358.00        0.17975
   6359.00        0.18258
   6360.00        0.18503
   6361.00        0.18709
   6362.00        0.18883
   6363.00        0.19038
   6364.00        0.19184
   6365.00        0.19333
   6366.00        0.19492
   6367.00        0.19661
   6368.00        0.19837
   6369.00        0.20012
   6370.00        0.20179
   6371.00        0.20331
   6372.00        0.20466
   6373.00        0.20586
   6374.00        0.20695
   6375.00        0.20803
   6376.00        0.20920
   6377.00        0.21057
   6378.00        0.21220
   6379.00        0.21415
   6380.00        0.21643
   6381.00        0.21901
   6382.00        0.22182
   6383.00        0.22481
   6384.00        0.22787
   6385.00        0.23091
   6386.00        0.23388
   6387.00        0.23671
   6388.00        0.23936
   6389.00        0.24182
   6390.00        0.24408
   6391.00        0.24612
   6392.00        0.24797
   6393.00        0.24961
   6394.00        0.25103
   6395.00        0.25221
   6396.00        0.25310
   6397.00        0.25363
   6398.00        0.25376
   6399.00        0.25337
   6400.00        0.25240
   6401.00        0.25079
   6402.00        0.24852
   6403.00        0.24558
   6404.00        0.24201
   6405.00        0.23793
   6406.00        0.23345
   6407.00        0.22871
   6408.00        0.22382
   6409.00        0.21894
   6410.00        0.21418
   6411.00        0.20963
   6412.00        0.20528
   6413.00        0.20116
   6414.00        0.19724
   6415.00        0.19347
   6416.00        0.18980
   6417.00        0.18620
   6418.00        0.18266
   6419.00        0.17920
   6420.00        0.17584
   6421.00        0.17263
   6422.00        0.16962
   6423.00        0.16684
   6424.00        0.16434
   6425.00        0.16208
   6426.00        0.16002
   6427.00        0.15807
   6428.00        0.15612
   6429.00        0.15401
   6430.00        0.15163
   6431.00        0.14884
   6432.00        0.14557
   6433.00        0.14178
   6434.00        0.13746
   6435.00        0.13266
   6436.00        0.12741
   6437.00        0.12175
   6438.00        0.11573
   6439.00        0.10934
   6440.00        0.10261
   6441.00        0.09554
   6442.00        0.08812
   6443.00        0.08041
   6444.00        0.07250
   6445.00        0.06444
   6446.00        0.05642
   6447.00        0.04857
   6448.00        0.04114
   6449.00        0.03436
   6450.00        0.02848
   6451.00        0.02366
   6452.00        0.02005
   6453.00        0.01772
   6454.00        0.01659
   6455.00        0.01652
   6456.00        0.01724
   6457.00        0.01849
   6458.00        0.01996
   6459.00        0.02140
   6460.00        0.02263
   6461.00        0.02359
   6462.00        0.02432
   6463.00        0.02498
   6464.00        0.02577
   6465.00        0.02690
   6466.00        0.02853
   6467.00        0.03073
   6468.00        0.03339
   6469.00        0.03627
   6470.00        0.03896
   6471.00        0.04100
   6472.00        0.04191
   6473.00        0.04121
   6474.00        0.03863
   6475.00        0.03404
   6476.00        0.02752
   6477.00        0.01934
   6478.00        0.00990
   6479.00       -0.00030
   6480.00       -0.01075
   6481.00       -0.02105
   6482.00       -0.03080
   6483.00       -0.03979
   6484.00       -0.04797
   6485.00       -0.05534
   6486.00       -0.06211
   6487.00       -0.06847
   6488.00       -0.07462
   6489.00       -0.08079
   6490.00       -0.08713
   6491.00       -0.09368
   6492.00       -0.10045
   6493.00       -0.10734
   6494.00       -0.11416
   6495.00       -0.12079
   6496.00       -0.12705
   6497.00       -0.13282
   6498.00       -0.13804
   6499.00       -0.14271
   6500.00       -0.14689
   6501.00       -0.15070
   6502.00       -0.15431
   6503.00       -0.15790
   6504.00       -0.16164
   6505.00       -0.16567
   6506.00       -0.17008
   6507.00       -0.17494
   6508.00       -0.18025
   6509.00       -0.18599
   6510.00       -0.19210
   6511.00       -0.19848
   6512.00       -0.20508
   6513.00       -0.21177
   6514.00       -0.21842
   6515.00       -0.22478
   6516.00       -0.23068
   6517.00       -0.23583
   6518.00       -0.23999
   6519.00       -0.24294
   6520.00       -0.24449
   6521.00       -0.24462
   6522.00       -0.24335
   6523.00       -0.24088
   6524.00       -0.23752
   6525.00       -0.23362
   6526.00       -0.22957
   6527.00       -0.22574
   6528.00       -0.22247
   6529.00       -0.21999
   6530.00       -0.21853
   6531.00       -0.21815
   6532.00       -0.21893
   6533.00       -0.22083
   6534.00       -0.22374
   6535.00       -0.22746
   6536.00       -0.23177
   6537.00       -0.23636
   6538.00       -0.24091
   6539.00       -0.24514
   6540.00       -0.24883
   6541.00       -0.25191
   6542.00       -0.25436
   6543.00       -0.25635
   6544.00       -0.25806
   6545.00       -0.25972
   6546.00       -0.26155
   6547.00       -0.26370
   6548.00       -0.26626
   6549.00       -0.26920
   6550.00       -0.27240
   6551.00       -0.27568
   6552.00       -0.27875
   6553.00       -0.28134
   6554.00       -0.28311
   6555.00       -0.28382
   6556.00       -0.28317
   6557.00       -0.28100
   6558.00       -0.27730
   6559.00       -0.27206
   6560.00       -0.26551
   6561.00       -0.25797
   6562.00       -0.24983
   6563.00       -0.24156
   6564.00       -0.23363
   6565.00       -0.22644
   6566.00       -0.22029
   6567.00       -0.21536
   6568.00       -0.21175
   6569.00       -0.20945
   6570.00       -0.20832
   6571.00       -0.20821
   6572.00       -0.20891
   6573.00       -0.21018
   6574.00       -0.21183
   6575.00       -0.21365
   6576.00       -0.21551
   6577.00       -0.21730
   6578.00       -0.21901
   6579.00       -0.22064
   6580.00       -0.22230
   6581.00       -0.22408
   6582.00       -0.22607
   6583.00       -0.22832
   6584.00       -0.23083
   6585.00       -0.23352
   6586.00       -0.23624
   6587.00       -0.23878
   6588.00       -0.24089
   6589.00       -0.24231
   6590.00       -0.24274
   6591.00       -0.24199
   6592.00       -0.23989
   6593.00       -0.23634
   6594.00       -0.23141
   6595.00       -0.22511
   6596.00       -0.21763
   6597.00       -0.20919
   6598.00       -0.20004
   6599.00       -0.19046
   6600.00       -0.18079
   6601.00       -0.17124
   6602.00       -0.16206
   6603.00       -0.15338
   6604.00       -0.14532
   6605.00       -0.13780
   6606.00       -0.13082
   6607.00       -0.12417
   6608.00       -0.11772
   6609.00       -0.11128
   6610.00       -0.10466
   6611.00       -0.09773
   6612.00       -0.09042
   6613.00       -0.08268
   6614.00       -0.07457
   6615.00       -0.06613
   6616.00       -0.05753
   6617.00       -0.04892
   6618.00       -0.04039
   6619.00       -0.03210
   6620.00       -0.02417
   6621.00       -0.01661
   6622.00       -0.00945
   6623.00       -0.00263
   6624.00        0.00397
   6625.00        0.01047
   6626.00        0.01703
   6627.00        0.02375
   6628.00        0.03073
   6629.00        0.03804
   6630.00        0.04571
   6631.00        0.05376
   6632.00        0.06214
   6633.00        0.07084
   6634.00        0.07977
   6635.00        0.08885
   6636.00        0.09804
   6637.00        0.10726
   6638.00        0.11642
   6639.00        0.12545
   6640.00        0.13429
   6641.00        0.14282
   6642.00        0.15104
   6643.00        0.15891
   6644.00        0.16638
   6645.00        0.17345
   6646.00        0.18006
   6647.00        0.18625
   6648.00        0.19202
   6649.00        0.19741
   6650.00        0.20244
   6651.00        0.20714
   6652.00        0.21150
   6653.00        0.21557
   6654.00        0.21931
   6655.00        0.22272
   6656.00        0.22576
   6657.00        0.22843
   6658.00        0.23068
   6659.00        0.23252
   6660.00        0.23396
   6661.00        0.23504
   6662.00        0.23582
   6663.00        0.23639
   6664.00        0.23688
   6665.00        0.23742
   6666.00        0.23814
   6667.00        0.23916
   6668.00        0.24055
   6669.00        0.24237
   6670.00        0.24459
   6671.00        0.24716
   6672.00        0.24997
   6673.00        0.25292
   6674.00        0.25589
   6675.00        0.25880
   6676.00        0.26162
   6677.00        0.26436
   6678.00        0.26710
   6679.00        0.26993
   6680.00        0.27299
   6681.00        0.27642
   6682.00        0.28036
   6683.00        0.28489
   6684.00        0.29007
   6685.00        0.29593
   6686.00        0.30238
   6687.00        0.30938
   6688.00        0.31679
   6689.00        0.32455
   6690.00        0.33252
   6691.00        0.34060
   6692.00        0.34864
   6693.00        0.35655
   6694.00        0.36415
   6695.00        0.37124
   6696.00        0.37765
   6697.00        0.38310
   6698.00        0.38736
   6699.00        0.39024
   6700.00        0.39155
   6701.00        0.39127
   6702.00        0.38936
   6703.00        0.38595
   6704.00        0.38125
   6705.00        0.37553
   6706.00        0.36906
   6707.00        0.36212
   6708.00        0.35497
   6709.00        0.34779
   6710.00        0.34072
   6711.00        0.33380
   6712.00        0.32701
   6713.00        0.32036
   6714.00        0.31382
   6715.00        0.30732
   6716.00        0.30091
   6717.00        0.29464
   6718.00        0.28862
   6719.00        0.28292
   6720.00        0.27773
   6721.00        0.27317
   6722.00        0.26942
   6723.00        0.26657
   6724.00        0.26469
   6725.00        0.26376
   6726.00        0.26371
   6727.00        0.26438
   6728.00        0.26559
   6729.00        0.26709
   6730.00        0.26867
   6731.00        0.27010
   6732.00        0.27120
   6733.00        0.27184
   6734.00        0.27194
   6735.00        0.27147
   6736.00        0.27041
   6737.00        0.26879
   6738.00        0.26660
   6739.00        0.26389
   6740.00        0.26063
   6741.00        0.25683
   6742.00        0.25248
   6743.00        0.24760
   6744.00        0.24221
   6745.00        0.23636
   6746.00        0.23015
   6747.00        0.22364
   6748.00        0.21695
   6749.00        0.21019
   6750.00        0.20348
   6751.00        0.19687
   6752.00        0.19037
   6753.00        0.18402
   6754.00        0.17779
   6755.00        0.17165
   6756.00        0.16559
   6757.00        0.15959
   6758.00        0.15365
   6759.00        0.14781
   6760.00        0.14212
   6761.00        0.13662
   6762.00        0.13136
   6763.00        0.12640
   6764.00        0.12181
   6765.00        0.11763
   6766.00        0.11394
   6767.00        0.11073
   6768.00        0.10807
   6769.00        0.10590
   6770.00        0.10420
   6771.00        0.10286
   6772.00        0.10179
   6773.00        0.10089
   6774.00        0.10007
   6775.00        0.09928
   6776.00        0.09854
   6777.00        0.09790
   6778.00        0.09747
   6779.00        0.09737
   6780.00        0.09769
   6781.00        0.09847
   6782.00        0.09973
   6783.00        0.10136
   6784.00        0.10322
   6785.00        0.10507
   6786.00        0.10670
   6787.00        0.10783
   6788.00        0.10826
   6789.00        0.10782
   6790.00        0.10649
   6791.00        0.10427
   6792.00        0.10135
   6793.00        0.09799
   6794.00        0.09453
   6795.00        0.09132
   6796.00        0.08866
   6797.00        0.08677
   6798.00        0.08572
   6799.00        0.08544
   6800.00        0.08575
   6801.00        0.08633
   6802.00        0.08685
   6803.00        0.08702
   6804.00        0.08660
   6805.00        0.08546
   6806.00        0.08358
   6807.00        0.08096
   6808.00        0.07770
   6809.00        0.07390
   6810.00        0.06963
   6811.00        0.06501
   6812.00        0.06009
   6813.00        0.05495
   6814.00        0.04966
   6815.00        0.04427
   6816.00        0.03880
   6817.00        0.03324
   6818.00        0.02756
   6819.00        0.02174
   6820.00        0.01571
   6821.00        0.00949
   6822.00        0.00311
   6823.00       -0.00333
   6824.00       -0.00968
   6825.00       -0.01577
   6826.00       -0.02141
   6827.00       -0.02649
   6828.00       -0.03094
   6829.00       -0.03479
   6830.00       -0.03815
   6831.00       -0.04119
   6832.00       -0.04412
   6833.00       -0.04716
   6834.00       -0.05049
   6835.00       -0.05418
   6836.00       -0.05826
   6837.00       -0.06266
   6838.00       -0.06731
   6839.00       -0.07206
   6840.00       -0.07681
   6841.00       -0.08149
   6842.00       -0.08604
   6843.00       -0.09043
   6844.00       -0.09474
   6845.00       -0.09900
   6846.00       -0.10329
   6847.00       -0.10766
   6848.00       -0.11216
   6849.00       -0.11681
   6850.00       -0.12161
   6851.00       -0.12651
   6852.00       -0.13146
   6853.00       -0.13644
   6854.00       -0.14137
   6855.00       -0.14623
   6856.00       -0.15095
   6857.00       -0.15554
   6858.00       -0.15996
   6859.00       -0.16417
   6860.00       -0.16806
   6861.00       -0.17157
   6862.00       -0.17459
   6863.00       -0.17700
   6864.00       -0.17870
   6865.00       -0.17964
   6866.00       -0.17980
   6867.00       -0.17922
   6868.00       -0.17800
   6869.00       -0.17629
   6870.00       -0.17426
   6871.00       -0.17207
   6872.00       -0.16987
   6873.00       -0.16779
   6874.00       -0.16588
   6875.00       -0.16414
   6876.00       -0.16255
   6877.00       -0.16101
   6878.00       -0.15944
   6879.00       -0.15773
   6880.00       -0.15577
   6881.00       -0.15346
   6882.00       -0.15073
   6883.00       -0.14755
   6884.00       -0.14393
   6885.00       -0.13990
   6886.00       -0.13554
   6887.00       -0.13093
   6888.00       -0.12617
   6889.00       -0.12134
   6890.00       -0.11655
   6891.00       -0.11190
   6892.00       -0.10743
   6893.00       -0.10321
   6894.00       -0.09926
   6895.00       -0.09555
   6896.00       -0.09201
   6897.00       -0.08851
   6898.00       -0.08489
   6899.00       -0.08096
   6900.00       -0.07656
   6901.00       -0.07159
   6902.00       -0.06600
   6903.00       -0.05986
   6904.00       -0.05332
   6905.00       -0.04666
   6906.00       -0.04018
   6907.00       -0.03421
   6908.00       -0.02909
   6909.00       -0.02506
   6910.00       -0.02230
   6911.00       -0.02084
   6912.00       -0.02068
   6913.00       -0.02167
   6914.00       -0.02360
   6915.00       -0.02623
   6916.00       -0.02930
   6917.00       -0.03254
   6918.00       -0.03575
   6919.00       -0.03878
   6920.00       -0.04154
   6921.00       -0.04403
   6922.00       -0.04631
   6923.00       -0.04852
   6924.00       -0.05076
   6925.00       -0.05318
   6926.00       -0.05585
   6927.00       -0.05879
   6928.00       -0.06199
   6929.00       -0.06536
   6930.00       -0.06878
   6931.00       -0.07215
   6932.00       -0.07537
   6933.00       -0.07836
   6934.00       -0.08106
   6935.00       -0.08344
   6936.00       -0.08550
   6937.00       -0.08724
   6938.00       -0.08866
   6939.00       -0.08977
   6940.00       -0.09057
   6941.00       -0.09107
   6942.00       -0.09131
   6943.00       -0.09133
   6944.00       -0.09120
   6945.00       -0.09099
   6946.00       -0.09078
   6947.00       -0.09064
   6948.00       -0.09058
   6949.00       -0.09060
   6950.00       -0.09066
   6951.00       -0.09070
   6952.00       -0.09063
   6953.00       -0.09036
   6954.00       -0.08983
   6955.00       -0.08897
   6956.00       -0.08778
   6957.00       -0.08626
   6958.00       -0.08446
   6959.00       -0.08239
   6960.00       -0.08012
   6961.00       -0.07765
   6962.00       -0.07501
   6963.00       -0.07217
   6964.00       -0.06909
   6965.00       -0.06568
   6966.00       -0.06188
   6967.00       -0.05761
   6968.00       -0.05279
   6969.00       -0.04740
   6970.00       -0.04142
   6971.00       -0.03485
   6972.00       -0.02780
   6973.00       -0.02034
   6974.00       -0.01260
   6975.00       -0.00475
   6976.00        0.00314
   6977.00        0.01091
   6978.00        0.01849
   6979.00        0.02580
   6980.00        0.03280
   6981.00        0.03948
   6982.00        0.04584
   6983.00        0.05187
   6984.00        0.05755
   6985.00        0.06291
   6986.00        0.06791
   6987.00        0.07256
   6988.00        0.07687
   6989.00        0.08082
   6990.00        0.08446
   6991.00        0.08780
   6992.00        0.09087
   6993.00        0.09368
   6994.00        0.09626
   6995.00        0.09860
   6996.00        0.10071
   6997.00        0.10256
   6998.00        0.10415
   6999.00        0.10546
   7000.00        0.10649
   7001.00        0.10720
   7002.00        0.10759
   7003.00        0.10764
   7004.00        0.10732
   7005.00        0.10660
   7006.00        0.10547
   7007.00        0.10393
   7008.00        0.10199
   7009.00        0.09966
   7010.00        0.09701
   7011.00        0.09408
   7012.00        0.09095
   7013.00        0.08768
   7014.00        0.08433
   7015.00        0.08099
   7016.00        0.07773
   7017.00        0.07457
   7018.00        0.07159
   7019.00        0.06882
   7020.00        0.06626
   7021.00        0.06395
   7022.00        0.06189
   7023.00        0.06010
   7024.00        0.05863
   7025.00        0.05750
   7026.00        0.05676
   7027.00        0.05644
   7028.00        0.05657
   7029.00        0.05714
   7030.00        0.05812
   7031.00        0.05945
   7032.00        0.06104
   7033.00        0.06282
   7034.00        0.06466
   7035.00        0.06649
   7036.00        0.06820
   7037.00        0.06972
   7038.00        0.07105
   7039.00        0.07214
   7040.00        0.07305
   7041.00        0.07381
   7042.00        0.07450
   7043.00        0.07519
   7044.00        0.07594
   7045.00        0.07682
   7046.00        0.07784
   7047.00        0.07904
   7048.00        0.08038
   7049.00        0.08186
   7050.00        0.08343
   7051.00        0.08505
   7052.00        0.08667
   7053.00        0.08825
   7054.00        0.08973
   7055.00        0.09106
   7056.00        0.09218
   7057.00        0.09301
   7058.00        0.09347
   7059.00        0.09351
   7060.00        0.09304
   7061.00        0.09203
   7062.00        0.09040
   7063.00        0.08815
   7064.00        0.08529
   7065.00        0.08179
   7066.00        0.07772
   7067.00        0.07307
   7068.00        0.06794
   7069.00        0.06235
   7070.00        0.05640
   7071.00        0.05020
   7072.00        0.04385
   7073.00        0.03747
   7074.00        0.03120
   7075.00        0.02515
   7076.00        0.01952
   7077.00        0.01443
   7078.00        0.00998
   7079.00        0.00624
   7080.00        0.00327
   7081.00        0.00106
   7082.00       -0.00041
   7083.00       -0.00120
   7084.00       -0.00138
   7085.00       -0.00106
   7086.00       -0.00033
   7087.00        0.00073
   7088.00        0.00203
   7089.00        0.00352
   7090.00        0.00517
   7091.00        0.00697
   7092.00        0.00891
   7093.00        0.01103
   7094.00        0.01332
   7095.00        0.01581
   7096.00        0.01850
   7097.00        0.02135
   7098.00        0.02433
   7099.00        0.02735
   7100.00        0.03039
   7101.00        0.03334
   7102.00        0.03615
   7103.00        0.03873
   7104.00        0.04102
   7105.00        0.04298
   7106.00        0.04459
   7107.00        0.04581
   7108.00        0.04665
   7109.00        0.04710
   7110.00        0.04715
   7111.00        0.04682
   7112.00        0.04610
   7113.00        0.04498
   7114.00        0.04347
   7115.00        0.04155
   7116.00        0.03927
   7117.00        0.03659
   7118.00        0.03359
   7119.00        0.03026
   7120.00        0.02668
   7121.00        0.02290
   7122.00        0.01899
   7123.00        0.01501
   7124.00        0.01100
   7125.00        0.00703
   7126.00        0.00311
   7127.00       -0.00076
   7128.00       -0.00458
   7129.00       -0.00840
   7130.00       -0.01225
   7131.00       -0.01618
   7132.00       -0.02023
   7133.00       -0.02441
   7134.00       -0.02875
   7135.00       -0.03323
   7136.00       -0.03782
   7137.00       -0.04250
   7138.00       -0.04717
   7139.00       -0.05178
   7140.00       -0.05625
   7141.00       -0.06055
   7142.00       -0.06463
   7143.00       -0.06846
   7144.00       -0.07205
   7145.00       -0.07543
   7146.00       -0.07862
   7147.00       -0.08168
   7148.00       -0.08469
   7149.00       -0.08768
   7150.00       -0.09072
   7151.00       -0.09386
   7152.00       -0.09714
   7153.00       -0.10059
   7154.00       -0.10424
   7155.00       -0.10808
   7156.00       -0.11212
   7157.00       -0.11633
   7158.00       -0.12067
   7159.00       -0.12507
   7160.00       -0.12945
   7161.00       -0.13374
   7162.00       -0.13786
   7163.00       -0.14172
   7164.00       -0.14525
   7165.00       -0.14843
   7166.00       -0.15122
   7167.00       -0.15364
   7168.00       -0.15572
   7169.00       -0.15752
   7170.00       -0.15907
   7171.00       -0.16039
   7172.00       -0.16149
   7173.00       -0.16235
   7174.00       -0.16289
   7175.00       -0.16303
   7176.00       -0.16260
   7177.00       -0.16148
   7178.00       -0.15951
   7179.00       -0.15659
   7180.00       -0.15264
   7181.00       -0.14772
   7182.00       -0.14192
   7183.00       -0.13549
   7184.00       -0.12866
   7185.00       -0.12177
   7186.00       -0.11514
   7187.00       -0.10907
   7188.00       -0.10381
   7189.00       -0.09955
   7190.00       -0.09638
   7191.00       -0.09428
   7192.00       -0.09312
   7193.00       -0.09269
   7194.00       -0.09274
   7195.00       -0.09293
   7196.00       -0.09293
   7197.00       -0.09247
   7198.00       -0.09129
   7199.00       -0.08925
   7200.00       -0.08634
   7201.00       -0.08258
   7202.00       -0.07814
   7203.00       -0.07322
   7204.00       -0.06808
   7205.00       -0.06296
   7206.00       -0.05809
   7207.00       -0.05367
   7208.00       -0.04984
   7209.00       -0.04669
   7210.00       -0.04423
   7211.00       -0.04247
   7212.00       -0.04135
   7213.00       -0.04078
   7214.00       -0.04069
   7215.00       -0.04098
   7216.00       -0.04158
   7217.00       -0.04243
   7218.00       -0.04355
   7219.00       -0.04496
   7220.00       -0.04673
   7221.00       -0.04895
   7222.00       -0.05171
   7223.00       -0.05509
   7224.00       -0.05911
   7225.00       -0.06374
   7226.00       -0.06894
   7227.00       -0.07460
   7228.00       -0.08057
   7229.00       -0.08677
   7230.00       -0.09311
   7231.00       -0.09950
   7232.00       -0.10587
   7233.00       -0.11221
   7234.00       -0.11850
   7235.00       -0.12471
   7236.00       -0.13085
   7237.00       -0.13693
   7238.00       -0.14295
   7239.00       -0.14895
   7240.00       -0.15490
   7241.00       -0.16083
   7242.00       -0.16672
   7243.00       -0.17248
   7244.00       -0.17801
   7245.00       -0.18316
   7246.00       -0.18776
   7247.00       -0.19164
   7248.00       -0.19456
   7249.00       -0.19644
   7250.00       -0.19715
   7251.00       -0.19671
   7252.00       -0.19510
   7253.00       -0.19246
   7254.00       -0.18891
   7255.00       -0.18463
   7256.00       -0.17981
   7257.00       -0.17465
   7258.00       -0.16939
   7259.00       -0.16421
   7260.00       -0.15935
   7261.00       -0.15498
   7262.00       -0.15129
   7263.00       -0.14838
   7264.00       -0.14634
   7265.00       -0.14521
   7266.00       -0.14491
   7267.00       -0.14534
   7268.00       -0.14633
   7269.00       -0.14770
   7270.00       -0.14923
   7271.00       -0.15070
   7272.00       -0.15187
   7273.00       -0.15258
   7274.00       -0.15263
   7275.00       -0.15192
   7276.00       -0.15036
   7277.00       -0.14795
   7278.00       -0.14471
   7279.00       -0.14074
   7280.00       -0.13610
   7281.00       -0.13094
   7282.00       -0.12530
   7283.00       -0.11930
   7284.00       -0.11299
   7285.00       -0.10640
   7286.00       -0.09957
   7287.00       -0.09252
   7288.00       -0.08531
   7289.00       -0.07803
   7290.00       -0.07080
   7291.00       -0.06373
   7292.00       -0.05701
   7293.00       -0.05080
   7294.00       -0.04525
   7295.00       -0.04054
   7296.00       -0.03676
   7297.00       -0.03402
   7298.00       -0.03234
   7299.00       -0.03173
   7300.00       -0.03217
   7301.00       -0.03360
   7302.00       -0.03594
   7303.00       -0.03914
   7304.00       -0.04306
   7305.00       -0.04761
   7306.00       -0.05268
   7307.00       -0.05816
   7308.00       -0.06396
   7309.00       -0.06994
   7310.00       -0.07604
   7311.00       -0.08218
   7312.00       -0.08825
   7313.00       -0.09422
   7314.00       -0.10000
   7315.00       -0.10554
   7316.00       -0.11077
   7317.00       -0.11562
   7318.00       -0.12002
   7319.00       -0.12385
   7320.00       -0.12701
   7321.00       -0.12944
   7322.00       -0.13105
   7323.00       -0.13176
   7324.00       -0.13160
   7325.00       -0.13060
   7326.00       -0.12883
   7327.00       -0.12645
   7328.00       -0.12363
   7329.00       -0.12060
   7330.00       -0.11758
   7331.00       -0.11479
   7332.00       -0.11240
   7333.00       -0.11058
   7334.00       -0.10942
   7335.00       -0.10895
   7336.00       -0.10915
   7337.00       -0.10997
   7338.00       -0.11127
   7339.00       -0.11290
   7340.00       -0.11470
   7341.00       -0.11652
   7342.00       -0.11821
   7343.00       -0.11967
   7344.00       -0.12080
   7345.00       -0.12158
   7346.00       -0.12202
   7347.00       -0.12212
   7348.00       -0.12192
   7349.00       -0.12145
   7350.00       -0.12072
   7351.00       -0.11974
   7352.00       -0.11846
   7353.00       -0.11686
   7354.00       -0.11490
   7355.00       -0.11254
   7356.00       -0.10977
   7357.00       -0.10662
   7358.00       -0.10315
   7359.00       -0.09945
   7360.00       -0.09563
   7361.00       -0.09185
   7362.00       -0.08822
   7363.00       -0.08486
   7364.00       -0.08184
   7365.00       -0.07921
   7366.00       -0.07698
   7367.00       -0.07508
   7368.00       -0.07344
   7369.00       -0.07193
   7370.00       -0.07044
   7371.00       -0.06883
   7372.00       -0.06700
   7373.00       -0.06487
   7374.00       -0.06240
   7375.00       -0.05957
   7376.00       -0.05644
   7377.00       -0.05305
   7378.00       -0.04947
   7379.00       -0.04581
   7380.00       -0.04214
   7381.00       -0.03855
   7382.00       -0.03513
   7383.00       -0.03194
   7384.00       -0.02904
   7385.00       -0.02647
   7386.00       -0.02428
   7387.00       -0.02249
   7388.00       -0.02110
   7389.00       -0.02013
   7390.00       -0.01957
   7391.00       -0.01942
   7392.00       -0.01966
   7393.00       -0.02031
   7394.00       -0.02134
   7395.00       -0.02278
   7396.00       -0.02462
   7397.00       -0.02688
   7398.00       -0.02956
   7399.00       -0.03262
   7400.00       -0.03602
   7401.00       -0.03966
   7402.00       -0.04348
   7403.00       -0.04733
   7404.00       -0.05109
   7405.00       -0.05462
   7406.00       -0.05780
   7407.00       -0.06052
   7408.00       -0.06274
   7409.00       -0.06443
   7410.00       -0.06561
   7411.00       -0.06634
   7412.00       -0.06671
   7413.00       -0.06682
   7414.00       -0.06677
   7415.00       -0.06663
   7416.00       -0.06645
   7417.00       -0.06625
   7418.00       -0.06600
   7419.00       -0.06564
   7420.00       -0.06512
   7421.00       -0.06437
   7422.00       -0.06336
   7423.00       -0.06210
   7424.00       -0.06061
   7425.00       -0.05903
   7426.00       -0.05747
   7427.00       -0.05612
   7428.00       -0.05514
   7429.00       -0.05468
   7430.00       -0.05486
   7431.00       -0.05574
   7432.00       -0.05730
   7433.00       -0.05948
   7434.00       -0.06215
   7435.00       -0.06516
   7436.00       -0.06834
   7437.00       -0.07155
   7438.00       -0.07461
   7439.00       -0.07745
   7440.00       -0.07999
   7441.00       -0.08220
   7442.00       -0.08406
   7443.00       -0.08559
   7444.00       -0.08683
   7445.00       -0.08781
   7446.00       -0.08859
   7447.00       -0.08922
   7448.00       -0.08975
   7449.00       -0.09023
   7450.00       -0.09070
   7451.00       -0.09122
   7452.00       -0.09183
   7453.00       -0.09258
   7454.00       -0.09348
   7455.00       -0.09458
   7456.00       -0.09590
   7457.00       -0.09745
   7458.00       -0.09923
   7459.00       -0.10128
   7460.00       -0.10360
   7461.00       -0.10620
   7462.00       -0.10911
   7463.00       -0.11233
   7464.00       -0.11586
   7465.00       -0.11967
   7466.00       -0.12370
   7467.00       -0.12790
   7468.00       -0.13216
   7469.00       -0.13640
   7470.00       -0.14048
   7471.00       -0.14431
   7472.00       -0.14777
   7473.00       -0.15075
   7474.00       -0.15318
   7475.00       -0.15498
   7476.00       -0.15612
   7477.00       -0.15654
   7478.00       -0.15627
   7479.00       -0.15532
   7480.00       -0.15373
   7481.00       -0.15155
   7482.00       -0.14883
   7483.00       -0.14564
   7484.00       -0.14203
   7485.00       -0.13807
   7486.00       -0.13385
   7487.00       -0.12941
   7488.00       -0.12484
   7489.00       -0.12023
   7490.00       -0.11565
   7491.00       -0.11121
   7492.00       -0.10696
   7493.00       -0.10294
   7494.00       -0.09924
   7495.00       -0.09586
   7496.00       -0.09286
   7497.00       -0.09024
   7498.00       -0.08803
   7499.00       -0.08625
   7500.00       -0.08495
   7501.00       -0.08416
   7502.00       -0.08395
   7503.00       -0.08432
   7504.00       -0.08533
   7505.00       -0.08697
   7506.00       -0.08920
   7507.00       -0.09196
   7508.00       -0.09515
   7509.00       -0.09866
   7510.00       -0.10235
   7511.00       -0.10611
   7512.00       -0.10986
   7513.00       -0.11354
   7514.00       -0.11714
   7515.00       -0.12069
   7516.00       -0.12424
   7517.00       -0.12788
   7518.00       -0.13162
   7519.00       -0.13556
   7520.00       -0.13970
   7521.00       -0.14401
   7522.00       -0.14849
   7523.00       -0.15304
   7524.00       -0.15760
   7525.00       -0.16207
   7526.00       -0.16638
   7527.00       -0.17045
   7528.00       -0.17425
   7529.00       -0.17780
   7530.00       -0.18113
   7531.00       -0.18433
   7532.00       -0.18748
   7533.00       -0.19072
   7534.00       -0.19413
   7535.00       -0.19780
   7536.00       -0.20175
   7537.00       -0.20594
   7538.00       -0.21028
   7539.00       -0.21464
   7540.00       -0.21886
   7541.00       -0.22279
   7542.00       -0.22630
   7543.00       -0.22927
   7544.00       -0.23165
   7545.00       -0.23343
   7546.00       -0.23464
   7547.00       -0.23535
   7548.00       -0.23562
   7549.00       -0.23556
   7550.00       -0.23526
   7551.00       -0.23481
   7552.00       -0.23427
   7553.00       -0.23370
   7554.00       -0.23312
   7555.00       -0.23254
   7556.00       -0.23192
   7557.00       -0.23121
   7558.00       -0.23033
   7559.00       -0.22922
   7560.00       -0.22779
   7561.00       -0.22597
   7562.00       -0.22369
   7563.00       -0.22092
   7564.00       -0.21767
   7565.00       -0.21394
   7566.00       -0.20978
   7567.00       -0.20520
   7568.00       -0.20027
   7569.00       -0.19506
   7570.00       -0.18957
   7571.00       -0.18388
   7572.00       -0.17799
   7573.00       -0.17194
   7574.00       -0.16576
   7575.00       -0.15950
   7576.00       -0.15316
   7577.00       -0.14682
   7578.00       -0.14048
   7579.00       -0.13416
   7580.00       -0.12786
   7581.00       -0.12159
   7582.00       -0.11535
   7583.00       -0.10910
   7584.00       -0.10285
   7585.00       -0.09656
   7586.00       -0.09023
   7587.00       -0.08388
   7588.00       -0.07752
   7589.00       -0.07121
   7590.00       -0.06499
   7591.00       -0.05891
   7592.00       -0.05303
   7593.00       -0.04739
   7594.00       -0.04200
   7595.00       -0.03684
   7596.00       -0.03187
   7597.00       -0.02706
   7598.00       -0.02233
   7599.00       -0.01762
   7600.00       -0.01291
   7601.00       -0.00815
   7602.00       -0.00334
   7603.00        0.00145
   7604.00        0.00616
   7605.00        0.01071
   7606.00        0.01500
   7607.00        0.01890
   7608.00        0.02235
   7609.00        0.02523
   7610.00        0.02752
   7611.00        0.02923
   7612.00        0.03039
   7613.00        0.03108
   7614.00        0.03140
   7615.00        0.03150
   7616.00        0.03152
   7617.00        0.03158
   7618.00        0.03180
   7619.00        0.03225
   7620.00        0.03297
   7621.00        0.03394
   7622.00        0.03514
   7623.00        0.03646
   7624.00        0.03780
   7625.00        0.03903
   7626.00        0.04004
   7627.00        0.04070
   7628.00        0.04094
   7629.00        0.04071
   7630.00        0.03999
   7631.00        0.03881
   7632.00        0.03723
   7633.00        0.03530
   7634.00        0.03313
   7635.00        0.03081
   7636.00        0.02842
   7637.00        0.02604
   7638.00        0.02371
   7639.00        0.02147
   7640.00        0.01935
   7641.00        0.01735
   7642.00        0.01549
   7643.00        0.01378
   7644.00        0.01227
   7645.00        0.01101
   7646.00        0.01004
   7647.00        0.00946
   7648.00        0.00932
   7649.00        0.00968
   7650.00        0.01061
   7651.00        0.01211
   7652.00        0.01419
   7653.00        0.01682
   7654.00        0.01996
   7655.00        0.02354
   7656.00        0.02746
   7657.00        0.03167
   7658.00        0.03608
   7659.00        0.04064
   7660.00        0.04530
   7661.00        0.05003
   7662.00        0.05482
   7663.00        0.05968
   7664.00        0.06460
   7665.00        0.06957
   7666.00        0.07458
   7667.00        0.07958
   7668.00        0.08454
   7669.00        0.08941
   7670.00        0.09409
   7671.00        0.09851
   7672.00        0.10262
   7673.00        0.10632
   7674.00        0.10953
   7675.00        0.11218
   7676.00        0.11418
   7677.00        0.11543
   7678.00        0.11586
   7679.00        0.11539
   7680.00        0.11399
   7681.00        0.11157
   7682.00        0.10819
   7683.00        0.10385
   7684.00        0.09861
   7685.00        0.09259
   7686.00        0.08592
   7687.00        0.07871
   7688.00        0.07119
   7689.00        0.06348
   7690.00        0.05578
   7691.00        0.04822
   7692.00        0.04095
   7693.00        0.03404
   7694.00        0.02754
   7695.00        0.02145
   7696.00        0.01576
   7697.00        0.01045
   7698.00        0.00548
   7699.00        0.00078
   7700.00       -0.00371
   7701.00       -0.00803
   7702.00       -0.01220
   7703.00       -0.01621
   7704.00       -0.02004
   7705.00       -0.02361
   7706.00       -0.02689
   7707.00       -0.02978
   7708.00       -0.03222
   7709.00       -0.03418
   7710.00       -0.03563
   7711.00       -0.03658
   7712.00       -0.03709
   7713.00       -0.03722
   7714.00       -0.03709
   7715.00       -0.03687
   7716.00       -0.03671
   7717.00       -0.03681
   7718.00       -0.03737
   7719.00       -0.03852
   7720.00       -0.04038
   7721.00       -0.04297
   7722.00       -0.04628
   7723.00       -0.05020
   7724.00       -0.05458
   7725.00       -0.05922
   7726.00       -0.06391
   7727.00       -0.06845
   7728.00       -0.07270
   7729.00       -0.07649
   7730.00       -0.07977
   7731.00       -0.08254
   7732.00       -0.08487
   7733.00       -0.08684
   7734.00       -0.08858
   7735.00       -0.09022
   7736.00       -0.09190
   7737.00       -0.09371
   7738.00       -0.09575
   7739.00       -0.09808
   7740.00       -0.10069
   7741.00       -0.10353
   7742.00       -0.10650
   7743.00       -0.10944
   7744.00       -0.11213
   7745.00       -0.11437
   7746.00       -0.11595
   7747.00       -0.11672
   7748.00       -0.11663
   7749.00       -0.11571
   7750.00       -0.11413
   7751.00       -0.11215
   7752.00       -0.11008
   7753.00       -0.10829
   7754.00       -0.10715
   7755.00       -0.10694
   7756.00       -0.10790
   7757.00       -0.11009
   7758.00       -0.11344
   7759.00       -0.11775
   7760.00       -0.12271
   7761.00       -0.12791
   7762.00       -0.13291
   7763.00       -0.13734
   7764.00       -0.14084
   7765.00       -0.14319
   7766.00       -0.14430
   7767.00       -0.14419
   7768.00       -0.14304
   7769.00       -0.14113
   7770.00       -0.13883
   7771.00       -0.13650
   7772.00       -0.13457
   7773.00       -0.13336
   7774.00       -0.13319
   7775.00       -0.13425
   7776.00       -0.13667
   7777.00       -0.14041
   7778.00       -0.14539
   7779.00       -0.15137
   7780.00       -0.15811
   7781.00       -0.16525
   7782.00       -0.17249
   7783.00       -0.17943
   7784.00       -0.18580
   7785.00       -0.19136
   7786.00       -0.19599
   7787.00       -0.19961
   7788.00       -0.20233
   7789.00       -0.20427
   7790.00       -0.20565
   7791.00       -0.20670
   7792.00       -0.20765
   7793.00       -0.20865
   7794.00       -0.20981
   7795.00       -0.21114
   7796.00       -0.21257
   7797.00       -0.21399
   7798.00       -0.21524
   7799.00       -0.21616
   7800.00       -0.21660
   7801.00       -0.21644
   7802.00       -0.21560
   7803.00       -0.21408
   7804.00       -0.21192
   7805.00       -0.20923
   7806.00       -0.20616
   7807.00       -0.20292
   7808.00       -0.19974
   7809.00       -0.19687
   7810.00       -0.19455
   7811.00       -0.19298
   7812.00       -0.19225
   7813.00       -0.19243
   7814.00       -0.19345
   7815.00       -0.19516
   7816.00       -0.19735
   7817.00       -0.19971
   7818.00       -0.20197
   7819.00       -0.20382
   7820.00       -0.20500
   7821.00       -0.20533
   7822.00       -0.20471
   7823.00       -0.20318
   7824.00       -0.20082
   7825.00       -0.19788
   7826.00       -0.19467
   7827.00       -0.19152
   7828.00       -0.18875
   7829.00       -0.18665
   7830.00       -0.18544
   7831.00       -0.18520
   7832.00       -0.18589
   7833.00       -0.18739
   7834.00       -0.18946
   7835.00       -0.19179
   7836.00       -0.19410
   7837.00       -0.19610
   7838.00       -0.19758
   7839.00       -0.19840
   7840.00       -0.19857
   7841.00       -0.19812
   7842.00       -0.19721
   7843.00       -0.19601
   7844.00       -0.19475
   7845.00       -0.19362
   7846.00       -0.19279
   7847.00       -0.19239
   7848.00       -0.19248
   7849.00       -0.19307
   7850.00       -0.19409
   7851.00       -0.19544
   7852.00       -0.19698
   7853.00       -0.19854
   7854.00       -0.19996
   7855.00       -0.20108
   7856.00       -0.20177
   7857.00       -0.20193
   7858.00       -0.20151
   7859.00       -0.20050
   7860.00       -0.19891
   7861.00       -0.19682
   7862.00       -0.19429
   7863.00       -0.19143
   7864.00       -0.18830
   7865.00       -0.18503
   7866.00       -0.18168
   7867.00       -0.17833
   7868.00       -0.17500
   7869.00       -0.17174
   7870.00       -0.16854
   7871.00       -0.16542
   7872.00       -0.16233
   7873.00       -0.15927
   7874.00       -0.15622
   7875.00       -0.15316
   7876.00       -0.15009
   7877.00       -0.14700
   7878.00       -0.14393
   7879.00       -0.14092
   7880.00       -0.13799
   7881.00       -0.13523
   7882.00       -0.13267
   7883.00       -0.13040
   7884.00       -0.12847
   7885.00       -0.12692
   7886.00       -0.12579
   7887.00       -0.12506
   7888.00       -0.12472
   7889.00       -0.12468
   7890.00       -0.12485
   7891.00       -0.12509
   7892.00       -0.12526
   7893.00       -0.12523
   7894.00       -0.12488
   7895.00       -0.12412
   7896.00       -0.12293
   7897.00       -0.12133
   7898.00       -0.11938
   7899.00       -0.11722
   7900.00       -0.11497
   7901.00       -0.11278
   7902.00       -0.11081
   7903.00       -0.10918
   7904.00       -0.10798
   7905.00       -0.10728
   7906.00       -0.10709
   7907.00       -0.10741
   7908.00       -0.10821
   7909.00       -0.10944
   7910.00       -0.11106
   7911.00       -0.11302
   7912.00       -0.11525
   7913.00       -0.11774
   7914.00       -0.12045
   7915.00       -0.12338
   7916.00       -0.12649
   7917.00       -0.12976
   7918.00       -0.13317
   7919.00       -0.13669
   7920.00       -0.14028
   7921.00       -0.14385
   7922.00       -0.14734
   7923.00       -0.15064
   7924.00       -0.15365
   7925.00       -0.15628
   7926.00       -0.15844
   7927.00       -0.16007
   7928.00       -0.16112
   7929.00       -0.16160
   7930.00       -0.16153
   7931.00       -0.16095
   7932.00       -0.15996
   7933.00       -0.15861
   7934.00       -0.15700
   7935.00       -0.15521
   7936.00       -0.15332
   7937.00       -0.15137
   7938.00       -0.14943
   7939.00       -0.14749
   7940.00       -0.14557
   7941.00       -0.14367
   7942.00       -0.14180
   7943.00       -0.13994
   7944.00       -0.13808
   7945.00       -0.13623
   7946.00       -0.13438
   7947.00       -0.13253
   7948.00       -0.13065
   7949.00       -0.12875
   7950.00       -0.12680
   7951.00       -0.12478
   7952.00       -0.12267
   7953.00       -0.12044
   7954.00       -0.11808
   7955.00       -0.11556
   7956.00       -0.11288
   7957.00       -0.11003
   7958.00       -0.10701
   7959.00       -0.10380
   7960.00       -0.10041
   7961.00       -0.09684
   7962.00       -0.09311
   7963.00       -0.08925
   7964.00       -0.08528
   7965.00       -0.08127
   7966.00       -0.07725
   7967.00       -0.07328
   7968.00       -0.06943
   7969.00       -0.06571
   7970.00       -0.06215
   7971.00       -0.05878
   7972.00       -0.05559
   7973.00       -0.05258
   7974.00       -0.04971
   7975.00       -0.04697
   7976.00       -0.04434
   7977.00       -0.04182
   7978.00       -0.03941
   7979.00       -0.03713
   7980.00       -0.03499
   7981.00       -0.03303
   7982.00       -0.03127
   7983.00       -0.02972
   7984.00       -0.02838
   7985.00       -0.02723
   7986.00       -0.02623
   7987.00       -0.02532
   7988.00       -0.02444
   7989.00       -0.02353
   7990.00       -0.02254
   7991.00       -0.02143
   7992.00       -0.02016
   7993.00       -0.01876
   7994.00       -0.01726
   7995.00       -0.01573
   7996.00       -0.01423
   7997.00       -0.01288
   7998.00       -0.01176
   7999.00       -0.01096
   8000.00       -0.01055
   8001.00       -0.01059
   8002.00       -0.01109
   8003.00       -0.01202
   8004.00       -0.01335
   8005.00       -0.01501
   8006.00       -0.01695
   8007.00       -0.01908
   8008.00       -0.02137
   8009.00       -0.02377
   8010.00       -0.02625
   8011.00       -0.02881
   8012.00       -0.03143
   8013.00       -0.03412
   8014.00       -0.03688
   8015.00       -0.03966
   8016.00       -0.04247
   8017.00       -0.04523
   8018.00       -0.04788
   8019.00       -0.05035
   8020.00       -0.05252
   8021.00       -0.05431
   8022.00       -0.05561
   8023.00       -0.05634
   8024.00       -0.05642
   8025.00       -0.05580
   8026.00       -0.05441
   8027.00       -0.05229
   8028.00       -0.04948
   8029.00       -0.04605
   8030.00       -0.04213
   8031.00       -0.03793
   8032.00       -0.03364
   8033.00       -0.02947
   8034.00       -0.02563
   8035.00       -0.02234
   8036.00       -0.01976
   8037.00       -0.01800
   8038.00       -0.01714
   8039.00       -0.01717
   8040.00       -0.01811
   8041.00       -0.01988
   8042.00       -0.02242
   8043.00       -0.02564
   8044.00       -0.02943
   8045.00       -0.03368
   8046.00       -0.03829
   8047.00       -0.04312
   8048.00       -0.04807
   8049.00       -0.05298
   8050.00       -0.05773
   8051.00       -0.06221
   8052.00       -0.06629
   8053.00       -0.06986
   8054.00       -0.07281
   8055.00       -0.07510
   8056.00       -0.07669
   8057.00       -0.07758
   8058.00       -0.07780
   8059.00       -0.07739
   8060.00       -0.07643
   8061.00       -0.07503
   8062.00       -0.07327
   8063.00       -0.07128
   8064.00       -0.06914
   8065.00       -0.06692
   8066.00       -0.06469
   8067.00       -0.06246
   8068.00       -0.06029
   8069.00       -0.05818
   8070.00       -0.05614
   8071.00       -0.05416
   8072.00       -0.05224
   8073.00       -0.05038
   8074.00       -0.04858
   8075.00       -0.04687
   8076.00       -0.04530
   8077.00       -0.04393
   8078.00       -0.04282
   8079.00       -0.04204
   8080.00       -0.04161
   8081.00       -0.04155
   8082.00       -0.04184
   8083.00       -0.04243
   8084.00       -0.04320
   8085.00       -0.04406
   8086.00       -0.04486
   8087.00       -0.04548
   8088.00       -0.04580
   8089.00       -0.04573
   8090.00       -0.04524
   8091.00       -0.04430
   8092.00       -0.04295
   8093.00       -0.04123
   8094.00       -0.03922
   8095.00       -0.03698
   8096.00       -0.03458
   8097.00       -0.03206
   8098.00       -0.02943
   8099.00       -0.02670
   8100.00       -0.02387
   8101.00       -0.02091
   8102.00       -0.01783
   8103.00       -0.01466
   8104.00       -0.01144
   8105.00       -0.00825
   8106.00       -0.00516
   8107.00       -0.00223
   8108.00        0.00052
   8109.00        0.00311
   8110.00        0.00564
   8111.00        0.00825
   8112.00        0.01109
   8113.00        0.01432
   8114.00        0.01811
   8115.00        0.02249
   8116.00        0.02747
   8117.00        0.03296
   8118.00        0.03879
   8119.00        0.04483
   8120.00        0.05080
   8121.00        0.05653
   8122.00        0.06177
   8123.00        0.06641
   8124.00        0.07038
   8125.00        0.07359
   8126.00        0.07606
   8127.00        0.07778
   8128.00        0.07880
   8129.00        0.07913
   8130.00        0.07876
   8131.00        0.07768
   8132.00        0.07582
   8133.00        0.07316
   8134.00        0.06965
   8135.00        0.06527
   8136.00        0.06006
   8137.00        0.05412
   8138.00        0.04752
   8139.00        0.04042
   8140.00        0.03302
   8141.00        0.02548
   8142.00        0.01801
   8143.00        0.01082
   8144.00        0.00401
   8145.00       -0.00224
   8146.00       -0.00781
   8147.00       -0.01257
   8148.00       -0.01645
   8149.00       -0.01932
   8150.00       -0.02112
   8151.00       -0.02181
   8152.00       -0.02144
   8153.00       -0.02005
   8154.00       -0.01778
   8155.00       -0.01483
   8156.00       -0.01141
   8157.00       -0.00778
   8158.00       -0.00418
   8159.00       -0.00086
   8160.00        0.00199
   8161.00        0.00426
   8162.00        0.00586
   8163.00        0.00681
   8164.00        0.00714
   8165.00        0.00697
   8166.00        0.00643
   8167.00        0.00566
   8168.00        0.00484
   8169.00        0.00410
   8170.00        0.00359
   8171.00        0.00344
   8172.00        0.00375
   8173.00        0.00460
   8174.00        0.00605
   8175.00        0.00810
   8176.00        0.01075
   8177.00        0.01395
   8178.00        0.01763
   8179.00        0.02171
   8180.00        0.02606
   8181.00        0.03060
   8182.00        0.03520
   8183.00        0.03978
   8184.00        0.04428
   8185.00        0.04868
   8186.00        0.05297
   8187.00        0.05717
   8188.00        0.06132
   8189.00        0.06547
   8190.00        0.06964
   8191.00        0.07387
   8192.00        0.07812
   8193.00        0.08234
   8194.00        0.08642
   8195.00        0.09024
   8196.00        0.09362
   8197.00        0.09641
   8198.00        0.09847
   8199.00        0.09967
   8200.00        0.09997
   8201.00        0.09935
   8202.00        0.09784
   8203.00        0.09557
   8204.00        0.09272
   8205.00        0.08945
   8206.00        0.08597
   8207.00        0.08247
   8208.00        0.07911
   8209.00        0.07600
   8210.00        0.07319
   8211.00        0.07072
   8212.00        0.06854
   8213.00        0.06661
   8214.00        0.06487
   8215.00        0.06326
   8216.00        0.06174
   8217.00        0.06024
   8218.00        0.05871
   8219.00        0.05712
   8220.00        0.05539
   8221.00        0.05345
   8222.00        0.05121
   8223.00        0.04855
   8224.00        0.04531
   8225.00        0.04138
   8226.00        0.03655
   8227.00        0.03076
   8228.00        0.02395
   8229.00        0.01616
   8230.00        0.00746
   8231.00       -0.00198
   8232.00       -0.01194
   8233.00       -0.02212
   8234.00       -0.03221
   8235.00       -0.04192
   8236.00       -0.05096
   8237.00       -0.05911
   8238.00       -0.06621
   8239.00       -0.07226
   8240.00       -0.07728
   8241.00       -0.08139
   8242.00       -0.08478
   8243.00       -0.08767
   8244.00       -0.09030
   8245.00       -0.09284
   8246.00       -0.09551
   8247.00       -0.09839
   8248.00       -0.10151
   8249.00       -0.10488
   8250.00       -0.10842
   8251.00       -0.11204
   8252.00       -0.11556
   8253.00       -0.11886
   8254.00       -0.12184
   8255.00       -0.12432
   8256.00       -0.12628
   8257.00       -0.12769
   8258.00       -0.12854
   8259.00       -0.12893
   8260.00       -0.12893
   8261.00       -0.12865
   8262.00       -0.12823
   8263.00       -0.12775
   8264.00       -0.12729
   8265.00       -0.12684
   8266.00       -0.12637
   8267.00       -0.12579
   8268.00       -0.12498
   8269.00       -0.12384
   8270.00       -0.12225
   8271.00       -0.12018
   8272.00       -0.11758
   8273.00       -0.11452
   8274.00       -0.11111
   8275.00       -0.10755
   8276.00       -0.10403
   8277.00       -0.10078
   8278.00       -0.09805
   8279.00       -0.09601
   8280.00       -0.09476
   8281.00       -0.09435
   8282.00       -0.09472
   8283.00       -0.09577
   8284.00       -0.09731
   8285.00       -0.09913
   8286.00       -0.10101
   8287.00       -0.10277
   8288.00       -0.10430
   8289.00       -0.10549
   8290.00       -0.10633
   8291.00       -0.10687
   8292.00       -0.10721
   8293.00       -0.10752
   8294.00       -0.10797
   8295.00       -0.10873
   8296.00       -0.10997
   8297.00       -0.11186
   8298.00       -0.11451
   8299.00       -0.11799
   8300.00       -0.12231
   8301.00       -0.12741
   8302.00       -0.13326
   8303.00       -0.13961
   8304.00       -0.14639
   8305.00       -0.15339
   8306.00       -0.16032
   8307.00       -0.16702
   8308.00       -0.17331
   8309.00       -0.17896
   8310.00       -0.18378
   8311.00       -0.18772
   8312.00       -0.19069
   8313.00       -0.19274
   8314.00       -0.19389
   8315.00       -0.19430
   8316.00       -0.19415
   8317.00       -0.19364
   8318.00       -0.19299
   8319.00       -0.19240
   8320.00       -0.19205
   8321.00       -0.19205
   8322.00       -0.19249
   8323.00       -0.19339
   8324.00       -0.19473
   8325.00       -0.19645
   8326.00       -0.19853
   8327.00       -0.20093
   8328.00       -0.20357
   8329.00       -0.20643
   8330.00       -0.20952
   8331.00       -0.21280
   8332.00       -0.21628
   8333.00       -0.21997
   8334.00       -0.22388
   8335.00       -0.22799
   8336.00       -0.23225
   8337.00       -0.23661
   8338.00       -0.24095
   8339.00       -0.24518
   8340.00       -0.24909
   8341.00       -0.25260
   8342.00       -0.25553
   8343.00       -0.25772
   8344.00       -0.25910
   8345.00       -0.25956
   8346.00       -0.25913
   8347.00       -0.25783
   8348.00       -0.25577
   8349.00       -0.25311
   8350.00       -0.25003
   8351.00       -0.24676
   8352.00       -0.24346
   8353.00       -0.24030
   8354.00       -0.23742
   8355.00       -0.23489
   8356.00       -0.23270
   8357.00       -0.23082
   8358.00       -0.22917
   8359.00       -0.22762
   8360.00       -0.22606
   8361.00       -0.22437
   8362.00       -0.22246
   8363.00       -0.22028
   8364.00       -0.21781
   8365.00       -0.21507
   8366.00       -0.21217
   8367.00       -0.20918
   8368.00       -0.20623
   8369.00       -0.20341
   8370.00       -0.20076
   8371.00       -0.19831
   8372.00       -0.19602
   8373.00       -0.19385
   8374.00       -0.19170
   8375.00       -0.18950
   8376.00       -0.18713
   8377.00       -0.18453
   8378.00       -0.18167
   8379.00       -0.17855
   8380.00       -0.17516
   8381.00       -0.17158
   8382.00       -0.16786
   8383.00       -0.16407
   8384.00       -0.16030
   8385.00       -0.15661
   8386.00       -0.15301
   8387.00       -0.14955
   8388.00       -0.14618
   8389.00       -0.14283
   8390.00       -0.13943
   8391.00       -0.13593
   8392.00       -0.13222
   8393.00       -0.12825
   8394.00       -0.12397
   8395.00       -0.11941
   8396.00       -0.11458
   8397.00       -0.10948
   8398.00       -0.10419
   8399.00       -0.09880
   8400.00       -0.09330
   8401.00       -0.08777
   8402.00       -0.08226
   8403.00       -0.07674
   8404.00       -0.07128
   8405.00       -0.06589
   8406.00       -0.06054
   8407.00       -0.05530
   8408.00       -0.05012
   8409.00       -0.04504
   8410.00       -0.04001
   8411.00       -0.03505
   8412.00       -0.03014
   8413.00       -0.02524
   8414.00       -0.02043
   8415.00       -0.01573
   8416.00       -0.01119
   8417.00       -0.00689
   8418.00       -0.00297
   8419.00        0.00041
   8420.00        0.00313
   8421.00        0.00503
   8422.00        0.00604
   8423.00        0.00610
   8424.00        0.00523
   8425.00        0.00352
   8426.00        0.00113
   8427.00       -0.00169
   8428.00       -0.00473
   8429.00       -0.00773
   8430.00       -0.01050
   8431.00       -0.01288
   8432.00       -0.01478
   8433.00       -0.01620
   8434.00       -0.01722
   8435.00       -0.01796
   8436.00       -0.01857
   8437.00       -0.01922
   8438.00       -0.02003
   8439.00       -0.02110
   8440.00       -0.02242
   8441.00       -0.02392
   8442.00       -0.02550
   8443.00       -0.02696
   8444.00       -0.02810
   8445.00       -0.02871
   8446.00       -0.02860
   8447.00       -0.02769
   8448.00       -0.02591
   8449.00       -0.02328
   8450.00       -0.01991
   8451.00       -0.01588
   8452.00       -0.01140
   8453.00       -0.00653
   8454.00       -0.00141
   8455.00        0.00396
   8456.00        0.00955
   8457.00        0.01552
   8458.00        0.02197
   8459.00        0.02912
   8460.00        0.03700
   8461.00        0.04585
   8462.00        0.05563
   8463.00        0.06641
   8464.00        0.07794
   8465.00        0.09017
   8466.00        0.10282
   8467.00        0.11565
   8468.00        0.12825
   8469.00        0.14057
   8470.00        0.15225
   8471.00        0.16327
   8472.00        0.17346
   8473.00        0.18290
   8474.00        0.19151
   8475.00        0.19946
   8476.00        0.20672
   8477.00        0.21339
   8478.00        0.21947
   8479.00        0.22503
   8480.00        0.23006
   8481.00        0.23454
   8482.00        0.23854
   8483.00        0.24208
   8484.00        0.24522
   8485.00        0.24806
   8486.00        0.25067
   8487.00        0.25318
   8488.00        0.25572
   8489.00        0.25834
   8490.00        0.26109
   8491.00        0.26391
   8492.00        0.26674
   8493.00        0.26946
   8494.00        0.27191
   8495.00        0.27389
   8496.00        0.27522
   8497.00        0.27577
   8498.00        0.27540
   8499.00        0.27407
   8500.00        0.27180
   8501.00        0.26865
   8502.00        0.26474
   8503.00        0.26016
   8504.00        0.25512
   8505.00        0.24973
   8506.00        0.24415
   8507.00        0.23857
   8508.00        0.23309
   8509.00        0.22779
   8510.00        0.22281
   8511.00        0.21826
   8512.00        0.21416
   8513.00        0.21054
   8514.00        0.20742
   8515.00        0.20475
   8516.00        0.20247
   8517.00        0.20044
   8518.00        0.19855
   8519.00        0.19663
   8520.00        0.19454
   8521.00        0.19219
   8522.00        0.18948
   8523.00        0.18646
   8524.00        0.18321
   8525.00        0.17991
   8526.00        0.17675
   8527.00        0.17394
   8528.00        0.17166
   8529.00        0.17000
   8530.00        0.16908
   8531.00        0.16882
   8532.00        0.16907
   8533.00        0.16962
   8534.00        0.17017
   8535.00        0.17044
   8536.00        0.17015
   8537.00        0.16910
   8538.00        0.16719
   8539.00        0.16440
   8540.00        0.16083
   8541.00        0.15667
   8542.00        0.15219
   8543.00        0.14776
   8544.00        0.14372
   8545.00        0.14045
   8546.00        0.13812
   8547.00        0.13684
   8548.00        0.13656
   8549.00        0.13706
   8550.00        0.13803
   8551.00        0.13910
   8552.00        0.13988
   8553.00        0.14008
   8554.00        0.13958
   8555.00        0.13840
   8556.00        0.13678
   8557.00        0.13510
   8558.00        0.13383
   8559.00        0.13343
   8560.00        0.13427
   8561.00        0.13653
   8562.00        0.14019
   8563.00        0.14494
   8564.00        0.15035
   8565.00        0.15574
   8566.00        0.16042
   8567.00        0.16368
   8568.00        0.16502
   8569.00        0.16410
   8570.00        0.16084
   8571.00        0.15548
   8572.00        0.14832
   8573.00        0.13996
   8574.00        0.13099
   8575.00        0.12182
   8576.00        0.11293
   8577.00        0.10448
   8578.00        0.09666
   8579.00        0.08928
   8580.00        0.08217
   8581.00        0.07506
   8582.00        0.06770
   8583.00        0.05989
   8584.00        0.05162
   8585.00        0.04287
   8586.00        0.03382
   8587.00        0.02479
   8588.00        0.01604
   8589.00        0.00772
   8590.00        0.00019
   8591.00       -0.00655
   8592.00       -0.01249
   8593.00       -0.01775
   8594.00       -0.02246
   8595.00       -0.02678
   8596.00       -0.03089
   8597.00       -0.03493
   8598.00       -0.03896
   8599.00       -0.04297
   8600.00       -0.04693
   8601.00       -0.05076
   8602.00       -0.05437
   8603.00       -0.05769
   8604.00       -0.06071
   8605.00       -0.06346
   8606.00       -0.06605
   8607.00       -0.06857
   8608.00       -0.07116
   8609.00       -0.07394
   8610.00       -0.07699
   8611.00       -0.08042
   8612.00       -0.08421
   8613.00       -0.08844
   8614.00       -0.09305
   8615.00       -0.09799
   8616.00       -0.10325
   8617.00       -0.10876
   8618.00       -0.11450
   8619.00       -0.12040
   8620.00       -0.12635
   8621.00       -0.13225
   8622.00       -0.13796
   8623.00       -0.14329
   8624.00       -0.14804
   8625.00       -0.15203
   8626.00       -0.15501
   8627.00       -0.15684
   8628.00       -0.15738
   8629.00       -0.15658
   8630.00       -0.15447
   8631.00       -0.15123
   8632.00       -0.14705
   8633.00       -0.14230
   8634.00       -0.13732
   8635.00       -0.13253
   8636.00       -0.12833
   8637.00       -0.12496
   8638.00       -0.12258
   8639.00       -0.12124
   8640.00       -0.12079
   8641.00       -0.12103
   8642.00       -0.12168
   8643.00       -0.12245
   8644.00       -0.12307
   8645.00       -0.12336
   8646.00       -0.12325
   8647.00       -0.12271
   8648.00       -0.12181
   8649.00       -0.12069
   8650.00       -0.11949
   8651.00       -0.11836
   8652.00       -0.11741
   8653.00       -0.11675
   8654.00       -0.11645
   8655.00       -0.11656
   8656.00       -0.11713
   8657.00       -0.11814
   8658.00       -0.11963
   8659.00       -0.12153
   8660.00       -0.12383
   8661.00       -0.12644
   8662.00       -0.12931
   8663.00       -0.13239
   8664.00       -0.13564
   8665.00       -0.13904
   8666.00       -0.14259
   8667.00       -0.14636
   8668.00       -0.15034
   8669.00       -0.15455
   8670.00       -0.15894
   8671.00       -0.16346
   8672.00       -0.16800
   8673.00       -0.17244
   8674.00       -0.17674
   8675.00       -0.18081
   8676.00       -0.18469
   8677.00       -0.18843
   8678.00       -0.19217
   8679.00       -0.19601
   8680.00       -0.20006
   8681.00       -0.20440
   8682.00       -0.20906
   8683.00       -0.21395
   8684.00       -0.21901
   8685.00       -0.22406
   8686.00       -0.22887
   8687.00       -0.23334
   8688.00       -0.23725
   8689.00       -0.24053
   8690.00       -0.24310
   8691.00       -0.24493
   8692.00       -0.24606
   8693.00       -0.24651
   8694.00       -0.24634
   8695.00       -0.24562
   8696.00       -0.24444
   8697.00       -0.24286
   8698.00       -0.24088
   8699.00       -0.23856
   8700.00       -0.23591
   8701.00       -0.23290
   8702.00       -0.22955
   8703.00       -0.22587
   8704.00       -0.22186
   8705.00       -0.21759
   8706.00       -0.21317
   8707.00       -0.20870
   8708.00       -0.20431
   8709.00       -0.20015
   8710.00       -0.19637
   8711.00       -0.19312
   8712.00       -0.19049
   8713.00       -0.18860
   8714.00       -0.18749
   8715.00       -0.18718
   8716.00       -0.18765
   8717.00       -0.18883
   8718.00       -0.19059
   8719.00       -0.19279
   8720.00       -0.19521
   8721.00       -0.19768
   8722.00       -0.20001
   8723.00       -0.20204
   8724.00       -0.20367
   8725.00       -0.20481
   8726.00       -0.20544
   8727.00       -0.20557
   8728.00       -0.20525
   8729.00       -0.20454
   8730.00       -0.20350
   8731.00       -0.20221
   8732.00       -0.20068
   8733.00       -0.19895
   8734.00       -0.19700
   8735.00       -0.19484
   8736.00       -0.19244
   8737.00       -0.18976
   8738.00       -0.18680
   8739.00       -0.18356
   8740.00       -0.18007
   8741.00       -0.17634
   8742.00       -0.17248
   8743.00       -0.16852
   8744.00       -0.16455
   8745.00       -0.16069
   8746.00       -0.15702
   8747.00       -0.15363
   8748.00       -0.15059
   8749.00       -0.14800
   8750.00       -0.14591
   8751.00       -0.14439
   8752.00       -0.14345
   8753.00       -0.14312
   8754.00       -0.14339
   8755.00       -0.14424
   8756.00       -0.14560
   8757.00       -0.14738
   8758.00       -0.14949
   8759.00       -0.15179
   8760.00       -0.15416
   8761.00       -0.15647
   8762.00       -0.15859
   8763.00       -0.16036
   8764.00       -0.16171
   8765.00       -0.16253
   8766.00       -0.16278
   8767.00       -0.16242
   8768.00       -0.16145
   8769.00       -0.15990
   8770.00       -0.15785
   8771.00       -0.15529
   8772.00       -0.15232
   8773.00       -0.14896
   8774.00       -0.14519
   8775.00       -0.14105
   8776.00       -0.13641
   8777.00       -0.13121
   8778.00       -0.12540
   8779.00       -0.11894
   8780.00       -0.11173
   8781.00       -0.10374
   8782.00       -0.09507
   8783.00       -0.08564
   8784.00       -0.07563
   8785.00       -0.06522
   8786.00       -0.05445
   8787.00       -0.04354
   8788.00       -0.03262
   8789.00       -0.02191
   8790.00       -0.01151
   8791.00       -0.00155
   8792.00        0.00789
   8793.00        0.01673
   8794.00        0.02502
   8795.00        0.03269
   8796.00        0.03978
   8797.00        0.04635
   8798.00        0.05243
   8799.00        0.05804
   8800.00        0.06321
   8801.00        0.06791
   8802.00        0.07210
   8803.00        0.07573
   8804.00        0.07867
   8805.00        0.08085
   8806.00        0.08225
   8807.00        0.08281
   8808.00        0.08260
   8809.00        0.08175
   8810.00        0.08044
   8811.00        0.07893
   8812.00        0.07746
   8813.00        0.07631
   8814.00        0.07569
   8815.00        0.07578
   8816.00        0.07662
   8817.00        0.07817
   8818.00        0.08026
   8819.00        0.08268
   8820.00        0.08517
   8821.00        0.08743
   8822.00        0.08921
   8823.00        0.09024
   8824.00        0.09041
   8825.00        0.08960
   8826.00        0.08787
   8827.00        0.08530
   8828.00        0.08204
   8829.00        0.07835
   8830.00        0.07439
   8831.00        0.07037
   8832.00        0.06646
   8833.00        0.06276
   8834.00        0.05930
   8835.00        0.05609
   8836.00        0.05309
   8837.00        0.05028
   8838.00        0.04761
   8839.00        0.04509
   8840.00        0.04278
   8841.00        0.04073
   8842.00        0.03907
   8843.00        0.03791
   8844.00        0.03739
   8845.00        0.03758
   8846.00        0.03853
   8847.00        0.04022
   8848.00        0.04259
   8849.00        0.04551
   8850.00        0.04881
   8851.00        0.05227
   8852.00        0.05566
   8853.00        0.05883
   8854.00        0.06161
   8855.00        0.06389
   8856.00        0.06569
   8857.00        0.06697
   8858.00        0.06779
   8859.00        0.06822
   8860.00        0.06833
   8861.00        0.06817
   8862.00        0.06776
   8863.00        0.06709
   8864.00        0.06614
   8865.00        0.06492
   8866.00        0.06341
   8867.00        0.06164
   8868.00        0.05973
   8869.00        0.05781
   8870.00        0.05610
   8871.00        0.05484
   8872.00        0.05425
   8873.00        0.05460
   8874.00        0.05607
   8875.00        0.05874
   8876.00        0.06264
   8877.00        0.06760
   8878.00        0.07340
   8879.00        0.07965
   8880.00        0.08593
   8881.00        0.09190
   8882.00        0.09714
   8883.00        0.10137
   8884.00        0.10435
   8885.00        0.10609
   8886.00        0.10671
   8887.00        0.10642
   8888.00        0.10553
   8889.00        0.10439
   8890.00        0.10336
   8891.00        0.10273
   8892.00        0.10275
   8893.00        0.10350
   8894.00        0.10499
   8895.00        0.10709
   8896.00        0.10963
   8897.00        0.11238
   8898.00        0.11512
   8899.00        0.11759
   8900.00        0.11963
   8901.00        0.12115
   8902.00        0.12204
   8903.00        0.12234
   8904.00        0.12209
   8905.00        0.12141
   8906.00        0.12041
   8907.00        0.11925
   8908.00        0.11803
   8909.00        0.11684
   8910.00        0.11576
   8911.00        0.11484
   8912.00        0.11407
   8913.00        0.11344
   8914.00        0.11293
   8915.00        0.11248
   8916.00        0.11203
   8917.00        0.11152
   8918.00        0.11086
   8919.00        0.10995
   8920.00        0.10871
   8921.00        0.10705
   8922.00        0.10490
   8923.00        0.10215
   8924.00        0.09881
   8925.00        0.09498
   8926.00        0.09064
   8927.00        0.08591
   8928.00        0.08101
   8929.00        0.07605
   8930.00        0.07122
   8931.00        0.06671
   8932.00        0.06259
   8933.00        0.05894
   8934.00        0.05575
   8935.00        0.05298
   8936.00        0.05060
   8937.00        0.04853
   8938.00        0.04672
   8939.00        0.04512
   8940.00        0.04376
   8941.00        0.04266
   8942.00        0.04189
   8943.00        0.04152
   8944.00        0.04165
   8945.00        0.04233
   8946.00        0.04360
   8947.00        0.04544
   8948.00        0.04780
   8949.00        0.05059
   8950.00        0.05364
   8951.00        0.05679
   8952.00        0.05984
   8953.00        0.06263
   8954.00        0.06504
   8955.00        0.06695
   8956.00        0.06838
   8957.00        0.06935
   8958.00        0.06995
   8959.00        0.07033
   8960.00        0.07063
   8961.00        0.07099
   8962.00        0.07152
   8963.00        0.07227
   8964.00        0.07325
   8965.00        0.07439
   8966.00        0.07559
   8967.00        0.07674
   8968.00        0.07771
   8969.00        0.07842
   8970.00        0.07881
   8971.00        0.07892
   8972.00        0.07880
   8973.00        0.07858
   8974.00        0.07841
   8975.00        0.07843
   8976.00        0.07877
   8977.00        0.07950
   8978.00        0.08065
   8979.00        0.08216
   8980.00        0.08397
   8981.00        0.08593
   8982.00        0.08790
   8983.00        0.08976
   8984.00        0.09140
   8985.00        0.09277
   8986.00        0.09385
   8987.00        0.09466
   8988.00        0.09527
   8989.00        0.09572
   8990.00        0.09609
   8991.00        0.09640
   8992.00        0.09666
   8993.00        0.09682
   8994.00        0.09681
   8995.00        0.09651
   8996.00        0.09585
   8997.00        0.09472
   8998.00        0.09308
   8999.00        0.09095
   9000.00        0.08836
