# Supplementary material for: The near-field tsunami generated by the 15 January 2022 eruption of the Hunga Tonga-Hunga Ha’apai volcano and its impact on Tongatapu, Tonga
Source: Sci Rep. 2022 Sep 7;12:15187. doi: 10.1038/s41598-022-19486-w (PMC9452557; doi:10.1038/s41598-022-19486-w)
Supplement: Supplementary file 5 — Supplementary Information 5. [file 41598_2022_19486_MOESM5_ESM.zip › Output-Point_175R3.txt]

      0.00        0.00000
      1.00        0.00000
      2.00        0.00000
      3.00        0.00000
      4.00        0.00000
      5.00        0.00000
      6.00        0.00000
      7.00        0.00000
      8.00        0.00000
      9.00        0.00000
     10.00        0.00000
     11.00        0.00000
     12.00        0.00000
     13.00        0.00000
     14.00        0.00000
     15.00        0.00000
     16.00        0.00000
     17.00        0.00000
     18.00        0.00000
     19.00        0.00000
     20.00        0.00000
     21.00        0.00000
     22.00        0.00000
     23.00        0.00000
     24.00        0.00000
     25.00        0.00000
     26.00        0.00000
     27.00        0.00000
     28.00        0.00000
     29.00        0.00000
     30.00        0.00000
     31.00        0.00000
     32.00        0.00000
     33.00        0.00000
     34.00        0.00000
     35.00        0.00000
     36.00        0.00000
     37.00        0.00000
     38.00        0.00000
     39.00        0.00000
     40.00        0.00000
     41.00        0.00000
     42.00        0.00000
     43.00        0.00000
     44.00        0.00000
     45.00        0.00000
     46.00        0.00000
     47.00        0.00000
     48.00        0.00000
     49.00        0.00000
     50.00        0.00000
     51.00        0.00000
     52.00        0.00000
     53.00        0.00000
     54.00        0.00000
     55.00        0.00000
     56.00        0.00000
     57.00        0.00000
     58.00        0.00000
     59.00        0.00000
     60.00        0.00000
     61.00        0.00000
     62.00        0.00000
     63.00        0.00000
     64.00        0.00000
     65.00        0.00000
     66.00        0.00000
     67.00        0.00000
     68.00        0.00000
     69.00        0.00000
     70.00        0.00000
     71.00        0.00000
     72.00        0.00000
     73.00        0.00000
     74.00        0.00000
     75.00        0.00000
     76.00        0.00000
     77.00        0.00000
     78.00        0.00000
     79.00        0.00000
     80.00        0.00000
     81.00        0.00000
     82.00        0.00000
     83.00        0.00000
     84.00        0.00000
     85.00        0.00000
     86.00        0.00000
     87.00        0.00000
     88.00        0.00000
     89.00        0.00000
     90.00        0.00000
     91.00        0.00000
     92.00        0.00000
     93.00        0.00000
     94.00        0.00000
     95.00        0.00000
     96.00        0.00000
     97.00        0.00000
     98.00        0.00000
     99.00        0.00000
    100.00        0.00000
    101.00        0.00000
    102.00        0.00000
    103.00        0.00000
    104.00        0.00000
    105.00        0.00000
    106.00        0.00000
    107.00        0.00000
    108.00        0.00000
    109.00        0.00000
    110.00        0.00000
    111.00        0.00000
    112.00        0.00000
    113.00        0.00000
    114.00        0.00000
    115.00        0.00000
    116.00        0.00000
    117.00        0.00000
    118.00        0.00000
    119.00        0.00000
    120.00        0.00000
    121.00        0.00000
    122.00        0.00000
    123.00        0.00000
    124.00        0.00000
    125.00        0.00000
    126.00        0.00000
    127.00        0.00000
    128.00        0.00000
    129.00        0.00000
    130.00        0.00000
    131.00        0.00000
    132.00        0.00000
    133.00        0.00000
    134.00        0.00000
    135.00        0.00000
    136.00        0.00000
    137.00        0.00000
    138.00        0.00000
    139.00        0.00000
    140.00        0.00000
    141.00        0.00000
    142.00        0.00000
    143.00        0.00000
    144.00        0.00000
    145.00        0.00000
    146.00        0.00000
    147.00        0.00000
    148.00        0.00000
    149.00        0.00000
    150.00        0.00000
    151.00        0.00000
    152.00        0.00000
    153.00        0.00000
    154.00        0.00000
    155.00        0.00000
    156.00        0.00000
    157.00        0.00000
    158.00        0.00000
    159.00        0.00000
    160.00        0.00000
    161.00        0.00000
    162.00        0.00000
    163.00        0.00000
    164.00        0.00000
    165.00        0.00000
    166.00        0.00000
    167.00        0.00000
    168.00        0.00000
    169.00        0.00000
    170.00        0.00000
    171.00        0.00000
    172.00        0.00000
    173.00        0.00000
    174.00        0.00000
    175.00        0.00000
    176.00        0.00000
    177.00        0.00000
    178.00        0.00000
    179.00        0.00000
    180.00        0.00000
    181.00        0.00000
    182.00        0.00000
    183.00        0.00000
    184.00        0.00000
    185.00        0.00000
    186.00        0.00000
    187.00        0.00000
    188.00        0.00000
    189.00        0.00000
    190.00        0.00000
    191.00        0.00000
    192.00        0.00000
    193.00        0.00000
    194.00        0.00000
    195.00        0.00000
    196.00        0.00000
    197.00        0.00000
    198.00        0.00000
    199.00        0.00000
    200.00        0.00000
    201.00        0.00000
    202.00        0.00000
    203.00        0.00000
    204.00        0.00000
    205.00        0.00000
    206.00        0.00000
    207.00        0.00000
    208.00        0.00000
    209.00        0.00000
    210.00        0.00000
    211.00        0.00000
    212.00        0.00000
    213.00        0.00000
    214.00        0.00000
    215.00        0.00000
    216.00        0.00000
    217.00        0.00000
    218.00        0.00000
    219.00        0.00000
    220.00        0.00000
    221.00        0.00000
    222.00        0.00000
    223.00        0.00000
    224.00        0.00000
    225.00        0.00000
    226.00        0.00000
    227.00        0.00000
    228.00        0.00000
    229.00        0.00000
    230.00        0.00000
    231.00        0.00000
    232.00        0.00000
    233.00        0.00000
    234.00        0.00000
    235.00        0.00000
    236.00        0.00000
    237.00        0.00000
    238.00        0.00000
    239.00        0.00000
    240.00        0.00000
    241.00        0.00000
    242.00        0.00000
    243.00        0.00000
    244.00        0.00000
    245.00        0.00000
    246.00        0.00000
    247.00        0.00000
    248.00        0.00000
    249.00        0.00000
    250.00        0.00000
    251.00        0.00000
    252.00        0.00000
    253.00        0.00000
    254.00        0.00000
    255.00        0.00000
    256.00        0.00000
    257.00        0.00000
    258.00        0.00000
    259.00        0.00000
    260.00        0.00000
    261.00        0.00000
    262.00        0.00000
    263.00        0.00000
    264.00        0.00000
    265.00        0.00000
    266.00        0.00000
    267.00        0.00000
    268.00        0.00000
    269.00        0.00000
    270.00        0.00000
    271.00        0.00000
    272.00        0.00000
    273.00        0.00000
    274.00        0.00000
    275.00        0.00000
    276.00        0.00000
    277.00        0.00000
    278.00        0.00000
    279.00        0.00000
    280.00        0.00000
    281.00        0.00000
    282.00        0.00000
    283.00        0.00000
    284.00        0.00000
    285.00        0.00000
    286.00        0.00000
    287.00        0.00000
    288.00        0.00000
    289.00        0.00000
    290.00        0.00000
    291.00        0.00000
    292.00        0.00000
    293.00        0.00000
    294.00        0.00000
    295.00        0.00000
    296.00        0.00000
    297.00        0.00000
    298.00        0.00000
    299.00        0.00000
    300.00        0.00000
    301.00        0.00000
    302.00        0.00000
    303.00        0.00000
    304.00        0.00000
    305.00        0.00000
    306.00        0.00000
    307.00        0.00000
    308.00        0.00000
    309.00        0.00000
    310.00        0.00000
    311.00        0.00000
    312.00        0.00000
    313.00        0.00000
    314.00        0.00000
    315.00        0.00000
    316.00        0.00000
    317.00        0.00000
    318.00        0.00000
    319.00        0.00000
    320.00        0.00000
    321.00        0.00000
    322.00        0.00000
    323.00        0.00000
    324.00        0.00000
    325.00        0.00000
    326.00        0.00000
    327.00        0.00000
    328.00        0.00000
    329.00        0.00000
    330.00        0.00000
    331.00        0.00000
    332.00        0.00000
    333.00        0.00000
    334.00        0.00000
    335.00        0.00000
    336.00        0.00000
    337.00        0.00000
    338.00        0.00000
    339.00        0.00000
    340.00        0.00000
    341.00        0.00000
    342.00        0.00000
    343.00        0.00000
    344.00        0.00000
    345.00        0.00000
    346.00        0.00000
    347.00        0.00000
    348.00        0.00000
    349.00        0.00000
    350.00        0.00000
    351.00        0.00000
    352.00        0.00000
    353.00        0.00000
    354.00        0.00000
    355.00        0.00000
    356.00        0.00000
    357.00        0.00000
    358.00        0.00000
    359.00        0.00000
    360.00        0.00000
    361.00        0.00000
    362.00        0.00000
    363.00        0.00000
    364.00        0.00000
    365.00        0.00000
    366.00        0.00000
    367.00        0.00000
    368.00        0.00000
    369.00        0.00000
    370.00        0.00000
    371.00        0.00000
    372.00        0.00000
    373.00        0.00000
    374.00        0.00000
    375.00        0.00000
    376.00        0.00000
    377.00        0.00000
    378.00        0.00000
    379.00        0.00000
    380.00        0.00000
    381.00        0.00000
    382.00        0.00000
    383.00        0.00000
    384.00        0.00000
    385.00        0.00000
    386.00        0.00000
    387.00        0.00000
    388.00        0.00000
    389.00        0.00000
    390.00        0.00000
    391.00        0.00000
    392.00        0.00000
    393.00        0.00000
    394.00        0.00000
    395.00        0.00000
    396.00        0.00000
    397.00        0.00000
    398.00        0.00000
    399.00        0.00000
    400.00        0.00000
    401.00        0.00000
    402.00        0.00000
    403.00        0.00000
    404.00        0.00000
    405.00        0.00000
    406.00        0.00000
    407.00        0.00000
    408.00        0.00000
    409.00        0.00000
    410.00        0.00000
    411.00        0.00000
    412.00        0.00000
    413.00        0.00000
    414.00        0.00000
    415.00        0.00000
    416.00        0.00000
    417.00        0.00000
    418.00        0.00000
    419.00        0.00000
    420.00        0.00000
    421.00        0.00000
    422.00        0.00000
    423.00        0.00000
    424.00        0.00000
    425.00        0.00000
    426.00        0.00000
    427.00        0.00000
    428.00        0.00000
    429.00        0.00000
    430.00        0.00000
    431.00        0.00000
    432.00        0.00000
    433.00        0.00000
    434.00        0.00000
    435.00        0.00000
    436.00        0.00000
    437.00        0.00000
    438.00        0.00000
    439.00        0.00000
    440.00        0.00000
    441.00        0.00000
    442.00        0.00000
    443.00        0.00000
    444.00        0.00000
    445.00        0.00000
    446.00        0.00000
    447.00        0.00000
    448.00        0.00000
    449.00        0.00000
    450.00        0.00000
    451.00        0.00000
    452.00        0.00000
    453.00        0.00000
    454.00        0.00000
    455.00        0.00000
    456.00        0.00000
    457.00        0.00000
    458.00        0.00000
    459.00        0.00000
    460.00        0.00000
    461.00        0.00000
    462.00        0.00000
    463.00        0.00000
    464.00        0.00000
    465.00        0.00000
    466.00        0.00000
    467.00        0.00000
    468.00        0.00000
    469.00        0.00000
    470.00        0.00000
    471.00        0.00000
    472.00        0.00000
    473.00        0.00000
    474.00        0.00000
    475.00        0.00000
    476.00        0.00000
    477.00        0.00000
    478.00        0.00000
    479.00        0.00000
    480.00        0.00000
    481.00        0.00000
    482.00        0.00000
    483.00        0.00000
    484.00        0.00000
    485.00        0.00000
    486.00        0.00000
    487.00        0.00000
    488.00        0.00000
    489.00        0.00000
    490.00        0.00000
    491.00        0.00000
    492.00        0.00000
    493.00        0.00000
    494.00        0.00000
    495.00        0.00000
    496.00        0.00000
    497.00        0.00000
    498.00        0.00000
    499.00        0.00000
    500.00        0.00000
    501.00        0.00000
    502.00        0.00000
    503.00        0.00000
    504.00        0.00000
    505.00        0.00000
    506.00        0.00000
    507.00        0.00000
    508.00        0.00000
    509.00        0.00000
    510.00        0.00000
    511.00        0.00000
    512.00        0.00000
    513.00        0.00000
    514.00        0.00000
    515.00        0.00000
    516.00        0.00000
    517.00        0.00000
    518.00        0.00000
    519.00        0.00000
    520.00        0.00000
    521.00        0.00000
    522.00        0.00000
    523.00        0.00000
    524.00        0.00000
    525.00        0.00000
    526.00        0.00000
    527.00        0.00000
    528.00        0.00000
    529.00        0.00000
    530.00        0.00000
    531.00        0.00000
    532.00        0.00000
    533.00        0.00000
    534.00        0.00000
    535.00        0.00000
    536.00        0.00000
    537.00        0.00000
    538.00        0.00000
    539.00        0.00000
    540.00        0.00000
    541.00        0.00000
    542.00        0.00000
    543.00        0.00000
    544.00        0.00000
    545.00        0.00000
    546.00        0.00000
    547.00        0.00000
    548.00        0.00000
    549.00        0.00000
    550.00        0.00000
    551.00        0.00000
    552.00        0.00000
    553.00        0.00000
    554.00        0.00000
    555.00        0.00000
    556.00        0.00000
    557.00        0.00000
    558.00        0.00000
    559.00        0.00000
    560.00        0.00000
    561.00        0.00000
    562.00        0.00000
    563.00        0.00000
    564.00        0.00000
    565.00        0.00000
    566.00        0.00000
    567.00        0.00000
    568.00        0.00000
    569.00        0.00000
    570.00        0.00000
    571.00        0.00000
    572.00        0.00000
    573.00        0.00000
    574.00        0.00000
    575.00        0.00000
    576.00        0.00000
    577.00        0.00000
    578.00        0.00000
    579.00        0.00000
    580.00        0.00000
    581.00        0.00000
    582.00        0.00000
    583.00        0.00000
    584.00        0.00000
    585.00        0.00000
    586.00        0.00000
    587.00        0.00000
    588.00        0.00000
    589.00        0.00000
    590.00        0.00000
    591.00        0.00000
    592.00        0.00000
    593.00        0.00000
    594.00        0.00000
    595.00        0.00000
    596.00        0.00000
    597.00        0.00000
    598.00        0.00000
    599.00        0.00000
    600.00        0.00000
    601.00        0.00000
    602.00        0.00000
    603.00        0.00000
    604.00        0.00000
    605.00        0.00000
    606.00        0.00000
    607.00        0.00000
    608.00        0.00000
    609.00        0.00000
    610.00        0.00000
    611.00        0.00000
    612.00        0.00000
    613.00        0.00000
    614.00        0.00000
    615.00        0.00000
    616.00        0.00000
    617.00        0.00000
    618.00        0.00000
    619.00        0.00000
    620.00        0.00000
    621.00        0.00000
    622.00        0.00000
    623.00        0.00000
    624.00        0.00000
    625.00        0.00000
    626.00        0.00000
    627.00        0.00000
    628.00        0.00000
    629.00        0.00000
    630.00        0.00000
    631.00        0.00000
    632.00        0.00000
    633.00        0.00000
    634.00        0.00000
    635.00        0.00000
    636.00        0.00000
    637.00        0.00000
    638.00        0.00000
    639.00        0.00000
    640.00        0.00000
    641.00        0.00000
    642.00        0.00000
    643.00        0.00000
    644.00        0.00000
    645.00        0.00000
    646.00        0.00000
    647.00        0.00000
    648.00        0.00000
    649.00        0.00000
    650.00        0.00000
    651.00        0.00000
    652.00        0.00000
    653.00        0.00000
    654.00        0.00000
    655.00        0.00000
    656.00        0.00000
    657.00        0.00000
    658.00        0.00000
    659.00        0.00000
    660.00        0.00000
    661.00        0.00000
    662.00        0.00000
    663.00        0.00000
    664.00        0.00000
    665.00        0.00000
    666.00        0.00000
    667.00        0.00000
    668.00        0.00000
    669.00        0.00000
    670.00        0.00000
    671.00        0.00000
    672.00        0.00000
    673.00        0.00000
    674.00        0.00000
    675.00        0.00000
    676.00        0.00000
    677.00        0.00000
    678.00        0.00000
    679.00        0.00000
    680.00        0.00000
    681.00        0.00000
    682.00        0.00000
    683.00        0.00000
    684.00        0.00000
    685.00        0.00000
    686.00        0.00000
    687.00        0.00000
    688.00        0.00000
    689.00        0.00000
    690.00        0.00000
    691.00        0.00000
    692.00        0.00000
    693.00        0.00000
    694.00        0.00000
    695.00        0.00000
    696.00        0.00000
    697.00        0.00000
    698.00        0.00000
    699.00        0.00000
    700.00        0.00000
    701.00        0.00000
    702.00        0.00000
    703.00        0.00000
    704.00        0.00000
    705.00        0.00000
    706.00        0.00000
    707.00        0.00000
    708.00        0.00000
    709.00        0.00000
    710.00        0.00000
    711.00        0.00000
    712.00        0.00000
    713.00        0.00000
    714.00        0.00000
    715.00        0.00000
    716.00        0.00000
    717.00        0.00000
    718.00        0.00000
    719.00        0.00000
    720.00        0.00000
    721.00        0.00000
    722.00        0.00000
    723.00        0.00000
    724.00        0.00000
    725.00        0.00000
    726.00        0.00000
    727.00        0.00000
    728.00        0.00000
    729.00        0.00000
    730.00        0.00000
    731.00        0.00000
    732.00        0.00000
    733.00        0.00000
    734.00        0.00000
    735.00        0.00000
    736.00        0.00000
    737.00        0.00000
    738.00        0.00000
    739.00        0.00000
    740.00        0.00000
    741.00        0.00000
    742.00        0.00000
    743.00        0.00000
    744.00        0.00000
    745.00        0.00000
    746.00        0.00000
    747.00        0.00000
    748.00        0.00000
    749.00        0.00000
    750.00        0.00000
    751.00        0.00000
    752.00        0.00000
    753.00        0.00000
    754.00        0.00000
    755.00        0.00000
    756.00        0.00000
    757.00        0.00000
    758.00        0.00000
    759.00        0.00000
    760.00        0.00000
    761.00        0.00000
    762.00        0.00000
    763.00        0.00000
    764.00        0.00000
    765.00        0.00000
    766.00        0.00000
    767.00        0.00000
    768.00        0.00000
    769.00        0.00000
    770.00        0.00000
    771.00        0.00000
    772.00        0.00000
    773.00        0.00000
    774.00        0.00000
    775.00        0.00000
    776.00        0.00000
    777.00        0.00000
    778.00        0.00000
    779.00        0.00000
    780.00        0.00000
    781.00        0.00000
    782.00        0.00000
    783.00        0.00000
    784.00        0.00000
    785.00        0.00000
    786.00        0.00000
    787.00        0.00000
    788.00        0.00000
    789.00        0.00000
    790.00        0.00000
    791.00        0.00000
    792.00        0.00000
    793.00        0.00000
    794.00        0.00000
    795.00        0.00000
    796.00        0.00000
    797.00        0.00000
    798.00        0.00000
    799.00        0.00000
    800.00        0.00000
    801.00        0.00000
    802.00        0.00000
    803.00        0.00000
    804.00        0.00000
    805.00        0.00000
    806.00        0.00000
    807.00        0.00000
    808.00        0.00000
    809.00        0.00000
    810.00        0.00000
    811.00        0.00000
    812.00        0.00000
    813.00        0.00000
    814.00        0.00000
    815.00        0.00000
    816.00        0.00000
    817.00        0.00000
    818.00        0.00000
    819.00        0.00000
    820.00        0.00000
    821.00        0.00000
    822.00        0.00000
    823.00        0.00000
    824.00        0.00000
    825.00        0.00000
    826.00        0.00000
    827.00        0.00000
    828.00        0.00000
    829.00        0.00000
    830.00        0.00000
    831.00        0.00000
    832.00        0.00000
    833.00        0.00000
    834.00        0.00000
    835.00        0.00000
    836.00        0.00000
    837.00        0.00000
    838.00        0.00000
    839.00        0.00000
    840.00        0.00000
    841.00        0.00000
    842.00        0.00000
    843.00        0.00000
    844.00        0.00000
    845.00        0.00000
    846.00        0.00000
    847.00        0.00000
    848.00        0.00000
    849.00        0.00000
    850.00        0.00000
    851.00        0.00000
    852.00        0.00000
    853.00        0.00000
    854.00        0.00000
    855.00        0.00000
    856.00        0.00000
    857.00        0.00000
    858.00        0.00000
    859.00        0.00000
    860.00        0.00000
    861.00        0.00000
    862.00        0.00000
    863.00        0.00000
    864.00        0.00000
    865.00        0.00000
    866.00        0.00000
    867.00        0.00000
    868.00        0.00000
    869.00        0.00000
    870.00        0.00000
    871.00        0.00000
    872.00        0.00000
    873.00        0.00000
    874.00        0.00000
    875.00        0.00000
    876.00        0.00000
    877.00        0.00000
    878.00        0.00000
    879.00        0.00000
    880.00        0.00000
    881.00        0.00000
    882.00        0.00000
    883.00        0.00000
    884.00        0.00000
    885.00        0.00000
    886.00        0.00000
    887.00        0.00000
    888.00        0.00000
    889.00        0.00000
    890.00        0.00000
    891.00        0.00000
    892.00        0.00000
    893.00        0.00000
    894.00        0.00000
    895.00        0.00000
    896.00        0.00000
    897.00        0.00000
    898.00        0.00000
    899.00        0.00000
    900.00        0.00000
    901.00        0.00000
    902.00        0.00000
    903.00        0.00000
    904.00        0.00000
    905.00        0.00000
    906.00        0.00000
    907.00        0.00000
    908.00        0.00000
    909.00        0.00000
    910.00        0.00000
    911.00        0.00000
    912.00        0.00000
    913.00        0.00000
    914.00        0.00000
    915.00        0.00000
    916.00        0.00000
    917.00        0.00000
    918.00        0.00000
    919.00        0.00000
    920.00        0.00000
    921.00        0.00000
    922.00        0.00000
    923.00        0.00000
    924.00        0.00000
    925.00        0.00000
    926.00        0.00000
    927.00        0.00000
    928.00        0.00000
    929.00        0.00000
    930.00        0.00000
    931.00        0.00000
    932.00        0.00000
    933.00        0.00000
    934.00        0.00000
    935.00        0.00000
    936.00        0.00000
    937.00        0.00000
    938.00        0.00000
    939.00        0.00000
    940.00        0.00000
    941.00        0.00000
    942.00        0.00000
    943.00        0.00000
    944.00        0.00000
    945.00        0.00000
    946.00        0.00000
    947.00        0.00000
    948.00        0.00000
    949.00        0.00000
    950.00        0.00000
    951.00        0.00000
    952.00        0.00000
    953.00        0.00000
    954.00        0.00000
    955.00        0.00000
    956.00        0.00000
    957.00        0.00000
    958.00        0.00000
    959.00        0.00000
    960.00        0.00000
    961.00        0.00000
    962.00        0.00000
    963.00        0.00000
    964.00        0.00000
    965.00        0.00000
    966.00        0.00000
    967.00        0.00000
    968.00        0.00000
    969.00        0.00000
    970.00        0.00000
    971.00        0.00000
    972.00        0.00000
    973.00        0.00000
    974.00        0.00000
    975.00        0.00000
    976.00        0.00000
    977.00        0.00000
    978.00        0.00000
    979.00        0.00000
    980.00        0.00000
    981.00        0.00000
    982.00        0.00000
    983.00        0.00000
    984.00        0.00000
    985.00        0.00000
    986.00        0.00000
    987.00        0.00000
    988.00        0.00000
    989.00        0.00000
    990.00        0.00000
    991.00        0.00000
    992.00        0.00000
    993.00        0.00000
    994.00        0.00000
    995.00        0.00000
    996.00        0.00000
    997.00        0.00000
    998.00        0.00000
    999.00        0.00000
   1000.00        0.00000
   1001.00        0.00000
   1002.00        0.00000
   1003.00        0.00000
   1004.00        0.00000
   1005.00        0.00000
   1006.00        0.00000
   1007.00        0.00000
   1008.00        0.00000
   1009.00        0.00000
   1010.00        0.00000
   1011.00        0.00000
   1012.00        0.00000
   1013.00        0.00000
   1014.00        0.00000
   1015.00        0.00000
   1016.00        0.00000
   1017.00        0.00000
   1018.00        0.00000
   1019.00        0.00000
   1020.00        0.00000
   1021.00        0.00000
   1022.00        0.00000
   1023.00        0.00000
   1024.00        0.00000
   1025.00        0.00000
   1026.00        0.00000
   1027.00        0.00000
   1028.00        0.00000
   1029.00        0.00000
   1030.00        0.00000
   1031.00        0.00000
   1032.00        0.00000
   1033.00        0.00000
   1034.00        0.00000
   1035.00        0.00000
   1036.00        0.00000
   1037.00        0.00000
   1038.00        0.00000
   1039.00        0.00000
   1040.00        0.00000
   1041.00        0.00000
   1042.00        0.00000
   1043.00        0.00000
   1044.00        0.00000
   1045.00        0.00000
   1046.00        0.00000
   1047.00        0.00000
   1048.00        0.00000
   1049.00        0.00000
   1050.00        0.00000
   1051.00        0.00000
   1052.00        0.00000
   1053.00        0.00000
   1054.00        0.00000
   1055.00        0.00000
   1056.00        0.00000
   1057.00        0.00000
   1058.00        0.00000
   1059.00        0.00000
   1060.00        0.00000
   1061.00        0.00000
   1062.00        0.00000
   1063.00        0.00000
   1064.00        0.00000
   1065.00        0.00000
   1066.00        0.00000
   1067.00        0.00000
   1068.00        0.00000
   1069.00        0.00000
   1070.00        0.00000
   1071.00        0.00000
   1072.00        0.00000
   1073.00        0.00000
   1074.00        0.00000
   1075.00        0.00000
   1076.00        0.00000
   1077.00        0.00000
   1078.00        0.00000
   1079.00        0.00000
   1080.00        0.00000
   1081.00        0.00000
   1082.00        0.00000
   1083.00        0.00000
   1084.00        0.00000
   1085.00        0.00000
   1086.00        0.00000
   1087.00        0.00000
   1088.00        0.00000
   1089.00        0.00000
   1090.00        0.00000
   1091.00        0.00000
   1092.00        0.00000
   1093.00        0.00000
   1094.00        0.00000
   1095.00        0.00000
   1096.00        0.00000
   1097.00        0.00000
   1098.00        0.00000
   1099.00        0.00000
   1100.00        0.00000
   1101.00        0.00000
   1102.00        0.00000
   1103.00        0.00000
   1104.00        0.00000
   1105.00        0.00000
   1106.00        0.00000
   1107.00        0.00000
   1108.00        0.00000
   1109.00        0.00000
   1110.00        0.00000
   1111.00        0.00000
   1112.00        0.00000
   1113.00        0.00000
   1114.00        0.00000
   1115.00        0.00000
   1116.00        0.00000
   1117.00        0.00000
   1118.00        0.00000
   1119.00        0.00000
   1120.00        0.00000
   1121.00        0.00000
   1122.00        0.00000
   1123.00        0.00000
   1124.00        0.00000
   1125.00        0.00000
   1126.00        0.00000
   1127.00        0.00000
   1128.00        0.00000
   1129.00        0.00000
   1130.00        0.00000
   1131.00        0.00000
   1132.00        0.00000
   1133.00        0.00000
   1134.00        0.00000
   1135.00        0.00000
   1136.00        0.00000
   1137.00        0.00000
   1138.00        0.00000
   1139.00        0.00000
   1140.00        0.00000
   1141.00        0.00000
   1142.00        0.00000
   1143.00        0.00000
   1144.00        0.00000
   1145.00        0.00000
   1146.00        0.00000
   1147.00        0.00000
   1148.00        0.00000
   1149.00        0.00000
   1150.00        0.00000
   1151.00        0.00000
   1152.00        0.00000
   1153.00        0.00000
   1154.00        0.00000
   1155.00        0.00000
   1156.00        0.00000
   1157.00        0.00000
   1158.00        0.00000
   1159.00        0.00000
   1160.00        0.00000
   1161.00        0.00000
   1162.00        0.00000
   1163.00        0.00000
   1164.00        0.00000
   1165.00        0.00000
   1166.00        0.00000
   1167.00        0.00000
   1168.00        0.00000
   1169.00        0.00000
   1170.00        0.00000
   1171.00        0.00000
   1172.00        0.00000
   1173.00        0.00000
   1174.00        0.00000
   1175.00        0.00000
   1176.00        0.00000
   1177.00        0.00000
   1178.00        0.00000
   1179.00        0.00000
   1180.00        0.00000
   1181.00        0.00000
   1182.00        0.00000
   1183.00        0.00000
   1184.00        0.00000
   1185.00        0.00000
   1186.00        0.00000
   1187.00        0.00000
   1188.00        0.00000
   1189.00        0.00000
   1190.00        0.00000
   1191.00        0.00000
   1192.00        0.00000
   1193.00        0.00000
   1194.00        0.00000
   1195.00        0.00000
   1196.00        0.00000
   1197.00        0.00000
   1198.00        0.00000
   1199.00        0.00000
   1200.00        0.00000
   1201.00        0.00000
   1202.00        0.00000
   1203.00        0.00000
   1204.00        0.00000
   1205.00        0.00000
   1206.00        0.00000
   1207.00        0.00000
   1208.00        0.00000
   1209.00        0.00000
   1210.00        0.00000
   1211.00        0.00000
   1212.00        0.00000
   1213.00        0.00000
   1214.00        0.00000
   1215.00        0.00000
   1216.00        0.00000
   1217.00        0.00000
   1218.00        0.00000
   1219.00        0.00000
   1220.00        0.00000
   1221.00        0.00000
   1222.00        0.00000
   1223.00        0.00000
   1224.00        0.00000
   1225.00        0.00000
   1226.00        0.00000
   1227.00        0.00000
   1228.00        0.00000
   1229.00        0.00000
   1230.00        0.00000
   1231.00        0.00000
   1232.00        0.00000
   1233.00        0.00000
   1234.00        0.00000
   1235.00        0.00000
   1236.00        0.00000
   1237.00        0.00000
   1238.00        0.00000
   1239.00        0.00000
   1240.00        0.00000
   1241.00        0.00000
   1242.00        0.00000
   1243.00        0.00000
   1244.00        0.00000
   1245.00        0.00000
   1246.00        0.00000
   1247.00        0.00000
   1248.00        0.00000
   1249.00        0.00000
   1250.00        0.00000
   1251.00        0.00000
   1252.00        0.00000
   1253.00        0.00000
   1254.00        0.00000
   1255.00        0.00000
   1256.00        0.00000
   1257.00        0.00000
   1258.00        0.00000
   1259.00        0.00000
   1260.00        0.00000
   1261.00        0.00000
   1262.00        0.00000
   1263.00        0.00000
   1264.00        0.00000
   1265.00        0.00000
   1266.00        0.00000
   1267.00        0.00000
   1268.00        0.00000
   1269.00        0.00000
   1270.00        0.00000
   1271.00        0.00000
   1272.00        0.00000
   1273.00        0.00000
   1274.00        0.00000
   1275.00        0.00000
   1276.00        0.00000
   1277.00        0.00000
   1278.00        0.00000
   1279.00        0.00000
   1280.00        0.00000
   1281.00        0.00000
   1282.00        0.00000
   1283.00        0.00000
   1284.00        0.00000
   1285.00        0.00000
   1286.00        0.00000
   1287.00        0.00000
   1288.00        0.00000
   1289.00        0.00000
   1290.00        0.00000
   1291.00        0.00000
   1292.00        0.00000
   1293.00        0.00000
   1294.00        0.00000
   1295.00        0.00000
   1296.00        0.00000
   1297.00        0.00000
   1298.00        0.00000
   1299.00        0.00000
   1300.00        0.00000
   1301.00        0.00000
   1302.00        0.00000
   1303.00        0.00000
   1304.00        0.00000
   1305.00        0.00000
   1306.00        0.00000
   1307.00        0.00000
   1308.00        0.00000
   1309.00        0.00000
   1310.00        0.00000
   1311.00        0.00000
   1312.00        0.00000
   1313.00        0.00000
   1314.00        0.00000
   1315.00        0.00000
   1316.00        0.00000
   1317.00        0.00000
   1318.00        0.00000
   1319.00        0.00000
   1320.00        0.00000
   1321.00        0.00000
   1322.00        0.00000
   1323.00        0.00000
   1324.00        0.00000
   1325.00        0.00000
   1326.00        0.00000
   1327.00        0.00000
   1328.00        0.00000
   1329.00        0.00000
   1330.00        0.00000
   1331.00        0.00000
   1332.00        0.00000
   1333.00        0.00000
   1334.00        0.00000
   1335.00        0.00000
   1336.00        0.00000
   1337.00        0.00000
   1338.00        0.00000
   1339.00        0.00000
   1340.00        0.00000
   1341.00        0.00000
   1342.00        0.00000
   1343.00        0.00000
   1344.00        0.00000
   1345.00        0.00000
   1346.00        0.00000
   1347.00        0.00000
   1348.00        0.00000
   1349.00        0.00000
   1350.00        0.00000
   1351.00        0.00000
   1352.00        0.00000
   1353.00        0.00000
   1354.00        0.00000
   1355.00        0.00000
   1356.00        0.00000
   1357.00        0.00000
   1358.00        0.00000
   1359.00        0.00000
   1360.00        0.00000
   1361.00        0.00000
   1362.00        0.00000
   1363.00        0.00000
   1364.00        0.00000
   1365.00        0.00000
   1366.00        0.00000
   1367.00        0.00000
   1368.00        0.00000
   1369.00        0.00000
   1370.00        0.00000
   1371.00        0.00000
   1372.00        0.00000
   1373.00        0.00000
   1374.00        0.00000
   1375.00        0.00000
   1376.00        0.00000
   1377.00        0.00000
   1378.00        0.00000
   1379.00        0.00000
   1380.00        0.00000
   1381.00        0.00000
   1382.00        0.00000
   1383.00        0.00000
   1384.00        0.00000
   1385.00        0.00000
   1386.00        0.00000
   1387.00        0.00000
   1388.00        0.00000
   1389.00        0.00000
   1390.00        0.00000
   1391.00        0.00000
   1392.00        0.00000
   1393.00        0.00000
   1394.00        0.00000
   1395.00        0.00000
   1396.00        0.00000
   1397.00        0.00000
   1398.00        0.00000
   1399.00        0.00000
   1400.00        0.00000
   1401.00        0.00000
   1402.00        0.00000
   1403.00        0.00000
   1404.00        0.00000
   1405.00        0.00000
   1406.00        0.00000
   1407.00        0.00000
   1408.00        0.00000
   1409.00        0.00000
   1410.00        0.00000
   1411.00        0.00000
   1412.00        0.00000
   1413.00        0.00000
   1414.00        0.00000
   1415.00        0.00000
   1416.00        0.00000
   1417.00        0.00000
   1418.00        0.00000
   1419.00        0.00000
   1420.00        0.00000
   1421.00        0.00000
   1422.00        0.00000
   1423.00        0.00000
   1424.00        0.00000
   1425.00        0.00000
   1426.00        0.00000
   1427.00        0.00000
   1428.00        0.00000
   1429.00        0.00000
   1430.00        0.00000
   1431.00        0.00000
   1432.00        0.00000
   1433.00        0.00000
   1434.00        0.00000
   1435.00        0.00000
   1436.00        0.00000
   1437.00        0.00000
   1438.00        0.00000
   1439.00        0.00000
   1440.00        0.00000
   1441.00        0.00000
   1442.00        0.00000
   1443.00        0.00000
   1444.00        0.00000
   1445.00        0.00000
   1446.00        0.00000
   1447.00        0.00000
   1448.00        0.00000
   1449.00        0.00000
   1450.00        0.00000
   1451.00        0.00000
   1452.00        0.00000
   1453.00        0.00000
   1454.00        0.00000
   1455.00        0.00000
   1456.00        0.00000
   1457.00        0.00000
   1458.00        0.00000
   1459.00        0.00000
   1460.00        0.00000
   1461.00        0.00000
   1462.00        0.00000
   1463.00        0.00000
   1464.00        0.00000
   1465.00        0.00000
   1466.00        0.00000
   1467.00        0.00000
   1468.00        0.00000
   1469.00        0.00000
   1470.00        0.00000
   1471.00        0.00000
   1472.00        0.00000
   1473.00        0.00000
   1474.00        0.00000
   1475.00        0.00000
   1476.00        0.00000
   1477.00        0.00000
   1478.00        0.00000
   1479.00        0.00000
   1480.00        0.00000
   1481.00        0.00000
   1482.00        0.00000
   1483.00        0.00000
   1484.00        0.00000
   1485.00        0.00000
   1486.00        0.00000
   1487.00        0.00000
   1488.00        0.00000
   1489.00        0.00000
   1490.00        0.00000
   1491.00        0.00000
   1492.00        0.00000
   1493.00        0.00000
   1494.00        0.00000
   1495.00        0.00000
   1496.00        0.00000
   1497.00        0.00000
   1498.00        0.00000
   1499.00        0.00000
   1500.00        0.00000
   1501.00        0.00000
   1502.00        0.00000
   1503.00        0.00000
   1504.00        0.00000
   1505.00        0.00000
   1506.00        0.00000
   1507.00        0.00000
   1508.00        0.00000
   1509.00        0.00000
   1510.00        0.00000
   1511.00        0.00000
   1512.00        0.00000
   1513.00        0.00000
   1514.00        0.00000
   1515.00        0.00000
   1516.00        0.00000
   1517.00        0.00000
   1518.00        0.00000
   1519.00        0.00000
   1520.00        0.00000
   1521.00        0.00000
   1522.00        0.00000
   1523.00        0.00000
   1524.00        0.00000
   1525.00        0.00000
   1526.00        0.00000
   1527.00        0.00000
   1528.00        0.00000
   1529.00        0.00000
   1530.00        0.00000
   1531.00        0.00000
   1532.00        0.00001
   1533.00        0.00003
   1534.00        0.00005
   1535.00        0.00007
   1536.00        0.00010
   1537.00        0.00013
   1538.00        0.00016
   1539.00        0.00019
   1540.00        0.00022
   1541.00        0.00024
   1542.00        0.00025
   1543.00        0.00026
   1544.00        0.00027
   1545.00        0.00028
   1546.00        0.00029
   1547.00        0.00031
   1548.00        0.00034
   1549.00        0.00037
   1550.00        0.00042
   1551.00        0.00048
   1552.00        0.00055
   1553.00        0.00063
   1554.00        0.00073
   1555.00        0.00085
   1556.00        0.00101
   1557.00        0.00121
   1558.00        0.00149
   1559.00        0.00187
   1560.00        0.00240
   1561.00        0.00315
   1562.00        0.00420
   1563.00        0.00567
   1564.00        0.00769
   1565.00        0.01048
   1566.00        0.01423
   1567.00        0.01924
   1568.00        0.02581
   1569.00        0.03427
   1570.00        0.04492
   1571.00        0.05819
   1572.00        0.07431
   1573.00        0.09346
   1574.00        0.11568
   1575.00        0.14074
   1576.00        0.16821
   1577.00        0.19746
   1578.00        0.22755
   1579.00        0.25744
   1580.00        0.28600
   1581.00        0.31222
   1582.00        0.33529
   1583.00        0.35472
   1584.00        0.37052
   1585.00        0.38298
   1586.00        0.39289
   1587.00        0.40114
   1588.00        0.40872
   1589.00        0.41655
   1590.00        0.42534
   1591.00        0.43556
   1592.00        0.44737
   1593.00        0.46066
   1594.00        0.47510
   1595.00        0.49018
   1596.00        0.50537
   1597.00        0.52018
   1598.00        0.53425
   1599.00        0.54745
   1600.00        0.55993
   1601.00        0.57212
   1602.00        0.58468
   1603.00        0.59858
   1604.00        0.61497
   1605.00        0.63478
   1606.00        0.65888
   1607.00        0.68761
   1608.00        0.72092
   1609.00        0.75806
   1610.00        0.79786
   1611.00        0.83890
   1612.00        0.87980
   1613.00        0.91925
   1614.00        0.95632
   1615.00        0.99055
   1616.00        1.02154
   1617.00        1.04929
   1618.00        1.07415
   1619.00        1.09669
   1620.00        1.11767
   1621.00        1.13779
   1622.00        1.15768
   1623.00        1.17770
   1624.00        1.19787
   1625.00        1.21791
   1626.00        1.23727
   1627.00        1.25557
   1628.00        1.27247
   1629.00        1.28801
   1630.00        1.30244
   1631.00        1.31626
   1632.00        1.33015
   1633.00        1.34479
   1634.00        1.36073
   1635.00        1.37816
   1636.00        1.39699
   1637.00        1.41669
   1638.00        1.43647
   1639.00        1.45543
   1640.00        1.47275
   1641.00        1.48784
   1642.00        1.50043
   1643.00        1.51069
   1644.00        1.51910
   1645.00        1.52639
   1646.00        1.53333
   1647.00        1.54057
   1648.00        1.54841
   1649.00        1.55678
   1650.00        1.56514
   1651.00        1.57257
   1652.00        1.57796
   1653.00        1.58021
   1654.00        1.57861
   1655.00        1.57275
   1656.00        1.56295
   1657.00        1.54985
   1658.00        1.53468
   1659.00        1.51864
   1660.00        1.50300
   1661.00        1.48862
   1662.00        1.47603
   1663.00        1.46522
   1664.00        1.45581
   1665.00        1.44718
   1666.00        1.43864
   1667.00        1.42962
   1668.00        1.41980
   1669.00        1.40911
   1670.00        1.39782
   1671.00        1.38636
   1672.00        1.37526
   1673.00        1.36499
   1674.00        1.35580
   1675.00        1.34767
   1676.00        1.34022
   1677.00        1.33275
   1678.00        1.32446
   1679.00        1.31456
   1680.00        1.30272
   1681.00        1.28896
   1682.00        1.27395
   1683.00        1.25858
   1684.00        1.24387
   1685.00        1.23055
   1686.00        1.21901
   1687.00        1.20923
   1688.00        1.20099
   1689.00        1.19380
   1690.00        1.18712
   1691.00        1.18050
   1692.00        1.17361
   1693.00        1.16641
   1694.00        1.15912
   1695.00        1.15217
   1696.00        1.14605
   1697.00        1.14127
   1698.00        1.13811
   1699.00        1.13675
   1700.00        1.13705
   1701.00        1.13875
   1702.00        1.14137
   1703.00        1.14440
   1704.00        1.14734
   1705.00        1.14979
   1706.00        1.15150
   1707.00        1.15243
   1708.00        1.15265
   1709.00        1.15238
   1710.00        1.15127
   1711.00        1.14913
   1712.00        1.14624
   1713.00        1.14316
   1714.00        1.14063
   1715.00        1.13941
   1716.00        1.14006
   1717.00        1.14294
   1718.00        1.14814
   1719.00        1.15546
   1720.00        1.16469
   1721.00        1.17536
   1722.00        1.18708
   1723.00        1.19942
   1724.00        1.21210
   1725.00        1.22486
   1726.00        1.23759
   1727.00        1.25022
   1728.00        1.26276
   1729.00        1.27518
   1730.00        1.28740
   1731.00        1.29924
   1732.00        1.31035
   1733.00        1.32026
   1734.00        1.32829
   1735.00        1.33373
   1736.00        1.33597
   1737.00        1.33432
   1738.00        1.32869
   1739.00        1.31909
   1740.00        1.30622
   1741.00        1.29094
   1742.00        1.27402
   1743.00        1.25596
   1744.00        1.23699
   1745.00        1.21714
   1746.00        1.19627
   1747.00        1.17424
   1748.00        1.15105
   1749.00        1.12684
   1750.00        1.10196
   1751.00        1.07683
   1752.00        1.05184
   1753.00        1.02738
   1754.00        1.00378
   1755.00        0.98118
   1756.00        0.95969
   1757.00        0.93920
   1758.00        0.91967
   1759.00        0.90116
   1760.00        0.88373
   1761.00        0.86755
   1762.00        0.85231
   1763.00        0.83753
   1764.00        0.82253
   1765.00        0.80668
   1766.00        0.78958
   1767.00        0.77111
   1768.00        0.75110
   1769.00        0.72887
   1770.00        0.70439
   1771.00        0.67839
   1772.00        0.65193
   1773.00        0.62633
   1774.00        0.60290
   1775.00        0.58258
   1776.00        0.56601
   1777.00        0.55317
   1778.00        0.54383
   1779.00        0.53728
   1780.00        0.53284
   1781.00        0.52975
   1782.00        0.52748
   1783.00        0.52561
   1784.00        0.52392
   1785.00        0.52229
   1786.00        0.52060
   1787.00        0.51873
   1788.00        0.51650
   1789.00        0.51364
   1790.00        0.50990
   1791.00        0.50502
   1792.00        0.49883
   1793.00        0.49128
   1794.00        0.48249
   1795.00        0.47269
   1796.00        0.46223
   1797.00        0.45153
   1798.00        0.44104
   1799.00        0.43118
   1800.00        0.42231
   1801.00        0.41463
   1802.00        0.40826
   1803.00        0.40315
   1804.00        0.39918
   1805.00        0.39622
   1806.00        0.39413
   1807.00        0.39290
   1808.00        0.39255
   1809.00        0.39323
   1810.00        0.39515
   1811.00        0.39849
   1812.00        0.40341
   1813.00        0.40995
   1814.00        0.41800
   1815.00        0.42728
   1816.00        0.43738
   1817.00        0.44773
   1818.00        0.45771
   1819.00        0.46668
   1820.00        0.47411
   1821.00        0.47951
   1822.00        0.48265
   1823.00        0.48337
   1824.00        0.48175
   1825.00        0.47805
   1826.00        0.47257
   1827.00        0.46577
   1828.00        0.45804
   1829.00        0.44977
   1830.00        0.44125
   1831.00        0.43269
   1832.00        0.42422
   1833.00        0.41593
   1834.00        0.40793
   1835.00        0.40034
   1836.00        0.39339
   1837.00        0.38731
   1838.00        0.38242
   1839.00        0.37899
   1840.00        0.37717
   1841.00        0.37705
   1842.00        0.37847
   1843.00        0.38111
   1844.00        0.38450
   1845.00        0.38815
   1846.00        0.39147
   1847.00        0.39403
   1848.00        0.39561
   1849.00        0.39624
   1850.00        0.39606
   1851.00        0.39538
   1852.00        0.39453
   1853.00        0.39384
   1854.00        0.39357
   1855.00        0.39389
   1856.00        0.39483
   1857.00        0.39632
   1858.00        0.39820
   1859.00        0.40027
   1860.00        0.40226
   1861.00        0.40389
   1862.00        0.40492
   1863.00        0.40518
   1864.00        0.40461
   1865.00        0.40336
   1866.00        0.40166
   1867.00        0.39983
   1868.00        0.39814
   1869.00        0.39688
   1870.00        0.39625
   1871.00        0.39628
   1872.00        0.39688
   1873.00        0.39784
   1874.00        0.39892
   1875.00        0.39985
   1876.00        0.40037
   1877.00        0.40034
   1878.00        0.39964
   1879.00        0.39831
   1880.00        0.39637
   1881.00        0.39393
   1882.00        0.39104
   1883.00        0.38765
   1884.00        0.38362
   1885.00        0.37860
   1886.00        0.37218
   1887.00        0.36392
   1888.00        0.35328
   1889.00        0.34003
   1890.00        0.32411
   1891.00        0.30573
   1892.00        0.28555
   1893.00        0.26431
   1894.00        0.24298
   1895.00        0.22249
   1896.00        0.20372
   1897.00        0.18753
   1898.00        0.17446
   1899.00        0.16493
   1900.00        0.15916
   1901.00        0.15735
   1902.00        0.15961
   1903.00        0.16623
   1904.00        0.17742
   1905.00        0.19322
   1906.00        0.21376
   1907.00        0.23869
   1908.00        0.26755
   1909.00        0.29963
   1910.00        0.33404
   1911.00        0.36975
   1912.00        0.40580
   1913.00        0.44112
   1914.00        0.47489
   1915.00        0.50635
   1916.00        0.53479
   1917.00        0.55964
   1918.00        0.58002
   1919.00        0.59561
   1920.00        0.60589
   1921.00        0.61072
   1922.00        0.61043
   1923.00        0.60519
   1924.00        0.59595
   1925.00        0.58354
   1926.00        0.56913
   1927.00        0.55380
   1928.00        0.53861
   1929.00        0.52446
   1930.00        0.51205
   1931.00        0.50184
   1932.00        0.49419
   1933.00        0.48920
   1934.00        0.48705
   1935.00        0.48768
   1936.00        0.49119
   1937.00        0.49755
   1938.00        0.50671
   1939.00        0.51856
   1940.00        0.53292
   1941.00        0.54942
   1942.00        0.56765
   1943.00        0.58707
   1944.00        0.60703
   1945.00        0.62683
   1946.00        0.64585
   1947.00        0.66348
   1948.00        0.67910
   1949.00        0.69232
   1950.00        0.70294
   1951.00        0.71076
   1952.00        0.71596
   1953.00        0.71872
   1954.00        0.71944
   1955.00        0.71866
   1956.00        0.71681
   1957.00        0.71441
   1958.00        0.71185
   1959.00        0.70942
   1960.00        0.70732
   1961.00        0.70560
   1962.00        0.70427
   1963.00        0.70334
   1964.00        0.70283
   1965.00        0.70278
   1966.00        0.70330
   1967.00        0.70456
   1968.00        0.70669
   1969.00        0.70979
   1970.00        0.71398
   1971.00        0.71926
   1972.00        0.72556
   1973.00        0.73275
   1974.00        0.74061
   1975.00        0.74890
   1976.00        0.75730
   1977.00        0.76549
   1978.00        0.77315
   1979.00        0.78001
   1980.00        0.78587
   1981.00        0.79066
   1982.00        0.79443
   1983.00        0.79724
   1984.00        0.79930
   1985.00        0.80080
   1986.00        0.80189
   1987.00        0.80272
   1988.00        0.80334
   1989.00        0.80380
   1990.00        0.80409
   1991.00        0.80422
   1992.00        0.80422
   1993.00        0.80411
   1994.00        0.80395
   1995.00        0.80382
   1996.00        0.80376
   1997.00        0.80381
   1998.00        0.80399
   1999.00        0.80426
   2000.00        0.80456
   2001.00        0.80479
   2002.00        0.80484
   2003.00        0.80458
   2004.00        0.80394
   2005.00        0.80286
   2006.00        0.80136
   2007.00        0.79953
   2008.00        0.79751
   2009.00        0.79548
   2010.00        0.79364
   2011.00        0.79217
   2012.00        0.79118
   2013.00        0.79073
   2014.00        0.79076
   2015.00        0.79116
   2016.00        0.79171
   2017.00        0.79217
   2018.00        0.79228
   2019.00        0.79181
   2020.00        0.79054
   2021.00        0.78835
   2022.00        0.78516
   2023.00        0.78090
   2024.00        0.77563
   2025.00        0.76935
   2026.00        0.76210
   2027.00        0.75394
   2028.00        0.74485
   2029.00        0.73485
   2030.00        0.72387
   2031.00        0.71191
   2032.00        0.69891
   2033.00        0.68488
   2034.00        0.66989
   2035.00        0.65401
   2036.00        0.63745
   2037.00        0.62040
   2038.00        0.60311
   2039.00        0.58580
   2040.00        0.56876
   2041.00        0.55218
   2042.00        0.53619
   2043.00        0.52091
   2044.00        0.50637
   2045.00        0.49250
   2046.00        0.47912
   2047.00        0.46603
   2048.00        0.45297
   2049.00        0.43975
   2050.00        0.42615
   2051.00        0.41207
   2052.00        0.39746
   2053.00        0.38233
   2054.00        0.36676
   2055.00        0.35084
   2056.00        0.33468
   2057.00        0.31837
   2058.00        0.30192
   2059.00        0.28531
   2060.00        0.26848
   2061.00        0.25129
   2062.00        0.23368
   2063.00        0.21560
   2064.00        0.19712
   2065.00        0.17841
   2066.00        0.15982
   2067.00        0.14176
   2068.00        0.12468
   2069.00        0.10890
   2070.00        0.09469
   2071.00        0.08233
   2072.00        0.07188
   2073.00        0.06327
   2074.00        0.05630
   2075.00        0.05064
   2076.00        0.04594
   2077.00        0.04184
   2078.00        0.03809
   2079.00        0.03452
   2080.00        0.03113
   2081.00        0.02800
   2082.00        0.02526
   2083.00        0.02302
   2084.00        0.02128
   2085.00        0.01994
   2086.00        0.01877
   2087.00        0.01745
   2088.00        0.01565
   2089.00        0.01311
   2090.00        0.00971
   2091.00        0.00550
   2092.00        0.00069
   2093.00       -0.00436
   2094.00       -0.00923
   2095.00       -0.01350
   2096.00       -0.01686
   2097.00       -0.01910
   2098.00       -0.02033
   2099.00       -0.02082
   2100.00       -0.02112
   2101.00       -0.02173
   2102.00       -0.02308
   2103.00       -0.02550
   2104.00       -0.02916
   2105.00       -0.03406
   2106.00       -0.04005
   2107.00       -0.04685
   2108.00       -0.05408
   2109.00       -0.06133
   2110.00       -0.06819
   2111.00       -0.07437
   2112.00       -0.07964
   2113.00       -0.08401
   2114.00       -0.08763
   2115.00       -0.09088
   2116.00       -0.09419
   2117.00       -0.09802
   2118.00       -0.10273
   2119.00       -0.10844
   2120.00       -0.11509
   2121.00       -0.12237
   2122.00       -0.12982
   2123.00       -0.13698
   2124.00       -0.14342
   2125.00       -0.14883
   2126.00       -0.15314
   2127.00       -0.15639
   2128.00       -0.15875
   2129.00       -0.16049
   2130.00       -0.16188
   2131.00       -0.16318
   2132.00       -0.16461
   2133.00       -0.16633
   2134.00       -0.16844
   2135.00       -0.17103
   2136.00       -0.17413
   2137.00       -0.17772
   2138.00       -0.18172
   2139.00       -0.18599
   2140.00       -0.19034
   2141.00       -0.19460
   2142.00       -0.19860
   2143.00       -0.20221
   2144.00       -0.20544
   2145.00       -0.20837
   2146.00       -0.21117
   2147.00       -0.21410
   2148.00       -0.21740
   2149.00       -0.22132
   2150.00       -0.22600
   2151.00       -0.23148
   2152.00       -0.23769
   2153.00       -0.24445
   2154.00       -0.25157
   2155.00       -0.25884
   2156.00       -0.26606
   2157.00       -0.27315
   2158.00       -0.28007
   2159.00       -0.28689
   2160.00       -0.29371
   2161.00       -0.30065
   2162.00       -0.30790
   2163.00       -0.31554
   2164.00       -0.32361
   2165.00       -0.33206
   2166.00       -0.34070
   2167.00       -0.34930
   2168.00       -0.35757
   2169.00       -0.36522
   2170.00       -0.37203
   2171.00       -0.37784
   2172.00       -0.38259
   2173.00       -0.38624
   2174.00       -0.38884
   2175.00       -0.39048
   2176.00       -0.39128
   2177.00       -0.39136
   2178.00       -0.39084
   2179.00       -0.38975
   2180.00       -0.38811
   2181.00       -0.38589
   2182.00       -0.38301
   2183.00       -0.37937
   2184.00       -0.37485
   2185.00       -0.36936
   2186.00       -0.36281
   2187.00       -0.35515
   2188.00       -0.34645
   2189.00       -0.33683
   2190.00       -0.32652
   2191.00       -0.31577
   2192.00       -0.30499
   2193.00       -0.29458
   2194.00       -0.28497
   2195.00       -0.27655
   2196.00       -0.26964
   2197.00       -0.26435
   2198.00       -0.26082
   2199.00       -0.25891
   2200.00       -0.25840
   2201.00       -0.25897
   2202.00       -0.26023
   2203.00       -0.26177
   2204.00       -0.26321
   2205.00       -0.26413
   2206.00       -0.26419
   2207.00       -0.26306
   2208.00       -0.26051
   2209.00       -0.25620
   2210.00       -0.25002
   2211.00       -0.24180
   2212.00       -0.23150
   2213.00       -0.21921
   2214.00       -0.20509
   2215.00       -0.18953
   2216.00       -0.17289
   2217.00       -0.15570
   2218.00       -0.13848
   2219.00       -0.12172
   2220.00       -0.10584
   2221.00       -0.09105
   2222.00       -0.07753
   2223.00       -0.06527
   2224.00       -0.05416
   2225.00       -0.04413
   2226.00       -0.03510
   2227.00       -0.02711
   2228.00       -0.02025
   2229.00       -0.01467
   2230.00       -0.01061
   2231.00       -0.00821
   2232.00       -0.00765
   2233.00       -0.00887
   2234.00       -0.01182
   2235.00       -0.01628
   2236.00       -0.02192
   2237.00       -0.02838
   2238.00       -0.03531
   2239.00       -0.04236
   2240.00       -0.04921
   2241.00       -0.05566
   2242.00       -0.06153
   2243.00       -0.06679
   2244.00       -0.07136
   2245.00       -0.07525
   2246.00       -0.07847
   2247.00       -0.08102
   2248.00       -0.08295
   2249.00       -0.08423
   2250.00       -0.08490
   2251.00       -0.08502
   2252.00       -0.08466
   2253.00       -0.08393
   2254.00       -0.08292
   2255.00       -0.08169
   2256.00       -0.08037
   2257.00       -0.07910
   2258.00       -0.07804
   2259.00       -0.07734
   2260.00       -0.07714
   2261.00       -0.07755
   2262.00       -0.07863
   2263.00       -0.08040
   2264.00       -0.08283
   2265.00       -0.08582
   2266.00       -0.08921
   2267.00       -0.09286
   2268.00       -0.09657
   2269.00       -0.10018
   2270.00       -0.10352
   2271.00       -0.10644
   2272.00       -0.10887
   2273.00       -0.11073
   2274.00       -0.11199
   2275.00       -0.11264
   2276.00       -0.11268
   2277.00       -0.11208
   2278.00       -0.11082
   2279.00       -0.10882
   2280.00       -0.10602
   2281.00       -0.10226
   2282.00       -0.09745
   2283.00       -0.09150
   2284.00       -0.08442
   2285.00       -0.07627
   2286.00       -0.06722
   2287.00       -0.05754
   2288.00       -0.04757
   2289.00       -0.03771
   2290.00       -0.02838
   2291.00       -0.02001
   2292.00       -0.01302
   2293.00       -0.00771
   2294.00       -0.00441
   2295.00       -0.00317
   2296.00       -0.00398
   2297.00       -0.00674
   2298.00       -0.01116
   2299.00       -0.01686
   2300.00       -0.02353
   2301.00       -0.03072
   2302.00       -0.03806
   2303.00       -0.04521
   2304.00       -0.05191
   2305.00       -0.05790
   2306.00       -0.06304
   2307.00       -0.06721
   2308.00       -0.07029
   2309.00       -0.07224
   2310.00       -0.07300
   2311.00       -0.07257
   2312.00       -0.07094
   2313.00       -0.06809
   2314.00       -0.06407
   2315.00       -0.05895
   2316.00       -0.05287
   2317.00       -0.04607
   2318.00       -0.03887
   2319.00       -0.03166
   2320.00       -0.02488
   2321.00       -0.01895
   2322.00       -0.01430
   2323.00       -0.01123
   2324.00       -0.01005
   2325.00       -0.01086
   2326.00       -0.01368
   2327.00       -0.01842
   2328.00       -0.02486
   2329.00       -0.03283
   2330.00       -0.04203
   2331.00       -0.05223
   2332.00       -0.06315
   2333.00       -0.07450
   2334.00       -0.08605
   2335.00       -0.09755
   2336.00       -0.10882
   2337.00       -0.11962
   2338.00       -0.12977
   2339.00       -0.13911
   2340.00       -0.14749
   2341.00       -0.15485
   2342.00       -0.16111
   2343.00       -0.16628
   2344.00       -0.17039
   2345.00       -0.17354
   2346.00       -0.17581
   2347.00       -0.17735
   2348.00       -0.17828
   2349.00       -0.17875
   2350.00       -0.17886
   2351.00       -0.17874
   2352.00       -0.17847
   2353.00       -0.17813
   2354.00       -0.17776
   2355.00       -0.17738
   2356.00       -0.17699
   2357.00       -0.17656
   2358.00       -0.17604
   2359.00       -0.17535
   2360.00       -0.17446
   2361.00       -0.17339
   2362.00       -0.17223
   2363.00       -0.17113
   2364.00       -0.17030
   2365.00       -0.17001
   2366.00       -0.17057
   2367.00       -0.17228
   2368.00       -0.17542
   2369.00       -0.18027
   2370.00       -0.18691
   2371.00       -0.19545
   2372.00       -0.20578
   2373.00       -0.21764
   2374.00       -0.23075
   2375.00       -0.24465
   2376.00       -0.25895
   2377.00       -0.27316
   2378.00       -0.28683
   2379.00       -0.29961
   2380.00       -0.31127
   2381.00       -0.32168
   2382.00       -0.33082
   2383.00       -0.33878
   2384.00       -0.34571
   2385.00       -0.35179
   2386.00       -0.35725
   2387.00       -0.36227
   2388.00       -0.36705
   2389.00       -0.37176
   2390.00       -0.37655
   2391.00       -0.38156
   2392.00       -0.38689
   2393.00       -0.39265
   2394.00       -0.39889
   2395.00       -0.40564
   2396.00       -0.41287
   2397.00       -0.42051
   2398.00       -0.42849
   2399.00       -0.43663
   2400.00       -0.44444
   2401.00       -0.45179
   2402.00       -0.45880
   2403.00       -0.46576
   2404.00       -0.47279
   2405.00       -0.48004
   2406.00       -0.48769
   2407.00       -0.49589
   2408.00       -0.50469
   2409.00       -0.51399
   2410.00       -0.52355
   2411.00       -0.53299
   2412.00       -0.54190
   2413.00       -0.54979
   2414.00       -0.55629
   2415.00       -0.56100
   2416.00       -0.56375
   2417.00       -0.56443
   2418.00       -0.56314
   2419.00       -0.56010
   2420.00       -0.55574
   2421.00       -0.55058
   2422.00       -0.54526
   2423.00       -0.54045
   2424.00       -0.53672
   2425.00       -0.53459
   2426.00       -0.53434
   2427.00       -0.53612
   2428.00       -0.53977
   2429.00       -0.54507
   2430.00       -0.55156
   2431.00       -0.55879
   2432.00       -0.56625
   2433.00       -0.57351
   2434.00       -0.58025
   2435.00       -0.58620
   2436.00       -0.59124
   2437.00       -0.59533
   2438.00       -0.59851
   2439.00       -0.60081
   2440.00       -0.60237
   2441.00       -0.60328
   2442.00       -0.60364
   2443.00       -0.60354
   2444.00       -0.60304
   2445.00       -0.60221
   2446.00       -0.60108
   2447.00       -0.59968
   2448.00       -0.59804
   2449.00       -0.59618
   2450.00       -0.59412
   2451.00       -0.59186
   2452.00       -0.58937
   2453.00       -0.58661
   2454.00       -0.58349
   2455.00       -0.57994
   2456.00       -0.57589
   2457.00       -0.57134
   2458.00       -0.56632
   2459.00       -0.56068
   2460.00       -0.55280
   2461.00       -0.54536
   2462.00       -0.53891
   2463.00       -0.53388
   2464.00       -0.53039
   2465.00       -0.52849
   2466.00       -0.52795
   2467.00       -0.52847
   2468.00       -0.52972
   2469.00       -0.53136
   2470.00       -0.53315
   2471.00       -0.53490
   2472.00       -0.53653
   2473.00       -0.53798
   2474.00       -0.53923
   2475.00       -0.54023
   2476.00       -0.54096
   2477.00       -0.54140
   2478.00       -0.54156
   2479.00       -0.54146
   2480.00       -0.54117
   2481.00       -0.54076
   2482.00       -0.54028
   2483.00       -0.53971
   2484.00       -0.53895
   2485.00       -0.53781
   2486.00       -0.53603
   2487.00       -0.53329
   2488.00       -0.52931
   2489.00       -0.52395
   2490.00       -0.51712
   2491.00       -0.50896
   2492.00       -0.49969
   2493.00       -0.48976
   2494.00       -0.47958
   2495.00       -0.46964
   2496.00       -0.46034
   2497.00       -0.45210
   2498.00       -0.44509
   2499.00       -0.43934
   2500.00       -0.43464
   2501.00       -0.43070
   2502.00       -0.42714
   2503.00       -0.42366
   2504.00       -0.42003
   2505.00       -0.41617
   2506.00       -0.41212
   2507.00       -0.40804
   2508.00       -0.40410
   2509.00       -0.40045
   2510.00       -0.39718
   2511.00       -0.39431
   2512.00       -0.39173
   2513.00       -0.38930
   2514.00       -0.38679
   2515.00       -0.38399
   2516.00       -0.38077
   2517.00       -0.37708
   2518.00       -0.37303
   2519.00       -0.36881
   2520.00       -0.36474
   2521.00       -0.36116
   2522.00       -0.35837
   2523.00       -0.35660
   2524.00       -0.35590
   2525.00       -0.35619
   2526.00       -0.35717
   2527.00       -0.35847
   2528.00       -0.35963
   2529.00       -0.36017
   2530.00       -0.35971
   2531.00       -0.35792
   2532.00       -0.35469
   2533.00       -0.35002
   2534.00       -0.34409
   2535.00       -0.33723
   2536.00       -0.32981
   2537.00       -0.32226
   2538.00       -0.31500
   2539.00       -0.30840
   2540.00       -0.30280
   2541.00       -0.29843
   2542.00       -0.29544
   2543.00       -0.29386
   2544.00       -0.29367
   2545.00       -0.29477
   2546.00       -0.29700
   2547.00       -0.30015
   2548.00       -0.30404
   2549.00       -0.30847
   2550.00       -0.31334
   2551.00       -0.31857
   2552.00       -0.32410
   2553.00       -0.32995
   2554.00       -0.33611
   2555.00       -0.34266
   2556.00       -0.34961
   2557.00       -0.35694
   2558.00       -0.36457
   2559.00       -0.37234
   2560.00       -0.38002
   2561.00       -0.38732
   2562.00       -0.39394
   2563.00       -0.39921
   2564.00       -0.40210
   2565.00       -0.40253
   2566.00       -0.40089
   2567.00       -0.39767
   2568.00       -0.39343
   2569.00       -0.38875
   2570.00       -0.38410
   2571.00       -0.37994
   2572.00       -0.37663
   2573.00       -0.37442
   2574.00       -0.37355
   2575.00       -0.37406
   2576.00       -0.37593
   2577.00       -0.37901
   2578.00       -0.38306
   2579.00       -0.38775
   2580.00       -0.39277
   2581.00       -0.39777
   2582.00       -0.40245
   2583.00       -0.40655
   2584.00       -0.40993
   2585.00       -0.41250
   2586.00       -0.41423
   2587.00       -0.41523
   2588.00       -0.41562
   2589.00       -0.41558
   2590.00       -0.41531
   2591.00       -0.41500
   2592.00       -0.41478
   2593.00       -0.41476
   2594.00       -0.41496
   2595.00       -0.41537
   2596.00       -0.41593
   2597.00       -0.41654
   2598.00       -0.41710
   2599.00       -0.41750
   2600.00       -0.41764
   2601.00       -0.41746
   2602.00       -0.41688
   2603.00       -0.41593
   2604.00       -0.41459
   2605.00       -0.41295
   2606.00       -0.41106
   2607.00       -0.40903
   2608.00       -0.40696
   2609.00       -0.40495
   2610.00       -0.40308
   2611.00       -0.40140
   2612.00       -0.39994
   2613.00       -0.39866
   2614.00       -0.39748
   2615.00       -0.39628
   2616.00       -0.39489
   2617.00       -0.39312
   2618.00       -0.39076
   2619.00       -0.38767
   2620.00       -0.38362
   2621.00       -0.37859
   2622.00       -0.37251
   2623.00       -0.36544
   2624.00       -0.35750
   2625.00       -0.34892
   2626.00       -0.34044
   2627.00       -0.33372
   2628.00       -0.32867
   2629.00       -0.32482
   2630.00       -0.32155
   2631.00       -0.31833
   2632.00       -0.31475
   2633.00       -0.31060
   2634.00       -0.30577
   2635.00       -0.30026
   2636.00       -0.29408
   2637.00       -0.28728
   2638.00       -0.27996
   2639.00       -0.27225
   2640.00       -0.26436
   2641.00       -0.25654
   2642.00       -0.24904
   2643.00       -0.24211
   2644.00       -0.23604
   2645.00       -0.23107
   2646.00       -0.22734
   2647.00       -0.22502
   2648.00       -0.22404
   2649.00       -0.22427
   2650.00       -0.22537
   2651.00       -0.22697
   2652.00       -0.22861
   2653.00       -0.22985
   2654.00       -0.23030
   2655.00       -0.22972
   2656.00       -0.22800
   2657.00       -0.22519
   2658.00       -0.22147
   2659.00       -0.21708
   2660.00       -0.21227
   2661.00       -0.20725
   2662.00       -0.20216
   2663.00       -0.19706
   2664.00       -0.19195
   2665.00       -0.18675
   2666.00       -0.18140
   2667.00       -0.17586
   2668.00       -0.17015
   2669.00       -0.16434
   2670.00       -0.15864
   2671.00       -0.15331
   2672.00       -0.14866
   2673.00       -0.14505
   2674.00       -0.14270
   2675.00       -0.14184
   2676.00       -0.14255
   2677.00       -0.14488
   2678.00       -0.14871
   2679.00       -0.15391
   2680.00       -0.16030
   2681.00       -0.16768
   2682.00       -0.17582
   2683.00       -0.18457
   2684.00       -0.19377
   2685.00       -0.20329
   2686.00       -0.21308
   2687.00       -0.22307
   2688.00       -0.23318
   2689.00       -0.24337
   2690.00       -0.25358
   2691.00       -0.26374
   2692.00       -0.27370
   2693.00       -0.28333
   2694.00       -0.29239
   2695.00       -0.30067
   2696.00       -0.30793
   2697.00       -0.31396
   2698.00       -0.31855
   2699.00       -0.32161
   2700.00       -0.32306
   2701.00       -0.32302
   2702.00       -0.32159
   2703.00       -0.31907
   2704.00       -0.31571
   2705.00       -0.31187
   2706.00       -0.30786
   2707.00       -0.30397
   2708.00       -0.30044
   2709.00       -0.29744
   2710.00       -0.29511
   2711.00       -0.29347
   2712.00       -0.29247
   2713.00       -0.29197
   2714.00       -0.29180
   2715.00       -0.29171
   2716.00       -0.29143
   2717.00       -0.29072
   2718.00       -0.28931
   2719.00       -0.28705
   2720.00       -0.28378
   2721.00       -0.27952
   2722.00       -0.27432
   2723.00       -0.26833
   2724.00       -0.26179
   2725.00       -0.25495
   2726.00       -0.24812
   2727.00       -0.24160
   2728.00       -0.23562
   2729.00       -0.23037
   2730.00       -0.22596
   2731.00       -0.22237
   2732.00       -0.21946
   2733.00       -0.21701
   2734.00       -0.21470
   2735.00       -0.21218
   2736.00       -0.20908
   2737.00       -0.20506
   2738.00       -0.19989
   2739.00       -0.19335
   2740.00       -0.18542
   2741.00       -0.17614
   2742.00       -0.16566
   2743.00       -0.15429
   2744.00       -0.14230
   2745.00       -0.13007
   2746.00       -0.11787
   2747.00       -0.10604
   2748.00       -0.09481
   2749.00       -0.08432
   2750.00       -0.07463
   2751.00       -0.06567
   2752.00       -0.05732
   2753.00       -0.04942
   2754.00       -0.04182
   2755.00       -0.03438
   2756.00       -0.02701
   2757.00       -0.01967
   2758.00       -0.01238
   2759.00       -0.00521
   2760.00        0.00171
   2761.00        0.00823
   2762.00        0.01421
   2763.00        0.01955
   2764.00        0.02418
   2765.00        0.02809
   2766.00        0.03129
   2767.00        0.03383
   2768.00        0.03575
   2769.00        0.03709
   2770.00        0.03792
   2771.00        0.03825
   2772.00        0.03811
   2773.00        0.03753
   2774.00        0.03654
   2775.00        0.03517
   2776.00        0.03347
   2777.00        0.03153
   2778.00        0.02939
   2779.00        0.02716
   2780.00        0.02490
   2781.00        0.02268
   2782.00        0.02055
   2783.00        0.01853
   2784.00        0.01659
   2785.00        0.01468
   2786.00        0.01271
   2787.00        0.01060
   2788.00        0.00829
   2789.00        0.00574
   2790.00        0.00298
   2791.00        0.00009
   2792.00       -0.00277
   2793.00       -0.00539
   2794.00       -0.00750
   2795.00       -0.00886
   2796.00       -0.00922
   2797.00       -0.00847
   2798.00       -0.00650
   2799.00       -0.00342
   2800.00        0.00066
   2801.00        0.00543
   2802.00        0.01059
   2803.00        0.01578
   2804.00        0.02067
   2805.00        0.02497
   2806.00        0.02849
   2807.00        0.03112
   2808.00        0.03286
   2809.00        0.03380
   2810.00        0.03408
   2811.00        0.03388
   2812.00        0.03334
   2813.00        0.03261
   2814.00        0.03177
   2815.00        0.03084
   2816.00        0.02985
   2817.00        0.02878
   2818.00        0.02763
   2819.00        0.02639
   2820.00        0.02512
   2821.00        0.02387
   2822.00        0.02273
   2823.00        0.02182
   2824.00        0.02125
   2825.00        0.02115
   2826.00        0.02162
   2827.00        0.02273
   2828.00        0.02450
   2829.00        0.02697
   2830.00        0.03007
   2831.00        0.03377
   2832.00        0.03801
   2833.00        0.04273
   2834.00        0.04787
   2835.00        0.05332
   2836.00        0.05900
   2837.00        0.06480
   2838.00        0.07060
   2839.00        0.07626
   2840.00        0.08168
   2841.00        0.08674
   2842.00        0.09135
   2843.00        0.09545
   2844.00        0.09897
   2845.00        0.10191
   2846.00        0.10428
   2847.00        0.10614
   2848.00        0.10754
   2849.00        0.10860
   2850.00        0.10942
   2851.00        0.11011
   2852.00        0.11081
   2853.00        0.11158
   2854.00        0.11251
   2855.00        0.11361
   2856.00        0.11487
   2857.00        0.11624
   2858.00        0.11767
   2859.00        0.11909
   2860.00        0.12044
   2861.00        0.12169
   2862.00        0.12279
   2863.00        0.12376
   2864.00        0.12459
   2865.00        0.12532
   2866.00        0.12597
   2867.00        0.12658
   2868.00        0.12717
   2869.00        0.12777
   2870.00        0.12837
   2871.00        0.12898
   2872.00        0.12957
   2873.00        0.13016
   2874.00        0.13076
   2875.00        0.13142
   2876.00        0.13222
   2877.00        0.13329
   2878.00        0.13474
   2879.00        0.13673
   2880.00        0.13941
   2881.00        0.14291
   2882.00        0.14735
   2883.00        0.15276
   2884.00        0.15920
   2885.00        0.16659
   2886.00        0.17488
   2887.00        0.18393
   2888.00        0.19361
   2889.00        0.20373
   2890.00        0.21418
   2891.00        0.22476
   2892.00        0.23535
   2893.00        0.24576
   2894.00        0.25587
   2895.00        0.26546
   2896.00        0.27434
   2897.00        0.28227
   2898.00        0.28902
   2899.00        0.29437
   2900.00        0.29813
   2901.00        0.30006
   2902.00        0.30005
   2903.00        0.29800
   2904.00        0.29386
   2905.00        0.28773
   2906.00        0.27971
   2907.00        0.27004
   2908.00        0.25900
   2909.00        0.24699
   2910.00        0.23438
   2911.00        0.22157
   2912.00        0.20892
   2913.00        0.19677
   2914.00        0.18542
   2915.00        0.17507
   2916.00        0.16584
   2917.00        0.15777
   2918.00        0.15088
   2919.00        0.14516
   2920.00        0.14061
   2921.00        0.13724
   2922.00        0.13506
   2923.00        0.13416
   2924.00        0.13460
   2925.00        0.13644
   2926.00        0.13962
   2927.00        0.14405
   2928.00        0.14948
   2929.00        0.15553
   2930.00        0.16166
   2931.00        0.16727
   2932.00        0.17172
   2933.00        0.17443
   2934.00        0.17485
   2935.00        0.17276
   2936.00        0.16802
   2937.00        0.16084
   2938.00        0.15148
   2939.00        0.14049
   2940.00        0.12839
   2941.00        0.11576
   2942.00        0.10318
   2943.00        0.09108
   2944.00        0.07976
   2945.00        0.06937
   2946.00        0.05993
   2947.00        0.05128
   2948.00        0.04330
   2949.00        0.03577
   2950.00        0.02851
   2951.00        0.02143
   2952.00        0.01453
   2953.00        0.00788
   2954.00        0.00168
   2955.00       -0.00385
   2956.00       -0.00852
   2957.00       -0.01211
   2958.00       -0.01455
   2959.00       -0.01579
   2960.00       -0.01594
   2961.00       -0.01517
   2962.00       -0.01373
   2963.00       -0.01190
   2964.00       -0.00996
   2965.00       -0.00816
   2966.00       -0.00670
   2967.00       -0.00569
   2968.00       -0.00518
   2969.00       -0.00513
   2970.00       -0.00546
   2971.00       -0.00606
   2972.00       -0.00682
   2973.00       -0.00769
   2974.00       -0.00864
   2975.00       -0.00972
   2976.00       -0.01097
   2977.00       -0.01248
   2978.00       -0.01426
   2979.00       -0.01632
   2980.00       -0.01857
   2981.00       -0.02086
   2982.00       -0.02300
   2983.00       -0.02478
   2984.00       -0.02599
   2985.00       -0.02645
   2986.00       -0.02610
   2987.00       -0.02489
   2988.00       -0.02292
   2989.00       -0.02034
   2990.00       -0.01738
   2991.00       -0.01434
   2992.00       -0.01152
   2993.00       -0.00921
   2994.00       -0.00766
   2995.00       -0.00706
   2996.00       -0.00748
   2997.00       -0.00894
   2998.00       -0.01135
   2999.00       -0.01457
   3000.00       -0.01844
   3001.00       -0.02278
   3002.00       -0.02746
   3003.00       -0.03237
   3004.00       -0.03743
   3005.00       -0.04260
   3006.00       -0.04786
   3007.00       -0.05317
   3008.00       -0.05847
   3009.00       -0.06371
   3010.00       -0.06882
   3011.00       -0.07375
   3012.00       -0.07842
   3013.00       -0.08281
   3014.00       -0.08687
   3015.00       -0.09061
   3016.00       -0.09402
   3017.00       -0.09712
   3018.00       -0.09996
   3019.00       -0.10258
   3020.00       -0.10507
   3021.00       -0.10749
   3022.00       -0.10997
   3023.00       -0.11262
   3024.00       -0.11551
   3025.00       -0.11873
   3026.00       -0.12232
   3027.00       -0.12628
   3028.00       -0.13056
   3029.00       -0.13511
   3030.00       -0.13987
   3031.00       -0.14478
   3032.00       -0.14980
   3033.00       -0.15495
   3034.00       -0.16026
   3035.00       -0.16578
   3036.00       -0.17158
   3037.00       -0.17770
   3038.00       -0.18416
   3039.00       -0.19092
   3040.00       -0.19790
   3041.00       -0.20504
   3042.00       -0.21225
   3043.00       -0.21944
   3044.00       -0.22661
   3045.00       -0.23372
   3046.00       -0.24078
   3047.00       -0.24782
   3048.00       -0.25486
   3049.00       -0.26186
   3050.00       -0.26880
   3051.00       -0.27559
   3052.00       -0.28208
   3053.00       -0.28815
   3054.00       -0.29365
   3055.00       -0.29847
   3056.00       -0.30255
   3057.00       -0.30589
   3058.00       -0.30852
   3059.00       -0.31050
   3060.00       -0.31191
   3061.00       -0.31284
   3062.00       -0.31335
   3063.00       -0.31350
   3064.00       -0.31335
   3065.00       -0.31296
   3066.00       -0.31237
   3067.00       -0.31165
   3068.00       -0.31083
   3069.00       -0.30990
   3070.00       -0.30887
   3071.00       -0.30768
   3072.00       -0.30628
   3073.00       -0.30465
   3074.00       -0.30278
   3075.00       -0.30072
   3076.00       -0.29856
   3077.00       -0.29644
   3078.00       -0.29450
   3079.00       -0.29289
   3080.00       -0.29175
   3081.00       -0.29117
   3082.00       -0.29124
   3083.00       -0.29199
   3084.00       -0.29349
   3085.00       -0.29573
   3086.00       -0.29876
   3087.00       -0.30255
   3088.00       -0.30710
   3089.00       -0.31235
   3090.00       -0.31823
   3091.00       -0.32460
   3092.00       -0.33131
   3093.00       -0.33820
   3094.00       -0.34511
   3095.00       -0.35189
   3096.00       -0.35845
   3097.00       -0.36470
   3098.00       -0.37059
   3099.00       -0.37607
   3100.00       -0.38109
   3101.00       -0.38558
   3102.00       -0.38948
   3103.00       -0.39268
   3104.00       -0.39513
   3105.00       -0.39675
   3106.00       -0.39753
   3107.00       -0.39746
   3108.00       -0.39656
   3109.00       -0.39492
   3110.00       -0.39261
   3111.00       -0.38975
   3112.00       -0.38647
   3113.00       -0.38294
   3114.00       -0.37930
   3115.00       -0.37569
   3116.00       -0.37223
   3117.00       -0.36903
   3118.00       -0.36615
   3119.00       -0.36365
   3120.00       -0.36160
   3121.00       -0.36004
   3122.00       -0.35907
   3123.00       -0.35876
   3124.00       -0.35919
   3125.00       -0.36044
   3126.00       -0.36254
   3127.00       -0.36548
   3128.00       -0.36918
   3129.00       -0.37351
   3130.00       -0.37829
   3131.00       -0.38335
   3132.00       -0.38847
   3133.00       -0.39348
   3134.00       -0.39826
   3135.00       -0.40273
   3136.00       -0.40685
   3137.00       -0.41062
   3138.00       -0.41405
   3139.00       -0.41715
   3140.00       -0.41988
   3141.00       -0.42218
   3142.00       -0.42390
   3143.00       -0.42485
   3144.00       -0.42486
   3145.00       -0.42366
   3146.00       -0.42108
   3147.00       -0.41699
   3148.00       -0.41134
   3149.00       -0.40423
   3150.00       -0.39576
   3151.00       -0.38623
   3152.00       -0.37606
   3153.00       -0.36563
   3154.00       -0.35539
   3155.00       -0.34570
   3156.00       -0.33686
   3157.00       -0.32907
   3158.00       -0.32237
   3159.00       -0.31669
   3160.00       -0.31195
   3161.00       -0.30795
   3162.00       -0.30455
   3163.00       -0.30159
   3164.00       -0.29895
   3165.00       -0.29657
   3166.00       -0.29440
   3167.00       -0.29240
   3168.00       -0.29050
   3169.00       -0.28862
   3170.00       -0.28664
   3171.00       -0.28439
   3172.00       -0.28169
   3173.00       -0.27835
   3174.00       -0.27419
   3175.00       -0.26903
   3176.00       -0.26276
   3177.00       -0.25529
   3178.00       -0.24664
   3179.00       -0.23678
   3180.00       -0.22583
   3181.00       -0.21390
   3182.00       -0.20120
   3183.00       -0.18784
   3184.00       -0.17404
   3185.00       -0.15995
   3186.00       -0.14576
   3187.00       -0.13161
   3188.00       -0.11768
   3189.00       -0.10410
   3190.00       -0.09108
   3191.00       -0.07884
   3192.00       -0.06756
   3193.00       -0.05752
   3194.00       -0.04883
   3195.00       -0.04174
   3196.00       -0.03630
   3197.00       -0.03259
   3198.00       -0.03050
   3199.00       -0.02994
   3200.00       -0.03065
   3201.00       -0.03239
   3202.00       -0.03479
   3203.00       -0.03753
   3204.00       -0.04027
   3205.00       -0.04269
   3206.00       -0.04456
   3207.00       -0.04570
   3208.00       -0.04603
   3209.00       -0.04550
   3210.00       -0.04417
   3211.00       -0.04210
   3212.00       -0.03940
   3213.00       -0.03611
   3214.00       -0.03232
   3215.00       -0.02799
   3216.00       -0.02307
   3217.00       -0.01746
   3218.00       -0.01100
   3219.00       -0.00350
   3220.00        0.00518
   3221.00        0.01517
   3222.00        0.02645
   3223.00        0.03898
   3224.00        0.05246
   3225.00        0.06660
   3226.00        0.08093
   3227.00        0.09493
   3228.00        0.10813
   3229.00        0.12008
   3230.00        0.13050
   3231.00        0.13918
   3232.00        0.14616
   3233.00        0.15151
   3234.00        0.15552
   3235.00        0.15846
   3236.00        0.16067
   3237.00        0.16244
   3238.00        0.16405
   3239.00        0.16569
   3240.00        0.16747
   3241.00        0.16949
   3242.00        0.17172
   3243.00        0.17416
   3244.00        0.17673
   3245.00        0.17937
   3246.00        0.18201
   3247.00        0.18460
   3248.00        0.18711
   3249.00        0.18950
   3250.00        0.19177
   3251.00        0.19390
   3252.00        0.19587
   3253.00        0.19767
   3254.00        0.19927
   3255.00        0.20064
   3256.00        0.20175
   3257.00        0.20257
   3258.00        0.20308
   3259.00        0.20321
   3260.00        0.20295
   3261.00        0.20226
   3262.00        0.20111
   3263.00        0.19949
   3264.00        0.19739
   3265.00        0.19486
   3266.00        0.19193
   3267.00        0.18873
   3268.00        0.18539
   3269.00        0.18206
   3270.00        0.17895
   3271.00        0.17624
   3272.00        0.17412
   3273.00        0.17272
   3274.00        0.17220
   3275.00        0.17260
   3276.00        0.17395
   3277.00        0.17619
   3278.00        0.17923
   3279.00        0.18290
   3280.00        0.18700
   3281.00        0.19129
   3282.00        0.19546
   3283.00        0.19923
   3284.00        0.20230
   3285.00        0.20437
   3286.00        0.20518
   3287.00        0.20456
   3288.00        0.20230
   3289.00        0.19838
   3290.00        0.19277
   3291.00        0.18556
   3292.00        0.17682
   3293.00        0.16676
   3294.00        0.15554
   3295.00        0.14339
   3296.00        0.13052
   3297.00        0.11718
   3298.00        0.10363
   3299.00        0.09008
   3300.00        0.07675
   3301.00        0.06382
   3302.00        0.05149
   3303.00        0.03992
   3304.00        0.02930
   3305.00        0.01986
   3306.00        0.01171
   3307.00        0.00499
   3308.00       -0.00027
   3309.00       -0.00411
   3310.00       -0.00660
   3311.00       -0.00797
   3312.00       -0.00843
   3313.00       -0.00827
   3314.00       -0.00772
   3315.00       -0.00702
   3316.00       -0.00630
   3317.00       -0.00561
   3318.00       -0.00494
   3319.00       -0.00421
   3320.00       -0.00330
   3321.00       -0.00214
   3322.00       -0.00066
   3323.00        0.00111
   3324.00        0.00305
   3325.00        0.00495
   3326.00        0.00654
   3327.00        0.00751
   3328.00        0.00758
   3329.00        0.00651
   3330.00        0.00423
   3331.00        0.00068
   3332.00       -0.00397
   3333.00       -0.00951
   3334.00       -0.01562
   3335.00       -0.02198
   3336.00       -0.02831
   3337.00       -0.03436
   3338.00       -0.03997
   3339.00       -0.04511
   3340.00       -0.04981
   3341.00       -0.05418
   3342.00       -0.05840
   3343.00       -0.06265
   3344.00       -0.06709
   3345.00       -0.07186
   3346.00       -0.07703
   3347.00       -0.08263
   3348.00       -0.08862
   3349.00       -0.09497
   3350.00       -0.10158
   3351.00       -0.10838
   3352.00       -0.11531
   3353.00       -0.12232
   3354.00       -0.12941
   3355.00       -0.13658
   3356.00       -0.14389
   3357.00       -0.15140
   3358.00       -0.15919
   3359.00       -0.16731
   3360.00       -0.17585
   3361.00       -0.18484
   3362.00       -0.19427
   3363.00       -0.20412
   3364.00       -0.21434
   3365.00       -0.22480
   3366.00       -0.23543
   3367.00       -0.24613
   3368.00       -0.25682
   3369.00       -0.26741
   3370.00       -0.27786
   3371.00       -0.28817
   3372.00       -0.29831
   3373.00       -0.30827
   3374.00       -0.31805
   3375.00       -0.32759
   3376.00       -0.33685
   3377.00       -0.34576
   3378.00       -0.35426
   3379.00       -0.36230
   3380.00       -0.36981
   3381.00       -0.37681
   3382.00       -0.38330
   3383.00       -0.38932
   3384.00       -0.39496
   3385.00       -0.40033
   3386.00       -0.40552
   3387.00       -0.41065
   3388.00       -0.41582
   3389.00       -0.42105
   3390.00       -0.42632
   3391.00       -0.43157
   3392.00       -0.43670
   3393.00       -0.44151
   3394.00       -0.44591
   3395.00       -0.44979
   3396.00       -0.45317
   3397.00       -0.45613
   3398.00       -0.45888
   3399.00       -0.46164
   3400.00       -0.46468
   3401.00       -0.46821
   3402.00       -0.47240
   3403.00       -0.47740
   3404.00       -0.47900
   3405.00       -0.48080
   3406.00       -0.48392
   3407.00       -0.48839
   3408.00       -0.49395
   3409.00       -0.50018
   3410.00       -0.50654
   3411.00       -0.51260
   3412.00       -0.51809
   3413.00       -0.52280
   3414.00       -0.52661
   3415.00       -0.52937
   3416.00       -0.53100
   3417.00       -0.53153
   3418.00       -0.53119
   3419.00       -0.53043
   3420.00       -0.52984
   3421.00       -0.53012
   3422.00       -0.53183
   3423.00       -0.53539
   3424.00       -0.54099
   3425.00       -0.54844
   3426.00       -0.55744
   3427.00       -0.56741
   3428.00       -0.57771
   3429.00       -0.58767
   3430.00       -0.59665
   3431.00       -0.60420
   3432.00       -0.60987
   3433.00       -0.61359
   3434.00       -0.61536
   3435.00       -0.61552
   3436.00       -0.61458
   3437.00       -0.61317
   3438.00       -0.61201
   3439.00       -0.61177
   3440.00       -0.61292
   3441.00       -0.61577
   3442.00       -0.62032
   3443.00       -0.62626
   3444.00       -0.63310
   3445.00       -0.64021
   3446.00       -0.64689
   3447.00       -0.65258
   3448.00       -0.65681
   3449.00       -0.65937
   3450.00       -0.66027
   3451.00       -0.65976
   3452.00       -0.65816
   3453.00       -0.65600
   3454.00       -0.65375
   3455.00       -0.65185
   3456.00       -0.65064
   3457.00       -0.65031
   3458.00       -0.65088
   3459.00       -0.65224
   3460.00       -0.65407
   3461.00       -0.65594
   3462.00       -0.65735
   3463.00       -0.65779
   3464.00       -0.65687
   3465.00       -0.65427
   3466.00       -0.64995
   3467.00       -0.64406
   3468.00       -0.63692
   3469.00       -0.62908
   3470.00       -0.62113
   3471.00       -0.61365
   3472.00       -0.60714
   3473.00       -0.60194
   3474.00       -0.59816
   3475.00       -0.59569
   3476.00       -0.59420
   3477.00       -0.59322
   3478.00       -0.59216
   3479.00       -0.59044
   3480.00       -0.58750
   3481.00       -0.58296
   3482.00       -0.57648
   3483.00       -0.56797
   3484.00       -0.55755
   3485.00       -0.54540
   3486.00       -0.53192
   3487.00       -0.51747
   3488.00       -0.50254
   3489.00       -0.48748
   3490.00       -0.47257
   3491.00       -0.45770
   3492.00       -0.44282
   3493.00       -0.42804
   3494.00       -0.41327
   3495.00       -0.39835
   3496.00       -0.38312
   3497.00       -0.36751
   3498.00       -0.35156
   3499.00       -0.33551
   3500.00       -0.31959
   3501.00       -0.30407
   3502.00       -0.28907
   3503.00       -0.27466
   3504.00       -0.26073
   3505.00       -0.24717
   3506.00       -0.23380
   3507.00       -0.22050
   3508.00       -0.20723
   3509.00       -0.19404
   3510.00       -0.18101
   3511.00       -0.16838
   3512.00       -0.15632
   3513.00       -0.14503
   3514.00       -0.13478
   3515.00       -0.12586
   3516.00       -0.11844
   3517.00       -0.11251
   3518.00       -0.10794
   3519.00       -0.10437
   3520.00       -0.10133
   3521.00       -0.09821
   3522.00       -0.09443
   3523.00       -0.08951
   3524.00       -0.08308
   3525.00       -0.07504
   3526.00       -0.06543
   3527.00       -0.05456
   3528.00       -0.04277
   3529.00       -0.03051
   3530.00       -0.01814
   3531.00       -0.00593
   3532.00        0.00601
   3533.00        0.01773
   3534.00        0.02940
   3535.00        0.04122
   3536.00        0.05347
   3537.00        0.06623
   3538.00        0.07956
   3539.00        0.09330
   3540.00        0.10716
   3541.00        0.12079
   3542.00        0.13380
   3543.00        0.14588
   3544.00        0.15680
   3545.00        0.16646
   3546.00        0.17498
   3547.00        0.18254
   3548.00        0.18942
   3549.00        0.19585
   3550.00        0.20199
   3551.00        0.20793
   3552.00        0.21363
   3553.00        0.21895
   3554.00        0.22378
   3555.00        0.22795
   3556.00        0.23146
   3557.00        0.23440
   3558.00        0.23703
   3559.00        0.23969
   3560.00        0.24278
   3561.00        0.24667
   3562.00        0.25169
   3563.00        0.25799
   3564.00        0.26559
   3565.00        0.27435
   3566.00        0.28407
   3567.00        0.29445
   3568.00        0.30519
   3569.00        0.31605
   3570.00        0.32679
   3571.00        0.33724
   3572.00        0.34724
   3573.00        0.35672
   3574.00        0.36561
   3575.00        0.37393
   3576.00        0.38170
   3577.00        0.38891
   3578.00        0.39563
   3579.00        0.40187
   3580.00        0.40764
   3581.00        0.41289
   3582.00        0.41764
   3583.00        0.42188
   3584.00        0.42569
   3585.00        0.42917
   3586.00        0.43248
   3587.00        0.43580
   3588.00        0.43931
   3589.00        0.44315
   3590.00        0.44740
   3591.00        0.45210
   3592.00        0.45721
   3593.00        0.46267
   3594.00        0.46838
   3595.00        0.47424
   3596.00        0.48017
   3597.00        0.48610
   3598.00        0.49201
   3599.00        0.49793
   3600.00        0.50395
   3601.00        0.51017
   3602.00        0.51670
   3603.00        0.52366
   3604.00        0.53113
   3605.00        0.53912
   3606.00        0.54759
   3607.00        0.55645
   3608.00        0.56553
   3609.00        0.57462
   3610.00        0.58343
   3611.00        0.59166
   3612.00        0.59906
   3613.00        0.60529
   3614.00        0.61013
   3615.00        0.61322
   3616.00        0.61445
   3617.00        0.61364
   3618.00        0.61091
   3619.00        0.60634
   3620.00        0.60027
   3621.00        0.59298
   3622.00        0.58486
   3623.00        0.57620
   3624.00        0.56719
   3625.00        0.55788
   3626.00        0.54815
   3627.00        0.53782
   3628.00        0.52661
   3629.00        0.51429
   3630.00        0.50078
   3631.00        0.48611
   3632.00        0.47042
   3633.00        0.45405
   3634.00        0.43748
   3635.00        0.42110
   3636.00        0.40543
   3637.00        0.39080
   3638.00        0.37747
   3639.00        0.36548
   3640.00        0.35473
   3641.00        0.34488
   3642.00        0.33557
   3643.00        0.32634
   3644.00        0.31682
   3645.00        0.30666
   3646.00        0.29570
   3647.00        0.28388
   3648.00        0.27129
   3649.00        0.25811
   3650.00        0.24459
   3651.00        0.23102
   3652.00        0.21759
   3653.00        0.20443
   3654.00        0.19160
   3655.00        0.17900
   3656.00        0.16651
   3657.00        0.15386
   3658.00        0.14087
   3659.00        0.12730
   3660.00        0.11298
   3661.00        0.09779
   3662.00        0.08178
   3663.00        0.06510
   3664.00        0.04809
   3665.00        0.03120
   3666.00        0.01497
   3667.00       -0.00014
   3668.00       -0.01365
   3669.00       -0.02512
   3670.00       -0.03432
   3671.00       -0.04111
   3672.00       -0.04554
   3673.00       -0.04780
   3674.00       -0.04819
   3675.00       -0.04721
   3676.00       -0.04542
   3677.00       -0.04340
   3678.00       -0.04173
   3679.00       -0.04090
   3680.00       -0.04122
   3681.00       -0.04283
   3682.00       -0.04557
   3683.00       -0.04917
   3684.00       -0.05315
   3685.00       -0.05697
   3686.00       -0.06012
   3687.00       -0.06218
   3688.00       -0.06294
   3689.00       -0.06239
   3690.00       -0.06074
   3691.00       -0.05847
   3692.00       -0.05623
   3693.00       -0.05475
   3694.00       -0.05482
   3695.00       -0.05711
   3696.00       -0.06211
   3697.00       -0.07014
   3698.00       -0.08111
   3699.00       -0.09476
   3700.00       -0.11040
   3701.00       -0.12737
   3702.00       -0.14467
   3703.00       -0.16133
   3704.00       -0.17658
   3705.00       -0.18967
   3706.00       -0.20020
   3707.00       -0.20789
   3708.00       -0.21291
   3709.00       -0.21551
   3710.00       -0.21622
   3711.00       -0.21566
   3712.00       -0.21447
   3713.00       -0.21324
   3714.00       -0.21246
   3715.00       -0.21248
   3716.00       -0.21346
   3717.00       -0.21551
   3718.00       -0.21859
   3719.00       -0.22257
   3720.00       -0.22734
   3721.00       -0.23275
   3722.00       -0.23861
   3723.00       -0.24476
   3724.00       -0.25099
   3725.00       -0.25712
   3726.00       -0.26297
   3727.00       -0.26838
   3728.00       -0.27330
   3729.00       -0.27780
   3730.00       -0.28204
   3731.00       -0.28630
   3732.00       -0.29095
   3733.00       -0.29640
   3734.00       -0.30300
   3735.00       -0.31103
   3736.00       -0.32060
   3737.00       -0.33170
   3738.00       -0.34409
   3739.00       -0.35750
   3740.00       -0.37146
   3741.00       -0.38548
   3742.00       -0.39911
   3743.00       -0.41192
   3744.00       -0.42356
   3745.00       -0.43373
   3746.00       -0.44224
   3747.00       -0.44895
   3748.00       -0.45386
   3749.00       -0.45714
   3750.00       -0.45901
   3751.00       -0.45992
   3752.00       -0.46044
   3753.00       -0.46113
   3754.00       -0.46258
   3755.00       -0.46518
   3756.00       -0.46916
   3757.00       -0.47456
   3758.00       -0.48128
   3759.00       -0.48881
   3760.00       -0.49652
   3761.00       -0.50367
   3762.00       -0.50963
   3763.00       -0.51381
   3764.00       -0.51582
   3765.00       -0.51547
   3766.00       -0.51278
   3767.00       -0.50796
   3768.00       -0.50138
   3769.00       -0.49366
   3770.00       -0.48556
   3771.00       -0.47789
   3772.00       -0.47151
   3773.00       -0.46707
   3774.00       -0.46501
   3775.00       -0.46547
   3776.00       -0.46830
   3777.00       -0.47306
   3778.00       -0.47932
   3779.00       -0.48633
   3780.00       -0.49329
   3781.00       -0.49953
   3782.00       -0.50444
   3783.00       -0.50763
   3784.00       -0.50890
   3785.00       -0.50819
   3786.00       -0.50563
   3787.00       -0.50138
   3788.00       -0.49590
   3789.00       -0.48967
   3790.00       -0.48334
   3791.00       -0.47752
   3792.00       -0.47261
   3793.00       -0.46882
   3794.00       -0.46571
   3795.00       -0.46294
   3796.00       -0.46001
   3797.00       -0.45628
   3798.00       -0.45124
   3799.00       -0.44447
   3800.00       -0.43590
   3801.00       -0.42568
   3802.00       -0.41430
   3803.00       -0.40233
   3804.00       -0.39037
   3805.00       -0.37887
   3806.00       -0.36814
   3807.00       -0.35814
   3808.00       -0.34860
   3809.00       -0.33911
   3810.00       -0.32915
   3811.00       -0.31823
   3812.00       -0.30595
   3813.00       -0.29205
   3814.00       -0.27651
   3815.00       -0.25949
   3816.00       -0.24134
   3817.00       -0.22253
   3818.00       -0.20354
   3819.00       -0.18486
   3820.00       -0.16685
   3821.00       -0.14972
   3822.00       -0.13333
   3823.00       -0.11733
   3824.00       -0.10125
   3825.00       -0.08453
   3826.00       -0.06668
   3827.00       -0.04729
   3828.00       -0.02632
   3829.00       -0.00379
   3830.00        0.01994
   3831.00        0.04435
   3832.00        0.06862
   3833.00        0.09208
   3834.00        0.11397
   3835.00        0.13364
   3836.00        0.15069
   3837.00        0.16497
   3838.00        0.17658
   3839.00        0.18587
   3840.00        0.19338
   3841.00        0.19979
   3842.00        0.20576
   3843.00        0.21187
   3844.00        0.21851
   3845.00        0.22596
   3846.00        0.23426
   3847.00        0.24327
   3848.00        0.25290
   3849.00        0.26296
   3850.00        0.27332
   3851.00        0.28395
   3852.00        0.29487
   3853.00        0.30616
   3854.00        0.31801
   3855.00        0.33047
   3856.00        0.34365
   3857.00        0.35755
   3858.00        0.37205
   3859.00        0.38700
   3860.00        0.40218
   3861.00        0.41732
   3862.00        0.43213
   3863.00        0.44631
   3864.00        0.45960
   3865.00        0.47173
   3866.00        0.48246
   3867.00        0.49166
   3868.00        0.49910
   3869.00        0.50462
   3870.00        0.50815
   3871.00        0.50950
   3872.00        0.50869
   3873.00        0.50580
   3874.00        0.50104
   3875.00        0.49476
   3876.00        0.48748
   3877.00        0.47974
   3878.00        0.47214
   3879.00        0.46521
   3880.00        0.45936
   3881.00        0.45493
   3882.00        0.45203
   3883.00        0.45066
   3884.00        0.45063
   3885.00        0.45171
   3886.00        0.45355
   3887.00        0.45571
   3888.00        0.45779
   3889.00        0.45938
   3890.00        0.46016
   3891.00        0.45986
   3892.00        0.45841
   3893.00        0.45576
   3894.00        0.45208
   3895.00        0.44750
   3896.00        0.44221
   3897.00        0.43640
   3898.00        0.43017
   3899.00        0.42358
   3900.00        0.41672
   3901.00        0.40967
   3902.00        0.40255
   3903.00        0.39550
   3904.00        0.38865
   3905.00        0.38210
   3906.00        0.37596
   3907.00        0.37027
   3908.00        0.36502
   3909.00        0.36021
   3910.00        0.35581
   3911.00        0.35178
   3912.00        0.34815
   3913.00        0.34490
   3914.00        0.34204
   3915.00        0.33959
   3916.00        0.33750
   3917.00        0.33572
   3918.00        0.33414
   3919.00        0.33262
   3920.00        0.33095
   3921.00        0.32896
   3922.00        0.32640
   3923.00        0.32310
   3924.00        0.31885
   3925.00        0.31356
   3926.00        0.30713
   3927.00        0.29956
   3928.00        0.29093
   3929.00        0.28142
   3930.00        0.27129
   3931.00        0.26080
   3932.00        0.25027
   3933.00        0.24001
   3934.00        0.23028
   3935.00        0.22120
   3936.00        0.21292
   3937.00        0.20547
   3938.00        0.19887
   3939.00        0.19309
   3940.00        0.18803
   3941.00        0.18365
   3942.00        0.17985
   3943.00        0.17655
   3944.00        0.17367
   3945.00        0.17110
   3946.00        0.16876
   3947.00        0.16654
   3948.00        0.16429
   3949.00        0.16189
   3950.00        0.15917
   3951.00        0.15598
   3952.00        0.15219
   3953.00        0.14770
   3954.00        0.14245
   3955.00        0.13641
   3956.00        0.12956
   3957.00        0.12193
   3958.00        0.11352
   3959.00        0.10436
   3960.00        0.09442
   3961.00        0.08371
   3962.00        0.07221
   3963.00        0.05996
   3964.00        0.04707
   3965.00        0.03369
   3966.00        0.02005
   3967.00        0.00635
   3968.00       -0.00716
   3969.00       -0.02024
   3970.00       -0.03271
   3971.00       -0.04435
   3972.00       -0.05506
   3973.00       -0.06466
   3974.00       -0.07312
   3975.00       -0.08049
   3976.00       -0.08686
   3977.00       -0.09249
   3978.00       -0.09772
   3979.00       -0.10298
   3980.00       -0.10866
   3981.00       -0.11517
   3982.00       -0.12270
   3983.00       -0.13134
   3984.00       -0.14092
   3985.00       -0.15103
   3986.00       -0.16117
   3987.00       -0.17072
   3988.00       -0.17909
   3989.00       -0.18583
   3990.00       -0.19077
   3991.00       -0.19393
   3992.00       -0.19574
   3993.00       -0.19679
   3994.00       -0.19790
   3995.00       -0.19995
   3996.00       -0.20371
   3997.00       -0.20986
   3998.00       -0.21873
   3999.00       -0.23043
   4000.00       -0.24476
   4001.00       -0.26132
   4002.00       -0.27948
   4003.00       -0.29856
   4004.00       -0.31781
   4005.00       -0.33662
   4006.00       -0.35437
   4007.00       -0.37070
   4008.00       -0.38530
   4009.00       -0.39823
   4010.00       -0.40956
   4011.00       -0.41961
   4012.00       -0.42875
   4013.00       -0.43734
   4014.00       -0.44576
   4015.00       -0.45425
   4016.00       -0.46294
   4017.00       -0.47129
   4018.00       -0.47805
   4019.00       -0.48468
   4020.00       -0.49125
   4021.00       -0.49783
   4022.00       -0.50455
   4023.00       -0.51142
   4024.00       -0.51830
   4025.00       -0.52482
   4026.00       -0.53054
   4027.00       -0.53500
   4028.00       -0.53800
   4029.00       -0.53965
   4030.00       -0.54028
   4031.00       -0.54058
   4032.00       -0.54136
   4033.00       -0.54348
   4034.00       -0.54768
   4035.00       -0.55447
   4036.00       -0.56405
   4037.00       -0.57635
   4038.00       -0.59089
   4039.00       -0.60690
   4040.00       -0.62341
   4041.00       -0.63933
   4042.00       -0.65365
   4043.00       -0.66562
   4044.00       -0.67461
   4045.00       -0.68046
   4046.00       -0.68336
   4047.00       -0.68372
   4048.00       -0.68232
   4049.00       -0.67996
   4050.00       -0.67757
   4051.00       -0.67600
   4052.00       -0.67594
   4053.00       -0.67783
   4054.00       -0.68193
   4055.00       -0.68811
   4056.00       -0.69598
   4057.00       -0.70500
   4058.00       -0.71443
   4059.00       -0.72349
   4060.00       -0.73145
   4061.00       -0.73774
   4062.00       -0.74200
   4063.00       -0.74405
   4064.00       -0.74407
   4065.00       -0.74237
   4066.00       -0.73951
   4067.00       -0.73606
   4068.00       -0.73261
   4069.00       -0.72963
   4070.00       -0.72742
   4071.00       -0.72608
   4072.00       -0.72562
   4073.00       -0.72586
   4074.00       -0.72662
   4075.00       -0.72771
   4076.00       -0.72898
   4077.00       -0.73035
   4078.00       -0.73180
   4079.00       -0.73333
   4080.00       -0.73495
   4081.00       -0.73668
   4082.00       -0.73845
   4083.00       -0.74020
   4084.00       -0.74178
   4085.00       -0.74304
   4086.00       -0.74379
   4087.00       -0.74389
   4088.00       -0.74317
   4089.00       -0.74158
   4090.00       -0.73911
   4091.00       -0.73582
   4092.00       -0.73189
   4093.00       -0.72755
   4094.00       -0.72307
   4095.00       -0.71871
   4096.00       -0.71465
   4097.00       -0.71093
   4098.00       -0.70739
   4099.00       -0.70371
   4100.00       -0.69938
   4101.00       -0.69383
   4102.00       -0.68652
   4103.00       -0.67714
   4104.00       -0.66535
   4105.00       -0.65121
   4106.00       -0.63501
   4107.00       -0.61697
   4108.00       -0.59749
   4109.00       -0.57674
   4110.00       -0.55502
   4111.00       -0.53251
   4112.00       -0.50915
   4113.00       -0.48469
   4114.00       -0.45921
   4115.00       -0.43286
   4116.00       -0.40619
   4117.00       -0.37965
   4118.00       -0.35350
   4119.00       -0.32801
   4120.00       -0.30320
   4121.00       -0.27935
   4122.00       -0.25678
   4123.00       -0.23565
   4124.00       -0.21627
   4125.00       -0.19877
   4126.00       -0.18313
   4127.00       -0.16925
   4128.00       -0.15669
   4129.00       -0.14503
   4130.00       -0.13406
   4131.00       -0.12367
   4132.00       -0.11390
   4133.00       -0.10488
   4134.00       -0.09690
   4135.00       -0.09014
   4136.00       -0.08487
   4137.00       -0.08103
   4138.00       -0.07850
   4139.00       -0.07685
   4140.00       -0.07556
   4141.00       -0.07397
   4142.00       -0.07143
   4143.00       -0.06745
   4144.00       -0.06173
   4145.00       -0.05419
   4146.00       -0.04501
   4147.00       -0.03450
   4148.00       -0.02300
   4149.00       -0.01089
   4150.00        0.00176
   4151.00        0.01506
   4152.00        0.02928
   4153.00        0.04477
   4154.00        0.06172
   4155.00        0.08028
   4156.00        0.10011
   4157.00        0.12066
   4158.00        0.14113
   4159.00        0.16054
   4160.00        0.17784
   4161.00        0.19193
   4162.00        0.20214
   4163.00        0.20775
   4164.00        0.20877
   4165.00        0.20530
   4166.00        0.19797
   4167.00        0.18771
   4168.00        0.17544
   4169.00        0.16231
   4170.00        0.14923
   4171.00        0.13705
   4172.00        0.12628
   4173.00        0.11725
   4174.00        0.10986
   4175.00        0.10401
   4176.00        0.09934
   4177.00        0.09555
   4178.00        0.09233
   4179.00        0.08948
   4180.00        0.08694
   4181.00        0.08474
   4182.00        0.08305
   4183.00        0.08218
   4184.00        0.08241
   4185.00        0.08407
   4186.00        0.08735
   4187.00        0.09225
   4188.00        0.09867
   4189.00        0.10637
   4190.00        0.11504
   4191.00        0.12430
   4192.00        0.13390
   4193.00        0.14370
   4194.00        0.15356
   4195.00        0.16346
   4196.00        0.17344
   4197.00        0.18342
   4198.00        0.19337
   4199.00        0.20315
   4200.00        0.21264
   4201.00        0.22175
   4202.00        0.23047
   4203.00        0.23885
   4204.00        0.24693
   4205.00        0.25482
   4206.00        0.26253
   4207.00        0.27003
   4208.00        0.27717
   4209.00        0.28372
   4210.00        0.28944
   4211.00        0.29396
   4212.00        0.29706
   4213.00        0.29845
   4214.00        0.29803
   4215.00        0.29582
   4216.00        0.29187
   4217.00        0.28641
   4218.00        0.27972
   4219.00        0.27204
   4220.00        0.26367
   4221.00        0.25482
   4222.00        0.24555
   4223.00        0.23594
   4224.00        0.22600
   4225.00        0.21570
   4226.00        0.20507
   4227.00        0.19418
   4228.00        0.18324
   4229.00        0.17251
   4230.00        0.16231
   4231.00        0.15310
   4232.00        0.14518
   4233.00        0.13883
   4234.00        0.13415
   4235.00        0.13102
   4236.00        0.12917
   4237.00        0.12812
   4238.00        0.12727
   4239.00        0.12592
   4240.00        0.12352
   4241.00        0.11956
   4242.00        0.11383
   4243.00        0.10638
   4244.00        0.09738
   4245.00        0.08734
   4246.00        0.07681
   4247.00        0.06633
   4248.00        0.05646
   4249.00        0.04747
   4250.00        0.03937
   4251.00        0.03191
   4252.00        0.02465
   4253.00        0.01705
   4254.00        0.00850
   4255.00       -0.00148
   4256.00       -0.01320
   4257.00       -0.02659
   4258.00       -0.04138
   4259.00       -0.05695
   4260.00       -0.07254
   4261.00       -0.08748
   4262.00       -0.10100
   4263.00       -0.11252
   4264.00       -0.12172
   4265.00       -0.12831
   4266.00       -0.13248
   4267.00       -0.13445
   4268.00       -0.13480
   4269.00       -0.13416
   4270.00       -0.13333
   4271.00       -0.13311
   4272.00       -0.13428
   4273.00       -0.13741
   4274.00       -0.14297
   4275.00       -0.15099
   4276.00       -0.16126
   4277.00       -0.17337
   4278.00       -0.18647
   4279.00       -0.19985
   4280.00       -0.21253
   4281.00       -0.22368
   4282.00       -0.23263
   4283.00       -0.23879
   4284.00       -0.24192
   4285.00       -0.24202
   4286.00       -0.23943
   4287.00       -0.23478
   4288.00       -0.22895
   4289.00       -0.22296
   4290.00       -0.21788
   4291.00       -0.21467
   4292.00       -0.21402
   4293.00       -0.21632
   4294.00       -0.22155
   4295.00       -0.22938
   4296.00       -0.23912
   4297.00       -0.24997
   4298.00       -0.26106
   4299.00       -0.27163
   4300.00       -0.28086
   4301.00       -0.28830
   4302.00       -0.29357
   4303.00       -0.29667
   4304.00       -0.29767
   4305.00       -0.29696
   4306.00       -0.29508
   4307.00       -0.29274
   4308.00       -0.29070
   4309.00       -0.28981
   4310.00       -0.29076
   4311.00       -0.29421
   4312.00       -0.30053
   4313.00       -0.30998
   4314.00       -0.32251
   4315.00       -0.33785
   4316.00       -0.35562
   4317.00       -0.37519
   4318.00       -0.39600
   4319.00       -0.41742
   4320.00       -0.43872
   4321.00       -0.45926
   4322.00       -0.47864
   4323.00       -0.49673
   4324.00       -0.51036
   4325.00       -0.51978
   4326.00       -0.52841
   4327.00       -0.53690
   4328.00       -0.54570
   4329.00       -0.55505
   4330.00       -0.56475
   4331.00       -0.57422
   4332.00       -0.58271
   4333.00       -0.58944
   4334.00       -0.59379
   4335.00       -0.59539
   4336.00       -0.59446
   4337.00       -0.59139
   4338.00       -0.58696
   4339.00       -0.58210
   4340.00       -0.57777
   4341.00       -0.57494
   4342.00       -0.57444
   4343.00       -0.57682
   4344.00       -0.58243
   4345.00       -0.59103
   4346.00       -0.60222
   4347.00       -0.61494
   4348.00       -0.62796
   4349.00       -0.63996
   4350.00       -0.64954
   4351.00       -0.65575
   4352.00       -0.65782
   4353.00       -0.65577
   4354.00       -0.64985
   4355.00       -0.64101
   4356.00       -0.63032
   4357.00       -0.61906
   4358.00       -0.60840
   4359.00       -0.59919
   4360.00       -0.59202
   4361.00       -0.58689
   4362.00       -0.58342
   4363.00       -0.58078
   4364.00       -0.57795
   4365.00       -0.57387
   4366.00       -0.56750
   4367.00       -0.55815
   4368.00       -0.54543
   4369.00       -0.52956
   4370.00       -0.51112
   4371.00       -0.49109
   4372.00       -0.47091
   4373.00       -0.45184
   4374.00       -0.43559
   4375.00       -0.42331
   4376.00       -0.41538
   4377.00       -0.41157
   4378.00       -0.41083
   4379.00       -0.41179
   4380.00       -0.41273
   4381.00       -0.41210
   4382.00       -0.40865
   4383.00       -0.40180
   4384.00       -0.39145
   4385.00       -0.37817
   4386.00       -0.36310
   4387.00       -0.34745
   4388.00       -0.33256
   4389.00       -0.31952
   4390.00       -0.30913
   4391.00       -0.30152
   4392.00       -0.29663
   4393.00       -0.29385
   4394.00       -0.29246
   4395.00       -0.29176
   4396.00       -0.29104
   4397.00       -0.28984
   4398.00       -0.28781
   4399.00       -0.28490
   4400.00       -0.28119
   4401.00       -0.27688
   4402.00       -0.27225
   4403.00       -0.26757
   4404.00       -0.26317
   4405.00       -0.25928
   4406.00       -0.25610
   4407.00       -0.25368
   4408.00       -0.25197
   4409.00       -0.25081
   4410.00       -0.24986
   4411.00       -0.24874
   4412.00       -0.24702
   4413.00       -0.24437
   4414.00       -0.24050
   4415.00       -0.23525
   4416.00       -0.22857
   4417.00       -0.22049
   4418.00       -0.21113
   4419.00       -0.20069
   4420.00       -0.18948
   4421.00       -0.17786
   4422.00       -0.16624
   4423.00       -0.15507
   4424.00       -0.14487
   4425.00       -0.13598
   4426.00       -0.12874
   4427.00       -0.12322
   4428.00       -0.11941
   4429.00       -0.11713
   4430.00       -0.11600
   4431.00       -0.11570
   4432.00       -0.11585
   4433.00       -0.11616
   4434.00       -0.11646
   4435.00       -0.11670
   4436.00       -0.11691
   4437.00       -0.11719
   4438.00       -0.11767
   4439.00       -0.11840
   4440.00       -0.11935
   4441.00       -0.12040
   4442.00       -0.12135
   4443.00       -0.12199
   4444.00       -0.12204
   4445.00       -0.12132
   4446.00       -0.11967
   4447.00       -0.11709
   4448.00       -0.11366
   4449.00       -0.10949
   4450.00       -0.10480
   4451.00       -0.09977
   4452.00       -0.09456
   4453.00       -0.08925
   4454.00       -0.08385
   4455.00       -0.07830
   4456.00       -0.07240
   4457.00       -0.06597
   4458.00       -0.05874
   4459.00       -0.05051
   4460.00       -0.04103
   4461.00       -0.03024
   4462.00       -0.01820
   4463.00       -0.00507
   4464.00        0.00876
   4465.00        0.02287
   4466.00        0.03687
   4467.00        0.05026
   4468.00        0.06263
   4469.00        0.07387
   4470.00        0.08387
   4471.00        0.09271
   4472.00        0.10061
   4473.00        0.10782
   4474.00        0.11449
   4475.00        0.12078
   4476.00        0.12672
   4477.00        0.13231
   4478.00        0.13742
   4479.00        0.14190
   4480.00        0.14553
   4481.00        0.14807
   4482.00        0.14928
   4483.00        0.14893
   4484.00        0.14686
   4485.00        0.14300
   4486.00        0.13733
   4487.00        0.13000
   4488.00        0.12126
   4489.00        0.11137
   4490.00        0.10076
   4491.00        0.08977
   4492.00        0.07881
   4493.00        0.06816
   4494.00        0.05806
   4495.00        0.04852
   4496.00        0.03952
   4497.00        0.03100
   4498.00        0.02284
   4499.00        0.01494
   4500.00        0.00729
   4501.00       -0.00004
   4502.00       -0.00693
   4503.00       -0.01320
   4504.00       -0.01870
   4505.00       -0.02337
   4506.00       -0.02710
   4507.00       -0.02991
   4508.00       -0.03174
   4509.00       -0.03260
   4510.00       -0.03253
   4511.00       -0.03158
   4512.00       -0.02988
   4513.00       -0.02760
   4514.00       -0.02506
   4515.00       -0.02262
   4516.00       -0.02071
   4517.00       -0.01972
   4518.00       -0.02006
   4519.00       -0.02192
   4520.00       -0.02542
   4521.00       -0.03045
   4522.00       -0.03672
   4523.00       -0.04388
   4524.00       -0.05146
   4525.00       -0.05904
   4526.00       -0.06627
   4527.00       -0.07294
   4528.00       -0.07896
   4529.00       -0.08439
   4530.00       -0.08938
   4531.00       -0.09413
   4532.00       -0.09886
   4533.00       -0.10376
   4534.00       -0.10898
   4535.00       -0.11455
   4536.00       -0.12043
   4537.00       -0.12651
   4538.00       -0.13251
   4539.00       -0.13812
   4540.00       -0.14292
   4541.00       -0.14651
   4542.00       -0.14839
   4543.00       -0.14821
   4544.00       -0.14576
   4545.00       -0.14085
   4546.00       -0.13367
   4547.00       -0.12446
   4548.00       -0.11382
   4549.00       -0.10227
   4550.00       -0.09055
   4551.00       -0.07938
   4552.00       -0.06938
   4553.00       -0.06116
   4554.00       -0.05511
   4555.00       -0.05154
   4556.00       -0.05044
   4557.00       -0.05176
   4558.00       -0.05513
   4559.00       -0.06017
   4560.00       -0.06625
   4561.00       -0.07280
   4562.00       -0.07915
   4563.00       -0.08478
   4564.00       -0.08922
   4565.00       -0.09232
   4566.00       -0.09405
   4567.00       -0.09467
   4568.00       -0.09463
   4569.00       -0.09450
   4570.00       -0.09488
   4571.00       -0.09635
   4572.00       -0.09936
   4573.00       -0.10417
   4574.00       -0.11086
   4575.00       -0.11933
   4576.00       -0.12931
   4577.00       -0.14033
   4578.00       -0.15193
   4579.00       -0.16360
   4580.00       -0.17491
   4581.00       -0.18540
   4582.00       -0.19481
   4583.00       -0.20299
   4584.00       -0.21000
   4585.00       -0.21590
   4586.00       -0.22100
   4587.00       -0.22565
   4588.00       -0.23021
   4589.00       -0.23504
   4590.00       -0.24041
   4591.00       -0.24654
   4592.00       -0.25346
   4593.00       -0.26112
   4594.00       -0.26937
   4595.00       -0.27796
   4596.00       -0.28658
   4597.00       -0.29489
   4598.00       -0.30263
   4599.00       -0.30951
   4600.00       -0.31538
   4601.00       -0.32014
   4602.00       -0.32383
   4603.00       -0.32662
   4604.00       -0.32868
   4605.00       -0.33032
   4606.00       -0.33183
   4607.00       -0.33345
   4608.00       -0.33532
   4609.00       -0.33754
   4610.00       -0.34008
   4611.00       -0.34281
   4612.00       -0.34556
   4613.00       -0.34811
   4614.00       -0.35028
   4615.00       -0.35187
   4616.00       -0.35275
   4617.00       -0.35283
   4618.00       -0.35208
   4619.00       -0.35050
   4620.00       -0.34814
   4621.00       -0.34506
   4622.00       -0.34140
   4623.00       -0.33729
   4624.00       -0.33293
   4625.00       -0.32855
   4626.00       -0.32438
   4627.00       -0.32065
   4628.00       -0.31758
   4629.00       -0.31530
   4630.00       -0.31384
   4631.00       -0.31313
   4632.00       -0.31296
   4633.00       -0.31304
   4634.00       -0.31300
   4635.00       -0.31247
   4636.00       -0.31113
   4637.00       -0.30874
   4638.00       -0.30518
   4639.00       -0.30048
   4640.00       -0.29477
   4641.00       -0.28837
   4642.00       -0.28159
   4643.00       -0.27481
   4644.00       -0.26844
   4645.00       -0.26282
   4646.00       -0.25819
   4647.00       -0.25468
   4648.00       -0.25226
   4649.00       -0.25078
   4650.00       -0.25003
   4651.00       -0.24968
   4652.00       -0.24948
   4653.00       -0.24915
   4654.00       -0.24854
   4655.00       -0.24757
   4656.00       -0.24624
   4657.00       -0.24465
   4658.00       -0.24292
   4659.00       -0.24122
   4660.00       -0.23973
   4661.00       -0.23861
   4662.00       -0.23799
   4663.00       -0.23800
   4664.00       -0.23871
   4665.00       -0.24016
   4666.00       -0.24235
   4667.00       -0.24522
   4668.00       -0.24869
   4669.00       -0.25265
   4670.00       -0.25697
   4671.00       -0.26155
   4672.00       -0.26625
   4673.00       -0.27097
   4674.00       -0.27564
   4675.00       -0.28019
   4676.00       -0.28456
   4677.00       -0.28872
   4678.00       -0.29264
   4679.00       -0.29629
   4680.00       -0.29958
   4681.00       -0.30244
   4682.00       -0.30480
   4683.00       -0.30659
   4684.00       -0.30779
   4685.00       -0.30842
   4686.00       -0.30857
   4687.00       -0.30835
   4688.00       -0.30791
   4689.00       -0.30739
   4690.00       -0.30688
   4691.00       -0.30642
   4692.00       -0.30598
   4693.00       -0.30548
   4694.00       -0.30478
   4695.00       -0.30373
   4696.00       -0.30225
   4697.00       -0.30020
   4698.00       -0.29757
   4699.00       -0.29443
   4700.00       -0.29082
   4701.00       -0.28685
   4702.00       -0.28265
   4703.00       -0.27832
   4704.00       -0.27393
   4705.00       -0.26956
   4706.00       -0.26524
   4707.00       -0.26101
   4708.00       -0.25686
   4709.00       -0.25277
   4710.00       -0.24870
   4711.00       -0.24462
   4712.00       -0.24043
   4713.00       -0.23604
   4714.00       -0.23131
   4715.00       -0.22612
   4716.00       -0.22034
   4717.00       -0.21378
   4718.00       -0.20631
   4719.00       -0.19787
   4720.00       -0.18832
   4721.00       -0.17771
   4722.00       -0.16606
   4723.00       -0.15344
   4724.00       -0.14011
   4725.00       -0.12615
   4726.00       -0.11183
   4727.00       -0.09735
   4728.00       -0.08295
   4729.00       -0.06880
   4730.00       -0.05503
   4731.00       -0.04174
   4732.00       -0.02897
   4733.00       -0.01669
   4734.00       -0.00494
   4735.00        0.00641
   4736.00        0.01738
   4737.00        0.02798
   4738.00        0.03818
   4739.00        0.04799
   4740.00        0.05728
   4741.00        0.06593
   4742.00        0.07385
   4743.00        0.08088
   4744.00        0.08689
   4745.00        0.09190
   4746.00        0.09590
   4747.00        0.09900
   4748.00        0.10137
   4749.00        0.10323
   4750.00        0.10481
   4751.00        0.10634
   4752.00        0.10805
   4753.00        0.11009
   4754.00        0.11258
   4755.00        0.11556
   4756.00        0.11897
   4757.00        0.12278
   4758.00        0.12685
   4759.00        0.13106
   4760.00        0.13526
   4761.00        0.13934
   4762.00        0.14318
   4763.00        0.14668
   4764.00        0.14980
   4765.00        0.15247
   4766.00        0.15469
   4767.00        0.15645
   4768.00        0.15776
   4769.00        0.15866
   4770.00        0.15917
   4771.00        0.15930
   4772.00        0.15907
   4773.00        0.15847
   4774.00        0.15752
   4775.00        0.15617
   4776.00        0.15445
   4777.00        0.15236
   4778.00        0.14994
   4779.00        0.14729
   4780.00        0.14451
   4781.00        0.14177
   4782.00        0.13921
   4783.00        0.13700
   4784.00        0.13533
   4785.00        0.13433
   4786.00        0.13412
   4787.00        0.13478
   4788.00        0.13637
   4789.00        0.13888
   4790.00        0.14233
   4791.00        0.14665
   4792.00        0.15180
   4793.00        0.15765
   4794.00        0.16412
   4795.00        0.17104
   4796.00        0.17827
   4797.00        0.18559
   4798.00        0.19282
   4799.00        0.19979
   4800.00        0.20632
   4801.00        0.21227
   4802.00        0.21754
   4803.00        0.22209
   4804.00        0.22588
   4805.00        0.22893
   4806.00        0.23130
   4807.00        0.23307
   4808.00        0.23432
   4809.00        0.23516
   4810.00        0.23567
   4811.00        0.23597
   4812.00        0.23614
   4813.00        0.23625
   4814.00        0.23637
   4815.00        0.23655
   4816.00        0.23684
   4817.00        0.23724
   4818.00        0.23779
   4819.00        0.23846
   4820.00        0.23926
   4821.00        0.24017
   4822.00        0.24114
   4823.00        0.24214
   4824.00        0.24310
   4825.00        0.24397
   4826.00        0.24467
   4827.00        0.24514
   4828.00        0.24532
   4829.00        0.24515
   4830.00        0.24463
   4831.00        0.24377
   4832.00        0.24257
   4833.00        0.24108
   4834.00        0.23935
   4835.00        0.23746
   4836.00        0.23549
   4837.00        0.23356
   4838.00        0.23177
   4839.00        0.23021
   4840.00        0.22895
   4841.00        0.22800
   4842.00        0.22733
   4843.00        0.22688
   4844.00        0.22652
   4845.00        0.22611
   4846.00        0.22551
   4847.00        0.22456
   4848.00        0.22313
   4849.00        0.22115
   4850.00        0.21856
   4851.00        0.21536
   4852.00        0.21162
   4853.00        0.20737
   4854.00        0.20270
   4855.00        0.19767
   4856.00        0.19230
   4857.00        0.18662
   4858.00        0.18053
   4859.00        0.17397
   4860.00        0.16686
   4861.00        0.15912
   4862.00        0.15077
   4863.00        0.14176
   4864.00        0.13216
   4865.00        0.12213
   4866.00        0.11188
   4867.00        0.10164
   4868.00        0.09175
   4869.00        0.08256
   4870.00        0.07440
   4871.00        0.06750
   4872.00        0.06203
   4873.00        0.05791
   4874.00        0.05498
   4875.00        0.05287
   4876.00        0.05111
   4877.00        0.04925
   4878.00        0.04690
   4879.00        0.04379
   4880.00        0.03987
   4881.00        0.03533
   4882.00        0.03054
   4883.00        0.02609
   4884.00        0.02255
   4885.00        0.02052
   4886.00        0.02045
   4887.00        0.02254
   4888.00        0.02666
   4889.00        0.03256
   4890.00        0.03949
   4891.00        0.04663
   4892.00        0.05304
   4893.00        0.05788
   4894.00        0.06057
   4895.00        0.06069
   4896.00        0.05827
   4897.00        0.05363
   4898.00        0.04734
   4899.00        0.04007
   4900.00        0.03253
   4901.00        0.02538
   4902.00        0.01905
   4903.00        0.01373
   4904.00        0.00943
   4905.00        0.00594
   4906.00        0.00291
   4907.00       -0.00007
   4908.00       -0.00343
   4909.00       -0.00748
   4910.00       -0.01245
   4911.00       -0.01841
   4912.00       -0.02535
   4913.00       -0.03305
   4914.00       -0.04128
   4915.00       -0.04976
   4916.00       -0.05817
   4917.00       -0.06623
   4918.00       -0.07374
   4919.00       -0.08056
   4920.00       -0.08661
   4921.00       -0.09188
   4922.00       -0.09642
   4923.00       -0.10031
   4924.00       -0.10365
   4925.00       -0.10658
   4926.00       -0.10919
   4927.00       -0.11162
   4928.00       -0.11399
   4929.00       -0.11640
   4930.00       -0.11895
   4931.00       -0.12172
   4932.00       -0.12476
   4933.00       -0.12806
   4934.00       -0.13161
   4935.00       -0.13534
   4936.00       -0.13917
   4937.00       -0.14295
   4938.00       -0.14658
   4939.00       -0.14993
   4940.00       -0.15288
   4941.00       -0.15533
   4942.00       -0.15725
   4943.00       -0.15860
   4944.00       -0.15944
   4945.00       -0.15985
   4946.00       -0.15997
   4947.00       -0.15996
   4948.00       -0.16002
   4949.00       -0.16033
   4950.00       -0.16102
   4951.00       -0.16218
   4952.00       -0.16380
   4953.00       -0.16580
   4954.00       -0.16802
   4955.00       -0.17023
   4956.00       -0.17216
   4957.00       -0.17359
   4958.00       -0.17428
   4959.00       -0.17414
   4960.00       -0.17308
   4961.00       -0.17116
   4962.00       -0.16851
   4963.00       -0.16534
   4964.00       -0.16186
   4965.00       -0.15829
   4966.00       -0.15479
   4967.00       -0.15147
   4968.00       -0.14838
   4969.00       -0.14549
   4970.00       -0.14272
   4971.00       -0.13998
   4972.00       -0.13718
   4973.00       -0.13422
   4974.00       -0.13108
   4975.00       -0.12776
   4976.00       -0.12433
   4977.00       -0.12080
   4978.00       -0.11726
   4979.00       -0.11379
   4980.00       -0.11037
   4981.00       -0.10707
   4982.00       -0.10386
   4983.00       -0.10075
   4984.00       -0.09767
   4985.00       -0.09460
   4986.00       -0.09148
   4987.00       -0.08824
   4988.00       -0.08482
   4989.00       -0.08114
   4990.00       -0.07714
   4991.00       -0.07280
   4992.00       -0.06809
   4993.00       -0.06303
   4994.00       -0.05771
   4995.00       -0.05218
   4996.00       -0.04654
   4997.00       -0.04090
   4998.00       -0.03530
   4999.00       -0.02976
   5000.00       -0.02423
   5001.00       -0.01868
   5002.00       -0.01303
   5003.00       -0.00721
   5004.00       -0.00118
   5005.00        0.00510
   5006.00        0.01160
   5007.00        0.01828
   5008.00        0.02507
   5009.00        0.03187
   5010.00        0.03853
   5011.00        0.04494
   5012.00        0.05099
   5013.00        0.05656
   5014.00        0.06161
   5015.00        0.06614
   5016.00        0.07021
   5017.00        0.07395
   5018.00        0.07752
   5019.00        0.08112
   5020.00        0.08490
   5021.00        0.08904
   5022.00        0.09357
   5023.00        0.09853
   5024.00        0.10386
   5025.00        0.10945
   5026.00        0.11511
   5027.00        0.12069
   5028.00        0.12606
   5029.00        0.13108
   5030.00        0.13567
   5031.00        0.13986
   5032.00        0.14366
   5033.00        0.14717
   5034.00        0.15052
   5035.00        0.15383
   5036.00        0.15723
   5037.00        0.16080
   5038.00        0.16464
   5039.00        0.16878
   5040.00        0.17322
   5041.00        0.17795
   5042.00        0.18297
   5043.00        0.18825
   5044.00        0.19380
   5045.00        0.19960
   5046.00        0.20571
   5047.00        0.21211
   5048.00        0.21884
   5049.00        0.22591
   5050.00        0.23336
   5051.00        0.24117
   5052.00        0.24942
   5053.00        0.25813
   5054.00        0.26739
   5055.00        0.27724
   5056.00        0.28782
   5057.00        0.29915
   5058.00        0.31135
   5059.00        0.32437
   5060.00        0.33819
   5061.00        0.35271
   5062.00        0.36772
   5063.00        0.38295
   5064.00        0.39819
   5065.00        0.41304
   5066.00        0.42726
   5067.00        0.44058
   5068.00        0.45283
   5069.00        0.46379
   5070.00        0.47342
   5071.00        0.48164
   5072.00        0.48844
   5073.00        0.49385
   5074.00        0.49786
   5075.00        0.50051
   5076.00        0.50184
   5077.00        0.50188
   5078.00        0.50073
   5079.00        0.49842
   5080.00        0.49511
   5081.00        0.49092
   5082.00        0.48608
   5083.00        0.48075
   5084.00        0.47522
   5085.00        0.46969
   5086.00        0.46439
   5087.00        0.45957
   5088.00        0.45538
   5089.00        0.45198
   5090.00        0.44953
   5091.00        0.44809
   5092.00        0.44769
   5093.00        0.44837
   5094.00        0.45005
   5095.00        0.45262
   5096.00        0.45586
   5097.00        0.45955
   5098.00        0.46343
   5099.00        0.46724
   5100.00        0.47076
   5101.00        0.47382
   5102.00        0.47633
   5103.00        0.47825
   5104.00        0.47960
   5105.00        0.48042
   5106.00        0.48075
   5107.00        0.48063
   5108.00        0.48005
   5109.00        0.47900
   5110.00        0.47744
   5111.00        0.47530
   5112.00        0.47253
   5113.00        0.46911
   5114.00        0.46508
   5115.00        0.46054
   5116.00        0.45564
   5117.00        0.45057
   5118.00        0.44555
   5119.00        0.44082
   5120.00        0.43657
   5121.00        0.43296
   5122.00        0.43013
   5123.00        0.42813
   5124.00        0.42699
   5125.00        0.42665
   5126.00        0.42706
   5127.00        0.42812
   5128.00        0.42976
   5129.00        0.43186
   5130.00        0.43439
   5131.00        0.43726
   5132.00        0.44044
   5133.00        0.44387
   5134.00        0.44751
   5135.00        0.45130
   5136.00        0.45522
   5137.00        0.45923
   5138.00        0.46331
   5139.00        0.46747
   5140.00        0.47168
   5141.00        0.47590
   5142.00        0.48011
   5143.00        0.48424
   5144.00        0.48821
   5145.00        0.49192
   5146.00        0.49531
   5147.00        0.49828
   5148.00        0.50074
   5149.00        0.50266
   5150.00        0.50398
   5151.00        0.50468
   5152.00        0.50476
   5153.00        0.50427
   5154.00        0.50323
   5155.00        0.50173
   5156.00        0.49982
   5157.00        0.49757
   5158.00        0.49504
   5159.00        0.49228
   5160.00        0.48934
   5161.00        0.48625
   5162.00        0.48302
   5163.00        0.47968
   5164.00        0.47628
   5165.00        0.47284
   5166.00        0.46937
   5167.00        0.46587
   5168.00        0.46229
   5169.00        0.45862
   5170.00        0.45484
   5171.00        0.45092
   5172.00        0.44688
   5173.00        0.44271
   5174.00        0.43845
   5175.00        0.43411
   5176.00        0.42972
   5177.00        0.42527
   5178.00        0.42074
   5179.00        0.41609
   5180.00        0.41123
   5181.00        0.40610
   5182.00        0.40057
   5183.00        0.39456
   5184.00        0.38803
   5185.00        0.38094
   5186.00        0.37333
   5187.00        0.36525
   5188.00        0.35681
   5189.00        0.34813
   5190.00        0.33932
   5191.00        0.33045
   5192.00        0.32164
   5193.00        0.31291
   5194.00        0.30427
   5195.00        0.29573
   5196.00        0.28726
   5197.00        0.27881
   5198.00        0.27040
   5199.00        0.26203
   5200.00        0.25375
   5201.00        0.24563
   5202.00        0.23778
   5203.00        0.23028
   5204.00        0.22321
   5205.00        0.21664
   5206.00        0.21059
   5207.00        0.20506
   5208.00        0.19999
   5209.00        0.19535
   5210.00        0.19112
   5211.00        0.18730
   5212.00        0.18390
   5213.00        0.18093
   5214.00        0.17845
   5215.00        0.17654
   5216.00        0.17527
   5217.00        0.17473
   5218.00        0.17498
   5219.00        0.17603
   5220.00        0.17781
   5221.00        0.18020
   5222.00        0.18300
   5223.00        0.18594
   5224.00        0.18877
   5225.00        0.19125
   5226.00        0.19323
   5227.00        0.19464
   5228.00        0.19557
   5229.00        0.19617
   5230.00        0.19666
   5231.00        0.19725
   5232.00        0.19812
   5233.00        0.19934
   5234.00        0.20086
   5235.00        0.20251
   5236.00        0.20399
   5237.00        0.20494
   5238.00        0.20497
   5239.00        0.20370
   5240.00        0.20090
   5241.00        0.19636
   5242.00        0.19017
   5243.00        0.18243
   5244.00        0.17349
   5245.00        0.16375
   5246.00        0.15366
   5247.00        0.14368
   5248.00        0.13414
   5249.00        0.12529
   5250.00        0.11721
   5251.00        0.10988
   5252.00        0.10314
   5253.00        0.09673
   5254.00        0.09037
   5255.00        0.08382
   5256.00        0.07692
   5257.00        0.06964
   5258.00        0.06205
   5259.00        0.05439
   5260.00        0.04690
   5261.00        0.03987
   5262.00        0.03359
   5263.00        0.02823
   5264.00        0.02383
   5265.00        0.02029
   5266.00        0.01734
   5267.00        0.01465
   5268.00        0.01185
   5269.00        0.00858
   5270.00        0.00456
   5271.00       -0.00039
   5272.00       -0.00634
   5273.00       -0.01324
   5274.00       -0.02097
   5275.00       -0.02937
   5276.00       -0.03828
   5277.00       -0.04756
   5278.00       -0.05710
   5279.00       -0.06685
   5280.00       -0.07679
   5281.00       -0.08690
   5282.00       -0.09718
   5283.00       -0.10773
   5284.00       -0.11850
   5285.00       -0.12945
   5286.00       -0.14043
   5287.00       -0.15120
   5288.00       -0.16145
   5289.00       -0.17076
   5290.00       -0.17883
   5291.00       -0.18524
   5292.00       -0.18980
   5293.00       -0.19237
   5294.00       -0.19300
   5295.00       -0.19194
   5296.00       -0.18947
   5297.00       -0.18603
   5298.00       -0.18205
   5299.00       -0.17794
   5300.00       -0.17402
   5301.00       -0.17046
   5302.00       -0.16727
   5303.00       -0.16434
   5304.00       -0.16143
   5305.00       -0.15821
   5306.00       -0.15436
   5307.00       -0.14957
   5308.00       -0.14364
   5309.00       -0.13649
   5310.00       -0.12812
   5311.00       -0.11872
   5312.00       -0.10857
   5313.00       -0.09803
   5314.00       -0.08749
   5315.00       -0.07730
   5316.00       -0.06783
   5317.00       -0.05935
   5318.00       -0.05218
   5319.00       -0.04647
   5320.00       -0.04235
   5321.00       -0.03987
   5322.00       -0.03903
   5323.00       -0.03969
   5324.00       -0.04163
   5325.00       -0.04453
   5326.00       -0.04805
   5327.00       -0.05182
   5328.00       -0.05547
   5329.00       -0.05875
   5330.00       -0.06148
   5331.00       -0.06360
   5332.00       -0.06515
   5333.00       -0.06626
   5334.00       -0.06710
   5335.00       -0.06786
   5336.00       -0.06872
   5337.00       -0.06983
   5338.00       -0.07124
   5339.00       -0.07294
   5340.00       -0.07479
   5341.00       -0.07659
   5342.00       -0.07806
   5343.00       -0.07883
   5344.00       -0.07855
   5345.00       -0.07685
   5346.00       -0.07351
   5347.00       -0.06841
   5348.00       -0.06159
   5349.00       -0.05332
   5350.00       -0.04389
   5351.00       -0.03385
   5352.00       -0.02368
   5353.00       -0.01390
   5354.00       -0.00485
   5355.00        0.00332
   5356.00        0.01068
   5357.00        0.01745
   5358.00        0.02402
   5359.00        0.03083
   5360.00        0.03837
   5361.00        0.04695
   5362.00        0.05684
   5363.00        0.06801
   5364.00        0.08033
   5365.00        0.09353
   5366.00        0.10718
   5367.00        0.12077
   5368.00        0.13377
   5369.00        0.14585
   5370.00        0.15655
   5371.00        0.16572
   5372.00        0.17322
   5373.00        0.17914
   5374.00        0.18370
   5375.00        0.18709
   5376.00        0.18966
   5377.00        0.19174
   5378.00        0.19362
   5379.00        0.19554
   5380.00        0.19767
   5381.00        0.20011
   5382.00        0.20291
   5383.00        0.20609
   5384.00        0.20966
   5385.00        0.21359
   5386.00        0.21793
   5387.00        0.22270
   5388.00        0.22790
   5389.00        0.23357
   5390.00        0.23975
   5391.00        0.24642
   5392.00        0.25361
   5393.00        0.26130
   5394.00        0.26949
   5395.00        0.27815
   5396.00        0.28725
   5397.00        0.29674
   5398.00        0.30663
   5399.00        0.31684
   5400.00        0.32737
   5401.00        0.33816
   5402.00        0.34922
   5403.00        0.36057
   5404.00        0.37217
   5405.00        0.38393
   5406.00        0.39583
   5407.00        0.40771
   5408.00        0.41947
   5409.00        0.43096
   5410.00        0.44203
   5411.00        0.45271
   5412.00        0.46294
   5413.00        0.47283
   5414.00        0.48249
   5415.00        0.49212
   5416.00        0.50187
   5417.00        0.51180
   5418.00        0.52198
   5419.00        0.53234
   5420.00        0.54274
   5421.00        0.55305
   5422.00        0.56297
   5423.00        0.57238
   5424.00        0.58106
   5425.00        0.58893
   5426.00        0.59592
   5427.00        0.60208
   5428.00        0.60748
   5429.00        0.61221
   5430.00        0.61641
   5431.00        0.62014
   5432.00        0.62344
   5433.00        0.62624
   5434.00        0.62846
   5435.00        0.62994
   5436.00        0.63054
   5437.00        0.63018
   5438.00        0.62880
   5439.00        0.62648
   5440.00        0.62341
   5441.00        0.61986
   5442.00        0.61613
   5443.00        0.61259
   5444.00        0.60954
   5445.00        0.60729
   5446.00        0.60604
   5447.00        0.60589
   5448.00        0.60694
   5449.00        0.60909
   5450.00        0.61224
   5451.00        0.61616
   5452.00        0.62063
   5453.00        0.62539
   5454.00        0.63016
   5455.00        0.63471
   5456.00        0.63887
   5457.00        0.64251
   5458.00        0.64554
   5459.00        0.64795
   5460.00        0.64980
   5461.00        0.65112
   5462.00        0.65196
   5463.00        0.65235
   5464.00        0.65225
   5465.00        0.65159
   5466.00        0.65027
   5467.00        0.64816
   5468.00        0.64518
   5469.00        0.64126
   5470.00        0.63645
   5471.00        0.63078
   5472.00        0.62440
   5473.00        0.61747
   5474.00        0.61020
   5475.00        0.60276
   5476.00        0.59528
   5477.00        0.58783
   5478.00        0.58038
   5479.00        0.57288
   5480.00        0.56516
   5481.00        0.55705
   5482.00        0.54842
   5483.00        0.53914
   5484.00        0.52913
   5485.00        0.51841
   5486.00        0.50712
   5487.00        0.49544
   5488.00        0.48369
   5489.00        0.47214
   5490.00        0.46116
   5491.00        0.45107
   5492.00        0.44204
   5493.00        0.43420
   5494.00        0.42761
   5495.00        0.42222
   5496.00        0.41798
   5497.00        0.41480
   5498.00        0.41254
   5499.00        0.41112
   5500.00        0.41042
   5501.00        0.41035
   5502.00        0.41086
   5503.00        0.41190
   5504.00        0.41344
   5505.00        0.41542
   5506.00        0.41781
   5507.00        0.42055
   5508.00        0.42353
   5509.00        0.42666
   5510.00        0.42981
   5511.00        0.43284
   5512.00        0.43563
   5513.00        0.43802
   5514.00        0.43987
   5515.00        0.44108
   5516.00        0.44146
   5517.00        0.44095
   5518.00        0.43945
   5519.00        0.43695
   5520.00        0.43345
   5521.00        0.42904
   5522.00        0.42387
   5523.00        0.41811
   5524.00        0.41193
   5525.00        0.40553
   5526.00        0.39905
   5527.00        0.39255
   5528.00        0.38603
   5529.00        0.37946
   5530.00        0.37282
   5531.00        0.36603
   5532.00        0.35903
   5533.00        0.35180
   5534.00        0.34431
   5535.00        0.33662
   5536.00        0.32872
   5537.00        0.32069
   5538.00        0.31256
   5539.00        0.30438
   5540.00        0.29618
   5541.00        0.28794
   5542.00        0.27971
   5543.00        0.27147
   5544.00        0.26327
   5545.00        0.25510
   5546.00        0.24706
   5547.00        0.23915
   5548.00        0.23141
   5549.00        0.22393
   5550.00        0.21671
   5551.00        0.20970
   5552.00        0.20289
   5553.00        0.19618
   5554.00        0.18951
   5555.00        0.18277
   5556.00        0.17588
   5557.00        0.16880
   5558.00        0.16150
   5559.00        0.15396
   5560.00        0.14621
   5561.00        0.13818
   5562.00        0.12980
   5563.00        0.12107
   5564.00        0.11186
   5565.00        0.10220
   5566.00        0.09219
   5567.00        0.08193
   5568.00        0.07171
   5569.00        0.06181
   5570.00        0.05255
   5571.00        0.04428
   5572.00        0.03719
   5573.00        0.03144
   5574.00        0.02698
   5575.00        0.02361
   5576.00        0.02102
   5577.00        0.01880
   5578.00        0.01647
   5579.00        0.01359
   5580.00        0.00976
   5581.00        0.00480
   5582.00       -0.00145
   5583.00       -0.00887
   5584.00       -0.01724
   5585.00       -0.02618
   5586.00       -0.03522
   5587.00       -0.04386
   5588.00       -0.05161
   5589.00       -0.05802
   5590.00       -0.06271
   5591.00       -0.06556
   5592.00       -0.06651
   5593.00       -0.06580
   5594.00       -0.06380
   5595.00       -0.06099
   5596.00       -0.05791
   5597.00       -0.05507
   5598.00       -0.05287
   5599.00       -0.05156
   5600.00       -0.05125
   5601.00       -0.05186
   5602.00       -0.05320
   5603.00       -0.05497
   5604.00       -0.05686
   5605.00       -0.05857
   5606.00       -0.05985
   5607.00       -0.06056
   5608.00       -0.06062
   5609.00       -0.06009
   5610.00       -0.05905
   5611.00       -0.05765
   5612.00       -0.05603
   5613.00       -0.05435
   5614.00       -0.05271
   5615.00       -0.05118
   5616.00       -0.04979
   5617.00       -0.04853
   5618.00       -0.04736
   5619.00       -0.04621
   5620.00       -0.04505
   5621.00       -0.04386
   5622.00       -0.04263
   5623.00       -0.04140
   5624.00       -0.04025
   5625.00       -0.03928
   5626.00       -0.03863
   5627.00       -0.03844
   5628.00       -0.03881
   5629.00       -0.03983
   5630.00       -0.04152
   5631.00       -0.04386
   5632.00       -0.04674
   5633.00       -0.05000
   5634.00       -0.05347
   5635.00       -0.05695
   5636.00       -0.06027
   5637.00       -0.06335
   5638.00       -0.06618
   5639.00       -0.06883
   5640.00       -0.07143
   5641.00       -0.07418
   5642.00       -0.07727
   5643.00       -0.08082
   5644.00       -0.08490
   5645.00       -0.08943
   5646.00       -0.09432
   5647.00       -0.09935
   5648.00       -0.10432
   5649.00       -0.10902
   5650.00       -0.11332
   5651.00       -0.11717
   5652.00       -0.12059
   5653.00       -0.12364
   5654.00       -0.12647
   5655.00       -0.12919
   5656.00       -0.13195
   5657.00       -0.13483
   5658.00       -0.13791
   5659.00       -0.14119
   5660.00       -0.14460
   5661.00       -0.14805
   5662.00       -0.15139
   5663.00       -0.15448
   5664.00       -0.15713
   5665.00       -0.15919
   5666.00       -0.16058
   5667.00       -0.16124
   5668.00       -0.16125
   5669.00       -0.16069
   5670.00       -0.15976
   5671.00       -0.15864
   5672.00       -0.15756
   5673.00       -0.15671
   5674.00       -0.15620
   5675.00       -0.15613
   5676.00       -0.15645
   5677.00       -0.15713
   5678.00       -0.15804
   5679.00       -0.15904
   5680.00       -0.15993
   5681.00       -0.16054
   5682.00       -0.16068
   5683.00       -0.16021
   5684.00       -0.15905
   5685.00       -0.15718
   5686.00       -0.15465
   5687.00       -0.15152
   5688.00       -0.14794
   5689.00       -0.14398
   5690.00       -0.13973
   5691.00       -0.13519
   5692.00       -0.13032
   5693.00       -0.12499
   5694.00       -0.11912
   5695.00       -0.11253
   5696.00       -0.10515
   5697.00       -0.09683
   5698.00       -0.08761
   5699.00       -0.07748
   5700.00       -0.06651
   5701.00       -0.05481
   5702.00       -0.04253
   5703.00       -0.02983
   5704.00       -0.01680
   5705.00       -0.00358
   5706.00        0.00977
   5707.00        0.02316
   5708.00        0.03653
   5709.00        0.04977
   5710.00        0.06284
   5711.00        0.07561
   5712.00        0.08802
   5713.00        0.09995
   5714.00        0.11122
   5715.00        0.12162
   5716.00        0.13096
   5717.00        0.13899
   5718.00        0.14556
   5719.00        0.15045
   5720.00        0.15367
   5721.00        0.15514
   5722.00        0.15497
   5723.00        0.15336
   5724.00        0.15045
   5725.00        0.14647
   5726.00        0.14166
   5727.00        0.13626
   5728.00        0.13042
   5729.00        0.12434
   5730.00        0.11815
   5731.00        0.11201
   5732.00        0.10603
   5733.00        0.10029
   5734.00        0.09491
   5735.00        0.08998
   5736.00        0.08555
   5737.00        0.08168
   5738.00        0.07841
   5739.00        0.07578
   5740.00        0.07375
   5741.00        0.07233
   5742.00        0.07145
   5743.00        0.07104
   5744.00        0.07101
   5745.00        0.07124
   5746.00        0.07162
   5747.00        0.07205
   5748.00        0.07240
   5749.00        0.07258
   5750.00        0.07251
   5751.00        0.07211
   5752.00        0.07132
   5753.00        0.07010
   5754.00        0.06843
   5755.00        0.06630
   5756.00        0.06370
   5757.00        0.06067
   5758.00        0.05728
   5759.00        0.05362
   5760.00        0.04985
   5761.00        0.04615
   5762.00        0.04276
   5763.00        0.03989
   5764.00        0.03774
   5765.00        0.03645
   5766.00        0.03607
   5767.00        0.03659
   5768.00        0.03792
   5769.00        0.03993
   5770.00        0.04243
   5771.00        0.04529
   5772.00        0.04837
   5773.00        0.05159
   5774.00        0.05490
   5775.00        0.05828
   5776.00        0.06174
   5777.00        0.06528
   5778.00        0.06886
   5779.00        0.07245
   5780.00        0.07597
   5781.00        0.07932
   5782.00        0.08236
   5783.00        0.08500
   5784.00        0.08711
   5785.00        0.08869
   5786.00        0.08977
   5787.00        0.09054
   5788.00        0.09123
   5789.00        0.09218
   5790.00        0.09371
   5791.00        0.09612
   5792.00        0.09963
   5793.00        0.10425
   5794.00        0.11001
   5795.00        0.11670
   5796.00        0.12402
   5797.00        0.13172
   5798.00        0.13946
   5799.00        0.14698
   5800.00        0.15405
   5801.00        0.16056
   5802.00        0.16651
   5803.00        0.17193
   5804.00        0.17696
   5805.00        0.18186
   5806.00        0.18682
   5807.00        0.19202
   5808.00        0.19762
   5809.00        0.20361
   5810.00        0.20994
   5811.00        0.21638
   5812.00        0.22265
   5813.00        0.22841
   5814.00        0.23323
   5815.00        0.23681
   5816.00        0.23883
   5817.00        0.23912
   5818.00        0.23760
   5819.00        0.23436
   5820.00        0.22952
   5821.00        0.22335
   5822.00        0.21620
   5823.00        0.20842
   5824.00        0.20039
   5825.00        0.19248
   5826.00        0.18504
   5827.00        0.17829
   5828.00        0.17240
   5829.00        0.16746
   5830.00        0.16348
   5831.00        0.16043
   5832.00        0.15821
   5833.00        0.15670
   5834.00        0.15581
   5835.00        0.15545
   5836.00        0.15552
   5837.00        0.15594
   5838.00        0.15664
   5839.00        0.15753
   5840.00        0.15852
   5841.00        0.15945
   5842.00        0.16019
   5843.00        0.16055
   5844.00        0.16035
   5845.00        0.15940
   5846.00        0.15761
   5847.00        0.15487
   5848.00        0.15123
   5849.00        0.14674
   5850.00        0.14159
   5851.00        0.13601
   5852.00        0.13023
   5853.00        0.12457
   5854.00        0.11928
   5855.00        0.11461
   5856.00        0.11073
   5857.00        0.10773
   5858.00        0.10560
   5859.00        0.10431
   5860.00        0.10373
   5861.00        0.10374
   5862.00        0.10421
   5863.00        0.10508
   5864.00        0.10633
   5865.00        0.10804
   5866.00        0.11033
   5867.00        0.11340
   5868.00        0.11741
   5869.00        0.12256
   5870.00        0.12890
   5871.00        0.13649
   5872.00        0.14515
   5873.00        0.15475
   5874.00        0.16496
   5875.00        0.17549
   5876.00        0.18594
   5877.00        0.19599
   5878.00        0.20540
   5879.00        0.21398
   5880.00        0.22164
   5881.00        0.22835
   5882.00        0.23419
   5883.00        0.23915
   5884.00        0.24333
   5885.00        0.24673
   5886.00        0.24936
   5887.00        0.25115
   5888.00        0.25199
   5889.00        0.25180
   5890.00        0.25040
   5891.00        0.24774
   5892.00        0.24372
   5893.00        0.23843
   5894.00        0.23190
   5895.00        0.22437
   5896.00        0.21608
   5897.00        0.20733
   5898.00        0.19844
   5899.00        0.18980
   5900.00        0.18168
   5901.00        0.17431
   5902.00        0.16789
   5903.00        0.16251
   5904.00        0.15825
   5905.00        0.15503
   5906.00        0.15283
   5907.00        0.15148
   5908.00        0.15087
   5909.00        0.15084
   5910.00        0.15122
   5911.00        0.15187
   5912.00        0.15264
   5913.00        0.15343
   5914.00        0.15414
   5915.00        0.15470
   5916.00        0.15502
   5917.00        0.15502
   5918.00        0.15460
   5919.00        0.15360
   5920.00        0.15184
   5921.00        0.14918
   5922.00        0.14545
   5923.00        0.14059
   5924.00        0.13457
   5925.00        0.12746
   5926.00        0.11936
   5927.00        0.11044
   5928.00        0.10102
   5929.00        0.09145
   5930.00        0.08210
   5931.00        0.07331
   5932.00        0.06539
   5933.00        0.05856
   5934.00        0.05290
   5935.00        0.04834
   5936.00        0.04475
   5937.00        0.04183
   5938.00        0.03928
   5939.00        0.03684
   5940.00        0.03430
   5941.00        0.03162
   5942.00        0.02890
   5943.00        0.02642
   5944.00        0.02455
   5945.00        0.02373
   5946.00        0.02434
   5947.00        0.02663
   5948.00        0.03077
   5949.00        0.03659
   5950.00        0.04384
   5951.00        0.05198
   5952.00        0.06037
   5953.00        0.06838
   5954.00        0.07535
   5955.00        0.08080
   5956.00        0.08446
   5957.00        0.08625
   5958.00        0.08629
   5959.00        0.08490
   5960.00        0.08244
   5961.00        0.07934
   5962.00        0.07596
   5963.00        0.07259
   5964.00        0.06937
   5965.00        0.06632
   5966.00        0.06340
   5967.00        0.06046
   5968.00        0.05736
   5969.00        0.05401
   5970.00        0.05033
   5971.00        0.04637
   5972.00        0.04221
   5973.00        0.03797
   5974.00        0.03381
   5975.00        0.02986
   5976.00        0.02622
   5977.00        0.02291
   5978.00        0.01989
   5979.00        0.01703
   5980.00        0.01416
   5981.00        0.01113
   5982.00        0.00776
   5983.00        0.00397
   5984.00       -0.00032
   5985.00       -0.00505
   5986.00       -0.01019
   5987.00       -0.01560
   5988.00       -0.02116
   5989.00       -0.02678
   5990.00       -0.03240
   5991.00       -0.03800
   5992.00       -0.04361
   5993.00       -0.04931
   5994.00       -0.05519
   5995.00       -0.06126
   5996.00       -0.06756
   5997.00       -0.07402
   5998.00       -0.08051
   5999.00       -0.08682
   6000.00       -0.09271
   6001.00       -0.09791
   6002.00       -0.10216
   6003.00       -0.10527
   6004.00       -0.10711
   6005.00       -0.10767
   6006.00       -0.10700
   6007.00       -0.10530
   6008.00       -0.10275
   6009.00       -0.09963
   6010.00       -0.09616
   6011.00       -0.09255
   6012.00       -0.08892
   6013.00       -0.08533
   6014.00       -0.08173
   6015.00       -0.07804
   6016.00       -0.07405
   6017.00       -0.06961
   6018.00       -0.06448
   6019.00       -0.05856
   6020.00       -0.05173
   6021.00       -0.04406
   6022.00       -0.03564
   6023.00       -0.02673
   6024.00       -0.01756
   6025.00       -0.00851
   6026.00        0.00014
   6027.00        0.00818
   6028.00        0.01544
   6029.00        0.02190
   6030.00        0.02756
   6031.00        0.03257
   6032.00        0.03703
   6033.00        0.04108
   6034.00        0.04476
   6035.00        0.04810
   6036.00        0.05105
   6037.00        0.05358
   6038.00        0.05563
   6039.00        0.05717
   6040.00        0.05819
   6041.00        0.05873
   6042.00        0.05885
   6043.00        0.05862
   6044.00        0.05814
   6045.00        0.05750
   6046.00        0.05680
   6047.00        0.05611
   6048.00        0.05548
   6049.00        0.05495
   6050.00        0.05450
   6051.00        0.05411
   6052.00        0.05371
   6053.00        0.05320
   6054.00        0.05250
   6055.00        0.05152
   6056.00        0.05023
   6057.00        0.04863
   6058.00        0.04675
   6059.00        0.04468
   6060.00        0.04252
   6061.00        0.04039
   6062.00        0.03841
   6063.00        0.03668
   6064.00        0.03527
   6065.00        0.03427
   6066.00        0.03372
   6067.00        0.03367
   6068.00        0.03411
   6069.00        0.03502
   6070.00        0.03635
   6071.00        0.03797
   6072.00        0.03972
   6073.00        0.04142
   6074.00        0.04289
   6075.00        0.04395
   6076.00        0.04449
   6077.00        0.04444
   6078.00        0.04383
   6079.00        0.04270
   6080.00        0.04118
   6081.00        0.03940
   6082.00        0.03747
   6083.00        0.03549
   6084.00        0.03354
   6085.00        0.03167
   6086.00        0.02988
   6087.00        0.02816
   6088.00        0.02649
   6089.00        0.02482
   6090.00        0.02309
   6091.00        0.02125
   6092.00        0.01925
   6093.00        0.01705
   6094.00        0.01466
   6095.00        0.01207
   6096.00        0.00937
   6097.00        0.00664
   6098.00        0.00399
   6099.00        0.00154
   6100.00       -0.00061
   6101.00       -0.00238
   6102.00       -0.00371
   6103.00       -0.00457
   6104.00       -0.00494
   6105.00       -0.00484
   6106.00       -0.00431
   6107.00       -0.00341
   6108.00       -0.00223
   6109.00       -0.00089
   6110.00        0.00048
   6111.00        0.00174
   6112.00        0.00275
   6113.00        0.00341
   6114.00        0.00364
   6115.00        0.00341
   6116.00        0.00274
   6117.00        0.00171
   6118.00        0.00039
   6119.00       -0.00109
   6120.00       -0.00265
   6121.00       -0.00418
   6122.00       -0.00564
   6123.00       -0.00698
   6124.00       -0.00819
   6125.00       -0.00928
   6126.00       -0.01026
   6127.00       -0.01114
   6128.00       -0.01196
   6129.00       -0.01270
   6130.00       -0.01339
   6131.00       -0.01402
   6132.00       -0.01456
   6133.00       -0.01498
   6134.00       -0.01524
   6135.00       -0.01526
   6136.00       -0.01498
   6137.00       -0.01434
   6138.00       -0.01333
   6139.00       -0.01193
   6140.00       -0.01021
   6141.00       -0.00827
   6142.00       -0.00622
   6143.00       -0.00423
   6144.00       -0.00243
   6145.00       -0.00095
   6146.00        0.00012
   6147.00        0.00074
   6148.00        0.00089
   6149.00        0.00057
   6150.00       -0.00020
   6151.00       -0.00137
   6152.00       -0.00291
   6153.00       -0.00479
   6154.00       -0.00701
   6155.00       -0.00955
   6156.00       -0.01245
   6157.00       -0.01573
   6158.00       -0.01943
   6159.00       -0.02357
   6160.00       -0.02816
   6161.00       -0.03317
   6162.00       -0.03856
   6163.00       -0.04423
   6164.00       -0.05014
   6165.00       -0.05617
   6166.00       -0.06221
   6167.00       -0.06816
   6168.00       -0.07397
   6169.00       -0.07960
   6170.00       -0.08502
   6171.00       -0.09023
   6172.00       -0.09526
   6173.00       -0.10013
   6174.00       -0.10485
   6175.00       -0.10942
   6176.00       -0.11386
   6177.00       -0.11815
   6178.00       -0.12229
   6179.00       -0.12624
   6180.00       -0.13001
   6181.00       -0.13359
   6182.00       -0.13699
   6183.00       -0.14026
   6184.00       -0.14345
   6185.00       -0.14663
   6186.00       -0.14984
   6187.00       -0.15318
   6188.00       -0.15670
   6189.00       -0.16041
   6190.00       -0.16436
   6191.00       -0.16851
   6192.00       -0.17287
   6193.00       -0.17736
   6194.00       -0.18195
   6195.00       -0.18657
   6196.00       -0.19118
   6197.00       -0.19573
   6198.00       -0.20017
   6199.00       -0.20446
   6200.00       -0.20856
   6201.00       -0.21244
   6202.00       -0.21608
   6203.00       -0.21944
   6204.00       -0.22249
   6205.00       -0.22524
   6206.00       -0.22766
   6207.00       -0.22978
   6208.00       -0.23161
   6209.00       -0.23320
   6210.00       -0.23458
   6211.00       -0.23581
   6212.00       -0.23696
   6213.00       -0.23806
   6214.00       -0.23913
   6215.00       -0.24019
   6216.00       -0.24119
   6217.00       -0.24209
   6218.00       -0.24281
   6219.00       -0.24328
   6220.00       -0.24344
   6221.00       -0.24325
   6222.00       -0.24265
   6223.00       -0.24168
   6224.00       -0.24034
   6225.00       -0.23867
   6226.00       -0.23672
   6227.00       -0.23454
   6228.00       -0.23218
   6229.00       -0.22967
   6230.00       -0.22706
   6231.00       -0.22438
   6232.00       -0.22167
   6233.00       -0.21899
   6234.00       -0.21638
   6235.00       -0.21389
   6236.00       -0.21157
   6237.00       -0.20945
   6238.00       -0.20756
   6239.00       -0.20590
   6240.00       -0.20450
   6241.00       -0.20334
   6242.00       -0.20240
   6243.00       -0.20168
   6244.00       -0.20117
   6245.00       -0.20085
   6246.00       -0.20071
   6247.00       -0.20078
   6248.00       -0.20105
   6249.00       -0.20152
   6250.00       -0.20219
   6251.00       -0.20306
   6252.00       -0.20409
   6253.00       -0.20524
   6254.00       -0.20644
   6255.00       -0.20761
   6256.00       -0.20862
   6257.00       -0.20940
   6258.00       -0.20985
   6259.00       -0.20988
   6260.00       -0.20945
   6261.00       -0.20856
   6262.00       -0.20720
   6263.00       -0.20540
   6264.00       -0.20319
   6265.00       -0.20062
   6266.00       -0.19771
   6267.00       -0.19450
   6268.00       -0.19101
   6269.00       -0.18727
   6270.00       -0.18328
   6271.00       -0.17905
   6272.00       -0.17461
   6273.00       -0.16997
   6274.00       -0.16520
   6275.00       -0.16033
   6276.00       -0.15543
   6277.00       -0.15054
   6278.00       -0.14575
   6279.00       -0.14111
   6280.00       -0.13666
   6281.00       -0.13243
   6282.00       -0.12843
   6283.00       -0.12464
   6284.00       -0.12107
   6285.00       -0.11767
   6286.00       -0.11442
   6287.00       -0.11129
   6288.00       -0.10827
   6289.00       -0.10530
   6290.00       -0.10234
   6291.00       -0.09934
   6292.00       -0.09622
   6293.00       -0.09293
   6294.00       -0.08935
   6295.00       -0.08541
   6296.00       -0.08104
   6297.00       -0.07613
   6298.00       -0.07065
   6299.00       -0.06459
   6300.00       -0.05795
   6301.00       -0.05077
   6302.00       -0.04307
   6303.00       -0.03496
   6304.00       -0.02643
   6305.00       -0.01758
   6306.00       -0.00847
   6307.00        0.00087
   6308.00        0.01037
   6309.00        0.01996
   6310.00        0.02957
   6311.00        0.03911
   6312.00        0.04847
   6313.00        0.05764
   6314.00        0.06652
   6315.00        0.07506
   6316.00        0.08323
   6317.00        0.09107
   6318.00        0.09863
   6319.00        0.10594
   6320.00        0.11304
   6321.00        0.11992
   6322.00        0.12649
   6323.00        0.13261
   6324.00        0.13810
   6325.00        0.14277
   6326.00        0.14650
   6327.00        0.14917
   6328.00        0.15085
   6329.00        0.15169
   6330.00        0.15192
   6331.00        0.15187
   6332.00        0.15182
   6333.00        0.15202
   6334.00        0.15259
   6335.00        0.15355
   6336.00        0.15482
   6337.00        0.15624
   6338.00        0.15765
   6339.00        0.15888
   6340.00        0.15984
   6341.00        0.16052
   6342.00        0.16096
   6343.00        0.16127
   6344.00        0.16158
   6345.00        0.16203
   6346.00        0.16274
   6347.00        0.16379
   6348.00        0.16523
   6349.00        0.16704
   6350.00        0.16915
   6351.00        0.17150
   6352.00        0.17400
   6353.00        0.17656
   6354.00        0.17916
   6355.00        0.18179
   6356.00        0.18445
   6357.00        0.18718
   6358.00        0.18996
   6359.00        0.19277
   6360.00        0.19552
   6361.00        0.19815
   6362.00        0.20058
   6363.00        0.20275
   6364.00        0.20467
   6365.00        0.20640
   6366.00        0.20806
   6367.00        0.20975
   6368.00        0.21157
   6369.00        0.21360
   6370.00        0.21582
   6371.00        0.21818
   6372.00        0.22057
   6373.00        0.22286
   6374.00        0.22495
   6375.00        0.22675
   6376.00        0.22825
   6377.00        0.22951
   6378.00        0.23061
   6379.00        0.23172
   6380.00        0.23300
   6381.00        0.23463
   6382.00        0.23673
   6383.00        0.23935
   6384.00        0.24255
   6385.00        0.24624
   6386.00        0.25033
   6387.00        0.25467
   6388.00        0.25909
   6389.00        0.26344
   6390.00        0.26757
   6391.00        0.27135
   6392.00        0.27467
   6393.00        0.27748
   6394.00        0.27968
   6395.00        0.28122
   6396.00        0.28200
   6397.00        0.28199
   6398.00        0.28107
   6399.00        0.27922
   6400.00        0.27636
   6401.00        0.27250
   6402.00        0.26767
   6403.00        0.26197
   6404.00        0.25552
   6405.00        0.24849
   6406.00        0.24114
   6407.00        0.23366
   6408.00        0.22622
   6409.00        0.21900
   6410.00        0.21214
   6411.00        0.20568
   6412.00        0.19959
   6413.00        0.19389
   6414.00        0.18853
   6415.00        0.18348
   6416.00        0.17875
   6417.00        0.17430
   6418.00        0.17016
   6419.00        0.16640
   6420.00        0.16307
   6421.00        0.16023
   6422.00        0.15793
   6423.00        0.15614
   6424.00        0.15485
   6425.00        0.15394
   6426.00        0.15322
   6427.00        0.15249
   6428.00        0.15152
   6429.00        0.15006
   6430.00        0.14791
   6431.00        0.14495
   6432.00        0.14106
   6433.00        0.13627
   6434.00        0.13063
   6435.00        0.12425
   6436.00        0.11730
   6437.00        0.10993
   6438.00        0.10232
   6439.00        0.09464
   6440.00        0.08705
   6441.00        0.07964
   6442.00        0.07251
   6443.00        0.06571
   6444.00        0.05928
   6445.00        0.05332
   6446.00        0.04790
   6447.00        0.04318
   6448.00        0.03921
   6449.00        0.03612
   6450.00        0.03391
   6451.00        0.03258
   6452.00        0.03200
   6453.00        0.03200
   6454.00        0.03238
   6455.00        0.03294
   6456.00        0.03351
   6457.00        0.03400
   6458.00        0.03443
   6459.00        0.03489
   6460.00        0.03558
   6461.00        0.03669
   6462.00        0.03843
   6463.00        0.04089
   6464.00        0.04406
   6465.00        0.04775
   6466.00        0.05163
   6467.00        0.05520
   6468.00        0.05798
   6469.00        0.05942
   6470.00        0.05913
   6471.00        0.05692
   6472.00        0.05266
   6473.00        0.04657
   6474.00        0.03902
   6475.00        0.03046
   6476.00        0.02140
   6477.00        0.01242
   6478.00        0.00388
   6479.00       -0.00392
   6480.00       -0.01084
   6481.00       -0.01688
   6482.00       -0.02221
   6483.00       -0.02706
   6484.00       -0.03172
   6485.00       -0.03649
   6486.00       -0.04161
   6487.00       -0.04725
   6488.00       -0.05351
   6489.00       -0.06038
   6490.00       -0.06773
   6491.00       -0.07538
   6492.00       -0.08316
   6493.00       -0.09086
   6494.00       -0.09831
   6495.00       -0.10540
   6496.00       -0.11212
   6497.00       -0.11848
   6498.00       -0.12458
   6499.00       -0.13053
   6500.00       -0.13645
   6501.00       -0.14251
   6502.00       -0.14878
   6503.00       -0.15536
   6504.00       -0.16224
   6505.00       -0.16945
   6506.00       -0.17693
   6507.00       -0.18464
   6508.00       -0.19249
   6509.00       -0.20042
   6510.00       -0.20831
   6511.00       -0.21607
   6512.00       -0.22356
   6513.00       -0.23062
   6514.00       -0.23707
   6515.00       -0.24268
   6516.00       -0.24720
   6517.00       -0.25038
   6518.00       -0.25206
   6519.00       -0.25206
   6520.00       -0.25044
   6521.00       -0.24731
   6522.00       -0.24298
   6523.00       -0.23781
   6524.00       -0.23231
   6525.00       -0.22695
   6526.00       -0.22215
   6527.00       -0.21828
   6528.00       -0.21554
   6529.00       -0.21409
   6530.00       -0.21389
   6531.00       -0.21492
   6532.00       -0.21701
   6533.00       -0.22003
   6534.00       -0.22373
   6535.00       -0.22792
   6536.00       -0.23234
   6537.00       -0.23675
   6538.00       -0.24098
   6539.00       -0.24491
   6540.00       -0.24850
   6541.00       -0.25177
   6542.00       -0.25482
   6543.00       -0.25777
   6544.00       -0.26076
   6545.00       -0.26387
   6546.00       -0.26716
   6547.00       -0.27058
   6548.00       -0.27409
   6549.00       -0.27753
   6550.00       -0.28074
   6551.00       -0.28352
   6552.00       -0.28566
   6553.00       -0.28695
   6554.00       -0.28719
   6555.00       -0.28625
   6556.00       -0.28395
   6557.00       -0.28030
   6558.00       -0.27530
   6559.00       -0.26918
   6560.00       -0.26213
   6561.00       -0.25454
   6562.00       -0.24679
   6563.00       -0.23935
   6564.00       -0.23264
   6565.00       -0.22698
   6566.00       -0.22257
   6567.00       -0.21955
   6568.00       -0.21788
   6569.00       -0.21746
   6570.00       -0.21810
   6571.00       -0.21960
   6572.00       -0.22173
   6573.00       -0.22432
   6574.00       -0.22718
   6575.00       -0.23020
   6576.00       -0.23327
   6577.00       -0.23638
   6578.00       -0.23951
   6579.00       -0.24263
   6580.00       -0.24579
   6581.00       -0.24898
   6582.00       -0.25217
   6583.00       -0.25530
   6584.00       -0.25825
   6585.00       -0.26089
   6586.00       -0.26300
   6587.00       -0.26441
   6588.00       -0.26489
   6589.00       -0.26430
   6590.00       -0.26248
   6591.00       -0.25934
   6592.00       -0.25485
   6593.00       -0.24899
   6594.00       -0.24182
   6595.00       -0.23336
   6596.00       -0.22373
   6597.00       -0.21313
   6598.00       -0.20163
   6599.00       -0.18951
   6600.00       -0.17696
   6601.00       -0.16425
   6602.00       -0.15159
   6603.00       -0.13927
   6604.00       -0.12741
   6605.00       -0.11625
   6606.00       -0.10578
   6607.00       -0.09605
   6608.00       -0.08700
   6609.00       -0.07855
   6610.00       -0.07062
   6611.00       -0.06310
   6612.00       -0.05594
   6613.00       -0.04907
   6614.00       -0.04248
   6615.00       -0.03622
   6616.00       -0.03031
   6617.00       -0.02479
   6618.00       -0.01972
   6619.00       -0.01515
   6620.00       -0.01101
   6621.00       -0.00729
   6622.00       -0.00379
   6623.00       -0.00034
   6624.00        0.00336
   6625.00        0.00761
   6626.00        0.01270
   6627.00        0.01888
   6628.00        0.02636
   6629.00        0.03519
   6630.00        0.04535
   6631.00        0.05662
   6632.00        0.06880
   6633.00        0.08146
   6634.00        0.09423
   6635.00        0.10672
   6636.00        0.11863
   6637.00        0.12969
   6638.00        0.13975
   6639.00        0.14872
   6640.00        0.15673
   6641.00        0.16383
   6642.00        0.17022
   6643.00        0.17613
   6644.00        0.18167
   6645.00        0.18698
   6646.00        0.19217
   6647.00        0.19728
   6648.00        0.20226
   6649.00        0.20705
   6650.00        0.21157
   6651.00        0.21573
   6652.00        0.21946
   6653.00        0.22274
   6654.00        0.22561
   6655.00        0.22812
   6656.00        0.23038
   6657.00        0.23248
   6658.00        0.23454
   6659.00        0.23663
   6660.00        0.23883
   6661.00        0.24115
   6662.00        0.24362
   6663.00        0.24622
   6664.00        0.24896
   6665.00        0.25182
   6666.00        0.25475
   6667.00        0.25773
   6668.00        0.26071
   6669.00        0.26364
   6670.00        0.26651
   6671.00        0.26931
   6672.00        0.27206
   6673.00        0.27477
   6674.00        0.27750
   6675.00        0.28028
   6676.00        0.28314
   6677.00        0.28609
   6678.00        0.28917
   6679.00        0.29241
   6680.00        0.29585
   6681.00        0.29954
   6682.00        0.30360
   6683.00        0.30810
   6684.00        0.31316
   6685.00        0.31887
   6686.00        0.32529
   6687.00        0.33244
   6688.00        0.34027
   6689.00        0.34864
   6690.00        0.35737
   6691.00        0.36626
   6692.00        0.37497
   6693.00        0.38316
   6694.00        0.39052
   6695.00        0.39668
   6696.00        0.40137
   6697.00        0.40439
   6698.00        0.40569
   6699.00        0.40526
   6700.00        0.40327
   6701.00        0.39985
   6702.00        0.39530
   6703.00        0.38988
   6704.00        0.38379
   6705.00        0.37724
   6706.00        0.37040
   6707.00        0.36334
   6708.00        0.35613
   6709.00        0.34880
   6710.00        0.34133
   6711.00        0.33377
   6712.00        0.32619
   6713.00        0.31867
   6714.00        0.31134
   6715.00        0.30433
   6716.00        0.29782
   6717.00        0.29195
   6718.00        0.28685
   6719.00        0.28262
   6720.00        0.27928
   6721.00        0.27675
   6722.00        0.27499
   6723.00        0.27384
   6724.00        0.27315
   6725.00        0.27277
   6726.00        0.27257
   6727.00        0.27245
   6728.00        0.27232
   6729.00        0.27210
   6730.00        0.27171
   6731.00        0.27106
   6732.00        0.27007
   6733.00        0.26866
   6734.00        0.26674
   6735.00        0.26429
   6736.00        0.26127
   6737.00        0.25771
   6738.00        0.25363
   6739.00        0.24910
   6740.00        0.24418
   6741.00        0.23895
   6742.00        0.23354
   6743.00        0.22803
   6744.00        0.22255
   6745.00        0.21717
   6746.00        0.21202
   6747.00        0.20714
   6748.00        0.20259
   6749.00        0.19834
   6750.00        0.19434
   6751.00        0.19048
   6752.00        0.18663
   6753.00        0.18270
   6754.00        0.17863
   6755.00        0.17437
   6756.00        0.16999
   6757.00        0.16557
   6758.00        0.16127
   6759.00        0.15731
   6760.00        0.15390
   6761.00        0.15122
   6762.00        0.14942
   6763.00        0.14855
   6764.00        0.14857
   6765.00        0.14929
   6766.00        0.15046
   6767.00        0.15176
   6768.00        0.15283
   6769.00        0.15334
   6770.00        0.15308
   6771.00        0.15192
   6772.00        0.14992
   6773.00        0.14729
   6774.00        0.14436
   6775.00        0.14153
   6776.00        0.13923
   6777.00        0.13778
   6778.00        0.13738
   6779.00        0.13808
   6780.00        0.13970
   6781.00        0.14187
   6782.00        0.14413
   6783.00        0.14595
   6784.00        0.14684
   6785.00        0.14650
   6786.00        0.14478
   6787.00        0.14175
   6788.00        0.13771
   6789.00        0.13311
   6790.00        0.12842
   6791.00        0.12411
   6792.00        0.12057
   6793.00        0.11795
   6794.00        0.11621
   6795.00        0.11512
   6796.00        0.11436
   6797.00        0.11351
   6798.00        0.11222
   6799.00        0.11016
   6800.00        0.10722
   6801.00        0.10335
   6802.00        0.09863
   6803.00        0.09323
   6804.00        0.08738
   6805.00        0.08128
   6806.00        0.07508
   6807.00        0.06894
   6808.00        0.06291
   6809.00        0.05703
   6810.00        0.05126
   6811.00        0.04551
   6812.00        0.03967
   6813.00        0.03360
   6814.00        0.02720
   6815.00        0.02042
   6816.00        0.01324
   6817.00        0.00576
   6818.00       -0.00192
   6819.00       -0.00962
   6820.00       -0.01707
   6821.00       -0.02412
   6822.00       -0.03061
   6823.00       -0.03643
   6824.00       -0.04159
   6825.00       -0.04610
   6826.00       -0.05008
   6827.00       -0.05364
   6828.00       -0.05695
   6829.00       -0.06011
   6830.00       -0.06323
   6831.00       -0.06640
   6832.00       -0.06964
   6833.00       -0.07297
   6834.00       -0.07640
   6835.00       -0.07989
   6836.00       -0.08346
   6837.00       -0.08709
   6838.00       -0.09081
   6839.00       -0.09462
   6840.00       -0.09856
   6841.00       -0.10260
   6842.00       -0.10677
   6843.00       -0.11102
   6844.00       -0.11527
   6845.00       -0.11946
   6846.00       -0.12348
   6847.00       -0.12725
   6848.00       -0.13069
   6849.00       -0.13376
   6850.00       -0.13647
   6851.00       -0.13887
   6852.00       -0.14103
   6853.00       -0.14306
   6854.00       -0.14505
   6855.00       -0.14708
   6856.00       -0.14918
   6857.00       -0.15135
   6858.00       -0.15352
   6859.00       -0.15558
   6860.00       -0.15741
   6861.00       -0.15888
   6862.00       -0.15990
   6863.00       -0.16039
   6864.00       -0.16036
   6865.00       -0.15987
   6866.00       -0.15902
   6867.00       -0.15797
   6868.00       -0.15687
   6869.00       -0.15589
   6870.00       -0.15513
   6871.00       -0.15465
   6872.00       -0.15445
   6873.00       -0.15448
   6874.00       -0.15464
   6875.00       -0.15479
   6876.00       -0.15482
   6877.00       -0.15459
   6878.00       -0.15402
   6879.00       -0.15303
   6880.00       -0.15158
   6881.00       -0.14967
   6882.00       -0.14728
   6883.00       -0.14443
   6884.00       -0.14117
   6885.00       -0.13756
   6886.00       -0.13364
   6887.00       -0.12953
   6888.00       -0.12533
   6889.00       -0.12118
   6890.00       -0.11722
   6891.00       -0.11359
   6892.00       -0.11034
   6893.00       -0.10748
   6894.00       -0.10492
   6895.00       -0.10252
   6896.00       -0.10010
   6897.00       -0.09745
   6898.00       -0.09440
   6899.00       -0.09086
   6900.00       -0.08679
   6901.00       -0.08226
   6902.00       -0.07741
   6903.00       -0.07244
   6904.00       -0.06757
   6905.00       -0.06304
   6906.00       -0.05909
   6907.00       -0.05589
   6908.00       -0.05361
   6909.00       -0.05231
   6910.00       -0.05201
   6911.00       -0.05256
   6912.00       -0.05381
   6913.00       -0.05548
   6914.00       -0.05728
   6915.00       -0.05893
   6916.00       -0.06021
   6917.00       -0.06103
   6918.00       -0.06136
   6919.00       -0.06131
   6920.00       -0.06105
   6921.00       -0.06075
   6922.00       -0.06057
   6923.00       -0.06061
   6924.00       -0.06093
   6925.00       -0.06149
   6926.00       -0.06227
   6927.00       -0.06321
   6928.00       -0.06426
   6929.00       -0.06542
   6930.00       -0.06666
   6931.00       -0.06800
   6932.00       -0.06941
   6933.00       -0.07087
   6934.00       -0.07229
   6935.00       -0.07362
   6936.00       -0.07475
   6937.00       -0.07560
   6938.00       -0.07613
   6939.00       -0.07633
   6940.00       -0.07625
   6941.00       -0.07597
   6942.00       -0.07560
   6943.00       -0.07526
   6944.00       -0.07507
   6945.00       -0.07511
   6946.00       -0.07545
   6947.00       -0.07610
   6948.00       -0.07704
   6949.00       -0.07818
   6950.00       -0.07942
   6951.00       -0.08062
   6952.00       -0.08163
   6953.00       -0.08232
   6954.00       -0.08258
   6955.00       -0.08237
   6956.00       -0.08165
   6957.00       -0.08047
   6958.00       -0.07887
   6959.00       -0.07690
   6960.00       -0.07462
   6961.00       -0.07203
   6962.00       -0.06916
   6963.00       -0.06600
   6964.00       -0.06253
   6965.00       -0.05875
   6966.00       -0.05467
   6967.00       -0.05033
   6968.00       -0.04578
   6969.00       -0.04106
   6970.00       -0.03622
   6971.00       -0.03127
   6972.00       -0.02624
   6973.00       -0.02110
   6974.00       -0.01588
   6975.00       -0.01059
   6976.00       -0.00524
   6977.00        0.00013
   6978.00        0.00547
   6979.00        0.01073
   6980.00        0.01581
   6981.00        0.02066
   6982.00        0.02524
   6983.00        0.02948
   6984.00        0.03337
   6985.00        0.03689
   6986.00        0.04006
   6987.00        0.04290
   6988.00        0.04548
   6989.00        0.04786
   6990.00        0.05016
   6991.00        0.05249
   6992.00        0.05494
   6993.00        0.05760
   6994.00        0.06052
   6995.00        0.06373
   6996.00        0.06718
   6997.00        0.07083
   6998.00        0.07456
   6999.00        0.07824
   7000.00        0.08176
   7001.00        0.08499
   7002.00        0.08780
   7003.00        0.09013
   7004.00        0.09192
   7005.00        0.09314
   7006.00        0.09381
   7007.00        0.09397
   7008.00        0.09367
   7009.00        0.09297
   7010.00        0.09195
   7011.00        0.09066
   7012.00        0.08916
   7013.00        0.08750
   7014.00        0.08571
   7015.00        0.08381
   7016.00        0.08183
   7017.00        0.07979
   7018.00        0.07773
   7019.00        0.07567
   7020.00        0.07367
   7021.00        0.07175
   7022.00        0.06997
   7023.00        0.06837
   7024.00        0.06698
   7025.00        0.06583
   7026.00        0.06495
   7027.00        0.06437
   7028.00        0.06411
   7029.00        0.06420
   7030.00        0.06465
   7031.00        0.06549
   7032.00        0.06669
   7033.00        0.06823
   7034.00        0.07006
   7035.00        0.07209
   7036.00        0.07423
   7037.00        0.07639
   7038.00        0.07848
   7039.00        0.08042
   7040.00        0.08216
   7041.00        0.08369
   7042.00        0.08502
   7043.00        0.08617
   7044.00        0.08718
   7045.00        0.08812
   7046.00        0.08901
   7047.00        0.08987
   7048.00        0.09070
   7049.00        0.09146
   7050.00        0.09207
   7051.00        0.09245
   7052.00        0.09248
   7053.00        0.09206
   7054.00        0.09111
   7055.00        0.08954
   7056.00        0.08732
   7057.00        0.08445
   7058.00        0.08094
   7059.00        0.07687
   7060.00        0.07232
   7061.00        0.06738
   7062.00        0.06215
   7063.00        0.05670
   7064.00        0.05113
   7065.00        0.04549
   7066.00        0.03988
   7067.00        0.03429
   7068.00        0.02879
   7069.00        0.02341
   7070.00        0.01817
   7071.00        0.01308
   7072.00        0.00820
   7073.00        0.00354
   7074.00       -0.00088
   7075.00       -0.00500
   7076.00       -0.00880
   7077.00       -0.01223
   7078.00       -0.01525
   7079.00       -0.01779
   7080.00       -0.01980
   7081.00       -0.02119
   7082.00       -0.02190
   7083.00       -0.02191
   7084.00       -0.02115
   7085.00       -0.01965
   7086.00       -0.01745
   7087.00       -0.01462
   7088.00       -0.01129
   7089.00       -0.00760
   7090.00       -0.00371
   7091.00        0.00021
   7092.00        0.00402
   7093.00        0.00761
   7094.00        0.01094
   7095.00        0.01399
   7096.00        0.01679
   7097.00        0.01945
   7098.00        0.02207
   7099.00        0.02479
   7100.00        0.02772
   7101.00        0.03096
   7102.00        0.03452
   7103.00        0.03840
   7104.00        0.04252
   7105.00        0.04676
   7106.00        0.05095
   7107.00        0.05490
   7108.00        0.05841
   7109.00        0.06132
   7110.00        0.06347
   7111.00        0.06476
   7112.00        0.06516
   7113.00        0.06466
   7114.00        0.06333
   7115.00        0.06123
   7116.00        0.05849
   7117.00        0.05522
   7118.00        0.05154
   7119.00        0.04754
   7120.00        0.04331
   7121.00        0.03890
   7122.00        0.03439
   7123.00        0.02982
   7124.00        0.02519
   7125.00        0.02053
   7126.00        0.01585
   7127.00        0.01116
   7128.00        0.00644
   7129.00        0.00168
   7130.00       -0.00310
   7131.00       -0.00795
   7132.00       -0.01293
   7133.00       -0.01809
   7134.00       -0.02347
   7135.00       -0.02909
   7136.00       -0.03499
   7137.00       -0.04118
   7138.00       -0.04760
   7139.00       -0.05419
   7140.00       -0.06086
   7141.00       -0.06752
   7142.00       -0.07406
   7143.00       -0.08034
   7144.00       -0.08632
   7145.00       -0.09193
   7146.00       -0.09715
   7147.00       -0.10193
   7148.00       -0.10627
   7149.00       -0.11016
   7150.00       -0.11360
   7151.00       -0.11660
   7152.00       -0.11915
   7153.00       -0.12128
   7154.00       -0.12305
   7155.00       -0.12449
   7156.00       -0.12571
   7157.00       -0.12680
   7158.00       -0.12788
   7159.00       -0.12908
   7160.00       -0.13048
   7161.00       -0.13216
   7162.00       -0.13415
   7163.00       -0.13642
   7164.00       -0.13893
   7165.00       -0.14158
   7166.00       -0.14424
   7167.00       -0.14681
   7168.00       -0.14912
   7169.00       -0.15105
   7170.00       -0.15250
   7171.00       -0.15339
   7172.00       -0.15367
   7173.00       -0.15332
   7174.00       -0.15235
   7175.00       -0.15080
   7176.00       -0.14873
   7177.00       -0.14621
   7178.00       -0.14334
   7179.00       -0.14020
   7180.00       -0.13691
   7181.00       -0.13358
   7182.00       -0.13030
   7183.00       -0.12712
   7184.00       -0.12409
   7185.00       -0.12117
   7186.00       -0.11830
   7187.00       -0.11543
   7188.00       -0.11246
   7189.00       -0.10932
   7190.00       -0.10598
   7191.00       -0.10244
   7192.00       -0.09877
   7193.00       -0.09507
   7194.00       -0.09147
   7195.00       -0.08810
   7196.00       -0.08508
   7197.00       -0.08246
   7198.00       -0.08027
   7199.00       -0.07845
   7200.00       -0.07691
   7201.00       -0.07551
   7202.00       -0.07410
   7203.00       -0.07253
   7204.00       -0.07066
   7205.00       -0.06841
   7206.00       -0.06575
   7207.00       -0.06274
   7208.00       -0.05948
   7209.00       -0.05616
   7210.00       -0.05299
   7211.00       -0.05019
   7212.00       -0.04798
   7213.00       -0.04653
   7214.00       -0.04597
   7215.00       -0.04635
   7216.00       -0.04767
   7217.00       -0.04987
   7218.00       -0.05283
   7219.00       -0.05648
   7220.00       -0.06071
   7221.00       -0.06542
   7222.00       -0.07061
   7223.00       -0.07623
   7224.00       -0.08227
   7225.00       -0.08872
   7226.00       -0.09556
   7227.00       -0.10281
   7228.00       -0.11038
   7229.00       -0.11828
   7230.00       -0.12648
   7231.00       -0.13496
   7232.00       -0.14364
   7233.00       -0.15253
   7234.00       -0.16156
   7235.00       -0.17060
   7236.00       -0.17952
   7237.00       -0.18816
   7238.00       -0.19638
   7239.00       -0.20401
   7240.00       -0.21092
   7241.00       -0.21694
   7242.00       -0.22200
   7243.00       -0.22606
   7244.00       -0.22903
   7245.00       -0.23091
   7246.00       -0.23167
   7247.00       -0.23132
   7248.00       -0.22986
   7249.00       -0.22732
   7250.00       -0.22377
   7251.00       -0.21933
   7252.00       -0.21416
   7253.00       -0.20843
   7254.00       -0.20238
   7255.00       -0.19623
   7256.00       -0.19020
   7257.00       -0.18453
   7258.00       -0.17934
   7259.00       -0.17476
   7260.00       -0.17086
   7261.00       -0.16766
   7262.00       -0.16515
   7263.00       -0.16327
   7264.00       -0.16198
   7265.00       -0.16122
   7266.00       -0.16093
   7267.00       -0.16102
   7268.00       -0.16144
   7269.00       -0.16212
   7270.00       -0.16297
   7271.00       -0.16393
   7272.00       -0.16487
   7273.00       -0.16569
   7274.00       -0.16623
   7275.00       -0.16633
   7276.00       -0.16586
   7277.00       -0.16466
   7278.00       -0.16266
   7279.00       -0.15980
   7280.00       -0.15611
   7281.00       -0.15163
   7282.00       -0.14648
   7283.00       -0.14079
   7284.00       -0.13470
   7285.00       -0.12832
   7286.00       -0.12183
   7287.00       -0.11528
   7288.00       -0.10881
   7289.00       -0.10246
   7290.00       -0.09628
   7291.00       -0.09034
   7292.00       -0.08471
   7293.00       -0.07949
   7294.00       -0.07475
   7295.00       -0.07062
   7296.00       -0.06720
   7297.00       -0.06463
   7298.00       -0.06304
   7299.00       -0.06251
   7300.00       -0.06305
   7301.00       -0.06471
   7302.00       -0.06737
   7303.00       -0.07092
   7304.00       -0.07518
   7305.00       -0.07992
   7306.00       -0.08495
   7307.00       -0.09004
   7308.00       -0.09501
   7309.00       -0.09972
   7310.00       -0.10407
   7311.00       -0.10802
   7312.00       -0.11155
   7313.00       -0.11470
   7314.00       -0.11748
   7315.00       -0.11993
   7316.00       -0.12209
   7317.00       -0.12397
   7318.00       -0.12555
   7319.00       -0.12682
   7320.00       -0.12775
   7321.00       -0.12827
   7322.00       -0.12836
   7323.00       -0.12798
   7324.00       -0.12711
   7325.00       -0.12578
   7326.00       -0.12402
   7327.00       -0.12191
   7328.00       -0.11953
   7329.00       -0.11699
   7330.00       -0.11443
   7331.00       -0.11195
   7332.00       -0.10971
   7333.00       -0.10781
   7334.00       -0.10632
   7335.00       -0.10529
   7336.00       -0.10473
   7337.00       -0.10459
   7338.00       -0.10479
   7339.00       -0.10521
   7340.00       -0.10572
   7341.00       -0.10619
   7342.00       -0.10651
   7343.00       -0.10661
   7344.00       -0.10645
   7345.00       -0.10604
   7346.00       -0.10543
   7347.00       -0.10472
   7348.00       -0.10398
   7349.00       -0.10331
   7350.00       -0.10278
   7351.00       -0.10243
   7352.00       -0.10225
   7353.00       -0.10222
   7354.00       -0.10228
   7355.00       -0.10233
   7356.00       -0.10231
   7357.00       -0.10211
   7358.00       -0.10169
   7359.00       -0.10100
   7360.00       -0.10002
   7361.00       -0.09875
   7362.00       -0.09722
   7363.00       -0.09546
   7364.00       -0.09348
   7365.00       -0.09131
   7366.00       -0.08893
   7367.00       -0.08633
   7368.00       -0.08349
   7369.00       -0.08035
   7370.00       -0.07686
   7371.00       -0.07298
   7372.00       -0.06866
   7373.00       -0.06390
   7374.00       -0.05872
   7375.00       -0.05315
   7376.00       -0.04731
   7377.00       -0.04133
   7378.00       -0.03536
   7379.00       -0.02955
   7380.00       -0.02408
   7381.00       -0.01905
   7382.00       -0.01451
   7383.00       -0.01050
   7384.00       -0.00703
   7385.00       -0.00404
   7386.00       -0.00152
   7387.00        0.00056
   7388.00        0.00219
   7389.00        0.00336
   7390.00        0.00405
   7391.00        0.00425
   7392.00        0.00396
   7393.00        0.00321
   7394.00        0.00207
   7395.00        0.00064
   7396.00       -0.00098
   7397.00       -0.00269
   7398.00       -0.00436
   7399.00       -0.00590
   7400.00       -0.00723
   7401.00       -0.00829
   7402.00       -0.00909
   7403.00       -0.00965
   7404.00       -0.01002
   7405.00       -0.01028
   7406.00       -0.01053
   7407.00       -0.01083
   7408.00       -0.01127
   7409.00       -0.01186
   7410.00       -0.01259
   7411.00       -0.01343
   7412.00       -0.01431
   7413.00       -0.01515
   7414.00       -0.01586
   7415.00       -0.01642
   7416.00       -0.01677
   7417.00       -0.01694
   7418.00       -0.01697
   7419.00       -0.01693
   7420.00       -0.01692
   7421.00       -0.01704
   7422.00       -0.01739
   7423.00       -0.01806
   7424.00       -0.01910
   7425.00       -0.02054
   7426.00       -0.02236
   7427.00       -0.02453
   7428.00       -0.02700
   7429.00       -0.02969
   7430.00       -0.03250
   7431.00       -0.03538
   7432.00       -0.03824
   7433.00       -0.04102
   7434.00       -0.04367
   7435.00       -0.04616
   7436.00       -0.04848
   7437.00       -0.05064
   7438.00       -0.05266
   7439.00       -0.05459
   7440.00       -0.05646
   7441.00       -0.05833
   7442.00       -0.06024
   7443.00       -0.06224
   7444.00       -0.06435
   7445.00       -0.06660
   7446.00       -0.06897
   7447.00       -0.07145
   7448.00       -0.07401
   7449.00       -0.07663
   7450.00       -0.07925
   7451.00       -0.08186
   7452.00       -0.08444
   7453.00       -0.08699
   7454.00       -0.08949
   7455.00       -0.09198
   7456.00       -0.09449
   7457.00       -0.09704
   7458.00       -0.09965
   7459.00       -0.10236
   7460.00       -0.10515
   7461.00       -0.10804
   7462.00       -0.11101
   7463.00       -0.11403
   7464.00       -0.11705
   7465.00       -0.12000
   7466.00       -0.12285
   7467.00       -0.12553
   7468.00       -0.12800
   7469.00       -0.13021
   7470.00       -0.13212
   7471.00       -0.13370
   7472.00       -0.13488
   7473.00       -0.13563
   7474.00       -0.13586
   7475.00       -0.13555
   7476.00       -0.13464
   7477.00       -0.13314
   7478.00       -0.13106
   7479.00       -0.12845
   7480.00       -0.12540
   7481.00       -0.12202
   7482.00       -0.11843
   7483.00       -0.11473
   7484.00       -0.11103
   7485.00       -0.10740
   7486.00       -0.10390
   7487.00       -0.10054
   7488.00       -0.09729
   7489.00       -0.09410
   7490.00       -0.09094
   7491.00       -0.08774
   7492.00       -0.08445
   7493.00       -0.08108
   7494.00       -0.07766
   7495.00       -0.07428
   7496.00       -0.07103
   7497.00       -0.06810
   7498.00       -0.06567
   7499.00       -0.06396
   7500.00       -0.06312
   7501.00       -0.06333
   7502.00       -0.06469
   7503.00       -0.06723
   7504.00       -0.07097
   7505.00       -0.07580
   7506.00       -0.08165
   7507.00       -0.08838
   7508.00       -0.09580
   7509.00       -0.10374
   7510.00       -0.11201
   7511.00       -0.12051
   7512.00       -0.12901
   7513.00       -0.13746
   7514.00       -0.14567
   7515.00       -0.15354
   7516.00       -0.16101
   7517.00       -0.16799
   7518.00       -0.17446
   7519.00       -0.18041
   7520.00       -0.18582
   7521.00       -0.19073
   7522.00       -0.19517
   7523.00       -0.19918
   7524.00       -0.20282
   7525.00       -0.20611
   7526.00       -0.20910
   7527.00       -0.21181
   7528.00       -0.21427
   7529.00       -0.21652
   7530.00       -0.21860
   7531.00       -0.22055
   7532.00       -0.22245
   7533.00       -0.22436
   7534.00       -0.22634
   7535.00       -0.22846
   7536.00       -0.23076
   7537.00       -0.23324
   7538.00       -0.23589
   7539.00       -0.23868
   7540.00       -0.24156
   7541.00       -0.24448
   7542.00       -0.24737
   7543.00       -0.25016
   7544.00       -0.25277
   7545.00       -0.25512
   7546.00       -0.25708
   7547.00       -0.25853
   7548.00       -0.25937
   7549.00       -0.25946
   7550.00       -0.25876
   7551.00       -0.25725
   7552.00       -0.25500
   7553.00       -0.25208
   7554.00       -0.24869
   7555.00       -0.24497
   7556.00       -0.24113
   7557.00       -0.23729
   7558.00       -0.23357
   7559.00       -0.22999
   7560.00       -0.22651
   7561.00       -0.22306
   7562.00       -0.21952
   7563.00       -0.21573
   7564.00       -0.21161
   7565.00       -0.20704
   7566.00       -0.20201
   7567.00       -0.19650
   7568.00       -0.19059
   7569.00       -0.18436
   7570.00       -0.17790
   7571.00       -0.17133
   7572.00       -0.16481
   7573.00       -0.15837
   7574.00       -0.15211
   7575.00       -0.14603
   7576.00       -0.14017
   7577.00       -0.13453
   7578.00       -0.12907
   7579.00       -0.12375
   7580.00       -0.11854
   7581.00       -0.11338
   7582.00       -0.10823
   7583.00       -0.10301
   7584.00       -0.09767
   7585.00       -0.09213
   7586.00       -0.08632
   7587.00       -0.08020
   7588.00       -0.07374
   7589.00       -0.06698
   7590.00       -0.05992
   7591.00       -0.05269
   7592.00       -0.04541
   7593.00       -0.03823
   7594.00       -0.03129
   7595.00       -0.02472
   7596.00       -0.01860
   7597.00       -0.01303
   7598.00       -0.00802
   7599.00       -0.00355
   7600.00        0.00041
   7601.00        0.00392
   7602.00        0.00701
   7603.00        0.00978
   7604.00        0.01226
   7605.00        0.01448
   7606.00        0.01646
   7607.00        0.01819
   7608.00        0.01966
   7609.00        0.02083
   7610.00        0.02169
   7611.00        0.02222
   7612.00        0.02245
   7613.00        0.02241
   7614.00        0.02216
   7615.00        0.02179
   7616.00        0.02139
   7617.00        0.02105
   7618.00        0.02086
   7619.00        0.02089
   7620.00        0.02118
   7621.00        0.02173
   7622.00        0.02251
   7623.00        0.02348
   7624.00        0.02453
   7625.00        0.02558
   7626.00        0.02650
   7627.00        0.02717
   7628.00        0.02748
   7629.00        0.02733
   7630.00        0.02663
   7631.00        0.02536
   7632.00        0.02351
   7633.00        0.02115
   7634.00        0.01837
   7635.00        0.01529
   7636.00        0.01208
   7637.00        0.00889
   7638.00        0.00586
   7639.00        0.00313
   7640.00        0.00080
   7641.00       -0.00106
   7642.00       -0.00242
   7643.00       -0.00325
   7644.00       -0.00356
   7645.00       -0.00335
   7646.00       -0.00263
   7647.00       -0.00142
   7648.00        0.00028
   7649.00        0.00249
   7650.00        0.00521
   7651.00        0.00845
   7652.00        0.01224
   7653.00        0.01656
   7654.00        0.02143
   7655.00        0.02681
   7656.00        0.03262
   7657.00        0.03877
   7658.00        0.04514
   7659.00        0.05155
   7660.00        0.05787
   7661.00        0.06396
   7662.00        0.06969
   7663.00        0.07500
   7664.00        0.07982
   7665.00        0.08417
   7666.00        0.08805
   7667.00        0.09150
   7668.00        0.09458
   7669.00        0.09731
   7670.00        0.09973
   7671.00        0.10185
   7672.00        0.10366
   7673.00        0.10515
   7674.00        0.10628
   7675.00        0.10702
   7676.00        0.10733
   7677.00        0.10718
   7678.00        0.10654
   7679.00        0.10543
   7680.00        0.10384
   7681.00        0.10180
   7682.00        0.09934
   7683.00        0.09650
   7684.00        0.09333
   7685.00        0.08986
   7686.00        0.08612
   7687.00        0.08215
   7688.00        0.07796
   7689.00        0.07358
   7690.00        0.06902
   7691.00        0.06429
   7692.00        0.05937
   7693.00        0.05434
   7694.00        0.04917
   7695.00        0.04393
   7696.00        0.03861
   7697.00        0.03328
   7698.00        0.02795
   7699.00        0.02270
   7700.00        0.01754
   7701.00        0.01252
   7702.00        0.00774
   7703.00        0.00322
   7704.00       -0.00093
   7705.00       -0.00460
   7706.00       -0.00771
   7707.00       -0.01012
   7708.00       -0.01178
   7709.00       -0.01261
   7710.00       -0.01264
   7711.00       -0.01190
   7712.00       -0.01056
   7713.00       -0.00880
   7714.00       -0.00687
   7715.00       -0.00504
   7716.00       -0.00359
   7717.00       -0.00276
   7718.00       -0.00275
   7719.00       -0.00365
   7720.00       -0.00552
   7721.00       -0.00827
   7722.00       -0.01183
   7723.00       -0.01597
   7724.00       -0.02048
   7725.00       -0.02513
   7726.00       -0.02971
   7727.00       -0.03404
   7728.00       -0.03799
   7729.00       -0.04151
   7730.00       -0.04462
   7731.00       -0.04738
   7732.00       -0.04992
   7733.00       -0.05237
   7734.00       -0.05488
   7735.00       -0.05757
   7736.00       -0.06054
   7737.00       -0.06383
   7738.00       -0.06745
   7739.00       -0.07134
   7740.00       -0.07541
   7741.00       -0.07951
   7742.00       -0.08346
   7743.00       -0.08706
   7744.00       -0.09012
   7745.00       -0.09246
   7746.00       -0.09393
   7747.00       -0.09452
   7748.00       -0.09422
   7749.00       -0.09318
   7750.00       -0.09159
   7751.00       -0.08976
   7752.00       -0.08802
   7753.00       -0.08671
   7754.00       -0.08615
   7755.00       -0.08659
   7756.00       -0.08818
   7757.00       -0.09094
   7758.00       -0.09476
   7759.00       -0.09945
   7760.00       -0.10468
   7761.00       -0.11011
   7762.00       -0.11537
   7763.00       -0.12014
   7764.00       -0.12415
   7765.00       -0.12722
   7766.00       -0.12933
   7767.00       -0.13051
   7768.00       -0.13095
   7769.00       -0.13085
   7770.00       -0.13050
   7771.00       -0.13019
   7772.00       -0.13022
   7773.00       -0.13080
   7774.00       -0.13212
   7775.00       -0.13427
   7776.00       -0.13728
   7777.00       -0.14108
   7778.00       -0.14556
   7779.00       -0.15056
   7780.00       -0.15584
   7781.00       -0.16122
   7782.00       -0.16648
   7783.00       -0.17145
   7784.00       -0.17598
   7785.00       -0.17998
   7786.00       -0.18340
   7787.00       -0.18628
   7788.00       -0.18866
   7789.00       -0.19067
   7790.00       -0.19243
   7791.00       -0.19405
   7792.00       -0.19562
   7793.00       -0.19719
   7794.00       -0.19870
   7795.00       -0.20009
   7796.00       -0.20118
   7797.00       -0.20183
   7798.00       -0.20184
   7799.00       -0.20109
   7800.00       -0.19950
   7801.00       -0.19707
   7802.00       -0.19384
   7803.00       -0.18998
   7804.00       -0.18567
   7805.00       -0.18112
   7806.00       -0.17661
   7807.00       -0.17239
   7808.00       -0.16865
   7809.00       -0.16559
   7810.00       -0.16331
   7811.00       -0.16189
   7812.00       -0.16126
   7813.00       -0.16130
   7814.00       -0.16180
   7815.00       -0.16250
   7816.00       -0.16311
   7817.00       -0.16338
   7818.00       -0.16312
   7819.00       -0.16226
   7820.00       -0.16084
   7821.00       -0.15901
   7822.00       -0.15703
   7823.00       -0.15521
   7824.00       -0.15388
   7825.00       -0.15334
   7826.00       -0.15378
   7827.00       -0.15534
   7828.00       -0.15799
   7829.00       -0.16155
   7830.00       -0.16579
   7831.00       -0.17037
   7832.00       -0.17491
   7833.00       -0.17900
   7834.00       -0.18232
   7835.00       -0.18462
   7836.00       -0.18579
   7837.00       -0.18578
   7838.00       -0.18476
   7839.00       -0.18289
   7840.00       -0.18048
   7841.00       -0.17781
   7842.00       -0.17518
   7843.00       -0.17277
   7844.00       -0.17076
   7845.00       -0.16920
   7846.00       -0.16808
   7847.00       -0.16734
   7848.00       -0.16689
   7849.00       -0.16661
   7850.00       -0.16641
   7851.00       -0.16620
   7852.00       -0.16593
   7853.00       -0.16560
   7854.00       -0.16521
   7855.00       -0.16482
   7856.00       -0.16449
   7857.00       -0.16430
   7858.00       -0.16433
   7859.00       -0.16464
   7860.00       -0.16527
   7861.00       -0.16623
   7862.00       -0.16747
   7863.00       -0.16893
   7864.00       -0.17048
   7865.00       -0.17199
   7866.00       -0.17329
   7867.00       -0.17425
   7868.00       -0.17474
   7869.00       -0.17469
   7870.00       -0.17404
   7871.00       -0.17280
   7872.00       -0.17100
   7873.00       -0.16873
   7874.00       -0.16608
   7875.00       -0.16318
   7876.00       -0.16016
   7877.00       -0.15711
   7878.00       -0.15416
   7879.00       -0.15136
   7880.00       -0.14875
   7881.00       -0.14632
   7882.00       -0.14405
   7883.00       -0.14191
   7884.00       -0.13983
   7885.00       -0.13776
   7886.00       -0.13565
   7887.00       -0.13349
   7888.00       -0.13128
   7889.00       -0.12901
   7890.00       -0.12673
   7891.00       -0.12446
   7892.00       -0.12223
   7893.00       -0.12006
   7894.00       -0.11799
   7895.00       -0.11603
   7896.00       -0.11421
   7897.00       -0.11255
   7898.00       -0.11108
   7899.00       -0.10984
   7900.00       -0.10886
   7901.00       -0.10821
   7902.00       -0.10792
   7903.00       -0.10804
   7904.00       -0.10861
   7905.00       -0.10964
   7906.00       -0.11115
   7907.00       -0.11312
   7908.00       -0.11556
   7909.00       -0.11839
   7910.00       -0.12160
   7911.00       -0.12511
   7912.00       -0.12884
   7913.00       -0.13272
   7914.00       -0.13666
   7915.00       -0.14059
   7916.00       -0.14440
   7917.00       -0.14801
   7918.00       -0.15135
   7919.00       -0.15433
   7920.00       -0.15687
   7921.00       -0.15891
   7922.00       -0.16038
   7923.00       -0.16126
   7924.00       -0.16152
   7925.00       -0.16119
   7926.00       -0.16031
   7927.00       -0.15895
   7928.00       -0.15721
   7929.00       -0.15521
   7930.00       -0.15308
   7931.00       -0.15095
   7932.00       -0.14893
   7933.00       -0.14712
   7934.00       -0.14558
   7935.00       -0.14435
   7936.00       -0.14342
   7937.00       -0.14276
   7938.00       -0.14229
   7939.00       -0.14193
   7940.00       -0.14159
   7941.00       -0.14118
   7942.00       -0.14064
   7943.00       -0.13995
   7944.00       -0.13909
   7945.00       -0.13808
   7946.00       -0.13695
   7947.00       -0.13572
   7948.00       -0.13442
   7949.00       -0.13303
   7950.00       -0.13154
   7951.00       -0.12991
   7952.00       -0.12807
   7953.00       -0.12599
   7954.00       -0.12358
   7955.00       -0.12083
   7956.00       -0.11771
   7957.00       -0.11423
   7958.00       -0.11041
   7959.00       -0.10629
   7960.00       -0.10191
   7961.00       -0.09736
   7962.00       -0.09266
   7963.00       -0.08791
   7964.00       -0.08314
   7965.00       -0.07842
   7966.00       -0.07380
   7967.00       -0.06935
   7968.00       -0.06512
   7969.00       -0.06113
   7970.00       -0.05742
   7971.00       -0.05400
   7972.00       -0.05088
   7973.00       -0.04807
   7974.00       -0.04553
   7975.00       -0.04325
   7976.00       -0.04119
   7977.00       -0.03932
   7978.00       -0.03759
   7979.00       -0.03598
   7980.00       -0.03446
   7981.00       -0.03299
   7982.00       -0.03157
   7983.00       -0.03017
   7984.00       -0.02876
   7985.00       -0.02733
   7986.00       -0.02584
   7987.00       -0.02429
   7988.00       -0.02264
   7989.00       -0.02089
   7990.00       -0.01902
   7991.00       -0.01704
   7992.00       -0.01496
   7993.00       -0.01282
   7994.00       -0.01066
   7995.00       -0.00859
   7996.00       -0.00668
   7997.00       -0.00508
   7998.00       -0.00387
   7999.00       -0.00318
   8000.00       -0.00304
   8001.00       -0.00346
   8002.00       -0.00443
   8003.00       -0.00582
   8004.00       -0.00753
   8005.00       -0.00943
   8006.00       -0.01141
   8007.00       -0.01338
   8008.00       -0.01534
   8009.00       -0.01730
   8010.00       -0.01935
   8011.00       -0.02158
   8012.00       -0.02406
   8013.00       -0.02688
   8014.00       -0.03005
   8015.00       -0.03356
   8016.00       -0.03731
   8017.00       -0.04121
   8018.00       -0.04508
   8019.00       -0.04872
   8020.00       -0.05197
   8021.00       -0.05462
   8022.00       -0.05654
   8023.00       -0.05766
   8024.00       -0.05790
   8025.00       -0.05734
   8026.00       -0.05606
   8027.00       -0.05414
   8028.00       -0.05172
   8029.00       -0.04895
   8030.00       -0.04591
   8031.00       -0.04271
   8032.00       -0.03940
   8033.00       -0.03604
   8034.00       -0.03266
   8035.00       -0.02928
   8036.00       -0.02597
   8037.00       -0.02278
   8038.00       -0.01978
   8039.00       -0.01704
   8040.00       -0.01471
   8041.00       -0.01285
   8042.00       -0.01158
   8043.00       -0.01102
   8044.00       -0.01127
   8045.00       -0.01238
   8046.00       -0.01441
   8047.00       -0.01734
   8048.00       -0.02109
   8049.00       -0.02554
   8050.00       -0.03049
   8051.00       -0.03573
   8052.00       -0.04102
   8053.00       -0.04612
   8054.00       -0.05081
   8055.00       -0.05494
   8056.00       -0.05838
   8057.00       -0.06107
   8058.00       -0.06305
   8059.00       -0.06434
   8060.00       -0.06507
   8061.00       -0.06533
   8062.00       -0.06524
   8063.00       -0.06489
   8064.00       -0.06435
   8065.00       -0.06366
   8066.00       -0.06277
   8067.00       -0.06166
   8068.00       -0.06022
   8069.00       -0.05840
   8070.00       -0.05611
   8071.00       -0.05337
   8072.00       -0.05018
   8073.00       -0.04664
   8074.00       -0.04287
   8075.00       -0.03905
   8076.00       -0.03538
   8077.00       -0.03205
   8078.00       -0.02924
   8079.00       -0.02707
   8080.00       -0.02566
   8081.00       -0.02504
   8082.00       -0.02518
   8083.00       -0.02605
   8084.00       -0.02751
   8085.00       -0.02945
   8086.00       -0.03170
   8087.00       -0.03414
   8088.00       -0.03662
   8089.00       -0.03899
   8090.00       -0.04117
   8091.00       -0.04306
   8092.00       -0.04461
   8093.00       -0.04578
   8094.00       -0.04654
   8095.00       -0.04690
   8096.00       -0.04686
   8097.00       -0.04642
   8098.00       -0.04559
   8099.00       -0.04439
   8100.00       -0.04284
   8101.00       -0.04094
   8102.00       -0.03873
   8103.00       -0.03626
   8104.00       -0.03356
   8105.00       -0.03069
   8106.00       -0.02769
   8107.00       -0.02459
   8108.00       -0.02139
   8109.00       -0.01808
   8110.00       -0.01463
   8111.00       -0.01102
   8112.00       -0.00717
   8113.00       -0.00305
   8114.00        0.00138
   8115.00        0.00613
   8116.00        0.01121
   8117.00        0.01655
   8118.00        0.02208
   8119.00        0.02762
   8120.00        0.03304
   8121.00        0.03809
   8122.00        0.04258
   8123.00        0.04627
   8124.00        0.04901
   8125.00        0.05061
   8126.00        0.05107
   8127.00        0.05032
   8128.00        0.04848
   8129.00        0.04562
   8130.00        0.04188
   8131.00        0.03748
   8132.00        0.03252
   8133.00        0.02719
   8134.00        0.02161
   8135.00        0.01591
   8136.00        0.01020
   8137.00        0.00460
   8138.00       -0.00082
   8139.00       -0.00595
   8140.00       -0.01066
   8141.00       -0.01486
   8142.00       -0.01845
   8143.00       -0.02136
   8144.00       -0.02353
   8145.00       -0.02496
   8146.00       -0.02565
   8147.00       -0.02565
   8148.00       -0.02502
   8149.00       -0.02388
   8150.00       -0.02230
   8151.00       -0.02039
   8152.00       -0.01824
   8153.00       -0.01592
   8154.00       -0.01346
   8155.00       -0.01089
   8156.00       -0.00819
   8157.00       -0.00539
   8158.00       -0.00249
   8159.00        0.00046
   8160.00        0.00338
   8161.00        0.00619
   8162.00        0.00874
   8163.00        0.01092
   8164.00        0.01261
   8165.00        0.01373
   8166.00        0.01427
   8167.00        0.01420
   8168.00        0.01360
   8169.00        0.01257
   8170.00        0.01123
   8171.00        0.00975
   8172.00        0.00823
   8173.00        0.00683
   8174.00        0.00562
   8175.00        0.00467
   8176.00        0.00400
   8177.00        0.00360
   8178.00        0.00343
   8179.00        0.00341
   8180.00        0.00347
   8181.00        0.00354
   8182.00        0.00355
   8183.00        0.00349
   8184.00        0.00338
   8185.00        0.00333
   8186.00        0.00347
   8187.00        0.00407
   8188.00        0.00541
   8189.00        0.00781
   8190.00        0.01162
   8191.00        0.01707
   8192.00        0.02433
   8193.00        0.03336
   8194.00        0.04389
   8195.00        0.05562
   8196.00        0.06790
   8197.00        0.08003
   8198.00        0.09128
   8199.00        0.10086
   8200.00        0.10817
   8201.00        0.11284
   8202.00        0.11487
   8203.00        0.11425
   8204.00        0.11146
   8205.00        0.10716
   8206.00        0.10194
   8207.00        0.09652
   8208.00        0.09157
   8209.00        0.08746
   8210.00        0.08453
   8211.00        0.08280
   8212.00        0.08205
   8213.00        0.08201
   8214.00        0.08217
   8215.00        0.08202
   8216.00        0.08105
   8217.00        0.07885
   8218.00        0.07513
   8219.00        0.06978
   8220.00        0.06284
   8221.00        0.05451
   8222.00        0.04515
   8223.00        0.03521
   8224.00        0.02516
   8225.00        0.01544
   8226.00        0.00639
   8227.00       -0.00179
   8228.00       -0.00872
   8229.00       -0.01451
   8230.00       -0.01912
   8231.00       -0.02275
   8232.00       -0.02558
   8233.00       -0.02787
   8234.00       -0.02987
   8235.00       -0.03181
   8236.00       -0.03390
   8237.00       -0.03627
   8238.00       -0.03903
   8239.00       -0.04219
   8240.00       -0.04578
   8241.00       -0.04970
   8242.00       -0.05394
   8243.00       -0.05841
   8244.00       -0.06302
   8245.00       -0.06768
   8246.00       -0.07235
   8247.00       -0.07698
   8248.00       -0.08152
   8249.00       -0.08598
   8250.00       -0.09032
   8251.00       -0.09455
   8252.00       -0.09862
   8253.00       -0.10255
   8254.00       -0.10627
   8255.00       -0.10983
   8256.00       -0.11321
   8257.00       -0.11639
   8258.00       -0.11937
   8259.00       -0.12209
   8260.00       -0.12447
   8261.00       -0.12638
   8262.00       -0.12773
   8263.00       -0.12836
   8264.00       -0.12820
   8265.00       -0.12724
   8266.00       -0.12548
   8267.00       -0.12306
   8268.00       -0.12017
   8269.00       -0.11706
   8270.00       -0.11405
   8271.00       -0.11146
   8272.00       -0.10954
   8273.00       -0.10848
   8274.00       -0.10840
   8275.00       -0.10923
   8276.00       -0.11083
   8277.00       -0.11296
   8278.00       -0.11531
   8279.00       -0.11753
   8280.00       -0.11932
   8281.00       -0.12037
   8282.00       -0.12054
   8283.00       -0.11975
   8284.00       -0.11800
   8285.00       -0.11543
   8286.00       -0.11227
   8287.00       -0.10876
   8288.00       -0.10526
   8289.00       -0.10206
   8290.00       -0.09946
   8291.00       -0.09770
   8292.00       -0.09694
   8293.00       -0.09731
   8294.00       -0.09878
   8295.00       -0.10136
   8296.00       -0.10493
   8297.00       -0.10937
   8298.00       -0.11456
   8299.00       -0.12036
   8300.00       -0.12661
   8301.00       -0.13318
   8302.00       -0.13993
   8303.00       -0.14671
   8304.00       -0.15339
   8305.00       -0.15984
   8306.00       -0.16591
   8307.00       -0.17150
   8308.00       -0.17648
   8309.00       -0.18073
   8310.00       -0.18425
   8311.00       -0.18702
   8312.00       -0.18908
   8313.00       -0.19053
   8314.00       -0.19144
   8315.00       -0.19195
   8316.00       -0.19215
   8317.00       -0.19217
   8318.00       -0.19209
   8319.00       -0.19202
   8320.00       -0.19202
   8321.00       -0.19213
   8322.00       -0.19241
   8323.00       -0.19286
   8324.00       -0.19351
   8325.00       -0.19436
   8326.00       -0.19542
   8327.00       -0.19667
   8328.00       -0.19814
   8329.00       -0.19982
   8330.00       -0.20175
   8331.00       -0.20391
   8332.00       -0.20631
   8333.00       -0.20892
   8334.00       -0.21171
   8335.00       -0.21461
   8336.00       -0.21751
   8337.00       -0.22031
   8338.00       -0.22283
   8339.00       -0.22500
   8340.00       -0.22669
   8341.00       -0.22789
   8342.00       -0.22862
   8343.00       -0.22898
   8344.00       -0.22909
   8345.00       -0.22912
   8346.00       -0.22922
   8347.00       -0.22949
   8348.00       -0.22997
   8349.00       -0.23062
   8350.00       -0.23132
   8351.00       -0.23190
   8352.00       -0.23215
   8353.00       -0.23187
   8354.00       -0.23086
   8355.00       -0.22904
   8356.00       -0.22632
   8357.00       -0.22273
   8358.00       -0.21842
   8359.00       -0.21357
   8360.00       -0.20836
   8361.00       -0.20306
   8362.00       -0.19791
   8363.00       -0.19306
   8364.00       -0.18870
   8365.00       -0.18482
   8366.00       -0.18140
   8367.00       -0.17836
   8368.00       -0.17555
   8369.00       -0.17285
   8370.00       -0.17016
   8371.00       -0.16739
   8372.00       -0.16458
   8373.00       -0.16173
   8374.00       -0.15895
   8375.00       -0.15636
   8376.00       -0.15404
   8377.00       -0.15208
   8378.00       -0.15053
   8379.00       -0.14939
   8380.00       -0.14860
   8381.00       -0.14807
   8382.00       -0.14764
   8383.00       -0.14714
   8384.00       -0.14639
   8385.00       -0.14521
   8386.00       -0.14346
   8387.00       -0.14103
   8388.00       -0.13788
   8389.00       -0.13402
   8390.00       -0.12952
   8391.00       -0.12449
   8392.00       -0.11908
   8393.00       -0.11343
   8394.00       -0.10775
   8395.00       -0.10209
   8396.00       -0.09660
   8397.00       -0.09131
   8398.00       -0.08626
   8399.00       -0.08141
   8400.00       -0.07680
   8401.00       -0.07233
   8402.00       -0.06797
   8403.00       -0.06372
   8404.00       -0.05959
   8405.00       -0.05557
   8406.00       -0.05166
   8407.00       -0.04786
   8408.00       -0.04422
   8409.00       -0.04068
   8410.00       -0.03727
   8411.00       -0.03394
   8412.00       -0.03070
   8413.00       -0.02757
   8414.00       -0.02454
   8415.00       -0.02171
   8416.00       -0.01915
   8417.00       -0.01693
   8418.00       -0.01515
   8419.00       -0.01386
   8420.00       -0.01308
   8421.00       -0.01278
   8422.00       -0.01288
   8423.00       -0.01325
   8424.00       -0.01377
   8425.00       -0.01430
   8426.00       -0.01473
   8427.00       -0.01503
   8428.00       -0.01519
   8429.00       -0.01528
   8430.00       -0.01542
   8431.00       -0.01574
   8432.00       -0.01639
   8433.00       -0.01748
   8434.00       -0.01908
   8435.00       -0.02116
   8436.00       -0.02362
   8437.00       -0.02630
   8438.00       -0.02894
   8439.00       -0.03131
   8440.00       -0.03316
   8441.00       -0.03426
   8442.00       -0.03447
   8443.00       -0.03372
   8444.00       -0.03207
   8445.00       -0.02961
   8446.00       -0.02653
   8447.00       -0.02301
   8448.00       -0.01921
   8449.00       -0.01529
   8450.00       -0.01132
   8451.00       -0.00727
   8452.00       -0.00297
   8453.00        0.00171
   8454.00        0.00700
   8455.00        0.01310
   8456.00        0.02027
   8457.00        0.02859
   8458.00        0.03813
   8459.00        0.04878
   8460.00        0.06036
   8461.00        0.07266
   8462.00        0.08532
   8463.00        0.09800
   8464.00        0.11043
   8465.00        0.12227
   8466.00        0.13332
   8467.00        0.14345
   8468.00        0.15264
   8469.00        0.16089
   8470.00        0.16821
   8471.00        0.17471
   8472.00        0.18056
   8473.00        0.18580
   8474.00        0.19054
   8475.00        0.19482
   8476.00        0.19869
   8477.00        0.20224
   8478.00        0.20552
   8479.00        0.20867
   8480.00        0.21174
   8481.00        0.21489
   8482.00        0.21821
   8483.00        0.22180
   8484.00        0.22575
   8485.00        0.23006
   8486.00        0.23468
   8487.00        0.23952
   8488.00        0.24438
   8489.00        0.24902
   8490.00        0.25320
   8491.00        0.25671
   8492.00        0.25930
   8493.00        0.26086
   8494.00        0.26128
   8495.00        0.26059
   8496.00        0.25880
   8497.00        0.25601
   8498.00        0.25237
   8499.00        0.24802
   8500.00        0.24306
   8501.00        0.23760
   8502.00        0.23179
   8503.00        0.22567
   8504.00        0.21933
   8505.00        0.21282
   8506.00        0.20625
   8507.00        0.19976
   8508.00        0.19348
   8509.00        0.18751
   8510.00        0.18202
   8511.00        0.17710
   8512.00        0.17282
   8513.00        0.16923
   8514.00        0.16625
   8515.00        0.16382
   8516.00        0.16181
   8517.00        0.16007
   8518.00        0.15845
   8519.00        0.15684
   8520.00        0.15520
   8521.00        0.15355
   8522.00        0.15196
   8523.00        0.15064
   8524.00        0.14976
   8525.00        0.14949
   8526.00        0.14997
   8527.00        0.15130
   8528.00        0.15341
   8529.00        0.15612
   8530.00        0.15919
   8531.00        0.16224
   8532.00        0.16486
   8533.00        0.16671
   8534.00        0.16743
   8535.00        0.16681
   8536.00        0.16475
   8537.00        0.16135
   8538.00        0.15678
   8539.00        0.15140
   8540.00        0.14565
   8541.00        0.13989
   8542.00        0.13450
   8543.00        0.12973
   8544.00        0.12570
   8545.00        0.12236
   8546.00        0.11959
   8547.00        0.11715
   8548.00        0.11477
   8549.00        0.11224
   8550.00        0.10945
   8551.00        0.10636
   8552.00        0.10319
   8553.00        0.10020
   8554.00        0.09784
   8555.00        0.09650
   8556.00        0.09656
   8557.00        0.09832
   8558.00        0.10181
   8559.00        0.10689
   8560.00        0.11315
   8561.00        0.12011
   8562.00        0.12703
   8563.00        0.13326
   8564.00        0.13813
   8565.00        0.14117
   8566.00        0.14208
   8567.00        0.14089
   8568.00        0.13765
   8569.00        0.13276
   8570.00        0.12665
   8571.00        0.11963
   8572.00        0.11218
   8573.00        0.10442
   8574.00        0.09658
   8575.00        0.08864
   8576.00        0.08052
   8577.00        0.07199
   8578.00        0.06294
   8579.00        0.05331
   8580.00        0.04304
   8581.00        0.03225
   8582.00        0.02118
   8583.00        0.01005
   8584.00       -0.00081
   8585.00       -0.01121
   8586.00       -0.02082
   8587.00       -0.02946
   8588.00       -0.03699
   8589.00       -0.04350
   8590.00       -0.04906
   8591.00       -0.05376
   8592.00       -0.05774
   8593.00       -0.06115
   8594.00       -0.06408
   8595.00       -0.06662
   8596.00       -0.06876
   8597.00       -0.07054
   8598.00       -0.07191
   8599.00       -0.07290
   8600.00       -0.07353
   8601.00       -0.07386
   8602.00       -0.07401
   8603.00       -0.07412
   8604.00       -0.07436
   8605.00       -0.07488
   8606.00       -0.07586
   8607.00       -0.07740
   8608.00       -0.07960
   8609.00       -0.08248
   8610.00       -0.08607
   8611.00       -0.09026
   8612.00       -0.09505
   8613.00       -0.10034
   8614.00       -0.10600
   8615.00       -0.11195
   8616.00       -0.11806
   8617.00       -0.12427
   8618.00       -0.13046
   8619.00       -0.13648
   8620.00       -0.14219
   8621.00       -0.14738
   8622.00       -0.15189
   8623.00       -0.15544
   8624.00       -0.15784
   8625.00       -0.15893
   8626.00       -0.15856
   8627.00       -0.15672
   8628.00       -0.15348
   8629.00       -0.14903
   8630.00       -0.14365
   8631.00       -0.13765
   8632.00       -0.13143
   8633.00       -0.12539
   8634.00       -0.11983
   8635.00       -0.11506
   8636.00       -0.11125
   8637.00       -0.10838
   8638.00       -0.10643
   8639.00       -0.10524
   8640.00       -0.10458
   8641.00       -0.10421
   8642.00       -0.10388
   8643.00       -0.10341
   8644.00       -0.10270
   8645.00       -0.10169
   8646.00       -0.10045
   8647.00       -0.09910
   8648.00       -0.09782
   8649.00       -0.09680
   8650.00       -0.09626
   8651.00       -0.09637
   8652.00       -0.09729
   8653.00       -0.09904
   8654.00       -0.10166
   8655.00       -0.10508
   8656.00       -0.10913
   8657.00       -0.11365
   8658.00       -0.11845
   8659.00       -0.12339
   8660.00       -0.12833
   8661.00       -0.13313
   8662.00       -0.13780
   8663.00       -0.14231
   8664.00       -0.14672
   8665.00       -0.15106
   8666.00       -0.15536
   8667.00       -0.15961
   8668.00       -0.16382
   8669.00       -0.16791
   8670.00       -0.17183
   8671.00       -0.17558
   8672.00       -0.17919
   8673.00       -0.18268
   8674.00       -0.18615
   8675.00       -0.18969
   8676.00       -0.19344
   8677.00       -0.19749
   8678.00       -0.20196
   8679.00       -0.20679
   8680.00       -0.21196
   8681.00       -0.21737
   8682.00       -0.22281
   8683.00       -0.22815
   8684.00       -0.23320
   8685.00       -0.23782
   8686.00       -0.24184
   8687.00       -0.24519
   8688.00       -0.24780
   8689.00       -0.24962
   8690.00       -0.25068
   8691.00       -0.25102
   8692.00       -0.25066
   8693.00       -0.24967
   8694.00       -0.24807
   8695.00       -0.24592
   8696.00       -0.24322
   8697.00       -0.23994
   8698.00       -0.23604
   8699.00       -0.23155
   8700.00       -0.22641
   8701.00       -0.22066
   8702.00       -0.21435
   8703.00       -0.20758
   8704.00       -0.20056
   8705.00       -0.19351
   8706.00       -0.18671
   8707.00       -0.18041
   8708.00       -0.17487
   8709.00       -0.17025
   8710.00       -0.16677
   8711.00       -0.16447
   8712.00       -0.16336
   8713.00       -0.16342
   8714.00       -0.16450
   8715.00       -0.16638
   8716.00       -0.16883
   8717.00       -0.17162
   8718.00       -0.17453
   8719.00       -0.17733
   8720.00       -0.17986
   8721.00       -0.18203
   8722.00       -0.18377
   8723.00       -0.18507
   8724.00       -0.18593
   8725.00       -0.18638
   8726.00       -0.18646
   8727.00       -0.18618
   8728.00       -0.18555
   8729.00       -0.18455
   8730.00       -0.18318
   8731.00       -0.18139
   8732.00       -0.17914
   8733.00       -0.17641
   8734.00       -0.17317
   8735.00       -0.16944
   8736.00       -0.16525
   8737.00       -0.16063
   8738.00       -0.15564
   8739.00       -0.15035
   8740.00       -0.14497
   8741.00       -0.13960
   8742.00       -0.13444
   8743.00       -0.12966
   8744.00       -0.12546
   8745.00       -0.12196
   8746.00       -0.11931
   8747.00       -0.11755
   8748.00       -0.11671
   8749.00       -0.11675
   8750.00       -0.11765
   8751.00       -0.11929
   8752.00       -0.12159
   8753.00       -0.12446
   8754.00       -0.12776
   8755.00       -0.13137
   8756.00       -0.13520
   8757.00       -0.13911
   8758.00       -0.14298
   8759.00       -0.14671
   8760.00       -0.15018
   8761.00       -0.15326
   8762.00       -0.15589
   8763.00       -0.15798
   8764.00       -0.15946
   8765.00       -0.16030
   8766.00       -0.16045
   8767.00       -0.15991
   8768.00       -0.15871
   8769.00       -0.15681
   8770.00       -0.15425
   8771.00       -0.15103
   8772.00       -0.14717
   8773.00       -0.14260
   8774.00       -0.13733
   8775.00       -0.13133
   8776.00       -0.12460
   8777.00       -0.11712
   8778.00       -0.10882
   8779.00       -0.09981
   8780.00       -0.09009
   8781.00       -0.07988
   8782.00       -0.06929
   8783.00       -0.05853
   8784.00       -0.04769
   8785.00       -0.03699
   8786.00       -0.02646
   8787.00       -0.01637
   8788.00       -0.00668
   8789.00        0.00252
   8790.00        0.01127
   8791.00        0.01960
   8792.00        0.02752
   8793.00        0.03502
   8794.00        0.04215
   8795.00        0.04897
   8796.00        0.05539
   8797.00        0.06136
   8798.00        0.06689
   8799.00        0.07190
   8800.00        0.07627
   8801.00        0.08000
   8802.00        0.08299
   8803.00        0.08521
   8804.00        0.08670
   8805.00        0.08751
   8806.00        0.08773
   8807.00        0.08748
   8808.00        0.08690
   8809.00        0.08618
   8810.00        0.08551
   8811.00        0.08507
   8812.00        0.08501
   8813.00        0.08547
   8814.00        0.08649
   8815.00        0.08803
   8816.00        0.08999
   8817.00        0.09216
   8818.00        0.09427
   8819.00        0.09600
   8820.00        0.09706
   8821.00        0.09717
   8822.00        0.09613
   8823.00        0.09378
   8824.00        0.09018
   8825.00        0.08534
   8826.00        0.07950
   8827.00        0.07286
   8828.00        0.06576
   8829.00        0.05856
   8830.00        0.05158
   8831.00        0.04501
   8832.00        0.03919
   8833.00        0.03411
   8834.00        0.02989
   8835.00        0.02647
   8836.00        0.02374
   8837.00        0.02160
   8838.00        0.01995
   8839.00        0.01873
   8840.00        0.01792
   8841.00        0.01758
   8842.00        0.01780
   8843.00        0.01873
   8844.00        0.02055
   8845.00        0.02334
   8846.00        0.02721
   8847.00        0.03211
   8848.00        0.03784
   8849.00        0.04415
   8850.00        0.05071
   8851.00        0.05719
   8852.00        0.06317
   8853.00        0.06833
   8854.00        0.07239
   8855.00        0.07524
   8856.00        0.07682
   8857.00        0.07717
   8858.00        0.07644
   8859.00        0.07482
   8860.00        0.07249
   8861.00        0.06966
   8862.00        0.06647
   8863.00        0.06311
   8864.00        0.05973
   8865.00        0.05646
   8866.00        0.05344
   8867.00        0.05086
   8868.00        0.04893
   8869.00        0.04780
   8870.00        0.04765
   8871.00        0.04861
   8872.00        0.05076
   8873.00        0.05407
   8874.00        0.05845
   8875.00        0.06366
   8876.00        0.06947
   8877.00        0.07555
   8878.00        0.08150
   8879.00        0.08700
   8880.00        0.09180
   8881.00        0.09577
   8882.00        0.09885
   8883.00        0.10115
   8884.00        0.10287
   8885.00        0.10427
   8886.00        0.10565
   8887.00        0.10733
   8888.00        0.10951
   8889.00        0.11237
   8890.00        0.11596
   8891.00        0.12019
   8892.00        0.12489
   8893.00        0.12980
   8894.00        0.13455
   8895.00        0.13881
   8896.00        0.14223
   8897.00        0.14452
   8898.00        0.14549
   8899.00        0.14500
   8900.00        0.14307
   8901.00        0.13976
   8902.00        0.13532
   8903.00        0.13007
   8904.00        0.12433
   8905.00        0.11843
   8906.00        0.11276
   8907.00        0.10763
   8908.00        0.10317
   8909.00        0.09952
   8910.00        0.09665
   8911.00        0.09451
   8912.00        0.09292
   8913.00        0.09167
   8914.00        0.09054
   8915.00        0.08931
   8916.00        0.08777
   8917.00        0.08577
   8918.00        0.08320
   8919.00        0.08001
   8920.00        0.07623
   8921.00        0.07187
   8922.00        0.06702
   8923.00        0.06179
   8924.00        0.05633
   8925.00        0.05068
   8926.00        0.04501
   8927.00        0.03937
   8928.00        0.03384
   8929.00        0.02853
   8930.00        0.02346
   8931.00        0.01868
   8932.00        0.01425
   8933.00        0.01020
   8934.00        0.00655
   8935.00        0.00333
   8936.00        0.00061
   8937.00       -0.00158
   8938.00       -0.00314
   8939.00       -0.00401
   8940.00       -0.00413
   8941.00       -0.00350
   8942.00       -0.00211
   8943.00       -0.00000
   8944.00        0.00272
   8945.00        0.00596
   8946.00        0.00957
   8947.00        0.01346
   8948.00        0.01744
   8949.00        0.02146
   8950.00        0.02539
   8951.00        0.02915
   8952.00        0.03273
   8953.00        0.03609
   8954.00        0.03931
   8955.00        0.04239
   8956.00        0.04542
   8957.00        0.04841
   8958.00        0.05145
   8959.00        0.05452
   8960.00        0.05760
   8961.00        0.06057
   8962.00        0.06336
   8963.00        0.06581
   8964.00        0.06780
   8965.00        0.06925
   8966.00        0.07004
   8967.00        0.07016
   8968.00        0.06963
   8969.00        0.06850
   8970.00        0.06688
   8971.00        0.06492
   8972.00        0.06276
   8973.00        0.06058
   8974.00        0.05855
   8975.00        0.05682
   8976.00        0.05552
   8977.00        0.05471
   8978.00        0.05446
   8979.00        0.05478
   8980.00        0.05563
   8981.00        0.05700
   8982.00        0.05876
   8983.00        0.06086
   8984.00        0.06320
   8985.00        0.06565
   8986.00        0.06808
   8987.00        0.07038
   8988.00        0.07242
   8989.00        0.07407
   8990.00        0.07519
   8991.00        0.07569
   8992.00        0.07544
   8993.00        0.07441
   8994.00        0.07253
   8995.00        0.06986
   8996.00        0.06647
   8997.00        0.06249
   8998.00        0.05810
   8999.00        0.05348
   9000.00        0.04891
