# Supplementary material for: The near-field tsunami generated by the 15 January 2022 eruption of the Hunga Tonga-Hunga Ha’apai volcano and its impact on Tongatapu, Tonga
Source: Sci Rep. 2022 Sep 7;12:15187. doi: 10.1038/s41598-022-19486-w (PMC9452557; doi:10.1038/s41598-022-19486-w)
Supplement: Supplementary file 5 — Supplementary Information 5. [file 41598_2022_19486_MOESM5_ESM.zip › Output-Point_200R3.txt]

      0.00        0.00000
      1.00        0.00000
      2.00        0.00000
      3.00        0.00000
      4.00        0.00000
      5.00        0.00000
      6.00        0.00000
      7.00        0.00000
      8.00        0.00000
      9.00        0.00000
     10.00        0.00000
     11.00        0.00000
     12.00        0.00000
     13.00        0.00000
     14.00        0.00000
     15.00        0.00000
     16.00        0.00000
     17.00        0.00000
     18.00        0.00000
     19.00        0.00000
     20.00        0.00000
     21.00        0.00000
     22.00        0.00000
     23.00        0.00000
     24.00        0.00000
     25.00        0.00000
     26.00        0.00000
     27.00        0.00000
     28.00        0.00000
     29.00        0.00000
     30.00        0.00000
     31.00        0.00000
     32.00        0.00000
     33.00        0.00000
     34.00        0.00000
     35.00        0.00000
     36.00        0.00000
     37.00        0.00000
     38.00        0.00000
     39.00        0.00000
     40.00        0.00000
     41.00        0.00000
     42.00        0.00000
     43.00        0.00000
     44.00        0.00000
     45.00        0.00000
     46.00        0.00000
     47.00        0.00000
     48.00        0.00000
     49.00        0.00000
     50.00        0.00000
     51.00        0.00000
     52.00        0.00000
     53.00        0.00000
     54.00        0.00000
     55.00        0.00000
     56.00        0.00000
     57.00        0.00000
     58.00        0.00000
     59.00        0.00000
     60.00        0.00000
     61.00        0.00000
     62.00        0.00000
     63.00        0.00000
     64.00        0.00000
     65.00        0.00000
     66.00        0.00000
     67.00        0.00000
     68.00        0.00000
     69.00        0.00000
     70.00        0.00000
     71.00        0.00000
     72.00        0.00000
     73.00        0.00000
     74.00        0.00000
     75.00        0.00000
     76.00        0.00000
     77.00        0.00000
     78.00        0.00000
     79.00        0.00000
     80.00        0.00000
     81.00        0.00000
     82.00        0.00000
     83.00        0.00000
     84.00        0.00000
     85.00        0.00000
     86.00        0.00000
     87.00        0.00000
     88.00        0.00000
     89.00        0.00000
     90.00        0.00000
     91.00        0.00000
     92.00        0.00000
     93.00        0.00000
     94.00        0.00000
     95.00        0.00000
     96.00        0.00000
     97.00        0.00000
     98.00        0.00000
     99.00        0.00000
    100.00        0.00000
    101.00        0.00000
    102.00        0.00000
    103.00        0.00000
    104.00        0.00000
    105.00        0.00000
    106.00        0.00000
    107.00        0.00000
    108.00        0.00000
    109.00        0.00000
    110.00        0.00000
    111.00        0.00000
    112.00        0.00000
    113.00        0.00000
    114.00        0.00000
    115.00        0.00000
    116.00        0.00000
    117.00        0.00000
    118.00        0.00000
    119.00        0.00000
    120.00        0.00000
    121.00        0.00000
    122.00        0.00000
    123.00        0.00000
    124.00        0.00000
    125.00        0.00000
    126.00        0.00000
    127.00        0.00000
    128.00        0.00000
    129.00        0.00000
    130.00        0.00000
    131.00        0.00000
    132.00        0.00000
    133.00        0.00000
    134.00        0.00000
    135.00        0.00000
    136.00        0.00000
    137.00        0.00000
    138.00        0.00000
    139.00        0.00000
    140.00        0.00000
    141.00        0.00000
    142.00        0.00000
    143.00        0.00000
    144.00        0.00000
    145.00        0.00000
    146.00        0.00000
    147.00        0.00000
    148.00        0.00000
    149.00        0.00000
    150.00        0.00000
    151.00        0.00000
    152.00        0.00000
    153.00        0.00000
    154.00        0.00000
    155.00        0.00000
    156.00        0.00000
    157.00        0.00000
    158.00        0.00000
    159.00        0.00000
    160.00        0.00000
    161.00        0.00000
    162.00        0.00000
    163.00        0.00000
    164.00        0.00000
    165.00        0.00000
    166.00        0.00000
    167.00        0.00000
    168.00        0.00000
    169.00        0.00000
    170.00        0.00000
    171.00        0.00000
    172.00        0.00000
    173.00        0.00000
    174.00        0.00000
    175.00        0.00000
    176.00        0.00000
    177.00        0.00000
    178.00        0.00000
    179.00        0.00000
    180.00        0.00000
    181.00        0.00000
    182.00        0.00000
    183.00        0.00000
    184.00        0.00000
    185.00        0.00000
    186.00        0.00000
    187.00        0.00000
    188.00        0.00000
    189.00        0.00000
    190.00        0.00000
    191.00        0.00000
    192.00        0.00000
    193.00        0.00000
    194.00        0.00000
    195.00        0.00000
    196.00        0.00000
    197.00        0.00000
    198.00        0.00000
    199.00        0.00000
    200.00        0.00000
    201.00        0.00000
    202.00        0.00000
    203.00        0.00000
    204.00        0.00000
    205.00        0.00000
    206.00        0.00000
    207.00        0.00000
    208.00        0.00000
    209.00        0.00000
    210.00        0.00000
    211.00        0.00000
    212.00        0.00000
    213.00        0.00000
    214.00        0.00000
    215.00        0.00000
    216.00        0.00000
    217.00        0.00000
    218.00        0.00000
    219.00        0.00000
    220.00        0.00000
    221.00        0.00000
    222.00        0.00000
    223.00        0.00000
    224.00        0.00000
    225.00        0.00000
    226.00        0.00000
    227.00        0.00000
    228.00        0.00000
    229.00        0.00000
    230.00        0.00000
    231.00        0.00000
    232.00        0.00000
    233.00        0.00000
    234.00        0.00000
    235.00        0.00000
    236.00        0.00000
    237.00        0.00000
    238.00        0.00000
    239.00        0.00000
    240.00        0.00000
    241.00        0.00000
    242.00        0.00000
    243.00        0.00000
    244.00        0.00000
    245.00        0.00000
    246.00        0.00000
    247.00        0.00000
    248.00        0.00000
    249.00        0.00000
    250.00        0.00000
    251.00        0.00000
    252.00        0.00000
    253.00        0.00000
    254.00        0.00000
    255.00        0.00000
    256.00        0.00000
    257.00        0.00000
    258.00        0.00000
    259.00        0.00000
    260.00        0.00000
    261.00        0.00000
    262.00        0.00000
    263.00        0.00000
    264.00        0.00000
    265.00        0.00000
    266.00        0.00000
    267.00        0.00000
    268.00        0.00000
    269.00        0.00000
    270.00        0.00000
    271.00        0.00000
    272.00        0.00000
    273.00        0.00000
    274.00        0.00000
    275.00        0.00000
    276.00        0.00000
    277.00        0.00000
    278.00        0.00000
    279.00        0.00000
    280.00        0.00000
    281.00        0.00000
    282.00        0.00000
    283.00        0.00000
    284.00        0.00000
    285.00        0.00000
    286.00        0.00000
    287.00        0.00000
    288.00        0.00000
    289.00        0.00000
    290.00        0.00000
    291.00        0.00000
    292.00        0.00000
    293.00        0.00000
    294.00        0.00000
    295.00        0.00000
    296.00        0.00000
    297.00        0.00000
    298.00        0.00000
    299.00        0.00000
    300.00        0.00000
    301.00        0.00000
    302.00        0.00000
    303.00        0.00000
    304.00        0.00000
    305.00        0.00000
    306.00        0.00000
    307.00        0.00000
    308.00        0.00000
    309.00        0.00000
    310.00        0.00000
    311.00        0.00000
    312.00        0.00000
    313.00        0.00000
    314.00        0.00000
    315.00        0.00000
    316.00        0.00000
    317.00        0.00000
    318.00        0.00000
    319.00        0.00000
    320.00        0.00000
    321.00        0.00000
    322.00        0.00000
    323.00        0.00000
    324.00        0.00000
    325.00        0.00000
    326.00        0.00000
    327.00        0.00000
    328.00        0.00000
    329.00        0.00000
    330.00        0.00000
    331.00        0.00000
    332.00        0.00000
    333.00        0.00000
    334.00        0.00000
    335.00        0.00000
    336.00        0.00000
    337.00        0.00000
    338.00        0.00000
    339.00        0.00000
    340.00        0.00000
    341.00        0.00000
    342.00        0.00000
    343.00        0.00000
    344.00        0.00000
    345.00        0.00000
    346.00        0.00000
    347.00        0.00000
    348.00        0.00000
    349.00        0.00000
    350.00        0.00000
    351.00        0.00000
    352.00        0.00000
    353.00        0.00000
    354.00        0.00000
    355.00        0.00000
    356.00        0.00000
    357.00        0.00000
    358.00        0.00000
    359.00        0.00000
    360.00        0.00000
    361.00        0.00000
    362.00        0.00000
    363.00        0.00000
    364.00        0.00000
    365.00        0.00000
    366.00        0.00000
    367.00        0.00000
    368.00        0.00000
    369.00        0.00000
    370.00        0.00000
    371.00        0.00000
    372.00        0.00000
    373.00        0.00000
    374.00        0.00000
    375.00        0.00000
    376.00        0.00000
    377.00        0.00000
    378.00        0.00000
    379.00        0.00000
    380.00        0.00000
    381.00        0.00000
    382.00        0.00000
    383.00        0.00000
    384.00        0.00000
    385.00        0.00000
    386.00        0.00000
    387.00        0.00000
    388.00        0.00000
    389.00        0.00000
    390.00        0.00000
    391.00        0.00000
    392.00        0.00000
    393.00        0.00000
    394.00        0.00000
    395.00        0.00000
    396.00        0.00000
    397.00        0.00000
    398.00        0.00000
    399.00        0.00000
    400.00        0.00000
    401.00        0.00000
    402.00        0.00000
    403.00        0.00000
    404.00        0.00000
    405.00        0.00000
    406.00        0.00000
    407.00        0.00000
    408.00        0.00000
    409.00        0.00000
    410.00        0.00000
    411.00        0.00000
    412.00        0.00000
    413.00        0.00000
    414.00        0.00000
    415.00        0.00000
    416.00        0.00000
    417.00        0.00000
    418.00        0.00000
    419.00        0.00000
    420.00        0.00000
    421.00        0.00000
    422.00        0.00000
    423.00        0.00000
    424.00        0.00000
    425.00        0.00000
    426.00        0.00000
    427.00        0.00000
    428.00        0.00000
    429.00        0.00000
    430.00        0.00000
    431.00        0.00000
    432.00        0.00000
    433.00        0.00000
    434.00        0.00000
    435.00        0.00000
    436.00        0.00000
    437.00        0.00000
    438.00        0.00000
    439.00        0.00000
    440.00        0.00000
    441.00        0.00000
    442.00        0.00000
    443.00        0.00000
    444.00        0.00000
    445.00        0.00000
    446.00        0.00000
    447.00        0.00000
    448.00        0.00000
    449.00        0.00000
    450.00        0.00000
    451.00        0.00000
    452.00        0.00000
    453.00        0.00000
    454.00        0.00000
    455.00        0.00000
    456.00        0.00000
    457.00        0.00000
    458.00        0.00000
    459.00        0.00000
    460.00        0.00000
    461.00        0.00000
    462.00        0.00000
    463.00        0.00000
    464.00        0.00000
    465.00        0.00000
    466.00        0.00000
    467.00        0.00000
    468.00        0.00000
    469.00        0.00000
    470.00        0.00000
    471.00        0.00000
    472.00        0.00000
    473.00        0.00000
    474.00        0.00000
    475.00        0.00000
    476.00        0.00000
    477.00        0.00000
    478.00        0.00000
    479.00        0.00000
    480.00        0.00000
    481.00        0.00000
    482.00        0.00000
    483.00        0.00000
    484.00        0.00000
    485.00        0.00000
    486.00        0.00000
    487.00        0.00000
    488.00        0.00000
    489.00        0.00000
    490.00        0.00000
    491.00        0.00000
    492.00        0.00000
    493.00        0.00000
    494.00        0.00000
    495.00        0.00000
    496.00        0.00000
    497.00        0.00000
    498.00        0.00000
    499.00        0.00000
    500.00        0.00000
    501.00        0.00000
    502.00        0.00000
    503.00        0.00000
    504.00        0.00000
    505.00        0.00000
    506.00        0.00000
    507.00        0.00000
    508.00        0.00000
    509.00        0.00000
    510.00        0.00000
    511.00        0.00000
    512.00        0.00000
    513.00        0.00000
    514.00        0.00000
    515.00        0.00000
    516.00        0.00000
    517.00        0.00000
    518.00        0.00000
    519.00        0.00000
    520.00        0.00000
    521.00        0.00000
    522.00        0.00000
    523.00        0.00000
    524.00        0.00000
    525.00        0.00000
    526.00        0.00000
    527.00        0.00000
    528.00        0.00000
    529.00        0.00000
    530.00        0.00000
    531.00        0.00000
    532.00        0.00000
    533.00        0.00000
    534.00        0.00000
    535.00        0.00000
    536.00        0.00000
    537.00        0.00000
    538.00        0.00000
    539.00        0.00000
    540.00        0.00000
    541.00        0.00000
    542.00        0.00000
    543.00        0.00000
    544.00        0.00000
    545.00        0.00000
    546.00        0.00000
    547.00        0.00000
    548.00        0.00000
    549.00        0.00000
    550.00        0.00000
    551.00        0.00000
    552.00        0.00000
    553.00        0.00000
    554.00        0.00000
    555.00        0.00000
    556.00        0.00000
    557.00        0.00000
    558.00        0.00000
    559.00        0.00000
    560.00        0.00000
    561.00        0.00000
    562.00        0.00000
    563.00        0.00000
    564.00        0.00000
    565.00        0.00000
    566.00        0.00000
    567.00        0.00000
    568.00        0.00000
    569.00        0.00000
    570.00        0.00000
    571.00        0.00000
    572.00        0.00000
    573.00        0.00000
    574.00        0.00000
    575.00        0.00000
    576.00        0.00000
    577.00        0.00000
    578.00        0.00000
    579.00        0.00000
    580.00        0.00000
    581.00        0.00000
    582.00        0.00000
    583.00        0.00000
    584.00        0.00000
    585.00        0.00000
    586.00        0.00000
    587.00        0.00000
    588.00        0.00000
    589.00        0.00000
    590.00        0.00000
    591.00        0.00000
    592.00        0.00000
    593.00        0.00000
    594.00        0.00000
    595.00        0.00000
    596.00        0.00000
    597.00        0.00000
    598.00        0.00000
    599.00        0.00000
    600.00        0.00000
    601.00        0.00000
    602.00        0.00000
    603.00        0.00000
    604.00        0.00000
    605.00        0.00000
    606.00        0.00000
    607.00        0.00000
    608.00        0.00000
    609.00        0.00000
    610.00        0.00000
    611.00        0.00000
    612.00        0.00000
    613.00        0.00000
    614.00        0.00000
    615.00        0.00000
    616.00        0.00000
    617.00        0.00000
    618.00        0.00000
    619.00        0.00000
    620.00        0.00000
    621.00        0.00000
    622.00        0.00000
    623.00        0.00000
    624.00        0.00000
    625.00        0.00000
    626.00        0.00000
    627.00        0.00000
    628.00        0.00000
    629.00        0.00000
    630.00        0.00000
    631.00        0.00000
    632.00        0.00000
    633.00        0.00000
    634.00        0.00000
    635.00        0.00000
    636.00        0.00000
    637.00        0.00000
    638.00        0.00000
    639.00        0.00000
    640.00        0.00000
    641.00        0.00000
    642.00        0.00000
    643.00        0.00000
    644.00        0.00000
    645.00        0.00000
    646.00        0.00000
    647.00        0.00000
    648.00        0.00000
    649.00        0.00000
    650.00        0.00000
    651.00        0.00000
    652.00        0.00000
    653.00        0.00000
    654.00        0.00000
    655.00        0.00000
    656.00        0.00000
    657.00        0.00000
    658.00        0.00000
    659.00        0.00000
    660.00        0.00000
    661.00        0.00000
    662.00        0.00000
    663.00        0.00000
    664.00        0.00000
    665.00        0.00000
    666.00        0.00000
    667.00        0.00000
    668.00        0.00000
    669.00        0.00000
    670.00        0.00000
    671.00        0.00000
    672.00        0.00000
    673.00        0.00000
    674.00        0.00000
    675.00        0.00000
    676.00        0.00000
    677.00        0.00000
    678.00        0.00000
    679.00        0.00000
    680.00        0.00000
    681.00        0.00000
    682.00        0.00000
    683.00        0.00000
    684.00        0.00000
    685.00        0.00000
    686.00        0.00000
    687.00        0.00000
    688.00        0.00000
    689.00        0.00000
    690.00        0.00000
    691.00        0.00000
    692.00        0.00000
    693.00        0.00000
    694.00        0.00000
    695.00        0.00000
    696.00        0.00000
    697.00        0.00000
    698.00        0.00000
    699.00        0.00000
    700.00        0.00000
    701.00        0.00000
    702.00        0.00000
    703.00        0.00000
    704.00        0.00000
    705.00        0.00000
    706.00        0.00000
    707.00        0.00000
    708.00        0.00000
    709.00        0.00000
    710.00        0.00000
    711.00        0.00000
    712.00        0.00000
    713.00        0.00000
    714.00        0.00000
    715.00        0.00000
    716.00        0.00000
    717.00        0.00000
    718.00        0.00000
    719.00        0.00000
    720.00        0.00000
    721.00        0.00000
    722.00        0.00000
    723.00        0.00000
    724.00        0.00000
    725.00        0.00000
    726.00        0.00000
    727.00        0.00000
    728.00        0.00000
    729.00        0.00000
    730.00        0.00000
    731.00        0.00000
    732.00        0.00000
    733.00        0.00000
    734.00        0.00000
    735.00        0.00000
    736.00        0.00000
    737.00        0.00000
    738.00        0.00000
    739.00        0.00000
    740.00        0.00000
    741.00        0.00000
    742.00        0.00000
    743.00        0.00000
    744.00        0.00000
    745.00        0.00000
    746.00        0.00000
    747.00        0.00000
    748.00        0.00000
    749.00        0.00000
    750.00        0.00000
    751.00        0.00000
    752.00        0.00000
    753.00        0.00000
    754.00        0.00000
    755.00        0.00000
    756.00        0.00000
    757.00        0.00000
    758.00        0.00000
    759.00        0.00000
    760.00        0.00000
    761.00        0.00000
    762.00        0.00000
    763.00        0.00000
    764.00        0.00000
    765.00        0.00000
    766.00        0.00000
    767.00        0.00000
    768.00        0.00000
    769.00        0.00000
    770.00        0.00000
    771.00        0.00000
    772.00        0.00000
    773.00        0.00000
    774.00        0.00000
    775.00        0.00000
    776.00        0.00000
    777.00        0.00000
    778.00        0.00000
    779.00        0.00000
    780.00        0.00000
    781.00        0.00000
    782.00        0.00000
    783.00        0.00000
    784.00        0.00000
    785.00        0.00000
    786.00        0.00000
    787.00        0.00000
    788.00        0.00000
    789.00        0.00000
    790.00        0.00000
    791.00        0.00000
    792.00        0.00000
    793.00        0.00000
    794.00        0.00000
    795.00        0.00000
    796.00        0.00000
    797.00        0.00000
    798.00        0.00000
    799.00        0.00000
    800.00        0.00000
    801.00        0.00000
    802.00        0.00000
    803.00        0.00000
    804.00        0.00000
    805.00        0.00000
    806.00        0.00000
    807.00        0.00000
    808.00        0.00000
    809.00        0.00000
    810.00        0.00000
    811.00        0.00000
    812.00        0.00000
    813.00        0.00000
    814.00        0.00000
    815.00        0.00000
    816.00        0.00000
    817.00        0.00000
    818.00        0.00000
    819.00        0.00000
    820.00        0.00000
    821.00        0.00000
    822.00        0.00000
    823.00        0.00000
    824.00        0.00000
    825.00        0.00000
    826.00        0.00000
    827.00        0.00000
    828.00        0.00000
    829.00        0.00000
    830.00        0.00000
    831.00        0.00000
    832.00        0.00000
    833.00        0.00000
    834.00        0.00000
    835.00        0.00000
    836.00        0.00000
    837.00        0.00000
    838.00        0.00000
    839.00        0.00000
    840.00        0.00000
    841.00        0.00000
    842.00        0.00000
    843.00        0.00000
    844.00        0.00000
    845.00        0.00000
    846.00        0.00000
    847.00        0.00000
    848.00        0.00000
    849.00        0.00000
    850.00        0.00000
    851.00        0.00000
    852.00        0.00000
    853.00        0.00000
    854.00        0.00000
    855.00        0.00000
    856.00        0.00000
    857.00        0.00000
    858.00        0.00000
    859.00        0.00000
    860.00        0.00000
    861.00        0.00000
    862.00        0.00000
    863.00        0.00000
    864.00        0.00000
    865.00        0.00000
    866.00        0.00000
    867.00        0.00000
    868.00        0.00000
    869.00        0.00000
    870.00        0.00000
    871.00        0.00000
    872.00        0.00000
    873.00        0.00000
    874.00        0.00000
    875.00        0.00000
    876.00        0.00000
    877.00        0.00000
    878.00        0.00000
    879.00        0.00000
    880.00        0.00000
    881.00        0.00000
    882.00        0.00000
    883.00        0.00000
    884.00        0.00000
    885.00        0.00000
    886.00        0.00000
    887.00        0.00000
    888.00        0.00000
    889.00        0.00000
    890.00        0.00000
    891.00        0.00000
    892.00        0.00000
    893.00        0.00000
    894.00        0.00000
    895.00        0.00000
    896.00        0.00000
    897.00        0.00000
    898.00        0.00000
    899.00        0.00000
    900.00        0.00000
    901.00        0.00000
    902.00        0.00000
    903.00        0.00000
    904.00        0.00000
    905.00        0.00000
    906.00        0.00000
    907.00        0.00000
    908.00        0.00000
    909.00        0.00000
    910.00        0.00000
    911.00        0.00000
    912.00        0.00000
    913.00        0.00000
    914.00        0.00000
    915.00        0.00000
    916.00        0.00000
    917.00        0.00000
    918.00        0.00000
    919.00        0.00000
    920.00        0.00000
    921.00        0.00000
    922.00        0.00000
    923.00        0.00000
    924.00        0.00000
    925.00        0.00000
    926.00        0.00000
    927.00        0.00000
    928.00        0.00000
    929.00        0.00000
    930.00        0.00000
    931.00        0.00000
    932.00        0.00000
    933.00        0.00000
    934.00        0.00000
    935.00        0.00000
    936.00        0.00000
    937.00        0.00000
    938.00        0.00000
    939.00        0.00000
    940.00        0.00000
    941.00        0.00000
    942.00        0.00000
    943.00        0.00000
    944.00        0.00000
    945.00        0.00000
    946.00        0.00000
    947.00        0.00000
    948.00        0.00000
    949.00        0.00000
    950.00        0.00000
    951.00        0.00000
    952.00        0.00000
    953.00        0.00000
    954.00        0.00000
    955.00        0.00000
    956.00        0.00000
    957.00        0.00000
    958.00        0.00000
    959.00        0.00000
    960.00        0.00000
    961.00        0.00000
    962.00        0.00000
    963.00        0.00000
    964.00        0.00000
    965.00        0.00000
    966.00        0.00000
    967.00        0.00000
    968.00        0.00000
    969.00        0.00000
    970.00        0.00000
    971.00        0.00000
    972.00        0.00000
    973.00        0.00000
    974.00        0.00000
    975.00        0.00000
    976.00        0.00000
    977.00        0.00000
    978.00        0.00000
    979.00        0.00000
    980.00        0.00000
    981.00        0.00000
    982.00        0.00000
    983.00        0.00000
    984.00        0.00000
    985.00        0.00000
    986.00        0.00000
    987.00        0.00000
    988.00        0.00000
    989.00        0.00000
    990.00        0.00000
    991.00        0.00000
    992.00        0.00000
    993.00        0.00000
    994.00        0.00000
    995.00        0.00000
    996.00        0.00000
    997.00        0.00000
    998.00        0.00000
    999.00        0.00000
   1000.00        0.00000
   1001.00        0.00000
   1002.00        0.00000
   1003.00        0.00000
   1004.00        0.00000
   1005.00        0.00000
   1006.00        0.00000
   1007.00        0.00000
   1008.00        0.00000
   1009.00        0.00000
   1010.00        0.00000
   1011.00        0.00000
   1012.00        0.00000
   1013.00        0.00000
   1014.00        0.00000
   1015.00        0.00000
   1016.00        0.00000
   1017.00        0.00000
   1018.00        0.00000
   1019.00        0.00000
   1020.00        0.00000
   1021.00        0.00000
   1022.00        0.00000
   1023.00        0.00000
   1024.00        0.00000
   1025.00        0.00000
   1026.00        0.00000
   1027.00        0.00000
   1028.00        0.00000
   1029.00        0.00000
   1030.00        0.00000
   1031.00        0.00000
   1032.00        0.00000
   1033.00        0.00000
   1034.00        0.00000
   1035.00        0.00000
   1036.00        0.00000
   1037.00        0.00000
   1038.00        0.00000
   1039.00        0.00000
   1040.00        0.00000
   1041.00        0.00000
   1042.00        0.00000
   1043.00        0.00000
   1044.00        0.00000
   1045.00        0.00000
   1046.00        0.00000
   1047.00        0.00000
   1048.00        0.00000
   1049.00        0.00000
   1050.00        0.00000
   1051.00        0.00000
   1052.00        0.00000
   1053.00        0.00000
   1054.00        0.00000
   1055.00        0.00000
   1056.00        0.00000
   1057.00        0.00000
   1058.00        0.00000
   1059.00        0.00000
   1060.00        0.00000
   1061.00        0.00000
   1062.00        0.00000
   1063.00        0.00000
   1064.00        0.00000
   1065.00        0.00000
   1066.00        0.00000
   1067.00        0.00000
   1068.00        0.00000
   1069.00        0.00000
   1070.00        0.00000
   1071.00        0.00000
   1072.00        0.00000
   1073.00        0.00000
   1074.00        0.00000
   1075.00        0.00000
   1076.00        0.00000
   1077.00        0.00000
   1078.00        0.00000
   1079.00        0.00000
   1080.00        0.00000
   1081.00        0.00000
   1082.00        0.00000
   1083.00        0.00000
   1084.00        0.00000
   1085.00        0.00000
   1086.00        0.00000
   1087.00        0.00000
   1088.00        0.00000
   1089.00        0.00000
   1090.00        0.00000
   1091.00        0.00000
   1092.00        0.00000
   1093.00        0.00000
   1094.00        0.00000
   1095.00        0.00000
   1096.00        0.00000
   1097.00        0.00000
   1098.00        0.00000
   1099.00        0.00000
   1100.00        0.00000
   1101.00        0.00000
   1102.00        0.00000
   1103.00        0.00000
   1104.00        0.00000
   1105.00        0.00000
   1106.00        0.00000
   1107.00        0.00000
   1108.00        0.00000
   1109.00        0.00000
   1110.00        0.00000
   1111.00        0.00000
   1112.00        0.00000
   1113.00        0.00000
   1114.00        0.00000
   1115.00        0.00000
   1116.00        0.00000
   1117.00        0.00000
   1118.00        0.00000
   1119.00        0.00000
   1120.00        0.00000
   1121.00        0.00000
   1122.00        0.00000
   1123.00        0.00000
   1124.00        0.00000
   1125.00        0.00000
   1126.00        0.00000
   1127.00        0.00000
   1128.00        0.00000
   1129.00        0.00000
   1130.00        0.00000
   1131.00        0.00000
   1132.00        0.00000
   1133.00        0.00000
   1134.00        0.00000
   1135.00        0.00000
   1136.00        0.00000
   1137.00        0.00000
   1138.00        0.00000
   1139.00        0.00000
   1140.00        0.00000
   1141.00        0.00000
   1142.00        0.00000
   1143.00        0.00000
   1144.00        0.00000
   1145.00        0.00000
   1146.00        0.00000
   1147.00        0.00000
   1148.00        0.00000
   1149.00        0.00000
   1150.00        0.00000
   1151.00        0.00000
   1152.00        0.00000
   1153.00        0.00000
   1154.00        0.00000
   1155.00        0.00000
   1156.00        0.00000
   1157.00        0.00000
   1158.00        0.00000
   1159.00        0.00000
   1160.00        0.00000
   1161.00        0.00000
   1162.00        0.00000
   1163.00        0.00000
   1164.00        0.00000
   1165.00        0.00000
   1166.00        0.00000
   1167.00        0.00000
   1168.00        0.00000
   1169.00        0.00000
   1170.00        0.00000
   1171.00        0.00000
   1172.00        0.00000
   1173.00        0.00000
   1174.00        0.00000
   1175.00        0.00000
   1176.00        0.00000
   1177.00        0.00000
   1178.00        0.00000
   1179.00        0.00000
   1180.00        0.00000
   1181.00        0.00000
   1182.00        0.00000
   1183.00        0.00000
   1184.00        0.00000
   1185.00        0.00000
   1186.00        0.00000
   1187.00        0.00000
   1188.00        0.00000
   1189.00        0.00000
   1190.00        0.00000
   1191.00        0.00000
   1192.00        0.00000
   1193.00        0.00000
   1194.00        0.00000
   1195.00        0.00000
   1196.00        0.00000
   1197.00        0.00000
   1198.00        0.00000
   1199.00        0.00000
   1200.00        0.00000
   1201.00        0.00000
   1202.00        0.00000
   1203.00        0.00000
   1204.00        0.00000
   1205.00        0.00000
   1206.00        0.00000
   1207.00        0.00000
   1208.00        0.00000
   1209.00        0.00000
   1210.00        0.00000
   1211.00        0.00000
   1212.00        0.00000
   1213.00        0.00000
   1214.00        0.00000
   1215.00        0.00000
   1216.00        0.00000
   1217.00        0.00000
   1218.00        0.00000
   1219.00        0.00000
   1220.00        0.00000
   1221.00        0.00000
   1222.00        0.00000
   1223.00        0.00000
   1224.00        0.00000
   1225.00        0.00000
   1226.00        0.00000
   1227.00        0.00000
   1228.00        0.00000
   1229.00        0.00000
   1230.00        0.00000
   1231.00        0.00000
   1232.00        0.00000
   1233.00        0.00000
   1234.00        0.00000
   1235.00        0.00000
   1236.00        0.00000
   1237.00        0.00000
   1238.00        0.00000
   1239.00        0.00000
   1240.00        0.00000
   1241.00        0.00000
   1242.00        0.00000
   1243.00        0.00000
   1244.00        0.00000
   1245.00        0.00000
   1246.00        0.00000
   1247.00        0.00000
   1248.00        0.00000
   1249.00        0.00000
   1250.00        0.00000
   1251.00        0.00000
   1252.00        0.00000
   1253.00        0.00000
   1254.00        0.00000
   1255.00        0.00000
   1256.00        0.00000
   1257.00        0.00000
   1258.00        0.00000
   1259.00        0.00000
   1260.00        0.00000
   1261.00        0.00000
   1262.00        0.00000
   1263.00        0.00000
   1264.00        0.00000
   1265.00        0.00000
   1266.00        0.00000
   1267.00        0.00000
   1268.00        0.00000
   1269.00        0.00000
   1270.00        0.00000
   1271.00        0.00000
   1272.00        0.00000
   1273.00        0.00000
   1274.00        0.00000
   1275.00        0.00000
   1276.00        0.00000
   1277.00        0.00000
   1278.00        0.00000
   1279.00        0.00000
   1280.00        0.00000
   1281.00        0.00000
   1282.00        0.00000
   1283.00        0.00000
   1284.00        0.00000
   1285.00        0.00000
   1286.00        0.00000
   1287.00        0.00000
   1288.00        0.00000
   1289.00        0.00000
   1290.00        0.00000
   1291.00        0.00000
   1292.00        0.00000
   1293.00        0.00000
   1294.00        0.00000
   1295.00        0.00000
   1296.00        0.00000
   1297.00        0.00000
   1298.00        0.00000
   1299.00        0.00000
   1300.00        0.00000
   1301.00        0.00000
   1302.00        0.00000
   1303.00        0.00000
   1304.00        0.00000
   1305.00        0.00000
   1306.00        0.00000
   1307.00        0.00000
   1308.00        0.00000
   1309.00        0.00000
   1310.00        0.00000
   1311.00        0.00000
   1312.00        0.00000
   1313.00        0.00000
   1314.00        0.00000
   1315.00        0.00000
   1316.00        0.00000
   1317.00        0.00000
   1318.00        0.00000
   1319.00        0.00000
   1320.00        0.00000
   1321.00        0.00000
   1322.00        0.00000
   1323.00        0.00000
   1324.00        0.00000
   1325.00        0.00000
   1326.00        0.00000
   1327.00        0.00000
   1328.00        0.00000
   1329.00        0.00000
   1330.00        0.00000
   1331.00        0.00000
   1332.00        0.00000
   1333.00        0.00000
   1334.00        0.00000
   1335.00        0.00000
   1336.00        0.00000
   1337.00        0.00000
   1338.00        0.00000
   1339.00        0.00000
   1340.00        0.00000
   1341.00        0.00000
   1342.00        0.00000
   1343.00        0.00000
   1344.00        0.00000
   1345.00        0.00000
   1346.00        0.00000
   1347.00        0.00000
   1348.00        0.00000
   1349.00        0.00000
   1350.00        0.00000
   1351.00        0.00000
   1352.00        0.00000
   1353.00        0.00000
   1354.00        0.00000
   1355.00        0.00000
   1356.00        0.00000
   1357.00        0.00000
   1358.00        0.00000
   1359.00        0.00000
   1360.00        0.00000
   1361.00        0.00000
   1362.00        0.00000
   1363.00        0.00000
   1364.00        0.00000
   1365.00        0.00000
   1366.00        0.00000
   1367.00        0.00000
   1368.00        0.00000
   1369.00        0.00000
   1370.00        0.00000
   1371.00        0.00000
   1372.00        0.00000
   1373.00        0.00000
   1374.00        0.00000
   1375.00        0.00000
   1376.00        0.00000
   1377.00        0.00000
   1378.00        0.00000
   1379.00        0.00000
   1380.00        0.00000
   1381.00        0.00000
   1382.00        0.00000
   1383.00        0.00000
   1384.00        0.00000
   1385.00        0.00000
   1386.00        0.00000
   1387.00        0.00000
   1388.00        0.00000
   1389.00        0.00000
   1390.00        0.00000
   1391.00        0.00000
   1392.00        0.00000
   1393.00        0.00000
   1394.00        0.00000
   1395.00        0.00000
   1396.00        0.00000
   1397.00        0.00000
   1398.00        0.00000
   1399.00        0.00000
   1400.00        0.00000
   1401.00        0.00000
   1402.00        0.00000
   1403.00        0.00000
   1404.00        0.00000
   1405.00        0.00000
   1406.00        0.00000
   1407.00        0.00000
   1408.00        0.00000
   1409.00        0.00000
   1410.00        0.00000
   1411.00        0.00000
   1412.00        0.00000
   1413.00        0.00000
   1414.00        0.00000
   1415.00        0.00000
   1416.00        0.00000
   1417.00        0.00000
   1418.00        0.00000
   1419.00        0.00000
   1420.00        0.00000
   1421.00        0.00000
   1422.00        0.00000
   1423.00        0.00000
   1424.00        0.00000
   1425.00        0.00000
   1426.00        0.00000
   1427.00        0.00000
   1428.00        0.00000
   1429.00        0.00000
   1430.00        0.00000
   1431.00        0.00000
   1432.00        0.00000
   1433.00        0.00000
   1434.00        0.00000
   1435.00        0.00000
   1436.00        0.00000
   1437.00        0.00000
   1438.00        0.00000
   1439.00        0.00000
   1440.00        0.00000
   1441.00        0.00000
   1442.00        0.00000
   1443.00        0.00000
   1444.00        0.00000
   1445.00        0.00000
   1446.00        0.00000
   1447.00        0.00000
   1448.00        0.00000
   1449.00        0.00000
   1450.00        0.00000
   1451.00        0.00000
   1452.00        0.00000
   1453.00        0.00000
   1454.00        0.00000
   1455.00        0.00000
   1456.00        0.00000
   1457.00        0.00000
   1458.00        0.00000
   1459.00        0.00000
   1460.00        0.00000
   1461.00        0.00000
   1462.00        0.00000
   1463.00        0.00000
   1464.00        0.00000
   1465.00        0.00000
   1466.00        0.00000
   1467.00        0.00000
   1468.00        0.00000
   1469.00        0.00000
   1470.00        0.00000
   1471.00        0.00000
   1472.00        0.00000
   1473.00        0.00000
   1474.00        0.00000
   1475.00        0.00000
   1476.00        0.00000
   1477.00        0.00000
   1478.00        0.00000
   1479.00        0.00000
   1480.00        0.00000
   1481.00        0.00000
   1482.00        0.00000
   1483.00        0.00000
   1484.00        0.00000
   1485.00        0.00000
   1486.00        0.00000
   1487.00        0.00000
   1488.00        0.00000
   1489.00        0.00000
   1490.00        0.00000
   1491.00        0.00000
   1492.00        0.00000
   1493.00        0.00000
   1494.00        0.00000
   1495.00        0.00000
   1496.00        0.00000
   1497.00        0.00000
   1498.00        0.00000
   1499.00        0.00000
   1500.00        0.00000
   1501.00        0.00000
   1502.00        0.00000
   1503.00        0.00000
   1504.00        0.00000
   1505.00        0.00000
   1506.00        0.00000
   1507.00        0.00000
   1508.00        0.00000
   1509.00        0.00000
   1510.00        0.00000
   1511.00        0.00000
   1512.00        0.00000
   1513.00        0.00000
   1514.00        0.00000
   1515.00        0.00000
   1516.00        0.00000
   1517.00        0.00000
   1518.00        0.00000
   1519.00        0.00000
   1520.00        0.00000
   1521.00        0.00000
   1522.00        0.00000
   1523.00        0.00000
   1524.00        0.00000
   1525.00        0.00000
   1526.00        0.00000
   1527.00        0.00000
   1528.00        0.00000
   1529.00        0.00001
   1530.00        0.00003
   1531.00        0.00005
   1532.00        0.00008
   1533.00        0.00010
   1534.00        0.00014
   1535.00        0.00017
   1536.00        0.00020
   1537.00        0.00022
   1538.00        0.00024
   1539.00        0.00025
   1540.00        0.00026
   1541.00        0.00027
   1542.00        0.00028
   1543.00        0.00030
   1544.00        0.00033
   1545.00        0.00038
   1546.00        0.00043
   1547.00        0.00051
   1548.00        0.00061
   1549.00        0.00075
   1550.00        0.00094
   1551.00        0.00121
   1552.00        0.00157
   1553.00        0.00209
   1554.00        0.00281
   1555.00        0.00383
   1556.00        0.00524
   1557.00        0.00721
   1558.00        0.00991
   1559.00        0.01356
   1560.00        0.01847
   1561.00        0.02494
   1562.00        0.03332
   1563.00        0.04400
   1564.00        0.05735
   1565.00        0.07364
   1566.00        0.09308
   1567.00        0.11569
   1568.00        0.14137
   1569.00        0.16961
   1570.00        0.19976
   1571.00        0.23086
   1572.00        0.26182
   1573.00        0.29141
   1574.00        0.31860
   1575.00        0.34254
   1576.00        0.36271
   1577.00        0.37910
   1578.00        0.39203
   1579.00        0.40227
   1580.00        0.41078
   1581.00        0.41859
   1582.00        0.42668
   1583.00        0.43582
   1584.00        0.44646
   1585.00        0.45880
   1586.00        0.47271
   1587.00        0.48782
   1588.00        0.50361
   1589.00        0.51952
   1590.00        0.53496
   1591.00        0.54958
   1592.00        0.56319
   1593.00        0.57598
   1594.00        0.58838
   1595.00        0.60109
   1596.00        0.61518
   1597.00        0.63177
   1598.00        0.65211
   1599.00        0.67688
   1600.00        0.70659
   1601.00        0.74102
   1602.00        0.77950
   1603.00        0.82065
   1604.00        0.86313
   1605.00        0.90542
   1606.00        0.94611
   1607.00        0.98431
   1608.00        1.01957
   1609.00        1.05139
   1610.00        1.07989
   1611.00        1.10541
   1612.00        1.12857
   1613.00        1.15019
   1614.00        1.17094
   1615.00        1.19145
   1616.00        1.21201
   1617.00        1.23246
   1618.00        1.25258
   1619.00        1.27193
   1620.00        1.29017
   1621.00        1.30701
   1622.00        1.32248
   1623.00        1.33682
   1624.00        1.35062
   1625.00        1.36458
   1626.00        1.37941
   1627.00        1.39570
   1628.00        1.41370
   1629.00        1.43334
   1630.00        1.45417
   1631.00        1.47554
   1632.00        1.49657
   1633.00        1.51649
   1634.00        1.53460
   1635.00        1.55060
   1636.00        1.56443
   1637.00        1.57649
   1638.00        1.58724
   1639.00        1.59729
   1640.00        1.60702
   1641.00        1.61653
   1642.00        1.62550
   1643.00        1.63324
   1644.00        1.63875
   1645.00        1.64111
   1646.00        1.63939
   1647.00        1.63324
   1648.00        1.62282
   1649.00        1.60877
   1650.00        1.59230
   1651.00        1.57470
   1652.00        1.55738
   1653.00        1.54137
   1654.00        1.52743
   1655.00        1.51564
   1656.00        1.50575
   1657.00        1.49713
   1658.00        1.48902
   1659.00        1.48073
   1660.00        1.47176
   1661.00        1.46187
   1662.00        1.45118
   1663.00        1.44003
   1664.00        1.42884
   1665.00        1.41805
   1666.00        1.40791
   1667.00        1.39845
   1668.00        1.38949
   1669.00        1.38063
   1670.00        1.37138
   1671.00        1.36130
   1672.00        1.35007
   1673.00        1.33758
   1674.00        1.32397
   1675.00        1.30974
   1676.00        1.29552
   1677.00        1.28203
   1678.00        1.26984
   1679.00        1.25924
   1680.00        1.25029
   1681.00        1.24279
   1682.00        1.23643
   1683.00        1.23075
   1684.00        1.22528
   1685.00        1.21965
   1686.00        1.21366
   1687.00        1.20736
   1688.00        1.20098
   1689.00        1.19491
   1690.00        1.18964
   1691.00        1.18556
   1692.00        1.18298
   1693.00        1.18200
   1694.00        1.18252
   1695.00        1.18426
   1696.00        1.18681
   1697.00        1.18970
   1698.00        1.19236
   1699.00        1.19356
   1700.00        1.19251
   1701.00        1.18924
   1702.00        1.18445
   1703.00        1.17933
   1704.00        1.17523
   1705.00        1.17330
   1706.00        1.17441
   1707.00        1.17888
   1708.00        1.18667
   1709.00        1.19721
   1710.00        1.20985
   1711.00        1.22371
   1712.00        1.23797
   1713.00        1.25196
   1714.00        1.26523
   1715.00        1.27757
   1716.00        1.28907
   1717.00        1.29992
   1718.00        1.31050
   1719.00        1.32118
   1720.00        1.33224
   1721.00        1.34380
   1722.00        1.35579
   1723.00        1.36781
   1724.00        1.37927
   1725.00        1.38937
   1726.00        1.39731
   1727.00        1.40228
   1728.00        1.40385
   1729.00        1.40165
   1730.00        1.39597
   1731.00        1.38726
   1732.00        1.37588
   1733.00        1.36202
   1734.00        1.34605
   1735.00        1.32813
   1736.00        1.30858
   1737.00        1.28770
   1738.00        1.26591
   1739.00        1.24348
   1740.00        1.22067
   1741.00        1.19756
   1742.00        1.17425
   1743.00        1.15098
   1744.00        1.12821
   1745.00        1.10645
   1746.00        1.08580
   1747.00        1.06584
   1748.00        1.04565
   1749.00        1.02427
   1750.00        1.00106
   1751.00        0.97608
   1752.00        0.94992
   1753.00        0.92370
   1754.00        0.89868
   1755.00        0.87584
   1756.00        0.85592
   1757.00        0.83897
   1758.00        0.82477
   1759.00        0.81220
   1760.00        0.79914
   1761.00        0.78473
   1762.00        0.76877
   1763.00        0.75189
   1764.00        0.73513
   1765.00        0.71972
   1766.00        0.70674
   1767.00        0.69703
   1768.00        0.69079
   1769.00        0.68797
   1770.00        0.68787
   1771.00        0.68967
   1772.00        0.69227
   1773.00        0.69465
   1774.00        0.69591
   1775.00        0.69535
   1776.00        0.69261
   1777.00        0.68760
   1778.00        0.68040
   1779.00        0.67137
   1780.00        0.66079
   1781.00        0.64910
   1782.00        0.63658
   1783.00        0.62353
   1784.00        0.61011
   1785.00        0.59648
   1786.00        0.58277
   1787.00        0.56914
   1788.00        0.55579
   1789.00        0.54301
   1790.00        0.53116
   1791.00        0.52064
   1792.00        0.51184
   1793.00        0.50501
   1794.00        0.50034
   1795.00        0.49779
   1796.00        0.49718
   1797.00        0.49818
   1798.00        0.50036
   1799.00        0.50327
   1800.00        0.50650
   1801.00        0.50973
   1802.00        0.51279
   1803.00        0.51564
   1804.00        0.51833
   1805.00        0.52101
   1806.00        0.52382
   1807.00        0.52684
   1808.00        0.53010
   1809.00        0.53353
   1810.00        0.53696
   1811.00        0.54014
   1812.00        0.54280
   1813.00        0.54466
   1814.00        0.54550
   1815.00        0.54515
   1816.00        0.54359
   1817.00        0.54074
   1818.00        0.53676
   1819.00        0.53180
   1820.00        0.52608
   1821.00        0.51982
   1822.00        0.51326
   1823.00        0.50660
   1824.00        0.50000
   1825.00        0.49359
   1826.00        0.48744
   1827.00        0.48161
   1828.00        0.47616
   1829.00        0.47112
   1830.00        0.46652
   1831.00        0.46242
   1832.00        0.45883
   1833.00        0.45577
   1834.00        0.45326
   1835.00        0.45128
   1836.00        0.44984
   1837.00        0.44890
   1838.00        0.44844
   1839.00        0.44843
   1840.00        0.44880
   1841.00        0.44952
   1842.00        0.45043
   1843.00        0.45141
   1844.00        0.45247
   1845.00        0.45366
   1846.00        0.45508
   1847.00        0.45685
   1848.00        0.45911
   1849.00        0.46196
   1850.00        0.46538
   1851.00        0.46930
   1852.00        0.47353
   1853.00        0.47782
   1854.00        0.48197
   1855.00        0.48584
   1856.00        0.48945
   1857.00        0.49290
   1858.00        0.49642
   1859.00        0.50024
   1860.00        0.50459
   1861.00        0.50956
   1862.00        0.51508
   1863.00        0.52089
   1864.00        0.52662
   1865.00        0.53177
   1866.00        0.53578
   1867.00        0.53809
   1868.00        0.53825
   1869.00        0.53585
   1870.00        0.53042
   1871.00        0.52164
   1872.00        0.50919
   1873.00        0.49301
   1874.00        0.47326
   1875.00        0.45033
   1876.00        0.42481
   1877.00        0.39732
   1878.00        0.36853
   1879.00        0.33931
   1880.00        0.31054
   1881.00        0.28296
   1882.00        0.25721
   1883.00        0.23365
   1884.00        0.21251
   1885.00        0.19392
   1886.00        0.17810
   1887.00        0.16475
   1888.00        0.15360
   1889.00        0.14440
   1890.00        0.13697
   1891.00        0.13125
   1892.00        0.12736
   1893.00        0.12561
   1894.00        0.12642
   1895.00        0.13014
   1896.00        0.13716
   1897.00        0.14749
   1898.00        0.16126
   1899.00        0.17837
   1900.00        0.19864
   1901.00        0.22211
   1902.00        0.24876
   1903.00        0.27864
   1904.00        0.31168
   1905.00        0.34748
   1906.00        0.38552
   1907.00        0.42486
   1908.00        0.46425
   1909.00        0.50223
   1910.00        0.53716
   1911.00        0.56779
   1912.00        0.59296
   1913.00        0.61231
   1914.00        0.62568
   1915.00        0.63373
   1916.00        0.63707
   1917.00        0.63669
   1918.00        0.63333
   1919.00        0.62763
   1920.00        0.62000
   1921.00        0.61062
   1922.00        0.59962
   1923.00        0.58711
   1924.00        0.57338
   1925.00        0.55889
   1926.00        0.54439
   1927.00        0.53087
   1928.00        0.51951
   1929.00        0.51152
   1930.00        0.50821
   1931.00        0.51057
   1932.00        0.51926
   1933.00        0.53449
   1934.00        0.55609
   1935.00        0.58303
   1936.00        0.61422
   1937.00        0.64789
   1938.00        0.68223
   1939.00        0.71541
   1940.00        0.74590
   1941.00        0.77250
   1942.00        0.79456
   1943.00        0.81195
   1944.00        0.82496
   1945.00        0.83416
   1946.00        0.84044
   1947.00        0.84454
   1948.00        0.84731
   1949.00        0.84933
   1950.00        0.85107
   1951.00        0.85277
   1952.00        0.85449
   1953.00        0.85614
   1954.00        0.85751
   1955.00        0.85832
   1956.00        0.85829
   1957.00        0.85706
   1958.00        0.85440
   1959.00        0.85008
   1960.00        0.84407
   1961.00        0.83647
   1962.00        0.82765
   1963.00        0.81817
   1964.00        0.80877
   1965.00        0.80027
   1966.00        0.79349
   1967.00        0.78900
   1968.00        0.78728
   1969.00        0.78830
   1970.00        0.79189
   1971.00        0.79744
   1972.00        0.80422
   1973.00        0.81135
   1974.00        0.81799
   1975.00        0.82345
   1976.00        0.82719
   1977.00        0.82907
   1978.00        0.82908
   1979.00        0.82758
   1980.00        0.82499
   1981.00        0.82189
   1982.00        0.81882
   1983.00        0.81624
   1984.00        0.81451
   1985.00        0.81381
   1986.00        0.81417
   1987.00        0.81552
   1988.00        0.81766
   1989.00        0.82033
   1990.00        0.82326
   1991.00        0.82621
   1992.00        0.82898
   1993.00        0.83142
   1994.00        0.83346
   1995.00        0.83505
   1996.00        0.83623
   1997.00        0.83705
   1998.00        0.83760
   1999.00        0.83797
   2000.00        0.83828
   2001.00        0.83863
   2002.00        0.83909
   2003.00        0.83970
   2004.00        0.84045
   2005.00        0.84128
   2006.00        0.84210
   2007.00        0.84277
   2008.00        0.84314
   2009.00        0.84304
   2010.00        0.84233
   2011.00        0.84090
   2012.00        0.83864
   2013.00        0.83558
   2014.00        0.83168
   2015.00        0.82704
   2016.00        0.82170
   2017.00        0.81573
   2018.00        0.80916
   2019.00        0.80195
   2020.00        0.79404
   2021.00        0.78525
   2022.00        0.77547
   2023.00        0.76452
   2024.00        0.75235
   2025.00        0.73896
   2026.00        0.72450
   2027.00        0.70927
   2028.00        0.69359
   2029.00        0.67791
   2030.00        0.66258
   2031.00        0.64791
   2032.00        0.63404
   2033.00        0.62099
   2034.00        0.60859
   2035.00        0.59664
   2036.00        0.58491
   2037.00        0.57325
   2038.00        0.56159
   2039.00        0.54996
   2040.00        0.53847
   2041.00        0.52733
   2042.00        0.51678
   2043.00        0.50691
   2044.00        0.49773
   2045.00        0.48917
   2046.00        0.48096
   2047.00        0.47274
   2048.00        0.46400
   2049.00        0.45415
   2050.00        0.44270
   2051.00        0.42914
   2052.00        0.41333
   2053.00        0.39499
   2054.00        0.37427
   2055.00        0.35131
   2056.00        0.32666
   2057.00        0.30086
   2058.00        0.27471
   2059.00        0.24903
   2060.00        0.22448
   2061.00        0.20186
   2062.00        0.18147
   2063.00        0.16369
   2064.00        0.14840
   2065.00        0.13541
   2066.00        0.12424
   2067.00        0.11440
   2068.00        0.10537
   2069.00        0.09667
   2070.00        0.08800
   2071.00        0.07919
   2072.00        0.07029
   2073.00        0.06145
   2074.00        0.05295
   2075.00        0.04511
   2076.00        0.03818
   2077.00        0.03243
   2078.00        0.02794
   2079.00        0.02472
   2080.00        0.02262
   2081.00        0.02136
   2082.00        0.02062
   2083.00        0.01999
   2084.00        0.01908
   2085.00        0.01753
   2086.00        0.01506
   2087.00        0.01154
   2088.00        0.00692
   2089.00        0.00140
   2090.00       -0.00484
   2091.00       -0.01156
   2092.00       -0.01849
   2093.00       -0.02530
   2094.00       -0.03157
   2095.00       -0.03695
   2096.00       -0.04111
   2097.00       -0.04391
   2098.00       -0.04525
   2099.00       -0.04527
   2100.00       -0.04417
   2101.00       -0.04228
   2102.00       -0.04001
   2103.00       -0.03779
   2104.00       -0.03602
   2105.00       -0.03500
   2106.00       -0.03496
   2107.00       -0.03594
   2108.00       -0.03795
   2109.00       -0.04083
   2110.00       -0.04453
   2111.00       -0.04889
   2112.00       -0.05385
   2113.00       -0.05926
   2114.00       -0.06497
   2115.00       -0.07074
   2116.00       -0.07633
   2117.00       -0.08144
   2118.00       -0.08592
   2119.00       -0.08966
   2120.00       -0.09275
   2121.00       -0.09541
   2122.00       -0.09800
   2123.00       -0.10096
   2124.00       -0.10470
   2125.00       -0.10950
   2126.00       -0.11549
   2127.00       -0.12262
   2128.00       -0.13065
   2129.00       -0.13919
   2130.00       -0.14782
   2131.00       -0.15613
   2132.00       -0.16376
   2133.00       -0.17056
   2134.00       -0.17642
   2135.00       -0.18138
   2136.00       -0.18562
   2137.00       -0.18937
   2138.00       -0.19287
   2139.00       -0.19638
   2140.00       -0.20014
   2141.00       -0.20431
   2142.00       -0.20901
   2143.00       -0.21437
   2144.00       -0.22049
   2145.00       -0.22742
   2146.00       -0.23516
   2147.00       -0.24361
   2148.00       -0.25266
   2149.00       -0.26204
   2150.00       -0.27153
   2151.00       -0.28082
   2152.00       -0.28967
   2153.00       -0.29786
   2154.00       -0.30529
   2155.00       -0.31197
   2156.00       -0.31799
   2157.00       -0.32354
   2158.00       -0.32886
   2159.00       -0.33423
   2160.00       -0.33994
   2161.00       -0.34626
   2162.00       -0.35341
   2163.00       -0.36147
   2164.00       -0.37045
   2165.00       -0.38018
   2166.00       -0.39040
   2167.00       -0.40073
   2168.00       -0.41072
   2169.00       -0.41996
   2170.00       -0.42809
   2171.00       -0.43473
   2172.00       -0.43964
   2173.00       -0.44276
   2174.00       -0.44405
   2175.00       -0.44376
   2176.00       -0.44215
   2177.00       -0.43959
   2178.00       -0.43648
   2179.00       -0.43317
   2180.00       -0.42994
   2181.00       -0.42696
   2182.00       -0.42426
   2183.00       -0.42176
   2184.00       -0.41924
   2185.00       -0.41644
   2186.00       -0.41307
   2187.00       -0.40890
   2188.00       -0.40382
   2189.00       -0.39782
   2190.00       -0.39107
   2191.00       -0.38387
   2192.00       -0.37656
   2193.00       -0.36953
   2194.00       -0.36314
   2195.00       -0.35766
   2196.00       -0.35322
   2197.00       -0.34982
   2198.00       -0.34741
   2199.00       -0.34580
   2200.00       -0.34474
   2201.00       -0.34394
   2202.00       -0.34312
   2203.00       -0.34194
   2204.00       -0.34007
   2205.00       -0.33723
   2206.00       -0.33308
   2207.00       -0.32742
   2208.00       -0.32009
   2209.00       -0.31106
   2210.00       -0.30038
   2211.00       -0.28826
   2212.00       -0.27499
   2213.00       -0.26085
   2214.00       -0.24615
   2215.00       -0.23118
   2216.00       -0.21616
   2217.00       -0.20126
   2218.00       -0.18654
   2219.00       -0.17205
   2220.00       -0.15783
   2221.00       -0.14392
   2222.00       -0.13043
   2223.00       -0.11751
   2224.00       -0.10536
   2225.00       -0.09423
   2226.00       -0.08439
   2227.00       -0.07607
   2228.00       -0.06944
   2229.00       -0.06453
   2230.00       -0.06146
   2231.00       -0.06016
   2232.00       -0.06054
   2233.00       -0.06256
   2234.00       -0.06614
   2235.00       -0.07116
   2236.00       -0.07753
   2237.00       -0.08503
   2238.00       -0.09347
   2239.00       -0.10249
   2240.00       -0.11173
   2241.00       -0.12075
   2242.00       -0.12915
   2243.00       -0.13654
   2244.00       -0.14261
   2245.00       -0.14714
   2246.00       -0.15000
   2247.00       -0.15121
   2248.00       -0.15080
   2249.00       -0.14895
   2250.00       -0.14588
   2251.00       -0.14174
   2252.00       -0.13680
   2253.00       -0.13124
   2254.00       -0.12529
   2255.00       -0.11914
   2256.00       -0.11300
   2257.00       -0.10707
   2258.00       -0.10159
   2259.00       -0.09680
   2260.00       -0.09295
   2261.00       -0.09027
   2262.00       -0.08898
   2263.00       -0.08918
   2264.00       -0.09083
   2265.00       -0.09384
   2266.00       -0.09792
   2267.00       -0.10261
   2268.00       -0.10741
   2269.00       -0.11174
   2270.00       -0.11509
   2271.00       -0.11701
   2272.00       -0.11726
   2273.00       -0.11578
   2274.00       -0.11269
   2275.00       -0.10831
   2276.00       -0.10305
   2277.00       -0.09733
   2278.00       -0.09147
   2279.00       -0.08563
   2280.00       -0.07982
   2281.00       -0.07390
   2282.00       -0.06757
   2283.00       -0.06052
   2284.00       -0.05252
   2285.00       -0.04345
   2286.00       -0.03343
   2287.00       -0.02279
   2288.00       -0.01197
   2289.00       -0.00150
   2290.00        0.00801
   2291.00        0.01609
   2292.00        0.02231
   2293.00        0.02636
   2294.00        0.02821
   2295.00        0.02791
   2296.00        0.02571
   2297.00        0.02185
   2298.00        0.01671
   2299.00        0.01057
   2300.00        0.00372
   2301.00       -0.00359
   2302.00       -0.01118
   2303.00       -0.01890
   2304.00       -0.02655
   2305.00       -0.03388
   2306.00       -0.04063
   2307.00       -0.04649
   2308.00       -0.05120
   2309.00       -0.05449
   2310.00       -0.05623
   2311.00       -0.05647
   2312.00       -0.05531
   2313.00       -0.05302
   2314.00       -0.04988
   2315.00       -0.04620
   2316.00       -0.04224
   2317.00       -0.03822
   2318.00       -0.03432
   2319.00       -0.03071
   2320.00       -0.02758
   2321.00       -0.02513
   2322.00       -0.02355
   2323.00       -0.02301
   2324.00       -0.02367
   2325.00       -0.02558
   2326.00       -0.02874
   2327.00       -0.03300
   2328.00       -0.03820
   2329.00       -0.04412
   2330.00       -0.05055
   2331.00       -0.05732
   2332.00       -0.06435
   2333.00       -0.07159
   2334.00       -0.07911
   2335.00       -0.08702
   2336.00       -0.09541
   2337.00       -0.10439
   2338.00       -0.11398
   2339.00       -0.12415
   2340.00       -0.13474
   2341.00       -0.14556
   2342.00       -0.15630
   2343.00       -0.16664
   2344.00       -0.17620
   2345.00       -0.18469
   2346.00       -0.19182
   2347.00       -0.19751
   2348.00       -0.20168
   2349.00       -0.20447
   2350.00       -0.20605
   2351.00       -0.20676
   2352.00       -0.20695
   2353.00       -0.20703
   2354.00       -0.20736
   2355.00       -0.20827
   2356.00       -0.20996
   2357.00       -0.21253
   2358.00       -0.21593
   2359.00       -0.22006
   2360.00       -0.22463
   2361.00       -0.22937
   2362.00       -0.23396
   2363.00       -0.23814
   2364.00       -0.24170
   2365.00       -0.24456
   2366.00       -0.24674
   2367.00       -0.24841
   2368.00       -0.24980
   2369.00       -0.25123
   2370.00       -0.25303
   2371.00       -0.25554
   2372.00       -0.25898
   2373.00       -0.26353
   2374.00       -0.26921
   2375.00       -0.27592
   2376.00       -0.28346
   2377.00       -0.29158
   2378.00       -0.30000
   2379.00       -0.30846
   2380.00       -0.31675
   2381.00       -0.32471
   2382.00       -0.33231
   2383.00       -0.33953
   2384.00       -0.34643
   2385.00       -0.35310
   2386.00       -0.35963
   2387.00       -0.36607
   2388.00       -0.37246
   2389.00       -0.37878
   2390.00       -0.38504
   2391.00       -0.39123
   2392.00       -0.39738
   2393.00       -0.40357
   2394.00       -0.40991
   2395.00       -0.41657
   2396.00       -0.42376
   2397.00       -0.43166
   2398.00       -0.44036
   2399.00       -0.44948
   2400.00       -0.45924
   2401.00       -0.46963
   2402.00       -0.48063
   2403.00       -0.49236
   2404.00       -0.50480
   2405.00       -0.51776
   2406.00       -0.53072
   2407.00       -0.54291
   2408.00       -0.55358
   2409.00       -0.56191
   2410.00       -0.56750
   2411.00       -0.57011
   2412.00       -0.57001
   2413.00       -0.56760
   2414.00       -0.56351
   2415.00       -0.55694
   2416.00       -0.55083
   2417.00       -0.54625
   2418.00       -0.54400
   2419.00       -0.54476
   2420.00       -0.54860
   2421.00       -0.55525
   2422.00       -0.56417
   2423.00       -0.57444
   2424.00       -0.58505
   2425.00       -0.59504
   2426.00       -0.60362
   2427.00       -0.61027
   2428.00       -0.61481
   2429.00       -0.61745
   2430.00       -0.61859
   2431.00       -0.61894
   2432.00       -0.61922
   2433.00       -0.62017
   2434.00       -0.62240
   2435.00       -0.62629
   2436.00       -0.63201
   2437.00       -0.63941
   2438.00       -0.64808
   2439.00       -0.65738
   2440.00       -0.66657
   2441.00       -0.67481
   2442.00       -0.68139
   2443.00       -0.68566
   2444.00       -0.68737
   2445.00       -0.68647
   2446.00       -0.68322
   2447.00       -0.67812
   2448.00       -0.67176
   2449.00       -0.66482
   2450.00       -0.65792
   2451.00       -0.65148
   2452.00       -0.64584
   2453.00       -0.64109
   2454.00       -0.63717
   2455.00       -0.63394
   2456.00       -0.63113
   2457.00       -0.62846
   2458.00       -0.62568
   2459.00       -0.62258
   2460.00       -0.61905
   2461.00       -0.61505
   2462.00       -0.61065
   2463.00       -0.60603
   2464.00       -0.60139
   2465.00       -0.59699
   2466.00       -0.59312
   2467.00       -0.59000
   2468.00       -0.58776
   2469.00       -0.58650
   2470.00       -0.58611
   2471.00       -0.58639
   2472.00       -0.58699
   2473.00       -0.58751
   2474.00       -0.58750
   2475.00       -0.58657
   2476.00       -0.58443
   2477.00       -0.58090
   2478.00       -0.57608
   2479.00       -0.57017
   2480.00       -0.56360
   2481.00       -0.55693
   2482.00       -0.55074
   2483.00       -0.54561
   2484.00       -0.54202
   2485.00       -0.54020
   2486.00       -0.54024
   2487.00       -0.54183
   2488.00       -0.54451
   2489.00       -0.54759
   2490.00       -0.55026
   2491.00       -0.55170
   2492.00       -0.55130
   2493.00       -0.54851
   2494.00       -0.54323
   2495.00       -0.53549
   2496.00       -0.52573
   2497.00       -0.51448
   2498.00       -0.50253
   2499.00       -0.49061
   2500.00       -0.47943
   2501.00       -0.46945
   2502.00       -0.46109
   2503.00       -0.45442
   2504.00       -0.44930
   2505.00       -0.44544
   2506.00       -0.44230
   2507.00       -0.43936
   2508.00       -0.43615
   2509.00       -0.43240
   2510.00       -0.42798
   2511.00       -0.42308
   2512.00       -0.41806
   2513.00       -0.41340
   2514.00       -0.40962
   2515.00       -0.40709
   2516.00       -0.40617
   2517.00       -0.40685
   2518.00       -0.40895
   2519.00       -0.41210
   2520.00       -0.41577
   2521.00       -0.41942
   2522.00       -0.42254
   2523.00       -0.42478
   2524.00       -0.42591
   2525.00       -0.42595
   2526.00       -0.42500
   2527.00       -0.42333
   2528.00       -0.42124
   2529.00       -0.41898
   2530.00       -0.41673
   2531.00       -0.41453
   2532.00       -0.41225
   2533.00       -0.40959
   2534.00       -0.40547
   2535.00       -0.39936
   2536.00       -0.39115
   2537.00       -0.38107
   2538.00       -0.36950
   2539.00       -0.35708
   2540.00       -0.34538
   2541.00       -0.33649
   2542.00       -0.33102
   2543.00       -0.32919
   2544.00       -0.33108
   2545.00       -0.33645
   2546.00       -0.34491
   2547.00       -0.35581
   2548.00       -0.36833
   2549.00       -0.38137
   2550.00       -0.39381
   2551.00       -0.40460
   2552.00       -0.41291
   2553.00       -0.41832
   2554.00       -0.42085
   2555.00       -0.42097
   2556.00       -0.41953
   2557.00       -0.41760
   2558.00       -0.41634
   2559.00       -0.41670
   2560.00       -0.41929
   2561.00       -0.42371
   2562.00       -0.42920
   2563.00       -0.43518
   2564.00       -0.44090
   2565.00       -0.44563
   2566.00       -0.44870
   2567.00       -0.44944
   2568.00       -0.44758
   2569.00       -0.44305
   2570.00       -0.43619
   2571.00       -0.42766
   2572.00       -0.41845
   2573.00       -0.40968
   2574.00       -0.40244
   2575.00       -0.39778
   2576.00       -0.39631
   2577.00       -0.39833
   2578.00       -0.40370
   2579.00       -0.41198
   2580.00       -0.42229
   2581.00       -0.43368
   2582.00       -0.44506
   2583.00       -0.45543
   2584.00       -0.46406
   2585.00       -0.47112
   2586.00       -0.48035
   2587.00       -0.48603
   2588.00       -0.48802
   2589.00       -0.48646
   2590.00       -0.48212
   2591.00       -0.47588
   2592.00       -0.46879
   2593.00       -0.46179
   2594.00       -0.45566
   2595.00       -0.45090
   2596.00       -0.44776
   2597.00       -0.44618
   2598.00       -0.44600
   2599.00       -0.44681
   2600.00       -0.44823
   2601.00       -0.44984
   2602.00       -0.45132
   2603.00       -0.45245
   2604.00       -0.45317
   2605.00       -0.45351
   2606.00       -0.45361
   2607.00       -0.45369
   2608.00       -0.45396
   2609.00       -0.45461
   2610.00       -0.45571
   2611.00       -0.45725
   2612.00       -0.45905
   2613.00       -0.46085
   2614.00       -0.46230
   2615.00       -0.46297
   2616.00       -0.46251
   2617.00       -0.46054
   2618.00       -0.45687
   2619.00       -0.45136
   2620.00       -0.44418
   2621.00       -0.43550
   2622.00       -0.42574
   2623.00       -0.41542
   2624.00       -0.40510
   2625.00       -0.39526
   2626.00       -0.38641
   2627.00       -0.37881
   2628.00       -0.37264
   2629.00       -0.36786
   2630.00       -0.36435
   2631.00       -0.36184
   2632.00       -0.36002
   2633.00       -0.35861
   2634.00       -0.35733
   2635.00       -0.35602
   2636.00       -0.35459
   2637.00       -0.35304
   2638.00       -0.35145
   2639.00       -0.34993
   2640.00       -0.34856
   2641.00       -0.34743
   2642.00       -0.34651
   2643.00       -0.34575
   2644.00       -0.34500
   2645.00       -0.34408
   2646.00       -0.34279
   2647.00       -0.34092
   2648.00       -0.33832
   2649.00       -0.33490
   2650.00       -0.33066
   2651.00       -0.32569
   2652.00       -0.32014
   2653.00       -0.31422
   2654.00       -0.30815
   2655.00       -0.30214
   2656.00       -0.29633
   2657.00       -0.29073
   2658.00       -0.28528
   2659.00       -0.27986
   2660.00       -0.27601
   2661.00       -0.27430
   2662.00       -0.27370
   2663.00       -0.27287
   2664.00       -0.27071
   2665.00       -0.26650
   2666.00       -0.26001
   2667.00       -0.25126
   2668.00       -0.24067
   2669.00       -0.22872
   2670.00       -0.21590
   2671.00       -0.20280
   2672.00       -0.18998
   2673.00       -0.17802
   2674.00       -0.16750
   2675.00       -0.15896
   2676.00       -0.15274
   2677.00       -0.14932
   2678.00       -0.14895
   2679.00       -0.15178
   2680.00       -0.15775
   2681.00       -0.16673
   2682.00       -0.17829
   2683.00       -0.19196
   2684.00       -0.20716
   2685.00       -0.22319
   2686.00       -0.23938
   2687.00       -0.25513
   2688.00       -0.26995
   2689.00       -0.28342
   2690.00       -0.29531
   2691.00       -0.30558
   2692.00       -0.31425
   2693.00       -0.32144
   2694.00       -0.32725
   2695.00       -0.33180
   2696.00       -0.33516
   2697.00       -0.33734
   2698.00       -0.33832
   2699.00       -0.33803
   2700.00       -0.33637
   2701.00       -0.33324
   2702.00       -0.32863
   2703.00       -0.32255
   2704.00       -0.31518
   2705.00       -0.30675
   2706.00       -0.29764
   2707.00       -0.28827
   2708.00       -0.27915
   2709.00       -0.27080
   2710.00       -0.26363
   2711.00       -0.25794
   2712.00       -0.25394
   2713.00       -0.25154
   2714.00       -0.25064
   2715.00       -0.25087
   2716.00       -0.25177
   2717.00       -0.25289
   2718.00       -0.25374
   2719.00       -0.25395
   2720.00       -0.25322
   2721.00       -0.25139
   2722.00       -0.24851
   2723.00       -0.24481
   2724.00       -0.24058
   2725.00       -0.23622
   2726.00       -0.23213
   2727.00       -0.22863
   2728.00       -0.22600
   2729.00       -0.22430
   2730.00       -0.22351
   2731.00       -0.22338
   2732.00       -0.22356
   2733.00       -0.22360
   2734.00       -0.22303
   2735.00       -0.22143
   2736.00       -0.21852
   2737.00       -0.21406
   2738.00       -0.20810
   2739.00       -0.20079
   2740.00       -0.19234
   2741.00       -0.18314
   2742.00       -0.17354
   2743.00       -0.16391
   2744.00       -0.15458
   2745.00       -0.14571
   2746.00       -0.13742
   2747.00       -0.12969
   2748.00       -0.12245
   2749.00       -0.11557
   2750.00       -0.10884
   2751.00       -0.10209
   2752.00       -0.09512
   2753.00       -0.08785
   2754.00       -0.08020
   2755.00       -0.07218
   2756.00       -0.06383
   2757.00       -0.05527
   2758.00       -0.04661
   2759.00       -0.03799
   2760.00       -0.02953
   2761.00       -0.02132
   2762.00       -0.01349
   2763.00       -0.00613
   2764.00        0.00063
   2765.00        0.00669
   2766.00        0.01193
   2767.00        0.01626
   2768.00        0.01960
   2769.00        0.02198
   2770.00        0.02348
   2771.00        0.02425
   2772.00        0.02449
   2773.00        0.02447
   2774.00        0.02443
   2775.00        0.02462
   2776.00        0.02523
   2777.00        0.02636
   2778.00        0.02804
   2779.00        0.03020
   2780.00        0.03274
   2781.00        0.03546
   2782.00        0.03816
   2783.00        0.04066
   2784.00        0.04276
   2785.00        0.04440
   2786.00        0.04549
   2787.00        0.04613
   2788.00        0.04640
   2789.00        0.04648
   2790.00        0.04658
   2791.00        0.04688
   2792.00        0.04759
   2793.00        0.04882
   2794.00        0.05070
   2795.00        0.05326
   2796.00        0.05651
   2797.00        0.06040
   2798.00        0.06482
   2799.00        0.06965
   2800.00        0.07468
   2801.00        0.07971
   2802.00        0.08453
   2803.00        0.08894
   2804.00        0.09278
   2805.00        0.09593
   2806.00        0.09831
   2807.00        0.09992
   2808.00        0.10080
   2809.00        0.10100
   2810.00        0.10059
   2811.00        0.09966
   2812.00        0.09828
   2813.00        0.09653
   2814.00        0.09450
   2815.00        0.09227
   2816.00        0.08995
   2817.00        0.08764
   2818.00        0.08544
   2819.00        0.08345
   2820.00        0.08175
   2821.00        0.08039
   2822.00        0.07944
   2823.00        0.07894
   2824.00        0.07893
   2825.00        0.07945
   2826.00        0.08057
   2827.00        0.08228
   2828.00        0.08455
   2829.00        0.08730
   2830.00        0.09042
   2831.00        0.09377
   2832.00        0.09723
   2833.00        0.10066
   2834.00        0.10396
   2835.00        0.10707
   2836.00        0.10997
   2837.00        0.11269
   2838.00        0.11527
   2839.00        0.11776
   2840.00        0.12017
   2841.00        0.12249
   2842.00        0.12472
   2843.00        0.12683
   2844.00        0.12884
   2845.00        0.13077
   2846.00        0.13268
   2847.00        0.13461
   2848.00        0.13661
   2849.00        0.13873
   2850.00        0.14095
   2851.00        0.14325
   2852.00        0.14559
   2853.00        0.14790
   2854.00        0.15015
   2855.00        0.15225
   2856.00        0.15418
   2857.00        0.15591
   2858.00        0.15740
   2859.00        0.15866
   2860.00        0.15970
   2861.00        0.16057
   2862.00        0.16133
   2863.00        0.16208
   2864.00        0.16293
   2865.00        0.16395
   2866.00        0.16523
   2867.00        0.16679
   2868.00        0.16867
   2869.00        0.17081
   2870.00        0.17319
   2871.00        0.17572
   2872.00        0.17833
   2873.00        0.18094
   2874.00        0.18353
   2875.00        0.18608
   2876.00        0.18863
   2877.00        0.19125
   2878.00        0.19403
   2879.00        0.19709
   2880.00        0.20050
   2881.00        0.20433
   2882.00        0.20861
   2883.00        0.21333
   2884.00        0.21841
   2885.00        0.22376
   2886.00        0.22925
   2887.00        0.23477
   2888.00        0.24019
   2889.00        0.24544
   2890.00        0.25048
   2891.00        0.25530
   2892.00        0.25990
   2893.00        0.26433
   2894.00        0.26860
   2895.00        0.27272
   2896.00        0.27663
   2897.00        0.28028
   2898.00        0.28356
   2899.00        0.28631
   2900.00        0.28839
   2901.00        0.28962
   2902.00        0.28992
   2903.00        0.28915
   2904.00        0.28731
   2905.00        0.28436
   2906.00        0.28040
   2907.00        0.27551
   2908.00        0.26978
   2909.00        0.26336
   2910.00        0.25640
   2911.00        0.24905
   2912.00        0.24149
   2913.00        0.23387
   2914.00        0.22639
   2915.00        0.21916
   2916.00        0.21233
   2917.00        0.20600
   2918.00        0.20024
   2919.00        0.19515
   2920.00        0.19075
   2921.00        0.18710
   2922.00        0.18420
   2923.00        0.18204
   2924.00        0.18058
   2925.00        0.17979
   2926.00        0.17953
   2927.00        0.17967
   2928.00        0.17999
   2929.00        0.18027
   2930.00        0.18022
   2931.00        0.17956
   2932.00        0.17803
   2933.00        0.17542
   2934.00        0.17161
   2935.00        0.16654
   2936.00        0.16028
   2937.00        0.15295
   2938.00        0.14477
   2939.00        0.13600
   2940.00        0.12691
   2941.00        0.11778
   2942.00        0.10887
   2943.00        0.10037
   2944.00        0.09240
   2945.00        0.08495
   2946.00        0.07795
   2947.00        0.07122
   2948.00        0.06451
   2949.00        0.05762
   2950.00        0.05035
   2951.00        0.04260
   2952.00        0.03434
   2953.00        0.02574
   2954.00        0.01707
   2955.00        0.00867
   2956.00        0.00090
   2957.00       -0.00581
   2958.00       -0.01121
   2959.00       -0.01520
   2960.00       -0.01773
   2961.00       -0.01901
   2962.00       -0.01938
   2963.00       -0.01922
   2964.00       -0.01900
   2965.00       -0.01911
   2966.00       -0.01985
   2967.00       -0.02139
   2968.00       -0.02368
   2969.00       -0.02658
   2970.00       -0.02978
   2971.00       -0.03291
   2972.00       -0.03561
   2973.00       -0.03757
   2974.00       -0.03860
   2975.00       -0.03867
   2976.00       -0.03786
   2977.00       -0.03640
   2978.00       -0.03459
   2979.00       -0.03276
   2980.00       -0.03119
   2981.00       -0.03011
   2982.00       -0.02963
   2983.00       -0.02973
   2984.00       -0.03033
   2985.00       -0.03124
   2986.00       -0.03229
   2987.00       -0.03328
   2988.00       -0.03410
   2989.00       -0.03468
   2990.00       -0.03507
   2991.00       -0.03537
   2992.00       -0.03575
   2993.00       -0.03643
   2994.00       -0.03758
   2995.00       -0.03940
   2996.00       -0.04201
   2997.00       -0.04544
   2998.00       -0.04969
   2999.00       -0.05472
   3000.00       -0.06040
   3001.00       -0.06664
   3002.00       -0.07334
   3003.00       -0.08039
   3004.00       -0.08774
   3005.00       -0.09533
   3006.00       -0.10312
   3007.00       -0.11104
   3008.00       -0.11903
   3009.00       -0.12698
   3010.00       -0.13475
   3011.00       -0.14216
   3012.00       -0.14904
   3013.00       -0.15518
   3014.00       -0.16047
   3015.00       -0.16487
   3016.00       -0.16834
   3017.00       -0.17104
   3018.00       -0.17313
   3019.00       -0.17491
   3020.00       -0.17671
   3021.00       -0.17887
   3022.00       -0.18172
   3023.00       -0.18551
   3024.00       -0.19039
   3025.00       -0.19644
   3026.00       -0.20351
   3027.00       -0.21146
   3028.00       -0.21996
   3029.00       -0.22866
   3030.00       -0.23722
   3031.00       -0.24533
   3032.00       -0.25279
   3033.00       -0.25946
   3034.00       -0.26535
   3035.00       -0.27056
   3036.00       -0.27523
   3037.00       -0.27959
   3038.00       -0.28384
   3039.00       -0.28815
   3040.00       -0.29266
   3041.00       -0.29741
   3042.00       -0.30239
   3043.00       -0.30751
   3044.00       -0.31265
   3045.00       -0.31768
   3046.00       -0.32245
   3047.00       -0.32689
   3048.00       -0.33094
   3049.00       -0.33460
   3050.00       -0.33789
   3051.00       -0.34085
   3052.00       -0.34352
   3053.00       -0.34589
   3054.00       -0.34797
   3055.00       -0.34972
   3056.00       -0.35112
   3057.00       -0.35215
   3058.00       -0.35280
   3059.00       -0.35310
   3060.00       -0.35309
   3061.00       -0.35280
   3062.00       -0.35227
   3063.00       -0.35149
   3064.00       -0.35045
   3065.00       -0.34912
   3066.00       -0.34744
   3067.00       -0.34540
   3068.00       -0.34298
   3069.00       -0.34025
   3070.00       -0.33733
   3071.00       -0.33439
   3072.00       -0.33167
   3073.00       -0.32939
   3074.00       -0.32777
   3075.00       -0.32694
   3076.00       -0.32699
   3077.00       -0.32789
   3078.00       -0.32958
   3079.00       -0.33192
   3080.00       -0.33482
   3081.00       -0.33816
   3082.00       -0.34191
   3083.00       -0.34604
   3084.00       -0.35054
   3085.00       -0.35543
   3086.00       -0.36070
   3087.00       -0.36629
   3088.00       -0.37216
   3089.00       -0.37820
   3090.00       -0.38434
   3091.00       -0.39045
   3092.00       -0.39640
   3093.00       -0.40206
   3094.00       -0.40728
   3095.00       -0.41198
   3096.00       -0.41608
   3097.00       -0.41957
   3098.00       -0.42253
   3099.00       -0.42506
   3100.00       -0.42731
   3101.00       -0.42911
   3102.00       -0.43016
   3103.00       -0.43061
   3104.00       -0.43058
   3105.00       -0.43011
   3106.00       -0.42911
   3107.00       -0.42747
   3108.00       -0.42506
   3109.00       -0.42180
   3110.00       -0.41775
   3111.00       -0.41303
   3112.00       -0.40790
   3113.00       -0.40270
   3114.00       -0.39773
   3115.00       -0.39334
   3116.00       -0.38975
   3117.00       -0.38715
   3118.00       -0.38564
   3119.00       -0.38521
   3120.00       -0.38584
   3121.00       -0.38740
   3122.00       -0.38976
   3123.00       -0.39275
   3124.00       -0.39619
   3125.00       -0.39996
   3126.00       -0.40397
   3127.00       -0.40818
   3128.00       -0.41260
   3129.00       -0.41725
   3130.00       -0.42211
   3131.00       -0.42704
   3132.00       -0.43196
   3133.00       -0.43694
   3134.00       -0.44137
   3135.00       -0.44454
   3136.00       -0.44585
   3137.00       -0.44485
   3138.00       -0.44143
   3139.00       -0.43572
   3140.00       -0.42811
   3141.00       -0.41902
   3142.00       -0.40896
   3143.00       -0.39839
   3144.00       -0.38763
   3145.00       -0.37695
   3146.00       -0.36647
   3147.00       -0.35628
   3148.00       -0.34639
   3149.00       -0.33682
   3150.00       -0.32762
   3151.00       -0.31890
   3152.00       -0.31078
   3153.00       -0.30346
   3154.00       -0.29710
   3155.00       -0.29181
   3156.00       -0.28766
   3157.00       -0.28463
   3158.00       -0.28258
   3159.00       -0.28137
   3160.00       -0.28078
   3161.00       -0.28054
   3162.00       -0.28045
   3163.00       -0.28026
   3164.00       -0.27984
   3165.00       -0.27913
   3166.00       -0.27811
   3167.00       -0.27676
   3168.00       -0.27506
   3169.00       -0.27292
   3170.00       -0.27019
   3171.00       -0.26670
   3172.00       -0.26218
   3173.00       -0.25640
   3174.00       -0.24908
   3175.00       -0.24011
   3176.00       -0.22935
   3177.00       -0.21691
   3178.00       -0.20292
   3179.00       -0.18769
   3180.00       -0.17159
   3181.00       -0.15511
   3182.00       -0.13869
   3183.00       -0.12279
   3184.00       -0.10780
   3185.00       -0.09401
   3186.00       -0.08164
   3187.00       -0.07076
   3188.00       -0.06145
   3189.00       -0.05363
   3190.00       -0.04723
   3191.00       -0.04214
   3192.00       -0.03826
   3193.00       -0.03551
   3194.00       -0.03380
   3195.00       -0.03307
   3196.00       -0.03323
   3197.00       -0.03419
   3198.00       -0.03583
   3199.00       -0.03800
   3200.00       -0.04049
   3201.00       -0.04309
   3202.00       -0.04558
   3203.00       -0.04768
   3204.00       -0.04918
   3205.00       -0.04982
   3206.00       -0.04942
   3207.00       -0.04780
   3208.00       -0.04486
   3209.00       -0.04053
   3210.00       -0.03477
   3211.00       -0.02765
   3212.00       -0.01920
   3213.00       -0.00960
   3214.00        0.00101
   3215.00        0.01238
   3216.00        0.02425
   3217.00        0.03636
   3218.00        0.04844
   3219.00        0.06026
   3220.00        0.07158
   3221.00        0.08216
   3222.00        0.09182
   3223.00        0.10038
   3224.00        0.10767
   3225.00        0.11364
   3226.00        0.11823
   3227.00        0.12152
   3228.00        0.12365
   3229.00        0.12484
   3230.00        0.12539
   3231.00        0.12563
   3232.00        0.12588
   3233.00        0.12644
   3234.00        0.12756
   3235.00        0.12935
   3236.00        0.13188
   3237.00        0.13507
   3238.00        0.13882
   3239.00        0.14299
   3240.00        0.14741
   3241.00        0.15198
   3242.00        0.15663
   3243.00        0.16139
   3244.00        0.16630
   3245.00        0.17148
   3246.00        0.17700
   3247.00        0.18290
   3248.00        0.18914
   3249.00        0.19558
   3250.00        0.20199
   3251.00        0.20807
   3252.00        0.21350
   3253.00        0.21794
   3254.00        0.22113
   3255.00        0.22293
   3256.00        0.22326
   3257.00        0.22221
   3258.00        0.21993
   3259.00        0.21668
   3260.00        0.21279
   3261.00        0.20859
   3262.00        0.20437
   3263.00        0.20040
   3264.00        0.19689
   3265.00        0.19402
   3266.00        0.19188
   3267.00        0.19059
   3268.00        0.19019
   3269.00        0.19076
   3270.00        0.19234
   3271.00        0.19496
   3272.00        0.19861
   3273.00        0.20324
   3274.00        0.20874
   3275.00        0.21496
   3276.00        0.22168
   3277.00        0.22865
   3278.00        0.23558
   3279.00        0.24217
   3280.00        0.24805
   3281.00        0.25296
   3282.00        0.25663
   3283.00        0.25881
   3284.00        0.25941
   3285.00        0.25828
   3286.00        0.25541
   3287.00        0.25084
   3288.00        0.24458
   3289.00        0.23676
   3290.00        0.22749
   3291.00        0.21698
   3292.00        0.20536
   3293.00        0.19288
   3294.00        0.17974
   3295.00        0.16617
   3296.00        0.15245
   3297.00        0.13886
   3298.00        0.12569
   3299.00        0.11323
   3300.00        0.10171
   3301.00        0.09130
   3302.00        0.08220
   3303.00        0.07446
   3304.00        0.06817
   3305.00        0.06326
   3306.00        0.05972
   3307.00        0.05737
   3308.00        0.05610
   3309.00        0.05572
   3310.00        0.05607
   3311.00        0.05697
   3312.00        0.05827
   3313.00        0.05981
   3314.00        0.06146
   3315.00        0.06310
   3316.00        0.06462
   3317.00        0.06589
   3318.00        0.06679
   3319.00        0.06721
   3320.00        0.06703
   3321.00        0.06617
   3322.00        0.06453
   3323.00        0.06208
   3324.00        0.05880
   3325.00        0.05475
   3326.00        0.04993
   3327.00        0.04450
   3328.00        0.03850
   3329.00        0.03207
   3330.00        0.02532
   3331.00        0.01833
   3332.00        0.01121
   3333.00        0.00402
   3334.00       -0.00320
   3335.00       -0.01040
   3336.00       -0.01757
   3337.00       -0.02467
   3338.00       -0.03170
   3339.00       -0.03863
   3340.00       -0.04547
   3341.00       -0.05219
   3342.00       -0.05880
   3343.00       -0.06528
   3344.00       -0.07164
   3345.00       -0.07792
   3346.00       -0.08413
   3347.00       -0.09034
   3348.00       -0.09661
   3349.00       -0.10301
   3350.00       -0.10967
   3351.00       -0.11665
   3352.00       -0.12403
   3353.00       -0.13190
   3354.00       -0.14028
   3355.00       -0.14919
   3356.00       -0.15858
   3357.00       -0.16838
   3358.00       -0.17846
   3359.00       -0.18871
   3360.00       -0.19901
   3361.00       -0.20927
   3362.00       -0.21941
   3363.00       -0.22940
   3364.00       -0.23925
   3365.00       -0.24900
   3366.00       -0.25873
   3367.00       -0.26851
   3368.00       -0.27839
   3369.00       -0.28840
   3370.00       -0.29856
   3371.00       -0.30881
   3372.00       -0.31910
   3373.00       -0.32930
   3374.00       -0.33930
   3375.00       -0.34900
   3376.00       -0.35831
   3377.00       -0.36711
   3378.00       -0.37534
   3379.00       -0.38298
   3380.00       -0.38998
   3381.00       -0.39638
   3382.00       -0.40221
   3383.00       -0.40755
   3384.00       -0.41252
   3385.00       -0.41724
   3386.00       -0.42187
   3387.00       -0.42655
   3388.00       -0.43144
   3389.00       -0.43667
   3390.00       -0.44230
   3391.00       -0.44838
   3392.00       -0.45484
   3393.00       -0.46162
   3394.00       -0.46857
   3395.00       -0.47582
   3396.00       -0.48354
   3397.00       -0.49152
   3398.00       -0.49948
   3399.00       -0.50715
   3400.00       -0.51391
   3401.00       -0.51312
   3402.00       -0.51275
   3403.00       -0.51414
   3404.00       -0.51805
   3405.00       -0.52480
   3406.00       -0.53416
   3407.00       -0.54538
   3408.00       -0.55737
   3409.00       -0.56893
   3410.00       -0.57888
   3411.00       -0.58639
   3412.00       -0.59113
   3413.00       -0.59298
   3414.00       -0.59233
   3415.00       -0.58989
   3416.00       -0.58648
   3417.00       -0.58308
   3418.00       -0.58059
   3419.00       -0.57989
   3420.00       -0.58154
   3421.00       -0.58580
   3422.00       -0.59261
   3423.00       -0.60142
   3424.00       -0.61153
   3425.00       -0.62190
   3426.00       -0.63149
   3427.00       -0.63939
   3428.00       -0.64499
   3429.00       -0.64811
   3430.00       -0.64898
   3431.00       -0.64824
   3432.00       -0.64681
   3433.00       -0.64574
   3434.00       -0.64603
   3435.00       -0.64843
   3436.00       -0.65341
   3437.00       -0.66098
   3438.00       -0.67075
   3439.00       -0.68201
   3440.00       -0.69378
   3441.00       -0.70496
   3442.00       -0.71447
   3443.00       -0.72145
   3444.00       -0.72541
   3445.00       -0.72608
   3446.00       -0.72386
   3447.00       -0.71941
   3448.00       -0.71363
   3449.00       -0.70755
   3450.00       -0.70212
   3451.00       -0.69809
   3452.00       -0.69590
   3453.00       -0.69573
   3454.00       -0.69734
   3455.00       -0.70036
   3456.00       -0.70418
   3457.00       -0.70814
   3458.00       -0.71157
   3459.00       -0.71379
   3460.00       -0.71431
   3461.00       -0.71270
   3462.00       -0.70889
   3463.00       -0.70294
   3464.00       -0.69532
   3465.00       -0.68664
   3466.00       -0.67771
   3467.00       -0.66942
   3468.00       -0.66251
   3469.00       -0.65764
   3470.00       -0.65511
   3471.00       -0.65484
   3472.00       -0.65657
   3473.00       -0.65962
   3474.00       -0.66319
   3475.00       -0.66637
   3476.00       -0.66831
   3477.00       -0.66824
   3478.00       -0.66566
   3479.00       -0.66040
   3480.00       -0.65251
   3481.00       -0.64235
   3482.00       -0.63050
   3483.00       -0.61762
   3484.00       -0.60438
   3485.00       -0.59131
   3486.00       -0.57875
   3487.00       -0.56687
   3488.00       -0.55549
   3489.00       -0.54421
   3490.00       -0.53241
   3491.00       -0.51947
   3492.00       -0.50479
   3493.00       -0.48791
   3494.00       -0.46839
   3495.00       -0.44643
   3496.00       -0.42301
   3497.00       -0.39941
   3498.00       -0.37690
   3499.00       -0.35653
   3500.00       -0.33900
   3501.00       -0.32448
   3502.00       -0.31257
   3503.00       -0.30238
   3504.00       -0.29272
   3505.00       -0.28234
   3506.00       -0.27020
   3507.00       -0.25550
   3508.00       -0.23818
   3509.00       -0.21860
   3510.00       -0.19769
   3511.00       -0.17665
   3512.00       -0.15689
   3513.00       -0.13970
   3514.00       -0.12581
   3515.00       -0.11573
   3516.00       -0.10926
   3517.00       -0.10588
   3518.00       -0.10447
   3519.00       -0.10378
   3520.00       -0.10249
   3521.00       -0.09942
   3522.00       -0.09387
   3523.00       -0.08549
   3524.00       -0.07450
   3525.00       -0.06149
   3526.00       -0.04740
   3527.00       -0.03315
   3528.00       -0.01961
   3529.00       -0.00731
   3530.00        0.00357
   3531.00        0.01326
   3532.00        0.02233
   3533.00        0.03158
   3534.00        0.04183
   3535.00        0.05377
   3536.00        0.06781
   3537.00        0.08402
   3538.00        0.10208
   3539.00        0.12132
   3540.00        0.14091
   3541.00        0.15993
   3542.00        0.17759
   3543.00        0.19325
   3544.00        0.20667
   3545.00        0.21779
   3546.00        0.22697
   3547.00        0.23457
   3548.00        0.24110
   3549.00        0.24698
   3550.00        0.25249
   3551.00        0.25770
   3552.00        0.26254
   3553.00        0.26681
   3554.00        0.27034
   3555.00        0.27299
   3556.00        0.27478
   3557.00        0.27591
   3558.00        0.27673
   3559.00        0.27768
   3560.00        0.27923
   3561.00        0.28186
   3562.00        0.28590
   3563.00        0.29152
   3564.00        0.29883
   3565.00        0.30766
   3566.00        0.31781
   3567.00        0.32895
   3568.00        0.34071
   3569.00        0.35275
   3570.00        0.36476
   3571.00        0.37658
   3572.00        0.38814
   3573.00        0.39944
   3574.00        0.41059
   3575.00        0.42169
   3576.00        0.43287
   3577.00        0.44410
   3578.00        0.45528
   3579.00        0.46615
   3580.00        0.47642
   3581.00        0.48579
   3582.00        0.49393
   3583.00        0.50071
   3584.00        0.50612
   3585.00        0.51030
   3586.00        0.51351
   3587.00        0.51611
   3588.00        0.51847
   3589.00        0.52089
   3590.00        0.52360
   3591.00        0.52672
   3592.00        0.53027
   3593.00        0.53420
   3594.00        0.53839
   3595.00        0.54268
   3596.00        0.54699
   3597.00        0.55124
   3598.00        0.55543
   3599.00        0.55966
   3600.00        0.56409
   3601.00        0.56893
   3602.00        0.57441
   3603.00        0.58075
   3604.00        0.58813
   3605.00        0.59670
   3606.00        0.60642
   3607.00        0.61710
   3608.00        0.62837
   3609.00        0.63966
   3610.00        0.65041
   3611.00        0.66004
   3612.00        0.66803
   3613.00        0.67382
   3614.00        0.67711
   3615.00        0.67775
   3616.00        0.67568
   3617.00        0.67117
   3618.00        0.66460
   3619.00        0.65644
   3620.00        0.64716
   3621.00        0.63719
   3622.00        0.62674
   3623.00        0.61574
   3624.00        0.60400
   3625.00        0.59115
   3626.00        0.57680
   3627.00        0.56063
   3628.00        0.54269
   3629.00        0.52311
   3630.00        0.50234
   3631.00        0.48106
   3632.00        0.45994
   3633.00        0.43970
   3634.00        0.42085
   3635.00        0.40400
   3636.00        0.38927
   3637.00        0.37678
   3638.00        0.36620
   3639.00        0.35718
   3640.00        0.34917
   3641.00        0.34161
   3642.00        0.33399
   3643.00        0.32596
   3644.00        0.31728
   3645.00        0.30790
   3646.00        0.29794
   3647.00        0.28756
   3648.00        0.27703
   3649.00        0.26655
   3650.00        0.25623
   3651.00        0.24608
   3652.00        0.23602
   3653.00        0.22585
   3654.00        0.21529
   3655.00        0.20405
   3656.00        0.19188
   3657.00        0.17858
   3658.00        0.16404
   3659.00        0.14830
   3660.00        0.13147
   3661.00        0.11388
   3662.00        0.09604
   3663.00        0.07848
   3664.00        0.06181
   3665.00        0.04663
   3666.00        0.03341
   3667.00        0.02256
   3668.00        0.01423
   3669.00        0.00862
   3670.00        0.00555
   3671.00        0.00480
   3672.00        0.00598
   3673.00        0.00860
   3674.00        0.01207
   3675.00        0.01577
   3676.00        0.01911
   3677.00        0.02161
   3678.00        0.02284
   3679.00        0.02262
   3680.00        0.02092
   3681.00        0.01784
   3682.00        0.01366
   3683.00        0.00871
   3684.00        0.00337
   3685.00       -0.00202
   3686.00       -0.00720
   3687.00       -0.01202
   3688.00       -0.01644
   3689.00       -0.02058
   3690.00       -0.02465
   3691.00       -0.02897
   3692.00       -0.03391
   3693.00       -0.03987
   3694.00       -0.04720
   3695.00       -0.05620
   3696.00       -0.06701
   3697.00       -0.07965
   3698.00       -0.09389
   3699.00       -0.10944
   3700.00       -0.12578
   3701.00       -0.14233
   3702.00       -0.15849
   3703.00       -0.17362
   3704.00       -0.18721
   3705.00       -0.19882
   3706.00       -0.20814
   3707.00       -0.21511
   3708.00       -0.21970
   3709.00       -0.22216
   3710.00       -0.22287
   3711.00       -0.22234
   3712.00       -0.22118
   3713.00       -0.22001
   3714.00       -0.21945
   3715.00       -0.21999
   3716.00       -0.22207
   3717.00       -0.22584
   3718.00       -0.23135
   3719.00       -0.23843
   3720.00       -0.24681
   3721.00       -0.25617
   3722.00       -0.26612
   3723.00       -0.27634
   3724.00       -0.28657
   3725.00       -0.29657
   3726.00       -0.30621
   3727.00       -0.31538
   3728.00       -0.32410
   3729.00       -0.33244
   3730.00       -0.34056
   3731.00       -0.34870
   3732.00       -0.35717
   3733.00       -0.36631
   3734.00       -0.37642
   3735.00       -0.38770
   3736.00       -0.40027
   3737.00       -0.41395
   3738.00       -0.42852
   3739.00       -0.44353
   3740.00       -0.45820
   3741.00       -0.47077
   3742.00       -0.47609
   3743.00       -0.48126
   3744.00       -0.48695
   3745.00       -0.49349
   3746.00       -0.50084
   3747.00       -0.50868
   3748.00       -0.51650
   3749.00       -0.52386
   3750.00       -0.53045
   3751.00       -0.53631
   3752.00       -0.54173
   3753.00       -0.54718
   3754.00       -0.55303
   3755.00       -0.55945
   3756.00       -0.56631
   3757.00       -0.57328
   3758.00       -0.57990
   3759.00       -0.58562
   3760.00       -0.58997
   3761.00       -0.59258
   3762.00       -0.59312
   3763.00       -0.59142
   3764.00       -0.58753
   3765.00       -0.58159
   3766.00       -0.57396
   3767.00       -0.56513
   3768.00       -0.55573
   3769.00       -0.54637
   3770.00       -0.53766
   3771.00       -0.53013
   3772.00       -0.52415
   3773.00       -0.51989
   3774.00       -0.51733
   3775.00       -0.51616
   3776.00       -0.51594
   3777.00       -0.51615
   3778.00       -0.51621
   3779.00       -0.51561
   3780.00       -0.51401
   3781.00       -0.51132
   3782.00       -0.50768
   3783.00       -0.50338
   3784.00       -0.49885
   3785.00       -0.49448
   3786.00       -0.49055
   3787.00       -0.48716
   3788.00       -0.48423
   3789.00       -0.48156
   3790.00       -0.47889
   3791.00       -0.47602
   3792.00       -0.47284
   3793.00       -0.46937
   3794.00       -0.46550
   3795.00       -0.46131
   3796.00       -0.45692
   3797.00       -0.45236
   3798.00       -0.44751
   3799.00       -0.44218
   3800.00       -0.43617
   3801.00       -0.42931
   3802.00       -0.42153
   3803.00       -0.41279
   3804.00       -0.40311
   3805.00       -0.39258
   3806.00       -0.38127
   3807.00       -0.36922
   3808.00       -0.35651
   3809.00       -0.34315
   3810.00       -0.32922
   3811.00       -0.31474
   3812.00       -0.29980
   3813.00       -0.28441
   3814.00       -0.26858
   3815.00       -0.25230
   3816.00       -0.23549
   3817.00       -0.21818
   3818.00       -0.20034
   3819.00       -0.18194
   3820.00       -0.16293
   3821.00       -0.14326
   3822.00       -0.12279
   3823.00       -0.10145
   3824.00       -0.07917
   3825.00       -0.05594
   3826.00       -0.03185
   3827.00       -0.00717
   3828.00        0.01770
   3829.00        0.04224
   3830.00        0.06586
   3831.00        0.08798
   3832.00        0.10802
   3833.00        0.12566
   3834.00        0.14054
   3835.00        0.15273
   3836.00        0.16237
   3837.00        0.16985
   3838.00        0.17561
   3839.00        0.18020
   3840.00        0.18414
   3841.00        0.18795
   3842.00        0.19209
   3843.00        0.19699
   3844.00        0.20295
   3845.00        0.21031
   3846.00        0.21920
   3847.00        0.22981
   3848.00        0.24212
   3849.00        0.25605
   3850.00        0.27143
   3851.00        0.28798
   3852.00        0.30541
   3853.00        0.32336
   3854.00        0.34147
   3855.00        0.35943
   3856.00        0.37699
   3857.00        0.39393
   3858.00        0.41015
   3859.00        0.42543
   3860.00        0.43972
   3861.00        0.45291
   3862.00        0.46489
   3863.00        0.47559
   3864.00        0.48489
   3865.00        0.49269
   3866.00        0.49881
   3867.00        0.50310
   3868.00        0.50541
   3869.00        0.50569
   3870.00        0.50387
   3871.00        0.50008
   3872.00        0.49460
   3873.00        0.48787
   3874.00        0.48048
   3875.00        0.47299
   3876.00        0.46603
   3877.00        0.46008
   3878.00        0.45549
   3879.00        0.45235
   3880.00        0.45064
   3881.00        0.45016
   3882.00        0.45063
   3883.00        0.45178
   3884.00        0.45335
   3885.00        0.45513
   3886.00        0.45695
   3887.00        0.45863
   3888.00        0.46001
   3889.00        0.46085
   3890.00        0.46094
   3891.00        0.46003
   3892.00        0.45792
   3893.00        0.45443
   3894.00        0.44948
   3895.00        0.44305
   3896.00        0.43526
   3897.00        0.42623
   3898.00        0.41621
   3899.00        0.40547
   3900.00        0.39432
   3901.00        0.38307
   3902.00        0.37203
   3903.00        0.36151
   3904.00        0.35183
   3905.00        0.34322
   3906.00        0.33590
   3907.00        0.32999
   3908.00        0.32553
   3909.00        0.32248
   3910.00        0.32065
   3911.00        0.31979
   3912.00        0.31957
   3913.00        0.31964
   3914.00        0.31969
   3915.00        0.31943
   3916.00        0.31866
   3917.00        0.31728
   3918.00        0.31520
   3919.00        0.31238
   3920.00        0.30878
   3921.00        0.30435
   3922.00        0.29904
   3923.00        0.29276
   3924.00        0.28551
   3925.00        0.27727
   3926.00        0.26803
   3927.00        0.25798
   3928.00        0.24735
   3929.00        0.23644
   3930.00        0.22564
   3931.00        0.21529
   3932.00        0.20572
   3933.00        0.19711
   3934.00        0.18959
   3935.00        0.18319
   3936.00        0.17790
   3937.00        0.17367
   3938.00        0.17040
   3939.00        0.16797
   3940.00        0.16626
   3941.00        0.16511
   3942.00        0.16437
   3943.00        0.16389
   3944.00        0.16347
   3945.00        0.16295
   3946.00        0.16216
   3947.00        0.16093
   3948.00        0.15910
   3949.00        0.15651
   3950.00        0.15307
   3951.00        0.14866
   3952.00        0.14328
   3953.00        0.13692
   3954.00        0.12965
   3955.00        0.12160
   3956.00        0.11288
   3957.00        0.10364
   3958.00        0.09402
   3959.00        0.08411
   3960.00        0.07394
   3961.00        0.06353
   3962.00        0.05287
   3963.00        0.04195
   3964.00        0.03077
   3965.00        0.01937
   3966.00        0.00780
   3967.00       -0.00386
   3968.00       -0.01544
   3969.00       -0.02672
   3970.00       -0.03747
   3971.00       -0.04737
   3972.00       -0.05621
   3973.00       -0.06379
   3974.00       -0.07011
   3975.00       -0.07526
   3976.00       -0.07954
   3977.00       -0.08337
   3978.00       -0.08718
   3979.00       -0.09143
   3980.00       -0.09647
   3981.00       -0.10247
   3982.00       -0.10943
   3983.00       -0.11719
   3984.00       -0.12545
   3985.00       -0.13384
   3986.00       -0.14198
   3987.00       -0.14950
   3988.00       -0.15617
   3989.00       -0.16185
   3990.00       -0.16662
   3991.00       -0.17065
   3992.00       -0.17432
   3993.00       -0.17809
   3994.00       -0.18250
   3995.00       -0.18813
   3996.00       -0.19544
   3997.00       -0.20473
   3998.00       -0.21614
   3999.00       -0.22951
   4000.00       -0.24465
   4001.00       -0.26106
   4002.00       -0.27822
   4003.00       -0.29562
   4004.00       -0.31283
   4005.00       -0.32950
   4006.00       -0.34534
   4007.00       -0.36018
   4008.00       -0.37395
   4009.00       -0.38656
   4010.00       -0.39804
   4011.00       -0.40838
   4012.00       -0.41766
   4013.00       -0.42592
   4014.00       -0.43326
   4015.00       -0.43980
   4016.00       -0.44563
   4017.00       -0.45091
   4018.00       -0.45567
   4019.00       -0.45991
   4020.00       -0.46397
   4021.00       -0.46815
   4022.00       -0.47285
   4023.00       -0.47853
   4024.00       -0.48550
   4025.00       -0.49396
   4026.00       -0.50280
   4027.00       -0.51074
   4028.00       -0.51922
   4029.00       -0.52784
   4030.00       -0.53623
   4031.00       -0.54408
   4032.00       -0.55125
   4033.00       -0.55772
   4034.00       -0.56366
   4035.00       -0.56929
   4036.00       -0.57496
   4037.00       -0.58102
   4038.00       -0.58775
   4039.00       -0.59533
   4040.00       -0.60374
   4041.00       -0.61286
   4042.00       -0.62235
   4043.00       -0.63183
   4044.00       -0.64089
   4045.00       -0.64911
   4046.00       -0.65621
   4047.00       -0.66200
   4048.00       -0.66652
   4049.00       -0.66992
   4050.00       -0.67251
   4051.00       -0.67467
   4052.00       -0.67682
   4053.00       -0.67939
   4054.00       -0.68270
   4055.00       -0.68705
   4056.00       -0.69250
   4057.00       -0.69902
   4058.00       -0.70634
   4059.00       -0.71413
   4060.00       -0.72190
   4061.00       -0.72915
   4062.00       -0.73541
   4063.00       -0.74036
   4064.00       -0.74385
   4065.00       -0.74594
   4066.00       -0.74678
   4067.00       -0.74670
   4068.00       -0.74602
   4069.00       -0.74503
   4070.00       -0.74392
   4071.00       -0.74277
   4072.00       -0.74159
   4073.00       -0.74032
   4074.00       -0.73894
   4075.00       -0.73750
   4076.00       -0.73614
   4077.00       -0.73507
   4078.00       -0.73451
   4079.00       -0.73466
   4080.00       -0.73558
   4081.00       -0.73729
   4082.00       -0.73962
   4083.00       -0.74236
   4084.00       -0.74528
   4085.00       -0.74814
   4086.00       -0.75076
   4087.00       -0.75297
   4088.00       -0.75469
   4089.00       -0.75580
   4090.00       -0.75628
   4091.00       -0.75608
   4092.00       -0.75531
   4093.00       -0.75408
   4094.00       -0.75260
   4095.00       -0.75108
   4096.00       -0.74967
   4097.00       -0.74841
   4098.00       -0.74717
   4099.00       -0.74568
   4100.00       -0.74357
   4101.00       -0.74049
   4102.00       -0.73605
   4103.00       -0.73008
   4104.00       -0.72246
   4105.00       -0.71312
   4106.00       -0.70205
   4107.00       -0.68931
   4108.00       -0.67494
   4109.00       -0.65900
   4110.00       -0.64182
   4111.00       -0.62373
   4112.00       -0.60525
   4113.00       -0.58698
   4114.00       -0.56921
   4115.00       -0.55206
   4116.00       -0.53526
   4117.00       -0.51786
   4118.00       -0.49885
   4119.00       -0.47759
   4120.00       -0.45331
   4121.00       -0.42623
   4122.00       -0.39705
   4123.00       -0.36718
   4124.00       -0.33802
   4125.00       -0.31097
   4126.00       -0.28744
   4127.00       -0.26811
   4128.00       -0.25319
   4129.00       -0.24198
   4130.00       -0.23367
   4131.00       -0.22679
   4132.00       -0.21995
   4133.00       -0.21206
   4134.00       -0.20239
   4135.00       -0.19067
   4136.00       -0.17696
   4137.00       -0.16186
   4138.00       -0.14609
   4139.00       -0.13063
   4140.00       -0.11629
   4141.00       -0.10396
   4142.00       -0.09387
   4143.00       -0.08597
   4144.00       -0.07988
   4145.00       -0.07472
   4146.00       -0.06951
   4147.00       -0.06328
   4148.00       -0.05522
   4149.00       -0.04499
   4150.00       -0.03256
   4151.00       -0.01836
   4152.00       -0.00297
   4153.00        0.01279
   4154.00        0.02818
   4155.00        0.04279
   4156.00        0.05661
   4157.00        0.06981
   4158.00        0.08283
   4159.00        0.09616
   4160.00        0.11009
   4161.00        0.12473
   4162.00        0.13984
   4163.00        0.15500
   4164.00        0.16937
   4165.00        0.18175
   4166.00        0.19112
   4167.00        0.19660
   4168.00        0.19754
   4169.00        0.19400
   4170.00        0.18622
   4171.00        0.17528
   4172.00        0.16233
   4173.00        0.14884
   4174.00        0.13609
   4175.00        0.12518
   4176.00        0.11684
   4177.00        0.11118
   4178.00        0.10805
   4179.00        0.10673
   4180.00        0.10647
   4181.00        0.10638
   4182.00        0.10574
   4183.00        0.10411
   4184.00        0.10141
   4185.00        0.09793
   4186.00        0.09434
   4187.00        0.09149
   4188.00        0.09029
   4189.00        0.09152
   4190.00        0.09562
   4191.00        0.10282
   4192.00        0.11287
   4193.00        0.12510
   4194.00        0.13878
   4195.00        0.15306
   4196.00        0.16709
   4197.00        0.18027
   4198.00        0.19230
   4199.00        0.20311
   4200.00        0.21287
   4201.00        0.22193
   4202.00        0.23069
   4203.00        0.23947
   4204.00        0.24840
   4205.00        0.25752
   4206.00        0.26660
   4207.00        0.27540
   4208.00        0.28358
   4209.00        0.29077
   4210.00        0.29666
   4211.00        0.30104
   4212.00        0.30370
   4213.00        0.30456
   4214.00        0.30357
   4215.00        0.30083
   4216.00        0.29645
   4217.00        0.29072
   4218.00        0.28400
   4219.00        0.27672
   4220.00        0.26926
   4221.00        0.26195
   4222.00        0.25511
   4223.00        0.24884
   4224.00        0.24315
   4225.00        0.23786
   4226.00        0.23275
   4227.00        0.22753
   4228.00        0.22195
   4229.00        0.21583
   4230.00        0.20914
   4231.00        0.20195
   4232.00        0.19443
   4233.00        0.18691
   4234.00        0.17968
   4235.00        0.17306
   4236.00        0.16721
   4237.00        0.16216
   4238.00        0.15775
   4239.00        0.15369
   4240.00        0.14949
   4241.00        0.14467
   4242.00        0.13877
   4243.00        0.13142
   4244.00        0.12247
   4245.00        0.11197
   4246.00        0.10017
   4247.00        0.08757
   4248.00        0.07471
   4249.00        0.06213
   4250.00        0.05042
   4251.00        0.03985
   4252.00        0.03062
   4253.00        0.02266
   4254.00        0.01570
   4255.00        0.00938
   4256.00        0.00321
   4257.00       -0.00314
   4258.00       -0.00995
   4259.00       -0.01727
   4260.00       -0.02508
   4261.00       -0.03319
   4262.00       -0.04130
   4263.00       -0.04912
   4264.00       -0.05625
   4265.00       -0.06242
   4266.00       -0.06748
   4267.00       -0.07141
   4268.00       -0.07436
   4269.00       -0.07667
   4270.00       -0.07878
   4271.00       -0.08123
   4272.00       -0.08452
   4273.00       -0.08910
   4274.00       -0.09523
   4275.00       -0.10315
   4276.00       -0.11274
   4277.00       -0.12385
   4278.00       -0.13612
   4279.00       -0.14922
   4280.00       -0.16272
   4281.00       -0.17625
   4282.00       -0.18942
   4283.00       -0.20186
   4284.00       -0.21325
   4285.00       -0.22335
   4286.00       -0.23177
   4287.00       -0.23836
   4288.00       -0.24297
   4289.00       -0.24543
   4290.00       -0.24585
   4291.00       -0.24443
   4292.00       -0.24157
   4293.00       -0.23779
   4294.00       -0.23368
   4295.00       -0.22989
   4296.00       -0.22701
   4297.00       -0.22546
   4298.00       -0.22558
   4299.00       -0.22741
   4300.00       -0.23085
   4301.00       -0.23561
   4302.00       -0.24130
   4303.00       -0.24744
   4304.00       -0.25357
   4305.00       -0.25930
   4306.00       -0.26439
   4307.00       -0.26870
   4308.00       -0.27232
   4309.00       -0.27553
   4310.00       -0.27872
   4311.00       -0.28242
   4312.00       -0.28719
   4313.00       -0.29359
   4314.00       -0.30204
   4315.00       -0.31277
   4316.00       -0.32584
   4317.00       -0.34108
   4318.00       -0.35820
   4319.00       -0.37665
   4320.00       -0.39593
   4321.00       -0.41547
   4322.00       -0.43474
   4323.00       -0.45324
   4324.00       -0.47027
   4325.00       -0.48162
   4326.00       -0.49236
   4327.00       -0.50315
   4328.00       -0.51464
   4329.00       -0.52723
   4330.00       -0.54089
   4331.00       -0.55511
   4332.00       -0.56889
   4333.00       -0.58110
   4334.00       -0.59068
   4335.00       -0.59677
   4336.00       -0.59920
   4337.00       -0.59834
   4338.00       -0.59502
   4339.00       -0.59048
   4340.00       -0.58605
   4341.00       -0.58303
   4342.00       -0.58258
   4343.00       -0.58534
   4344.00       -0.59164
   4345.00       -0.60118
   4346.00       -0.61324
   4347.00       -0.62672
   4348.00       -0.64027
   4349.00       -0.65251
   4350.00       -0.66216
   4351.00       -0.66824
   4352.00       -0.67030
   4353.00       -0.66804
   4354.00       -0.66195
   4355.00       -0.65272
   4356.00       -0.64137
   4357.00       -0.62916
   4358.00       -0.61718
   4359.00       -0.60661
   4360.00       -0.59813
   4361.00       -0.59210
   4362.00       -0.58847
   4363.00       -0.58666
   4364.00       -0.58585
   4365.00       -0.58489
   4366.00       -0.58259
   4367.00       -0.57787
   4368.00       -0.56996
   4369.00       -0.55847
   4370.00       -0.54351
   4371.00       -0.52569
   4372.00       -0.50591
   4373.00       -0.48545
   4374.00       -0.46558
   4375.00       -0.44768
   4376.00       -0.43279
   4377.00       -0.42172
   4378.00       -0.41450
   4379.00       -0.41082
   4380.00       -0.40972
   4381.00       -0.41012
   4382.00       -0.41076
   4383.00       -0.41043
   4384.00       -0.40816
   4385.00       -0.40333
   4386.00       -0.39571
   4387.00       -0.38561
   4388.00       -0.37367
   4389.00       -0.36097
   4390.00       -0.34868
   4391.00       -0.33794
   4392.00       -0.32961
   4393.00       -0.32411
   4394.00       -0.32129
   4395.00       -0.32063
   4396.00       -0.32115
   4397.00       -0.32177
   4398.00       -0.32148
   4399.00       -0.31961
   4400.00       -0.31593
   4401.00       -0.31059
   4402.00       -0.30416
   4403.00       -0.29742
   4404.00       -0.29117
   4405.00       -0.28610
   4406.00       -0.28275
   4407.00       -0.28119
   4408.00       -0.28136
   4409.00       -0.28280
   4410.00       -0.28490
   4411.00       -0.28699
   4412.00       -0.28840
   4413.00       -0.28858
   4414.00       -0.28714
   4415.00       -0.28386
   4416.00       -0.27883
   4417.00       -0.27220
   4418.00       -0.26432
   4419.00       -0.25559
   4420.00       -0.24641
   4421.00       -0.23709
   4422.00       -0.22789
   4423.00       -0.21899
   4424.00       -0.21040
   4425.00       -0.20220
   4426.00       -0.19439
   4427.00       -0.18705
   4428.00       -0.18032
   4429.00       -0.17441
   4430.00       -0.16956
   4431.00       -0.16601
   4432.00       -0.16386
   4433.00       -0.16312
   4434.00       -0.16365
   4435.00       -0.16521
   4436.00       -0.16744
   4437.00       -0.16995
   4438.00       -0.17240
   4439.00       -0.17448
   4440.00       -0.17597
   4441.00       -0.17675
   4442.00       -0.17678
   4443.00       -0.17612
   4444.00       -0.17481
   4445.00       -0.17297
   4446.00       -0.17070
   4447.00       -0.16807
   4448.00       -0.16513
   4449.00       -0.16183
   4450.00       -0.15805
   4451.00       -0.15364
   4452.00       -0.14837
   4453.00       -0.14201
   4454.00       -0.13440
   4455.00       -0.12536
   4456.00       -0.11490
   4457.00       -0.10316
   4458.00       -0.09030
   4459.00       -0.07661
   4460.00       -0.06243
   4461.00       -0.04802
   4462.00       -0.03359
   4463.00       -0.01937
   4464.00       -0.00553
   4465.00        0.00788
   4466.00        0.02079
   4467.00        0.03314
   4468.00        0.04483
   4469.00        0.05587
   4470.00        0.06607
   4471.00        0.07541
   4472.00        0.08380
   4473.00        0.09114
   4474.00        0.09728
   4475.00        0.10206
   4476.00        0.10541
   4477.00        0.10725
   4478.00        0.10766
   4479.00        0.10686
   4480.00        0.10514
   4481.00        0.10293
   4482.00        0.10070
   4483.00        0.09892
   4484.00        0.09801
   4485.00        0.09821
   4486.00        0.09963
   4487.00        0.10211
   4488.00        0.10531
   4489.00        0.10866
   4490.00        0.11159
   4491.00        0.11358
   4492.00        0.11413
   4493.00        0.11302
   4494.00        0.11014
   4495.00        0.10571
   4496.00        0.10009
   4497.00        0.09379
   4498.00        0.08736
   4499.00        0.08127
   4500.00        0.07588
   4501.00        0.07124
   4502.00        0.06725
   4503.00        0.06352
   4504.00        0.05960
   4505.00        0.05500
   4506.00        0.04931
   4507.00        0.04236
   4508.00        0.03417
   4509.00        0.02505
   4510.00        0.01552
   4511.00        0.00614
   4512.00       -0.00239
   4513.00       -0.00954
   4514.00       -0.01485
   4515.00       -0.01810
   4516.00       -0.01937
   4517.00       -0.01884
   4518.00       -0.01698
   4519.00       -0.01434
   4520.00       -0.01155
   4521.00       -0.00918
   4522.00       -0.00772
   4523.00       -0.00747
   4524.00       -0.00852
   4525.00       -0.01072
   4526.00       -0.01382
   4527.00       -0.01738
   4528.00       -0.02096
   4529.00       -0.02414
   4530.00       -0.02664
   4531.00       -0.02828
   4532.00       -0.02917
   4533.00       -0.02954
   4534.00       -0.02978
   4535.00       -0.03037
   4536.00       -0.03174
   4537.00       -0.03420
   4538.00       -0.03793
   4539.00       -0.04288
   4540.00       -0.04881
   4541.00       -0.05528
   4542.00       -0.06186
   4543.00       -0.06798
   4544.00       -0.07317
   4545.00       -0.07708
   4546.00       -0.07943
   4547.00       -0.08010
   4548.00       -0.07903
   4549.00       -0.07631
   4550.00       -0.07208
   4551.00       -0.06656
   4552.00       -0.06009
   4553.00       -0.05300
   4554.00       -0.04567
   4555.00       -0.03855
   4556.00       -0.03201
   4557.00       -0.02633
   4558.00       -0.02177
   4559.00       -0.01852
   4560.00       -0.01661
   4561.00       -0.01610
   4562.00       -0.01688
   4563.00       -0.01892
   4564.00       -0.02201
   4565.00       -0.02604
   4566.00       -0.03079
   4567.00       -0.03609
   4568.00       -0.04174
   4569.00       -0.04756
   4570.00       -0.05340
   4571.00       -0.05920
   4572.00       -0.06490
   4573.00       -0.07057
   4574.00       -0.07631
   4575.00       -0.08226
   4576.00       -0.08854
   4577.00       -0.09535
   4578.00       -0.10268
   4579.00       -0.11061
   4580.00       -0.11907
   4581.00       -0.12790
   4582.00       -0.13696
   4583.00       -0.14604
   4584.00       -0.15501
   4585.00       -0.16374
   4586.00       -0.17211
   4587.00       -0.18017
   4588.00       -0.18798
   4589.00       -0.19566
   4590.00       -0.20336
   4591.00       -0.21126
   4592.00       -0.21947
   4593.00       -0.22811
   4594.00       -0.23719
   4595.00       -0.24662
   4596.00       -0.25624
   4597.00       -0.26587
   4598.00       -0.27525
   4599.00       -0.28416
   4600.00       -0.29242
   4601.00       -0.29995
   4602.00       -0.30673
   4603.00       -0.31282
   4604.00       -0.31832
   4605.00       -0.32339
   4606.00       -0.32815
   4607.00       -0.33275
   4608.00       -0.33723
   4609.00       -0.34164
   4610.00       -0.34594
   4611.00       -0.35007
   4612.00       -0.35387
   4613.00       -0.35722
   4614.00       -0.35991
   4615.00       -0.36174
   4616.00       -0.36254
   4617.00       -0.36214
   4618.00       -0.36052
   4619.00       -0.35765
   4620.00       -0.35368
   4621.00       -0.34879
   4622.00       -0.34330
   4623.00       -0.33753
   4624.00       -0.33177
   4625.00       -0.32630
   4626.00       -0.32142
   4627.00       -0.31728
   4628.00       -0.31401
   4629.00       -0.31167
   4630.00       -0.31021
   4631.00       -0.30958
   4632.00       -0.30958
   4633.00       -0.31000
   4634.00       -0.31055
   4635.00       -0.31090
   4636.00       -0.31076
   4637.00       -0.30985
   4638.00       -0.30799
   4639.00       -0.30509
   4640.00       -0.30122
   4641.00       -0.29654
   4642.00       -0.29129
   4643.00       -0.28577
   4644.00       -0.28030
   4645.00       -0.27511
   4646.00       -0.27036
   4647.00       -0.26615
   4648.00       -0.26246
   4649.00       -0.25924
   4650.00       -0.25634
   4651.00       -0.25362
   4652.00       -0.25093
   4653.00       -0.24815
   4654.00       -0.24522
   4655.00       -0.24217
   4656.00       -0.23910
   4657.00       -0.23619
   4658.00       -0.23367
   4659.00       -0.23175
   4660.00       -0.23064
   4661.00       -0.23044
   4662.00       -0.23120
   4663.00       -0.23288
   4664.00       -0.23538
   4665.00       -0.23859
   4666.00       -0.24239
   4667.00       -0.24672
   4668.00       -0.25149
   4669.00       -0.25665
   4670.00       -0.26214
   4671.00       -0.26787
   4672.00       -0.27371
   4673.00       -0.27947
   4674.00       -0.28501
   4675.00       -0.29016
   4676.00       -0.29480
   4677.00       -0.29885
   4678.00       -0.30234
   4679.00       -0.30531
   4680.00       -0.30789
   4681.00       -0.31019
   4682.00       -0.31236
   4683.00       -0.31452
   4684.00       -0.31674
   4685.00       -0.31904
   4686.00       -0.32137
   4687.00       -0.32364
   4688.00       -0.32568
   4689.00       -0.32730
   4690.00       -0.32833
   4691.00       -0.32861
   4692.00       -0.32804
   4693.00       -0.32658
   4694.00       -0.32423
   4695.00       -0.32105
   4696.00       -0.31712
   4697.00       -0.31256
   4698.00       -0.30750
   4699.00       -0.30207
   4700.00       -0.29640
   4701.00       -0.29063
   4702.00       -0.28490
   4703.00       -0.27930
   4704.00       -0.27391
   4705.00       -0.26873
   4706.00       -0.26371
   4707.00       -0.25873
   4708.00       -0.25360
   4709.00       -0.24814
   4710.00       -0.24215
   4711.00       -0.23539
   4712.00       -0.22773
   4713.00       -0.21912
   4714.00       -0.20957
   4715.00       -0.19919
   4716.00       -0.18802
   4717.00       -0.17631
   4718.00       -0.16414
   4719.00       -0.15170
   4720.00       -0.13916
   4721.00       -0.12661
   4722.00       -0.11416
   4723.00       -0.10178
   4724.00       -0.08957
   4725.00       -0.07744
   4726.00       -0.06547
   4727.00       -0.05367
   4728.00       -0.04204
   4729.00       -0.03068
   4730.00       -0.01965
   4731.00       -0.00901
   4732.00        0.00124
   4733.00        0.01113
   4734.00        0.02073
   4735.00        0.03005
   4736.00        0.03917
   4737.00        0.04812
   4738.00        0.05686
   4739.00        0.06529
   4740.00        0.07325
   4741.00        0.08057
   4742.00        0.08710
   4743.00        0.09279
   4744.00        0.09761
   4745.00        0.10160
   4746.00        0.10493
   4747.00        0.10776
   4748.00        0.11034
   4749.00        0.11288
   4750.00        0.11558
   4751.00        0.11860
   4752.00        0.12204
   4753.00        0.12598
   4754.00        0.13038
   4755.00        0.13523
   4756.00        0.14040
   4757.00        0.14579
   4758.00        0.15124
   4759.00        0.15660
   4760.00        0.16171
   4761.00        0.16642
   4762.00        0.17059
   4763.00        0.17411
   4764.00        0.17695
   4765.00        0.17906
   4766.00        0.18048
   4767.00        0.18128
   4768.00        0.18153
   4769.00        0.18135
   4770.00        0.18084
   4771.00        0.18012
   4772.00        0.17927
   4773.00        0.17837
   4774.00        0.17748
   4775.00        0.17665
   4776.00        0.17590
   4777.00        0.17527
   4778.00        0.17479
   4779.00        0.17449
   4780.00        0.17442
   4781.00        0.17465
   4782.00        0.17525
   4783.00        0.17628
   4784.00        0.17783
   4785.00        0.17996
   4786.00        0.18275
   4787.00        0.18622
   4788.00        0.19040
   4789.00        0.19526
   4790.00        0.20074
   4791.00        0.20676
   4792.00        0.21317
   4793.00        0.21977
   4794.00        0.22637
   4795.00        0.23274
   4796.00        0.23865
   4797.00        0.24385
   4798.00        0.24819
   4799.00        0.25150
   4800.00        0.25371
   4801.00        0.25475
   4802.00        0.25471
   4803.00        0.25365
   4804.00        0.25178
   4805.00        0.24927
   4806.00        0.24640
   4807.00        0.24341
   4808.00        0.24056
   4809.00        0.23810
   4810.00        0.23619
   4811.00        0.23499
   4812.00        0.23458
   4813.00        0.23496
   4814.00        0.23610
   4815.00        0.23792
   4816.00        0.24030
   4817.00        0.24309
   4818.00        0.24614
   4819.00        0.24927
   4820.00        0.25232
   4821.00        0.25517
   4822.00        0.25771
   4823.00        0.25991
   4824.00        0.26172
   4825.00        0.26313
   4826.00        0.26413
   4827.00        0.26471
   4828.00        0.26491
   4829.00        0.26475
   4830.00        0.26427
   4831.00        0.26351
   4832.00        0.26250
   4833.00        0.26127
   4834.00        0.25984
   4835.00        0.25823
   4836.00        0.25647
   4837.00        0.25459
   4838.00        0.25261
   4839.00        0.25058
   4840.00        0.24853
   4841.00        0.24652
   4842.00        0.24459
   4843.00        0.24276
   4844.00        0.24104
   4845.00        0.23939
   4846.00        0.23775
   4847.00        0.23604
   4848.00        0.23417
   4849.00        0.23205
   4850.00        0.22959
   4851.00        0.22673
   4852.00        0.22341
   4853.00        0.21959
   4854.00        0.21523
   4855.00        0.21028
   4856.00        0.20466
   4857.00        0.19836
   4858.00        0.19135
   4859.00        0.18362
   4860.00        0.17525
   4861.00        0.16630
   4862.00        0.15688
   4863.00        0.14723
   4864.00        0.13756
   4865.00        0.12808
   4866.00        0.11916
   4867.00        0.11104
   4868.00        0.10392
   4869.00        0.09796
   4870.00        0.09310
   4871.00        0.08918
   4872.00        0.08596
   4873.00        0.08308
   4874.00        0.08022
   4875.00        0.07711
   4876.00        0.07362
   4877.00        0.06982
   4878.00        0.06594
   4879.00        0.06232
   4880.00        0.05943
   4881.00        0.05773
   4882.00        0.05757
   4883.00        0.05921
   4884.00        0.06259
   4885.00        0.06751
   4886.00        0.07344
   4887.00        0.07972
   4888.00        0.08562
   4889.00        0.09041
   4890.00        0.09345
   4891.00        0.09443
   4892.00        0.09307
   4893.00        0.08952
   4894.00        0.08412
   4895.00        0.07728
   4896.00        0.06953
   4897.00        0.06135
   4898.00        0.05317
   4899.00        0.04528
   4900.00        0.03779
   4901.00        0.03071
   4902.00        0.02388
   4903.00        0.01717
   4904.00        0.01034
   4905.00        0.00325
   4906.00       -0.00423
   4907.00       -0.01213
   4908.00       -0.02035
   4909.00       -0.02877
   4910.00       -0.03719
   4911.00       -0.04535
   4912.00       -0.05306
   4913.00       -0.06012
   4914.00       -0.06641
   4915.00       -0.07184
   4916.00       -0.07650
   4917.00       -0.08044
   4918.00       -0.08387
   4919.00       -0.08693
   4920.00       -0.08985
   4921.00       -0.09278
   4922.00       -0.09590
   4923.00       -0.09924
   4924.00       -0.10286
   4925.00       -0.10670
   4926.00       -0.11067
   4927.00       -0.11468
   4928.00       -0.11860
   4929.00       -0.12237
   4930.00       -0.12593
   4931.00       -0.12931
   4932.00       -0.13255
   4933.00       -0.13575
   4934.00       -0.13899
   4935.00       -0.14234
   4936.00       -0.14584
   4937.00       -0.14948
   4938.00       -0.15320
   4939.00       -0.15689
   4940.00       -0.16043
   4941.00       -0.16371
   4942.00       -0.16662
   4943.00       -0.16911
   4944.00       -0.17114
   4945.00       -0.17275
   4946.00       -0.17399
   4947.00       -0.17493
   4948.00       -0.17562
   4949.00       -0.17612
   4950.00       -0.17642
   4951.00       -0.17654
   4952.00       -0.17644
   4953.00       -0.17613
   4954.00       -0.17559
   4955.00       -0.17485
   4956.00       -0.17394
   4957.00       -0.17292
   4958.00       -0.17184
   4959.00       -0.17073
   4960.00       -0.16962
   4961.00       -0.16848
   4962.00       -0.16726
   4963.00       -0.16585
   4964.00       -0.16414
   4965.00       -0.16198
   4966.00       -0.15927
   4967.00       -0.15591
   4968.00       -0.15189
   4969.00       -0.14727
   4970.00       -0.14217
   4971.00       -0.13675
   4972.00       -0.13123
   4973.00       -0.12580
   4974.00       -0.12065
   4975.00       -0.11593
   4976.00       -0.11175
   4977.00       -0.10815
   4978.00       -0.10513
   4979.00       -0.10260
   4980.00       -0.10048
   4981.00       -0.09859
   4982.00       -0.09674
   4983.00       -0.09472
   4984.00       -0.09233
   4985.00       -0.08941
   4986.00       -0.08581
   4987.00       -0.08148
   4988.00       -0.07642
   4989.00       -0.07068
   4990.00       -0.06438
   4991.00       -0.05767
   4992.00       -0.05071
   4993.00       -0.04368
   4994.00       -0.03671
   4995.00       -0.02985
   4996.00       -0.02314
   4997.00       -0.01654
   4998.00       -0.00999
   4999.00       -0.00339
   5000.00        0.00333
   5001.00        0.01024
   5002.00        0.01733
   5003.00        0.02450
   5004.00        0.03163
   5005.00        0.03855
   5006.00        0.04505
   5007.00        0.05092
   5008.00        0.05592
   5009.00        0.05997
   5010.00        0.06297
   5011.00        0.06495
   5012.00        0.06605
   5013.00        0.06648
   5014.00        0.06652
   5015.00        0.06649
   5016.00        0.06671
   5017.00        0.06743
   5018.00        0.06887
   5019.00        0.07115
   5020.00        0.07434
   5021.00        0.07837
   5022.00        0.08314
   5023.00        0.08847
   5024.00        0.09419
   5025.00        0.10009
   5026.00        0.10598
   5027.00        0.11176
   5028.00        0.11737
   5029.00        0.12278
   5030.00        0.12805
   5031.00        0.13328
   5032.00        0.13855
   5033.00        0.14401
   5034.00        0.14971
   5035.00        0.15568
   5036.00        0.16190
   5037.00        0.16832
   5038.00        0.17485
   5039.00        0.18142
   5040.00        0.18798
   5041.00        0.19448
   5042.00        0.20098
   5043.00        0.20751
   5044.00        0.21417
   5045.00        0.22107
   5046.00        0.22831
   5047.00        0.23596
   5048.00        0.24408
   5049.00        0.25268
   5050.00        0.26181
   5051.00        0.27148
   5052.00        0.28163
   5053.00        0.29236
   5054.00        0.30365
   5055.00        0.31558
   5056.00        0.32818
   5057.00        0.34144
   5058.00        0.35534
   5059.00        0.36976
   5060.00        0.38450
   5061.00        0.39931
   5062.00        0.41396
   5063.00        0.42817
   5064.00        0.44170
   5065.00        0.45429
   5066.00        0.46581
   5067.00        0.47606
   5068.00        0.48499
   5069.00        0.49256
   5070.00        0.49874
   5071.00        0.50356
   5072.00        0.50696
   5073.00        0.50901
   5074.00        0.50967
   5075.00        0.50898
   5076.00        0.50698
   5077.00        0.50370
   5078.00        0.49927
   5079.00        0.49382
   5080.00        0.48760
   5081.00        0.48087
   5082.00        0.47395
   5083.00        0.46716
   5084.00        0.46088
   5085.00        0.45542
   5086.00        0.45102
   5087.00        0.44790
   5088.00        0.44613
   5089.00        0.44576
   5090.00        0.44669
   5091.00        0.44875
   5092.00        0.45177
   5093.00        0.45545
   5094.00        0.45955
   5095.00        0.46382
   5096.00        0.46804
   5097.00        0.47204
   5098.00        0.47570
   5099.00        0.47898
   5100.00        0.48187
   5101.00        0.48437
   5102.00        0.48649
   5103.00        0.48821
   5104.00        0.48947
   5105.00        0.49021
   5106.00        0.49029
   5107.00        0.48966
   5108.00        0.48818
   5109.00        0.48583
   5110.00        0.48261
   5111.00        0.47862
   5112.00        0.47395
   5113.00        0.46881
   5114.00        0.46341
   5115.00        0.45798
   5116.00        0.45273
   5117.00        0.44786
   5118.00        0.44352
   5119.00        0.43980
   5120.00        0.43678
   5121.00        0.43450
   5122.00        0.43294
   5123.00        0.43210
   5124.00        0.43197
   5125.00        0.43251
   5126.00        0.43372
   5127.00        0.43559
   5128.00        0.43812
   5129.00        0.44130
   5130.00        0.44511
   5131.00        0.44953
   5132.00        0.45449
   5133.00        0.45994
   5134.00        0.46582
   5135.00        0.47205
   5136.00        0.47857
   5137.00        0.48532
   5138.00        0.49224
   5139.00        0.49923
   5140.00        0.50622
   5141.00        0.51309
   5142.00        0.51969
   5143.00        0.52581
   5144.00        0.53133
   5145.00        0.53609
   5146.00        0.53997
   5147.00        0.54291
   5148.00        0.54484
   5149.00        0.54581
   5150.00        0.54586
   5151.00        0.54510
   5152.00        0.54359
   5153.00        0.54145
   5154.00        0.53875
   5155.00        0.53560
   5156.00        0.53205
   5157.00        0.52816
   5158.00        0.52390
   5159.00        0.51932
   5160.00        0.51436
   5161.00        0.50907
   5162.00        0.50343
   5163.00        0.49753
   5164.00        0.49142
   5165.00        0.48517
   5166.00        0.47882
   5167.00        0.47241
   5168.00        0.46599
   5169.00        0.45962
   5170.00        0.45335
   5171.00        0.44720
   5172.00        0.44117
   5173.00        0.43531
   5174.00        0.42963
   5175.00        0.42412
   5176.00        0.41874
   5177.00        0.41344
   5178.00        0.40814
   5179.00        0.40271
   5180.00        0.39706
   5181.00        0.39108
   5182.00        0.38470
   5183.00        0.37781
   5184.00        0.37044
   5185.00        0.36264
   5186.00        0.35449
   5187.00        0.34611
   5188.00        0.33762
   5189.00        0.32916
   5190.00        0.32080
   5191.00        0.31261
   5192.00        0.30457
   5193.00        0.29665
   5194.00        0.28876
   5195.00        0.28084
   5196.00        0.27284
   5197.00        0.26477
   5198.00        0.25664
   5199.00        0.24853
   5200.00        0.24058
   5201.00        0.23290
   5202.00        0.22558
   5203.00        0.21875
   5204.00        0.21245
   5205.00        0.20674
   5206.00        0.20166
   5207.00        0.19722
   5208.00        0.19347
   5209.00        0.19047
   5210.00        0.18828
   5211.00        0.18702
   5212.00        0.18675
   5213.00        0.18756
   5214.00        0.18944
   5215.00        0.19233
   5216.00        0.19605
   5217.00        0.20032
   5218.00        0.20481
   5219.00        0.20912
   5220.00        0.21291
   5221.00        0.21589
   5222.00        0.21799
   5223.00        0.21928
   5224.00        0.22003
   5225.00        0.22059
   5226.00        0.22139
   5227.00        0.22276
   5228.00        0.22496
   5229.00        0.22802
   5230.00        0.23171
   5231.00        0.23566
   5232.00        0.23928
   5233.00        0.24197
   5234.00        0.24319
   5235.00        0.24244
   5236.00        0.23956
   5237.00        0.23446
   5238.00        0.22742
   5239.00        0.21880
   5240.00        0.20916
   5241.00        0.19908
   5242.00        0.18909
   5243.00        0.17960
   5244.00        0.17093
   5245.00        0.16313
   5246.00        0.15624
   5247.00        0.15002
   5248.00        0.14423
   5249.00        0.13857
   5250.00        0.13273
   5251.00        0.12652
   5252.00        0.11979
   5253.00        0.11247
   5254.00        0.10463
   5255.00        0.09637
   5256.00        0.08782
   5257.00        0.07919
   5258.00        0.07053
   5259.00        0.06193
   5260.00        0.05349
   5261.00        0.04521
   5262.00        0.03710
   5263.00        0.02914
   5264.00        0.02127
   5265.00        0.01345
   5266.00        0.00564
   5267.00       -0.00222
   5268.00       -0.01016
   5269.00       -0.01819
   5270.00       -0.02634
   5271.00       -0.03457
   5272.00       -0.04291
   5273.00       -0.05139
   5274.00       -0.06003
   5275.00       -0.06895
   5276.00       -0.07823
   5277.00       -0.08797
   5278.00       -0.09821
   5279.00       -0.10885
   5280.00       -0.11974
   5281.00       -0.13061
   5282.00       -0.14115
   5283.00       -0.15094
   5284.00       -0.15964
   5285.00       -0.16686
   5286.00       -0.17246
   5287.00       -0.17622
   5288.00       -0.17823
   5289.00       -0.17855
   5290.00       -0.17742
   5291.00       -0.17518
   5292.00       -0.17216
   5293.00       -0.16871
   5294.00       -0.16514
   5295.00       -0.16171
   5296.00       -0.15855
   5297.00       -0.15571
   5298.00       -0.15312
   5299.00       -0.15068
   5300.00       -0.14817
   5301.00       -0.14540
   5302.00       -0.14215
   5303.00       -0.13825
   5304.00       -0.13358
   5305.00       -0.12806
   5306.00       -0.12160
   5307.00       -0.11414
   5308.00       -0.10563
   5309.00       -0.09605
   5310.00       -0.08550
   5311.00       -0.07418
   5312.00       -0.06239
   5313.00       -0.05056
   5314.00       -0.03919
   5315.00       -0.02891
   5316.00       -0.02043
   5317.00       -0.01416
   5318.00       -0.01050
   5319.00       -0.00958
   5320.00       -0.01116
   5321.00       -0.01502
   5322.00       -0.02055
   5323.00       -0.02709
   5324.00       -0.03393
   5325.00       -0.04047
   5326.00       -0.04617
   5327.00       -0.05075
   5328.00       -0.05397
   5329.00       -0.05596
   5330.00       -0.05685
   5331.00       -0.05697
   5332.00       -0.05670
   5333.00       -0.05643
   5334.00       -0.05645
   5335.00       -0.05702
   5336.00       -0.05821
   5337.00       -0.05998
   5338.00       -0.06211
   5339.00       -0.06426
   5340.00       -0.06600
   5341.00       -0.06686
   5342.00       -0.06640
   5343.00       -0.06426
   5344.00       -0.06028
   5345.00       -0.05442
   5346.00       -0.04697
   5347.00       -0.03827
   5348.00       -0.02889
   5349.00       -0.01952
   5350.00       -0.01070
   5351.00       -0.00302
   5352.00        0.00324
   5353.00        0.00790
   5354.00        0.01115
   5355.00        0.01330
   5356.00        0.01489
   5357.00        0.01653
   5358.00        0.01882
   5359.00        0.02229
   5360.00        0.02723
   5361.00        0.03376
   5362.00        0.04175
   5363.00        0.05090
   5364.00        0.06073
   5365.00        0.07075
   5366.00        0.08050
   5367.00        0.08950
   5368.00        0.09752
   5369.00        0.10436
   5370.00        0.11004
   5371.00        0.11464
   5372.00        0.11841
   5373.00        0.12163
   5374.00        0.12462
   5375.00        0.12769
   5376.00        0.13111
   5377.00        0.13508
   5378.00        0.13976
   5379.00        0.14523
   5380.00        0.15146
   5381.00        0.15850
   5382.00        0.16630
   5383.00        0.17482
   5384.00        0.18397
   5385.00        0.19368
   5386.00        0.20390
   5387.00        0.21447
   5388.00        0.22530
   5389.00        0.23623
   5390.00        0.24712
   5391.00        0.25786
   5392.00        0.26836
   5393.00        0.27856
   5394.00        0.28845
   5395.00        0.29810
   5396.00        0.30764
   5397.00        0.31713
   5398.00        0.32674
   5399.00        0.33653
   5400.00        0.34665
   5401.00        0.35706
   5402.00        0.36784
   5403.00        0.37892
   5404.00        0.39018
   5405.00        0.40157
   5406.00        0.41296
   5407.00        0.42420
   5408.00        0.43524
   5409.00        0.44608
   5410.00        0.45677
   5411.00        0.46748
   5412.00        0.47829
   5413.00        0.48943
   5414.00        0.50095
   5415.00        0.51291
   5416.00        0.52521
   5417.00        0.53767
   5418.00        0.54999
   5419.00        0.56188
   5420.00        0.57305
   5421.00        0.58321
   5422.00        0.59223
   5423.00        0.60005
   5424.00        0.60668
   5425.00        0.61216
   5426.00        0.61663
   5427.00        0.62020
   5428.00        0.62297
   5429.00        0.62499
   5430.00        0.62633
   5431.00        0.62693
   5432.00        0.62681
   5433.00        0.62590
   5434.00        0.62422
   5435.00        0.62177
   5436.00        0.61865
   5437.00        0.61503
   5438.00        0.61112
   5439.00        0.60721
   5440.00        0.60358
   5441.00        0.60051
   5442.00        0.59820
   5443.00        0.59684
   5444.00        0.59648
   5445.00        0.59714
   5446.00        0.59877
   5447.00        0.60128
   5448.00        0.60452
   5449.00        0.60840
   5450.00        0.61273
   5451.00        0.61738
   5452.00        0.62217
   5453.00        0.62697
   5454.00        0.63158
   5455.00        0.63585
   5456.00        0.63970
   5457.00        0.64302
   5458.00        0.64577
   5459.00        0.64790
   5460.00        0.64936
   5461.00        0.65016
   5462.00        0.65022
   5463.00        0.64953
   5464.00        0.64808
   5465.00        0.64585
   5466.00        0.64291
   5467.00        0.63933
   5468.00        0.63521
   5469.00        0.63068
   5470.00        0.62591
   5471.00        0.62100
   5472.00        0.61602
   5473.00        0.61105
   5474.00        0.60606
   5475.00        0.60103
   5476.00        0.59584
   5477.00        0.59039
   5478.00        0.58457
   5479.00        0.57825
   5480.00        0.57138
   5481.00        0.56396
   5482.00        0.55602
   5483.00        0.54763
   5484.00        0.53904
   5485.00        0.53043
   5486.00        0.52198
   5487.00        0.51387
   5488.00        0.50624
   5489.00        0.49923
   5490.00        0.49299
   5491.00        0.48758
   5492.00        0.48307
   5493.00        0.47947
   5494.00        0.47685
   5495.00        0.47519
   5496.00        0.47447
   5497.00        0.47465
   5498.00        0.47565
   5499.00        0.47735
   5500.00        0.47960
   5501.00        0.48222
   5502.00        0.48503
   5503.00        0.48790
   5504.00        0.49066
   5505.00        0.49319
   5506.00        0.49540
   5507.00        0.49720
   5508.00        0.49854
   5509.00        0.49936
   5510.00        0.49962
   5511.00        0.49927
   5512.00        0.49832
   5513.00        0.49673
   5514.00        0.49452
   5515.00        0.49169
   5516.00        0.48830
   5517.00        0.48435
   5518.00        0.47991
   5519.00        0.47500
   5520.00        0.46964
   5521.00        0.46389
   5522.00        0.45777
   5523.00        0.45130
   5524.00        0.44450
   5525.00        0.43738
   5526.00        0.42992
   5527.00        0.42209
   5528.00        0.41389
   5529.00        0.40532
   5530.00        0.39643
   5531.00        0.38721
   5532.00        0.37770
   5533.00        0.36798
   5534.00        0.35818
   5535.00        0.34835
   5536.00        0.33863
   5537.00        0.32911
   5538.00        0.31980
   5539.00        0.31079
   5540.00        0.30202
   5541.00        0.29347
   5542.00        0.28510
   5543.00        0.27684
   5544.00        0.26862
   5545.00        0.26041
   5546.00        0.25218
   5547.00        0.24394
   5548.00        0.23569
   5549.00        0.22740
   5550.00        0.21920
   5551.00        0.21104
   5552.00        0.20294
   5553.00        0.19485
   5554.00        0.18675
   5555.00        0.17858
   5556.00        0.17023
   5557.00        0.16165
   5558.00        0.15279
   5559.00        0.14354
   5560.00        0.13390
   5561.00        0.12388
   5562.00        0.11347
   5563.00        0.10275
   5564.00        0.09193
   5565.00        0.08114
   5566.00        0.07056
   5567.00        0.06037
   5568.00        0.05074
   5569.00        0.04182
   5570.00        0.03372
   5571.00        0.02657
   5572.00        0.02038
   5573.00        0.01517
   5574.00        0.01087
   5575.00        0.00728
   5576.00        0.00410
   5577.00        0.00098
   5578.00       -0.00245
   5579.00       -0.00655
   5580.00       -0.01165
   5581.00       -0.01784
   5582.00       -0.02503
   5583.00       -0.03309
   5584.00       -0.04152
   5585.00       -0.04985
   5586.00       -0.05749
   5587.00       -0.06395
   5588.00       -0.06884
   5589.00       -0.07191
   5590.00       -0.07320
   5591.00       -0.07281
   5592.00       -0.07116
   5593.00       -0.06868
   5594.00       -0.06593
   5595.00       -0.06340
   5596.00       -0.06151
   5597.00       -0.06061
   5598.00       -0.06085
   5599.00       -0.06220
   5600.00       -0.06450
   5601.00       -0.06744
   5602.00       -0.07064
   5603.00       -0.07368
   5604.00       -0.07620
   5605.00       -0.07787
   5606.00       -0.07858
   5607.00       -0.07825
   5608.00       -0.07698
   5609.00       -0.07495
   5610.00       -0.07243
   5611.00       -0.06971
   5612.00       -0.06711
   5613.00       -0.06483
   5614.00       -0.06308
   5615.00       -0.06191
   5616.00       -0.06130
   5617.00       -0.06113
   5618.00       -0.06121
   5619.00       -0.06132
   5620.00       -0.06123
   5621.00       -0.06083
   5622.00       -0.06003
   5623.00       -0.05886
   5624.00       -0.05746
   5625.00       -0.05601
   5626.00       -0.05479
   5627.00       -0.05405
   5628.00       -0.05399
   5629.00       -0.05476
   5630.00       -0.05641
   5631.00       -0.05896
   5632.00       -0.06227
   5633.00       -0.06624
   5634.00       -0.07068
   5635.00       -0.07545
   5636.00       -0.08046
   5637.00       -0.08559
   5638.00       -0.09084
   5639.00       -0.09616
   5640.00       -0.10150
   5641.00       -0.10685
   5642.00       -0.11217
   5643.00       -0.11738
   5644.00       -0.12242
   5645.00       -0.12717
   5646.00       -0.13151
   5647.00       -0.13530
   5648.00       -0.13847
   5649.00       -0.14095
   5650.00       -0.14284
   5651.00       -0.14425
   5652.00       -0.14542
   5653.00       -0.14668
   5654.00       -0.14835
   5655.00       -0.15073
   5656.00       -0.15399
   5657.00       -0.15824
   5658.00       -0.16338
   5659.00       -0.16921
   5660.00       -0.17543
   5661.00       -0.18168
   5662.00       -0.18762
   5663.00       -0.19291
   5664.00       -0.19735
   5665.00       -0.20081
   5666.00       -0.20325
   5667.00       -0.20476
   5668.00       -0.20550
   5669.00       -0.20567
   5670.00       -0.20550
   5671.00       -0.20523
   5672.00       -0.20507
   5673.00       -0.20519
   5674.00       -0.20572
   5675.00       -0.20670
   5676.00       -0.20810
   5677.00       -0.20985
   5678.00       -0.21178
   5679.00       -0.21371
   5680.00       -0.21544
   5681.00       -0.21678
   5682.00       -0.21754
   5683.00       -0.21760
   5684.00       -0.21682
   5685.00       -0.21514
   5686.00       -0.21249
   5687.00       -0.20885
   5688.00       -0.20419
   5689.00       -0.19850
   5690.00       -0.19177
   5691.00       -0.18399
   5692.00       -0.17520
   5693.00       -0.16543
   5694.00       -0.15475
   5695.00       -0.14324
   5696.00       -0.13085
   5697.00       -0.11773
   5698.00       -0.10390
   5699.00       -0.08937
   5700.00       -0.07430
   5701.00       -0.05870
   5702.00       -0.04267
   5703.00       -0.02638
   5704.00       -0.01008
   5705.00        0.00612
   5706.00        0.02208
   5707.00        0.03749
   5708.00        0.05212
   5709.00        0.06573
   5710.00        0.07813
   5711.00        0.08909
   5712.00        0.09832
   5713.00        0.10567
   5714.00        0.11113
   5715.00        0.11455
   5716.00        0.11602
   5717.00        0.11562
   5718.00        0.11353
   5719.00        0.11002
   5720.00        0.10525
   5721.00        0.09957
   5722.00        0.09326
   5723.00        0.08661
   5724.00        0.07990
   5725.00        0.07343
   5726.00        0.06741
   5727.00        0.06199
   5728.00        0.05734
   5729.00        0.05351
   5730.00        0.05054
   5731.00        0.04838
   5732.00        0.04698
   5733.00        0.04624
   5734.00        0.04609
   5735.00        0.04641
   5736.00        0.04713
   5737.00        0.04814
   5738.00        0.04939
   5739.00        0.05079
   5740.00        0.05230
   5741.00        0.05392
   5742.00        0.05562
   5743.00        0.05738
   5744.00        0.05920
   5745.00        0.06102
   5746.00        0.06275
   5747.00        0.06426
   5748.00        0.06542
   5749.00        0.06609
   5750.00        0.06616
   5751.00        0.06552
   5752.00        0.06417
   5753.00        0.06208
   5754.00        0.05933
   5755.00        0.05600
   5756.00        0.05226
   5757.00        0.04825
   5758.00        0.04415
   5759.00        0.04012
   5760.00        0.03634
   5761.00        0.03296
   5762.00        0.03011
   5763.00        0.02794
   5764.00        0.02654
   5765.00        0.02605
   5766.00        0.02652
   5767.00        0.02795
   5768.00        0.03037
   5769.00        0.03367
   5770.00        0.03775
   5771.00        0.04242
   5772.00        0.04752
   5773.00        0.05286
   5774.00        0.05824
   5775.00        0.06346
   5776.00        0.06836
   5777.00        0.07283
   5778.00        0.07670
   5779.00        0.07997
   5780.00        0.08261
   5781.00        0.08471
   5782.00        0.08639
   5783.00        0.08788
   5784.00        0.08941
   5785.00        0.09127
   5786.00        0.09368
   5787.00        0.09688
   5788.00        0.10100
   5789.00        0.10611
   5790.00        0.11217
   5791.00        0.11905
   5792.00        0.12659
   5793.00        0.13450
   5794.00        0.14252
   5795.00        0.15040
   5796.00        0.15799
   5797.00        0.16505
   5798.00        0.17157
   5799.00        0.17756
   5800.00        0.18311
   5801.00        0.18836
   5802.00        0.19346
   5803.00        0.19854
   5804.00        0.20364
   5805.00        0.20875
   5806.00        0.21378
   5807.00        0.21854
   5808.00        0.22278
   5809.00        0.22618
   5810.00        0.22848
   5811.00        0.22940
   5812.00        0.22871
   5813.00        0.22634
   5814.00        0.22220
   5815.00        0.21645
   5816.00        0.20923
   5817.00        0.20088
   5818.00        0.19167
   5819.00        0.18201
   5820.00        0.17228
   5821.00        0.16290
   5822.00        0.15413
   5823.00        0.14624
   5824.00        0.13940
   5825.00        0.13378
   5826.00        0.12937
   5827.00        0.12610
   5828.00        0.12393
   5829.00        0.12274
   5830.00        0.12240
   5831.00        0.12274
   5832.00        0.12364
   5833.00        0.12497
   5834.00        0.12662
   5835.00        0.12851
   5836.00        0.13053
   5837.00        0.13261
   5838.00        0.13463
   5839.00        0.13649
   5840.00        0.13803
   5841.00        0.13915
   5842.00        0.13974
   5843.00        0.13967
   5844.00        0.13891
   5845.00        0.13743
   5846.00        0.13531
   5847.00        0.13265
   5848.00        0.12960
   5849.00        0.12636
   5850.00        0.12312
   5851.00        0.12005
   5852.00        0.11730
   5853.00        0.11499
   5854.00        0.11317
   5855.00        0.11186
   5856.00        0.11103
   5857.00        0.11067
   5858.00        0.11073
   5859.00        0.11120
   5860.00        0.11212
   5861.00        0.11358
   5862.00        0.11572
   5863.00        0.11874
   5864.00        0.12282
   5865.00        0.12817
   5866.00        0.13485
   5867.00        0.14301
   5868.00        0.15257
   5869.00        0.16335
   5870.00        0.17518
   5871.00        0.18768
   5872.00        0.20055
   5873.00        0.21336
   5874.00        0.22575
   5875.00        0.23733
   5876.00        0.24788
   5877.00        0.25720
   5878.00        0.26516
   5879.00        0.27164
   5880.00        0.27670
   5881.00        0.28038
   5882.00        0.28268
   5883.00        0.28370
   5884.00        0.28341
   5885.00        0.28186
   5886.00        0.27902
   5887.00        0.27488
   5888.00        0.26948
   5889.00        0.26288
   5890.00        0.25525
   5891.00        0.24678
   5892.00        0.23772
   5893.00        0.22846
   5894.00        0.21931
   5895.00        0.21065
   5896.00        0.20282
   5897.00        0.19606
   5898.00        0.19054
   5899.00        0.18634
   5900.00        0.18339
   5901.00        0.18163
   5902.00        0.18083
   5903.00        0.18075
   5904.00        0.18116
   5905.00        0.18177
   5906.00        0.18240
   5907.00        0.18290
   5908.00        0.18321
   5909.00        0.18336
   5910.00        0.18344
   5911.00        0.18355
   5912.00        0.18382
   5913.00        0.18433
   5914.00        0.18508
   5915.00        0.18601
   5916.00        0.18694
   5917.00        0.18767
   5918.00        0.18794
   5919.00        0.18741
   5920.00        0.18580
   5921.00        0.18289
   5922.00        0.17850
   5923.00        0.17267
   5924.00        0.16548
   5925.00        0.15716
   5926.00        0.14804
   5927.00        0.13847
   5928.00        0.12888
   5929.00        0.11970
   5930.00        0.11125
   5931.00        0.10388
   5932.00        0.09780
   5933.00        0.09322
   5934.00        0.09015
   5935.00        0.08861
   5936.00        0.08847
   5937.00        0.08953
   5938.00        0.09153
   5939.00        0.09421
   5940.00        0.09731
   5941.00        0.10064
   5942.00        0.10408
   5943.00        0.10763
   5944.00        0.11133
   5945.00        0.11531
   5946.00        0.11972
   5947.00        0.12467
   5948.00        0.13022
   5949.00        0.13630
   5950.00        0.14273
   5951.00        0.14922
   5952.00        0.15535
   5953.00        0.16068
   5954.00        0.16479
   5955.00        0.16728
   5956.00        0.16793
   5957.00        0.16663
   5958.00        0.16345
   5959.00        0.15864
   5960.00        0.15244
   5961.00        0.14526
   5962.00        0.13749
   5963.00        0.12946
   5964.00        0.12146
   5965.00        0.11375
   5966.00        0.10648
   5967.00        0.09972
   5968.00        0.09347
   5969.00        0.08766
   5970.00        0.08224
   5971.00        0.07704
   5972.00        0.07191
   5973.00        0.06668
   5974.00        0.06121
   5975.00        0.05536
   5976.00        0.04906
   5977.00        0.04226
   5978.00        0.03504
   5979.00        0.02754
   5980.00        0.01993
   5981.00        0.01240
   5982.00        0.00527
   5983.00       -0.00130
   5984.00       -0.00709
   5985.00       -0.01202
   5986.00       -0.01608
   5987.00       -0.01941
   5988.00       -0.02219
   5989.00       -0.02470
   5990.00       -0.02728
   5991.00       -0.03020
   5992.00       -0.03375
   5993.00       -0.03809
   5994.00       -0.04329
   5995.00       -0.04926
   5996.00       -0.05587
   5997.00       -0.06289
   5998.00       -0.07001
   5999.00       -0.07694
   6000.00       -0.08344
   6001.00       -0.08930
   6002.00       -0.09435
   6003.00       -0.09853
   6004.00       -0.10187
   6005.00       -0.10439
   6006.00       -0.10619
   6007.00       -0.10738
   6008.00       -0.10809
   6009.00       -0.10840
   6010.00       -0.10838
   6011.00       -0.10805
   6012.00       -0.10740
   6013.00       -0.10635
   6014.00       -0.10478
   6015.00       -0.10254
   6016.00       -0.09940
   6017.00       -0.09519
   6018.00       -0.08968
   6019.00       -0.08275
   6020.00       -0.07425
   6021.00       -0.06425
   6022.00       -0.05289
   6023.00       -0.04040
   6024.00       -0.02715
   6025.00       -0.01356
   6026.00       -0.00021
   6027.00        0.01242
   6028.00        0.02370
   6029.00        0.03325
   6030.00        0.04086
   6031.00        0.04634
   6032.00        0.04986
   6033.00        0.05158
   6034.00        0.05193
   6035.00        0.05134
   6036.00        0.05029
   6037.00        0.04915
   6038.00        0.04822
   6039.00        0.04765
   6040.00        0.04743
   6041.00        0.04746
   6042.00        0.04752
   6043.00        0.04734
   6044.00        0.04665
   6045.00        0.04520
   6046.00        0.04283
   6047.00        0.03944
   6048.00        0.03511
   6049.00        0.02997
   6050.00        0.02426
   6051.00        0.01832
   6052.00        0.01246
   6053.00        0.00703
   6054.00        0.00234
   6055.00       -0.00139
   6056.00       -0.00401
   6057.00       -0.00548
   6058.00       -0.00584
   6059.00       -0.00522
   6060.00       -0.00379
   6061.00       -0.00177
   6062.00        0.00062
   6063.00        0.00318
   6064.00        0.00578
   6065.00        0.00832
   6066.00        0.01080
   6067.00        0.01330
   6068.00        0.01591
   6069.00        0.01877
   6070.00        0.02194
   6071.00        0.02538
   6072.00        0.02896
   6073.00        0.03241
   6074.00        0.03534
   6075.00        0.03735
   6076.00        0.03811
   6077.00        0.03727
   6078.00        0.03477
   6079.00        0.03061
   6080.00        0.02506
   6081.00        0.01843
   6082.00        0.01117
   6083.00        0.00375
   6084.00       -0.00345
   6085.00       -0.01009
   6086.00       -0.01604
   6087.00       -0.02124
   6088.00       -0.02576
   6089.00       -0.02974
   6090.00       -0.03341
   6091.00       -0.03697
   6092.00       -0.04065
   6093.00       -0.04455
   6094.00       -0.04878
   6095.00       -0.05329
   6096.00       -0.05797
   6097.00       -0.06260
   6098.00       -0.06694
   6099.00       -0.07072
   6100.00       -0.07367
   6101.00       -0.07561
   6102.00       -0.07639
   6103.00       -0.07599
   6104.00       -0.07440
   6105.00       -0.07176
   6106.00       -0.06820
   6107.00       -0.06398
   6108.00       -0.05934
   6109.00       -0.05460
   6110.00       -0.05008
   6111.00       -0.04606
   6112.00       -0.04284
   6113.00       -0.04059
   6114.00       -0.03947
   6115.00       -0.03941
   6116.00       -0.04034
   6117.00       -0.04204
   6118.00       -0.04426
   6119.00       -0.04670
   6120.00       -0.04909
   6121.00       -0.05117
   6122.00       -0.05278
   6123.00       -0.05381
   6124.00       -0.05426
   6125.00       -0.05422
   6126.00       -0.05383
   6127.00       -0.05332
   6128.00       -0.05297
   6129.00       -0.05302
   6130.00       -0.05372
   6131.00       -0.05522
   6132.00       -0.05762
   6133.00       -0.06089
   6134.00       -0.06489
   6135.00       -0.06937
   6136.00       -0.07401
   6137.00       -0.07841
   6138.00       -0.08222
   6139.00       -0.08503
   6140.00       -0.08661
   6141.00       -0.08678
   6142.00       -0.08556
   6143.00       -0.08305
   6144.00       -0.07951
   6145.00       -0.07529
   6146.00       -0.07081
   6147.00       -0.06645
   6148.00       -0.06258
   6149.00       -0.05946
   6150.00       -0.05723
   6151.00       -0.05593
   6152.00       -0.05546
   6153.00       -0.05564
   6154.00       -0.05625
   6155.00       -0.05704
   6156.00       -0.05781
   6157.00       -0.05840
   6158.00       -0.05879
   6159.00       -0.05902
   6160.00       -0.05920
   6161.00       -0.05953
   6162.00       -0.06020
   6163.00       -0.06138
   6164.00       -0.06319
   6165.00       -0.06573
   6166.00       -0.06894
   6167.00       -0.07274
   6168.00       -0.07700
   6169.00       -0.08155
   6170.00       -0.08621
   6171.00       -0.09087
   6172.00       -0.09537
   6173.00       -0.09968
   6174.00       -0.10374
   6175.00       -0.10758
   6176.00       -0.11123
   6177.00       -0.11475
   6178.00       -0.11820
   6179.00       -0.12165
   6180.00       -0.12517
   6181.00       -0.12884
   6182.00       -0.13273
   6183.00       -0.13694
   6184.00       -0.14154
   6185.00       -0.14658
   6186.00       -0.15208
   6187.00       -0.15801
   6188.00       -0.16427
   6189.00       -0.17074
   6190.00       -0.17718
   6191.00       -0.18342
   6192.00       -0.18922
   6193.00       -0.19441
   6194.00       -0.19891
   6195.00       -0.20268
   6196.00       -0.20581
   6197.00       -0.20844
   6198.00       -0.21081
   6199.00       -0.21315
   6200.00       -0.21569
   6201.00       -0.21860
   6202.00       -0.22198
   6203.00       -0.22583
   6204.00       -0.23006
   6205.00       -0.23450
   6206.00       -0.23897
   6207.00       -0.24321
   6208.00       -0.24701
   6209.00       -0.25022
   6210.00       -0.25274
   6211.00       -0.25458
   6212.00       -0.25573
   6213.00       -0.25636
   6214.00       -0.25661
   6215.00       -0.25664
   6216.00       -0.25659
   6217.00       -0.25656
   6218.00       -0.25660
   6219.00       -0.25670
   6220.00       -0.25680
   6221.00       -0.25677
   6222.00       -0.25652
   6223.00       -0.25594
   6224.00       -0.25493
   6225.00       -0.25345
   6226.00       -0.25152
   6227.00       -0.24918
   6228.00       -0.24649
   6229.00       -0.24356
   6230.00       -0.24049
   6231.00       -0.23734
   6232.00       -0.23415
   6233.00       -0.23095
   6234.00       -0.22767
   6235.00       -0.22432
   6236.00       -0.22085
   6237.00       -0.21726
   6238.00       -0.21360
   6239.00       -0.20994
   6240.00       -0.20642
   6241.00       -0.20318
   6242.00       -0.20035
   6243.00       -0.19803
   6244.00       -0.19622
   6245.00       -0.19489
   6246.00       -0.19387
   6247.00       -0.19298
   6248.00       -0.19197
   6249.00       -0.19063
   6250.00       -0.18882
   6251.00       -0.18642
   6252.00       -0.18342
   6253.00       -0.17992
   6254.00       -0.17603
   6255.00       -0.17197
   6256.00       -0.16789
   6257.00       -0.16402
   6258.00       -0.16049
   6259.00       -0.15739
   6260.00       -0.15476
   6261.00       -0.15254
   6262.00       -0.15063
   6263.00       -0.14888
   6264.00       -0.14713
   6265.00       -0.14522
   6266.00       -0.14303
   6267.00       -0.14052
   6268.00       -0.13769
   6269.00       -0.13463
   6270.00       -0.13146
   6271.00       -0.12830
   6272.00       -0.12527
   6273.00       -0.12245
   6274.00       -0.11987
   6275.00       -0.11753
   6276.00       -0.11535
   6277.00       -0.11325
   6278.00       -0.11115
   6279.00       -0.10896
   6280.00       -0.10662
   6281.00       -0.10408
   6282.00       -0.10135
   6283.00       -0.09846
   6284.00       -0.09543
   6285.00       -0.09234
   6286.00       -0.08923
   6287.00       -0.08615
   6288.00       -0.08312
   6289.00       -0.08014
   6290.00       -0.07717
   6291.00       -0.07417
   6292.00       -0.07105
   6293.00       -0.06773
   6294.00       -0.06410
   6295.00       -0.06009
   6296.00       -0.05561
   6297.00       -0.05062
   6298.00       -0.04508
   6299.00       -0.03900
   6300.00       -0.03244
   6301.00       -0.02548
   6302.00       -0.01820
   6303.00       -0.01067
   6304.00       -0.00298
   6305.00        0.00477
   6306.00        0.01256
   6307.00        0.02041
   6308.00        0.02831
   6309.00        0.03635
   6310.00        0.04462
   6311.00        0.05318
   6312.00        0.06215
   6313.00        0.07153
   6314.00        0.08124
   6315.00        0.09115
   6316.00        0.10101
   6317.00        0.11054
   6318.00        0.11945
   6319.00        0.12752
   6320.00        0.13452
   6321.00        0.14047
   6322.00        0.14546
   6323.00        0.14976
   6324.00        0.15367
   6325.00        0.15751
   6326.00        0.16150
   6327.00        0.16574
   6328.00        0.17024
   6329.00        0.17485
   6330.00        0.17936
   6331.00        0.18357
   6332.00        0.18726
   6333.00        0.19032
   6334.00        0.19273
   6335.00        0.19453
   6336.00        0.19586
   6337.00        0.19686
   6338.00        0.19770
   6339.00        0.19851
   6340.00        0.19941
   6341.00        0.20045
   6342.00        0.20164
   6343.00        0.20295
   6344.00        0.20430
   6345.00        0.20564
   6346.00        0.20691
   6347.00        0.20810
   6348.00        0.20921
   6349.00        0.21029
   6350.00        0.21137
   6351.00        0.21250
   6352.00        0.21368
   6353.00        0.21489
   6354.00        0.21613
   6355.00        0.21738
   6356.00        0.21867
   6357.00        0.22008
   6358.00        0.22171
   6359.00        0.22369
   6360.00        0.22612
   6361.00        0.22902
   6362.00        0.23235
   6363.00        0.23599
   6364.00        0.23972
   6365.00        0.24328
   6366.00        0.24645
   6367.00        0.24902
   6368.00        0.25090
   6369.00        0.25210
   6370.00        0.25270
   6371.00        0.25287
   6372.00        0.25282
   6373.00        0.25277
   6374.00        0.25291
   6375.00        0.25336
   6376.00        0.25416
   6377.00        0.25531
   6378.00        0.25676
   6379.00        0.25842
   6380.00        0.26018
   6381.00        0.26199
   6382.00        0.26379
   6383.00        0.26559
   6384.00        0.26743
   6385.00        0.26936
   6386.00        0.27147
   6387.00        0.27384
   6388.00        0.27647
   6389.00        0.27941
   6390.00        0.28260
   6391.00        0.28594
   6392.00        0.28934
   6393.00        0.29263
   6394.00        0.29561
   6395.00        0.29817
   6396.00        0.30011
   6397.00        0.30129
   6398.00        0.30164
   6399.00        0.30106
   6400.00        0.29953
   6401.00        0.29705
   6402.00        0.29370
   6403.00        0.28953
   6404.00        0.28470
   6405.00        0.27929
   6406.00        0.27350
   6407.00        0.26742
   6408.00        0.26120
   6409.00        0.25491
   6410.00        0.24868
   6411.00        0.24263
   6412.00        0.23687
   6413.00        0.23148
   6414.00        0.22650
   6415.00        0.22197
   6416.00        0.21788
   6417.00        0.21424
   6418.00        0.21099
   6419.00        0.20809
   6420.00        0.20549
   6421.00        0.20309
   6422.00        0.20077
   6423.00        0.19843
   6424.00        0.19592
   6425.00        0.19314
   6426.00        0.18999
   6427.00        0.18640
   6428.00        0.18231
   6429.00        0.17770
   6430.00        0.17258
   6431.00        0.16699
   6432.00        0.16092
   6433.00        0.15442
   6434.00        0.14758
   6435.00        0.14048
   6436.00        0.13318
   6437.00        0.12579
   6438.00        0.11839
   6439.00        0.11107
   6440.00        0.10390
   6441.00        0.09691
   6442.00        0.09013
   6443.00        0.08352
   6444.00        0.07707
   6445.00        0.07075
   6446.00        0.06459
   6447.00        0.05864
   6448.00        0.05298
   6449.00        0.04777
   6450.00        0.04321
   6451.00        0.03951
   6452.00        0.03681
   6453.00        0.03522
   6454.00        0.03468
   6455.00        0.03509
   6456.00        0.03620
   6457.00        0.03772
   6458.00        0.03930
   6459.00        0.04064
   6460.00        0.04144
   6461.00        0.04149
   6462.00        0.04063
   6463.00        0.03878
   6464.00        0.03589
   6465.00        0.03199
   6466.00        0.02715
   6467.00        0.02153
   6468.00        0.01534
   6469.00        0.00874
   6470.00        0.00201
   6471.00       -0.00465
   6472.00       -0.01105
   6473.00       -0.01711
   6474.00       -0.02279
   6475.00       -0.02814
   6476.00       -0.03335
   6477.00       -0.03862
   6478.00       -0.04415
   6479.00       -0.05011
   6480.00       -0.05665
   6481.00       -0.06381
   6482.00       -0.07150
   6483.00       -0.07958
   6484.00       -0.08786
   6485.00       -0.09610
   6486.00       -0.10406
   6487.00       -0.11150
   6488.00       -0.11829
   6489.00       -0.12433
   6490.00       -0.12965
   6491.00       -0.13433
   6492.00       -0.13857
   6493.00       -0.14262
   6494.00       -0.14676
   6495.00       -0.15127
   6496.00       -0.15639
   6497.00       -0.16230
   6498.00       -0.16904
   6499.00       -0.17661
   6500.00       -0.18489
   6501.00       -0.19367
   6502.00       -0.20272
   6503.00       -0.21180
   6504.00       -0.22067
   6505.00       -0.22912
   6506.00       -0.23691
   6507.00       -0.24397
   6508.00       -0.25012
   6509.00       -0.25537
   6510.00       -0.25964
   6511.00       -0.26299
   6512.00       -0.26543
   6513.00       -0.26706
   6514.00       -0.26802
   6515.00       -0.26841
   6516.00       -0.26837
   6517.00       -0.26804
   6518.00       -0.26750
   6519.00       -0.26685
   6520.00       -0.26615
   6521.00       -0.26546
   6522.00       -0.26486
   6523.00       -0.26445
   6524.00       -0.26431
   6525.00       -0.26454
   6526.00       -0.26518
   6527.00       -0.26627
   6528.00       -0.26776
   6529.00       -0.26958
   6530.00       -0.27164
   6531.00       -0.27382
   6532.00       -0.27605
   6533.00       -0.27830
   6534.00       -0.28055
   6535.00       -0.28284
   6536.00       -0.28527
   6537.00       -0.28791
   6538.00       -0.29088
   6539.00       -0.29421
   6540.00       -0.29791
   6541.00       -0.30194
   6542.00       -0.30622
   6543.00       -0.31057
   6544.00       -0.31482
   6545.00       -0.31875
   6546.00       -0.32212
   6547.00       -0.32469
   6548.00       -0.32627
   6549.00       -0.32670
   6550.00       -0.32596
   6551.00       -0.32405
   6552.00       -0.32116
   6553.00       -0.31754
   6554.00       -0.31346
   6555.00       -0.30923
   6556.00       -0.30514
   6557.00       -0.30139
   6558.00       -0.29810
   6559.00       -0.29528
   6560.00       -0.29290
   6561.00       -0.29087
   6562.00       -0.28912
   6563.00       -0.28756
   6564.00       -0.28612
   6565.00       -0.28479
   6566.00       -0.28359
   6567.00       -0.28256
   6568.00       -0.28177
   6569.00       -0.28126
   6570.00       -0.28110
   6571.00       -0.28133
   6572.00       -0.28197
   6573.00       -0.28300
   6574.00       -0.28440
   6575.00       -0.28609
   6576.00       -0.28796
   6577.00       -0.28990
   6578.00       -0.29178
   6579.00       -0.29345
   6580.00       -0.29480
   6581.00       -0.29568
   6582.00       -0.29602
   6583.00       -0.29574
   6584.00       -0.29477
   6585.00       -0.29312
   6586.00       -0.29076
   6587.00       -0.28770
   6588.00       -0.28395
   6589.00       -0.27952
   6590.00       -0.27443
   6591.00       -0.26865
   6592.00       -0.26225
   6593.00       -0.25532
   6594.00       -0.24798
   6595.00       -0.24032
   6596.00       -0.23250
   6597.00       -0.22464
   6598.00       -0.21675
   6599.00       -0.20878
   6600.00       -0.20063
   6601.00       -0.19214
   6602.00       -0.18313
   6603.00       -0.17346
   6604.00       -0.16305
   6605.00       -0.15192
   6606.00       -0.14021
   6607.00       -0.12808
   6608.00       -0.11575
   6609.00       -0.10342
   6610.00       -0.09123
   6611.00       -0.07936
   6612.00       -0.06789
   6613.00       -0.05680
   6614.00       -0.04612
   6615.00       -0.03574
   6616.00       -0.02562
   6617.00       -0.01565
   6618.00       -0.00576
   6619.00        0.00406
   6620.00        0.01383
   6621.00        0.02346
   6622.00        0.03285
   6623.00        0.04186
   6624.00        0.05039
   6625.00        0.05834
   6626.00        0.06564
   6627.00        0.07227
   6628.00        0.07821
   6629.00        0.08349
   6630.00        0.08813
   6631.00        0.09220
   6632.00        0.09581
   6633.00        0.09913
   6634.00        0.10237
   6635.00        0.10574
   6636.00        0.10953
   6637.00        0.11393
   6638.00        0.11911
   6639.00        0.12506
   6640.00        0.13174
   6641.00        0.13894
   6642.00        0.14649
   6643.00        0.15410
   6644.00        0.16164
   6645.00        0.16903
   6646.00        0.17632
   6647.00        0.18357
   6648.00        0.19094
   6649.00        0.19855
   6650.00        0.20646
   6651.00        0.21460
   6652.00        0.22282
   6653.00        0.23087
   6654.00        0.23852
   6655.00        0.24553
   6656.00        0.25174
   6657.00        0.25701
   6658.00        0.26138
   6659.00        0.26490
   6660.00        0.26766
   6661.00        0.26981
   6662.00        0.27149
   6663.00        0.27283
   6664.00        0.27393
   6665.00        0.27487
   6666.00        0.27569
   6667.00        0.27640
   6668.00        0.27698
   6669.00        0.27743
   6670.00        0.27777
   6671.00        0.27808
   6672.00        0.27847
   6673.00        0.27911
   6674.00        0.28014
   6675.00        0.28174
   6676.00        0.28400
   6677.00        0.28696
   6678.00        0.29069
   6679.00        0.29516
   6680.00        0.30041
   6681.00        0.30650
   6682.00        0.31350
   6683.00        0.32145
   6684.00        0.33038
   6685.00        0.34017
   6686.00        0.35071
   6687.00        0.36165
   6688.00        0.37263
   6689.00        0.38321
   6690.00        0.39298
   6691.00        0.40160
   6692.00        0.40877
   6693.00        0.41433
   6694.00        0.41828
   6695.00        0.42067
   6696.00        0.42167
   6697.00        0.42145
   6698.00        0.42024
   6699.00        0.41817
   6700.00        0.41541
   6701.00        0.41199
   6702.00        0.40792
   6703.00        0.40321
   6704.00        0.39783
   6705.00        0.39177
   6706.00        0.38510
   6707.00        0.37790
   6708.00        0.37039
   6709.00        0.36277
   6710.00        0.35525
   6711.00        0.34806
   6712.00        0.34133
   6713.00        0.33513
   6714.00        0.32952
   6715.00        0.32441
   6716.00        0.31969
   6717.00        0.31527
   6718.00        0.31104
   6719.00        0.30697
   6720.00        0.30303
   6721.00        0.29930
   6722.00        0.29587
   6723.00        0.29286
   6724.00        0.29037
   6725.00        0.28847
   6726.00        0.28718
   6727.00        0.28644
   6728.00        0.28614
   6729.00        0.28606
   6730.00        0.28597
   6731.00        0.28561
   6732.00        0.28475
   6733.00        0.28322
   6734.00        0.28093
   6735.00        0.27788
   6736.00        0.27416
   6737.00        0.26992
   6738.00        0.26537
   6739.00        0.26067
   6740.00        0.25600
   6741.00        0.25145
   6742.00        0.24708
   6743.00        0.24290
   6744.00        0.23888
   6745.00        0.23495
   6746.00        0.23105
   6747.00        0.22712
   6748.00        0.22315
   6749.00        0.21909
   6750.00        0.21501
   6751.00        0.21093
   6752.00        0.20688
   6753.00        0.20293
   6754.00        0.19903
   6755.00        0.19518
   6756.00        0.19132
   6757.00        0.18735
   6758.00        0.18316
   6759.00        0.17872
   6760.00        0.17399
   6761.00        0.16904
   6762.00        0.16399
   6763.00        0.15902
   6764.00        0.15439
   6765.00        0.15025
   6766.00        0.14684
   6767.00        0.14424
   6768.00        0.14252
   6769.00        0.14161
   6770.00        0.14136
   6771.00        0.14157
   6772.00        0.14197
   6773.00        0.14233
   6774.00        0.14242
   6775.00        0.14210
   6776.00        0.14134
   6777.00        0.14019
   6778.00        0.13880
   6779.00        0.13738
   6780.00        0.13616
   6781.00        0.13533
   6782.00        0.13500
   6783.00        0.13519
   6784.00        0.13578
   6785.00        0.13656
   6786.00        0.13722
   6787.00        0.13744
   6788.00        0.13684
   6789.00        0.13515
   6790.00        0.13218
   6791.00        0.12794
   6792.00        0.12251
   6793.00        0.11619
   6794.00        0.10935
   6795.00        0.10247
   6796.00        0.09595
   6797.00        0.09018
   6798.00        0.08541
   6799.00        0.08166
   6800.00        0.07878
   6801.00        0.07643
   6802.00        0.07417
   6803.00        0.07148
   6804.00        0.06795
   6805.00        0.06320
   6806.00        0.05711
   6807.00        0.04965
   6808.00        0.04109
   6809.00        0.03168
   6810.00        0.02185
   6811.00        0.01201
   6812.00        0.00243
   6813.00       -0.00646
   6814.00       -0.01459
   6815.00       -0.02176
   6816.00       -0.02801
   6817.00       -0.03340
   6818.00       -0.03803
   6819.00       -0.04210
   6820.00       -0.04580
   6821.00       -0.04933
   6822.00       -0.05284
   6823.00       -0.05645
   6824.00       -0.06018
   6825.00       -0.06400
   6826.00       -0.06781
   6827.00       -0.07150
   6828.00       -0.07494
   6829.00       -0.07807
   6830.00       -0.08085
   6831.00       -0.08335
   6832.00       -0.08568
   6833.00       -0.08801
   6834.00       -0.09049
   6835.00       -0.09327
   6836.00       -0.09644
   6837.00       -0.10000
   6838.00       -0.10387
   6839.00       -0.10794
   6840.00       -0.11205
   6841.00       -0.11603
   6842.00       -0.11975
   6843.00       -0.12315
   6844.00       -0.12624
   6845.00       -0.12905
   6846.00       -0.13166
   6847.00       -0.13415
   6848.00       -0.13663
   6849.00       -0.13909
   6850.00       -0.14152
   6851.00       -0.14385
   6852.00       -0.14599
   6853.00       -0.14783
   6854.00       -0.14933
   6855.00       -0.15047
   6856.00       -0.15130
   6857.00       -0.15192
   6858.00       -0.15248
   6859.00       -0.15313
   6860.00       -0.15401
   6861.00       -0.15518
   6862.00       -0.15669
   6863.00       -0.15847
   6864.00       -0.16048
   6865.00       -0.16260
   6866.00       -0.16472
   6867.00       -0.16673
   6868.00       -0.16854
   6869.00       -0.17003
   6870.00       -0.17112
   6871.00       -0.17174
   6872.00       -0.17183
   6873.00       -0.17138
   6874.00       -0.17039
   6875.00       -0.16893
   6876.00       -0.16705
   6877.00       -0.16488
   6878.00       -0.16250
   6879.00       -0.16001
   6880.00       -0.15746
   6881.00       -0.15488
   6882.00       -0.15231
   6883.00       -0.14970
   6884.00       -0.14704
   6885.00       -0.14433
   6886.00       -0.14159
   6887.00       -0.13887
   6888.00       -0.13623
   6889.00       -0.13376
   6890.00       -0.13155
   6891.00       -0.12963
   6892.00       -0.12801
   6893.00       -0.12661
   6894.00       -0.12534
   6895.00       -0.12405
   6896.00       -0.12264
   6897.00       -0.12098
   6898.00       -0.11904
   6899.00       -0.11684
   6900.00       -0.11443
   6901.00       -0.11197
   6902.00       -0.10960
   6903.00       -0.10750
   6904.00       -0.10584
   6905.00       -0.10477
   6906.00       -0.10439
   6907.00       -0.10476
   6908.00       -0.10582
   6909.00       -0.10749
   6910.00       -0.10960
   6911.00       -0.11190
   6912.00       -0.11415
   6913.00       -0.11614
   6914.00       -0.11771
   6915.00       -0.11878
   6916.00       -0.11938
   6917.00       -0.11962
   6918.00       -0.11966
   6919.00       -0.11969
   6920.00       -0.11987
   6921.00       -0.12032
   6922.00       -0.12108
   6923.00       -0.12215
   6924.00       -0.12346
   6925.00       -0.12496
   6926.00       -0.12658
   6927.00       -0.12824
   6928.00       -0.12992
   6929.00       -0.13159
   6930.00       -0.13323
   6931.00       -0.13483
   6932.00       -0.13638
   6933.00       -0.13785
   6934.00       -0.13922
   6935.00       -0.14047
   6936.00       -0.14158
   6937.00       -0.14251
   6938.00       -0.14326
   6939.00       -0.14380
   6940.00       -0.14412
   6941.00       -0.14423
   6942.00       -0.14412
   6943.00       -0.14382
   6944.00       -0.14336
   6945.00       -0.14279
   6946.00       -0.14216
   6947.00       -0.14152
   6948.00       -0.14091
   6949.00       -0.14037
   6950.00       -0.13991
   6951.00       -0.13954
   6952.00       -0.13923
   6953.00       -0.13896
   6954.00       -0.13870
   6955.00       -0.13843
   6956.00       -0.13811
   6957.00       -0.13768
   6958.00       -0.13709
   6959.00       -0.13627
   6960.00       -0.13512
   6961.00       -0.13356
   6962.00       -0.13151
   6963.00       -0.12891
   6964.00       -0.12574
   6965.00       -0.12199
   6966.00       -0.11770
   6967.00       -0.11293
   6968.00       -0.10776
   6969.00       -0.10224
   6970.00       -0.09647
   6971.00       -0.09047
   6972.00       -0.08432
   6973.00       -0.07801
   6974.00       -0.07159
   6975.00       -0.06507
   6976.00       -0.05843
   6977.00       -0.05175
   6978.00       -0.04507
   6979.00       -0.03842
   6980.00       -0.03190
   6981.00       -0.02559
   6982.00       -0.01953
   6983.00       -0.01381
   6984.00       -0.00846
   6985.00       -0.00353
   6986.00        0.00099
   6987.00        0.00508
   6988.00        0.00875
   6989.00        0.01203
   6990.00        0.01497
   6991.00        0.01764
   6992.00        0.02011
   6993.00        0.02247
   6994.00        0.02478
   6995.00        0.02715
   6996.00        0.02962
   6997.00        0.03223
   6998.00        0.03502
   6999.00        0.03796
   7000.00        0.04104
   7001.00        0.04423
   7002.00        0.04745
   7003.00        0.05063
   7004.00        0.05368
   7005.00        0.05651
   7006.00        0.05905
   7007.00        0.06122
   7008.00        0.06296
   7009.00        0.06425
   7010.00        0.06506
   7011.00        0.06540
   7012.00        0.06529
   7013.00        0.06480
   7014.00        0.06398
   7015.00        0.06290
   7016.00        0.06164
   7017.00        0.06030
   7018.00        0.05893
   7019.00        0.05759
   7020.00        0.05630
   7021.00        0.05507
   7022.00        0.05387
   7023.00        0.05268
   7024.00        0.05146
   7025.00        0.05018
   7026.00        0.04882
   7027.00        0.04739
   7028.00        0.04591
   7029.00        0.04443
   7030.00        0.04302
   7031.00        0.04176
   7032.00        0.04073
   7033.00        0.04000
   7034.00        0.03966
   7035.00        0.03976
   7036.00        0.04035
   7037.00        0.04145
   7038.00        0.04309
   7039.00        0.04524
   7040.00        0.04789
   7041.00        0.05098
   7042.00        0.05445
   7043.00        0.05823
   7044.00        0.06221
   7045.00        0.06628
   7046.00        0.07031
   7047.00        0.07417
   7048.00        0.07772
   7049.00        0.08082
   7050.00        0.08334
   7051.00        0.08521
   7052.00        0.08630
   7053.00        0.08661
   7054.00        0.08610
   7055.00        0.08477
   7056.00        0.08268
   7057.00        0.07988
   7058.00        0.07645
   7059.00        0.07246
   7060.00        0.06800
   7061.00        0.06317
   7062.00        0.05801
   7063.00        0.05264
   7064.00        0.04715
   7065.00        0.04163
   7066.00        0.03615
   7067.00        0.03085
   7068.00        0.02580
   7069.00        0.02112
   7070.00        0.01688
   7071.00        0.01315
   7072.00        0.00999
   7073.00        0.00744
   7074.00        0.00552
   7075.00        0.00422
   7076.00        0.00354
   7077.00        0.00343
   7078.00        0.00387
   7079.00        0.00481
   7080.00        0.00621
   7081.00        0.00803
   7082.00        0.01026
   7083.00        0.01287
   7084.00        0.01582
   7085.00        0.01908
   7086.00        0.02262
   7087.00        0.02639
   7088.00        0.03032
   7089.00        0.03432
   7090.00        0.03832
   7091.00        0.04223
   7092.00        0.04597
   7093.00        0.04945
   7094.00        0.05265
   7095.00        0.05551
   7096.00        0.05805
   7097.00        0.06027
   7098.00        0.06221
   7099.00        0.06390
   7100.00        0.06539
   7101.00        0.06673
   7102.00        0.06794
   7103.00        0.06906
   7104.00        0.07008
   7105.00        0.07101
   7106.00        0.07180
   7107.00        0.07243
   7108.00        0.07285
   7109.00        0.07300
   7110.00        0.07285
   7111.00        0.07237
   7112.00        0.07152
   7113.00        0.07032
   7114.00        0.06878
   7115.00        0.06692
   7116.00        0.06478
   7117.00        0.06236
   7118.00        0.05969
   7119.00        0.05680
   7120.00        0.05368
   7121.00        0.05034
   7122.00        0.04678
   7123.00        0.04297
   7124.00        0.03894
   7125.00        0.03467
   7126.00        0.03015
   7127.00        0.02538
   7128.00        0.02038
   7129.00        0.01514
   7130.00        0.00972
   7131.00        0.00417
   7132.00       -0.00146
   7133.00       -0.00709
   7134.00       -0.01258
   7135.00       -0.01787
   7136.00       -0.02280
   7137.00       -0.02727
   7138.00       -0.03120
   7139.00       -0.03452
   7140.00       -0.03723
   7141.00       -0.03934
   7142.00       -0.04094
   7143.00       -0.04212
   7144.00       -0.04305
   7145.00       -0.04386
   7146.00       -0.04474
   7147.00       -0.04580
   7148.00       -0.04716
   7149.00       -0.04887
   7150.00       -0.05092
   7151.00       -0.05327
   7152.00       -0.05584
   7153.00       -0.05850
   7154.00       -0.06113
   7155.00       -0.06361
   7156.00       -0.06583
   7157.00       -0.06773
   7158.00       -0.06928
   7159.00       -0.07053
   7160.00       -0.07154
   7161.00       -0.07240
   7162.00       -0.07320
   7163.00       -0.07405
   7164.00       -0.07505
   7165.00       -0.07629
   7166.00       -0.07782
   7167.00       -0.07970
   7168.00       -0.08193
   7169.00       -0.08452
   7170.00       -0.08742
   7171.00       -0.09055
   7172.00       -0.09380
   7173.00       -0.09699
   7174.00       -0.09989
   7175.00       -0.10224
   7176.00       -0.10373
   7177.00       -0.10409
   7178.00       -0.10307
   7179.00       -0.10060
   7180.00       -0.09660
   7181.00       -0.09127
   7182.00       -0.08483
   7183.00       -0.07771
   7184.00       -0.07034
   7185.00       -0.06324
   7186.00       -0.05689
   7187.00       -0.05167
   7188.00       -0.04787
   7189.00       -0.04557
   7190.00       -0.04466
   7191.00       -0.04497
   7192.00       -0.04614
   7193.00       -0.04776
   7194.00       -0.04940
   7195.00       -0.05064
   7196.00       -0.05114
   7197.00       -0.05067
   7198.00       -0.04913
   7199.00       -0.04654
   7200.00       -0.04300
   7201.00       -0.03878
   7202.00       -0.03419
   7203.00       -0.02956
   7204.00       -0.02526
   7205.00       -0.02162
   7206.00       -0.01887
   7207.00       -0.01724
   7208.00       -0.01677
   7209.00       -0.01750
   7210.00       -0.01932
   7211.00       -0.02213
   7212.00       -0.02576
   7213.00       -0.03002
   7214.00       -0.03475
   7215.00       -0.03986
   7216.00       -0.04521
   7217.00       -0.05081
   7218.00       -0.05666
   7219.00       -0.06283
   7220.00       -0.06930
   7221.00       -0.07613
   7222.00       -0.08330
   7223.00       -0.09077
   7224.00       -0.09843
   7225.00       -0.10617
   7226.00       -0.11389
   7227.00       -0.12148
   7228.00       -0.12890
   7229.00       -0.13606
   7230.00       -0.14300
   7231.00       -0.14970
   7232.00       -0.15611
   7233.00       -0.16222
   7234.00       -0.16795
   7235.00       -0.17320
   7236.00       -0.17787
   7237.00       -0.18185
   7238.00       -0.18508
   7239.00       -0.18755
   7240.00       -0.18924
   7241.00       -0.19020
   7242.00       -0.19050
   7243.00       -0.19018
   7244.00       -0.18932
   7245.00       -0.18794
   7246.00       -0.18611
   7247.00       -0.18386
   7248.00       -0.18124
   7249.00       -0.17829
   7250.00       -0.17506
   7251.00       -0.17162
   7252.00       -0.16803
   7253.00       -0.16433
   7254.00       -0.16061
   7255.00       -0.15694
   7256.00       -0.15345
   7257.00       -0.15029
   7258.00       -0.14765
   7259.00       -0.14571
   7260.00       -0.14464
   7261.00       -0.14453
   7262.00       -0.14547
   7263.00       -0.14737
   7264.00       -0.15008
   7265.00       -0.15334
   7266.00       -0.15683
   7267.00       -0.16016
   7268.00       -0.16297
   7269.00       -0.16488
   7270.00       -0.16561
   7271.00       -0.16498
   7272.00       -0.16286
   7273.00       -0.15932
   7274.00       -0.15449
   7275.00       -0.14862
   7276.00       -0.14203
   7277.00       -0.13514
   7278.00       -0.12824
   7279.00       -0.12168
   7280.00       -0.11572
   7281.00       -0.11050
   7282.00       -0.10603
   7283.00       -0.10225
   7284.00       -0.09901
   7285.00       -0.09614
   7286.00       -0.09346
   7287.00       -0.09082
   7288.00       -0.08817
   7289.00       -0.08555
   7290.00       -0.08304
   7291.00       -0.08082
   7292.00       -0.07907
   7293.00       -0.07802
   7294.00       -0.07783
   7295.00       -0.07857
   7296.00       -0.08033
   7297.00       -0.08305
   7298.00       -0.08657
   7299.00       -0.09076
   7300.00       -0.09539
   7301.00       -0.10022
   7302.00       -0.10507
   7303.00       -0.10981
   7304.00       -0.11430
   7305.00       -0.11853
   7306.00       -0.12247
   7307.00       -0.12616
   7308.00       -0.12965
   7309.00       -0.13298
   7310.00       -0.13619
   7311.00       -0.13931
   7312.00       -0.14231
   7313.00       -0.14516
   7314.00       -0.14783
   7315.00       -0.15022
   7316.00       -0.15228
   7317.00       -0.15395
   7318.00       -0.15518
   7319.00       -0.15593
   7320.00       -0.15616
   7321.00       -0.15587
   7322.00       -0.15506
   7323.00       -0.15375
   7324.00       -0.15197
   7325.00       -0.14977
   7326.00       -0.14724
   7327.00       -0.14448
   7328.00       -0.14159
   7329.00       -0.13872
   7330.00       -0.13600
   7331.00       -0.13355
   7332.00       -0.13146
   7333.00       -0.12981
   7334.00       -0.12861
   7335.00       -0.12788
   7336.00       -0.12754
   7337.00       -0.12756
   7338.00       -0.12781
   7339.00       -0.12823
   7340.00       -0.12871
   7341.00       -0.12916
   7342.00       -0.12953
   7343.00       -0.12976
   7344.00       -0.12982
   7345.00       -0.12969
   7346.00       -0.12936
   7347.00       -0.12883
   7348.00       -0.12808
   7349.00       -0.12712
   7350.00       -0.12594
   7351.00       -0.12455
   7352.00       -0.12294
   7353.00       -0.12111
   7354.00       -0.11909
   7355.00       -0.11687
   7356.00       -0.11449
   7357.00       -0.11195
   7358.00       -0.10927
   7359.00       -0.10644
   7360.00       -0.10349
   7361.00       -0.10040
   7362.00       -0.09718
   7363.00       -0.09381
   7364.00       -0.09030
   7365.00       -0.08662
   7366.00       -0.08275
   7367.00       -0.07872
   7368.00       -0.07453
   7369.00       -0.07020
   7370.00       -0.06574
   7371.00       -0.06121
   7372.00       -0.05664
   7373.00       -0.05207
   7374.00       -0.04758
   7375.00       -0.04327
   7376.00       -0.03919
   7377.00       -0.03547
   7378.00       -0.03217
   7379.00       -0.02938
   7380.00       -0.02716
   7381.00       -0.02557
   7382.00       -0.02462
   7383.00       -0.02432
   7384.00       -0.02467
   7385.00       -0.02562
   7386.00       -0.02713
   7387.00       -0.02912
   7388.00       -0.03150
   7389.00       -0.03414
   7390.00       -0.03696
   7391.00       -0.03982
   7392.00       -0.04264
   7393.00       -0.04532
   7394.00       -0.04779
   7395.00       -0.05000
   7396.00       -0.05192
   7397.00       -0.05353
   7398.00       -0.05482
   7399.00       -0.05576
   7400.00       -0.05637
   7401.00       -0.05664
   7402.00       -0.05657
   7403.00       -0.05619
   7404.00       -0.05552
   7405.00       -0.05463
   7406.00       -0.05359
   7407.00       -0.05251
   7408.00       -0.05149
   7409.00       -0.05067
   7410.00       -0.05015
   7411.00       -0.05002
   7412.00       -0.05036
   7413.00       -0.05117
   7414.00       -0.05243
   7415.00       -0.05411
   7416.00       -0.05611
   7417.00       -0.05836
   7418.00       -0.06076
   7419.00       -0.06326
   7420.00       -0.06580
   7421.00       -0.06835
   7422.00       -0.07091
   7423.00       -0.07347
   7424.00       -0.07603
   7425.00       -0.07860
   7426.00       -0.08115
   7427.00       -0.08366
   7428.00       -0.08607
   7429.00       -0.08833
   7430.00       -0.09037
   7431.00       -0.09214
   7432.00       -0.09358
   7433.00       -0.09466
   7434.00       -0.09540
   7435.00       -0.09580
   7436.00       -0.09590
   7437.00       -0.09576
   7438.00       -0.09543
   7439.00       -0.09499
   7440.00       -0.09451
   7441.00       -0.09406
   7442.00       -0.09371
   7443.00       -0.09353
   7444.00       -0.09358
   7445.00       -0.09390
   7446.00       -0.09453
   7447.00       -0.09550
   7448.00       -0.09681
   7449.00       -0.09847
   7450.00       -0.10046
   7451.00       -0.10277
   7452.00       -0.10540
   7453.00       -0.10832
   7454.00       -0.11150
   7455.00       -0.11491
   7456.00       -0.11853
   7457.00       -0.12230
   7458.00       -0.12616
   7459.00       -0.13006
   7460.00       -0.13390
   7461.00       -0.13761
   7462.00       -0.14109
   7463.00       -0.14426
   7464.00       -0.14701
   7465.00       -0.14925
   7466.00       -0.15092
   7467.00       -0.15192
   7468.00       -0.15222
   7469.00       -0.15177
   7470.00       -0.15062
   7471.00       -0.14876
   7472.00       -0.14629
   7473.00       -0.14328
   7474.00       -0.13985
   7475.00       -0.13609
   7476.00       -0.13207
   7477.00       -0.12791
   7478.00       -0.12365
   7479.00       -0.11935
   7480.00       -0.11506
   7481.00       -0.11080
   7482.00       -0.10662
   7483.00       -0.10255
   7484.00       -0.09862
   7485.00       -0.09483
   7486.00       -0.09120
   7487.00       -0.08774
   7488.00       -0.08444
   7489.00       -0.08131
   7490.00       -0.07836
   7491.00       -0.07560
   7492.00       -0.07307
   7493.00       -0.07084
   7494.00       -0.06898
   7495.00       -0.06757
   7496.00       -0.06669
   7497.00       -0.06642
   7498.00       -0.06682
   7499.00       -0.06788
   7500.00       -0.06962
   7501.00       -0.07198
   7502.00       -0.07488
   7503.00       -0.07825
   7504.00       -0.08203
   7505.00       -0.08611
   7506.00       -0.09047
   7507.00       -0.09509
   7508.00       -0.09994
   7509.00       -0.10497
   7510.00       -0.11014
   7511.00       -0.11541
   7512.00       -0.12072
   7513.00       -0.12602
   7514.00       -0.13120
   7515.00       -0.13623
   7516.00       -0.14106
   7517.00       -0.14565
   7518.00       -0.15000
   7519.00       -0.15407
   7520.00       -0.15788
   7521.00       -0.16146
   7522.00       -0.16487
   7523.00       -0.16816
   7524.00       -0.17140
   7525.00       -0.17463
   7526.00       -0.17790
   7527.00       -0.18125
   7528.00       -0.18465
   7529.00       -0.18810
   7530.00       -0.19153
   7531.00       -0.19489
   7532.00       -0.19813
   7533.00       -0.20117
   7534.00       -0.20398
   7535.00       -0.20652
   7536.00       -0.20875
   7537.00       -0.21067
   7538.00       -0.21231
   7539.00       -0.21368
   7540.00       -0.21480
   7541.00       -0.21570
   7542.00       -0.21641
   7543.00       -0.21693
   7544.00       -0.21729
   7545.00       -0.21746
   7546.00       -0.21742
   7547.00       -0.21712
   7548.00       -0.21651
   7549.00       -0.21552
   7550.00       -0.21409
   7551.00       -0.21214
   7552.00       -0.20963
   7553.00       -0.20654
   7554.00       -0.20287
   7555.00       -0.19865
   7556.00       -0.19390
   7557.00       -0.18874
   7558.00       -0.18321
   7559.00       -0.17743
   7560.00       -0.17147
   7561.00       -0.16537
   7562.00       -0.15919
   7563.00       -0.15292
   7564.00       -0.14656
   7565.00       -0.14004
   7566.00       -0.13336
   7567.00       -0.12646
   7568.00       -0.11936
   7569.00       -0.11206
   7570.00       -0.10462
   7571.00       -0.09723
   7572.00       -0.08996
   7573.00       -0.08302
   7574.00       -0.07654
   7575.00       -0.07062
   7576.00       -0.06533
   7577.00       -0.06067
   7578.00       -0.05654
   7579.00       -0.05281
   7580.00       -0.04933
   7581.00       -0.04596
   7582.00       -0.04254
   7583.00       -0.03902
   7584.00       -0.03531
   7585.00       -0.03145
   7586.00       -0.02751
   7587.00       -0.02352
   7588.00       -0.01961
   7589.00       -0.01581
   7590.00       -0.01221
   7591.00       -0.00879
   7592.00       -0.00556
   7593.00       -0.00250
   7594.00        0.00042
   7595.00        0.00326
   7596.00        0.00605
   7597.00        0.00881
   7598.00        0.01155
   7599.00        0.01422
   7600.00        0.01679
   7601.00        0.01918
   7602.00        0.02133
   7603.00        0.02320
   7604.00        0.02474
   7605.00        0.02599
   7606.00        0.02701
   7607.00        0.02792
   7608.00        0.02885
   7609.00        0.02994
   7610.00        0.03133
   7611.00        0.03309
   7612.00        0.03523
   7613.00        0.03776
   7614.00        0.04059
   7615.00        0.04361
   7616.00        0.04667
   7617.00        0.04963
   7618.00        0.05237
   7619.00        0.05476
   7620.00        0.05668
   7621.00        0.05807
   7622.00        0.05889
   7623.00        0.05911
   7624.00        0.05876
   7625.00        0.05781
   7626.00        0.05633
   7627.00        0.05435
   7628.00        0.05191
   7629.00        0.04906
   7630.00        0.04585
   7631.00        0.04234
   7632.00        0.03858
   7633.00        0.03465
   7634.00        0.03063
   7635.00        0.02662
   7636.00        0.02272
   7637.00        0.01905
   7638.00        0.01577
   7639.00        0.01304
   7640.00        0.01104
   7641.00        0.00992
   7642.00        0.00986
   7643.00        0.01096
   7644.00        0.01329
   7645.00        0.01685
   7646.00        0.02157
   7647.00        0.02729
   7648.00        0.03377
   7649.00        0.04079
   7650.00        0.04799
   7651.00        0.05511
   7652.00        0.06191
   7653.00        0.06820
   7654.00        0.07384
   7655.00        0.07886
   7656.00        0.08331
   7657.00        0.08736
   7658.00        0.09117
   7659.00        0.09494
   7660.00        0.09884
   7661.00        0.10293
   7662.00        0.10723
   7663.00        0.11168
   7664.00        0.11614
   7665.00        0.12042
   7666.00        0.12432
   7667.00        0.12761
   7668.00        0.13016
   7669.00        0.13180
   7670.00        0.13247
   7671.00        0.13213
   7672.00        0.13084
   7673.00        0.12865
   7674.00        0.12568
   7675.00        0.12206
   7676.00        0.11794
   7677.00        0.11347
   7678.00        0.10878
   7679.00        0.10399
   7680.00        0.09922
   7681.00        0.09453
   7682.00        0.08997
   7683.00        0.08556
   7684.00        0.08130
   7685.00        0.07714
   7686.00        0.07304
   7687.00        0.06892
   7688.00        0.06471
   7689.00        0.06034
   7690.00        0.05575
   7691.00        0.05093
   7692.00        0.04584
   7693.00        0.04052
   7694.00        0.03501
   7695.00        0.02940
   7696.00        0.02377
   7697.00        0.01820
   7698.00        0.01283
   7699.00        0.00773
   7700.00        0.00296
   7701.00       -0.00142
   7702.00       -0.00539
   7703.00       -0.00890
   7704.00       -0.01194
   7705.00       -0.01450
   7706.00       -0.01655
   7707.00       -0.01802
   7708.00       -0.01890
   7709.00       -0.01913
   7710.00       -0.01870
   7711.00       -0.01762
   7712.00       -0.01594
   7713.00       -0.01377
   7714.00       -0.01126
   7715.00       -0.00863
   7716.00       -0.00607
   7717.00       -0.00380
   7718.00       -0.00205
   7719.00       -0.00101
   7720.00       -0.00081
   7721.00       -0.00156
   7722.00       -0.00328
   7723.00       -0.00598
   7724.00       -0.00954
   7725.00       -0.01389
   7726.00       -0.01882
   7727.00       -0.02420
   7728.00       -0.02981
   7729.00       -0.03548
   7730.00       -0.04107
   7731.00       -0.04644
   7732.00       -0.05151
   7733.00       -0.05623
   7734.00       -0.06060
   7735.00       -0.06459
   7736.00       -0.06820
   7737.00       -0.07139
   7738.00       -0.07413
   7739.00       -0.07636
   7740.00       -0.07802
   7741.00       -0.07907
   7742.00       -0.07947
   7743.00       -0.07927
   7744.00       -0.07855
   7745.00       -0.07747
   7746.00       -0.07622
   7747.00       -0.07503
   7748.00       -0.07415
   7749.00       -0.07379
   7750.00       -0.07412
   7751.00       -0.07526
   7752.00       -0.07723
   7753.00       -0.07999
   7754.00       -0.08336
   7755.00       -0.08718
   7756.00       -0.09120
   7757.00       -0.09518
   7758.00       -0.09891
   7759.00       -0.10218
   7760.00       -0.10493
   7761.00       -0.10712
   7762.00       -0.10883
   7763.00       -0.11019
   7764.00       -0.11139
   7765.00       -0.11267
   7766.00       -0.11426
   7767.00       -0.11637
   7768.00       -0.11920
   7769.00       -0.12287
   7770.00       -0.12744
   7771.00       -0.13293
   7772.00       -0.13923
   7773.00       -0.14622
   7774.00       -0.15375
   7775.00       -0.16154
   7776.00       -0.16941
   7777.00       -0.17714
   7778.00       -0.18451
   7779.00       -0.19134
   7780.00       -0.19745
   7781.00       -0.20268
   7782.00       -0.20692
   7783.00       -0.21013
   7784.00       -0.21228
   7785.00       -0.21347
   7786.00       -0.21384
   7787.00       -0.21364
   7788.00       -0.21310
   7789.00       -0.21250
   7790.00       -0.21206
   7791.00       -0.21191
   7792.00       -0.21208
   7793.00       -0.21249
   7794.00       -0.21300
   7795.00       -0.21338
   7796.00       -0.21342
   7797.00       -0.21295
   7798.00       -0.21188
   7799.00       -0.21015
   7800.00       -0.20780
   7801.00       -0.20489
   7802.00       -0.20152
   7803.00       -0.19781
   7804.00       -0.19389
   7805.00       -0.18987
   7806.00       -0.18586
   7807.00       -0.18202
   7808.00       -0.17846
   7809.00       -0.17531
   7810.00       -0.17269
   7811.00       -0.17063
   7812.00       -0.16913
   7813.00       -0.16809
   7814.00       -0.16741
   7815.00       -0.16694
   7816.00       -0.16654
   7817.00       -0.16611
   7818.00       -0.16557
   7819.00       -0.16494
   7820.00       -0.16429
   7821.00       -0.16375
   7822.00       -0.16348
   7823.00       -0.16364
   7824.00       -0.16437
   7825.00       -0.16580
   7826.00       -0.16793
   7827.00       -0.17073
   7828.00       -0.17405
   7829.00       -0.17769
   7830.00       -0.18139
   7831.00       -0.18489
   7832.00       -0.18789
   7833.00       -0.19019
   7834.00       -0.19165
   7835.00       -0.19220
   7836.00       -0.19189
   7837.00       -0.19084
   7838.00       -0.18922
   7839.00       -0.18719
   7840.00       -0.18493
   7841.00       -0.18258
   7842.00       -0.18024
   7843.00       -0.17799
   7844.00       -0.17590
   7845.00       -0.17402
   7846.00       -0.17240
   7847.00       -0.17109
   7848.00       -0.17010
   7849.00       -0.16947
   7850.00       -0.16919
   7851.00       -0.16924
   7852.00       -0.16957
   7853.00       -0.17010
   7854.00       -0.17076
   7855.00       -0.17143
   7856.00       -0.17202
   7857.00       -0.17242
   7858.00       -0.17254
   7859.00       -0.17232
   7860.00       -0.17172
   7861.00       -0.17074
   7862.00       -0.16944
   7863.00       -0.16788
   7864.00       -0.16616
   7865.00       -0.16441
   7866.00       -0.16274
   7867.00       -0.16125
   7868.00       -0.15997
   7869.00       -0.15893
   7870.00       -0.15809
   7871.00       -0.15734
   7872.00       -0.15656
   7873.00       -0.15560
   7874.00       -0.15429
   7875.00       -0.15251
   7876.00       -0.15014
   7877.00       -0.14717
   7878.00       -0.14361
   7879.00       -0.13956
   7880.00       -0.13512
   7881.00       -0.13048
   7882.00       -0.12580
   7883.00       -0.12126
   7884.00       -0.11696
   7885.00       -0.11300
   7886.00       -0.10937
   7887.00       -0.10603
   7888.00       -0.10293
   7889.00       -0.09995
   7890.00       -0.09700
   7891.00       -0.09403
   7892.00       -0.09105
   7893.00       -0.08810
   7894.00       -0.08533
   7895.00       -0.08290
   7896.00       -0.08104
   7897.00       -0.07995
   7898.00       -0.07981
   7899.00       -0.08077
   7900.00       -0.08286
   7901.00       -0.08610
   7902.00       -0.09039
   7903.00       -0.09553
   7904.00       -0.10137
   7905.00       -0.10765
   7906.00       -0.11416
   7907.00       -0.12067
   7908.00       -0.12700
   7909.00       -0.13295
   7910.00       -0.13843
   7911.00       -0.14336
   7912.00       -0.14769
   7913.00       -0.15136
   7914.00       -0.15438
   7915.00       -0.15673
   7916.00       -0.15840
   7917.00       -0.15942
   7918.00       -0.15981
   7919.00       -0.15961
   7920.00       -0.15886
   7921.00       -0.15765
   7922.00       -0.15606
   7923.00       -0.15420
   7924.00       -0.15217
   7925.00       -0.15010
   7926.00       -0.14806
   7927.00       -0.14615
   7928.00       -0.14442
   7929.00       -0.14290
   7930.00       -0.14160
   7931.00       -0.14052
   7932.00       -0.13964
   7933.00       -0.13893
   7934.00       -0.13837
   7935.00       -0.13794
   7936.00       -0.13763
   7937.00       -0.13743
   7938.00       -0.13734
   7939.00       -0.13736
   7940.00       -0.13746
   7941.00       -0.13760
   7942.00       -0.13771
   7943.00       -0.13771
   7944.00       -0.13750
   7945.00       -0.13696
   7946.00       -0.13600
   7947.00       -0.13450
   7948.00       -0.13241
   7949.00       -0.12965
   7950.00       -0.12623
   7951.00       -0.12218
   7952.00       -0.11758
   7953.00       -0.11252
   7954.00       -0.10716
   7955.00       -0.10161
   7956.00       -0.09603
   7957.00       -0.09052
   7958.00       -0.08519
   7959.00       -0.08008
   7960.00       -0.07525
   7961.00       -0.07072
   7962.00       -0.06646
   7963.00       -0.06247
   7964.00       -0.05873
   7965.00       -0.05523
   7966.00       -0.05197
   7967.00       -0.04895
   7968.00       -0.04623
   7969.00       -0.04384
   7970.00       -0.04185
   7971.00       -0.04032
   7972.00       -0.03931
   7973.00       -0.03884
   7974.00       -0.03889
   7975.00       -0.03938
   7976.00       -0.04018
   7977.00       -0.04110
   7978.00       -0.04192
   7979.00       -0.04239
   7980.00       -0.04228
   7981.00       -0.04138
   7982.00       -0.03956
   7983.00       -0.03678
   7984.00       -0.03306
   7985.00       -0.02855
   7986.00       -0.02351
   7987.00       -0.01824
   7988.00       -0.01305
   7989.00       -0.00827
   7990.00       -0.00420
   7991.00       -0.00104
   7992.00        0.00107
   7993.00        0.00209
   7994.00        0.00206
   7995.00        0.00113
   7996.00       -0.00058
   7997.00       -0.00285
   7998.00       -0.00550
   7999.00       -0.00839
   8000.00       -0.01139
   8001.00       -0.01445
   8002.00       -0.01756
   8003.00       -0.02076
   8004.00       -0.02410
   8005.00       -0.02766
   8006.00       -0.03149
   8007.00       -0.03564
   8008.00       -0.04010
   8009.00       -0.04483
   8010.00       -0.04971
   8011.00       -0.05463
   8012.00       -0.05938
   8013.00       -0.06380
   8014.00       -0.06772
   8015.00       -0.07096
   8016.00       -0.07339
   8017.00       -0.07495
   8018.00       -0.07561
   8019.00       -0.07538
   8020.00       -0.07433
   8021.00       -0.07253
   8022.00       -0.07011
   8023.00       -0.06714
   8024.00       -0.06370
   8025.00       -0.05984
   8026.00       -0.05559
   8027.00       -0.05098
   8028.00       -0.04601
   8029.00       -0.04074
   8030.00       -0.03531
   8031.00       -0.02986
   8032.00       -0.02462
   8033.00       -0.01989
   8034.00       -0.01590
   8035.00       -0.01286
   8036.00       -0.01102
   8037.00       -0.01044
   8038.00       -0.01109
   8039.00       -0.01291
   8040.00       -0.01571
   8041.00       -0.01928
   8042.00       -0.02337
   8043.00       -0.02777
   8044.00       -0.03231
   8045.00       -0.03684
   8046.00       -0.04128
   8047.00       -0.04565
   8048.00       -0.04995
   8049.00       -0.05418
   8050.00       -0.05838
   8051.00       -0.06249
   8052.00       -0.06647
   8053.00       -0.07017
   8054.00       -0.07347
   8055.00       -0.07618
   8056.00       -0.07812
   8057.00       -0.07914
   8058.00       -0.07916
   8059.00       -0.07809
   8060.00       -0.07598
   8061.00       -0.07291
   8062.00       -0.06898
   8063.00       -0.06437
   8064.00       -0.05929
   8065.00       -0.05392
   8066.00       -0.04849
   8067.00       -0.04318
   8068.00       -0.03815
   8069.00       -0.03354
   8070.00       -0.02943
   8071.00       -0.02591
   8072.00       -0.02303
   8073.00       -0.02082
   8074.00       -0.01928
   8075.00       -0.01839
   8076.00       -0.01813
   8077.00       -0.01844
   8078.00       -0.01926
   8079.00       -0.02049
   8080.00       -0.02200
   8081.00       -0.02364
   8082.00       -0.02526
   8083.00       -0.02669
   8084.00       -0.02779
   8085.00       -0.02843
   8086.00       -0.02853
   8087.00       -0.02804
   8088.00       -0.02698
   8089.00       -0.02537
   8090.00       -0.02330
   8091.00       -0.02082
   8092.00       -0.01804
   8093.00       -0.01503
   8094.00       -0.01189
   8095.00       -0.00865
   8096.00       -0.00535
   8097.00       -0.00201
   8098.00        0.00135
   8099.00        0.00472
   8100.00        0.00809
   8101.00        0.01142
   8102.00        0.01468
   8103.00        0.01784
   8104.00        0.02084
   8105.00        0.02365
   8106.00        0.02628
   8107.00        0.02874
   8108.00        0.03111
   8109.00        0.03347
   8110.00        0.03595
   8111.00        0.03863
   8112.00        0.04160
   8113.00        0.04490
   8114.00        0.04850
   8115.00        0.05233
   8116.00        0.05624
   8117.00        0.06007
   8118.00        0.06362
   8119.00        0.06669
   8120.00        0.06915
   8121.00        0.07086
   8122.00        0.07180
   8123.00        0.07198
   8124.00        0.07142
   8125.00        0.07024
   8126.00        0.06847
   8127.00        0.06622
   8128.00        0.06356
   8129.00        0.06048
   8130.00        0.05700
   8131.00        0.05312
   8132.00        0.04877
   8133.00        0.04396
   8134.00        0.03865
   8135.00        0.03286
   8136.00        0.02666
   8137.00        0.02012
   8138.00        0.01343
   8139.00        0.00674
   8140.00        0.00025
   8141.00       -0.00585
   8142.00       -0.01139
   8143.00       -0.01624
   8144.00       -0.02023
   8145.00       -0.02332
   8146.00       -0.02545
   8147.00       -0.02663
   8148.00       -0.02693
   8149.00       -0.02644
   8150.00       -0.02530
   8151.00       -0.02366
   8152.00       -0.02172
   8153.00       -0.01961
   8154.00       -0.01750
   8155.00       -0.01553
   8156.00       -0.01379
   8157.00       -0.01234
   8158.00       -0.01119
   8159.00       -0.01032
   8160.00       -0.00968
   8161.00       -0.00916
   8162.00       -0.00866
   8163.00       -0.00806
   8164.00       -0.00724
   8165.00       -0.00608
   8166.00       -0.00449
   8167.00       -0.00239
   8168.00        0.00024
   8169.00        0.00338
   8170.00        0.00704
   8171.00        0.01115
   8172.00        0.01564
   8173.00        0.02046
   8174.00        0.02554
   8175.00        0.03082
   8176.00        0.03625
   8177.00        0.04181
   8178.00        0.04746
   8179.00        0.05320
   8180.00        0.05898
   8181.00        0.06480
   8182.00        0.07066
   8183.00        0.07655
   8184.00        0.08243
   8185.00        0.08822
   8186.00        0.09386
   8187.00        0.09926
   8188.00        0.10430
   8189.00        0.10886
   8190.00        0.11281
   8191.00        0.11600
   8192.00        0.11834
   8193.00        0.11971
   8194.00        0.12003
   8195.00        0.11933
   8196.00        0.11761
   8197.00        0.11501
   8198.00        0.11160
   8199.00        0.10756
   8200.00        0.10307
   8201.00        0.09838
   8202.00        0.09359
   8203.00        0.08889
   8204.00        0.08438
   8205.00        0.08016
   8206.00        0.07631
   8207.00        0.07278
   8208.00        0.06958
   8209.00        0.06666
   8210.00        0.06398
   8211.00        0.06146
   8212.00        0.05904
   8213.00        0.05662
   8214.00        0.05415
   8215.00        0.05152
   8216.00        0.04863
   8217.00        0.04539
   8218.00        0.04166
   8219.00        0.03737
   8220.00        0.03234
   8221.00        0.02653
   8222.00        0.01984
   8223.00        0.01232
   8224.00        0.00399
   8225.00       -0.00508
   8226.00       -0.01462
   8227.00       -0.02447
   8228.00       -0.03435
   8229.00       -0.04394
   8230.00       -0.05296
   8231.00       -0.06109
   8232.00       -0.06812
   8233.00       -0.07398
   8234.00       -0.07848
   8235.00       -0.08172
   8236.00       -0.08374
   8237.00       -0.08473
   8238.00       -0.08490
   8239.00       -0.08451
   8240.00       -0.08386
   8241.00       -0.08320
   8242.00       -0.08279
   8243.00       -0.08284
   8244.00       -0.08349
   8245.00       -0.08479
   8246.00       -0.08674
   8247.00       -0.08926
   8248.00       -0.09221
   8249.00       -0.09541
   8250.00       -0.09872
   8251.00       -0.10200
   8252.00       -0.10510
   8253.00       -0.10793
   8254.00       -0.11048
   8255.00       -0.11273
   8256.00       -0.11470
   8257.00       -0.11643
   8258.00       -0.11793
   8259.00       -0.11916
   8260.00       -0.12007
   8261.00       -0.12056
   8262.00       -0.12054
   8263.00       -0.11987
   8264.00       -0.11846
   8265.00       -0.11624
   8266.00       -0.11320
   8267.00       -0.10942
   8268.00       -0.10502
   8269.00       -0.10028
   8270.00       -0.09540
   8271.00       -0.09072
   8272.00       -0.08648
   8273.00       -0.08291
   8274.00       -0.08023
   8275.00       -0.07851
   8276.00       -0.07777
   8277.00       -0.07792
   8278.00       -0.07884
   8279.00       -0.08032
   8280.00       -0.08219
   8281.00       -0.08428
   8282.00       -0.08639
   8283.00       -0.08843
   8284.00       -0.09037
   8285.00       -0.09219
   8286.00       -0.09397
   8287.00       -0.09584
   8288.00       -0.09798
   8289.00       -0.10054
   8290.00       -0.10377
   8291.00       -0.10781
   8292.00       -0.11284
   8293.00       -0.11890
   8294.00       -0.12602
   8295.00       -0.13408
   8296.00       -0.14300
   8297.00       -0.15255
   8298.00       -0.16241
   8299.00       -0.17223
   8300.00       -0.18170
   8301.00       -0.19042
   8302.00       -0.19819
   8303.00       -0.20462
   8304.00       -0.20964
   8305.00       -0.21308
   8306.00       -0.21505
   8307.00       -0.21560
   8308.00       -0.21498
   8309.00       -0.21341
   8310.00       -0.21122
   8311.00       -0.20872
   8312.00       -0.20618
   8313.00       -0.20390
   8314.00       -0.20208
   8315.00       -0.20087
   8316.00       -0.20035
   8317.00       -0.20057
   8318.00       -0.20145
   8319.00       -0.20293
   8320.00       -0.20486
   8321.00       -0.20712
   8322.00       -0.20957
   8323.00       -0.21209
   8324.00       -0.21464
   8325.00       -0.21720
   8326.00       -0.21984
   8327.00       -0.22265
   8328.00       -0.22573
   8329.00       -0.22915
   8330.00       -0.23297
   8331.00       -0.23717
   8332.00       -0.24166
   8333.00       -0.24631
   8334.00       -0.25091
   8335.00       -0.25512
   8336.00       -0.25875
   8337.00       -0.26147
   8338.00       -0.26313
   8339.00       -0.26351
   8340.00       -0.26261
   8341.00       -0.26045
   8342.00       -0.25720
   8343.00       -0.25305
   8344.00       -0.24829
   8345.00       -0.24329
   8346.00       -0.23831
   8347.00       -0.23358
   8348.00       -0.22930
   8349.00       -0.22550
   8350.00       -0.22211
   8351.00       -0.21900
   8352.00       -0.21596
   8353.00       -0.21276
   8354.00       -0.20920
   8355.00       -0.20519
   8356.00       -0.20063
   8357.00       -0.19559
   8358.00       -0.19019
   8359.00       -0.18462
   8360.00       -0.17915
   8361.00       -0.17399
   8362.00       -0.16935
   8363.00       -0.16545
   8364.00       -0.16238
   8365.00       -0.16017
   8366.00       -0.15878
   8367.00       -0.15806
   8368.00       -0.15784
   8369.00       -0.15792
   8370.00       -0.15812
   8371.00       -0.15826
   8372.00       -0.15823
   8373.00       -0.15795
   8374.00       -0.15736
   8375.00       -0.15647
   8376.00       -0.15528
   8377.00       -0.15382
   8378.00       -0.15210
   8379.00       -0.15011
   8380.00       -0.14787
   8381.00       -0.14533
   8382.00       -0.14245
   8383.00       -0.13922
   8384.00       -0.13560
   8385.00       -0.13157
   8386.00       -0.12713
   8387.00       -0.12228
   8388.00       -0.11715
   8389.00       -0.11171
   8390.00       -0.10614
   8391.00       -0.10051
   8392.00       -0.09500
   8393.00       -0.08968
   8394.00       -0.08465
   8395.00       -0.08001
   8396.00       -0.07583
   8397.00       -0.07212
   8398.00       -0.06889
   8399.00       -0.06613
   8400.00       -0.06377
   8401.00       -0.06180
   8402.00       -0.06012
   8403.00       -0.05869
   8404.00       -0.05744
   8405.00       -0.05632
   8406.00       -0.05524
   8407.00       -0.05414
   8408.00       -0.05294
   8409.00       -0.05159
   8410.00       -0.05002
   8411.00       -0.04821
   8412.00       -0.04612
   8413.00       -0.04377
   8414.00       -0.04121
   8415.00       -0.03853
   8416.00       -0.03584
   8417.00       -0.03329
   8418.00       -0.03097
   8419.00       -0.02907
   8420.00       -0.02768
   8421.00       -0.02689
   8422.00       -0.02673
   8423.00       -0.02717
   8424.00       -0.02815
   8425.00       -0.02955
   8426.00       -0.03125
   8427.00       -0.03306
   8428.00       -0.03482
   8429.00       -0.03639
   8430.00       -0.03761
   8431.00       -0.03841
   8432.00       -0.03872
   8433.00       -0.03853
   8434.00       -0.03784
   8435.00       -0.03669
   8436.00       -0.03510
   8437.00       -0.03316
   8438.00       -0.03089
   8439.00       -0.02835
   8440.00       -0.02557
   8441.00       -0.02254
   8442.00       -0.01928
   8443.00       -0.01577
   8444.00       -0.01195
   8445.00       -0.00780
   8446.00       -0.00325
   8447.00        0.00174
   8448.00        0.00723
   8449.00        0.01321
   8450.00        0.01969
   8451.00        0.02668
   8452.00        0.03410
   8453.00        0.04200
   8454.00        0.05026
   8455.00        0.05880
   8456.00        0.06760
   8457.00        0.07656
   8458.00        0.08565
   8459.00        0.09475
   8460.00        0.10376
   8461.00        0.11267
   8462.00        0.12148
   8463.00        0.13002
   8464.00        0.13826
   8465.00        0.14627
   8466.00        0.15391
   8467.00        0.16123
   8468.00        0.16819
   8469.00        0.17490
   8470.00        0.18136
   8471.00        0.18765
   8472.00        0.19381
   8473.00        0.19985
   8474.00        0.20583
   8475.00        0.21178
   8476.00        0.21766
   8477.00        0.22341
   8478.00        0.22899
   8479.00        0.23439
   8480.00        0.23949
   8481.00        0.24422
   8482.00        0.24860
   8483.00        0.25263
   8484.00        0.25627
   8485.00        0.25958
   8486.00        0.26254
   8487.00        0.26517
   8488.00        0.26748
   8489.00        0.26946
   8490.00        0.27106
   8491.00        0.27221
   8492.00        0.27281
   8493.00        0.27276
   8494.00        0.27197
   8495.00        0.27036
   8496.00        0.26793
   8497.00        0.26464
   8498.00        0.26058
   8499.00        0.25580
   8500.00        0.25050
   8501.00        0.24481
   8502.00        0.23887
   8503.00        0.23286
   8504.00        0.22692
   8505.00        0.22123
   8506.00        0.21581
   8507.00        0.21073
   8508.00        0.20597
   8509.00        0.20161
   8510.00        0.19756
   8511.00        0.19385
   8512.00        0.19047
   8513.00        0.18743
   8514.00        0.18474
   8515.00        0.18245
   8516.00        0.18055
   8517.00        0.17908
   8518.00        0.17804
   8519.00        0.17742
   8520.00        0.17720
   8521.00        0.17728
   8522.00        0.17758
   8523.00        0.17798
   8524.00        0.17836
   8525.00        0.17862
   8526.00        0.17868
   8527.00        0.17851
   8528.00        0.17812
   8529.00        0.17757
   8530.00        0.17696
   8531.00        0.17643
   8532.00        0.17617
   8533.00        0.17631
   8534.00        0.17699
   8535.00        0.17825
   8536.00        0.18003
   8537.00        0.18215
   8538.00        0.18432
   8539.00        0.18616
   8540.00        0.18728
   8541.00        0.18730
   8542.00        0.18598
   8543.00        0.18328
   8544.00        0.17929
   8545.00        0.17438
   8546.00        0.16904
   8547.00        0.16388
   8548.00        0.15949
   8549.00        0.15637
   8550.00        0.15490
   8551.00        0.15518
   8552.00        0.15710
   8553.00        0.16028
   8554.00        0.16414
   8555.00        0.16810
   8556.00        0.17152
   8557.00        0.17382
   8558.00        0.17469
   8559.00        0.17399
   8560.00        0.17185
   8561.00        0.16853
   8562.00        0.16451
   8563.00        0.16027
   8564.00        0.15624
   8565.00        0.15272
   8566.00        0.14988
   8567.00        0.14765
   8568.00        0.14583
   8569.00        0.14407
   8570.00        0.14197
   8571.00        0.13913
   8572.00        0.13521
   8573.00        0.13001
   8574.00        0.12349
   8575.00        0.11572
   8576.00        0.10703
   8577.00        0.09768
   8578.00        0.08817
   8579.00        0.07888
   8580.00        0.07019
   8581.00        0.06236
   8582.00        0.05550
   8583.00        0.04959
   8584.00        0.04442
   8585.00        0.03978
   8586.00        0.03539
   8587.00        0.03091
   8588.00        0.02610
   8589.00        0.02084
   8590.00        0.01494
   8591.00        0.00847
   8592.00        0.00151
   8593.00       -0.00582
   8594.00       -0.01332
   8595.00       -0.02079
   8596.00       -0.02806
   8597.00       -0.03491
   8598.00       -0.04128
   8599.00       -0.04719
   8600.00       -0.05260
   8601.00       -0.05757
   8602.00       -0.06213
   8603.00       -0.06642
   8604.00       -0.07049
   8605.00       -0.07445
   8606.00       -0.07836
   8607.00       -0.08229
   8608.00       -0.08633
   8609.00       -0.09054
   8610.00       -0.09500
   8611.00       -0.09973
   8612.00       -0.10466
   8613.00       -0.10963
   8614.00       -0.11446
   8615.00       -0.11878
   8616.00       -0.12226
   8617.00       -0.12444
   8618.00       -0.12503
   8619.00       -0.12375
   8620.00       -0.12052
   8621.00       -0.11542
   8622.00       -0.10879
   8623.00       -0.10105
   8624.00       -0.09273
   8625.00       -0.08442
   8626.00       -0.07675
   8627.00       -0.07030
   8628.00       -0.06532
   8629.00       -0.06204
   8630.00       -0.06033
   8631.00       -0.05998
   8632.00       -0.06058
   8633.00       -0.06166
   8634.00       -0.06273
   8635.00       -0.06340
   8636.00       -0.06338
   8637.00       -0.06255
   8638.00       -0.06096
   8639.00       -0.05877
   8640.00       -0.05632
   8641.00       -0.05397
   8642.00       -0.05211
   8643.00       -0.05110
   8644.00       -0.05119
   8645.00       -0.05258
   8646.00       -0.05529
   8647.00       -0.05921
   8648.00       -0.06414
   8649.00       -0.06974
   8650.00       -0.07568
   8651.00       -0.08153
   8652.00       -0.08697
   8653.00       -0.09170
   8654.00       -0.09556
   8655.00       -0.09850
   8656.00       -0.10056
   8657.00       -0.10190
   8658.00       -0.10274
   8659.00       -0.10336
   8660.00       -0.10406
   8661.00       -0.10510
   8662.00       -0.10674
   8663.00       -0.10914
   8664.00       -0.11242
   8665.00       -0.11664
   8666.00       -0.12177
   8667.00       -0.12778
   8668.00       -0.13449
   8669.00       -0.14181
   8670.00       -0.14957
   8671.00       -0.15756
   8672.00       -0.16563
   8673.00       -0.17364
   8674.00       -0.18150
   8675.00       -0.18921
   8676.00       -0.19669
   8677.00       -0.20412
   8678.00       -0.21157
   8679.00       -0.21913
   8680.00       -0.22694
   8681.00       -0.23501
   8682.00       -0.24324
   8683.00       -0.25151
   8684.00       -0.25956
   8685.00       -0.26713
   8686.00       -0.27376
   8687.00       -0.27923
   8688.00       -0.28324
   8689.00       -0.28560
   8690.00       -0.28624
   8691.00       -0.28511
   8692.00       -0.28239
   8693.00       -0.27834
   8694.00       -0.27332
   8695.00       -0.26766
   8696.00       -0.26182
   8697.00       -0.25611
   8698.00       -0.25092
   8699.00       -0.24650
   8700.00       -0.24299
   8701.00       -0.24047
   8702.00       -0.23888
   8703.00       -0.23812
   8704.00       -0.23798
   8705.00       -0.23826
   8706.00       -0.23875
   8707.00       -0.23929
   8708.00       -0.23975
   8709.00       -0.24008
   8710.00       -0.24024
   8711.00       -0.24024
   8712.00       -0.24014
   8713.00       -0.23998
   8714.00       -0.23982
   8715.00       -0.23974
   8716.00       -0.23979
   8717.00       -0.24001
   8718.00       -0.24045
   8719.00       -0.24111
   8720.00       -0.24197
   8721.00       -0.24293
   8722.00       -0.24392
   8723.00       -0.24477
   8724.00       -0.24533
   8725.00       -0.24544
   8726.00       -0.24493
   8727.00       -0.24372
   8728.00       -0.24174
   8729.00       -0.23899
   8730.00       -0.23552
   8731.00       -0.23148
   8732.00       -0.22695
   8733.00       -0.22210
   8734.00       -0.21707
   8735.00       -0.21198
   8736.00       -0.20693
   8737.00       -0.20200
   8738.00       -0.19725
   8739.00       -0.19272
   8740.00       -0.18840
   8741.00       -0.18431
   8742.00       -0.18041
   8743.00       -0.17669
   8744.00       -0.17316
   8745.00       -0.16982
   8746.00       -0.16669
   8747.00       -0.16379
   8748.00       -0.16118
   8749.00       -0.15893
   8750.00       -0.15711
   8751.00       -0.15580
   8752.00       -0.15503
   8753.00       -0.15481
   8754.00       -0.15511
   8755.00       -0.15585
   8756.00       -0.15694
   8757.00       -0.15827
   8758.00       -0.15973
   8759.00       -0.16119
   8760.00       -0.16256
   8761.00       -0.16379
   8762.00       -0.16484
   8763.00       -0.16568
   8764.00       -0.16629
   8765.00       -0.16667
   8766.00       -0.16679
   8767.00       -0.16661
   8768.00       -0.16606
   8769.00       -0.16509
   8770.00       -0.16359
   8771.00       -0.16149
   8772.00       -0.15866
   8773.00       -0.15509
   8774.00       -0.15066
   8775.00       -0.14537
   8776.00       -0.13922
   8777.00       -0.13227
   8778.00       -0.12454
   8779.00       -0.11615
   8780.00       -0.10731
   8781.00       -0.09818
   8782.00       -0.08889
   8783.00       -0.07954
   8784.00       -0.07030
   8785.00       -0.06130
   8786.00       -0.05255
   8787.00       -0.04419
   8788.00       -0.03623
   8789.00       -0.02869
   8790.00       -0.02165
   8791.00       -0.01507
   8792.00       -0.00902
   8793.00       -0.00350
   8794.00        0.00145
   8795.00        0.00578
   8796.00        0.00953
   8797.00        0.01260
   8798.00        0.01503
   8799.00        0.01676
   8800.00        0.01779
   8801.00        0.01808
   8802.00        0.01766
   8803.00        0.01657
   8804.00        0.01490
   8805.00        0.01282
   8806.00        0.01052
   8807.00        0.00829
   8808.00        0.00640
   8809.00        0.00515
   8810.00        0.00479
   8811.00        0.00554
   8812.00        0.00746
   8813.00        0.01053
   8814.00        0.01461
   8815.00        0.01941
   8816.00        0.02461
   8817.00        0.02983
   8818.00        0.03471
   8819.00        0.03898
   8820.00        0.04226
   8821.00        0.04444
   8822.00        0.04545
   8823.00        0.04538
   8824.00        0.04435
   8825.00        0.04262
   8826.00        0.04044
   8827.00        0.03808
   8828.00        0.03577
   8829.00        0.03369
   8830.00        0.03194
   8831.00        0.03058
   8832.00        0.02955
   8833.00        0.02881
   8834.00        0.02825
   8835.00        0.02783
   8836.00        0.02751
   8837.00        0.02731
   8838.00        0.02729
   8839.00        0.02756
   8840.00        0.02826
   8841.00        0.02955
   8842.00        0.03155
   8843.00        0.03436
   8844.00        0.03808
   8845.00        0.04266
   8846.00        0.04803
   8847.00        0.05408
   8848.00        0.06057
   8849.00        0.06734
   8850.00        0.07408
   8851.00        0.08057
   8852.00        0.08656
   8853.00        0.09187
   8854.00        0.09637
   8855.00        0.10003
   8856.00        0.10279
   8857.00        0.10476
   8858.00        0.10602
   8859.00        0.10671
   8860.00        0.10696
   8861.00        0.10690
   8862.00        0.10664
   8863.00        0.10628
   8864.00        0.10592
   8865.00        0.10563
   8866.00        0.10548
   8867.00        0.10554
   8868.00        0.10588
   8869.00        0.10656
   8870.00        0.10763
   8871.00        0.10912
   8872.00        0.11105
   8873.00        0.11337
   8874.00        0.11602
   8875.00        0.11891
   8876.00        0.12193
   8877.00        0.12496
   8878.00        0.12787
   8879.00        0.13058
   8880.00        0.13303
   8881.00        0.13522
   8882.00        0.13715
   8883.00        0.13888
   8884.00        0.14051
   8885.00        0.14212
   8886.00        0.14377
   8887.00        0.14551
   8888.00        0.14736
   8889.00        0.14927
   8890.00        0.15116
   8891.00        0.15292
   8892.00        0.15438
   8893.00        0.15540
   8894.00        0.15583
   8895.00        0.15561
   8896.00        0.15466
   8897.00        0.15307
   8898.00        0.15088
   8899.00        0.14829
   8900.00        0.14547
   8901.00        0.14268
   8902.00        0.14013
   8903.00        0.13797
   8904.00        0.13638
   8905.00        0.13537
   8906.00        0.13494
   8907.00        0.13493
   8908.00        0.13519
   8909.00        0.13549
   8910.00        0.13559
   8911.00        0.13526
   8912.00        0.13437
   8913.00        0.13281
   8914.00        0.13059
   8915.00        0.12780
   8916.00        0.12456
   8917.00        0.12110
   8918.00        0.11758
   8919.00        0.11419
   8920.00        0.11111
   8921.00        0.10842
   8922.00        0.10615
   8923.00        0.10427
   8924.00        0.10269
   8925.00        0.10130
   8926.00        0.09994
   8927.00        0.09849
   8928.00        0.09683
   8929.00        0.09490
   8930.00        0.09267
   8931.00        0.09010
   8932.00        0.08730
   8933.00        0.08431
   8934.00        0.08124
   8935.00        0.07819
   8936.00        0.07530
   8937.00        0.07269
   8938.00        0.07049
   8939.00        0.06879
   8940.00        0.06768
   8941.00        0.06720
   8942.00        0.06739
   8943.00        0.06825
   8944.00        0.06977
   8945.00        0.07188
   8946.00        0.07452
   8947.00        0.07754
   8948.00        0.08087
   8949.00        0.08436
   8950.00        0.08791
   8951.00        0.09139
   8952.00        0.09477
   8953.00        0.09801
   8954.00        0.10110
   8955.00        0.10408
   8956.00        0.10696
   8957.00        0.10978
   8958.00        0.11255
   8959.00        0.11529
   8960.00        0.11797
   8961.00        0.12054
   8962.00        0.12294
   8963.00        0.12506
   8964.00        0.12685
   8965.00        0.12825
   8966.00        0.12920
   8967.00        0.12971
   8968.00        0.12983
   8969.00        0.12959
   8970.00        0.12908
   8971.00        0.12838
   8972.00        0.12759
   8973.00        0.12680
   8974.00        0.12606
   8975.00        0.12542
   8976.00        0.12489
   8977.00        0.12445
   8978.00        0.12407
   8979.00        0.12369
   8980.00        0.12324
   8981.00        0.12263
   8982.00        0.12177
   8983.00        0.12058
   8984.00        0.11897
   8985.00        0.11685
   8986.00        0.11415
   8987.00        0.11085
   8988.00        0.10691
   8989.00        0.10240
   8990.00        0.09736
   8991.00        0.09185
   8992.00        0.08607
   8993.00        0.08008
   8994.00        0.07413
   8995.00        0.06833
   8996.00        0.06282
   8997.00        0.05774
   8998.00        0.05321
   8999.00        0.04934
   9000.00        0.04618
