# Supplementary material for: The near-field tsunami generated by the 15 January 2022 eruption of the Hunga Tonga-Hunga Ha’apai volcano and its impact on Tongatapu, Tonga
Source: Sci Rep. 2022 Sep 7;12:15187. doi: 10.1038/s41598-022-19486-w (PMC9452557; doi:10.1038/s41598-022-19486-w)
Supplement: Supplementary file 5 — Supplementary Information 5. [file 41598_2022_19486_MOESM5_ESM.zip › Output-Point_225R3.txt]

      0.00        0.00000
      1.00        0.00000
      2.00        0.00000
      3.00        0.00000
      4.00        0.00000
      5.00        0.00000
      6.00        0.00000
      7.00        0.00000
      8.00        0.00000
      9.00        0.00000
     10.00        0.00000
     11.00        0.00000
     12.00        0.00000
     13.00        0.00000
     14.00        0.00000
     15.00        0.00000
     16.00        0.00000
     17.00        0.00000
     18.00        0.00000
     19.00        0.00000
     20.00        0.00000
     21.00        0.00000
     22.00        0.00000
     23.00        0.00000
     24.00        0.00000
     25.00        0.00000
     26.00        0.00000
     27.00        0.00000
     28.00        0.00000
     29.00        0.00000
     30.00        0.00000
     31.00        0.00000
     32.00        0.00000
     33.00        0.00000
     34.00        0.00000
     35.00        0.00000
     36.00        0.00000
     37.00        0.00000
     38.00        0.00000
     39.00        0.00000
     40.00        0.00000
     41.00        0.00000
     42.00        0.00000
     43.00        0.00000
     44.00        0.00000
     45.00        0.00000
     46.00        0.00000
     47.00        0.00000
     48.00        0.00000
     49.00        0.00000
     50.00        0.00000
     51.00        0.00000
     52.00        0.00000
     53.00        0.00000
     54.00        0.00000
     55.00        0.00000
     56.00        0.00000
     57.00        0.00000
     58.00        0.00000
     59.00        0.00000
     60.00        0.00000
     61.00        0.00000
     62.00        0.00000
     63.00        0.00000
     64.00        0.00000
     65.00        0.00000
     66.00        0.00000
     67.00        0.00000
     68.00        0.00000
     69.00        0.00000
     70.00        0.00000
     71.00        0.00000
     72.00        0.00000
     73.00        0.00000
     74.00        0.00000
     75.00        0.00000
     76.00        0.00000
     77.00        0.00000
     78.00        0.00000
     79.00        0.00000
     80.00        0.00000
     81.00        0.00000
     82.00        0.00000
     83.00        0.00000
     84.00        0.00000
     85.00        0.00000
     86.00        0.00000
     87.00        0.00000
     88.00        0.00000
     89.00        0.00000
     90.00        0.00000
     91.00        0.00000
     92.00        0.00000
     93.00        0.00000
     94.00        0.00000
     95.00        0.00000
     96.00        0.00000
     97.00        0.00000
     98.00        0.00000
     99.00        0.00000
    100.00        0.00000
    101.00        0.00000
    102.00        0.00000
    103.00        0.00000
    104.00        0.00000
    105.00        0.00000
    106.00        0.00000
    107.00        0.00000
    108.00        0.00000
    109.00        0.00000
    110.00        0.00000
    111.00        0.00000
    112.00        0.00000
    113.00        0.00000
    114.00        0.00000
    115.00        0.00000
    116.00        0.00000
    117.00        0.00000
    118.00        0.00000
    119.00        0.00000
    120.00        0.00000
    121.00        0.00000
    122.00        0.00000
    123.00        0.00000
    124.00        0.00000
    125.00        0.00000
    126.00        0.00000
    127.00        0.00000
    128.00        0.00000
    129.00        0.00000
    130.00        0.00000
    131.00        0.00000
    132.00        0.00000
    133.00        0.00000
    134.00        0.00000
    135.00        0.00000
    136.00        0.00000
    137.00        0.00000
    138.00        0.00000
    139.00        0.00000
    140.00        0.00000
    141.00        0.00000
    142.00        0.00000
    143.00        0.00000
    144.00        0.00000
    145.00        0.00000
    146.00        0.00000
    147.00        0.00000
    148.00        0.00000
    149.00        0.00000
    150.00        0.00000
    151.00        0.00000
    152.00        0.00000
    153.00        0.00000
    154.00        0.00000
    155.00        0.00000
    156.00        0.00000
    157.00        0.00000
    158.00        0.00000
    159.00        0.00000
    160.00        0.00000
    161.00        0.00000
    162.00        0.00000
    163.00        0.00000
    164.00        0.00000
    165.00        0.00000
    166.00        0.00000
    167.00        0.00000
    168.00        0.00000
    169.00        0.00000
    170.00        0.00000
    171.00        0.00000
    172.00        0.00000
    173.00        0.00000
    174.00        0.00000
    175.00        0.00000
    176.00        0.00000
    177.00        0.00000
    178.00        0.00000
    179.00        0.00000
    180.00        0.00000
    181.00        0.00000
    182.00        0.00000
    183.00        0.00000
    184.00        0.00000
    185.00        0.00000
    186.00        0.00000
    187.00        0.00000
    188.00        0.00000
    189.00        0.00000
    190.00        0.00000
    191.00        0.00000
    192.00        0.00000
    193.00        0.00000
    194.00        0.00000
    195.00        0.00000
    196.00        0.00000
    197.00        0.00000
    198.00        0.00000
    199.00        0.00000
    200.00        0.00000
    201.00        0.00000
    202.00        0.00000
    203.00        0.00000
    204.00        0.00000
    205.00        0.00000
    206.00        0.00000
    207.00        0.00000
    208.00        0.00000
    209.00        0.00000
    210.00        0.00000
    211.00        0.00000
    212.00        0.00000
    213.00        0.00000
    214.00        0.00000
    215.00        0.00000
    216.00        0.00000
    217.00        0.00000
    218.00        0.00000
    219.00        0.00000
    220.00        0.00000
    221.00        0.00000
    222.00        0.00000
    223.00        0.00000
    224.00        0.00000
    225.00        0.00000
    226.00        0.00000
    227.00        0.00000
    228.00        0.00000
    229.00        0.00000
    230.00        0.00000
    231.00        0.00000
    232.00        0.00000
    233.00        0.00000
    234.00        0.00000
    235.00        0.00000
    236.00        0.00000
    237.00        0.00000
    238.00        0.00000
    239.00        0.00000
    240.00        0.00000
    241.00        0.00000
    242.00        0.00000
    243.00        0.00000
    244.00        0.00000
    245.00        0.00000
    246.00        0.00000
    247.00        0.00000
    248.00        0.00000
    249.00        0.00000
    250.00        0.00000
    251.00        0.00000
    252.00        0.00000
    253.00        0.00000
    254.00        0.00000
    255.00        0.00000
    256.00        0.00000
    257.00        0.00000
    258.00        0.00000
    259.00        0.00000
    260.00        0.00000
    261.00        0.00000
    262.00        0.00000
    263.00        0.00000
    264.00        0.00000
    265.00        0.00000
    266.00        0.00000
    267.00        0.00000
    268.00        0.00000
    269.00        0.00000
    270.00        0.00000
    271.00        0.00000
    272.00        0.00000
    273.00        0.00000
    274.00        0.00000
    275.00        0.00000
    276.00        0.00000
    277.00        0.00000
    278.00        0.00000
    279.00        0.00000
    280.00        0.00000
    281.00        0.00000
    282.00        0.00000
    283.00        0.00000
    284.00        0.00000
    285.00        0.00000
    286.00        0.00000
    287.00        0.00000
    288.00        0.00000
    289.00        0.00000
    290.00        0.00000
    291.00        0.00000
    292.00        0.00000
    293.00        0.00000
    294.00        0.00000
    295.00        0.00000
    296.00        0.00000
    297.00        0.00000
    298.00        0.00000
    299.00        0.00000
    300.00        0.00000
    301.00        0.00000
    302.00        0.00000
    303.00        0.00000
    304.00        0.00000
    305.00        0.00000
    306.00        0.00000
    307.00        0.00000
    308.00        0.00000
    309.00        0.00000
    310.00        0.00000
    311.00        0.00000
    312.00        0.00000
    313.00        0.00000
    314.00        0.00000
    315.00        0.00000
    316.00        0.00000
    317.00        0.00000
    318.00        0.00000
    319.00        0.00000
    320.00        0.00000
    321.00        0.00000
    322.00        0.00000
    323.00        0.00000
    324.00        0.00000
    325.00        0.00000
    326.00        0.00000
    327.00        0.00000
    328.00        0.00000
    329.00        0.00000
    330.00        0.00000
    331.00        0.00000
    332.00        0.00000
    333.00        0.00000
    334.00        0.00000
    335.00        0.00000
    336.00        0.00000
    337.00        0.00000
    338.00        0.00000
    339.00        0.00000
    340.00        0.00000
    341.00        0.00000
    342.00        0.00000
    343.00        0.00000
    344.00        0.00000
    345.00        0.00000
    346.00        0.00000
    347.00        0.00000
    348.00        0.00000
    349.00        0.00000
    350.00        0.00000
    351.00        0.00000
    352.00        0.00000
    353.00        0.00000
    354.00        0.00000
    355.00        0.00000
    356.00        0.00000
    357.00        0.00000
    358.00        0.00000
    359.00        0.00000
    360.00        0.00000
    361.00        0.00000
    362.00        0.00000
    363.00        0.00000
    364.00        0.00000
    365.00        0.00000
    366.00        0.00000
    367.00        0.00000
    368.00        0.00000
    369.00        0.00000
    370.00        0.00000
    371.00        0.00000
    372.00        0.00000
    373.00        0.00000
    374.00        0.00000
    375.00        0.00000
    376.00        0.00000
    377.00        0.00000
    378.00        0.00000
    379.00        0.00000
    380.00        0.00000
    381.00        0.00000
    382.00        0.00000
    383.00        0.00000
    384.00        0.00000
    385.00        0.00000
    386.00        0.00000
    387.00        0.00000
    388.00        0.00000
    389.00        0.00000
    390.00        0.00000
    391.00        0.00000
    392.00        0.00000
    393.00        0.00000
    394.00        0.00000
    395.00        0.00000
    396.00        0.00000
    397.00        0.00000
    398.00        0.00000
    399.00        0.00000
    400.00        0.00000
    401.00        0.00000
    402.00        0.00000
    403.00        0.00000
    404.00        0.00000
    405.00        0.00000
    406.00        0.00000
    407.00        0.00000
    408.00        0.00000
    409.00        0.00000
    410.00        0.00000
    411.00        0.00000
    412.00        0.00000
    413.00        0.00000
    414.00        0.00000
    415.00        0.00000
    416.00        0.00000
    417.00        0.00000
    418.00        0.00000
    419.00        0.00000
    420.00        0.00000
    421.00        0.00000
    422.00        0.00000
    423.00        0.00000
    424.00        0.00000
    425.00        0.00000
    426.00        0.00000
    427.00        0.00000
    428.00        0.00000
    429.00        0.00000
    430.00        0.00000
    431.00        0.00000
    432.00        0.00000
    433.00        0.00000
    434.00        0.00000
    435.00        0.00000
    436.00        0.00000
    437.00        0.00000
    438.00        0.00000
    439.00        0.00000
    440.00        0.00000
    441.00        0.00000
    442.00        0.00000
    443.00        0.00000
    444.00        0.00000
    445.00        0.00000
    446.00        0.00000
    447.00        0.00000
    448.00        0.00000
    449.00        0.00000
    450.00        0.00000
    451.00        0.00000
    452.00        0.00000
    453.00        0.00000
    454.00        0.00000
    455.00        0.00000
    456.00        0.00000
    457.00        0.00000
    458.00        0.00000
    459.00        0.00000
    460.00        0.00000
    461.00        0.00000
    462.00        0.00000
    463.00        0.00000
    464.00        0.00000
    465.00        0.00000
    466.00        0.00000
    467.00        0.00000
    468.00        0.00000
    469.00        0.00000
    470.00        0.00000
    471.00        0.00000
    472.00        0.00000
    473.00        0.00000
    474.00        0.00000
    475.00        0.00000
    476.00        0.00000
    477.00        0.00000
    478.00        0.00000
    479.00        0.00000
    480.00        0.00000
    481.00        0.00000
    482.00        0.00000
    483.00        0.00000
    484.00        0.00000
    485.00        0.00000
    486.00        0.00000
    487.00        0.00000
    488.00        0.00000
    489.00        0.00000
    490.00        0.00000
    491.00        0.00000
    492.00        0.00000
    493.00        0.00000
    494.00        0.00000
    495.00        0.00000
    496.00        0.00000
    497.00        0.00000
    498.00        0.00000
    499.00        0.00000
    500.00        0.00000
    501.00        0.00000
    502.00        0.00000
    503.00        0.00000
    504.00        0.00000
    505.00        0.00000
    506.00        0.00000
    507.00        0.00000
    508.00        0.00000
    509.00        0.00000
    510.00        0.00000
    511.00        0.00000
    512.00        0.00000
    513.00        0.00000
    514.00        0.00000
    515.00        0.00000
    516.00        0.00000
    517.00        0.00000
    518.00        0.00000
    519.00        0.00000
    520.00        0.00000
    521.00        0.00000
    522.00        0.00000
    523.00        0.00000
    524.00        0.00000
    525.00        0.00000
    526.00        0.00000
    527.00        0.00000
    528.00        0.00000
    529.00        0.00000
    530.00        0.00000
    531.00        0.00000
    532.00        0.00000
    533.00        0.00000
    534.00        0.00000
    535.00        0.00000
    536.00        0.00000
    537.00        0.00000
    538.00        0.00000
    539.00        0.00000
    540.00        0.00000
    541.00        0.00000
    542.00        0.00000
    543.00        0.00000
    544.00        0.00000
    545.00        0.00000
    546.00        0.00000
    547.00        0.00000
    548.00        0.00000
    549.00        0.00000
    550.00        0.00000
    551.00        0.00000
    552.00        0.00000
    553.00        0.00000
    554.00        0.00000
    555.00        0.00000
    556.00        0.00000
    557.00        0.00000
    558.00        0.00000
    559.00        0.00000
    560.00        0.00000
    561.00        0.00000
    562.00        0.00000
    563.00        0.00000
    564.00        0.00000
    565.00        0.00000
    566.00        0.00000
    567.00        0.00000
    568.00        0.00000
    569.00        0.00000
    570.00        0.00000
    571.00        0.00000
    572.00        0.00000
    573.00        0.00000
    574.00        0.00000
    575.00        0.00000
    576.00        0.00000
    577.00        0.00000
    578.00        0.00000
    579.00        0.00000
    580.00        0.00000
    581.00        0.00000
    582.00        0.00000
    583.00        0.00000
    584.00        0.00000
    585.00        0.00000
    586.00        0.00000
    587.00        0.00000
    588.00        0.00000
    589.00        0.00000
    590.00        0.00000
    591.00        0.00000
    592.00        0.00000
    593.00        0.00000
    594.00        0.00000
    595.00        0.00000
    596.00        0.00000
    597.00        0.00000
    598.00        0.00000
    599.00        0.00000
    600.00        0.00000
    601.00        0.00000
    602.00        0.00000
    603.00        0.00000
    604.00        0.00000
    605.00        0.00000
    606.00        0.00000
    607.00        0.00000
    608.00        0.00000
    609.00        0.00000
    610.00        0.00000
    611.00        0.00000
    612.00        0.00000
    613.00        0.00000
    614.00        0.00000
    615.00        0.00000
    616.00        0.00000
    617.00        0.00000
    618.00        0.00000
    619.00        0.00000
    620.00        0.00000
    621.00        0.00000
    622.00        0.00000
    623.00        0.00000
    624.00        0.00000
    625.00        0.00000
    626.00        0.00000
    627.00        0.00000
    628.00        0.00000
    629.00        0.00000
    630.00        0.00000
    631.00        0.00000
    632.00        0.00000
    633.00        0.00000
    634.00        0.00000
    635.00        0.00000
    636.00        0.00000
    637.00        0.00000
    638.00        0.00000
    639.00        0.00000
    640.00        0.00000
    641.00        0.00000
    642.00        0.00000
    643.00        0.00000
    644.00        0.00000
    645.00        0.00000
    646.00        0.00000
    647.00        0.00000
    648.00        0.00000
    649.00        0.00000
    650.00        0.00000
    651.00        0.00000
    652.00        0.00000
    653.00        0.00000
    654.00        0.00000
    655.00        0.00000
    656.00        0.00000
    657.00        0.00000
    658.00        0.00000
    659.00        0.00000
    660.00        0.00000
    661.00        0.00000
    662.00        0.00000
    663.00        0.00000
    664.00        0.00000
    665.00        0.00000
    666.00        0.00000
    667.00        0.00000
    668.00        0.00000
    669.00        0.00000
    670.00        0.00000
    671.00        0.00000
    672.00        0.00000
    673.00        0.00000
    674.00        0.00000
    675.00        0.00000
    676.00        0.00000
    677.00        0.00000
    678.00        0.00000
    679.00        0.00000
    680.00        0.00000
    681.00        0.00000
    682.00        0.00000
    683.00        0.00000
    684.00        0.00000
    685.00        0.00000
    686.00        0.00000
    687.00        0.00000
    688.00        0.00000
    689.00        0.00000
    690.00        0.00000
    691.00        0.00000
    692.00        0.00000
    693.00        0.00000
    694.00        0.00000
    695.00        0.00000
    696.00        0.00000
    697.00        0.00000
    698.00        0.00000
    699.00        0.00000
    700.00        0.00000
    701.00        0.00000
    702.00        0.00000
    703.00        0.00000
    704.00        0.00000
    705.00        0.00000
    706.00        0.00000
    707.00        0.00000
    708.00        0.00000
    709.00        0.00000
    710.00        0.00000
    711.00        0.00000
    712.00        0.00000
    713.00        0.00000
    714.00        0.00000
    715.00        0.00000
    716.00        0.00000
    717.00        0.00000
    718.00        0.00000
    719.00        0.00000
    720.00        0.00000
    721.00        0.00000
    722.00        0.00000
    723.00        0.00000
    724.00        0.00000
    725.00        0.00000
    726.00        0.00000
    727.00        0.00000
    728.00        0.00000
    729.00        0.00000
    730.00        0.00000
    731.00        0.00000
    732.00        0.00000
    733.00        0.00000
    734.00        0.00000
    735.00        0.00000
    736.00        0.00000
    737.00        0.00000
    738.00        0.00000
    739.00        0.00000
    740.00        0.00000
    741.00        0.00000
    742.00        0.00000
    743.00        0.00000
    744.00        0.00000
    745.00        0.00000
    746.00        0.00000
    747.00        0.00000
    748.00        0.00000
    749.00        0.00000
    750.00        0.00000
    751.00        0.00000
    752.00        0.00000
    753.00        0.00000
    754.00        0.00000
    755.00        0.00000
    756.00        0.00000
    757.00        0.00000
    758.00        0.00000
    759.00        0.00000
    760.00        0.00000
    761.00        0.00000
    762.00        0.00000
    763.00        0.00000
    764.00        0.00000
    765.00        0.00000
    766.00        0.00000
    767.00        0.00000
    768.00        0.00000
    769.00        0.00000
    770.00        0.00000
    771.00        0.00000
    772.00        0.00000
    773.00        0.00000
    774.00        0.00000
    775.00        0.00000
    776.00        0.00000
    777.00        0.00000
    778.00        0.00000
    779.00        0.00000
    780.00        0.00000
    781.00        0.00000
    782.00        0.00000
    783.00        0.00000
    784.00        0.00000
    785.00        0.00000
    786.00        0.00000
    787.00        0.00000
    788.00        0.00000
    789.00        0.00000
    790.00        0.00000
    791.00        0.00000
    792.00        0.00000
    793.00        0.00000
    794.00        0.00000
    795.00        0.00000
    796.00        0.00000
    797.00        0.00000
    798.00        0.00000
    799.00        0.00000
    800.00        0.00000
    801.00        0.00000
    802.00        0.00000
    803.00        0.00000
    804.00        0.00000
    805.00        0.00000
    806.00        0.00000
    807.00        0.00000
    808.00        0.00000
    809.00        0.00000
    810.00        0.00000
    811.00        0.00000
    812.00        0.00000
    813.00        0.00000
    814.00        0.00000
    815.00        0.00000
    816.00        0.00000
    817.00        0.00000
    818.00        0.00000
    819.00        0.00000
    820.00        0.00000
    821.00        0.00000
    822.00        0.00000
    823.00        0.00000
    824.00        0.00000
    825.00        0.00000
    826.00        0.00000
    827.00        0.00000
    828.00        0.00000
    829.00        0.00000
    830.00        0.00000
    831.00        0.00000
    832.00        0.00000
    833.00        0.00000
    834.00        0.00000
    835.00        0.00000
    836.00        0.00000
    837.00        0.00000
    838.00        0.00000
    839.00        0.00000
    840.00        0.00000
    841.00        0.00000
    842.00        0.00000
    843.00        0.00000
    844.00        0.00000
    845.00        0.00000
    846.00        0.00000
    847.00        0.00000
    848.00        0.00000
    849.00        0.00000
    850.00        0.00000
    851.00        0.00000
    852.00        0.00000
    853.00        0.00000
    854.00        0.00000
    855.00        0.00000
    856.00        0.00000
    857.00        0.00000
    858.00        0.00000
    859.00        0.00000
    860.00        0.00000
    861.00        0.00000
    862.00        0.00000
    863.00        0.00000
    864.00        0.00000
    865.00        0.00000
    866.00        0.00000
    867.00        0.00000
    868.00        0.00000
    869.00        0.00000
    870.00        0.00000
    871.00        0.00000
    872.00        0.00000
    873.00        0.00000
    874.00        0.00000
    875.00        0.00000
    876.00        0.00000
    877.00        0.00000
    878.00        0.00000
    879.00        0.00000
    880.00        0.00000
    881.00        0.00000
    882.00        0.00000
    883.00        0.00000
    884.00        0.00000
    885.00        0.00000
    886.00        0.00000
    887.00        0.00000
    888.00        0.00000
    889.00        0.00000
    890.00        0.00000
    891.00        0.00000
    892.00        0.00000
    893.00        0.00000
    894.00        0.00000
    895.00        0.00000
    896.00        0.00000
    897.00        0.00000
    898.00        0.00000
    899.00        0.00000
    900.00        0.00000
    901.00        0.00000
    902.00        0.00000
    903.00        0.00000
    904.00        0.00000
    905.00        0.00000
    906.00        0.00000
    907.00        0.00000
    908.00        0.00000
    909.00        0.00000
    910.00        0.00000
    911.00        0.00000
    912.00        0.00000
    913.00        0.00000
    914.00        0.00000
    915.00        0.00000
    916.00        0.00000
    917.00        0.00000
    918.00        0.00000
    919.00        0.00000
    920.00        0.00000
    921.00        0.00000
    922.00        0.00000
    923.00        0.00000
    924.00        0.00000
    925.00        0.00000
    926.00        0.00000
    927.00        0.00000
    928.00        0.00000
    929.00        0.00000
    930.00        0.00000
    931.00        0.00000
    932.00        0.00000
    933.00        0.00000
    934.00        0.00000
    935.00        0.00000
    936.00        0.00000
    937.00        0.00000
    938.00        0.00000
    939.00        0.00000
    940.00        0.00000
    941.00        0.00000
    942.00        0.00000
    943.00        0.00000
    944.00        0.00000
    945.00        0.00000
    946.00        0.00000
    947.00        0.00000
    948.00        0.00000
    949.00        0.00000
    950.00        0.00000
    951.00        0.00000
    952.00        0.00000
    953.00        0.00000
    954.00        0.00000
    955.00        0.00000
    956.00        0.00000
    957.00        0.00000
    958.00        0.00000
    959.00        0.00000
    960.00        0.00000
    961.00        0.00000
    962.00        0.00000
    963.00        0.00000
    964.00        0.00000
    965.00        0.00000
    966.00        0.00000
    967.00        0.00000
    968.00        0.00000
    969.00        0.00000
    970.00        0.00000
    971.00        0.00000
    972.00        0.00000
    973.00        0.00000
    974.00        0.00000
    975.00        0.00000
    976.00        0.00000
    977.00        0.00000
    978.00        0.00000
    979.00        0.00000
    980.00        0.00000
    981.00        0.00000
    982.00        0.00000
    983.00        0.00000
    984.00        0.00000
    985.00        0.00000
    986.00        0.00000
    987.00        0.00000
    988.00        0.00000
    989.00        0.00000
    990.00        0.00000
    991.00        0.00000
    992.00        0.00000
    993.00        0.00000
    994.00        0.00000
    995.00        0.00000
    996.00        0.00000
    997.00        0.00000
    998.00        0.00000
    999.00        0.00000
   1000.00        0.00000
   1001.00        0.00000
   1002.00        0.00000
   1003.00        0.00000
   1004.00        0.00000
   1005.00        0.00000
   1006.00        0.00000
   1007.00        0.00000
   1008.00        0.00000
   1009.00        0.00000
   1010.00        0.00000
   1011.00        0.00000
   1012.00        0.00000
   1013.00        0.00000
   1014.00        0.00000
   1015.00        0.00000
   1016.00        0.00000
   1017.00        0.00000
   1018.00        0.00000
   1019.00        0.00000
   1020.00        0.00000
   1021.00        0.00000
   1022.00        0.00000
   1023.00        0.00000
   1024.00        0.00000
   1025.00        0.00000
   1026.00        0.00000
   1027.00        0.00000
   1028.00        0.00000
   1029.00        0.00000
   1030.00        0.00000
   1031.00        0.00000
   1032.00        0.00000
   1033.00        0.00000
   1034.00        0.00000
   1035.00        0.00000
   1036.00        0.00000
   1037.00        0.00000
   1038.00        0.00000
   1039.00        0.00000
   1040.00        0.00000
   1041.00        0.00000
   1042.00        0.00000
   1043.00        0.00000
   1044.00        0.00000
   1045.00        0.00000
   1046.00        0.00000
   1047.00        0.00000
   1048.00        0.00000
   1049.00        0.00000
   1050.00        0.00000
   1051.00        0.00000
   1052.00        0.00000
   1053.00        0.00000
   1054.00        0.00000
   1055.00        0.00000
   1056.00        0.00000
   1057.00        0.00000
   1058.00        0.00000
   1059.00        0.00000
   1060.00        0.00000
   1061.00        0.00000
   1062.00        0.00000
   1063.00        0.00000
   1064.00        0.00000
   1065.00        0.00000
   1066.00        0.00000
   1067.00        0.00000
   1068.00        0.00000
   1069.00        0.00000
   1070.00        0.00000
   1071.00        0.00000
   1072.00        0.00000
   1073.00        0.00000
   1074.00        0.00000
   1075.00        0.00000
   1076.00        0.00000
   1077.00        0.00000
   1078.00        0.00000
   1079.00        0.00000
   1080.00        0.00000
   1081.00        0.00000
   1082.00        0.00000
   1083.00        0.00000
   1084.00        0.00000
   1085.00        0.00000
   1086.00        0.00000
   1087.00        0.00000
   1088.00        0.00000
   1089.00        0.00000
   1090.00        0.00000
   1091.00        0.00000
   1092.00        0.00000
   1093.00        0.00000
   1094.00        0.00000
   1095.00        0.00000
   1096.00        0.00000
   1097.00        0.00000
   1098.00        0.00000
   1099.00        0.00000
   1100.00        0.00000
   1101.00        0.00000
   1102.00        0.00000
   1103.00        0.00000
   1104.00        0.00000
   1105.00        0.00000
   1106.00        0.00000
   1107.00        0.00000
   1108.00        0.00000
   1109.00        0.00000
   1110.00        0.00000
   1111.00        0.00000
   1112.00        0.00000
   1113.00        0.00000
   1114.00        0.00000
   1115.00        0.00000
   1116.00        0.00000
   1117.00        0.00000
   1118.00        0.00000
   1119.00        0.00000
   1120.00        0.00000
   1121.00        0.00000
   1122.00        0.00000
   1123.00        0.00000
   1124.00        0.00000
   1125.00        0.00000
   1126.00        0.00000
   1127.00        0.00000
   1128.00        0.00000
   1129.00        0.00000
   1130.00        0.00000
   1131.00        0.00000
   1132.00        0.00000
   1133.00        0.00000
   1134.00        0.00000
   1135.00        0.00000
   1136.00        0.00000
   1137.00        0.00000
   1138.00        0.00000
   1139.00        0.00000
   1140.00        0.00000
   1141.00        0.00000
   1142.00        0.00000
   1143.00        0.00000
   1144.00        0.00000
   1145.00        0.00000
   1146.00        0.00000
   1147.00        0.00000
   1148.00        0.00000
   1149.00        0.00000
   1150.00        0.00000
   1151.00        0.00000
   1152.00        0.00000
   1153.00        0.00000
   1154.00        0.00000
   1155.00        0.00000
   1156.00        0.00000
   1157.00        0.00000
   1158.00        0.00000
   1159.00        0.00000
   1160.00        0.00000
   1161.00        0.00000
   1162.00        0.00000
   1163.00        0.00000
   1164.00        0.00000
   1165.00        0.00000
   1166.00        0.00000
   1167.00        0.00000
   1168.00        0.00000
   1169.00        0.00000
   1170.00        0.00000
   1171.00        0.00000
   1172.00        0.00000
   1173.00        0.00000
   1174.00        0.00000
   1175.00        0.00000
   1176.00        0.00000
   1177.00        0.00000
   1178.00        0.00000
   1179.00        0.00000
   1180.00        0.00000
   1181.00        0.00000
   1182.00        0.00000
   1183.00        0.00000
   1184.00        0.00000
   1185.00        0.00000
   1186.00        0.00000
   1187.00        0.00000
   1188.00        0.00000
   1189.00        0.00000
   1190.00        0.00000
   1191.00        0.00000
   1192.00        0.00000
   1193.00        0.00000
   1194.00        0.00000
   1195.00        0.00000
   1196.00        0.00000
   1197.00        0.00000
   1198.00        0.00000
   1199.00        0.00000
   1200.00        0.00000
   1201.00        0.00000
   1202.00        0.00000
   1203.00        0.00000
   1204.00        0.00000
   1205.00        0.00000
   1206.00        0.00000
   1207.00        0.00000
   1208.00        0.00000
   1209.00        0.00000
   1210.00        0.00000
   1211.00        0.00000
   1212.00        0.00000
   1213.00        0.00000
   1214.00        0.00000
   1215.00        0.00000
   1216.00        0.00000
   1217.00        0.00000
   1218.00        0.00000
   1219.00        0.00000
   1220.00        0.00000
   1221.00        0.00000
   1222.00        0.00000
   1223.00        0.00000
   1224.00        0.00000
   1225.00        0.00000
   1226.00        0.00000
   1227.00        0.00000
   1228.00        0.00000
   1229.00        0.00000
   1230.00        0.00000
   1231.00        0.00000
   1232.00        0.00000
   1233.00        0.00000
   1234.00        0.00000
   1235.00        0.00000
   1236.00        0.00000
   1237.00        0.00000
   1238.00        0.00000
   1239.00        0.00000
   1240.00        0.00000
   1241.00        0.00000
   1242.00        0.00000
   1243.00        0.00000
   1244.00        0.00000
   1245.00        0.00000
   1246.00        0.00000
   1247.00        0.00000
   1248.00        0.00000
   1249.00        0.00000
   1250.00        0.00000
   1251.00        0.00000
   1252.00        0.00000
   1253.00        0.00000
   1254.00        0.00000
   1255.00        0.00000
   1256.00        0.00000
   1257.00        0.00000
   1258.00        0.00000
   1259.00        0.00000
   1260.00        0.00000
   1261.00        0.00000
   1262.00        0.00000
   1263.00        0.00000
   1264.00        0.00000
   1265.00        0.00000
   1266.00        0.00000
   1267.00        0.00000
   1268.00        0.00000
   1269.00        0.00000
   1270.00        0.00000
   1271.00        0.00000
   1272.00        0.00000
   1273.00        0.00000
   1274.00        0.00000
   1275.00        0.00000
   1276.00        0.00000
   1277.00        0.00000
   1278.00        0.00000
   1279.00        0.00000
   1280.00        0.00000
   1281.00        0.00000
   1282.00        0.00000
   1283.00        0.00000
   1284.00        0.00000
   1285.00        0.00000
   1286.00        0.00000
   1287.00        0.00000
   1288.00        0.00000
   1289.00        0.00000
   1290.00        0.00000
   1291.00        0.00000
   1292.00        0.00000
   1293.00        0.00000
   1294.00        0.00000
   1295.00        0.00000
   1296.00        0.00000
   1297.00        0.00000
   1298.00        0.00000
   1299.00        0.00000
   1300.00        0.00000
   1301.00        0.00000
   1302.00        0.00000
   1303.00        0.00000
   1304.00        0.00000
   1305.00        0.00000
   1306.00        0.00000
   1307.00        0.00000
   1308.00        0.00000
   1309.00        0.00000
   1310.00        0.00000
   1311.00        0.00000
   1312.00        0.00000
   1313.00        0.00000
   1314.00        0.00000
   1315.00        0.00000
   1316.00        0.00000
   1317.00        0.00000
   1318.00        0.00000
   1319.00        0.00000
   1320.00        0.00000
   1321.00        0.00000
   1322.00        0.00000
   1323.00        0.00000
   1324.00        0.00000
   1325.00        0.00000
   1326.00        0.00000
   1327.00        0.00000
   1328.00        0.00000
   1329.00        0.00000
   1330.00        0.00000
   1331.00        0.00000
   1332.00        0.00000
   1333.00        0.00000
   1334.00        0.00000
   1335.00        0.00000
   1336.00        0.00000
   1337.00        0.00000
   1338.00        0.00000
   1339.00        0.00000
   1340.00        0.00000
   1341.00        0.00000
   1342.00        0.00000
   1343.00        0.00000
   1344.00        0.00000
   1345.00        0.00000
   1346.00        0.00000
   1347.00        0.00000
   1348.00        0.00000
   1349.00        0.00000
   1350.00        0.00000
   1351.00        0.00000
   1352.00        0.00000
   1353.00        0.00000
   1354.00        0.00000
   1355.00        0.00000
   1356.00        0.00000
   1357.00        0.00000
   1358.00        0.00000
   1359.00        0.00000
   1360.00        0.00000
   1361.00        0.00000
   1362.00        0.00000
   1363.00        0.00000
   1364.00        0.00000
   1365.00        0.00000
   1366.00        0.00000
   1367.00        0.00000
   1368.00        0.00000
   1369.00        0.00000
   1370.00        0.00000
   1371.00        0.00000
   1372.00        0.00000
   1373.00        0.00000
   1374.00        0.00000
   1375.00        0.00000
   1376.00        0.00000
   1377.00        0.00000
   1378.00        0.00000
   1379.00        0.00000
   1380.00        0.00000
   1381.00        0.00000
   1382.00        0.00000
   1383.00        0.00000
   1384.00        0.00000
   1385.00        0.00000
   1386.00        0.00000
   1387.00        0.00000
   1388.00        0.00000
   1389.00        0.00000
   1390.00        0.00000
   1391.00        0.00000
   1392.00        0.00000
   1393.00        0.00000
   1394.00        0.00000
   1395.00        0.00000
   1396.00        0.00000
   1397.00        0.00000
   1398.00        0.00000
   1399.00        0.00000
   1400.00        0.00000
   1401.00        0.00000
   1402.00        0.00000
   1403.00        0.00000
   1404.00        0.00000
   1405.00        0.00000
   1406.00        0.00000
   1407.00        0.00000
   1408.00        0.00000
   1409.00        0.00000
   1410.00        0.00000
   1411.00        0.00000
   1412.00        0.00000
   1413.00        0.00000
   1414.00        0.00000
   1415.00        0.00000
   1416.00        0.00000
   1417.00        0.00000
   1418.00        0.00000
   1419.00        0.00000
   1420.00        0.00000
   1421.00        0.00000
   1422.00        0.00000
   1423.00        0.00000
   1424.00        0.00000
   1425.00        0.00000
   1426.00        0.00000
   1427.00        0.00000
   1428.00        0.00000
   1429.00        0.00000
   1430.00        0.00000
   1431.00        0.00000
   1432.00        0.00000
   1433.00        0.00000
   1434.00        0.00000
   1435.00        0.00000
   1436.00        0.00000
   1437.00        0.00000
   1438.00        0.00000
   1439.00        0.00000
   1440.00        0.00000
   1441.00        0.00000
   1442.00        0.00000
   1443.00        0.00000
   1444.00        0.00000
   1445.00        0.00000
   1446.00        0.00000
   1447.00        0.00000
   1448.00        0.00000
   1449.00        0.00000
   1450.00        0.00000
   1451.00        0.00000
   1452.00        0.00000
   1453.00        0.00000
   1454.00        0.00000
   1455.00        0.00000
   1456.00        0.00000
   1457.00        0.00000
   1458.00        0.00000
   1459.00        0.00000
   1460.00        0.00000
   1461.00        0.00000
   1462.00        0.00000
   1463.00        0.00000
   1464.00        0.00000
   1465.00        0.00000
   1466.00        0.00000
   1467.00        0.00000
   1468.00        0.00000
   1469.00        0.00000
   1470.00        0.00000
   1471.00        0.00000
   1472.00        0.00000
   1473.00        0.00000
   1474.00        0.00000
   1475.00        0.00000
   1476.00        0.00000
   1477.00        0.00000
   1478.00        0.00000
   1479.00        0.00000
   1480.00        0.00000
   1481.00        0.00000
   1482.00        0.00000
   1483.00        0.00000
   1484.00        0.00000
   1485.00        0.00000
   1486.00        0.00000
   1487.00        0.00000
   1488.00        0.00000
   1489.00        0.00000
   1490.00        0.00000
   1491.00        0.00000
   1492.00        0.00000
   1493.00        0.00000
   1494.00        0.00000
   1495.00        0.00000
   1496.00        0.00000
   1497.00        0.00000
   1498.00        0.00000
   1499.00        0.00000
   1500.00        0.00000
   1501.00        0.00000
   1502.00        0.00000
   1503.00        0.00000
   1504.00        0.00000
   1505.00        0.00000
   1506.00        0.00000
   1507.00        0.00000
   1508.00        0.00000
   1509.00        0.00000
   1510.00        0.00000
   1511.00        0.00000
   1512.00        0.00000
   1513.00        0.00000
   1514.00        0.00000
   1515.00        0.00000
   1516.00        0.00000
   1517.00        0.00000
   1518.00        0.00000
   1519.00        0.00000
   1520.00        0.00000
   1521.00        0.00000
   1522.00        0.00000
   1523.00        0.00000
   1524.00        0.00000
   1525.00        0.00001
   1526.00        0.00003
   1527.00        0.00005
   1528.00        0.00009
   1529.00        0.00012
   1530.00        0.00017
   1531.00        0.00022
   1532.00        0.00027
   1533.00        0.00033
   1534.00        0.00040
   1535.00        0.00049
   1536.00        0.00063
   1537.00        0.00083
   1538.00        0.00114
   1539.00        0.00160
   1540.00        0.00229
   1541.00        0.00329
   1542.00        0.00473
   1543.00        0.00676
   1544.00        0.00958
   1545.00        0.01345
   1546.00        0.01867
   1547.00        0.02556
   1548.00        0.03459
   1549.00        0.04616
   1550.00        0.06065
   1551.00        0.07849
   1552.00        0.09981
   1553.00        0.12479
   1554.00        0.15310
   1555.00        0.18435
   1556.00        0.21766
   1557.00        0.25194
   1558.00        0.28593
   1559.00        0.31825
   1560.00        0.34778
   1561.00        0.37346
   1562.00        0.39496
   1563.00        0.41213
   1564.00        0.42567
   1565.00        0.43643
   1566.00        0.44558
   1567.00        0.45433
   1568.00        0.46373
   1569.00        0.47456
   1570.00        0.48731
   1571.00        0.50204
   1572.00        0.51852
   1573.00        0.53623
   1574.00        0.55451
   1575.00        0.57263
   1576.00        0.58996
   1577.00        0.60611
   1578.00        0.62088
   1579.00        0.63456
   1580.00        0.64778
   1581.00        0.66152
   1582.00        0.67713
   1583.00        0.69606
   1584.00        0.71961
   1585.00        0.74854
   1586.00        0.78310
   1587.00        0.82287
   1588.00        0.86674
   1589.00        0.91314
   1590.00        0.96034
   1591.00        1.00666
   1592.00        1.05049
   1593.00        1.09119
   1594.00        1.12826
   1595.00        1.16156
   1596.00        1.19131
   1597.00        1.21807
   1598.00        1.24265
   1599.00        1.26576
   1600.00        1.28815
   1601.00        1.31023
   1602.00        1.33213
   1603.00        1.35360
   1604.00        1.37415
   1605.00        1.39316
   1606.00        1.41021
   1607.00        1.42514
   1608.00        1.43835
   1609.00        1.45068
   1610.00        1.46335
   1611.00        1.47780
   1612.00        1.49529
   1613.00        1.51664
   1614.00        1.54215
   1615.00        1.57127
   1616.00        1.60311
   1617.00        1.63620
   1618.00        1.66901
   1619.00        1.70013
   1620.00        1.72857
   1621.00        1.75376
   1622.00        1.77562
   1623.00        1.79430
   1624.00        1.80993
   1625.00        1.82264
   1626.00        1.83210
   1627.00        1.83793
   1628.00        1.83940
   1629.00        1.83599
   1630.00        1.82758
   1631.00        1.81422
   1632.00        1.79685
   1633.00        1.77664
   1634.00        1.75523
   1635.00        1.73414
   1636.00        1.71469
   1637.00        1.69780
   1638.00        1.68378
   1639.00        1.67236
   1640.00        1.66294
   1641.00        1.65460
   1642.00        1.64647
   1643.00        1.63781
   1644.00        1.62820
   1645.00        1.61758
   1646.00        1.60617
   1647.00        1.59438
   1648.00        1.58264
   1649.00        1.57128
   1650.00        1.56041
   1651.00        1.54989
   1652.00        1.53945
   1653.00        1.52874
   1654.00        1.51745
   1655.00        1.50546
   1656.00        1.49289
   1657.00        1.48010
   1658.00        1.46757
   1659.00        1.45591
   1660.00        1.44553
   1661.00        1.43677
   1662.00        1.42967
   1663.00        1.42402
   1664.00        1.41938
   1665.00        1.41517
   1666.00        1.41073
   1667.00        1.40555
   1668.00        1.39935
   1669.00        1.39208
   1670.00        1.38398
   1671.00        1.37536
   1672.00        1.36665
   1673.00        1.35823
   1674.00        1.35045
   1675.00        1.34347
   1676.00        1.33742
   1677.00        1.33221
   1678.00        1.32780
   1679.00        1.32408
   1680.00        1.32109
   1681.00        1.31889
   1682.00        1.31766
   1683.00        1.31760
   1684.00        1.31891
   1685.00        1.32171
   1686.00        1.32603
   1687.00        1.33182
   1688.00        1.33888
   1689.00        1.34702
   1690.00        1.35593
   1691.00        1.36540
   1692.00        1.37525
   1693.00        1.38548
   1694.00        1.39616
   1695.00        1.40747
   1696.00        1.41964
   1697.00        1.43284
   1698.00        1.44726
   1699.00        1.46289
   1700.00        1.47977
   1701.00        1.49772
   1702.00        1.51656
   1703.00        1.53596
   1704.00        1.55549
   1705.00        1.57457
   1706.00        1.59253
   1707.00        1.60866
   1708.00        1.62220
   1709.00        1.63259
   1710.00        1.63930
   1711.00        1.64222
   1712.00        1.64131
   1713.00        1.63684
   1714.00        1.62924
   1715.00        1.61884
   1716.00        1.60603
   1717.00        1.59101
   1718.00        1.57392
   1719.00        1.55481
   1720.00        1.53365
   1721.00        1.51049
   1722.00        1.48550
   1723.00        1.45899
   1724.00        1.43128
   1725.00        1.40284
   1726.00        1.37418
   1727.00        1.34572
   1728.00        1.31787
   1729.00        1.29093
   1730.00        1.26509
   1731.00        1.24030
   1732.00        1.21634
   1733.00        1.19278
   1734.00        1.16909
   1735.00        1.14497
   1736.00        1.12047
   1737.00        1.09531
   1738.00        1.06938
   1739.00        1.04355
   1740.00        1.01934
   1741.00        0.99839
   1742.00        0.98229
   1743.00        0.97170
   1744.00        0.96691
   1745.00        0.96718
   1746.00        0.97082
   1747.00        0.97547
   1748.00        0.97996
   1749.00        0.98358
   1750.00        0.98615
   1751.00        0.98771
   1752.00        0.98854
   1753.00        0.98887
   1754.00        0.98884
   1755.00        0.98841
   1756.00        0.98735
   1757.00        0.98533
   1758.00        0.98188
   1759.00        0.97663
   1760.00        0.96923
   1761.00        0.95954
   1762.00        0.94765
   1763.00        0.93391
   1764.00        0.91884
   1765.00        0.90316
   1766.00        0.88762
   1767.00        0.87291
   1768.00        0.85959
   1769.00        0.84793
   1770.00        0.83796
   1771.00        0.82950
   1772.00        0.82225
   1773.00        0.81592
   1774.00        0.81031
   1775.00        0.80540
   1776.00        0.80131
   1777.00        0.79821
   1778.00        0.79626
   1779.00        0.79553
   1780.00        0.79595
   1781.00        0.79725
   1782.00        0.79910
   1783.00        0.80103
   1784.00        0.80259
   1785.00        0.80339
   1786.00        0.80310
   1787.00        0.80160
   1788.00        0.79884
   1789.00        0.79488
   1790.00        0.78991
   1791.00        0.78416
   1792.00        0.77789
   1793.00        0.77132
   1794.00        0.76463
   1795.00        0.75796
   1796.00        0.75138
   1797.00        0.74491
   1798.00        0.73855
   1799.00        0.73231
   1800.00        0.72620
   1801.00        0.72027
   1802.00        0.71457
   1803.00        0.70914
   1804.00        0.70404
   1805.00        0.69926
   1806.00        0.69478
   1807.00        0.69052
   1808.00        0.68640
   1809.00        0.68232
   1810.00        0.67823
   1811.00        0.67410
   1812.00        0.66997
   1813.00        0.66592
   1814.00        0.66206
   1815.00        0.65855
   1816.00        0.65545
   1817.00        0.65282
   1818.00        0.65065
   1819.00        0.64881
   1820.00        0.64717
   1821.00        0.64554
   1822.00        0.64372
   1823.00        0.64160
   1824.00        0.63911
   1825.00        0.63634
   1826.00        0.63348
   1827.00        0.63088
   1828.00        0.62897
   1829.00        0.62822
   1830.00        0.62905
   1831.00        0.63195
   1832.00        0.63734
   1833.00        0.64574
   1834.00        0.65714
   1835.00        0.67148
   1836.00        0.68821
   1837.00        0.70664
   1838.00        0.72572
   1839.00        0.74433
   1840.00        0.76128
   1841.00        0.77547
   1842.00        0.78599
   1843.00        0.79213
   1844.00        0.79353
   1845.00        0.79017
   1846.00        0.78207
   1847.00        0.76970
   1848.00        0.75364
   1849.00        0.73438
   1850.00        0.71249
   1851.00        0.68863
   1852.00        0.66362
   1853.00        0.63811
   1854.00        0.61271
   1855.00        0.58785
   1856.00        0.56380
   1857.00        0.54073
   1858.00        0.51869
   1859.00        0.49752
   1860.00        0.47713
   1861.00        0.45745
   1862.00        0.43824
   1863.00        0.41936
   1864.00        0.40092
   1865.00        0.38347
   1866.00        0.36769
   1867.00        0.35450
   1868.00        0.34476
   1869.00        0.33895
   1870.00        0.33689
   1871.00        0.33762
   1872.00        0.33944
   1873.00        0.34043
   1874.00        0.33887
   1875.00        0.33354
   1876.00        0.32421
   1877.00        0.31133
   1878.00        0.29609
   1879.00        0.27993
   1880.00        0.26426
   1881.00        0.25031
   1882.00        0.23874
   1883.00        0.22987
   1884.00        0.22342
   1885.00        0.21907
   1886.00        0.21633
   1887.00        0.21487
   1888.00        0.21482
   1889.00        0.21672
   1890.00        0.22165
   1891.00        0.23110
   1892.00        0.24694
   1893.00        0.27063
   1894.00        0.30384
   1895.00        0.34676
   1896.00        0.39859
   1897.00        0.45712
   1898.00        0.51915
   1899.00        0.58066
   1900.00        0.63760
   1901.00        0.68621
   1902.00        0.72400
   1903.00        0.74989
   1904.00        0.76391
   1905.00        0.76741
   1906.00        0.76264
   1907.00        0.75228
   1908.00        0.73903
   1909.00        0.72522
   1910.00        0.71265
   1911.00        0.70237
   1912.00        0.69489
   1913.00        0.69017
   1914.00        0.68782
   1915.00        0.68736
   1916.00        0.68835
   1917.00        0.69063
   1918.00        0.69421
   1919.00        0.69954
   1920.00        0.70718
   1921.00        0.71802
   1922.00        0.73272
   1923.00        0.75210
   1924.00        0.77642
   1925.00        0.80547
   1926.00        0.83877
   1927.00        0.87495
   1928.00        0.91234
   1929.00        0.94874
   1930.00        0.98182
   1931.00        1.00929
   1932.00        1.02931
   1933.00        1.04095
   1934.00        1.04415
   1935.00        1.03984
   1936.00        1.02950
   1937.00        1.01494
   1938.00        0.99848
   1939.00        0.98222
   1940.00        0.96780
   1941.00        0.95591
   1942.00        0.94667
   1943.00        0.93975
   1944.00        0.93415
   1945.00        0.92860
   1946.00        0.92213
   1947.00        0.91426
   1948.00        0.90513
   1949.00        0.89540
   1950.00        0.88613
   1951.00        0.87844
   1952.00        0.87330
   1953.00        0.87133
   1954.00        0.87271
   1955.00        0.87705
   1956.00        0.88367
   1957.00        0.89146
   1958.00        0.89922
   1959.00        0.90581
   1960.00        0.91038
   1961.00        0.91233
   1962.00        0.91156
   1963.00        0.90836
   1964.00        0.90333
   1965.00        0.89717
   1966.00        0.89076
   1967.00        0.88478
   1968.00        0.87977
   1969.00        0.87602
   1970.00        0.87352
   1971.00        0.87213
   1972.00        0.87157
   1973.00        0.87158
   1974.00        0.87196
   1975.00        0.87261
   1976.00        0.87352
   1977.00        0.87470
   1978.00        0.87617
   1979.00        0.87783
   1980.00        0.87954
   1981.00        0.88107
   1982.00        0.88214
   1983.00        0.88255
   1984.00        0.88211
   1985.00        0.88083
   1986.00        0.87883
   1987.00        0.87629
   1988.00        0.87349
   1989.00        0.87072
   1990.00        0.86823
   1991.00        0.86622
   1992.00        0.86477
   1993.00        0.86386
   1994.00        0.86341
   1995.00        0.86325
   1996.00        0.86318
   1997.00        0.86307
   1998.00        0.86282
   1999.00        0.86245
   2000.00        0.86207
   2001.00        0.86183
   2002.00        0.86190
   2003.00        0.86243
   2004.00        0.86345
   2005.00        0.86488
   2006.00        0.86649
   2007.00        0.86794
   2008.00        0.86879
   2009.00        0.86852
   2010.00        0.86664
   2011.00        0.86269
   2012.00        0.85634
   2013.00        0.84744
   2014.00        0.83593
   2015.00        0.82208
   2016.00        0.80612
   2017.00        0.78859
   2018.00        0.76997
   2019.00        0.75079
   2020.00        0.73151
   2021.00        0.71255
   2022.00        0.69420
   2023.00        0.67668
   2024.00        0.66010
   2025.00        0.64448
   2026.00        0.62978
   2027.00        0.61593
   2028.00        0.60284
   2029.00        0.59043
   2030.00        0.57853
   2031.00        0.56694
   2032.00        0.55541
   2033.00        0.54373
   2034.00        0.53163
   2035.00        0.51884
   2036.00        0.50530
   2037.00        0.49095
   2038.00        0.47586
   2039.00        0.46010
   2040.00        0.44380
   2041.00        0.42708
   2042.00        0.40991
   2043.00        0.39224
   2044.00        0.37401
   2045.00        0.35524
   2046.00        0.33600
   2047.00        0.31646
   2048.00        0.29678
   2049.00        0.27719
   2050.00        0.25788
   2051.00        0.23900
   2052.00        0.22067
   2053.00        0.20296
   2054.00        0.18596
   2055.00        0.16983
   2056.00        0.15474
   2057.00        0.14091
   2058.00        0.12861
   2059.00        0.11799
   2060.00        0.10927
   2061.00        0.10241
   2062.00        0.09730
   2063.00        0.09364
   2064.00        0.09102
   2065.00        0.08900
   2066.00        0.08709
   2067.00        0.08485
   2068.00        0.08196
   2069.00        0.07822
   2070.00        0.07357
   2071.00        0.06807
   2072.00        0.06191
   2073.00        0.05531
   2074.00        0.04856
   2075.00        0.04193
   2076.00        0.03558
   2077.00        0.02966
   2078.00        0.02416
   2079.00        0.01914
   2080.00        0.01441
   2081.00        0.00974
   2082.00        0.00506
   2083.00        0.00039
   2084.00       -0.00411
   2085.00       -0.00819
   2086.00       -0.01157
   2087.00       -0.01396
   2088.00       -0.01516
   2089.00       -0.01510
   2090.00       -0.01389
   2091.00       -0.01172
   2092.00       -0.00889
   2093.00       -0.00581
   2094.00       -0.00277
   2095.00        0.00007
   2096.00        0.00266
   2097.00        0.00501
   2098.00        0.00721
   2099.00        0.00927
   2100.00        0.01115
   2101.00        0.01270
   2102.00        0.01377
   2103.00        0.01423
   2104.00        0.01401
   2105.00        0.01311
   2106.00        0.01161
   2107.00        0.00960
   2108.00        0.00718
   2109.00        0.00436
   2110.00        0.00103
   2111.00       -0.00303
   2112.00       -0.00808
   2113.00       -0.01437
   2114.00       -0.02198
   2115.00       -0.03090
   2116.00       -0.04078
   2117.00       -0.05121
   2118.00       -0.06166
   2119.00       -0.07163
   2120.00       -0.08080
   2121.00       -0.08894
   2122.00       -0.09612
   2123.00       -0.10246
   2124.00       -0.10828
   2125.00       -0.11387
   2126.00       -0.11949
   2127.00       -0.12535
   2128.00       -0.13150
   2129.00       -0.13798
   2130.00       -0.14472
   2131.00       -0.15163
   2132.00       -0.15861
   2133.00       -0.16558
   2134.00       -0.17253
   2135.00       -0.17951
   2136.00       -0.18666
   2137.00       -0.19424
   2138.00       -0.20253
   2139.00       -0.21185
   2140.00       -0.22245
   2141.00       -0.23444
   2142.00       -0.24778
   2143.00       -0.26232
   2144.00       -0.27769
   2145.00       -0.29347
   2146.00       -0.30921
   2147.00       -0.32447
   2148.00       -0.33890
   2149.00       -0.35222
   2150.00       -0.36439
   2151.00       -0.37544
   2152.00       -0.38554
   2153.00       -0.39492
   2154.00       -0.40380
   2155.00       -0.41240
   2156.00       -0.42085
   2157.00       -0.42923
   2158.00       -0.43758
   2159.00       -0.44582
   2160.00       -0.45385
   2161.00       -0.46151
   2162.00       -0.46863
   2163.00       -0.47542
   2164.00       -0.48226
   2165.00       -0.48895
   2166.00       -0.49518
   2167.00       -0.50064
   2168.00       -0.50511
   2169.00       -0.50843
   2170.00       -0.51065
   2171.00       -0.51187
   2172.00       -0.51237
   2173.00       -0.51241
   2174.00       -0.51231
   2175.00       -0.51232
   2176.00       -0.51262
   2177.00       -0.51551
   2178.00       -0.51995
   2179.00       -0.52405
   2180.00       -0.52734
   2181.00       -0.52957
   2182.00       -0.53049
   2183.00       -0.53000
   2184.00       -0.52797
   2185.00       -0.52433
   2186.00       -0.51898
   2187.00       -0.51198
   2188.00       -0.50342
   2189.00       -0.49365
   2190.00       -0.48295
   2191.00       -0.47164
   2192.00       -0.46028
   2193.00       -0.44952
   2194.00       -0.43998
   2195.00       -0.43188
   2196.00       -0.42535
   2197.00       -0.42001
   2198.00       -0.41538
   2199.00       -0.41079
   2200.00       -0.40561
   2201.00       -0.39941
   2202.00       -0.39187
   2203.00       -0.38303
   2204.00       -0.37306
   2205.00       -0.36229
   2206.00       -0.35114
   2207.00       -0.33998
   2208.00       -0.32913
   2209.00       -0.31877
   2210.00       -0.30892
   2211.00       -0.29945
   2212.00       -0.29010
   2213.00       -0.28063
   2214.00       -0.27078
   2215.00       -0.26029
   2216.00       -0.24897
   2217.00       -0.23671
   2218.00       -0.22352
   2219.00       -0.20942
   2220.00       -0.19463
   2221.00       -0.17952
   2222.00       -0.16444
   2223.00       -0.14982
   2224.00       -0.13616
   2225.00       -0.12384
   2226.00       -0.11327
   2227.00       -0.10469
   2228.00       -0.09829
   2229.00       -0.09405
   2230.00       -0.09190
   2231.00       -0.09152
   2232.00       -0.09260
   2233.00       -0.09468
   2234.00       -0.09731
   2235.00       -0.10007
   2236.00       -0.10265
   2237.00       -0.10482
   2238.00       -0.10651
   2239.00       -0.10776
   2240.00       -0.10871
   2241.00       -0.10953
   2242.00       -0.11039
   2243.00       -0.11143
   2244.00       -0.11268
   2245.00       -0.11410
   2246.00       -0.11553
   2247.00       -0.11673
   2248.00       -0.11745
   2249.00       -0.11738
   2250.00       -0.11631
   2251.00       -0.11406
   2252.00       -0.11058
   2253.00       -0.10585
   2254.00       -0.09999
   2255.00       -0.09318
   2256.00       -0.08576
   2257.00       -0.07807
   2258.00       -0.07050
   2259.00       -0.06346
   2260.00       -0.05723
   2261.00       -0.05214
   2262.00       -0.04826
   2263.00       -0.04571
   2264.00       -0.04437
   2265.00       -0.04415
   2266.00       -0.04475
   2267.00       -0.04590
   2268.00       -0.04725
   2269.00       -0.04848
   2270.00       -0.04930
   2271.00       -0.04946
   2272.00       -0.04880
   2273.00       -0.04719
   2274.00       -0.04462
   2275.00       -0.04104
   2276.00       -0.03654
   2277.00       -0.03119
   2278.00       -0.02516
   2279.00       -0.01862
   2280.00       -0.01183
   2281.00       -0.00505
   2282.00        0.00138
   2283.00        0.00715
   2284.00        0.01192
   2285.00        0.01543
   2286.00        0.01745
   2287.00        0.01791
   2288.00        0.01676
   2289.00        0.01412
   2290.00        0.01021
   2291.00        0.00526
   2292.00       -0.00045
   2293.00       -0.00666
   2294.00       -0.01319
   2295.00       -0.01990
   2296.00       -0.02674
   2297.00       -0.03369
   2298.00       -0.04073
   2299.00       -0.04782
   2300.00       -0.05483
   2301.00       -0.06157
   2302.00       -0.06778
   2303.00       -0.07315
   2304.00       -0.07737
   2305.00       -0.08016
   2306.00       -0.08142
   2307.00       -0.08102
   2308.00       -0.07907
   2309.00       -0.07576
   2310.00       -0.07134
   2311.00       -0.06614
   2312.00       -0.06057
   2313.00       -0.05510
   2314.00       -0.05015
   2315.00       -0.04612
   2316.00       -0.04328
   2317.00       -0.04188
   2318.00       -0.04198
   2319.00       -0.04358
   2320.00       -0.04660
   2321.00       -0.05094
   2322.00       -0.05646
   2323.00       -0.06305
   2324.00       -0.07066
   2325.00       -0.07928
   2326.00       -0.08892
   2327.00       -0.09964
   2328.00       -0.11140
   2329.00       -0.12427
   2330.00       -0.13815
   2331.00       -0.15290
   2332.00       -0.16837
   2333.00       -0.18429
   2334.00       -0.20032
   2335.00       -0.21610
   2336.00       -0.23125
   2337.00       -0.24534
   2338.00       -0.25802
   2339.00       -0.26906
   2340.00       -0.27809
   2341.00       -0.28508
   2342.00       -0.28997
   2343.00       -0.29291
   2344.00       -0.29405
   2345.00       -0.29370
   2346.00       -0.29224
   2347.00       -0.29003
   2348.00       -0.28744
   2349.00       -0.28481
   2350.00       -0.28244
   2351.00       -0.28052
   2352.00       -0.27918
   2353.00       -0.27843
   2354.00       -0.27829
   2355.00       -0.27865
   2356.00       -0.27944
   2357.00       -0.28059
   2358.00       -0.28205
   2359.00       -0.28385
   2360.00       -0.28603
   2361.00       -0.28872
   2362.00       -0.29201
   2363.00       -0.29604
   2364.00       -0.30088
   2365.00       -0.30656
   2366.00       -0.31305
   2367.00       -0.32028
   2368.00       -0.32811
   2369.00       -0.33640
   2370.00       -0.34495
   2371.00       -0.35363
   2372.00       -0.36228
   2373.00       -0.37076
   2374.00       -0.37897
   2375.00       -0.38683
   2376.00       -0.39423
   2377.00       -0.40109
   2378.00       -0.40739
   2379.00       -0.41307
   2380.00       -0.41819
   2381.00       -0.42282
   2382.00       -0.42707
   2383.00       -0.43109
   2384.00       -0.43506
   2385.00       -0.43916
   2386.00       -0.44359
   2387.00       -0.44851
   2388.00       -0.45405
   2389.00       -0.46032
   2390.00       -0.46738
   2391.00       -0.47486
   2392.00       -0.48306
   2393.00       -0.49211
   2394.00       -0.50212
   2395.00       -0.51313
   2396.00       -0.52502
   2397.00       -0.53740
   2398.00       -0.54973
   2399.00       -0.56128
   2400.00       -0.57136
   2401.00       -0.57951
   2402.00       -0.58540
   2403.00       -0.58912
   2404.00       -0.59092
   2405.00       -0.59133
   2406.00       -0.59091
   2407.00       -0.59029
   2408.00       -0.59000
   2409.00       -0.59046
   2410.00       -0.59193
   2411.00       -0.59445
   2412.00       -0.59797
   2413.00       -0.60224
   2414.00       -0.60702
   2415.00       -0.61203
   2416.00       -0.61700
   2417.00       -0.62180
   2418.00       -0.62640
   2419.00       -0.63088
   2420.00       -0.63542
   2421.00       -0.64030
   2422.00       -0.64581
   2423.00       -0.65223
   2424.00       -0.65979
   2425.00       -0.66846
   2426.00       -0.67819
   2427.00       -0.68860
   2428.00       -0.69919
   2429.00       -0.70933
   2430.00       -0.71843
   2431.00       -0.72488
   2432.00       -0.72846
   2433.00       -0.73040
   2434.00       -0.73112
   2435.00       -0.73102
   2436.00       -0.73059
   2437.00       -0.73026
   2438.00       -0.73036
   2439.00       -0.73107
   2440.00       -0.73249
   2441.00       -0.73458
   2442.00       -0.73727
   2443.00       -0.74039
   2444.00       -0.74375
   2445.00       -0.74713
   2446.00       -0.75031
   2447.00       -0.75303
   2448.00       -0.75513
   2449.00       -0.75646
   2450.00       -0.75693
   2451.00       -0.75658
   2452.00       -0.75541
   2453.00       -0.75356
   2454.00       -0.75115
   2455.00       -0.74831
   2456.00       -0.74515
   2457.00       -0.74179
   2458.00       -0.73834
   2459.00       -0.73490
   2460.00       -0.73162
   2461.00       -0.72864
   2462.00       -0.72614
   2463.00       -0.72424
   2464.00       -0.72300
   2465.00       -0.72239
   2466.00       -0.72221
   2467.00       -0.72214
   2468.00       -0.72171
   2469.00       -0.72040
   2470.00       -0.71777
   2471.00       -0.71342
   2472.00       -0.70731
   2473.00       -0.69961
   2474.00       -0.69087
   2475.00       -0.68182
   2476.00       -0.67330
   2477.00       -0.66613
   2478.00       -0.66089
   2479.00       -0.65786
   2480.00       -0.65689
   2481.00       -0.65758
   2482.00       -0.65915
   2483.00       -0.66073
   2484.00       -0.66139
   2485.00       -0.66035
   2486.00       -0.65699
   2487.00       -0.65101
   2488.00       -0.64242
   2489.00       -0.63142
   2490.00       -0.61852
   2491.00       -0.60443
   2492.00       -0.58990
   2493.00       -0.57575
   2494.00       -0.56265
   2495.00       -0.55103
   2496.00       -0.54111
   2497.00       -0.53274
   2498.00       -0.52562
   2499.00       -0.51923
   2500.00       -0.51308
   2501.00       -0.50668
   2502.00       -0.49976
   2503.00       -0.49224
   2504.00       -0.48417
   2505.00       -0.47583
   2506.00       -0.46760
   2507.00       -0.45984
   2508.00       -0.45293
   2509.00       -0.44734
   2510.00       -0.44335
   2511.00       -0.44099
   2512.00       -0.44015
   2513.00       -0.44055
   2514.00       -0.44190
   2515.00       -0.44380
   2516.00       -0.44585
   2517.00       -0.44766
   2518.00       -0.44893
   2519.00       -0.44941
   2520.00       -0.44902
   2521.00       -0.44781
   2522.00       -0.44586
   2523.00       -0.44337
   2524.00       -0.44048
   2525.00       -0.43730
   2526.00       -0.43386
   2527.00       -0.43009
   2528.00       -0.42592
   2529.00       -0.42127
   2530.00       -0.41618
   2531.00       -0.41080
   2532.00       -0.40545
   2533.00       -0.40060
   2534.00       -0.39679
   2535.00       -0.39458
   2536.00       -0.39443
   2537.00       -0.39659
   2538.00       -0.40113
   2539.00       -0.40771
   2540.00       -0.41599
   2541.00       -0.42527
   2542.00       -0.43487
   2543.00       -0.44411
   2544.00       -0.45242
   2545.00       -0.45943
   2546.00       -0.46499
   2547.00       -0.46916
   2548.00       -0.47236
   2549.00       -0.47597
   2550.00       -0.48000
   2551.00       -0.48387
   2552.00       -0.48790
   2553.00       -0.49246
   2554.00       -0.49778
   2555.00       -0.50374
   2556.00       -0.50983
   2557.00       -0.51516
   2558.00       -0.51881
   2559.00       -0.51979
   2560.00       -0.51768
   2561.00       -0.51233
   2562.00       -0.50424
   2563.00       -0.49422
   2564.00       -0.48348
   2565.00       -0.47335
   2566.00       -0.46501
   2567.00       -0.45951
   2568.00       -0.45752
   2569.00       -0.45915
   2570.00       -0.46406
   2571.00       -0.47124
   2572.00       -0.47984
   2573.00       -0.48867
   2574.00       -0.49646
   2575.00       -0.50224
   2576.00       -0.50536
   2577.00       -0.50560
   2578.00       -0.50321
   2579.00       -0.49884
   2580.00       -0.49342
   2581.00       -0.48795
   2582.00       -0.48330
   2583.00       -0.48016
   2584.00       -0.47882
   2585.00       -0.47927
   2586.00       -0.48109
   2587.00       -0.48367
   2588.00       -0.48711
   2589.00       -0.48960
   2590.00       -0.49036
   2591.00       -0.48895
   2592.00       -0.48531
   2593.00       -0.47972
   2594.00       -0.47269
   2595.00       -0.46501
   2596.00       -0.45755
   2597.00       -0.45121
   2598.00       -0.44663
   2599.00       -0.44415
   2600.00       -0.44381
   2601.00       -0.44528
   2602.00       -0.44794
   2603.00       -0.45113
   2604.00       -0.45413
   2605.00       -0.45629
   2606.00       -0.45725
   2607.00       -0.45681
   2608.00       -0.45507
   2609.00       -0.45236
   2610.00       -0.44911
   2611.00       -0.44586
   2612.00       -0.44312
   2613.00       -0.44129
   2614.00       -0.44063
   2615.00       -0.44120
   2616.00       -0.44286
   2617.00       -0.44534
   2618.00       -0.44820
   2619.00       -0.45097
   2620.00       -0.45318
   2621.00       -0.45447
   2622.00       -0.45461
   2623.00       -0.45355
   2624.00       -0.45138
   2625.00       -0.44838
   2626.00       -0.44488
   2627.00       -0.44127
   2628.00       -0.43785
   2629.00       -0.43485
   2630.00       -0.43234
   2631.00       -0.43022
   2632.00       -0.42827
   2633.00       -0.42617
   2634.00       -0.42356
   2635.00       -0.42013
   2636.00       -0.41572
   2637.00       -0.41024
   2638.00       -0.40382
   2639.00       -0.39674
   2640.00       -0.38932
   2641.00       -0.38197
   2642.00       -0.37500
   2643.00       -0.36862
   2644.00       -0.36293
   2645.00       -0.35779
   2646.00       -0.35297
   2647.00       -0.34809
   2648.00       -0.34274
   2649.00       -0.33652
   2650.00       -0.32908
   2651.00       -0.32031
   2652.00       -0.31017
   2653.00       -0.29889
   2654.00       -0.28679
   2655.00       -0.27433
   2656.00       -0.26200
   2657.00       -0.25022
   2658.00       -0.23942
   2659.00       -0.22981
   2660.00       -0.22148
   2661.00       -0.21436
   2662.00       -0.20824
   2663.00       -0.20295
   2664.00       -0.19821
   2665.00       -0.19387
   2666.00       -0.18981
   2667.00       -0.18604
   2668.00       -0.18266
   2669.00       -0.17984
   2670.00       -0.17778
   2671.00       -0.17670
   2672.00       -0.17674
   2673.00       -0.17801
   2674.00       -0.18051
   2675.00       -0.18417
   2676.00       -0.18883
   2677.00       -0.19429
   2678.00       -0.20032
   2679.00       -0.20674
   2680.00       -0.21335
   2681.00       -0.22003
   2682.00       -0.22669
   2683.00       -0.23330
   2684.00       -0.23985
   2685.00       -0.24635
   2686.00       -0.25282
   2687.00       -0.25926
   2688.00       -0.26560
   2689.00       -0.27176
   2690.00       -0.27763
   2691.00       -0.28307
   2692.00       -0.28796
   2693.00       -0.29217
   2694.00       -0.29559
   2695.00       -0.29809
   2696.00       -0.29961
   2697.00       -0.30017
   2698.00       -0.29975
   2699.00       -0.29845
   2700.00       -0.29641
   2701.00       -0.29382
   2702.00       -0.29092
   2703.00       -0.28797
   2704.00       -0.28523
   2705.00       -0.28295
   2706.00       -0.28131
   2707.00       -0.28039
   2708.00       -0.28007
   2709.00       -0.28018
   2710.00       -0.28035
   2711.00       -0.28019
   2712.00       -0.27927
   2713.00       -0.27731
   2714.00       -0.27406
   2715.00       -0.26957
   2716.00       -0.26400
   2717.00       -0.25775
   2718.00       -0.25127
   2719.00       -0.24509
   2720.00       -0.23967
   2721.00       -0.23537
   2722.00       -0.23234
   2723.00       -0.23062
   2724.00       -0.22997
   2725.00       -0.23007
   2726.00       -0.23048
   2727.00       -0.23077
   2728.00       -0.23054
   2729.00       -0.22944
   2730.00       -0.22729
   2731.00       -0.22396
   2732.00       -0.21947
   2733.00       -0.21389
   2734.00       -0.20739
   2735.00       -0.20017
   2736.00       -0.19245
   2737.00       -0.18440
   2738.00       -0.17620
   2739.00       -0.16798
   2740.00       -0.15977
   2741.00       -0.15161
   2742.00       -0.14347
   2743.00       -0.13531
   2744.00       -0.12704
   2745.00       -0.11863
   2746.00       -0.11002
   2747.00       -0.10117
   2748.00       -0.09201
   2749.00       -0.08253
   2750.00       -0.07273
   2751.00       -0.06261
   2752.00       -0.05225
   2753.00       -0.04173
   2754.00       -0.03120
   2755.00       -0.02080
   2756.00       -0.01074
   2757.00       -0.00121
   2758.00        0.00755
   2759.00        0.01532
   2760.00        0.02191
   2761.00        0.02721
   2762.00        0.03114
   2763.00        0.03377
   2764.00        0.03520
   2765.00        0.03567
   2766.00        0.03541
   2767.00        0.03471
   2768.00        0.03387
   2769.00        0.03317
   2770.00        0.03286
   2771.00        0.03316
   2772.00        0.03424
   2773.00        0.03615
   2774.00        0.03897
   2775.00        0.04257
   2776.00        0.04685
   2777.00        0.05158
   2778.00        0.05656
   2779.00        0.06154
   2780.00        0.06634
   2781.00        0.07082
   2782.00        0.07492
   2783.00        0.07863
   2784.00        0.08200
   2785.00        0.08512
   2786.00        0.08811
   2787.00        0.09106
   2788.00        0.09406
   2789.00        0.09718
   2790.00        0.10047
   2791.00        0.10393
   2792.00        0.10755
   2793.00        0.11132
   2794.00        0.11517
   2795.00        0.11905
   2796.00        0.12288
   2797.00        0.12663
   2798.00        0.13024
   2799.00        0.13371
   2800.00        0.13705
   2801.00        0.14030
   2802.00        0.14351
   2803.00        0.14671
   2804.00        0.14991
   2805.00        0.15309
   2806.00        0.15623
   2807.00        0.15929
   2808.00        0.16225
   2809.00        0.16505
   2810.00        0.16770
   2811.00        0.17017
   2812.00        0.17241
   2813.00        0.17439
   2814.00        0.17603
   2815.00        0.17725
   2816.00        0.17803
   2817.00        0.17831
   2818.00        0.17811
   2819.00        0.17747
   2820.00        0.17648
   2821.00        0.17525
   2822.00        0.17384
   2823.00        0.17232
   2824.00        0.17072
   2825.00        0.16901
   2826.00        0.16721
   2827.00        0.16528
   2828.00        0.16318
   2829.00        0.16092
   2830.00        0.15851
   2831.00        0.15595
   2832.00        0.15331
   2833.00        0.15066
   2834.00        0.14814
   2835.00        0.14587
   2836.00        0.14404
   2837.00        0.14278
   2838.00        0.14223
   2839.00        0.14246
   2840.00        0.14350
   2841.00        0.14531
   2842.00        0.14778
   2843.00        0.15075
   2844.00        0.15400
   2845.00        0.15732
   2846.00        0.16048
   2847.00        0.16329
   2848.00        0.16561
   2849.00        0.16737
   2850.00        0.16858
   2851.00        0.16929
   2852.00        0.16960
   2853.00        0.16965
   2854.00        0.16954
   2855.00        0.16940
   2856.00        0.16927
   2857.00        0.16919
   2858.00        0.16913
   2859.00        0.16906
   2860.00        0.16890
   2861.00        0.16858
   2862.00        0.16804
   2863.00        0.16722
   2864.00        0.16611
   2865.00        0.16470
   2866.00        0.16302
   2867.00        0.16113
   2868.00        0.15912
   2869.00        0.15707
   2870.00        0.15509
   2871.00        0.15331
   2872.00        0.15182
   2873.00        0.15073
   2874.00        0.15007
   2875.00        0.14990
   2876.00        0.15019
   2877.00        0.15094
   2878.00        0.15210
   2879.00        0.15362
   2880.00        0.15544
   2881.00        0.15751
   2882.00        0.15980
   2883.00        0.16229
   2884.00        0.16497
   2885.00        0.16789
   2886.00        0.17108
   2887.00        0.17464
   2888.00        0.17867
   2889.00        0.18323
   2890.00        0.18843
   2891.00        0.19431
   2892.00        0.20083
   2893.00        0.20792
   2894.00        0.21543
   2895.00        0.22311
   2896.00        0.23067
   2897.00        0.23778
   2898.00        0.24411
   2899.00        0.24934
   2900.00        0.25322
   2901.00        0.25558
   2902.00        0.25628
   2903.00        0.25529
   2904.00        0.25269
   2905.00        0.24855
   2906.00        0.24311
   2907.00        0.23655
   2908.00        0.22921
   2909.00        0.22135
   2910.00        0.21323
   2911.00        0.20510
   2912.00        0.19713
   2913.00        0.18947
   2914.00        0.18215
   2915.00        0.17522
   2916.00        0.16863
   2917.00        0.16238
   2918.00        0.15640
   2919.00        0.15071
   2920.00        0.14532
   2921.00        0.14035
   2922.00        0.13594
   2923.00        0.13228
   2924.00        0.12955
   2925.00        0.12788
   2926.00        0.12736
   2927.00        0.12790
   2928.00        0.12930
   2929.00        0.13121
   2930.00        0.13316
   2931.00        0.13458
   2932.00        0.13496
   2933.00        0.13377
   2934.00        0.13072
   2935.00        0.12560
   2936.00        0.11848
   2937.00        0.10955
   2938.00        0.09923
   2939.00        0.08797
   2940.00        0.07627
   2941.00        0.06454
   2942.00        0.05311
   2943.00        0.04223
   2944.00        0.03200
   2945.00        0.02238
   2946.00        0.01328
   2947.00        0.00458
   2948.00       -0.00387
   2949.00       -0.01214
   2950.00       -0.02031
   2951.00       -0.02832
   2952.00       -0.03612
   2953.00       -0.04361
   2954.00       -0.05066
   2955.00       -0.05710
   2956.00       -0.06283
   2957.00       -0.06777
   2958.00       -0.07189
   2959.00       -0.07523
   2960.00       -0.07787
   2961.00       -0.07994
   2962.00       -0.08159
   2963.00       -0.08297
   2964.00       -0.08423
   2965.00       -0.08549
   2966.00       -0.08681
   2967.00       -0.08822
   2968.00       -0.08971
   2969.00       -0.09124
   2970.00       -0.09276
   2971.00       -0.09423
   2972.00       -0.09561
   2973.00       -0.09687
   2974.00       -0.09797
   2975.00       -0.09886
   2976.00       -0.09951
   2977.00       -0.09982
   2978.00       -0.09977
   2979.00       -0.09926
   2980.00       -0.09829
   2981.00       -0.09684
   2982.00       -0.09496
   2983.00       -0.09272
   2984.00       -0.09023
   2985.00       -0.08765
   2986.00       -0.08514
   2987.00       -0.08290
   2988.00       -0.08110
   2989.00       -0.07992
   2990.00       -0.07951
   2991.00       -0.07992
   2992.00       -0.08119
   2993.00       -0.08325
   2994.00       -0.08600
   2995.00       -0.08925
   2996.00       -0.09282
   2997.00       -0.09649
   2998.00       -0.10011
   2999.00       -0.10354
   3000.00       -0.10673
   3001.00       -0.10967
   3002.00       -0.11241
   3003.00       -0.11504
   3004.00       -0.11767
   3005.00       -0.12038
   3006.00       -0.12328
   3007.00       -0.12642
   3008.00       -0.12984
   3009.00       -0.13355
   3010.00       -0.13753
   3011.00       -0.14176
   3012.00       -0.14616
   3013.00       -0.15067
   3014.00       -0.15519
   3015.00       -0.15967
   3016.00       -0.16403
   3017.00       -0.16823
   3018.00       -0.17229
   3019.00       -0.17625
   3020.00       -0.18020
   3021.00       -0.18423
   3022.00       -0.18845
   3023.00       -0.19294
   3024.00       -0.19775
   3025.00       -0.20292
   3026.00       -0.20843
   3027.00       -0.21426
   3028.00       -0.22035
   3029.00       -0.22666
   3030.00       -0.23313
   3031.00       -0.23969
   3032.00       -0.24624
   3033.00       -0.25273
   3034.00       -0.25909
   3035.00       -0.26526
   3036.00       -0.27125
   3037.00       -0.27710
   3038.00       -0.28288
   3039.00       -0.28871
   3040.00       -0.29466
   3041.00       -0.30082
   3042.00       -0.30723
   3043.00       -0.31384
   3044.00       -0.32061
   3045.00       -0.32746
   3046.00       -0.33427
   3047.00       -0.34097
   3048.00       -0.34751
   3049.00       -0.35388
   3050.00       -0.36008
   3051.00       -0.36614
   3052.00       -0.37208
   3053.00       -0.37792
   3054.00       -0.38364
   3055.00       -0.38920
   3056.00       -0.39452
   3057.00       -0.39953
   3058.00       -0.40412
   3059.00       -0.40824
   3060.00       -0.41178
   3061.00       -0.41474
   3062.00       -0.41708
   3063.00       -0.41881
   3064.00       -0.41995
   3065.00       -0.42056
   3066.00       -0.42072
   3067.00       -0.42052
   3068.00       -0.42008
   3069.00       -0.41955
   3070.00       -0.41907
   3071.00       -0.41876
   3072.00       -0.41871
   3073.00       -0.41898
   3074.00       -0.41957
   3075.00       -0.42043
   3076.00       -0.42150
   3077.00       -0.42268
   3078.00       -0.42390
   3079.00       -0.42512
   3080.00       -0.42634
   3081.00       -0.42762
   3082.00       -0.42902
   3083.00       -0.43067
   3084.00       -0.43265
   3085.00       -0.43502
   3086.00       -0.43783
   3087.00       -0.44106
   3088.00       -0.44469
   3089.00       -0.44865
   3090.00       -0.45285
   3091.00       -0.45721
   3092.00       -0.46159
   3093.00       -0.46569
   3094.00       -0.46936
   3095.00       -0.47343
   3096.00       -0.47703
   3097.00       -0.47992
   3098.00       -0.48196
   3099.00       -0.48310
   3100.00       -0.48320
   3101.00       -0.48226
   3102.00       -0.48033
   3103.00       -0.47754
   3104.00       -0.47412
   3105.00       -0.47032
   3106.00       -0.46645
   3107.00       -0.46277
   3108.00       -0.45947
   3109.00       -0.45684
   3110.00       -0.45503
   3111.00       -0.45400
   3112.00       -0.45357
   3113.00       -0.45350
   3114.00       -0.45348
   3115.00       -0.45322
   3116.00       -0.45250
   3117.00       -0.45118
   3118.00       -0.44927
   3119.00       -0.44688
   3120.00       -0.44428
   3121.00       -0.44177
   3122.00       -0.43973
   3123.00       -0.43846
   3124.00       -0.43824
   3125.00       -0.43920
   3126.00       -0.44138
   3127.00       -0.44466
   3128.00       -0.44882
   3129.00       -0.45353
   3130.00       -0.45838
   3131.00       -0.46295
   3132.00       -0.46678
   3133.00       -0.46950
   3134.00       -0.47096
   3135.00       -0.47112
   3136.00       -0.47203
   3137.00       -0.47754
   3138.00       -0.47967
   3139.00       -0.47776
   3140.00       -0.47186
   3141.00       -0.46250
   3142.00       -0.45054
   3143.00       -0.43726
   3144.00       -0.42378
   3145.00       -0.41102
   3146.00       -0.39967
   3147.00       -0.38993
   3148.00       -0.38178
   3149.00       -0.37487
   3150.00       -0.36871
   3151.00       -0.36275
   3152.00       -0.35652
   3153.00       -0.34970
   3154.00       -0.34218
   3155.00       -0.33407
   3156.00       -0.32564
   3157.00       -0.31728
   3158.00       -0.30939
   3159.00       -0.30238
   3160.00       -0.29645
   3161.00       -0.29178
   3162.00       -0.28826
   3163.00       -0.28568
   3164.00       -0.28368
   3165.00       -0.28189
   3166.00       -0.27992
   3167.00       -0.27741
   3168.00       -0.27411
   3169.00       -0.26990
   3170.00       -0.26466
   3171.00       -0.25847
   3172.00       -0.25139
   3173.00       -0.24354
   3174.00       -0.23501
   3175.00       -0.22589
   3176.00       -0.21617
   3177.00       -0.20587
   3178.00       -0.19490
   3179.00       -0.18322
   3180.00       -0.17082
   3181.00       -0.15775
   3182.00       -0.14409
   3183.00       -0.13010
   3184.00       -0.11605
   3185.00       -0.10230
   3186.00       -0.08920
   3187.00       -0.07706
   3188.00       -0.06617
   3189.00       -0.05667
   3190.00       -0.04863
   3191.00       -0.04195
   3192.00       -0.03652
   3193.00       -0.03210
   3194.00       -0.02852
   3195.00       -0.02557
   3196.00       -0.02315
   3197.00       -0.02118
   3198.00       -0.01965
   3199.00       -0.01859
   3200.00       -0.01802
   3201.00       -0.01792
   3202.00       -0.01821
   3203.00       -0.01872
   3204.00       -0.01919
   3205.00       -0.01931
   3206.00       -0.01871
   3207.00       -0.01709
   3208.00       -0.01417
   3209.00       -0.00981
   3210.00       -0.00394
   3211.00        0.00328
   3212.00        0.01166
   3213.00        0.02089
   3214.00        0.03063
   3215.00        0.04052
   3216.00        0.05025
   3217.00        0.05957
   3218.00        0.06831
   3219.00        0.07635
   3220.00        0.08361
   3221.00        0.09005
   3222.00        0.09565
   3223.00        0.10035
   3224.00        0.10414
   3225.00        0.10696
   3226.00        0.10881
   3227.00        0.10970
   3228.00        0.10970
   3229.00        0.10892
   3230.00        0.10755
   3231.00        0.10576
   3232.00        0.10380
   3233.00        0.10189
   3234.00        0.10022
   3235.00        0.09897
   3236.00        0.09826
   3237.00        0.09818
   3238.00        0.09876
   3239.00        0.10002
   3240.00        0.10195
   3241.00        0.10457
   3242.00        0.10786
   3243.00        0.11185
   3244.00        0.11656
   3245.00        0.12201
   3246.00        0.12819
   3247.00        0.13504
   3248.00        0.14250
   3249.00        0.15039
   3250.00        0.15855
   3251.00        0.16672
   3252.00        0.17468
   3253.00        0.18221
   3254.00        0.18909
   3255.00        0.19522
   3256.00        0.20046
   3257.00        0.20480
   3258.00        0.20828
   3259.00        0.21096
   3260.00        0.21297
   3261.00        0.21443
   3262.00        0.21549
   3263.00        0.21627
   3264.00        0.21691
   3265.00        0.21752
   3266.00        0.21818
   3267.00        0.21899
   3268.00        0.22000
   3269.00        0.22129
   3270.00        0.22287
   3271.00        0.22475
   3272.00        0.22691
   3273.00        0.22928
   3274.00        0.23174
   3275.00        0.23416
   3276.00        0.23638
   3277.00        0.23826
   3278.00        0.23967
   3279.00        0.24051
   3280.00        0.24072
   3281.00        0.24029
   3282.00        0.23920
   3283.00        0.23744
   3284.00        0.23503
   3285.00        0.23190
   3286.00        0.22801
   3287.00        0.22333
   3288.00        0.21782
   3289.00        0.21144
   3290.00        0.20423
   3291.00        0.19623
   3292.00        0.18755
   3293.00        0.17835
   3294.00        0.16882
   3295.00        0.15916
   3296.00        0.14958
   3297.00        0.14025
   3298.00        0.13134
   3299.00        0.12292
   3300.00        0.11511
   3301.00        0.10790
   3302.00        0.10132
   3303.00        0.09529
   3304.00        0.08979
   3305.00        0.08472
   3306.00        0.08003
   3307.00        0.07567
   3308.00        0.07159
   3309.00        0.06772
   3310.00        0.06398
   3311.00        0.06026
   3312.00        0.05644
   3313.00        0.05242
   3314.00        0.04807
   3315.00        0.04330
   3316.00        0.03806
   3317.00        0.03236
   3318.00        0.02622
   3319.00        0.01978
   3320.00        0.01316
   3321.00        0.00653
   3322.00        0.00004
   3323.00       -0.00621
   3324.00       -0.01220
   3325.00       -0.01798
   3326.00       -0.02365
   3327.00       -0.02940
   3328.00       -0.03539
   3329.00       -0.04177
   3330.00       -0.04860
   3331.00       -0.05585
   3332.00       -0.06337
   3333.00       -0.07091
   3334.00       -0.07817
   3335.00       -0.08480
   3336.00       -0.09046
   3337.00       -0.09495
   3338.00       -0.09813
   3339.00       -0.10010
   3340.00       -0.10105
   3341.00       -0.10137
   3342.00       -0.10150
   3343.00       -0.10195
   3344.00       -0.10320
   3345.00       -0.10564
   3346.00       -0.10955
   3347.00       -0.11506
   3348.00       -0.12216
   3349.00       -0.13073
   3350.00       -0.14054
   3351.00       -0.15132
   3352.00       -0.16283
   3353.00       -0.17482
   3354.00       -0.18704
   3355.00       -0.19938
   3356.00       -0.21171
   3357.00       -0.22396
   3358.00       -0.23611
   3359.00       -0.24812
   3360.00       -0.25999
   3361.00       -0.27172
   3362.00       -0.28325
   3363.00       -0.29460
   3364.00       -0.30574
   3365.00       -0.31675
   3366.00       -0.32762
   3367.00       -0.33844
   3368.00       -0.34929
   3369.00       -0.36024
   3370.00       -0.37138
   3371.00       -0.38271
   3372.00       -0.39419
   3373.00       -0.40578
   3374.00       -0.41725
   3375.00       -0.42844
   3376.00       -0.43911
   3377.00       -0.44910
   3378.00       -0.45825
   3379.00       -0.46651
   3380.00       -0.47395
   3381.00       -0.48100
   3382.00       -0.48783
   3383.00       -0.49456
   3384.00       -0.50128
   3385.00       -0.50804
   3386.00       -0.51460
   3387.00       -0.51003
   3388.00       -0.50682
   3389.00       -0.50710
   3390.00       -0.51191
   3391.00       -0.52129
   3392.00       -0.53486
   3393.00       -0.55140
   3394.00       -0.56935
   3395.00       -0.58705
   3396.00       -0.60303
   3397.00       -0.61598
   3398.00       -0.62534
   3399.00       -0.63088
   3400.00       -0.63292
   3401.00       -0.63193
   3402.00       -0.62883
   3403.00       -0.62463
   3404.00       -0.62032
   3405.00       -0.61690
   3406.00       -0.61519
   3407.00       -0.61572
   3408.00       -0.61877
   3409.00       -0.62423
   3410.00       -0.63165
   3411.00       -0.64026
   3412.00       -0.64916
   3413.00       -0.65733
   3414.00       -0.66390
   3415.00       -0.66820
   3416.00       -0.66999
   3417.00       -0.66933
   3418.00       -0.66685
   3419.00       -0.66338
   3420.00       -0.65997
   3421.00       -0.65764
   3422.00       -0.65717
   3423.00       -0.65908
   3424.00       -0.66334
   3425.00       -0.66967
   3426.00       -0.67740
   3427.00       -0.68576
   3428.00       -0.69398
   3429.00       -0.70141
   3430.00       -0.70766
   3431.00       -0.71264
   3432.00       -0.71646
   3433.00       -0.71949
   3434.00       -0.72221
   3435.00       -0.72513
   3436.00       -0.72877
   3437.00       -0.73352
   3438.00       -0.73964
   3439.00       -0.74716
   3440.00       -0.75582
   3441.00       -0.76520
   3442.00       -0.77462
   3443.00       -0.78328
   3444.00       -0.79042
   3445.00       -0.79532
   3446.00       -0.79762
   3447.00       -0.79734
   3448.00       -0.79483
   3449.00       -0.79075
   3450.00       -0.78606
   3451.00       -0.78176
   3452.00       -0.77874
   3453.00       -0.77758
   3454.00       -0.77858
   3455.00       -0.78153
   3456.00       -0.78593
   3457.00       -0.79096
   3458.00       -0.79574
   3459.00       -0.79933
   3460.00       -0.80099
   3461.00       -0.80019
   3462.00       -0.79671
   3463.00       -0.79071
   3464.00       -0.78255
   3465.00       -0.77294
   3466.00       -0.76265
   3467.00       -0.75241
   3468.00       -0.74281
   3469.00       -0.73424
   3470.00       -0.72676
   3471.00       -0.72032
   3472.00       -0.71465
   3473.00       -0.70954
   3474.00       -0.70484
   3475.00       -0.70052
   3476.00       -0.69665
   3477.00       -0.69334
   3478.00       -0.69066
   3479.00       -0.68853
   3480.00       -0.68674
   3481.00       -0.68490
   3482.00       -0.68248
   3483.00       -0.67890
   3484.00       -0.67360
   3485.00       -0.66613
   3486.00       -0.65609
   3487.00       -0.64337
   3488.00       -0.62788
   3489.00       -0.60983
   3490.00       -0.58960
   3491.00       -0.56758
   3492.00       -0.54429
   3493.00       -0.52035
   3494.00       -0.49630
   3495.00       -0.47269
   3496.00       -0.44967
   3497.00       -0.42740
   3498.00       -0.40634
   3499.00       -0.38658
   3500.00       -0.36779
   3501.00       -0.34949
   3502.00       -0.33109
   3503.00       -0.31217
   3504.00       -0.29255
   3505.00       -0.27239
   3506.00       -0.25204
   3507.00       -0.23200
   3508.00       -0.21276
   3509.00       -0.19470
   3510.00       -0.17801
   3511.00       -0.16268
   3512.00       -0.14852
   3513.00       -0.13529
   3514.00       -0.12273
   3515.00       -0.11054
   3516.00       -0.09842
   3517.00       -0.08626
   3518.00       -0.07402
   3519.00       -0.06170
   3520.00       -0.04931
   3521.00       -0.03687
   3522.00       -0.02439
   3523.00       -0.01193
   3524.00        0.00045
   3525.00        0.01273
   3526.00        0.02485
   3527.00        0.03684
   3528.00        0.04881
   3529.00        0.06088
   3530.00        0.07324
   3531.00        0.08595
   3532.00        0.09912
   3533.00        0.11265
   3534.00        0.12645
   3535.00        0.14027
   3536.00        0.15387
   3537.00        0.16706
   3538.00        0.17970
   3539.00        0.19170
   3540.00        0.20313
   3541.00        0.21409
   3542.00        0.22470
   3543.00        0.23510
   3544.00        0.24536
   3545.00        0.25545
   3546.00        0.26532
   3547.00        0.27482
   3548.00        0.28379
   3549.00        0.29202
   3550.00        0.29942
   3551.00        0.30591
   3552.00        0.31159
   3553.00        0.31657
   3554.00        0.32110
   3555.00        0.32546
   3556.00        0.32998
   3557.00        0.33499
   3558.00        0.34079
   3559.00        0.34761
   3560.00        0.35568
   3561.00        0.36506
   3562.00        0.37576
   3563.00        0.38761
   3564.00        0.40041
   3565.00        0.41387
   3566.00        0.42759
   3567.00        0.44127
   3568.00        0.45458
   3569.00        0.46730
   3570.00        0.47933
   3571.00        0.49065
   3572.00        0.50134
   3573.00        0.51153
   3574.00        0.52134
   3575.00        0.53087
   3576.00        0.54014
   3577.00        0.54913
   3578.00        0.55775
   3579.00        0.56584
   3580.00        0.57328
   3581.00        0.57988
   3582.00        0.58556
   3583.00        0.59025
   3584.00        0.59399
   3585.00        0.59686
   3586.00        0.59901
   3587.00        0.60068
   3588.00        0.60211
   3589.00        0.60352
   3590.00        0.60514
   3591.00        0.60711
   3592.00        0.60951
   3593.00        0.61237
   3594.00        0.61564
   3595.00        0.61925
   3596.00        0.62310
   3597.00        0.62711
   3598.00        0.63128
   3599.00        0.63565
   3600.00        0.64038
   3601.00        0.64571
   3602.00        0.65195
   3603.00        0.65934
   3604.00        0.66807
   3605.00        0.67805
   3606.00        0.68896
   3607.00        0.70035
   3608.00        0.71164
   3609.00        0.72210
   3610.00        0.73089
   3611.00        0.73731
   3612.00        0.74074
   3613.00        0.74089
   3614.00        0.73770
   3615.00        0.73146
   3616.00        0.72255
   3617.00        0.71160
   3618.00        0.69921
   3619.00        0.68576
   3620.00        0.67142
   3621.00        0.65604
   3622.00        0.63937
   3623.00        0.62111
   3624.00        0.60110
   3625.00        0.57937
   3626.00        0.55618
   3627.00        0.53214
   3628.00        0.50789
   3629.00        0.48428
   3630.00        0.46210
   3631.00        0.44205
   3632.00        0.42466
   3633.00        0.41027
   3634.00        0.39885
   3635.00        0.39003
   3636.00        0.38331
   3637.00        0.37789
   3638.00        0.37300
   3639.00        0.36792
   3640.00        0.36204
   3641.00        0.35503
   3642.00        0.34676
   3643.00        0.33736
   3644.00        0.32713
   3645.00        0.31643
   3646.00        0.30567
   3647.00        0.29513
   3648.00        0.28499
   3649.00        0.27523
   3650.00        0.26565
   3651.00        0.25591
   3652.00        0.24557
   3653.00        0.23428
   3654.00        0.22163
   3655.00        0.20746
   3656.00        0.19180
   3657.00        0.17475
   3658.00        0.15674
   3659.00        0.13822
   3660.00        0.11987
   3661.00        0.10236
   3662.00        0.08640
   3663.00        0.07257
   3664.00        0.06131
   3665.00        0.05280
   3666.00        0.04716
   3667.00        0.04415
   3668.00        0.04348
   3669.00        0.04469
   3670.00        0.04723
   3671.00        0.05056
   3672.00        0.05406
   3673.00        0.05716
   3674.00        0.05937
   3675.00        0.06021
   3676.00        0.05939
   3677.00        0.05673
   3678.00        0.05227
   3679.00        0.04610
   3680.00        0.03857
   3681.00        0.03004
   3682.00        0.02097
   3683.00        0.01177
   3684.00        0.00275
   3685.00       -0.00584
   3686.00       -0.01397
   3687.00       -0.02177
   3688.00       -0.02951
   3689.00       -0.03755
   3690.00       -0.04634
   3691.00       -0.05625
   3692.00       -0.06758
   3693.00       -0.08047
   3694.00       -0.09487
   3695.00       -0.11057
   3696.00       -0.12714
   3697.00       -0.14412
   3698.00       -0.16097
   3699.00       -0.17720
   3700.00       -0.19226
   3701.00       -0.20583
   3702.00       -0.21772
   3703.00       -0.22773
   3704.00       -0.23587
   3705.00       -0.24218
   3706.00       -0.24690
   3707.00       -0.25027
   3708.00       -0.25271
   3709.00       -0.25470
   3710.00       -0.25674
   3711.00       -0.25934
   3712.00       -0.26292
   3713.00       -0.26779
   3714.00       -0.27404
   3715.00       -0.28168
   3716.00       -0.29052
   3717.00       -0.30033
   3718.00       -0.31081
   3719.00       -0.32175
   3720.00       -0.33295
   3721.00       -0.34426
   3722.00       -0.35556
   3723.00       -0.36675
   3724.00       -0.37776
   3725.00       -0.38849
   3726.00       -0.39893
   3727.00       -0.40909
   3728.00       -0.41907
   3729.00       -0.42906
   3730.00       -0.43921
   3731.00       -0.44979
   3732.00       -0.46069
   3733.00       -0.47047
   3734.00       -0.47543
   3735.00       -0.48196
   3736.00       -0.49067
   3737.00       -0.50170
   3738.00       -0.51483
   3739.00       -0.52956
   3740.00       -0.54543
   3741.00       -0.56193
   3742.00       -0.57859
   3743.00       -0.59470
   3744.00       -0.60939
   3745.00       -0.62167
   3746.00       -0.63070
   3747.00       -0.63593
   3748.00       -0.63755
   3749.00       -0.63599
   3750.00       -0.63236
   3751.00       -0.62790
   3752.00       -0.62380
   3753.00       -0.62110
   3754.00       -0.62043
   3755.00       -0.62211
   3756.00       -0.62599
   3757.00       -0.63168
   3758.00       -0.63842
   3759.00       -0.64539
   3760.00       -0.65162
   3761.00       -0.65616
   3762.00       -0.65823
   3763.00       -0.65725
   3764.00       -0.65304
   3765.00       -0.64580
   3766.00       -0.63613
   3767.00       -0.62484
   3768.00       -0.61298
   3769.00       -0.60153
   3770.00       -0.59130
   3771.00       -0.58290
   3772.00       -0.57658
   3773.00       -0.57230
   3774.00       -0.56991
   3775.00       -0.56900
   3776.00       -0.56912
   3777.00       -0.56982
   3778.00       -0.57061
   3779.00       -0.57104
   3780.00       -0.57072
   3781.00       -0.56932
   3782.00       -0.56676
   3783.00       -0.56309
   3784.00       -0.55860
   3785.00       -0.55377
   3786.00       -0.54908
   3787.00       -0.54493
   3788.00       -0.54150
   3789.00       -0.53868
   3790.00       -0.53613
   3791.00       -0.53329
   3792.00       -0.52962
   3793.00       -0.52459
   3794.00       -0.51793
   3795.00       -0.50964
   3796.00       -0.49991
   3797.00       -0.48905
   3798.00       -0.47740
   3799.00       -0.46534
   3800.00       -0.45320
   3801.00       -0.44128
   3802.00       -0.43010
   3803.00       -0.42014
   3804.00       -0.41139
   3805.00       -0.40350
   3806.00       -0.39594
   3807.00       -0.38796
   3808.00       -0.37877
   3809.00       -0.36763
   3810.00       -0.35409
   3811.00       -0.33773
   3812.00       -0.31862
   3813.00       -0.29704
   3814.00       -0.27356
   3815.00       -0.24870
   3816.00       -0.22314
   3817.00       -0.19734
   3818.00       -0.17162
   3819.00       -0.14615
   3820.00       -0.12083
   3821.00       -0.09549
   3822.00       -0.06991
   3823.00       -0.04395
   3824.00       -0.01765
   3825.00        0.00885
   3826.00        0.03524
   3827.00        0.06100
   3828.00        0.08561
   3829.00        0.10834
   3830.00        0.12876
   3831.00        0.14622
   3832.00        0.16048
   3833.00        0.17155
   3834.00        0.17953
   3835.00        0.18493
   3836.00        0.18844
   3837.00        0.19080
   3838.00        0.19287
   3839.00        0.19542
   3840.00        0.19920
   3841.00        0.20468
   3842.00        0.21217
   3843.00        0.22174
   3844.00        0.23325
   3845.00        0.24640
   3846.00        0.26077
   3847.00        0.27596
   3848.00        0.29162
   3849.00        0.30744
   3850.00        0.32330
   3851.00        0.33916
   3852.00        0.35514
   3853.00        0.37143
   3854.00        0.38809
   3855.00        0.40522
   3856.00        0.42268
   3857.00        0.44016
   3858.00        0.45723
   3859.00        0.47320
   3860.00        0.48749
   3861.00        0.49939
   3862.00        0.50852
   3863.00        0.51457
   3864.00        0.51753
   3865.00        0.51769
   3866.00        0.51535
   3867.00        0.51099
   3868.00        0.50507
   3869.00        0.49805
   3870.00        0.49035
   3871.00        0.48229
   3872.00        0.47425
   3873.00        0.46663
   3874.00        0.45983
   3875.00        0.45428
   3876.00        0.45031
   3877.00        0.44825
   3878.00        0.44821
   3879.00        0.45015
   3880.00        0.45388
   3881.00        0.45910
   3882.00        0.46537
   3883.00        0.47223
   3884.00        0.47918
   3885.00        0.48572
   3886.00        0.49133
   3887.00        0.49555
   3888.00        0.49800
   3889.00        0.49839
   3890.00        0.49660
   3891.00        0.49260
   3892.00        0.48651
   3893.00        0.47858
   3894.00        0.46909
   3895.00        0.45837
   3896.00        0.44672
   3897.00        0.43449
   3898.00        0.42201
   3899.00        0.40955
   3900.00        0.39746
   3901.00        0.38603
   3902.00        0.37555
   3903.00        0.36623
   3904.00        0.35822
   3905.00        0.35162
   3906.00        0.34643
   3907.00        0.34253
   3908.00        0.33969
   3909.00        0.33771
   3910.00        0.33625
   3911.00        0.33507
   3912.00        0.33392
   3913.00        0.33264
   3914.00        0.33113
   3915.00        0.32929
   3916.00        0.32705
   3917.00        0.32432
   3918.00        0.32102
   3919.00        0.31701
   3920.00        0.31219
   3921.00        0.30645
   3922.00        0.29977
   3923.00        0.29210
   3924.00        0.28353
   3925.00        0.27424
   3926.00        0.26450
   3927.00        0.25459
   3928.00        0.24478
   3929.00        0.23536
   3930.00        0.22656
   3931.00        0.21853
   3932.00        0.21145
   3933.00        0.20533
   3934.00        0.20022
   3935.00        0.19605
   3936.00        0.19271
   3937.00        0.19005
   3938.00        0.18787
   3939.00        0.18598
   3940.00        0.18419
   3941.00        0.18236
   3942.00        0.18034
   3943.00        0.17805
   3944.00        0.17541
   3945.00        0.17233
   3946.00        0.16873
   3947.00        0.16456
   3948.00        0.15975
   3949.00        0.15422
   3950.00        0.14794
   3951.00        0.14094
   3952.00        0.13324
   3953.00        0.12496
   3954.00        0.11622
   3955.00        0.10717
   3956.00        0.09793
   3957.00        0.08859
   3958.00        0.07923
   3959.00        0.06986
   3960.00        0.06053
   3961.00        0.05121
   3962.00        0.04189
   3963.00        0.03261
   3964.00        0.02341
   3965.00        0.01442
   3966.00        0.00584
   3967.00       -0.00211
   3968.00       -0.00910
   3969.00       -0.01497
   3970.00       -0.01953
   3971.00       -0.02287
   3972.00       -0.02519
   3973.00       -0.02694
   3974.00       -0.02870
   3975.00       -0.03116
   3976.00       -0.03496
   3977.00       -0.04058
   3978.00       -0.04826
   3979.00       -0.05799
   3980.00       -0.06935
   3981.00       -0.08168
   3982.00       -0.09418
   3983.00       -0.10602
   3984.00       -0.11653
   3985.00       -0.12529
   3986.00       -0.13223
   3987.00       -0.13766
   3988.00       -0.14227
   3989.00       -0.14695
   3990.00       -0.15272
   3991.00       -0.16048
   3992.00       -0.17096
   3993.00       -0.18454
   3994.00       -0.20121
   3995.00       -0.22055
   3996.00       -0.24194
   3997.00       -0.26433
   3998.00       -0.28677
   3999.00       -0.30813
   4000.00       -0.32763
   4001.00       -0.34456
   4002.00       -0.35867
   4003.00       -0.36982
   4004.00       -0.37838
   4005.00       -0.38495
   4006.00       -0.39025
   4007.00       -0.39515
   4008.00       -0.40044
   4009.00       -0.40672
   4010.00       -0.41444
   4011.00       -0.42367
   4012.00       -0.43427
   4013.00       -0.44582
   4014.00       -0.45774
   4015.00       -0.46935
   4016.00       -0.48005
   4017.00       -0.48948
   4018.00       -0.49753
   4019.00       -0.50431
   4020.00       -0.51011
   4021.00       -0.51530
   4022.00       -0.52017
   4023.00       -0.52496
   4024.00       -0.52981
   4025.00       -0.53480
   4026.00       -0.54000
   4027.00       -0.54547
   4028.00       -0.55132
   4029.00       -0.55764
   4030.00       -0.56454
   4031.00       -0.57213
   4032.00       -0.58045
   4033.00       -0.58952
   4034.00       -0.59925
   4035.00       -0.60947
   4036.00       -0.61994
   4037.00       -0.63033
   4038.00       -0.64027
   4039.00       -0.64933
   4040.00       -0.65717
   4041.00       -0.66351
   4042.00       -0.66827
   4043.00       -0.67148
   4044.00       -0.67348
   4045.00       -0.67470
   4046.00       -0.67578
   4047.00       -0.67735
   4048.00       -0.68001
   4049.00       -0.68425
   4050.00       -0.69032
   4051.00       -0.69827
   4052.00       -0.70789
   4053.00       -0.71879
   4054.00       -0.73036
   4055.00       -0.74191
   4056.00       -0.75269
   4057.00       -0.76199
   4058.00       -0.76924
   4059.00       -0.77373
   4060.00       -0.77212
   4061.00       -0.76862
   4062.00       -0.76426
   4063.00       -0.75994
   4064.00       -0.75652
   4065.00       -0.75458
   4066.00       -0.75441
   4067.00       -0.75588
   4068.00       -0.75865
   4069.00       -0.76216
   4070.00       -0.76579
   4071.00       -0.76906
   4072.00       -0.77157
   4073.00       -0.77326
   4074.00       -0.77423
   4075.00       -0.77476
   4076.00       -0.77525
   4077.00       -0.77605
   4078.00       -0.77742
   4079.00       -0.77955
   4080.00       -0.78236
   4081.00       -0.78572
   4082.00       -0.78934
   4083.00       -0.79290
   4084.00       -0.79604
   4085.00       -0.79844
   4086.00       -0.79990
   4087.00       -0.80029
   4088.00       -0.79963
   4089.00       -0.79811
   4090.00       -0.79606
   4091.00       -0.79392
   4092.00       -0.79215
   4093.00       -0.79120
   4094.00       -0.79129
   4095.00       -0.79245
   4096.00       -0.79436
   4097.00       -0.79651
   4098.00       -0.79816
   4099.00       -0.79857
   4100.00       -0.79712
   4101.00       -0.79337
   4102.00       -0.78723
   4103.00       -0.77875
   4104.00       -0.76834
   4105.00       -0.75646
   4106.00       -0.74362
   4107.00       -0.73022
   4108.00       -0.71673
   4109.00       -0.70337
   4110.00       -0.69033
   4111.00       -0.67759
   4112.00       -0.66507
   4113.00       -0.65243
   4114.00       -0.63927
   4115.00       -0.62506
   4116.00       -0.60923
   4117.00       -0.59135
   4118.00       -0.57099
   4119.00       -0.54819
   4120.00       -0.52270
   4121.00       -0.49479
   4122.00       -0.46521
   4123.00       -0.43504
   4124.00       -0.40546
   4125.00       -0.37751
   4126.00       -0.35208
   4127.00       -0.32972
   4128.00       -0.31052
   4129.00       -0.29438
   4130.00       -0.28054
   4131.00       -0.26829
   4132.00       -0.25670
   4133.00       -0.24483
   4134.00       -0.23190
   4135.00       -0.21717
   4136.00       -0.20042
   4137.00       -0.18189
   4138.00       -0.16219
   4139.00       -0.14213
   4140.00       -0.12244
   4141.00       -0.10388
   4142.00       -0.08691
   4143.00       -0.07167
   4144.00       -0.05796
   4145.00       -0.04549
   4146.00       -0.03369
   4147.00       -0.02214
   4148.00       -0.01057
   4149.00        0.00108
   4150.00        0.01255
   4151.00        0.02351
   4152.00        0.03347
   4153.00        0.04207
   4154.00        0.04914
   4155.00        0.05471
   4156.00        0.05909
   4157.00        0.06283
   4158.00        0.06657
   4159.00        0.07095
   4160.00        0.07650
   4161.00        0.08350
   4162.00        0.09200
   4163.00        0.10160
   4164.00        0.11175
   4165.00        0.12162
   4166.00        0.13029
   4167.00        0.13684
   4168.00        0.14059
   4169.00        0.14125
   4170.00        0.13859
   4171.00        0.13301
   4172.00        0.12515
   4173.00        0.11577
   4174.00        0.10585
   4175.00        0.09624
   4176.00        0.08762
   4177.00        0.08057
   4178.00        0.07524
   4179.00        0.07168
   4180.00        0.06962
   4181.00        0.06873
   4182.00        0.06859
   4183.00        0.06886
   4184.00        0.06928
   4185.00        0.06975
   4186.00        0.07031
   4187.00        0.07115
   4188.00        0.07257
   4189.00        0.07497
   4190.00        0.07868
   4191.00        0.08407
   4192.00        0.09129
   4193.00        0.10050
   4194.00        0.11155
   4195.00        0.12435
   4196.00        0.13853
   4197.00        0.15382
   4198.00        0.16981
   4199.00        0.18624
   4200.00        0.20278
   4201.00        0.21916
   4202.00        0.23504
   4203.00        0.25011
   4204.00        0.26407
   4205.00        0.27656
   4206.00        0.28729
   4207.00        0.29594
   4208.00        0.30238
   4209.00        0.30643
   4210.00        0.30813
   4211.00        0.30749
   4212.00        0.30469
   4213.00        0.29979
   4214.00        0.29305
   4215.00        0.28454
   4216.00        0.27447
   4217.00        0.26299
   4218.00        0.25038
   4219.00        0.23685
   4220.00        0.22280
   4221.00        0.20862
   4222.00        0.19465
   4223.00        0.18140
   4224.00        0.16922
   4225.00        0.15858
   4226.00        0.14968
   4227.00        0.14284
   4228.00        0.13817
   4229.00        0.13569
   4230.00        0.13536
   4231.00        0.13702
   4232.00        0.14038
   4233.00        0.14526
   4234.00        0.15117
   4235.00        0.15758
   4236.00        0.16380
   4237.00        0.16917
   4238.00        0.17302
   4239.00        0.17476
   4240.00        0.17392
   4241.00        0.17025
   4242.00        0.16368
   4243.00        0.15447
   4244.00        0.14300
   4245.00        0.12983
   4246.00        0.11571
   4247.00        0.10124
   4248.00        0.08706
   4249.00        0.07350
   4250.00        0.06078
   4251.00        0.04887
   4252.00        0.03759
   4253.00        0.02669
   4254.00        0.01587
   4255.00        0.00490
   4256.00       -0.00626
   4257.00       -0.01746
   4258.00       -0.02840
   4259.00       -0.03869
   4260.00       -0.04785
   4261.00       -0.05551
   4262.00       -0.06124
   4263.00       -0.06503
   4264.00       -0.06694
   4265.00       -0.06737
   4266.00       -0.06680
   4267.00       -0.06587
   4268.00       -0.06527
   4269.00       -0.06565
   4270.00       -0.06750
   4271.00       -0.07125
   4272.00       -0.07703
   4273.00       -0.08483
   4274.00       -0.09445
   4275.00       -0.10560
   4276.00       -0.11787
   4277.00       -0.13091
   4278.00       -0.14437
   4279.00       -0.15792
   4280.00       -0.17134
   4281.00       -0.18446
   4282.00       -0.19705
   4283.00       -0.20888
   4284.00       -0.21966
   4285.00       -0.22900
   4286.00       -0.23651
   4287.00       -0.24195
   4288.00       -0.24505
   4289.00       -0.24590
   4290.00       -0.24478
   4291.00       -0.24217
   4292.00       -0.23884
   4293.00       -0.23563
   4294.00       -0.23341
   4295.00       -0.23292
   4296.00       -0.23473
   4297.00       -0.23902
   4298.00       -0.24582
   4299.00       -0.25471
   4300.00       -0.26498
   4301.00       -0.27599
   4302.00       -0.28688
   4303.00       -0.29698
   4304.00       -0.30573
   4305.00       -0.31297
   4306.00       -0.31870
   4307.00       -0.32334
   4308.00       -0.32750
   4309.00       -0.33191
   4310.00       -0.33736
   4311.00       -0.34453
   4312.00       -0.35399
   4313.00       -0.36600
   4314.00       -0.38068
   4315.00       -0.39766
   4316.00       -0.41648
   4317.00       -0.43647
   4318.00       -0.45683
   4319.00       -0.47663
   4320.00       -0.49535
   4321.00       -0.51290
   4322.00       -0.52942
   4323.00       -0.54507
   4324.00       -0.55994
   4325.00       -0.57390
   4326.00       -0.58665
   4327.00       -0.59766
   4328.00       -0.60653
   4329.00       -0.61303
   4330.00       -0.61718
   4331.00       -0.61916
   4332.00       -0.61945
   4333.00       -0.61867
   4334.00       -0.61750
   4335.00       -0.61669
   4336.00       -0.61698
   4337.00       -0.61899
   4338.00       -0.62323
   4339.00       -0.62993
   4340.00       -0.63915
   4341.00       -0.65044
   4342.00       -0.66328
   4343.00       -0.67681
   4344.00       -0.69005
   4345.00       -0.70187
   4346.00       -0.71149
   4347.00       -0.71820
   4348.00       -0.72169
   4349.00       -0.72189
   4350.00       -0.71914
   4351.00       -0.71404
   4352.00       -0.70731
   4353.00       -0.69972
   4354.00       -0.69196
   4355.00       -0.68458
   4356.00       -0.67792
   4357.00       -0.67154
   4358.00       -0.66339
   4359.00       -0.65654
   4360.00       -0.65107
   4361.00       -0.64690
   4362.00       -0.64372
   4363.00       -0.64100
   4364.00       -0.63805
   4365.00       -0.63414
   4366.00       -0.62857
   4367.00       -0.62093
   4368.00       -0.61084
   4369.00       -0.59844
   4370.00       -0.58411
   4371.00       -0.56839
   4372.00       -0.55198
   4373.00       -0.53558
   4374.00       -0.51996
   4375.00       -0.50577
   4376.00       -0.49351
   4377.00       -0.48368
   4378.00       -0.47651
   4379.00       -0.47196
   4380.00       -0.46988
   4381.00       -0.46964
   4382.00       -0.47053
   4383.00       -0.47158
   4384.00       -0.47182
   4385.00       -0.47052
   4386.00       -0.46727
   4387.00       -0.46194
   4388.00       -0.45491
   4389.00       -0.44668
   4390.00       -0.43807
   4391.00       -0.42979
   4392.00       -0.42243
   4393.00       -0.41620
   4394.00       -0.41116
   4395.00       -0.40697
   4396.00       -0.40324
   4397.00       -0.39952
   4398.00       -0.39543
   4399.00       -0.39082
   4400.00       -0.38565
   4401.00       -0.38008
   4402.00       -0.37442
   4403.00       -0.36897
   4404.00       -0.36402
   4405.00       -0.35983
   4406.00       -0.35652
   4407.00       -0.35416
   4408.00       -0.35265
   4409.00       -0.35182
   4410.00       -0.35133
   4411.00       -0.35080
   4412.00       -0.34980
   4413.00       -0.34794
   4414.00       -0.34490
   4415.00       -0.34057
   4416.00       -0.33498
   4417.00       -0.32838
   4418.00       -0.32108
   4419.00       -0.31346
   4420.00       -0.30592
   4421.00       -0.29868
   4422.00       -0.29190
   4423.00       -0.28556
   4424.00       -0.27950
   4425.00       -0.27356
   4426.00       -0.26748
   4427.00       -0.26114
   4428.00       -0.25442
   4429.00       -0.24736
   4430.00       -0.24009
   4431.00       -0.23274
   4432.00       -0.22550
   4433.00       -0.21856
   4434.00       -0.21213
   4435.00       -0.20627
   4436.00       -0.20105
   4437.00       -0.19652
   4438.00       -0.19263
   4439.00       -0.18937
   4440.00       -0.18672
   4441.00       -0.18464
   4442.00       -0.18310
   4443.00       -0.18205
   4444.00       -0.18137
   4445.00       -0.18088
   4446.00       -0.18031
   4447.00       -0.17936
   4448.00       -0.17768
   4449.00       -0.17495
   4450.00       -0.17092
   4451.00       -0.16548
   4452.00       -0.15850
   4453.00       -0.15015
   4454.00       -0.14053
   4455.00       -0.12985
   4456.00       -0.11830
   4457.00       -0.10611
   4458.00       -0.09334
   4459.00       -0.08010
   4460.00       -0.06649
   4461.00       -0.05249
   4462.00       -0.03825
   4463.00       -0.02375
   4464.00       -0.00913
   4465.00        0.00547
   4466.00        0.02003
   4467.00        0.03428
   4468.00        0.04813
   4469.00        0.06134
   4470.00        0.07377
   4471.00        0.08519
   4472.00        0.09530
   4473.00        0.10389
   4474.00        0.11063
   4475.00        0.11531
   4476.00        0.11779
   4477.00        0.11805
   4478.00        0.11627
   4479.00        0.11277
   4480.00        0.10795
   4481.00        0.10240
   4482.00        0.09673
   4483.00        0.09154
   4484.00        0.08738
   4485.00        0.08468
   4486.00        0.08371
   4487.00        0.08459
   4488.00        0.08724
   4489.00        0.09141
   4490.00        0.09672
   4491.00        0.10274
   4492.00        0.10908
   4493.00        0.11534
   4494.00        0.12116
   4495.00        0.12626
   4496.00        0.13040
   4497.00        0.13347
   4498.00        0.13541
   4499.00        0.13624
   4500.00        0.13596
   4501.00        0.13467
   4502.00        0.13236
   4503.00        0.12909
   4504.00        0.12487
   4505.00        0.11965
   4506.00        0.11337
   4507.00        0.10599
   4508.00        0.09751
   4509.00        0.08795
   4510.00        0.07747
   4511.00        0.06623
   4512.00        0.05450
   4513.00        0.04263
   4514.00        0.03106
   4515.00        0.02029
   4516.00        0.01077
   4517.00        0.00289
   4518.00       -0.00306
   4519.00       -0.00698
   4520.00       -0.00888
   4521.00       -0.00898
   4522.00       -0.00762
   4523.00       -0.00529
   4524.00       -0.00248
   4525.00        0.00031
   4526.00        0.00269
   4527.00        0.00439
   4528.00        0.00526
   4529.00        0.00534
   4530.00        0.00470
   4531.00        0.00353
   4532.00        0.00204
   4533.00        0.00039
   4534.00       -0.00128
   4535.00       -0.00293
   4536.00       -0.00459
   4537.00       -0.00639
   4538.00       -0.00853
   4539.00       -0.01123
   4540.00       -0.01469
   4541.00       -0.01909
   4542.00       -0.02453
   4543.00       -0.03100
   4544.00       -0.03844
   4545.00       -0.04672
   4546.00       -0.05558
   4547.00       -0.06478
   4548.00       -0.07397
   4549.00       -0.08278
   4550.00       -0.09091
   4551.00       -0.09799
   4552.00       -0.10369
   4553.00       -0.10780
   4554.00       -0.11009
   4555.00       -0.11060
   4556.00       -0.10935
   4557.00       -0.10661
   4558.00       -0.10271
   4559.00       -0.09811
   4560.00       -0.09330
   4561.00       -0.08881
   4562.00       -0.08515
   4563.00       -0.08276
   4564.00       -0.08195
   4565.00       -0.08299
   4566.00       -0.08594
   4567.00       -0.09071
   4568.00       -0.09717
   4569.00       -0.10498
   4570.00       -0.11382
   4571.00       -0.12322
   4572.00       -0.13275
   4573.00       -0.14204
   4574.00       -0.15074
   4575.00       -0.15869
   4576.00       -0.16575
   4577.00       -0.17197
   4578.00       -0.17750
   4579.00       -0.18254
   4580.00       -0.18731
   4581.00       -0.19206
   4582.00       -0.19698
   4583.00       -0.20222
   4584.00       -0.20785
   4585.00       -0.21390
   4586.00       -0.22032
   4587.00       -0.22701
   4588.00       -0.23383
   4589.00       -0.24069
   4590.00       -0.24747
   4591.00       -0.25410
   4592.00       -0.26055
   4593.00       -0.26690
   4594.00       -0.27322
   4595.00       -0.27967
   4596.00       -0.28637
   4597.00       -0.29348
   4598.00       -0.30106
   4599.00       -0.30919
   4600.00       -0.31784
   4601.00       -0.32695
   4602.00       -0.33639
   4603.00       -0.34603
   4604.00       -0.35571
   4605.00       -0.36522
   4606.00       -0.37434
   4607.00       -0.38288
   4608.00       -0.39062
   4609.00       -0.39741
   4610.00       -0.40311
   4611.00       -0.40765
   4612.00       -0.41095
   4613.00       -0.41311
   4614.00       -0.41413
   4615.00       -0.41417
   4616.00       -0.41334
   4617.00       -0.41176
   4618.00       -0.40956
   4619.00       -0.40689
   4620.00       -0.40387
   4621.00       -0.40069
   4622.00       -0.39754
   4623.00       -0.39460
   4624.00       -0.39204
   4625.00       -0.38993
   4626.00       -0.38826
   4627.00       -0.38691
   4628.00       -0.38569
   4629.00       -0.38438
   4630.00       -0.38273
   4631.00       -0.38054
   4632.00       -0.37772
   4633.00       -0.37424
   4634.00       -0.37019
   4635.00       -0.36571
   4636.00       -0.36103
   4637.00       -0.35635
   4638.00       -0.35189
   4639.00       -0.34787
   4640.00       -0.34442
   4641.00       -0.34166
   4642.00       -0.33967
   4643.00       -0.33845
   4644.00       -0.33793
   4645.00       -0.33794
   4646.00       -0.33820
   4647.00       -0.33833
   4648.00       -0.33785
   4649.00       -0.33631
   4650.00       -0.33330
   4651.00       -0.32858
   4652.00       -0.32215
   4653.00       -0.31428
   4654.00       -0.30547
   4655.00       -0.29634
   4656.00       -0.28762
   4657.00       -0.27999
   4658.00       -0.27393
   4659.00       -0.26978
   4660.00       -0.26758
   4661.00       -0.26725
   4662.00       -0.26846
   4663.00       -0.27084
   4664.00       -0.27392
   4665.00       -0.27731
   4666.00       -0.28065
   4667.00       -0.28373
   4668.00       -0.28648
   4669.00       -0.28902
   4670.00       -0.29162
   4671.00       -0.29462
   4672.00       -0.29834
   4673.00       -0.30302
   4674.00       -0.30874
   4675.00       -0.31531
   4676.00       -0.32248
   4677.00       -0.32978
   4678.00       -0.33675
   4679.00       -0.34297
   4680.00       -0.34813
   4681.00       -0.35202
   4682.00       -0.35464
   4683.00       -0.35601
   4684.00       -0.35626
   4685.00       -0.35548
   4686.00       -0.35382
   4687.00       -0.35139
   4688.00       -0.34828
   4689.00       -0.34462
   4690.00       -0.34050
   4691.00       -0.33612
   4692.00       -0.33167
   4693.00       -0.32730
   4694.00       -0.32311
   4695.00       -0.31915
   4696.00       -0.31539
   4697.00       -0.31169
   4698.00       -0.30784
   4699.00       -0.30367
   4700.00       -0.29897
   4701.00       -0.29365
   4702.00       -0.28770
   4703.00       -0.28119
   4704.00       -0.27427
   4705.00       -0.26712
   4706.00       -0.26000
   4707.00       -0.25309
   4708.00       -0.24651
   4709.00       -0.24021
   4710.00       -0.23415
   4711.00       -0.22811
   4712.00       -0.22180
   4713.00       -0.21492
   4714.00       -0.20717
   4715.00       -0.19839
   4716.00       -0.18837
   4717.00       -0.17710
   4718.00       -0.16463
   4719.00       -0.15114
   4720.00       -0.13690
   4721.00       -0.12217
   4722.00       -0.10715
   4723.00       -0.09207
   4724.00       -0.07707
   4725.00       -0.06218
   4726.00       -0.04754
   4727.00       -0.03313
   4728.00       -0.01891
   4729.00       -0.00490
   4730.00        0.00892
   4731.00        0.02255
   4732.00        0.03596
   4733.00        0.04910
   4734.00        0.06188
   4735.00        0.07432
   4736.00        0.08625
   4737.00        0.09755
   4738.00        0.10805
   4739.00        0.11765
   4740.00        0.12613
   4741.00        0.13339
   4742.00        0.13941
   4743.00        0.14419
   4744.00        0.14786
   4745.00        0.15058
   4746.00        0.15265
   4747.00        0.15435
   4748.00        0.15600
   4749.00        0.15786
   4750.00        0.16015
   4751.00        0.16300
   4752.00        0.16651
   4753.00        0.17065
   4754.00        0.17539
   4755.00        0.18062
   4756.00        0.18632
   4757.00        0.19242
   4758.00        0.19888
   4759.00        0.20570
   4760.00        0.21288
   4761.00        0.22035
   4762.00        0.22812
   4763.00        0.23601
   4764.00        0.24389
   4765.00        0.25156
   4766.00        0.25879
   4767.00        0.26536
   4768.00        0.27114
   4769.00        0.27604
   4770.00        0.28005
   4771.00        0.28330
   4772.00        0.28591
   4773.00        0.28811
   4774.00        0.29009
   4775.00        0.29202
   4776.00        0.29403
   4777.00        0.29613
   4778.00        0.29831
   4779.00        0.30051
   4780.00        0.30266
   4781.00        0.30466
   4782.00        0.30650
   4783.00        0.30819
   4784.00        0.30981
   4785.00        0.31144
   4786.00        0.31319
   4787.00        0.31517
   4788.00        0.31744
   4789.00        0.32002
   4790.00        0.32286
   4791.00        0.32583
   4792.00        0.32880
   4793.00        0.33154
   4794.00        0.33386
   4795.00        0.33556
   4796.00        0.33651
   4797.00        0.33659
   4798.00        0.33583
   4799.00        0.33424
   4800.00        0.33200
   4801.00        0.32928
   4802.00        0.32628
   4803.00        0.32323
   4804.00        0.32031
   4805.00        0.31763
   4806.00        0.31527
   4807.00        0.31324
   4808.00        0.31148
   4809.00        0.30992
   4810.00        0.30844
   4811.00        0.30695
   4812.00        0.30539
   4813.00        0.30373
   4814.00        0.30197
   4815.00        0.30018
   4816.00        0.29843
   4817.00        0.29676
   4818.00        0.29521
   4819.00        0.29380
   4820.00        0.29248
   4821.00        0.29117
   4822.00        0.28978
   4823.00        0.28816
   4824.00        0.28622
   4825.00        0.28387
   4826.00        0.28108
   4827.00        0.27788
   4828.00        0.27434
   4829.00        0.27060
   4830.00        0.26679
   4831.00        0.26308
   4832.00        0.25960
   4833.00        0.25643
   4834.00        0.25364
   4835.00        0.25120
   4836.00        0.24907
   4837.00        0.24716
   4838.00        0.24539
   4839.00        0.24370
   4840.00        0.24204
   4841.00        0.24043
   4842.00        0.23890
   4843.00        0.23749
   4844.00        0.23628
   4845.00        0.23532
   4846.00        0.23464
   4847.00        0.23424
   4848.00        0.23405
   4849.00        0.23392
   4850.00        0.23365
   4851.00        0.23299
   4852.00        0.23169
   4853.00        0.22951
   4854.00        0.22630
   4855.00        0.22200
   4856.00        0.21672
   4857.00        0.21059
   4858.00        0.20388
   4859.00        0.19687
   4860.00        0.18985
   4861.00        0.18305
   4862.00        0.17660
   4863.00        0.17054
   4864.00        0.16482
   4865.00        0.15938
   4866.00        0.15417
   4867.00        0.14919
   4868.00        0.14449
   4869.00        0.14023
   4870.00        0.13656
   4871.00        0.13366
   4872.00        0.13163
   4873.00        0.13050
   4874.00        0.13025
   4875.00        0.13069
   4876.00        0.13160
   4877.00        0.13269
   4878.00        0.13366
   4879.00        0.13426
   4880.00        0.13431
   4881.00        0.13375
   4882.00        0.13257
   4883.00        0.13090
   4884.00        0.12892
   4885.00        0.12681
   4886.00        0.12474
   4887.00        0.12273
   4888.00        0.12071
   4889.00        0.11848
   4890.00        0.11573
   4891.00        0.11206
   4892.00        0.10710
   4893.00        0.10054
   4894.00        0.09225
   4895.00        0.08216
   4896.00        0.07059
   4897.00        0.05781
   4898.00        0.04441
   4899.00        0.03091
   4900.00        0.01786
   4901.00        0.00572
   4902.00       -0.00523
   4903.00       -0.01495
   4904.00       -0.02357
   4905.00       -0.03140
   4906.00       -0.03885
   4907.00       -0.04637
   4908.00       -0.05433
   4909.00       -0.06296
   4910.00       -0.07234
   4911.00       -0.08236
   4912.00       -0.09281
   4913.00       -0.10333
   4914.00       -0.11355
   4915.00       -0.12307
   4916.00       -0.13160
   4917.00       -0.13899
   4918.00       -0.14514
   4919.00       -0.15006
   4920.00       -0.15395
   4921.00       -0.15706
   4922.00       -0.15975
   4923.00       -0.16234
   4924.00       -0.16513
   4925.00       -0.16833
   4926.00       -0.17204
   4927.00       -0.17620
   4928.00       -0.18069
   4929.00       -0.18532
   4930.00       -0.18984
   4931.00       -0.19406
   4932.00       -0.19780
   4933.00       -0.20100
   4934.00       -0.20364
   4935.00       -0.20577
   4936.00       -0.20748
   4937.00       -0.20888
   4938.00       -0.21003
   4939.00       -0.21097
   4940.00       -0.21169
   4941.00       -0.21217
   4942.00       -0.21237
   4943.00       -0.21229
   4944.00       -0.21196
   4945.00       -0.21146
   4946.00       -0.21090
   4947.00       -0.21043
   4948.00       -0.21019
   4949.00       -0.21028
   4950.00       -0.21073
   4951.00       -0.21151
   4952.00       -0.21247
   4953.00       -0.21340
   4954.00       -0.21400
   4955.00       -0.21397
   4956.00       -0.21302
   4957.00       -0.21091
   4958.00       -0.20750
   4959.00       -0.20275
   4960.00       -0.19681
   4961.00       -0.18984
   4962.00       -0.18222
   4963.00       -0.17431
   4964.00       -0.16646
   4965.00       -0.15899
   4966.00       -0.15206
   4967.00       -0.14574
   4968.00       -0.13995
   4969.00       -0.13454
   4970.00       -0.12928
   4971.00       -0.12392
   4972.00       -0.11820
   4973.00       -0.11192
   4974.00       -0.10492
   4975.00       -0.09719
   4976.00       -0.08877
   4977.00       -0.07979
   4978.00       -0.07042
   4979.00       -0.06088
   4980.00       -0.05141
   4981.00       -0.04213
   4982.00       -0.03317
   4983.00       -0.02445
   4984.00       -0.01584
   4985.00       -0.00711
   4986.00        0.00194
   4987.00        0.01151
   4988.00        0.02178
   4989.00        0.03271
   4990.00        0.04423
   4991.00        0.05613
   4992.00        0.06806
   4993.00        0.07958
   4994.00        0.09035
   4995.00        0.10010
   4996.00        0.10846
   4997.00        0.11533
   4998.00        0.12072
   4999.00        0.12469
   5000.00        0.12741
   5001.00        0.12917
   5002.00        0.13024
   5003.00        0.13097
   5004.00        0.13162
   5005.00        0.13245
   5006.00        0.13366
   5007.00        0.13537
   5008.00        0.13766
   5009.00        0.14055
   5010.00        0.14405
   5011.00        0.14813
   5012.00        0.15277
   5013.00        0.15796
   5014.00        0.16368
   5015.00        0.16989
   5016.00        0.17652
   5017.00        0.18349
   5018.00        0.19070
   5019.00        0.19807
   5020.00        0.20545
   5021.00        0.21268
   5022.00        0.21961
   5023.00        0.22609
   5024.00        0.23199
   5025.00        0.23721
   5026.00        0.24171
   5027.00        0.24548
   5028.00        0.24861
   5029.00        0.25126
   5030.00        0.25360
   5031.00        0.25584
   5032.00        0.25819
   5033.00        0.26083
   5034.00        0.26388
   5035.00        0.26739
   5036.00        0.27136
   5037.00        0.27578
   5038.00        0.28061
   5039.00        0.28585
   5040.00        0.29147
   5041.00        0.29756
   5042.00        0.30418
   5043.00        0.31150
   5044.00        0.31963
   5045.00        0.32876
   5046.00        0.33897
   5047.00        0.35035
   5048.00        0.36286
   5049.00        0.37640
   5050.00        0.39086
   5051.00        0.40601
   5052.00        0.42147
   5053.00        0.43701
   5054.00        0.45241
   5055.00        0.46732
   5056.00        0.48152
   5057.00        0.49481
   5058.00        0.50700
   5059.00        0.51794
   5060.00        0.52752
   5061.00        0.53567
   5062.00        0.54231
   5063.00        0.54745
   5064.00        0.55110
   5065.00        0.55328
   5066.00        0.55411
   5067.00        0.55370
   5068.00        0.55218
   5069.00        0.54978
   5070.00        0.54669
   5071.00        0.54315
   5072.00        0.53943
   5073.00        0.53574
   5074.00        0.53229
   5075.00        0.52924
   5076.00        0.52671
   5077.00        0.52474
   5078.00        0.52341
   5079.00        0.52274
   5080.00        0.52274
   5081.00        0.52340
   5082.00        0.52466
   5083.00        0.52650
   5084.00        0.52879
   5085.00        0.53137
   5086.00        0.53406
   5087.00        0.53666
   5088.00        0.53896
   5089.00        0.54077
   5090.00        0.54196
   5091.00        0.54242
   5092.00        0.54211
   5093.00        0.54102
   5094.00        0.53922
   5095.00        0.53676
   5096.00        0.53372
   5097.00        0.53014
   5098.00        0.52608
   5099.00        0.52153
   5100.00        0.51650
   5101.00        0.51100
   5102.00        0.50508
   5103.00        0.49883
   5104.00        0.49236
   5105.00        0.48586
   5106.00        0.47954
   5107.00        0.47355
   5108.00        0.46810
   5109.00        0.46333
   5110.00        0.45933
   5111.00        0.45610
   5112.00        0.45363
   5113.00        0.45181
   5114.00        0.45052
   5115.00        0.44963
   5116.00        0.44902
   5117.00        0.44859
   5118.00        0.44831
   5119.00        0.44818
   5120.00        0.44827
   5121.00        0.44866
   5122.00        0.44946
   5123.00        0.45080
   5124.00        0.45275
   5125.00        0.45540
   5126.00        0.45877
   5127.00        0.46281
   5128.00        0.46748
   5129.00        0.47263
   5130.00        0.47816
   5131.00        0.48391
   5132.00        0.48976
   5133.00        0.49559
   5134.00        0.50131
   5135.00        0.50689
   5136.00        0.51231
   5137.00        0.51757
   5138.00        0.52267
   5139.00        0.52762
   5140.00        0.53241
   5141.00        0.53696
   5142.00        0.54123
   5143.00        0.54508
   5144.00        0.54846
   5145.00        0.55126
   5146.00        0.55340
   5147.00        0.55484
   5148.00        0.55551
   5149.00        0.55542
   5150.00        0.55456
   5151.00        0.55297
   5152.00        0.55071
   5153.00        0.54779
   5154.00        0.54431
   5155.00        0.54031
   5156.00        0.53580
   5157.00        0.53085
   5158.00        0.52551
   5159.00        0.51986
   5160.00        0.51396
   5161.00        0.50785
   5162.00        0.50162
   5163.00        0.49532
   5164.00        0.48906
   5165.00        0.48294
   5166.00        0.47703
   5167.00        0.47134
   5168.00        0.46588
   5169.00        0.46064
   5170.00        0.45552
   5171.00        0.45041
   5172.00        0.44519
   5173.00        0.43969
   5174.00        0.43377
   5175.00        0.42733
   5176.00        0.42033
   5177.00        0.41276
   5178.00        0.40466
   5179.00        0.39614
   5180.00        0.38724
   5181.00        0.37811
   5182.00        0.36883
   5183.00        0.35944
   5184.00        0.35000
   5185.00        0.34052
   5186.00        0.33097
   5187.00        0.32129
   5188.00        0.31146
   5189.00        0.30149
   5190.00        0.29139
   5191.00        0.28127
   5192.00        0.27119
   5193.00        0.26125
   5194.00        0.25167
   5195.00        0.24252
   5196.00        0.23393
   5197.00        0.22593
   5198.00        0.21855
   5199.00        0.21176
   5200.00        0.20547
   5201.00        0.19968
   5202.00        0.19437
   5203.00        0.18957
   5204.00        0.18532
   5205.00        0.18174
   5206.00        0.17896
   5207.00        0.17713
   5208.00        0.17639
   5209.00        0.17687
   5210.00        0.17864
   5211.00        0.18166
   5212.00        0.18586
   5213.00        0.19096
   5214.00        0.19670
   5215.00        0.20262
   5216.00        0.20832
   5217.00        0.21340
   5218.00        0.21750
   5219.00        0.22046
   5220.00        0.22224
   5221.00        0.22298
   5222.00        0.22290
   5223.00        0.22233
   5224.00        0.22158
   5225.00        0.22090
   5226.00        0.22040
   5227.00        0.22007
   5228.00        0.21972
   5229.00        0.21907
   5230.00        0.21783
   5231.00        0.21565
   5232.00        0.21235
   5233.00        0.20782
   5234.00        0.20211
   5235.00        0.19537
   5236.00        0.18788
   5237.00        0.17996
   5238.00        0.17189
   5239.00        0.16393
   5240.00        0.15625
   5241.00        0.14893
   5242.00        0.14195
   5243.00        0.13521
   5244.00        0.12861
   5245.00        0.12198
   5246.00        0.11518
   5247.00        0.10809
   5248.00        0.10067
   5249.00        0.09290
   5250.00        0.08484
   5251.00        0.07652
   5252.00        0.06810
   5253.00        0.05971
   5254.00        0.05149
   5255.00        0.04356
   5256.00        0.03608
   5257.00        0.02911
   5258.00        0.02268
   5259.00        0.01683
   5260.00        0.01153
   5261.00        0.00670
   5262.00        0.00223
   5263.00       -0.00203
   5264.00       -0.00628
   5265.00       -0.01076
   5266.00       -0.01572
   5267.00       -0.02138
   5268.00       -0.02797
   5269.00       -0.03559
   5270.00       -0.04429
   5271.00       -0.05394
   5272.00       -0.06436
   5273.00       -0.07529
   5274.00       -0.08641
   5275.00       -0.09736
   5276.00       -0.10789
   5277.00       -0.11766
   5278.00       -0.12647
   5279.00       -0.13420
   5280.00       -0.14069
   5281.00       -0.14596
   5282.00       -0.14993
   5283.00       -0.15271
   5284.00       -0.15436
   5285.00       -0.15509
   5286.00       -0.15507
   5287.00       -0.15457
   5288.00       -0.15378
   5289.00       -0.15286
   5290.00       -0.15191
   5291.00       -0.15096
   5292.00       -0.14996
   5293.00       -0.14880
   5294.00       -0.14733
   5295.00       -0.14539
   5296.00       -0.14277
   5297.00       -0.13932
   5298.00       -0.13485
   5299.00       -0.12929
   5300.00       -0.12251
   5301.00       -0.11450
   5302.00       -0.10526
   5303.00       -0.09492
   5304.00       -0.08370
   5305.00       -0.07181
   5306.00       -0.05963
   5307.00       -0.04748
   5308.00       -0.03581
   5309.00       -0.02501
   5310.00       -0.01538
   5311.00       -0.00732
   5312.00       -0.00098
   5313.00        0.00346
   5314.00        0.00604
   5315.00        0.00690
   5316.00        0.00622
   5317.00        0.00436
   5318.00        0.00162
   5319.00       -0.00170
   5320.00       -0.00536
   5321.00       -0.00920
   5322.00       -0.01319
   5323.00       -0.01736
   5324.00       -0.02181
   5325.00       -0.02666
   5326.00       -0.03195
   5327.00       -0.03765
   5328.00       -0.04369
   5329.00       -0.04986
   5330.00       -0.05590
   5331.00       -0.06145
   5332.00       -0.06615
   5333.00       -0.06963
   5334.00       -0.07157
   5335.00       -0.07164
   5336.00       -0.06972
   5337.00       -0.06568
   5338.00       -0.05970
   5339.00       -0.05192
   5340.00       -0.04280
   5341.00       -0.03276
   5342.00       -0.02234
   5343.00       -0.01204
   5344.00       -0.00228
   5345.00        0.00657
   5346.00        0.01439
   5347.00        0.02125
   5348.00        0.02730
   5349.00        0.03288
   5350.00        0.03833
   5351.00        0.04403
   5352.00        0.05028
   5353.00        0.05724
   5354.00        0.06505
   5355.00        0.07361
   5356.00        0.08284
   5357.00        0.09251
   5358.00        0.10242
   5359.00        0.11235
   5360.00        0.12209
   5361.00        0.13153
   5362.00        0.14054
   5363.00        0.14915
   5364.00        0.15734
   5365.00        0.16523
   5366.00        0.17289
   5367.00        0.18049
   5368.00        0.18810
   5369.00        0.19581
   5370.00        0.20373
   5371.00        0.21185
   5372.00        0.22017
   5373.00        0.22864
   5374.00        0.23718
   5375.00        0.24574
   5376.00        0.25423
   5377.00        0.26261
   5378.00        0.27084
   5379.00        0.27888
   5380.00        0.28676
   5381.00        0.29451
   5382.00        0.30226
   5383.00        0.31013
   5384.00        0.31827
   5385.00        0.32683
   5386.00        0.33589
   5387.00        0.34551
   5388.00        0.35571
   5389.00        0.36640
   5390.00        0.37740
   5391.00        0.38853
   5392.00        0.39955
   5393.00        0.41028
   5394.00        0.42057
   5395.00        0.43035
   5396.00        0.43955
   5397.00        0.44821
   5398.00        0.45641
   5399.00        0.46426
   5400.00        0.47185
   5401.00        0.47925
   5402.00        0.48659
   5403.00        0.49390
   5404.00        0.50123
   5405.00        0.50863
   5406.00        0.51609
   5407.00        0.52360
   5408.00        0.53114
   5409.00        0.53866
   5410.00        0.54611
   5411.00        0.55339
   5412.00        0.56050
   5413.00        0.56744
   5414.00        0.57423
   5415.00        0.58092
   5416.00        0.58759
   5417.00        0.59430
   5418.00        0.60107
   5419.00        0.60791
   5420.00        0.61474
   5421.00        0.62146
   5422.00        0.62792
   5423.00        0.63394
   5424.00        0.63931
   5425.00        0.64393
   5426.00        0.64762
   5427.00        0.65035
   5428.00        0.65206
   5429.00        0.65278
   5430.00        0.65263
   5431.00        0.65172
   5432.00        0.65023
   5433.00        0.64836
   5434.00        0.64631
   5435.00        0.64425
   5436.00        0.64234
   5437.00        0.64065
   5438.00        0.63924
   5439.00        0.63811
   5440.00        0.63719
   5441.00        0.63643
   5442.00        0.63579
   5443.00        0.63521
   5444.00        0.63471
   5445.00        0.63430
   5446.00        0.63403
   5447.00        0.63397
   5448.00        0.63417
   5449.00        0.63465
   5450.00        0.63542
   5451.00        0.63646
   5452.00        0.63772
   5453.00        0.63913
   5454.00        0.64062
   5455.00        0.64212
   5456.00        0.64354
   5457.00        0.64483
   5458.00        0.64596
   5459.00        0.64689
   5460.00        0.64764
   5461.00        0.64824
   5462.00        0.64871
   5463.00        0.64911
   5464.00        0.64945
   5465.00        0.64975
   5466.00        0.64999
   5467.00        0.65012
   5468.00        0.65004
   5469.00        0.64964
   5470.00        0.64878
   5471.00        0.64736
   5472.00        0.64527
   5473.00        0.64242
   5474.00        0.63879
   5475.00        0.63427
   5476.00        0.62887
   5477.00        0.62257
   5478.00        0.61539
   5479.00        0.60736
   5480.00        0.59858
   5481.00        0.58918
   5482.00        0.57936
   5483.00        0.56932
   5484.00        0.55927
   5485.00        0.54950
   5486.00        0.54029
   5487.00        0.53191
   5488.00        0.52466
   5489.00        0.51874
   5490.00        0.51429
   5491.00        0.51143
   5492.00        0.51010
   5493.00        0.51027
   5494.00        0.51172
   5495.00        0.51430
   5496.00        0.51771
   5497.00        0.52169
   5498.00        0.52602
   5499.00        0.53045
   5500.00        0.53478
   5501.00        0.53886
   5502.00        0.54260
   5503.00        0.54586
   5504.00        0.54858
   5505.00        0.55064
   5506.00        0.55193
   5507.00        0.55233
   5508.00        0.55168
   5509.00        0.54984
   5510.00        0.54668
   5511.00        0.54211
   5512.00        0.53609
   5513.00        0.52862
   5514.00        0.51981
   5515.00        0.50979
   5516.00        0.49879
   5517.00        0.48710
   5518.00        0.47503
   5519.00        0.46280
   5520.00        0.45071
   5521.00        0.43891
   5522.00        0.42758
   5523.00        0.41673
   5524.00        0.40640
   5525.00        0.39658
   5526.00        0.38721
   5527.00        0.37823
   5528.00        0.36960
   5529.00        0.36131
   5530.00        0.35329
   5531.00        0.34560
   5532.00        0.33815
   5533.00        0.33093
   5534.00        0.32385
   5535.00        0.31681
   5536.00        0.30975
   5537.00        0.30256
   5538.00        0.29521
   5539.00        0.28765
   5540.00        0.27993
   5541.00        0.27202
   5542.00        0.26404
   5543.00        0.25604
   5544.00        0.24806
   5545.00        0.24019
   5546.00        0.23241
   5547.00        0.22476
   5548.00        0.21718
   5549.00        0.20970
   5550.00        0.20222
   5551.00        0.19475
   5552.00        0.18725
   5553.00        0.17966
   5554.00        0.17198
   5555.00        0.16416
   5556.00        0.15613
   5557.00        0.14782
   5558.00        0.13918
   5559.00        0.13014
   5560.00        0.12068
   5561.00        0.11079
   5562.00        0.10055
   5563.00        0.09006
   5564.00        0.07951
   5565.00        0.06905
   5566.00        0.05892
   5567.00        0.04925
   5568.00        0.04017
   5569.00        0.03187
   5570.00        0.02435
   5571.00        0.01760
   5572.00        0.01156
   5573.00        0.00610
   5574.00        0.00108
   5575.00       -0.00370
   5576.00       -0.00841
   5577.00       -0.01319
   5578.00       -0.01817
   5579.00       -0.02343
   5580.00       -0.02905
   5581.00       -0.03496
   5582.00       -0.04103
   5583.00       -0.04710
   5584.00       -0.05290
   5585.00       -0.05814
   5586.00       -0.06256
   5587.00       -0.06593
   5588.00       -0.06811
   5589.00       -0.06911
   5590.00       -0.06893
   5591.00       -0.06779
   5592.00       -0.06591
   5593.00       -0.06358
   5594.00       -0.06109
   5595.00       -0.05868
   5596.00       -0.05661
   5597.00       -0.05506
   5598.00       -0.05415
   5599.00       -0.05397
   5600.00       -0.05449
   5601.00       -0.05560
   5602.00       -0.05714
   5603.00       -0.05888
   5604.00       -0.06053
   5605.00       -0.06185
   5606.00       -0.06258
   5607.00       -0.06255
   5608.00       -0.06169
   5609.00       -0.06001
   5610.00       -0.05762
   5611.00       -0.05474
   5612.00       -0.05163
   5613.00       -0.04856
   5614.00       -0.04578
   5615.00       -0.04350
   5616.00       -0.04185
   5617.00       -0.04092
   5618.00       -0.04076
   5619.00       -0.04139
   5620.00       -0.04281
   5621.00       -0.04504
   5622.00       -0.04804
   5623.00       -0.05189
   5624.00       -0.05655
   5625.00       -0.06207
   5626.00       -0.06838
   5627.00       -0.07544
   5628.00       -0.08307
   5629.00       -0.09107
   5630.00       -0.09914
   5631.00       -0.10706
   5632.00       -0.11462
   5633.00       -0.12168
   5634.00       -0.12818
   5635.00       -0.13431
   5636.00       -0.14029
   5637.00       -0.14633
   5638.00       -0.15260
   5639.00       -0.15911
   5640.00       -0.16580
   5641.00       -0.17242
   5642.00       -0.17870
   5643.00       -0.18425
   5644.00       -0.18877
   5645.00       -0.19205
   5646.00       -0.19402
   5647.00       -0.19478
   5648.00       -0.19457
   5649.00       -0.19376
   5650.00       -0.19280
   5651.00       -0.19214
   5652.00       -0.19220
   5653.00       -0.19332
   5654.00       -0.19570
   5655.00       -0.19940
   5656.00       -0.20441
   5657.00       -0.21050
   5658.00       -0.21736
   5659.00       -0.22460
   5660.00       -0.23184
   5661.00       -0.23873
   5662.00       -0.24498
   5663.00       -0.25047
   5664.00       -0.25511
   5665.00       -0.25897
   5666.00       -0.26221
   5667.00       -0.26500
   5668.00       -0.26750
   5669.00       -0.26980
   5670.00       -0.27193
   5671.00       -0.27382
   5672.00       -0.27531
   5673.00       -0.27617
   5674.00       -0.27618
   5675.00       -0.27518
   5676.00       -0.27300
   5677.00       -0.26966
   5678.00       -0.26520
   5679.00       -0.25977
   5680.00       -0.25359
   5681.00       -0.24688
   5682.00       -0.23985
   5683.00       -0.23263
   5684.00       -0.22528
   5685.00       -0.21781
   5686.00       -0.21012
   5687.00       -0.20209
   5688.00       -0.19357
   5689.00       -0.18435
   5690.00       -0.17426
   5691.00       -0.16312
   5692.00       -0.15088
   5693.00       -0.13749
   5694.00       -0.12307
   5695.00       -0.10780
   5696.00       -0.09200
   5697.00       -0.07595
   5698.00       -0.05999
   5699.00       -0.04440
   5700.00       -0.02936
   5701.00       -0.01511
   5702.00       -0.00157
   5703.00        0.01136
   5704.00        0.02380
   5705.00        0.03592
   5706.00        0.04793
   5707.00        0.05996
   5708.00        0.07201
   5709.00        0.08398
   5710.00        0.09567
   5711.00        0.10678
   5712.00        0.11691
   5713.00        0.12572
   5714.00        0.13292
   5715.00        0.13821
   5716.00        0.14154
   5717.00        0.14299
   5718.00        0.14274
   5719.00        0.14103
   5720.00        0.13820
   5721.00        0.13455
   5722.00        0.13039
   5723.00        0.12594
   5724.00        0.12138
   5725.00        0.11681
   5726.00        0.11229
   5727.00        0.10785
   5728.00        0.10348
   5729.00        0.09919
   5730.00        0.09499
   5731.00        0.09089
   5732.00        0.08689
   5733.00        0.08302
   5734.00        0.07928
   5735.00        0.07571
   5736.00        0.07230
   5737.00        0.06903
   5738.00        0.06590
   5739.00        0.06290
   5740.00        0.05999
   5741.00        0.05715
   5742.00        0.05434
   5743.00        0.05154
   5744.00        0.04874
   5745.00        0.04594
   5746.00        0.04317
   5747.00        0.04050
   5748.00        0.03796
   5749.00        0.03561
   5750.00        0.03349
   5751.00        0.03163
   5752.00        0.03004
   5753.00        0.02868
   5754.00        0.02752
   5755.00        0.02652
   5756.00        0.02567
   5757.00        0.02494
   5758.00        0.02440
   5759.00        0.02408
   5760.00        0.02410
   5761.00        0.02455
   5762.00        0.02557
   5763.00        0.02724
   5764.00        0.02965
   5765.00        0.03279
   5766.00        0.03664
   5767.00        0.04111
   5768.00        0.04605
   5769.00        0.05131
   5770.00        0.05670
   5771.00        0.06203
   5772.00        0.06717
   5773.00        0.07200
   5774.00        0.07645
   5775.00        0.08059
   5776.00        0.08449
   5777.00        0.08831
   5778.00        0.09229
   5779.00        0.09661
   5780.00        0.10147
   5781.00        0.10702
   5782.00        0.11336
   5783.00        0.12045
   5784.00        0.12824
   5785.00        0.13658
   5786.00        0.14527
   5787.00        0.15415
   5788.00        0.16297
   5789.00        0.17158
   5790.00        0.17985
   5791.00        0.18777
   5792.00        0.19534
   5793.00        0.20266
   5794.00        0.20985
   5795.00        0.21705
   5796.00        0.22439
   5797.00        0.23193
   5798.00        0.23970
   5799.00        0.24768
   5800.00        0.25573
   5801.00        0.26372
   5802.00        0.27144
   5803.00        0.27867
   5804.00        0.28521
   5805.00        0.29082
   5806.00        0.29530
   5807.00        0.29846
   5808.00        0.30018
   5809.00        0.30033
   5810.00        0.29888
   5811.00        0.29576
   5812.00        0.29110
   5813.00        0.28500
   5814.00        0.27766
   5815.00        0.26933
   5816.00        0.26028
   5817.00        0.25087
   5818.00        0.24137
   5819.00        0.23209
   5820.00        0.22324
   5821.00        0.21500
   5822.00        0.20757
   5823.00        0.20105
   5824.00        0.19545
   5825.00        0.19088
   5826.00        0.18730
   5827.00        0.18473
   5828.00        0.18306
   5829.00        0.18228
   5830.00        0.18228
   5831.00        0.18293
   5832.00        0.18411
   5833.00        0.18566
   5834.00        0.18743
   5835.00        0.18924
   5836.00        0.19093
   5837.00        0.19235
   5838.00        0.19330
   5839.00        0.19364
   5840.00        0.19322
   5841.00        0.19195
   5842.00        0.18979
   5843.00        0.18681
   5844.00        0.18303
   5845.00        0.17863
   5846.00        0.17377
   5847.00        0.16869
   5848.00        0.16362
   5849.00        0.15883
   5850.00        0.15456
   5851.00        0.15097
   5852.00        0.14817
   5853.00        0.14613
   5854.00        0.14473
   5855.00        0.14376
   5856.00        0.14297
   5857.00        0.14214
   5858.00        0.14113
   5859.00        0.13994
   5860.00        0.13875
   5861.00        0.13789
   5862.00        0.13788
   5863.00        0.13925
   5864.00        0.14263
   5865.00        0.14847
   5866.00        0.15707
   5867.00        0.16844
   5868.00        0.18237
   5869.00        0.19837
   5870.00        0.21577
   5871.00        0.23369
   5872.00        0.25109
   5873.00        0.26723
   5874.00        0.28131
   5875.00        0.29297
   5876.00        0.30201
   5877.00        0.30859
   5878.00        0.31301
   5879.00        0.31571
   5880.00        0.31722
   5881.00        0.31791
   5882.00        0.31811
   5883.00        0.31793
   5884.00        0.31732
   5885.00        0.31612
   5886.00        0.31409
   5887.00        0.31101
   5888.00        0.30666
   5889.00        0.30099
   5890.00        0.29407
   5891.00        0.28611
   5892.00        0.27748
   5893.00        0.26857
   5894.00        0.25987
   5895.00        0.25180
   5896.00        0.24476
   5897.00        0.23898
   5898.00        0.23462
   5899.00        0.23164
   5900.00        0.22988
   5901.00        0.22907
   5902.00        0.22889
   5903.00        0.22899
   5904.00        0.22905
   5905.00        0.22882
   5906.00        0.22816
   5907.00        0.22703
   5908.00        0.22553
   5909.00        0.22383
   5910.00        0.22212
   5911.00        0.22061
   5912.00        0.21945
   5913.00        0.21869
   5914.00        0.21830
   5915.00        0.21813
   5916.00        0.21795
   5917.00        0.21750
   5918.00        0.21651
   5919.00        0.21479
   5920.00        0.21220
   5921.00        0.20871
   5922.00        0.20433
   5923.00        0.19909
   5924.00        0.19317
   5925.00        0.18670
   5926.00        0.17986
   5927.00        0.17285
   5928.00        0.16583
   5929.00        0.15901
   5930.00        0.15253
   5931.00        0.14661
   5932.00        0.14140
   5933.00        0.13718
   5934.00        0.13409
   5935.00        0.13238
   5936.00        0.13208
   5937.00        0.13313
   5938.00        0.13532
   5939.00        0.13822
   5940.00        0.14126
   5941.00        0.14379
   5942.00        0.14516
   5943.00        0.14491
   5944.00        0.14266
   5945.00        0.13845
   5946.00        0.13256
   5947.00        0.12553
   5948.00        0.11811
   5949.00        0.11105
   5950.00        0.10501
   5951.00        0.10051
   5952.00        0.09776
   5953.00        0.09667
   5954.00        0.09690
   5955.00        0.09783
   5956.00        0.09878
   5957.00        0.09908
   5958.00        0.09819
   5959.00        0.09579
   5960.00        0.09183
   5961.00        0.08649
   5962.00        0.08017
   5963.00        0.07337
   5964.00        0.06661
   5965.00        0.06037
   5966.00        0.05499
   5967.00        0.05065
   5968.00        0.04733
   5969.00        0.04485
   5970.00        0.04289
   5971.00        0.04107
   5972.00        0.03904
   5973.00        0.03646
   5974.00        0.03315
   5975.00        0.02898
   5976.00        0.02403
   5977.00        0.01839
   5978.00        0.01227
   5979.00        0.00588
   5980.00       -0.00059
   5981.00       -0.00698
   5982.00       -0.01323
   5983.00       -0.01930
   5984.00       -0.02526
   5985.00       -0.03120
   5986.00       -0.03722
   5987.00       -0.04338
   5988.00       -0.04976
   5989.00       -0.05640
   5990.00       -0.06323
   5991.00       -0.07017
   5992.00       -0.07710
   5993.00       -0.08388
   5994.00       -0.09036
   5995.00       -0.09633
   5996.00       -0.10170
   5997.00       -0.10637
   5998.00       -0.11028
   5999.00       -0.11343
   6000.00       -0.11583
   6001.00       -0.11750
   6002.00       -0.11852
   6003.00       -0.11893
   6004.00       -0.11877
   6005.00       -0.11808
   6006.00       -0.11687
   6007.00       -0.11512
   6008.00       -0.11284
   6009.00       -0.10996
   6010.00       -0.10647
   6011.00       -0.10228
   6012.00       -0.09741
   6013.00       -0.09184
   6014.00       -0.08559
   6015.00       -0.07874
   6016.00       -0.07138
   6017.00       -0.06363
   6018.00       -0.05562
   6019.00       -0.04753
   6020.00       -0.03949
   6021.00       -0.03166
   6022.00       -0.02419
   6023.00       -0.01723
   6024.00       -0.01095
   6025.00       -0.00551
   6026.00       -0.00110
   6027.00        0.00216
   6028.00        0.00413
   6029.00        0.00477
   6030.00        0.00408
   6031.00        0.00221
   6032.00       -0.00068
   6033.00       -0.00429
   6034.00       -0.00829
   6035.00       -0.01230
   6036.00       -0.01602
   6037.00       -0.01920
   6038.00       -0.02168
   6039.00       -0.02345
   6040.00       -0.02459
   6041.00       -0.02528
   6042.00       -0.02575
   6043.00       -0.02624
   6044.00       -0.02695
   6045.00       -0.02799
   6046.00       -0.02943
   6047.00       -0.03125
   6048.00       -0.03338
   6049.00       -0.03570
   6050.00       -0.03807
   6051.00       -0.04032
   6052.00       -0.04225
   6053.00       -0.04369
   6054.00       -0.04446
   6055.00       -0.04446
   6056.00       -0.04361
   6057.00       -0.04196
   6058.00       -0.03967
   6059.00       -0.03696
   6060.00       -0.03417
   6061.00       -0.03168
   6062.00       -0.02985
   6063.00       -0.02898
   6064.00       -0.02929
   6065.00       -0.03080
   6066.00       -0.03339
   6067.00       -0.03679
   6068.00       -0.04064
   6069.00       -0.04452
   6070.00       -0.04802
   6071.00       -0.05087
   6072.00       -0.05281
   6073.00       -0.05382
   6074.00       -0.05395
   6075.00       -0.05341
   6076.00       -0.05244
   6077.00       -0.05134
   6078.00       -0.05041
   6079.00       -0.04987
   6080.00       -0.04990
   6081.00       -0.05058
   6082.00       -0.05191
   6083.00       -0.05375
   6084.00       -0.05595
   6085.00       -0.05830
   6086.00       -0.06061
   6087.00       -0.06272
   6088.00       -0.06449
   6089.00       -0.06592
   6090.00       -0.06702
   6091.00       -0.06787
   6092.00       -0.06857
   6093.00       -0.06922
   6094.00       -0.06991
   6095.00       -0.07067
   6096.00       -0.07154
   6097.00       -0.07247
   6098.00       -0.07343
   6099.00       -0.07434
   6100.00       -0.07513
   6101.00       -0.07573
   6102.00       -0.07607
   6103.00       -0.07609
   6104.00       -0.07572
   6105.00       -0.07494
   6106.00       -0.07375
   6107.00       -0.07216
   6108.00       -0.07023
   6109.00       -0.06809
   6110.00       -0.06581
   6111.00       -0.06356
   6112.00       -0.06145
   6113.00       -0.05960
   6114.00       -0.05811
   6115.00       -0.05702
   6116.00       -0.05635
   6117.00       -0.05607
   6118.00       -0.05612
   6119.00       -0.05643
   6120.00       -0.05693
   6121.00       -0.05755
   6122.00       -0.05822
   6123.00       -0.05893
   6124.00       -0.05969
   6125.00       -0.06052
   6126.00       -0.06149
   6127.00       -0.06266
   6128.00       -0.06410
   6129.00       -0.06587
   6130.00       -0.06798
   6131.00       -0.07041
   6132.00       -0.07308
   6133.00       -0.07590
   6134.00       -0.07871
   6135.00       -0.08137
   6136.00       -0.08376
   6137.00       -0.08576
   6138.00       -0.08736
   6139.00       -0.08854
   6140.00       -0.08938
   6141.00       -0.08993
   6142.00       -0.09030
   6143.00       -0.09056
   6144.00       -0.09077
   6145.00       -0.09096
   6146.00       -0.09113
   6147.00       -0.09124
   6148.00       -0.09127
   6149.00       -0.09117
   6150.00       -0.09094
   6151.00       -0.09057
   6152.00       -0.09012
   6153.00       -0.08966
   6154.00       -0.08928
   6155.00       -0.08909
   6156.00       -0.08922
   6157.00       -0.08975
   6158.00       -0.09077
   6159.00       -0.09232
   6160.00       -0.09441
   6161.00       -0.09703
   6162.00       -0.10013
   6163.00       -0.10362
   6164.00       -0.10745
   6165.00       -0.11153
   6166.00       -0.11578
   6167.00       -0.12017
   6168.00       -0.12461
   6169.00       -0.12907
   6170.00       -0.13352
   6171.00       -0.13789
   6172.00       -0.14214
   6173.00       -0.14622
   6174.00       -0.15010
   6175.00       -0.15372
   6176.00       -0.15703
   6177.00       -0.16003
   6178.00       -0.16268
   6179.00       -0.16504
   6180.00       -0.16711
   6181.00       -0.16898
   6182.00       -0.17071
   6183.00       -0.17238
   6184.00       -0.17407
   6185.00       -0.17583
   6186.00       -0.17770
   6187.00       -0.17970
   6188.00       -0.18181
   6189.00       -0.18403
   6190.00       -0.18632
   6191.00       -0.18865
   6192.00       -0.19102
   6193.00       -0.19342
   6194.00       -0.19586
   6195.00       -0.19836
   6196.00       -0.20097
   6197.00       -0.20371
   6198.00       -0.20659
   6199.00       -0.20960
   6200.00       -0.21270
   6201.00       -0.21581
   6202.00       -0.21881
   6203.00       -0.22157
   6204.00       -0.22395
   6205.00       -0.22584
   6206.00       -0.22712
   6207.00       -0.22776
   6208.00       -0.22775
   6209.00       -0.22714
   6210.00       -0.22604
   6211.00       -0.22455
   6212.00       -0.22284
   6213.00       -0.22106
   6214.00       -0.21933
   6215.00       -0.21778
   6216.00       -0.21644
   6217.00       -0.21534
   6218.00       -0.21444
   6219.00       -0.21367
   6220.00       -0.21291
   6221.00       -0.21204
   6222.00       -0.21095
   6223.00       -0.20951
   6224.00       -0.20766
   6225.00       -0.20533
   6226.00       -0.20253
   6227.00       -0.19928
   6228.00       -0.19567
   6229.00       -0.19178
   6230.00       -0.18773
   6231.00       -0.18365
   6232.00       -0.17966
   6233.00       -0.17587
   6234.00       -0.17239
   6235.00       -0.16928
   6236.00       -0.16657
   6237.00       -0.16426
   6238.00       -0.16229
   6239.00       -0.16057
   6240.00       -0.15895
   6241.00       -0.15727
   6242.00       -0.15539
   6243.00       -0.15315
   6244.00       -0.15046
   6245.00       -0.14727
   6246.00       -0.14362
   6247.00       -0.13956
   6248.00       -0.13522
   6249.00       -0.13072
   6250.00       -0.12621
   6251.00       -0.12182
   6252.00       -0.11764
   6253.00       -0.11376
   6254.00       -0.11018
   6255.00       -0.10692
   6256.00       -0.10396
   6257.00       -0.10127
   6258.00       -0.09879
   6259.00       -0.09647
   6260.00       -0.09426
   6261.00       -0.09210
   6262.00       -0.08996
   6263.00       -0.08779
   6264.00       -0.08555
   6265.00       -0.08319
   6266.00       -0.08069
   6267.00       -0.07799
   6268.00       -0.07509
   6269.00       -0.07198
   6270.00       -0.06867
   6271.00       -0.06523
   6272.00       -0.06174
   6273.00       -0.05830
   6274.00       -0.05499
   6275.00       -0.05187
   6276.00       -0.04899
   6277.00       -0.04629
   6278.00       -0.04374
   6279.00       -0.04119
   6280.00       -0.03853
   6281.00       -0.03559
   6282.00       -0.03223
   6283.00       -0.02838
   6284.00       -0.02396
   6285.00       -0.01894
   6286.00       -0.01341
   6287.00       -0.00741
   6288.00       -0.00108
   6289.00        0.00551
   6290.00        0.01224
   6291.00        0.01905
   6292.00        0.02596
   6293.00        0.03293
   6294.00        0.04008
   6295.00        0.04749
   6296.00        0.05529
   6297.00        0.06363
   6298.00        0.07263
   6299.00        0.08237
   6300.00        0.09286
   6301.00        0.10403
   6302.00        0.11581
   6303.00        0.12803
   6304.00        0.14048
   6305.00        0.15292
   6306.00        0.16511
   6307.00        0.17683
   6308.00        0.18783
   6309.00        0.19800
   6310.00        0.20723
   6311.00        0.21551
   6312.00        0.22277
   6313.00        0.22905
   6314.00        0.23439
   6315.00        0.23883
   6316.00        0.24241
   6317.00        0.24518
   6318.00        0.24715
   6319.00        0.24839
   6320.00        0.24898
   6321.00        0.24902
   6322.00        0.24863
   6323.00        0.24798
   6324.00        0.24724
   6325.00        0.24658
   6326.00        0.24615
   6327.00        0.24608
   6328.00        0.24647
   6329.00        0.24733
   6330.00        0.24869
   6331.00        0.25046
   6332.00        0.25258
   6333.00        0.25495
   6334.00        0.25748
   6335.00        0.26009
   6336.00        0.26272
   6337.00        0.26535
   6338.00        0.26801
   6339.00        0.27072
   6340.00        0.27353
   6341.00        0.27647
   6342.00        0.27957
   6343.00        0.28284
   6344.00        0.28622
   6345.00        0.28962
   6346.00        0.29293
   6347.00        0.29603
   6348.00        0.29880
   6349.00        0.30110
   6350.00        0.30285
   6351.00        0.30401
   6352.00        0.30456
   6353.00        0.30452
   6354.00        0.30397
   6355.00        0.30298
   6356.00        0.30164
   6357.00        0.30005
   6358.00        0.29826
   6359.00        0.29635
   6360.00        0.29433
   6361.00        0.29224
   6362.00        0.29009
   6363.00        0.28790
   6364.00        0.28574
   6365.00        0.28365
   6366.00        0.28173
   6367.00        0.28007
   6368.00        0.27880
   6369.00        0.27800
   6370.00        0.27778
   6371.00        0.27818
   6372.00        0.27922
   6373.00        0.28086
   6374.00        0.28303
   6375.00        0.28562
   6376.00        0.28849
   6377.00        0.29146
   6378.00        0.29439
   6379.00        0.29708
   6380.00        0.29943
   6381.00        0.30128
   6382.00        0.30254
   6383.00        0.30311
   6384.00        0.30294
   6385.00        0.30201
   6386.00        0.30028
   6387.00        0.29781
   6388.00        0.29457
   6389.00        0.29062
   6390.00        0.28601
   6391.00        0.28077
   6392.00        0.27498
   6393.00        0.26873
   6394.00        0.26214
   6395.00        0.25526
   6396.00        0.24823
   6397.00        0.24118
   6398.00        0.23422
   6399.00        0.22746
   6400.00        0.22103
   6401.00        0.21495
   6402.00        0.20924
   6403.00        0.20389
   6404.00        0.19887
   6405.00        0.19416
   6406.00        0.18969
   6407.00        0.18543
   6408.00        0.18135
   6409.00        0.17747
   6410.00        0.17375
   6411.00        0.17022
   6412.00        0.16686
   6413.00        0.16366
   6414.00        0.16057
   6415.00        0.15753
   6416.00        0.15445
   6417.00        0.15123
   6418.00        0.14779
   6419.00        0.14400
   6420.00        0.13981
   6421.00        0.13514
   6422.00        0.12993
   6423.00        0.12419
   6424.00        0.11790
   6425.00        0.11110
   6426.00        0.10389
   6427.00        0.09636
   6428.00        0.08863
   6429.00        0.08082
   6430.00        0.07307
   6431.00        0.06554
   6432.00        0.05842
   6433.00        0.05187
   6434.00        0.04605
   6435.00        0.04109
   6436.00        0.03712
   6437.00        0.03411
   6438.00        0.03200
   6439.00        0.03065
   6440.00        0.02981
   6441.00        0.02921
   6442.00        0.02857
   6443.00        0.02765
   6444.00        0.02626
   6445.00        0.02433
   6446.00        0.02189
   6447.00        0.01913
   6448.00        0.01626
   6449.00        0.01360
   6450.00        0.01144
   6451.00        0.01004
   6452.00        0.00949
   6453.00        0.00979
   6454.00        0.01073
   6455.00        0.01201
   6456.00        0.01319
   6457.00        0.01377
   6458.00        0.01329
   6459.00        0.01142
   6460.00        0.00785
   6461.00        0.00254
   6462.00       -0.00441
   6463.00       -0.01271
   6464.00       -0.02205
   6465.00       -0.03197
   6466.00       -0.04206
   6467.00       -0.05194
   6468.00       -0.06133
   6469.00       -0.07008
   6470.00       -0.07820
   6471.00       -0.08565
   6472.00       -0.09259
   6473.00       -0.09927
   6474.00       -0.10587
   6475.00       -0.11262
   6476.00       -0.11975
   6477.00       -0.12737
   6478.00       -0.13560
   6479.00       -0.14443
   6480.00       -0.15373
   6481.00       -0.16332
   6482.00       -0.17297
   6483.00       -0.18245
   6484.00       -0.19157
   6485.00       -0.20018
   6486.00       -0.20816
   6487.00       -0.21553
   6488.00       -0.22238
   6489.00       -0.22882
   6490.00       -0.23499
   6491.00       -0.24108
   6492.00       -0.24723
   6493.00       -0.25356
   6494.00       -0.26010
   6495.00       -0.26684
   6496.00       -0.27374
   6497.00       -0.28067
   6498.00       -0.28751
   6499.00       -0.29411
   6500.00       -0.30039
   6501.00       -0.30624
   6502.00       -0.31167
   6503.00       -0.31667
   6504.00       -0.32130
   6505.00       -0.32556
   6506.00       -0.32948
   6507.00       -0.33306
   6508.00       -0.33630
   6509.00       -0.33917
   6510.00       -0.34168
   6511.00       -0.34386
   6512.00       -0.34578
   6513.00       -0.34752
   6514.00       -0.34920
   6515.00       -0.35088
   6516.00       -0.35262
   6517.00       -0.35440
   6518.00       -0.35618
   6519.00       -0.35787
   6520.00       -0.35937
   6521.00       -0.36059
   6522.00       -0.36150
   6523.00       -0.36212
   6524.00       -0.36254
   6525.00       -0.36294
   6526.00       -0.36352
   6527.00       -0.36450
   6528.00       -0.36608
   6529.00       -0.36832
   6530.00       -0.37120
   6531.00       -0.37454
   6532.00       -0.37803
   6533.00       -0.38133
   6534.00       -0.38409
   6535.00       -0.38604
   6536.00       -0.38706
   6537.00       -0.38714
   6538.00       -0.38644
   6539.00       -0.38517
   6540.00       -0.38362
   6541.00       -0.38199
   6542.00       -0.38043
   6543.00       -0.37898
   6544.00       -0.37754
   6545.00       -0.37594
   6546.00       -0.37401
   6547.00       -0.37158
   6548.00       -0.36853
   6549.00       -0.36488
   6550.00       -0.36073
   6551.00       -0.35628
   6552.00       -0.35173
   6553.00       -0.34737
   6554.00       -0.34337
   6555.00       -0.33988
   6556.00       -0.33693
   6557.00       -0.33454
   6558.00       -0.33262
   6559.00       -0.33109
   6560.00       -0.32986
   6561.00       -0.32888
   6562.00       -0.32815
   6563.00       -0.32769
   6564.00       -0.32755
   6565.00       -0.32774
   6566.00       -0.32827
   6567.00       -0.32905
   6568.00       -0.32997
   6569.00       -0.33087
   6570.00       -0.33158
   6571.00       -0.33197
   6572.00       -0.33194
   6573.00       -0.33147
   6574.00       -0.33058
   6575.00       -0.32931
   6576.00       -0.32774
   6577.00       -0.32592
   6578.00       -0.32386
   6579.00       -0.32157
   6580.00       -0.31903
   6581.00       -0.31622
   6582.00       -0.31310
   6583.00       -0.30964
   6584.00       -0.30584
   6585.00       -0.30168
   6586.00       -0.29708
   6587.00       -0.29200
   6588.00       -0.28638
   6589.00       -0.28014
   6590.00       -0.27323
   6591.00       -0.26556
   6592.00       -0.25717
   6593.00       -0.24809
   6594.00       -0.23840
   6595.00       -0.22818
   6596.00       -0.21756
   6597.00       -0.20668
   6598.00       -0.19560
   6599.00       -0.18441
   6600.00       -0.17318
   6601.00       -0.16187
   6602.00       -0.15045
   6603.00       -0.13888
   6604.00       -0.12701
   6605.00       -0.11484
   6606.00       -0.10231
   6607.00       -0.08932
   6608.00       -0.07595
   6609.00       -0.06234
   6610.00       -0.04857
   6611.00       -0.03492
   6612.00       -0.02153
   6613.00       -0.00861
   6614.00        0.00367
   6615.00        0.01523
   6616.00        0.02599
   6617.00        0.03600
   6618.00        0.04532
   6619.00        0.05402
   6620.00        0.06214
   6621.00        0.06976
   6622.00        0.07689
   6623.00        0.08358
   6624.00        0.08985
   6625.00        0.09576
   6626.00        0.10143
   6627.00        0.10702
   6628.00        0.11270
   6629.00        0.11866
   6630.00        0.12502
   6631.00        0.13189
   6632.00        0.13926
   6633.00        0.14703
   6634.00        0.15506
   6635.00        0.16313
   6636.00        0.17106
   6637.00        0.17866
   6638.00        0.18591
   6639.00        0.19281
   6640.00        0.19952
   6641.00        0.20622
   6642.00        0.21317
   6643.00        0.22054
   6644.00        0.22851
   6645.00        0.23712
   6646.00        0.24635
   6647.00        0.25602
   6648.00        0.26594
   6649.00        0.27585
   6650.00        0.28547
   6651.00        0.29456
   6652.00        0.30288
   6653.00        0.31027
   6654.00        0.31662
   6655.00        0.32192
   6656.00        0.32623
   6657.00        0.32966
   6658.00        0.33228
   6659.00        0.33425
   6660.00        0.33567
   6661.00        0.33660
   6662.00        0.33711
   6663.00        0.33726
   6664.00        0.33713
   6665.00        0.33686
   6666.00        0.33660
   6667.00        0.33651
   6668.00        0.33675
   6669.00        0.33745
   6670.00        0.33867
   6671.00        0.34046
   6672.00        0.34283
   6673.00        0.34578
   6674.00        0.34934
   6675.00        0.35353
   6676.00        0.35843
   6677.00        0.36409
   6678.00        0.37058
   6679.00        0.37790
   6680.00        0.38600
   6681.00        0.39477
   6682.00        0.40402
   6683.00        0.41353
   6684.00        0.42304
   6685.00        0.43227
   6686.00        0.44094
   6687.00        0.44874
   6688.00        0.45545
   6689.00        0.46086
   6690.00        0.46481
   6691.00        0.46726
   6692.00        0.46816
   6693.00        0.46762
   6694.00        0.46571
   6695.00        0.46264
   6696.00        0.45859
   6697.00        0.45375
   6698.00        0.44831
   6699.00        0.44245
   6700.00        0.43629
   6701.00        0.42993
   6702.00        0.42343
   6703.00        0.41684
   6704.00        0.41014
   6705.00        0.40338
   6706.00        0.39655
   6707.00        0.38972
   6708.00        0.38298
   6709.00        0.37645
   6710.00        0.37029
   6711.00        0.36463
   6712.00        0.35965
   6713.00        0.35539
   6714.00        0.35188
   6715.00        0.34906
   6716.00        0.34682
   6717.00        0.34497
   6718.00        0.34328
   6719.00        0.34151
   6720.00        0.33946
   6721.00        0.33699
   6722.00        0.33399
   6723.00        0.33048
   6724.00        0.32648
   6725.00        0.32212
   6726.00        0.31754
   6727.00        0.31290
   6728.00        0.30832
   6729.00        0.30390
   6730.00        0.29971
   6731.00        0.29573
   6732.00        0.29192
   6733.00        0.28823
   6734.00        0.28459
   6735.00        0.28097
   6736.00        0.27735
   6737.00        0.27380
   6738.00        0.27039
   6739.00        0.26720
   6740.00        0.26433
   6741.00        0.26188
   6742.00        0.25985
   6743.00        0.25825
   6744.00        0.25703
   6745.00        0.25610
   6746.00        0.25534
   6747.00        0.25464
   6748.00        0.25385
   6749.00        0.25288
   6750.00        0.25161
   6751.00        0.24999
   6752.00        0.24796
   6753.00        0.24551
   6754.00        0.24262
   6755.00        0.23933
   6756.00        0.23565
   6757.00        0.23165
   6758.00        0.22735
   6759.00        0.22281
   6760.00        0.21809
   6761.00        0.21325
   6762.00        0.20836
   6763.00        0.20349
   6764.00        0.19874
   6765.00        0.19419
   6766.00        0.18993
   6767.00        0.18601
   6768.00        0.18248
   6769.00        0.17933
   6770.00        0.17650
   6771.00        0.17393
   6772.00        0.17154
   6773.00        0.16921
   6774.00        0.16689
   6775.00        0.16452
   6776.00        0.16209
   6777.00        0.15959
   6778.00        0.15700
   6779.00        0.15431
   6780.00        0.15147
   6781.00        0.14840
   6782.00        0.14497
   6783.00        0.14106
   6784.00        0.13655
   6785.00        0.13137
   6786.00        0.12549
   6787.00        0.11897
   6788.00        0.11189
   6789.00        0.10437
   6790.00        0.09654
   6791.00        0.08856
   6792.00        0.08059
   6793.00        0.07275
   6794.00        0.06521
   6795.00        0.05805
   6796.00        0.05133
   6797.00        0.04503
   6798.00        0.03898
   6799.00        0.03295
   6800.00        0.02656
   6801.00        0.01939
   6802.00        0.01112
   6803.00        0.00145
   6804.00       -0.00968
   6805.00       -0.02212
   6806.00       -0.03545
   6807.00       -0.04914
   6808.00       -0.06260
   6809.00       -0.07526
   6810.00       -0.08658
   6811.00       -0.09625
   6812.00       -0.10418
   6813.00       -0.11037
   6814.00       -0.11510
   6815.00       -0.11864
   6816.00       -0.12142
   6817.00       -0.12384
   6818.00       -0.12630
   6819.00       -0.12907
   6820.00       -0.13234
   6821.00       -0.13615
   6822.00       -0.14043
   6823.00       -0.14497
   6824.00       -0.14952
   6825.00       -0.15382
   6826.00       -0.15765
   6827.00       -0.16088
   6828.00       -0.16353
   6829.00       -0.16572
   6830.00       -0.16767
   6831.00       -0.16969
   6832.00       -0.17203
   6833.00       -0.17495
   6834.00       -0.17856
   6835.00       -0.18295
   6836.00       -0.18799
   6837.00       -0.19357
   6838.00       -0.19945
   6839.00       -0.20538
   6840.00       -0.21111
   6841.00       -0.21636
   6842.00       -0.22095
   6843.00       -0.22468
   6844.00       -0.22745
   6845.00       -0.22923
   6846.00       -0.23006
   6847.00       -0.23006
   6848.00       -0.22941
   6849.00       -0.22833
   6850.00       -0.22702
   6851.00       -0.22565
   6852.00       -0.22433
   6853.00       -0.22310
   6854.00       -0.22191
   6855.00       -0.22067
   6856.00       -0.21928
   6857.00       -0.21766
   6858.00       -0.21576
   6859.00       -0.21360
   6860.00       -0.21128
   6861.00       -0.20896
   6862.00       -0.20682
   6863.00       -0.20505
   6864.00       -0.20379
   6865.00       -0.20317
   6866.00       -0.20325
   6867.00       -0.20400
   6868.00       -0.20537
   6869.00       -0.20715
   6870.00       -0.20915
   6871.00       -0.21113
   6872.00       -0.21289
   6873.00       -0.21435
   6874.00       -0.21555
   6875.00       -0.21668
   6876.00       -0.21803
   6877.00       -0.21992
   6878.00       -0.22263
   6879.00       -0.22628
   6880.00       -0.23082
   6881.00       -0.23594
   6882.00       -0.24120
   6883.00       -0.24602
   6884.00       -0.24986
   6885.00       -0.25224
   6886.00       -0.25295
   6887.00       -0.25186
   6888.00       -0.24915
   6889.00       -0.24517
   6890.00       -0.24028
   6891.00       -0.23492
   6892.00       -0.22943
   6893.00       -0.22404
   6894.00       -0.21888
   6895.00       -0.21400
   6896.00       -0.20935
   6897.00       -0.20486
   6898.00       -0.20048
   6899.00       -0.19619
   6900.00       -0.19203
   6901.00       -0.18806
   6902.00       -0.18439
   6903.00       -0.18112
   6904.00       -0.17832
   6905.00       -0.17607
   6906.00       -0.17444
   6907.00       -0.17343
   6908.00       -0.17312
   6909.00       -0.17350
   6910.00       -0.17456
   6911.00       -0.17629
   6912.00       -0.17862
   6913.00       -0.18139
   6914.00       -0.18438
   6915.00       -0.18728
   6916.00       -0.18976
   6917.00       -0.19151
   6918.00       -0.19230
   6919.00       -0.19199
   6920.00       -0.19065
   6921.00       -0.18847
   6922.00       -0.18581
   6923.00       -0.18308
   6924.00       -0.18070
   6925.00       -0.17900
   6926.00       -0.17825
   6927.00       -0.17850
   6928.00       -0.17971
   6929.00       -0.18167
   6930.00       -0.18409
   6931.00       -0.18663
   6932.00       -0.18891
   6933.00       -0.19061
   6934.00       -0.19149
   6935.00       -0.19136
   6936.00       -0.19020
   6937.00       -0.18809
   6938.00       -0.18522
   6939.00       -0.18182
   6940.00       -0.17817
   6941.00       -0.17447
   6942.00       -0.17095
   6943.00       -0.16768
   6944.00       -0.16473
   6945.00       -0.16212
   6946.00       -0.15985
   6947.00       -0.15789
   6948.00       -0.15622
   6949.00       -0.15482
   6950.00       -0.15360
   6951.00       -0.15243
   6952.00       -0.15115
   6953.00       -0.14954
   6954.00       -0.14743
   6955.00       -0.14464
   6956.00       -0.14114
   6957.00       -0.13695
   6958.00       -0.13223
   6959.00       -0.12722
   6960.00       -0.12220
   6961.00       -0.11739
   6962.00       -0.11298
   6963.00       -0.10903
   6964.00       -0.10553
   6965.00       -0.10238
   6966.00       -0.09939
   6967.00       -0.09637
   6968.00       -0.09310
   6969.00       -0.08941
   6970.00       -0.08512
   6971.00       -0.08015
   6972.00       -0.07448
   6973.00       -0.06814
   6974.00       -0.06121
   6975.00       -0.05382
   6976.00       -0.04619
   6977.00       -0.03847
   6978.00       -0.03083
   6979.00       -0.02346
   6980.00       -0.01651
   6981.00       -0.01006
   6982.00       -0.00417
   6983.00        0.00110
   6984.00        0.00571
   6985.00        0.00968
   6986.00        0.01298
   6987.00        0.01570
   6988.00        0.01790
   6989.00        0.01975
   6990.00        0.02144
   6991.00        0.02321
   6992.00        0.02527
   6993.00        0.02784
   6994.00        0.03105
   6995.00        0.03499
   6996.00        0.03964
   6997.00        0.04492
   6998.00        0.05069
   6999.00        0.05674
   7000.00        0.06286
   7001.00        0.06883
   7002.00        0.07449
   7003.00        0.07968
   7004.00        0.08436
   7005.00        0.08849
   7006.00        0.09212
   7007.00        0.09535
   7008.00        0.09827
   7009.00        0.10098
   7010.00        0.10357
   7011.00        0.10608
   7012.00        0.10851
   7013.00        0.11081
   7014.00        0.11292
   7015.00        0.11474
   7016.00        0.11617
   7017.00        0.11712
   7018.00        0.11752
   7019.00        0.11730
   7020.00        0.11645
   7021.00        0.11494
   7022.00        0.11280
   7023.00        0.11008
   7024.00        0.10684
   7025.00        0.10320
   7026.00        0.09928
   7027.00        0.09525
   7028.00        0.09126
   7029.00        0.08746
   7030.00        0.08398
   7031.00        0.08096
   7032.00        0.07845
   7033.00        0.07654
   7034.00        0.07524
   7035.00        0.07460
   7036.00        0.07461
   7037.00        0.07527
   7038.00        0.07651
   7039.00        0.07828
   7040.00        0.08048
   7041.00        0.08300
   7042.00        0.08573
   7043.00        0.08853
   7044.00        0.09132
   7045.00        0.09399
   7046.00        0.09646
   7047.00        0.09868
   7048.00        0.10058
   7049.00        0.10212
   7050.00        0.10325
   7051.00        0.10392
   7052.00        0.10406
   7053.00        0.10360
   7054.00        0.10245
   7055.00        0.10055
   7056.00        0.09782
   7057.00        0.09422
   7058.00        0.08975
   7059.00        0.08447
   7060.00        0.07850
   7061.00        0.07198
   7062.00        0.06514
   7063.00        0.05818
   7064.00        0.05132
   7065.00        0.04479
   7066.00        0.03875
   7067.00        0.03334
   7068.00        0.02862
   7069.00        0.02462
   7070.00        0.02134
   7071.00        0.01867
   7072.00        0.01659
   7073.00        0.01502
   7074.00        0.01387
   7075.00        0.01314
   7076.00        0.01281
   7077.00        0.01289
   7078.00        0.01344
   7079.00        0.01453
   7080.00        0.01623
   7081.00        0.01859
   7082.00        0.02164
   7083.00        0.02541
   7084.00        0.02983
   7085.00        0.03488
   7086.00        0.04046
   7087.00        0.04645
   7088.00        0.05276
   7089.00        0.05922
   7090.00        0.06574
   7091.00        0.07216
   7092.00        0.07841
   7093.00        0.08437
   7094.00        0.08996
   7095.00        0.09512
   7096.00        0.09980
   7097.00        0.10396
   7098.00        0.10756
   7099.00        0.11063
   7100.00        0.11316
   7101.00        0.11516
   7102.00        0.11669
   7103.00        0.11775
   7104.00        0.11839
   7105.00        0.11858
   7106.00        0.11832
   7107.00        0.11758
   7108.00        0.11633
   7109.00        0.11454
   7110.00        0.11218
   7111.00        0.10925
   7112.00        0.10571
   7113.00        0.10161
   7114.00        0.09700
   7115.00        0.09189
   7116.00        0.08637
   7117.00        0.08053
   7118.00        0.07445
   7119.00        0.06821
   7120.00        0.06195
   7121.00        0.05574
   7122.00        0.04965
   7123.00        0.04379
   7124.00        0.03821
   7125.00        0.03289
   7126.00        0.02790
   7127.00        0.02322
   7128.00        0.01883
   7129.00        0.01465
   7130.00        0.01066
   7131.00        0.00676
   7132.00        0.00287
   7133.00       -0.00106
   7134.00       -0.00514
   7135.00       -0.00938
   7136.00       -0.01383
   7137.00       -0.01850
   7138.00       -0.02335
   7139.00       -0.02837
   7140.00       -0.03345
   7141.00       -0.03850
   7142.00       -0.04343
   7143.00       -0.04810
   7144.00       -0.05242
   7145.00       -0.05630
   7146.00       -0.05963
   7147.00       -0.06241
   7148.00       -0.06463
   7149.00       -0.06633
   7150.00       -0.06760
   7151.00       -0.06857
   7152.00       -0.06936
   7153.00       -0.07013
   7154.00       -0.07102
   7155.00       -0.07216
   7156.00       -0.07363
   7157.00       -0.07547
   7158.00       -0.07765
   7159.00       -0.08012
   7160.00       -0.08275
   7161.00       -0.08541
   7162.00       -0.08792
   7163.00       -0.09013
   7164.00       -0.09192
   7165.00       -0.09320
   7166.00       -0.09393
   7167.00       -0.09411
   7168.00       -0.09381
   7169.00       -0.09314
   7170.00       -0.09225
   7171.00       -0.09127
   7172.00       -0.09033
   7173.00       -0.08951
   7174.00       -0.08882
   7175.00       -0.08820
   7176.00       -0.08751
   7177.00       -0.08657
   7178.00       -0.08515
   7179.00       -0.08305
   7180.00       -0.08010
   7181.00       -0.07622
   7182.00       -0.07140
   7183.00       -0.06575
   7184.00       -0.05953
   7185.00       -0.05303
   7186.00       -0.04669
   7187.00       -0.04092
   7188.00       -0.03617
   7189.00       -0.03270
   7190.00       -0.03077
   7191.00       -0.03037
   7192.00       -0.03141
   7193.00       -0.03359
   7194.00       -0.03653
   7195.00       -0.03975
   7196.00       -0.04279
   7197.00       -0.04522
   7198.00       -0.04671
   7199.00       -0.04708
   7200.00       -0.04627
   7201.00       -0.04441
   7202.00       -0.04170
   7203.00       -0.03849
   7204.00       -0.03517
   7205.00       -0.03213
   7206.00       -0.02970
   7207.00       -0.02820
   7208.00       -0.02780
   7209.00       -0.02863
   7210.00       -0.03068
   7211.00       -0.03386
   7212.00       -0.03809
   7213.00       -0.04316
   7214.00       -0.04889
   7215.00       -0.05508
   7216.00       -0.06156
   7217.00       -0.06822
   7218.00       -0.07494
   7219.00       -0.08166
   7220.00       -0.08841
   7221.00       -0.09521
   7222.00       -0.10211
   7223.00       -0.10915
   7224.00       -0.11639
   7225.00       -0.12385
   7226.00       -0.13156
   7227.00       -0.13956
   7228.00       -0.14776
   7229.00       -0.15615
   7230.00       -0.16465
   7231.00       -0.17313
   7232.00       -0.18145
   7233.00       -0.18939
   7234.00       -0.19672
   7235.00       -0.20324
   7236.00       -0.20873
   7237.00       -0.21308
   7238.00       -0.21616
   7239.00       -0.21799
   7240.00       -0.21867
   7241.00       -0.21835
   7242.00       -0.21721
   7243.00       -0.21546
   7244.00       -0.21328
   7245.00       -0.21081
   7246.00       -0.20816
   7247.00       -0.20540
   7248.00       -0.20258
   7249.00       -0.19970
   7250.00       -0.19680
   7251.00       -0.19392
   7252.00       -0.19109
   7253.00       -0.18836
   7254.00       -0.18579
   7255.00       -0.18343
   7256.00       -0.18134
   7257.00       -0.17957
   7258.00       -0.17820
   7259.00       -0.17725
   7260.00       -0.17678
   7261.00       -0.17683
   7262.00       -0.17742
   7263.00       -0.17855
   7264.00       -0.18017
   7265.00       -0.18221
   7266.00       -0.18453
   7267.00       -0.18698
   7268.00       -0.18935
   7269.00       -0.19139
   7270.00       -0.19288
   7271.00       -0.19359
   7272.00       -0.19335
   7273.00       -0.19201
   7274.00       -0.18952
   7275.00       -0.18590
   7276.00       -0.18118
   7277.00       -0.17556
   7278.00       -0.16918
   7279.00       -0.16237
   7280.00       -0.15534
   7281.00       -0.14837
   7282.00       -0.14168
   7283.00       -0.13545
   7284.00       -0.12979
   7285.00       -0.12479
   7286.00       -0.12051
   7287.00       -0.11694
   7288.00       -0.11406
   7289.00       -0.11187
   7290.00       -0.11036
   7291.00       -0.10953
   7292.00       -0.10941
   7293.00       -0.10998
   7294.00       -0.11127
   7295.00       -0.11322
   7296.00       -0.11581
   7297.00       -0.11894
   7298.00       -0.12254
   7299.00       -0.12649
   7300.00       -0.13066
   7301.00       -0.13496
   7302.00       -0.13926
   7303.00       -0.14347
   7304.00       -0.14755
   7305.00       -0.15143
   7306.00       -0.15511
   7307.00       -0.15857
   7308.00       -0.16183
   7309.00       -0.16489
   7310.00       -0.16774
   7311.00       -0.17039
   7312.00       -0.17283
   7313.00       -0.17501
   7314.00       -0.17690
   7315.00       -0.17847
   7316.00       -0.17970
   7317.00       -0.18057
   7318.00       -0.18111
   7319.00       -0.18135
   7320.00       -0.18135
   7321.00       -0.18116
   7322.00       -0.18085
   7323.00       -0.18046
   7324.00       -0.18005
   7325.00       -0.17964
   7326.00       -0.17924
   7327.00       -0.17886
   7328.00       -0.17848
   7329.00       -0.17810
   7330.00       -0.17770
   7331.00       -0.17724
   7332.00       -0.17673
   7333.00       -0.17617
   7334.00       -0.17554
   7335.00       -0.17488
   7336.00       -0.17419
   7337.00       -0.17351
   7338.00       -0.17286
   7339.00       -0.17230
   7340.00       -0.17184
   7341.00       -0.17152
   7342.00       -0.17138
   7343.00       -0.17143
   7344.00       -0.17170
   7345.00       -0.17216
   7346.00       -0.17281
   7347.00       -0.17359
   7348.00       -0.17445
   7349.00       -0.17533
   7350.00       -0.17615
   7351.00       -0.17681
   7352.00       -0.17726
   7353.00       -0.17741
   7354.00       -0.17723
   7355.00       -0.17667
   7356.00       -0.17572
   7357.00       -0.17437
   7358.00       -0.17264
   7359.00       -0.17055
   7360.00       -0.16815
   7361.00       -0.16549
   7362.00       -0.16260
   7363.00       -0.15951
   7364.00       -0.15628
   7365.00       -0.15287
   7366.00       -0.14930
   7367.00       -0.14551
   7368.00       -0.14146
   7369.00       -0.13708
   7370.00       -0.13232
   7371.00       -0.12714
   7372.00       -0.12154
   7373.00       -0.11552
   7374.00       -0.10918
   7375.00       -0.10265
   7376.00       -0.09608
   7377.00       -0.08965
   7378.00       -0.08353
   7379.00       -0.07791
   7380.00       -0.07290
   7381.00       -0.06862
   7382.00       -0.06514
   7383.00       -0.06249
   7384.00       -0.06064
   7385.00       -0.05955
   7386.00       -0.05914
   7387.00       -0.05934
   7388.00       -0.06006
   7389.00       -0.06122
   7390.00       -0.06271
   7391.00       -0.06447
   7392.00       -0.06639
   7393.00       -0.06841
   7394.00       -0.07041
   7395.00       -0.07233
   7396.00       -0.07407
   7397.00       -0.07553
   7398.00       -0.07665
   7399.00       -0.07737
   7400.00       -0.07764
   7401.00       -0.07743
   7402.00       -0.07674
   7403.00       -0.07557
   7404.00       -0.07394
   7405.00       -0.07192
   7406.00       -0.06958
   7407.00       -0.06703
   7408.00       -0.06438
   7409.00       -0.06177
   7410.00       -0.05935
   7411.00       -0.05724
   7412.00       -0.05557
   7413.00       -0.05443
   7414.00       -0.05392
   7415.00       -0.05406
   7416.00       -0.05492
   7417.00       -0.05647
   7418.00       -0.05866
   7419.00       -0.06144
   7420.00       -0.06474
   7421.00       -0.06842
   7422.00       -0.07240
   7423.00       -0.07655
   7424.00       -0.08076
   7425.00       -0.08493
   7426.00       -0.08893
   7427.00       -0.09271
   7428.00       -0.09619
   7429.00       -0.09929
   7430.00       -0.10199
   7431.00       -0.10427
   7432.00       -0.10610
   7433.00       -0.10750
   7434.00       -0.10849
   7435.00       -0.10912
   7436.00       -0.10943
   7437.00       -0.10949
   7438.00       -0.10937
   7439.00       -0.10912
   7440.00       -0.10882
   7441.00       -0.10853
   7442.00       -0.10830
   7443.00       -0.10820
   7444.00       -0.10828
   7445.00       -0.10861
   7446.00       -0.10923
   7447.00       -0.11019
   7448.00       -0.11153
   7449.00       -0.11328
   7450.00       -0.11545
   7451.00       -0.11805
   7452.00       -0.12104
   7453.00       -0.12441
   7454.00       -0.12809
   7455.00       -0.13201
   7456.00       -0.13607
   7457.00       -0.14015
   7458.00       -0.14416
   7459.00       -0.14797
   7460.00       -0.15147
   7461.00       -0.15456
   7462.00       -0.15712
   7463.00       -0.15909
   7464.00       -0.16039
   7465.00       -0.16097
   7466.00       -0.16084
   7467.00       -0.15995
   7468.00       -0.15835
   7469.00       -0.15603
   7470.00       -0.15303
   7471.00       -0.14938
   7472.00       -0.14512
   7473.00       -0.14028
   7474.00       -0.13493
   7475.00       -0.12912
   7476.00       -0.12291
   7477.00       -0.11637
   7478.00       -0.10961
   7479.00       -0.10266
   7480.00       -0.09563
   7481.00       -0.08857
   7482.00       -0.08157
   7483.00       -0.07468
   7484.00       -0.06803
   7485.00       -0.06167
   7486.00       -0.05568
   7487.00       -0.05013
   7488.00       -0.04508
   7489.00       -0.04054
   7490.00       -0.03656
   7491.00       -0.03312
   7492.00       -0.03018
   7493.00       -0.02775
   7494.00       -0.02576
   7495.00       -0.02423
   7496.00       -0.02311
   7497.00       -0.02241
   7498.00       -0.02214
   7499.00       -0.02235
   7500.00       -0.02306
   7501.00       -0.02432
   7502.00       -0.02613
   7503.00       -0.02847
   7504.00       -0.03132
   7505.00       -0.03455
   7506.00       -0.03812
   7507.00       -0.04192
   7508.00       -0.04585
   7509.00       -0.04988
   7510.00       -0.05399
   7511.00       -0.05819
   7512.00       -0.06252
   7513.00       -0.06702
   7514.00       -0.07175
   7515.00       -0.07675
   7516.00       -0.08203
   7517.00       -0.08757
   7518.00       -0.09337
   7519.00       -0.09933
   7520.00       -0.10539
   7521.00       -0.11144
   7522.00       -0.11736
   7523.00       -0.12307
   7524.00       -0.12845
   7525.00       -0.13345
   7526.00       -0.13805
   7527.00       -0.14224
   7528.00       -0.14604
   7529.00       -0.14948
   7530.00       -0.15262
   7531.00       -0.15546
   7532.00       -0.15801
   7533.00       -0.16030
   7534.00       -0.16229
   7535.00       -0.16396
   7536.00       -0.16531
   7537.00       -0.16634
   7538.00       -0.16706
   7539.00       -0.16752
   7540.00       -0.16776
   7541.00       -0.16785
   7542.00       -0.16787
   7543.00       -0.16787
   7544.00       -0.16789
   7545.00       -0.16795
   7546.00       -0.16804
   7547.00       -0.16815
   7548.00       -0.16820
   7549.00       -0.16811
   7550.00       -0.16780
   7551.00       -0.16717
   7552.00       -0.16609
   7553.00       -0.16445
   7554.00       -0.16218
   7555.00       -0.15917
   7556.00       -0.15540
   7557.00       -0.15088
   7558.00       -0.14563
   7559.00       -0.13980
   7560.00       -0.13344
   7561.00       -0.12674
   7562.00       -0.11980
   7563.00       -0.11278
   7564.00       -0.10583
   7565.00       -0.09903
   7566.00       -0.09241
   7567.00       -0.08607
   7568.00       -0.08000
   7569.00       -0.07419
   7570.00       -0.06866
   7571.00       -0.06332
   7572.00       -0.05814
   7573.00       -0.05308
   7574.00       -0.04811
   7575.00       -0.04318
   7576.00       -0.03828
   7577.00       -0.03346
   7578.00       -0.02874
   7579.00       -0.02419
   7580.00       -0.01983
   7581.00       -0.01570
   7582.00       -0.01183
   7583.00       -0.00819
   7584.00       -0.00473
   7585.00       -0.00142
   7586.00        0.00179
   7587.00        0.00491
   7588.00        0.00793
   7589.00        0.01080
   7590.00        0.01347
   7591.00        0.01590
   7592.00        0.01804
   7593.00        0.01992
   7594.00        0.02161
   7595.00        0.02322
   7596.00        0.02490
   7597.00        0.02681
   7598.00        0.02905
   7599.00        0.03169
   7600.00        0.03468
   7601.00        0.03796
   7602.00        0.04134
   7603.00        0.04462
   7604.00        0.04756
   7605.00        0.04995
   7606.00        0.05166
   7607.00        0.05258
   7608.00        0.05271
   7609.00        0.05212
   7610.00        0.05096
   7611.00        0.04942
   7612.00        0.04774
   7613.00        0.04613
   7614.00        0.04477
   7615.00        0.04377
   7616.00        0.04313
   7617.00        0.04278
   7618.00        0.04258
   7619.00        0.04232
   7620.00        0.04181
   7621.00        0.04090
   7622.00        0.03947
   7623.00        0.03751
   7624.00        0.03506
   7625.00        0.03219
   7626.00        0.02905
   7627.00        0.02576
   7628.00        0.02246
   7629.00        0.01925
   7630.00        0.01623
   7631.00        0.01345
   7632.00        0.01096
   7633.00        0.00881
   7634.00        0.00701
   7635.00        0.00557
   7636.00        0.00451
   7637.00        0.00383
   7638.00        0.00350
   7639.00        0.00354
   7640.00        0.00391
   7641.00        0.00463
   7642.00        0.00570
   7643.00        0.00714
   7644.00        0.00897
   7645.00        0.01119
   7646.00        0.01380
   7647.00        0.01678
   7648.00        0.02010
   7649.00        0.02371
   7650.00        0.02752
   7651.00        0.03144
   7652.00        0.03537
   7653.00        0.03920
   7654.00        0.04280
   7655.00        0.04609
   7656.00        0.04899
   7657.00        0.05147
   7658.00        0.05353
   7659.00        0.05522
   7660.00        0.05659
   7661.00        0.05775
   7662.00        0.05877
   7663.00        0.05972
   7664.00        0.06064
   7665.00        0.06151
   7666.00        0.06231
   7667.00        0.06296
   7668.00        0.06339
   7669.00        0.06352
   7670.00        0.06329
   7671.00        0.06265
   7672.00        0.06159
   7673.00        0.06013
   7674.00        0.05834
   7675.00        0.05626
   7676.00        0.05393
   7677.00        0.05141
   7678.00        0.04873
   7679.00        0.04589
   7680.00        0.04290
   7681.00        0.03973
   7682.00        0.03633
   7683.00        0.03267
   7684.00        0.02873
   7685.00        0.02450
   7686.00        0.01998
   7687.00        0.01520
   7688.00        0.01023
   7689.00        0.00511
   7690.00       -0.00007
   7691.00       -0.00523
   7692.00       -0.01032
   7693.00       -0.01527
   7694.00       -0.02006
   7695.00       -0.02466
   7696.00       -0.02911
   7697.00       -0.03339
   7698.00       -0.03753
   7699.00       -0.04155
   7700.00       -0.04542
   7701.00       -0.04916
   7702.00       -0.05271
   7703.00       -0.05603
   7704.00       -0.05904
   7705.00       -0.06171
   7706.00       -0.06393
   7707.00       -0.06568
   7708.00       -0.06694
   7709.00       -0.06771
   7710.00       -0.06806
   7711.00       -0.06804
   7712.00       -0.06778
   7713.00       -0.06741
   7714.00       -0.06705
   7715.00       -0.06684
   7716.00       -0.06692
   7717.00       -0.06738
   7718.00       -0.06831
   7719.00       -0.06974
   7720.00       -0.07169
   7721.00       -0.07415
   7722.00       -0.07707
   7723.00       -0.08041
   7724.00       -0.08408
   7725.00       -0.08802
   7726.00       -0.09212
   7727.00       -0.09631
   7728.00       -0.10051
   7729.00       -0.10467
   7730.00       -0.10875
   7731.00       -0.11274
   7732.00       -0.11663
   7733.00       -0.12039
   7734.00       -0.12401
   7735.00       -0.12747
   7736.00       -0.13070
   7737.00       -0.13366
   7738.00       -0.13627
   7739.00       -0.13846
   7740.00       -0.14019
   7741.00       -0.14145
   7742.00       -0.14225
   7743.00       -0.14268
   7744.00       -0.14281
   7745.00       -0.14279
   7746.00       -0.14274
   7747.00       -0.14278
   7748.00       -0.14303
   7749.00       -0.14357
   7750.00       -0.14447
   7751.00       -0.14575
   7752.00       -0.14742
   7753.00       -0.14943
   7754.00       -0.15176
   7755.00       -0.15432
   7756.00       -0.15703
   7757.00       -0.15979
   7758.00       -0.16250
   7759.00       -0.16510
   7760.00       -0.16754
   7761.00       -0.16982
   7762.00       -0.17198
   7763.00       -0.17410
   7764.00       -0.17631
   7765.00       -0.17874
   7766.00       -0.18152
   7767.00       -0.18477
   7768.00       -0.18853
   7769.00       -0.19287
   7770.00       -0.19773
   7771.00       -0.20306
   7772.00       -0.20873
   7773.00       -0.21461
   7774.00       -0.22056
   7775.00       -0.22640
   7776.00       -0.23197
   7777.00       -0.23715
   7778.00       -0.24184
   7779.00       -0.24602
   7780.00       -0.24966
   7781.00       -0.25284
   7782.00       -0.25566
   7783.00       -0.25823
   7784.00       -0.26063
   7785.00       -0.26294
   7786.00       -0.26512
   7787.00       -0.26716
   7788.00       -0.26894
   7789.00       -0.27036
   7790.00       -0.27134
   7791.00       -0.27179
   7792.00       -0.27169
   7793.00       -0.27102
   7794.00       -0.26979
   7795.00       -0.26799
   7796.00       -0.26564
   7797.00       -0.26269
   7798.00       -0.25916
   7799.00       -0.25503
   7800.00       -0.25040
   7801.00       -0.24536
   7802.00       -0.24013
   7803.00       -0.23498
   7804.00       -0.23017
   7805.00       -0.22593
   7806.00       -0.22252
   7807.00       -0.22003
   7808.00       -0.21846
   7809.00       -0.21774
   7810.00       -0.21773
   7811.00       -0.21824
   7812.00       -0.21905
   7813.00       -0.21993
   7814.00       -0.22070
   7815.00       -0.22118
   7816.00       -0.22126
   7817.00       -0.22091
   7818.00       -0.22011
   7819.00       -0.21899
   7820.00       -0.21767
   7821.00       -0.21634
   7822.00       -0.21516
   7823.00       -0.21429
   7824.00       -0.21383
   7825.00       -0.21379
   7826.00       -0.21416
   7827.00       -0.21483
   7828.00       -0.21570
   7829.00       -0.21660
   7830.00       -0.21741
   7831.00       -0.21801
   7832.00       -0.21830
   7833.00       -0.21821
   7834.00       -0.21771
   7835.00       -0.21675
   7836.00       -0.21537
   7837.00       -0.21360
   7838.00       -0.21152
   7839.00       -0.20921
   7840.00       -0.20680
   7841.00       -0.20442
   7842.00       -0.20219
   7843.00       -0.20022
   7844.00       -0.19857
   7845.00       -0.19730
   7846.00       -0.19637
   7847.00       -0.19574
   7848.00       -0.19533
   7849.00       -0.19502
   7850.00       -0.19470
   7851.00       -0.19424
   7852.00       -0.19355
   7853.00       -0.19255
   7854.00       -0.19122
   7855.00       -0.18953
   7856.00       -0.18754
   7857.00       -0.18528
   7858.00       -0.18287
   7859.00       -0.18038
   7860.00       -0.17792
   7861.00       -0.17560
   7862.00       -0.17349
   7863.00       -0.17164
   7864.00       -0.17007
   7865.00       -0.16877
   7866.00       -0.16771
   7867.00       -0.16684
   7868.00       -0.16610
   7869.00       -0.16545
   7870.00       -0.16484
   7871.00       -0.16423
   7872.00       -0.16360
   7873.00       -0.16295
   7874.00       -0.16226
   7875.00       -0.16153
   7876.00       -0.16075
   7877.00       -0.15990
   7878.00       -0.15898
   7879.00       -0.15796
   7880.00       -0.15684
   7881.00       -0.15558
   7882.00       -0.15418
   7883.00       -0.15259
   7884.00       -0.15082
   7885.00       -0.14883
   7886.00       -0.14662
   7887.00       -0.14417
   7888.00       -0.14152
   7889.00       -0.13867
   7890.00       -0.13568
   7891.00       -0.13259
   7892.00       -0.12946
   7893.00       -0.12636
   7894.00       -0.12337
   7895.00       -0.12058
   7896.00       -0.11805
   7897.00       -0.11586
   7898.00       -0.11407
   7899.00       -0.11273
   7900.00       -0.11186
   7901.00       -0.11150
   7902.00       -0.11164
   7903.00       -0.11225
   7904.00       -0.11329
   7905.00       -0.11473
   7906.00       -0.11646
   7907.00       -0.11843
   7908.00       -0.12055
   7909.00       -0.12273
   7910.00       -0.12489
   7911.00       -0.12695
   7912.00       -0.12885
   7913.00       -0.13055
   7914.00       -0.13200
   7915.00       -0.13318
   7916.00       -0.13405
   7917.00       -0.13463
   7918.00       -0.13489
   7919.00       -0.13482
   7920.00       -0.13443
   7921.00       -0.13370
   7922.00       -0.13264
   7923.00       -0.13123
   7924.00       -0.12950
   7925.00       -0.12744
   7926.00       -0.12507
   7927.00       -0.12239
   7928.00       -0.11946
   7929.00       -0.11629
   7930.00       -0.11292
   7931.00       -0.10940
   7932.00       -0.10575
   7933.00       -0.10200
   7934.00       -0.09819
   7935.00       -0.09435
   7936.00       -0.09047
   7937.00       -0.08658
   7938.00       -0.08267
   7939.00       -0.07873
   7940.00       -0.07475
   7941.00       -0.07072
   7942.00       -0.06662
   7943.00       -0.06245
   7944.00       -0.05821
   7945.00       -0.05392
   7946.00       -0.04963
   7947.00       -0.04536
   7948.00       -0.04120
   7949.00       -0.03716
   7950.00       -0.03333
   7951.00       -0.02973
   7952.00       -0.02639
   7953.00       -0.02331
   7954.00       -0.02050
   7955.00       -0.01795
   7956.00       -0.01563
   7957.00       -0.01354
   7958.00       -0.01166
   7959.00       -0.00999
   7960.00       -0.00850
   7961.00       -0.00720
   7962.00       -0.00605
   7963.00       -0.00500
   7964.00       -0.00400
   7965.00       -0.00299
   7966.00       -0.00190
   7967.00       -0.00066
   7968.00        0.00074
   7969.00        0.00233
   7970.00        0.00410
   7971.00        0.00600
   7972.00        0.00796
   7973.00        0.00992
   7974.00        0.01179
   7975.00        0.01349
   7976.00        0.01497
   7977.00        0.01616
   7978.00        0.01705
   7979.00        0.01763
   7980.00        0.01791
   7981.00        0.01794
   7982.00        0.01775
   7983.00        0.01740
   7984.00        0.01692
   7985.00        0.01637
   7986.00        0.01574
   7987.00        0.01506
   7988.00        0.01430
   7989.00        0.01343
   7990.00        0.01241
   7991.00        0.01120
   7992.00        0.00973
   7993.00        0.00798
   7994.00        0.00589
   7995.00        0.00345
   7996.00        0.00064
   7997.00       -0.00253
   7998.00       -0.00600
   7999.00       -0.00974
   8000.00       -0.01364
   8001.00       -0.01764
   8002.00       -0.02162
   8003.00       -0.02550
   8004.00       -0.02920
   8005.00       -0.03265
   8006.00       -0.03582
   8007.00       -0.03870
   8008.00       -0.04129
   8009.00       -0.04362
   8010.00       -0.04571
   8011.00       -0.04759
   8012.00       -0.04928
   8013.00       -0.05074
   8014.00       -0.05197
   8015.00       -0.05292
   8016.00       -0.05354
   8017.00       -0.05378
   8018.00       -0.05357
   8019.00       -0.05289
   8020.00       -0.05173
   8021.00       -0.05008
   8022.00       -0.04796
   8023.00       -0.04541
   8024.00       -0.04246
   8025.00       -0.03915
   8026.00       -0.03554
   8027.00       -0.03164
   8028.00       -0.02750
   8029.00       -0.02320
   8030.00       -0.01877
   8031.00       -0.01431
   8032.00       -0.00992
   8033.00       -0.00566
   8034.00       -0.00169
   8035.00        0.00186
   8036.00        0.00486
   8037.00        0.00719
   8038.00        0.00873
   8039.00        0.00939
   8040.00        0.00913
   8041.00        0.00789
   8042.00        0.00570
   8043.00        0.00260
   8044.00       -0.00134
   8045.00       -0.00603
   8046.00       -0.01130
   8047.00       -0.01703
   8048.00       -0.02302
   8049.00       -0.02906
   8050.00       -0.03500
   8051.00       -0.04064
   8052.00       -0.04582
   8053.00       -0.05036
   8054.00       -0.05414
   8055.00       -0.05705
   8056.00       -0.05904
   8057.00       -0.06002
   8058.00       -0.05999
   8059.00       -0.05897
   8060.00       -0.05695
   8061.00       -0.05399
   8062.00       -0.05016
   8063.00       -0.04556
   8064.00       -0.04031
   8065.00       -0.03459
   8066.00       -0.02860
   8067.00       -0.02255
   8068.00       -0.01673
   8069.00       -0.01131
   8070.00       -0.00655
   8071.00       -0.00260
   8072.00        0.00036
   8073.00        0.00226
   8074.00        0.00304
   8075.00        0.00273
   8076.00        0.00140
   8077.00       -0.00088
   8078.00       -0.00397
   8079.00       -0.00773
   8080.00       -0.01196
   8081.00       -0.01652
   8082.00       -0.02116
   8083.00       -0.02570
   8084.00       -0.02994
   8085.00       -0.03369
   8086.00       -0.03679
   8087.00       -0.03911
   8088.00       -0.04060
   8089.00       -0.04124
   8090.00       -0.04108
   8091.00       -0.04027
   8092.00       -0.03892
   8093.00       -0.03723
   8094.00       -0.03536
   8095.00       -0.03344
   8096.00       -0.03158
   8097.00       -0.02980
   8098.00       -0.02811
   8099.00       -0.02643
   8100.00       -0.02471
   8101.00       -0.02286
   8102.00       -0.02082
   8103.00       -0.01854
   8104.00       -0.01596
   8105.00       -0.01308
   8106.00       -0.00989
   8107.00       -0.00635
   8108.00       -0.00250
   8109.00        0.00171
   8110.00        0.00627
   8111.00        0.01118
   8112.00        0.01651
   8113.00        0.02221
   8114.00        0.02827
   8115.00        0.03459
   8116.00        0.04105
   8117.00        0.04742
   8118.00        0.05350
   8119.00        0.05906
   8120.00        0.06387
   8121.00        0.06779
   8122.00        0.07063
   8123.00        0.07236
   8124.00        0.07295
   8125.00        0.07248
   8126.00        0.07102
   8127.00        0.06871
   8128.00        0.06570
   8129.00        0.06210
   8130.00        0.05802
   8131.00        0.05358
   8132.00        0.04881
   8133.00        0.04380
   8134.00        0.03853
   8135.00        0.03305
   8136.00        0.02738
   8137.00        0.02159
   8138.00        0.01574
   8139.00        0.00992
   8140.00        0.00424
   8141.00       -0.00124
   8142.00       -0.00641
   8143.00       -0.01122
   8144.00       -0.01562
   8145.00       -0.01952
   8146.00       -0.02289
   8147.00       -0.02567
   8148.00       -0.02784
   8149.00       -0.02934
   8150.00       -0.03018
   8151.00       -0.03035
   8152.00       -0.02990
   8153.00       -0.02885
   8154.00       -0.02730
   8155.00       -0.02535
   8156.00       -0.02310
   8157.00       -0.02069
   8158.00       -0.01827
   8159.00       -0.01598
   8160.00       -0.01395
   8161.00       -0.01231
   8162.00       -0.01117
   8163.00       -0.01059
   8164.00       -0.01064
   8165.00       -0.01131
   8166.00       -0.01256
   8167.00       -0.01430
   8168.00       -0.01639
   8169.00       -0.01868
   8170.00       -0.02096
   8171.00       -0.02300
   8172.00       -0.02459
   8173.00       -0.02556
   8174.00       -0.02573
   8175.00       -0.02503
   8176.00       -0.02342
   8177.00       -0.02097
   8178.00       -0.01778
   8179.00       -0.01407
   8180.00       -0.01006
   8181.00       -0.00598
   8182.00       -0.00196
   8183.00        0.00192
   8184.00        0.00568
   8185.00        0.00948
   8186.00        0.01353
   8187.00        0.01807
   8188.00        0.02334
   8189.00        0.02947
   8190.00        0.03639
   8191.00        0.04399
   8192.00        0.05189
   8193.00        0.05962
   8194.00        0.06670
   8195.00        0.07255
   8196.00        0.07672
   8197.00        0.07881
   8198.00        0.07871
   8199.00        0.07645
   8200.00        0.07236
   8201.00        0.06686
   8202.00        0.06058
   8203.00        0.05408
   8204.00        0.04800
   8205.00        0.04283
   8206.00        0.03891
   8207.00        0.03641
   8208.00        0.03525
   8209.00        0.03522
   8210.00        0.03593
   8211.00        0.03697
   8212.00        0.03791
   8213.00        0.03834
   8214.00        0.03797
   8215.00        0.03657
   8216.00        0.03408
   8217.00        0.03048
   8218.00        0.02595
   8219.00        0.02058
   8220.00        0.01467
   8221.00        0.00838
   8222.00        0.00186
   8223.00       -0.00473
   8224.00       -0.01137
   8225.00       -0.01811
   8226.00       -0.02493
   8227.00       -0.03185
   8228.00       -0.03889
   8229.00       -0.04613
   8230.00       -0.05345
   8231.00       -0.06077
   8232.00       -0.06791
   8233.00       -0.07467
   8234.00       -0.08081
   8235.00       -0.08613
   8236.00       -0.09047
   8237.00       -0.09371
   8238.00       -0.09581
   8239.00       -0.09685
   8240.00       -0.09698
   8241.00       -0.09647
   8242.00       -0.09564
   8243.00       -0.09487
   8244.00       -0.09449
   8245.00       -0.09480
   8246.00       -0.09602
   8247.00       -0.09824
   8248.00       -0.10144
   8249.00       -0.10548
   8250.00       -0.11014
   8251.00       -0.11520
   8252.00       -0.12037
   8253.00       -0.12536
   8254.00       -0.12990
   8255.00       -0.13377
   8256.00       -0.13671
   8257.00       -0.13865
   8258.00       -0.13948
   8259.00       -0.13925
   8260.00       -0.13795
   8261.00       -0.13570
   8262.00       -0.13266
   8263.00       -0.12901
   8264.00       -0.12498
   8265.00       -0.12082
   8266.00       -0.11677
   8267.00       -0.11312
   8268.00       -0.11008
   8269.00       -0.10782
   8270.00       -0.10642
   8271.00       -0.10589
   8272.00       -0.10605
   8273.00       -0.10666
   8274.00       -0.10738
   8275.00       -0.10786
   8276.00       -0.10779
   8277.00       -0.10691
   8278.00       -0.10508
   8279.00       -0.10222
   8280.00       -0.09840
   8281.00       -0.09378
   8282.00       -0.08862
   8283.00       -0.08319
   8284.00       -0.07781
   8285.00       -0.07289
   8286.00       -0.06873
   8287.00       -0.06563
   8288.00       -0.06386
   8289.00       -0.06363
   8290.00       -0.06504
   8291.00       -0.06811
   8292.00       -0.07283
   8293.00       -0.07903
   8294.00       -0.08647
   8295.00       -0.09499
   8296.00       -0.10422
   8297.00       -0.11391
   8298.00       -0.12372
   8299.00       -0.13340
   8300.00       -0.14283
   8301.00       -0.15174
   8302.00       -0.16006
   8303.00       -0.16755
   8304.00       -0.17423
   8305.00       -0.17997
   8306.00       -0.18473
   8307.00       -0.18848
   8308.00       -0.19128
   8309.00       -0.19318
   8310.00       -0.19426
   8311.00       -0.19463
   8312.00       -0.19441
   8313.00       -0.19372
   8314.00       -0.19271
   8315.00       -0.19147
   8316.00       -0.19016
   8317.00       -0.18884
   8318.00       -0.18760
   8319.00       -0.18652
   8320.00       -0.18563
   8321.00       -0.18499
   8322.00       -0.18465
   8323.00       -0.18467
   8324.00       -0.18508
   8325.00       -0.18593
   8326.00       -0.18725
   8327.00       -0.18906
   8328.00       -0.19129
   8329.00       -0.19388
   8330.00       -0.19670
   8331.00       -0.19959
   8332.00       -0.20235
   8333.00       -0.20480
   8334.00       -0.20676
   8335.00       -0.20811
   8336.00       -0.20882
   8337.00       -0.20894
   8338.00       -0.20861
   8339.00       -0.20801
   8340.00       -0.20739
   8341.00       -0.20695
   8342.00       -0.20685
   8343.00       -0.20713
   8344.00       -0.20775
   8345.00       -0.20854
   8346.00       -0.20925
   8347.00       -0.20959
   8348.00       -0.20927
   8349.00       -0.20806
   8350.00       -0.20573
   8351.00       -0.20226
   8352.00       -0.19767
   8353.00       -0.19210
   8354.00       -0.18575
   8355.00       -0.17891
   8356.00       -0.17185
   8357.00       -0.16495
   8358.00       -0.15835
   8359.00       -0.15227
   8360.00       -0.14676
   8361.00       -0.14182
   8362.00       -0.13739
   8363.00       -0.13339
   8364.00       -0.12973
   8365.00       -0.12635
   8366.00       -0.12320
   8367.00       -0.12030
   8368.00       -0.11770
   8369.00       -0.11549
   8370.00       -0.11378
   8371.00       -0.11259
   8372.00       -0.11193
   8373.00       -0.11177
   8374.00       -0.11197
   8375.00       -0.11237
   8376.00       -0.11275
   8377.00       -0.11291
   8378.00       -0.11265
   8379.00       -0.11180
   8380.00       -0.11023
   8381.00       -0.10793
   8382.00       -0.10484
   8383.00       -0.10105
   8384.00       -0.09665
   8385.00       -0.09185
   8386.00       -0.08676
   8387.00       -0.08150
   8388.00       -0.07628
   8389.00       -0.07122
   8390.00       -0.06640
   8391.00       -0.06187
   8392.00       -0.05764
   8393.00       -0.05365
   8394.00       -0.04989
   8395.00       -0.04626
   8396.00       -0.04271
   8397.00       -0.03915
   8398.00       -0.03554
   8399.00       -0.03182
   8400.00       -0.02797
   8401.00       -0.02403
   8402.00       -0.01997
   8403.00       -0.01583
   8404.00       -0.01160
   8405.00       -0.00729
   8406.00       -0.00292
   8407.00        0.00152
   8408.00        0.00605
   8409.00        0.01065
   8410.00        0.01532
   8411.00        0.02006
   8412.00        0.02480
   8413.00        0.02944
   8414.00        0.03379
   8415.00        0.03775
   8416.00        0.04108
   8417.00        0.04366
   8418.00        0.04530
   8419.00        0.04595
   8420.00        0.04554
   8421.00        0.04417
   8422.00        0.04188
   8423.00        0.03892
   8424.00        0.03544
   8425.00        0.03171
   8426.00        0.02797
   8427.00        0.02450
   8428.00        0.02148
   8429.00        0.01909
   8430.00        0.01746
   8431.00        0.01664
   8432.00        0.01664
   8433.00        0.01742
   8434.00        0.01890
   8435.00        0.02095
   8436.00        0.02347
   8437.00        0.02633
   8438.00        0.02942
   8439.00        0.03265
   8440.00        0.03601
   8441.00        0.03951
   8442.00        0.04319
   8443.00        0.04710
   8444.00        0.05136
   8445.00        0.05603
   8446.00        0.06129
   8447.00        0.06719
   8448.00        0.07378
   8449.00        0.08099
   8450.00        0.08886
   8451.00        0.09727
   8452.00        0.10604
   8453.00        0.11508
   8454.00        0.12422
   8455.00        0.13325
   8456.00        0.14203
   8457.00        0.15040
   8458.00        0.15823
   8459.00        0.16544
   8460.00        0.17200
   8461.00        0.17797
   8462.00        0.18327
   8463.00        0.18803
   8464.00        0.19226
   8465.00        0.19602
   8466.00        0.19939
   8467.00        0.20245
   8468.00        0.20529
   8469.00        0.20798
   8470.00        0.21062
   8471.00        0.21327
   8472.00        0.21601
   8473.00        0.21891
   8474.00        0.22198
   8475.00        0.22525
   8476.00        0.22871
   8477.00        0.23236
   8478.00        0.23614
   8479.00        0.23996
   8480.00        0.24380
   8481.00        0.24751
   8482.00        0.25102
   8483.00        0.25423
   8484.00        0.25703
   8485.00        0.25928
   8486.00        0.26089
   8487.00        0.26175
   8488.00        0.26178
   8489.00        0.26090
   8490.00        0.25906
   8491.00        0.25623
   8492.00        0.25242
   8493.00        0.24768
   8494.00        0.24217
   8495.00        0.23598
   8496.00        0.22929
   8497.00        0.22237
   8498.00        0.21550
   8499.00        0.20882
   8500.00        0.20254
   8501.00        0.19681
   8502.00        0.19172
   8503.00        0.18725
   8504.00        0.18337
   8505.00        0.17997
   8506.00        0.17686
   8507.00        0.17394
   8508.00        0.17105
   8509.00        0.16808
   8510.00        0.16500
   8511.00        0.16186
   8512.00        0.15877
   8513.00        0.15591
   8514.00        0.15353
   8515.00        0.15187
   8516.00        0.15115
   8517.00        0.15153
   8518.00        0.15310
   8519.00        0.15583
   8520.00        0.15960
   8521.00        0.16418
   8522.00        0.16927
   8523.00        0.17445
   8524.00        0.17935
   8525.00        0.18362
   8526.00        0.18691
   8527.00        0.18903
   8528.00        0.18987
   8529.00        0.18945
   8530.00        0.18791
   8531.00        0.18549
   8532.00        0.18251
   8533.00        0.17930
   8534.00        0.17623
   8535.00        0.17363
   8536.00        0.17167
   8537.00        0.17041
   8538.00        0.16977
   8539.00        0.16953
   8540.00        0.16938
   8541.00        0.16897
   8542.00        0.16791
   8543.00        0.16598
   8544.00        0.16298
   8545.00        0.15901
   8546.00        0.15426
   8547.00        0.14904
   8548.00        0.14389
   8549.00        0.13928
   8550.00        0.13567
   8551.00        0.13338
   8552.00        0.13261
   8553.00        0.13324
   8554.00        0.13498
   8555.00        0.13727
   8556.00        0.13950
   8557.00        0.14094
   8558.00        0.14099
   8559.00        0.13915
   8560.00        0.13524
   8561.00        0.12922
   8562.00        0.12145
   8563.00        0.11235
   8564.00        0.10243
   8565.00        0.09246
   8566.00        0.08297
   8567.00        0.07443
   8568.00        0.06715
   8569.00        0.06125
   8570.00        0.05662
   8571.00        0.05300
   8572.00        0.05002
   8573.00        0.04723
   8574.00        0.04417
   8575.00        0.04044
   8576.00        0.03572
   8577.00        0.02987
   8578.00        0.02281
   8579.00        0.01469
   8580.00        0.00568
   8581.00       -0.00390
   8582.00       -0.01374
   8583.00       -0.02346
   8584.00       -0.03280
   8585.00       -0.04146
   8586.00       -0.04928
   8587.00       -0.05615
   8588.00       -0.06203
   8589.00       -0.06697
   8590.00       -0.07104
   8591.00       -0.07439
   8592.00       -0.07712
   8593.00       -0.07945
   8594.00       -0.08155
   8595.00       -0.08362
   8596.00       -0.08583
   8597.00       -0.08834
   8598.00       -0.09129
   8599.00       -0.09474
   8600.00       -0.09878
   8601.00       -0.10338
   8602.00       -0.10855
   8603.00       -0.11417
   8604.00       -0.12007
   8605.00       -0.12602
   8606.00       -0.13183
   8607.00       -0.13722
   8608.00       -0.14194
   8609.00       -0.14576
   8610.00       -0.14853
   8611.00       -0.15014
   8612.00       -0.15066
   8613.00       -0.15015
   8614.00       -0.14884
   8615.00       -0.14698
   8616.00       -0.14486
   8617.00       -0.14274
   8618.00       -0.14082
   8619.00       -0.13925
   8620.00       -0.13804
   8621.00       -0.13714
   8622.00       -0.13640
   8623.00       -0.13564
   8624.00       -0.13468
   8625.00       -0.13334
   8626.00       -0.13151
   8627.00       -0.12914
   8628.00       -0.12623
   8629.00       -0.12286
   8630.00       -0.11910
   8631.00       -0.11508
   8632.00       -0.11090
   8633.00       -0.10668
   8634.00       -0.10245
   8635.00       -0.09830
   8636.00       -0.09426
   8637.00       -0.09043
   8638.00       -0.08693
   8639.00       -0.08389
   8640.00       -0.08143
   8641.00       -0.07969
   8642.00       -0.07881
   8643.00       -0.07884
   8644.00       -0.07977
   8645.00       -0.08158
   8646.00       -0.08416
   8647.00       -0.08735
   8648.00       -0.09104
   8649.00       -0.09506
   8650.00       -0.09932
   8651.00       -0.10370
   8652.00       -0.10820
   8653.00       -0.11271
   8654.00       -0.11727
   8655.00       -0.12187
   8656.00       -0.12651
   8657.00       -0.13123
   8658.00       -0.13610
   8659.00       -0.14114
   8660.00       -0.14641
   8661.00       -0.15191
   8662.00       -0.15756
   8663.00       -0.16342
   8664.00       -0.16933
   8665.00       -0.17519
   8666.00       -0.18087
   8667.00       -0.18635
   8668.00       -0.19154
   8669.00       -0.19654
   8670.00       -0.20144
   8671.00       -0.20635
   8672.00       -0.21146
   8673.00       -0.21696
   8674.00       -0.22293
   8675.00       -0.22942
   8676.00       -0.23633
   8677.00       -0.24355
   8678.00       -0.25092
   8679.00       -0.25814
   8680.00       -0.26496
   8681.00       -0.27104
   8682.00       -0.27616
   8683.00       -0.28013
   8684.00       -0.28281
   8685.00       -0.28413
   8686.00       -0.28414
   8687.00       -0.28299
   8688.00       -0.28083
   8689.00       -0.27791
   8690.00       -0.27454
   8691.00       -0.27095
   8692.00       -0.26740
   8693.00       -0.26401
   8694.00       -0.26087
   8695.00       -0.25804
   8696.00       -0.25547
   8697.00       -0.25311
   8698.00       -0.25089
   8699.00       -0.24876
   8700.00       -0.24664
   8701.00       -0.24449
   8702.00       -0.24227
   8703.00       -0.24002
   8704.00       -0.23775
   8705.00       -0.23553
   8706.00       -0.23338
   8707.00       -0.23136
   8708.00       -0.22951
   8709.00       -0.22783
   8710.00       -0.22631
   8711.00       -0.22494
   8712.00       -0.22371
   8713.00       -0.22259
   8714.00       -0.22157
   8715.00       -0.22064
   8716.00       -0.21980
   8717.00       -0.21903
   8718.00       -0.21831
   8719.00       -0.21759
   8720.00       -0.21683
   8721.00       -0.21596
   8722.00       -0.21492
   8723.00       -0.21365
   8724.00       -0.21212
   8725.00       -0.21032
   8726.00       -0.20821
   8727.00       -0.20584
   8728.00       -0.20315
   8729.00       -0.20015
   8730.00       -0.19675
   8731.00       -0.19295
   8732.00       -0.18864
   8733.00       -0.18386
   8734.00       -0.17855
   8735.00       -0.17276
   8736.00       -0.16661
   8737.00       -0.16027
   8738.00       -0.15388
   8739.00       -0.14772
   8740.00       -0.14190
   8741.00       -0.13661
   8742.00       -0.13193
   8743.00       -0.12786
   8744.00       -0.12439
   8745.00       -0.12145
   8746.00       -0.11896
   8747.00       -0.11685
   8748.00       -0.11506
   8749.00       -0.11357
   8750.00       -0.11238
   8751.00       -0.11152
   8752.00       -0.11106
   8753.00       -0.11101
   8754.00       -0.11142
   8755.00       -0.11226
   8756.00       -0.11345
   8757.00       -0.11491
   8758.00       -0.11647
   8759.00       -0.11797
   8760.00       -0.11922
   8761.00       -0.12005
   8762.00       -0.12035
   8763.00       -0.12006
   8764.00       -0.11912
   8765.00       -0.11758
   8766.00       -0.11547
   8767.00       -0.11278
   8768.00       -0.10956
   8769.00       -0.10577
   8770.00       -0.10138
   8771.00       -0.09634
   8772.00       -0.09053
   8773.00       -0.08390
   8774.00       -0.07639
   8775.00       -0.06799
   8776.00       -0.05866
   8777.00       -0.04844
   8778.00       -0.03748
   8779.00       -0.02585
   8780.00       -0.01372
   8781.00       -0.00130
   8782.00        0.01116
   8783.00        0.02354
   8784.00        0.03562
   8785.00        0.04721
   8786.00        0.05834
   8787.00        0.06875
   8788.00        0.07840
   8789.00        0.08730
   8790.00        0.09531
   8791.00        0.10242
   8792.00        0.10852
   8793.00        0.11361
   8794.00        0.11767
   8795.00        0.12057
   8796.00        0.12237
   8797.00        0.12309
   8798.00        0.12277
   8799.00        0.12153
   8800.00        0.11949
   8801.00        0.11684
   8802.00        0.11381
   8803.00        0.11073
   8804.00        0.10789
   8805.00        0.10559
   8806.00        0.10412
   8807.00        0.10373
   8808.00        0.10454
   8809.00        0.10656
   8810.00        0.10974
   8811.00        0.11383
   8812.00        0.11859
   8813.00        0.12362
   8814.00        0.12858
   8815.00        0.13310
   8816.00        0.13690
   8817.00        0.13974
   8818.00        0.14143
   8819.00        0.14197
   8820.00        0.14137
   8821.00        0.13978
   8822.00        0.13737
   8823.00        0.13437
   8824.00        0.13099
   8825.00        0.12744
   8826.00        0.12386
   8827.00        0.12035
   8828.00        0.11698
   8829.00        0.11370
   8830.00        0.11053
   8831.00        0.10743
   8832.00        0.10439
   8833.00        0.10144
   8834.00        0.09865
   8835.00        0.09614
   8836.00        0.09404
   8837.00        0.09252
   8838.00        0.09172
   8839.00        0.09172
   8840.00        0.09260
   8841.00        0.09433
   8842.00        0.09683
   8843.00        0.09993
   8844.00        0.10339
   8845.00        0.10699
   8846.00        0.11043
   8847.00        0.11351
   8848.00        0.11606
   8849.00        0.11798
   8850.00        0.11922
   8851.00        0.11980
   8852.00        0.11978
   8853.00        0.11926
   8854.00        0.11834
   8855.00        0.11711
   8856.00        0.11566
   8857.00        0.11404
   8858.00        0.11229
   8859.00        0.11046
   8860.00        0.10861
   8861.00        0.10682
   8862.00        0.10519
   8863.00        0.10386
   8864.00        0.10300
   8865.00        0.10275
   8866.00        0.10329
   8867.00        0.10470
   8868.00        0.10703
   8869.00        0.11026
   8870.00        0.11428
   8871.00        0.11894
   8872.00        0.12397
   8873.00        0.12908
   8874.00        0.13408
   8875.00        0.13870
   8876.00        0.14283
   8877.00        0.14639
   8878.00        0.14942
   8879.00        0.15203
   8880.00        0.15437
   8881.00        0.15660
   8882.00        0.15888
   8883.00        0.16130
   8884.00        0.16388
   8885.00        0.16652
   8886.00        0.16903
   8887.00        0.17118
   8888.00        0.17268
   8889.00        0.17325
   8890.00        0.17267
   8891.00        0.17077
   8892.00        0.16754
   8893.00        0.16304
   8894.00        0.15749
   8895.00        0.15122
   8896.00        0.14454
   8897.00        0.13791
   8898.00        0.13167
   8899.00        0.12608
   8900.00        0.12140
   8901.00        0.11771
   8902.00        0.11505
   8903.00        0.11327
   8904.00        0.11223
   8905.00        0.11172
   8906.00        0.11152
   8907.00        0.11145
   8908.00        0.11137
   8909.00        0.11118
   8910.00        0.11084
   8911.00        0.11034
   8912.00        0.10973
   8913.00        0.10904
   8914.00        0.10830
   8915.00        0.10752
   8916.00        0.10665
   8917.00        0.10562
   8918.00        0.10433
   8919.00        0.10267
   8920.00        0.10053
   8921.00        0.09783
   8922.00        0.09452
   8923.00        0.09060
   8924.00        0.08607
   8925.00        0.08102
   8926.00        0.07556
   8927.00        0.06976
   8928.00        0.06373
   8929.00        0.05759
   8930.00        0.05145
   8931.00        0.04542
   8932.00        0.03956
   8933.00        0.03405
   8934.00        0.02895
   8935.00        0.02439
   8936.00        0.02042
   8937.00        0.01712
   8938.00        0.01458
   8939.00        0.01279
   8940.00        0.01178
   8941.00        0.01154
   8942.00        0.01203
   8943.00        0.01320
   8944.00        0.01496
   8945.00        0.01725
   8946.00        0.01997
   8947.00        0.02307
   8948.00        0.02643
   8949.00        0.03006
   8950.00        0.03387
   8951.00        0.03788
   8952.00        0.04201
   8953.00        0.04625
   8954.00        0.05055
   8955.00        0.05485
   8956.00        0.05910
   8957.00        0.06323
   8958.00        0.06713
   8959.00        0.07077
   8960.00        0.07406
   8961.00        0.07699
   8962.00        0.07952
   8963.00        0.08169
   8964.00        0.08355
   8965.00        0.08516
   8966.00        0.08660
   8967.00        0.08797
   8968.00        0.08930
   8969.00        0.09065
   8970.00        0.09201
   8971.00        0.09333
   8972.00        0.09455
   8973.00        0.09555
   8974.00        0.09622
   8975.00        0.09643
   8976.00        0.09611
   8977.00        0.09514
   8978.00        0.09353
   8979.00        0.09121
   8980.00        0.08824
   8981.00        0.08460
   8982.00        0.08037
   8983.00        0.07556
   8984.00        0.07025
   8985.00        0.06446
   8986.00        0.05827
   8987.00        0.05174
   8988.00        0.04499
   8989.00        0.03812
   8990.00        0.03127
   8991.00        0.02458
   8992.00        0.01816
   8993.00        0.01221
   8994.00        0.00689
   8995.00        0.00227
   8996.00       -0.00150
   8997.00       -0.00441
   8998.00       -0.00640
   8999.00       -0.00746
   9000.00       -0.00759
