# Supplementary material for: The near-field tsunami generated by the 15 January 2022 eruption of the Hunga Tonga-Hunga Ha’apai volcano and its impact on Tongatapu, Tonga
Source: Sci Rep. 2022 Sep 7;12:15187. doi: 10.1038/s41598-022-19486-w (PMC9452557; doi:10.1038/s41598-022-19486-w)
Supplement: Supplementary file 5 — Supplementary Information 5. [file 41598_2022_19486_MOESM5_ESM.zip › Output-Point_250R3.txt]

      0.00        0.00000
      1.00        0.00000
      2.00        0.00000
      3.00        0.00000
      4.00        0.00000
      5.00        0.00000
      6.00        0.00000
      7.00        0.00000
      8.00        0.00000
      9.00        0.00000
     10.00        0.00000
     11.00        0.00000
     12.00        0.00000
     13.00        0.00000
     14.00        0.00000
     15.00        0.00000
     16.00        0.00000
     17.00        0.00000
     18.00        0.00000
     19.00        0.00000
     20.00        0.00000
     21.00        0.00000
     22.00        0.00000
     23.00        0.00000
     24.00        0.00000
     25.00        0.00000
     26.00        0.00000
     27.00        0.00000
     28.00        0.00000
     29.00        0.00000
     30.00        0.00000
     31.00        0.00000
     32.00        0.00000
     33.00        0.00000
     34.00        0.00000
     35.00        0.00000
     36.00        0.00000
     37.00        0.00000
     38.00        0.00000
     39.00        0.00000
     40.00        0.00000
     41.00        0.00000
     42.00        0.00000
     43.00        0.00000
     44.00        0.00000
     45.00        0.00000
     46.00        0.00000
     47.00        0.00000
     48.00        0.00000
     49.00        0.00000
     50.00        0.00000
     51.00        0.00000
     52.00        0.00000
     53.00        0.00000
     54.00        0.00000
     55.00        0.00000
     56.00        0.00000
     57.00        0.00000
     58.00        0.00000
     59.00        0.00000
     60.00        0.00000
     61.00        0.00000
     62.00        0.00000
     63.00        0.00000
     64.00        0.00000
     65.00        0.00000
     66.00        0.00000
     67.00        0.00000
     68.00        0.00000
     69.00        0.00000
     70.00        0.00000
     71.00        0.00000
     72.00        0.00000
     73.00        0.00000
     74.00        0.00000
     75.00        0.00000
     76.00        0.00000
     77.00        0.00000
     78.00        0.00000
     79.00        0.00000
     80.00        0.00000
     81.00        0.00000
     82.00        0.00000
     83.00        0.00000
     84.00        0.00000
     85.00        0.00000
     86.00        0.00000
     87.00        0.00000
     88.00        0.00000
     89.00        0.00000
     90.00        0.00000
     91.00        0.00000
     92.00        0.00000
     93.00        0.00000
     94.00        0.00000
     95.00        0.00000
     96.00        0.00000
     97.00        0.00000
     98.00        0.00000
     99.00        0.00000
    100.00        0.00000
    101.00        0.00000
    102.00        0.00000
    103.00        0.00000
    104.00        0.00000
    105.00        0.00000
    106.00        0.00000
    107.00        0.00000
    108.00        0.00000
    109.00        0.00000
    110.00        0.00000
    111.00        0.00000
    112.00        0.00000
    113.00        0.00000
    114.00        0.00000
    115.00        0.00000
    116.00        0.00000
    117.00        0.00000
    118.00        0.00000
    119.00        0.00000
    120.00        0.00000
    121.00        0.00000
    122.00        0.00000
    123.00        0.00000
    124.00        0.00000
    125.00        0.00000
    126.00        0.00000
    127.00        0.00000
    128.00        0.00000
    129.00        0.00000
    130.00        0.00000
    131.00        0.00000
    132.00        0.00000
    133.00        0.00000
    134.00        0.00000
    135.00        0.00000
    136.00        0.00000
    137.00        0.00000
    138.00        0.00000
    139.00        0.00000
    140.00        0.00000
    141.00        0.00000
    142.00        0.00000
    143.00        0.00000
    144.00        0.00000
    145.00        0.00000
    146.00        0.00000
    147.00        0.00000
    148.00        0.00000
    149.00        0.00000
    150.00        0.00000
    151.00        0.00000
    152.00        0.00000
    153.00        0.00000
    154.00        0.00000
    155.00        0.00000
    156.00        0.00000
    157.00        0.00000
    158.00        0.00000
    159.00        0.00000
    160.00        0.00000
    161.00        0.00000
    162.00        0.00000
    163.00        0.00000
    164.00        0.00000
    165.00        0.00000
    166.00        0.00000
    167.00        0.00000
    168.00        0.00000
    169.00        0.00000
    170.00        0.00000
    171.00        0.00000
    172.00        0.00000
    173.00        0.00000
    174.00        0.00000
    175.00        0.00000
    176.00        0.00000
    177.00        0.00000
    178.00        0.00000
    179.00        0.00000
    180.00        0.00000
    181.00        0.00000
    182.00        0.00000
    183.00        0.00000
    184.00        0.00000
    185.00        0.00000
    186.00        0.00000
    187.00        0.00000
    188.00        0.00000
    189.00        0.00000
    190.00        0.00000
    191.00        0.00000
    192.00        0.00000
    193.00        0.00000
    194.00        0.00000
    195.00        0.00000
    196.00        0.00000
    197.00        0.00000
    198.00        0.00000
    199.00        0.00000
    200.00        0.00000
    201.00        0.00000
    202.00        0.00000
    203.00        0.00000
    204.00        0.00000
    205.00        0.00000
    206.00        0.00000
    207.00        0.00000
    208.00        0.00000
    209.00        0.00000
    210.00        0.00000
    211.00        0.00000
    212.00        0.00000
    213.00        0.00000
    214.00        0.00000
    215.00        0.00000
    216.00        0.00000
    217.00        0.00000
    218.00        0.00000
    219.00        0.00000
    220.00        0.00000
    221.00        0.00000
    222.00        0.00000
    223.00        0.00000
    224.00        0.00000
    225.00        0.00000
    226.00        0.00000
    227.00        0.00000
    228.00        0.00000
    229.00        0.00000
    230.00        0.00000
    231.00        0.00000
    232.00        0.00000
    233.00        0.00000
    234.00        0.00000
    235.00        0.00000
    236.00        0.00000
    237.00        0.00000
    238.00        0.00000
    239.00        0.00000
    240.00        0.00000
    241.00        0.00000
    242.00        0.00000
    243.00        0.00000
    244.00        0.00000
    245.00        0.00000
    246.00        0.00000
    247.00        0.00000
    248.00        0.00000
    249.00        0.00000
    250.00        0.00000
    251.00        0.00000
    252.00        0.00000
    253.00        0.00000
    254.00        0.00000
    255.00        0.00000
    256.00        0.00000
    257.00        0.00000
    258.00        0.00000
    259.00        0.00000
    260.00        0.00000
    261.00        0.00000
    262.00        0.00000
    263.00        0.00000
    264.00        0.00000
    265.00        0.00000
    266.00        0.00000
    267.00        0.00000
    268.00        0.00000
    269.00        0.00000
    270.00        0.00000
    271.00        0.00000
    272.00        0.00000
    273.00        0.00000
    274.00        0.00000
    275.00        0.00000
    276.00        0.00000
    277.00        0.00000
    278.00        0.00000
    279.00        0.00000
    280.00        0.00000
    281.00        0.00000
    282.00        0.00000
    283.00        0.00000
    284.00        0.00000
    285.00        0.00000
    286.00        0.00000
    287.00        0.00000
    288.00        0.00000
    289.00        0.00000
    290.00        0.00000
    291.00        0.00000
    292.00        0.00000
    293.00        0.00000
    294.00        0.00000
    295.00        0.00000
    296.00        0.00000
    297.00        0.00000
    298.00        0.00000
    299.00        0.00000
    300.00        0.00000
    301.00        0.00000
    302.00        0.00000
    303.00        0.00000
    304.00        0.00000
    305.00        0.00000
    306.00        0.00000
    307.00        0.00000
    308.00        0.00000
    309.00        0.00000
    310.00        0.00000
    311.00        0.00000
    312.00        0.00000
    313.00        0.00000
    314.00        0.00000
    315.00        0.00000
    316.00        0.00000
    317.00        0.00000
    318.00        0.00000
    319.00        0.00000
    320.00        0.00000
    321.00        0.00000
    322.00        0.00000
    323.00        0.00000
    324.00        0.00000
    325.00        0.00000
    326.00        0.00000
    327.00        0.00000
    328.00        0.00000
    329.00        0.00000
    330.00        0.00000
    331.00        0.00000
    332.00        0.00000
    333.00        0.00000
    334.00        0.00000
    335.00        0.00000
    336.00        0.00000
    337.00        0.00000
    338.00        0.00000
    339.00        0.00000
    340.00        0.00000
    341.00        0.00000
    342.00        0.00000
    343.00        0.00000
    344.00        0.00000
    345.00        0.00000
    346.00        0.00000
    347.00        0.00000
    348.00        0.00000
    349.00        0.00000
    350.00        0.00000
    351.00        0.00000
    352.00        0.00000
    353.00        0.00000
    354.00        0.00000
    355.00        0.00000
    356.00        0.00000
    357.00        0.00000
    358.00        0.00000
    359.00        0.00000
    360.00        0.00000
    361.00        0.00000
    362.00        0.00000
    363.00        0.00000
    364.00        0.00000
    365.00        0.00000
    366.00        0.00000
    367.00        0.00000
    368.00        0.00000
    369.00        0.00000
    370.00        0.00000
    371.00        0.00000
    372.00        0.00000
    373.00        0.00000
    374.00        0.00000
    375.00        0.00000
    376.00        0.00000
    377.00        0.00000
    378.00        0.00000
    379.00        0.00000
    380.00        0.00000
    381.00        0.00000
    382.00        0.00000
    383.00        0.00000
    384.00        0.00000
    385.00        0.00000
    386.00        0.00000
    387.00        0.00000
    388.00        0.00000
    389.00        0.00000
    390.00        0.00000
    391.00        0.00000
    392.00        0.00000
    393.00        0.00000
    394.00        0.00000
    395.00        0.00000
    396.00        0.00000
    397.00        0.00000
    398.00        0.00000
    399.00        0.00000
    400.00        0.00000
    401.00        0.00000
    402.00        0.00000
    403.00        0.00000
    404.00        0.00000
    405.00        0.00000
    406.00        0.00000
    407.00        0.00000
    408.00        0.00000
    409.00        0.00000
    410.00        0.00000
    411.00        0.00000
    412.00        0.00000
    413.00        0.00000
    414.00        0.00000
    415.00        0.00000
    416.00        0.00000
    417.00        0.00000
    418.00        0.00000
    419.00        0.00000
    420.00        0.00000
    421.00        0.00000
    422.00        0.00000
    423.00        0.00000
    424.00        0.00000
    425.00        0.00000
    426.00        0.00000
    427.00        0.00000
    428.00        0.00000
    429.00        0.00000
    430.00        0.00000
    431.00        0.00000
    432.00        0.00000
    433.00        0.00000
    434.00        0.00000
    435.00        0.00000
    436.00        0.00000
    437.00        0.00000
    438.00        0.00000
    439.00        0.00000
    440.00        0.00000
    441.00        0.00000
    442.00        0.00000
    443.00        0.00000
    444.00        0.00000
    445.00        0.00000
    446.00        0.00000
    447.00        0.00000
    448.00        0.00000
    449.00        0.00000
    450.00        0.00000
    451.00        0.00000
    452.00        0.00000
    453.00        0.00000
    454.00        0.00000
    455.00        0.00000
    456.00        0.00000
    457.00        0.00000
    458.00        0.00000
    459.00        0.00000
    460.00        0.00000
    461.00        0.00000
    462.00        0.00000
    463.00        0.00000
    464.00        0.00000
    465.00        0.00000
    466.00        0.00000
    467.00        0.00000
    468.00        0.00000
    469.00        0.00000
    470.00        0.00000
    471.00        0.00000
    472.00        0.00000
    473.00        0.00000
    474.00        0.00000
    475.00        0.00000
    476.00        0.00000
    477.00        0.00000
    478.00        0.00000
    479.00        0.00000
    480.00        0.00000
    481.00        0.00000
    482.00        0.00000
    483.00        0.00000
    484.00        0.00000
    485.00        0.00000
    486.00        0.00000
    487.00        0.00000
    488.00        0.00000
    489.00        0.00000
    490.00        0.00000
    491.00        0.00000
    492.00        0.00000
    493.00        0.00000
    494.00        0.00000
    495.00        0.00000
    496.00        0.00000
    497.00        0.00000
    498.00        0.00000
    499.00        0.00000
    500.00        0.00000
    501.00        0.00000
    502.00        0.00000
    503.00        0.00000
    504.00        0.00000
    505.00        0.00000
    506.00        0.00000
    507.00        0.00000
    508.00        0.00000
    509.00        0.00000
    510.00        0.00000
    511.00        0.00000
    512.00        0.00000
    513.00        0.00000
    514.00        0.00000
    515.00        0.00000
    516.00        0.00000
    517.00        0.00000
    518.00        0.00000
    519.00        0.00000
    520.00        0.00000
    521.00        0.00000
    522.00        0.00000
    523.00        0.00000
    524.00        0.00000
    525.00        0.00000
    526.00        0.00000
    527.00        0.00000
    528.00        0.00000
    529.00        0.00000
    530.00        0.00000
    531.00        0.00000
    532.00        0.00000
    533.00        0.00000
    534.00        0.00000
    535.00        0.00000
    536.00        0.00000
    537.00        0.00000
    538.00        0.00000
    539.00        0.00000
    540.00        0.00000
    541.00        0.00000
    542.00        0.00000
    543.00        0.00000
    544.00        0.00000
    545.00        0.00000
    546.00        0.00000
    547.00        0.00000
    548.00        0.00000
    549.00        0.00000
    550.00        0.00000
    551.00        0.00000
    552.00        0.00000
    553.00        0.00000
    554.00        0.00000
    555.00        0.00000
    556.00        0.00000
    557.00        0.00000
    558.00        0.00000
    559.00        0.00000
    560.00        0.00000
    561.00        0.00000
    562.00        0.00000
    563.00        0.00000
    564.00        0.00000
    565.00        0.00000
    566.00        0.00000
    567.00        0.00000
    568.00        0.00000
    569.00        0.00000
    570.00        0.00000
    571.00        0.00000
    572.00        0.00000
    573.00        0.00000
    574.00        0.00000
    575.00        0.00000
    576.00        0.00000
    577.00        0.00000
    578.00        0.00000
    579.00        0.00000
    580.00        0.00000
    581.00        0.00000
    582.00        0.00000
    583.00        0.00000
    584.00        0.00000
    585.00        0.00000
    586.00        0.00000
    587.00        0.00000
    588.00        0.00000
    589.00        0.00000
    590.00        0.00000
    591.00        0.00000
    592.00        0.00000
    593.00        0.00000
    594.00        0.00000
    595.00        0.00000
    596.00        0.00000
    597.00        0.00000
    598.00        0.00000
    599.00        0.00000
    600.00        0.00000
    601.00        0.00000
    602.00        0.00000
    603.00        0.00000
    604.00        0.00000
    605.00        0.00000
    606.00        0.00000
    607.00        0.00000
    608.00        0.00000
    609.00        0.00000
    610.00        0.00000
    611.00        0.00000
    612.00        0.00000
    613.00        0.00000
    614.00        0.00000
    615.00        0.00000
    616.00        0.00000
    617.00        0.00000
    618.00        0.00000
    619.00        0.00000
    620.00        0.00000
    621.00        0.00000
    622.00        0.00000
    623.00        0.00000
    624.00        0.00000
    625.00        0.00000
    626.00        0.00000
    627.00        0.00000
    628.00        0.00000
    629.00        0.00000
    630.00        0.00000
    631.00        0.00000
    632.00        0.00000
    633.00        0.00000
    634.00        0.00000
    635.00        0.00000
    636.00        0.00000
    637.00        0.00000
    638.00        0.00000
    639.00        0.00000
    640.00        0.00000
    641.00        0.00000
    642.00        0.00000
    643.00        0.00000
    644.00        0.00000
    645.00        0.00000
    646.00        0.00000
    647.00        0.00000
    648.00        0.00000
    649.00        0.00000
    650.00        0.00000
    651.00        0.00000
    652.00        0.00000
    653.00        0.00000
    654.00        0.00000
    655.00        0.00000
    656.00        0.00000
    657.00        0.00000
    658.00        0.00000
    659.00        0.00000
    660.00        0.00000
    661.00        0.00000
    662.00        0.00000
    663.00        0.00000
    664.00        0.00000
    665.00        0.00000
    666.00        0.00000
    667.00        0.00000
    668.00        0.00000
    669.00        0.00000
    670.00        0.00000
    671.00        0.00000
    672.00        0.00000
    673.00        0.00000
    674.00        0.00000
    675.00        0.00000
    676.00        0.00000
    677.00        0.00000
    678.00        0.00000
    679.00        0.00000
    680.00        0.00000
    681.00        0.00000
    682.00        0.00000
    683.00        0.00000
    684.00        0.00000
    685.00        0.00000
    686.00        0.00000
    687.00        0.00000
    688.00        0.00000
    689.00        0.00000
    690.00        0.00000
    691.00        0.00000
    692.00        0.00000
    693.00        0.00000
    694.00        0.00000
    695.00        0.00000
    696.00        0.00000
    697.00        0.00000
    698.00        0.00000
    699.00        0.00000
    700.00        0.00000
    701.00        0.00000
    702.00        0.00000
    703.00        0.00000
    704.00        0.00000
    705.00        0.00000
    706.00        0.00000
    707.00        0.00000
    708.00        0.00000
    709.00        0.00000
    710.00        0.00000
    711.00        0.00000
    712.00        0.00000
    713.00        0.00000
    714.00        0.00000
    715.00        0.00000
    716.00        0.00000
    717.00        0.00000
    718.00        0.00000
    719.00        0.00000
    720.00        0.00000
    721.00        0.00000
    722.00        0.00000
    723.00        0.00000
    724.00        0.00000
    725.00        0.00000
    726.00        0.00000
    727.00        0.00000
    728.00        0.00000
    729.00        0.00000
    730.00        0.00000
    731.00        0.00000
    732.00        0.00000
    733.00        0.00000
    734.00        0.00000
    735.00        0.00000
    736.00        0.00000
    737.00        0.00000
    738.00        0.00000
    739.00        0.00000
    740.00        0.00000
    741.00        0.00000
    742.00        0.00000
    743.00        0.00000
    744.00        0.00000
    745.00        0.00000
    746.00        0.00000
    747.00        0.00000
    748.00        0.00000
    749.00        0.00000
    750.00        0.00000
    751.00        0.00000
    752.00        0.00000
    753.00        0.00000
    754.00        0.00000
    755.00        0.00000
    756.00        0.00000
    757.00        0.00000
    758.00        0.00000
    759.00        0.00000
    760.00        0.00000
    761.00        0.00000
    762.00        0.00000
    763.00        0.00000
    764.00        0.00000
    765.00        0.00000
    766.00        0.00000
    767.00        0.00000
    768.00        0.00000
    769.00        0.00000
    770.00        0.00000
    771.00        0.00000
    772.00        0.00000
    773.00        0.00000
    774.00        0.00000
    775.00        0.00000
    776.00        0.00000
    777.00        0.00000
    778.00        0.00000
    779.00        0.00000
    780.00        0.00000
    781.00        0.00000
    782.00        0.00000
    783.00        0.00000
    784.00        0.00000
    785.00        0.00000
    786.00        0.00000
    787.00        0.00000
    788.00        0.00000
    789.00        0.00000
    790.00        0.00000
    791.00        0.00000
    792.00        0.00000
    793.00        0.00000
    794.00        0.00000
    795.00        0.00000
    796.00        0.00000
    797.00        0.00000
    798.00        0.00000
    799.00        0.00000
    800.00        0.00000
    801.00        0.00000
    802.00        0.00000
    803.00        0.00000
    804.00        0.00000
    805.00        0.00000
    806.00        0.00000
    807.00        0.00000
    808.00        0.00000
    809.00        0.00000
    810.00        0.00000
    811.00        0.00000
    812.00        0.00000
    813.00        0.00000
    814.00        0.00000
    815.00        0.00000
    816.00        0.00000
    817.00        0.00000
    818.00        0.00000
    819.00        0.00000
    820.00        0.00000
    821.00        0.00000
    822.00        0.00000
    823.00        0.00000
    824.00        0.00000
    825.00        0.00000
    826.00        0.00000
    827.00        0.00000
    828.00        0.00000
    829.00        0.00000
    830.00        0.00000
    831.00        0.00000
    832.00        0.00000
    833.00        0.00000
    834.00        0.00000
    835.00        0.00000
    836.00        0.00000
    837.00        0.00000
    838.00        0.00000
    839.00        0.00000
    840.00        0.00000
    841.00        0.00000
    842.00        0.00000
    843.00        0.00000
    844.00        0.00000
    845.00        0.00000
    846.00        0.00000
    847.00        0.00000
    848.00        0.00000
    849.00        0.00000
    850.00        0.00000
    851.00        0.00000
    852.00        0.00000
    853.00        0.00000
    854.00        0.00000
    855.00        0.00000
    856.00        0.00000
    857.00        0.00000
    858.00        0.00000
    859.00        0.00000
    860.00        0.00000
    861.00        0.00000
    862.00        0.00000
    863.00        0.00000
    864.00        0.00000
    865.00        0.00000
    866.00        0.00000
    867.00        0.00000
    868.00        0.00000
    869.00        0.00000
    870.00        0.00000
    871.00        0.00000
    872.00        0.00000
    873.00        0.00000
    874.00        0.00000
    875.00        0.00000
    876.00        0.00000
    877.00        0.00000
    878.00        0.00000
    879.00        0.00000
    880.00        0.00000
    881.00        0.00000
    882.00        0.00000
    883.00        0.00000
    884.00        0.00000
    885.00        0.00000
    886.00        0.00000
    887.00        0.00000
    888.00        0.00000
    889.00        0.00000
    890.00        0.00000
    891.00        0.00000
    892.00        0.00000
    893.00        0.00000
    894.00        0.00000
    895.00        0.00000
    896.00        0.00000
    897.00        0.00000
    898.00        0.00000
    899.00        0.00000
    900.00        0.00000
    901.00        0.00000
    902.00        0.00000
    903.00        0.00000
    904.00        0.00000
    905.00        0.00000
    906.00        0.00000
    907.00        0.00000
    908.00        0.00000
    909.00        0.00000
    910.00        0.00000
    911.00        0.00000
    912.00        0.00000
    913.00        0.00000
    914.00        0.00000
    915.00        0.00000
    916.00        0.00000
    917.00        0.00000
    918.00        0.00000
    919.00        0.00000
    920.00        0.00000
    921.00        0.00000
    922.00        0.00000
    923.00        0.00000
    924.00        0.00000
    925.00        0.00000
    926.00        0.00000
    927.00        0.00000
    928.00        0.00000
    929.00        0.00000
    930.00        0.00000
    931.00        0.00000
    932.00        0.00000
    933.00        0.00000
    934.00        0.00000
    935.00        0.00000
    936.00        0.00000
    937.00        0.00000
    938.00        0.00000
    939.00        0.00000
    940.00        0.00000
    941.00        0.00000
    942.00        0.00000
    943.00        0.00000
    944.00        0.00000
    945.00        0.00000
    946.00        0.00000
    947.00        0.00000
    948.00        0.00000
    949.00        0.00000
    950.00        0.00000
    951.00        0.00000
    952.00        0.00000
    953.00        0.00000
    954.00        0.00000
    955.00        0.00000
    956.00        0.00000
    957.00        0.00000
    958.00        0.00000
    959.00        0.00000
    960.00        0.00000
    961.00        0.00000
    962.00        0.00000
    963.00        0.00000
    964.00        0.00000
    965.00        0.00000
    966.00        0.00000
    967.00        0.00000
    968.00        0.00000
    969.00        0.00000
    970.00        0.00000
    971.00        0.00000
    972.00        0.00000
    973.00        0.00000
    974.00        0.00000
    975.00        0.00000
    976.00        0.00000
    977.00        0.00000
    978.00        0.00000
    979.00        0.00000
    980.00        0.00000
    981.00        0.00000
    982.00        0.00000
    983.00        0.00000
    984.00        0.00000
    985.00        0.00000
    986.00        0.00000
    987.00        0.00000
    988.00        0.00000
    989.00        0.00000
    990.00        0.00000
    991.00        0.00000
    992.00        0.00000
    993.00        0.00000
    994.00        0.00000
    995.00        0.00000
    996.00        0.00000
    997.00        0.00000
    998.00        0.00000
    999.00        0.00000
   1000.00        0.00000
   1001.00        0.00000
   1002.00        0.00000
   1003.00        0.00000
   1004.00        0.00000
   1005.00        0.00000
   1006.00        0.00000
   1007.00        0.00000
   1008.00        0.00000
   1009.00        0.00000
   1010.00        0.00000
   1011.00        0.00000
   1012.00        0.00000
   1013.00        0.00000
   1014.00        0.00000
   1015.00        0.00000
   1016.00        0.00000
   1017.00        0.00000
   1018.00        0.00000
   1019.00        0.00000
   1020.00        0.00000
   1021.00        0.00000
   1022.00        0.00000
   1023.00        0.00000
   1024.00        0.00000
   1025.00        0.00000
   1026.00        0.00000
   1027.00        0.00000
   1028.00        0.00000
   1029.00        0.00000
   1030.00        0.00000
   1031.00        0.00000
   1032.00        0.00000
   1033.00        0.00000
   1034.00        0.00000
   1035.00        0.00000
   1036.00        0.00000
   1037.00        0.00000
   1038.00        0.00000
   1039.00        0.00000
   1040.00        0.00000
   1041.00        0.00000
   1042.00        0.00000
   1043.00        0.00000
   1044.00        0.00000
   1045.00        0.00000
   1046.00        0.00000
   1047.00        0.00000
   1048.00        0.00000
   1049.00        0.00000
   1050.00        0.00000
   1051.00        0.00000
   1052.00        0.00000
   1053.00        0.00000
   1054.00        0.00000
   1055.00        0.00000
   1056.00        0.00000
   1057.00        0.00000
   1058.00        0.00000
   1059.00        0.00000
   1060.00        0.00000
   1061.00        0.00000
   1062.00        0.00000
   1063.00        0.00000
   1064.00        0.00000
   1065.00        0.00000
   1066.00        0.00000
   1067.00        0.00000
   1068.00        0.00000
   1069.00        0.00000
   1070.00        0.00000
   1071.00        0.00000
   1072.00        0.00000
   1073.00        0.00000
   1074.00        0.00000
   1075.00        0.00000
   1076.00        0.00000
   1077.00        0.00000
   1078.00        0.00000
   1079.00        0.00000
   1080.00        0.00000
   1081.00        0.00000
   1082.00        0.00000
   1083.00        0.00000
   1084.00        0.00000
   1085.00        0.00000
   1086.00        0.00000
   1087.00        0.00000
   1088.00        0.00000
   1089.00        0.00000
   1090.00        0.00000
   1091.00        0.00000
   1092.00        0.00000
   1093.00        0.00000
   1094.00        0.00000
   1095.00        0.00000
   1096.00        0.00000
   1097.00        0.00000
   1098.00        0.00000
   1099.00        0.00000
   1100.00        0.00000
   1101.00        0.00000
   1102.00        0.00000
   1103.00        0.00000
   1104.00        0.00000
   1105.00        0.00000
   1106.00        0.00000
   1107.00        0.00000
   1108.00        0.00000
   1109.00        0.00000
   1110.00        0.00000
   1111.00        0.00000
   1112.00        0.00000
   1113.00        0.00000
   1114.00        0.00000
   1115.00        0.00000
   1116.00        0.00000
   1117.00        0.00000
   1118.00        0.00000
   1119.00        0.00000
   1120.00        0.00000
   1121.00        0.00000
   1122.00        0.00000
   1123.00        0.00000
   1124.00        0.00000
   1125.00        0.00000
   1126.00        0.00000
   1127.00        0.00000
   1128.00        0.00000
   1129.00        0.00000
   1130.00        0.00000
   1131.00        0.00000
   1132.00        0.00000
   1133.00        0.00000
   1134.00        0.00000
   1135.00        0.00000
   1136.00        0.00000
   1137.00        0.00000
   1138.00        0.00000
   1139.00        0.00000
   1140.00        0.00000
   1141.00        0.00000
   1142.00        0.00000
   1143.00        0.00000
   1144.00        0.00000
   1145.00        0.00000
   1146.00        0.00000
   1147.00        0.00000
   1148.00        0.00000
   1149.00        0.00000
   1150.00        0.00000
   1151.00        0.00000
   1152.00        0.00000
   1153.00        0.00000
   1154.00        0.00000
   1155.00        0.00000
   1156.00        0.00000
   1157.00        0.00000
   1158.00        0.00000
   1159.00        0.00000
   1160.00        0.00000
   1161.00        0.00000
   1162.00        0.00000
   1163.00        0.00000
   1164.00        0.00000
   1165.00        0.00000
   1166.00        0.00000
   1167.00        0.00000
   1168.00        0.00000
   1169.00        0.00000
   1170.00        0.00000
   1171.00        0.00000
   1172.00        0.00000
   1173.00        0.00000
   1174.00        0.00000
   1175.00        0.00000
   1176.00        0.00000
   1177.00        0.00000
   1178.00        0.00000
   1179.00        0.00000
   1180.00        0.00000
   1181.00        0.00000
   1182.00        0.00000
   1183.00        0.00000
   1184.00        0.00000
   1185.00        0.00000
   1186.00        0.00000
   1187.00        0.00000
   1188.00        0.00000
   1189.00        0.00000
   1190.00        0.00000
   1191.00        0.00000
   1192.00        0.00000
   1193.00        0.00000
   1194.00        0.00000
   1195.00        0.00000
   1196.00        0.00000
   1197.00        0.00000
   1198.00        0.00000
   1199.00        0.00000
   1200.00        0.00000
   1201.00        0.00000
   1202.00        0.00000
   1203.00        0.00000
   1204.00        0.00000
   1205.00        0.00000
   1206.00        0.00000
   1207.00        0.00000
   1208.00        0.00000
   1209.00        0.00000
   1210.00        0.00000
   1211.00        0.00000
   1212.00        0.00000
   1213.00        0.00000
   1214.00        0.00000
   1215.00        0.00000
   1216.00        0.00000
   1217.00        0.00000
   1218.00        0.00000
   1219.00        0.00000
   1220.00        0.00000
   1221.00        0.00000
   1222.00        0.00000
   1223.00        0.00000
   1224.00        0.00000
   1225.00        0.00000
   1226.00        0.00000
   1227.00        0.00000
   1228.00        0.00000
   1229.00        0.00000
   1230.00        0.00000
   1231.00        0.00000
   1232.00        0.00000
   1233.00        0.00000
   1234.00        0.00000
   1235.00        0.00000
   1236.00        0.00000
   1237.00        0.00000
   1238.00        0.00000
   1239.00        0.00000
   1240.00        0.00000
   1241.00        0.00000
   1242.00        0.00000
   1243.00        0.00000
   1244.00        0.00000
   1245.00        0.00000
   1246.00        0.00000
   1247.00        0.00000
   1248.00        0.00000
   1249.00        0.00000
   1250.00        0.00000
   1251.00        0.00000
   1252.00        0.00000
   1253.00        0.00000
   1254.00        0.00000
   1255.00        0.00000
   1256.00        0.00000
   1257.00        0.00000
   1258.00        0.00000
   1259.00        0.00000
   1260.00        0.00000
   1261.00        0.00000
   1262.00        0.00000
   1263.00        0.00000
   1264.00        0.00000
   1265.00        0.00000
   1266.00        0.00000
   1267.00        0.00000
   1268.00        0.00000
   1269.00        0.00000
   1270.00        0.00000
   1271.00        0.00000
   1272.00        0.00000
   1273.00        0.00000
   1274.00        0.00000
   1275.00        0.00000
   1276.00        0.00000
   1277.00        0.00000
   1278.00        0.00000
   1279.00        0.00000
   1280.00        0.00000
   1281.00        0.00000
   1282.00        0.00000
   1283.00        0.00000
   1284.00        0.00000
   1285.00        0.00000
   1286.00        0.00000
   1287.00        0.00000
   1288.00        0.00000
   1289.00        0.00000
   1290.00        0.00000
   1291.00        0.00000
   1292.00        0.00000
   1293.00        0.00000
   1294.00        0.00000
   1295.00        0.00000
   1296.00        0.00000
   1297.00        0.00000
   1298.00        0.00000
   1299.00        0.00000
   1300.00        0.00000
   1301.00        0.00000
   1302.00        0.00000
   1303.00        0.00000
   1304.00        0.00000
   1305.00        0.00000
   1306.00        0.00000
   1307.00        0.00000
   1308.00        0.00000
   1309.00        0.00000
   1310.00        0.00000
   1311.00        0.00000
   1312.00        0.00000
   1313.00        0.00000
   1314.00        0.00000
   1315.00        0.00000
   1316.00        0.00000
   1317.00        0.00000
   1318.00        0.00000
   1319.00        0.00000
   1320.00        0.00000
   1321.00        0.00000
   1322.00        0.00000
   1323.00        0.00000
   1324.00        0.00000
   1325.00        0.00000
   1326.00        0.00000
   1327.00        0.00000
   1328.00        0.00000
   1329.00        0.00000
   1330.00        0.00000
   1331.00        0.00000
   1332.00        0.00000
   1333.00        0.00000
   1334.00        0.00000
   1335.00        0.00000
   1336.00        0.00000
   1337.00        0.00000
   1338.00        0.00000
   1339.00        0.00000
   1340.00        0.00000
   1341.00        0.00000
   1342.00        0.00000
   1343.00        0.00000
   1344.00        0.00000
   1345.00        0.00000
   1346.00        0.00000
   1347.00        0.00000
   1348.00        0.00000
   1349.00        0.00000
   1350.00        0.00000
   1351.00        0.00000
   1352.00        0.00000
   1353.00        0.00000
   1354.00        0.00000
   1355.00        0.00000
   1356.00        0.00000
   1357.00        0.00000
   1358.00        0.00000
   1359.00        0.00000
   1360.00        0.00000
   1361.00        0.00000
   1362.00        0.00000
   1363.00        0.00000
   1364.00        0.00000
   1365.00        0.00000
   1366.00        0.00000
   1367.00        0.00000
   1368.00        0.00000
   1369.00        0.00000
   1370.00        0.00000
   1371.00        0.00000
   1372.00        0.00000
   1373.00        0.00000
   1374.00        0.00000
   1375.00        0.00000
   1376.00        0.00000
   1377.00        0.00000
   1378.00        0.00000
   1379.00        0.00000
   1380.00        0.00000
   1381.00        0.00000
   1382.00        0.00000
   1383.00        0.00000
   1384.00        0.00000
   1385.00        0.00000
   1386.00        0.00000
   1387.00        0.00000
   1388.00        0.00000
   1389.00        0.00000
   1390.00        0.00000
   1391.00        0.00000
   1392.00        0.00000
   1393.00        0.00000
   1394.00        0.00000
   1395.00        0.00000
   1396.00        0.00000
   1397.00        0.00000
   1398.00        0.00000
   1399.00        0.00000
   1400.00        0.00000
   1401.00        0.00000
   1402.00        0.00000
   1403.00        0.00000
   1404.00        0.00000
   1405.00        0.00000
   1406.00        0.00000
   1407.00        0.00000
   1408.00        0.00000
   1409.00        0.00000
   1410.00        0.00000
   1411.00        0.00000
   1412.00        0.00000
   1413.00        0.00000
   1414.00        0.00000
   1415.00        0.00000
   1416.00        0.00000
   1417.00        0.00000
   1418.00        0.00000
   1419.00        0.00000
   1420.00        0.00000
   1421.00        0.00000
   1422.00        0.00000
   1423.00        0.00000
   1424.00        0.00000
   1425.00        0.00000
   1426.00        0.00000
   1427.00        0.00000
   1428.00        0.00000
   1429.00        0.00000
   1430.00        0.00000
   1431.00        0.00000
   1432.00        0.00000
   1433.00        0.00000
   1434.00        0.00000
   1435.00        0.00000
   1436.00        0.00000
   1437.00        0.00000
   1438.00        0.00000
   1439.00        0.00000
   1440.00        0.00000
   1441.00        0.00000
   1442.00        0.00000
   1443.00        0.00000
   1444.00        0.00000
   1445.00        0.00000
   1446.00        0.00000
   1447.00        0.00000
   1448.00        0.00000
   1449.00        0.00000
   1450.00        0.00000
   1451.00        0.00000
   1452.00        0.00000
   1453.00        0.00000
   1454.00        0.00000
   1455.00        0.00000
   1456.00        0.00000
   1457.00        0.00000
   1458.00        0.00000
   1459.00        0.00000
   1460.00        0.00000
   1461.00        0.00000
   1462.00        0.00000
   1463.00        0.00000
   1464.00        0.00000
   1465.00        0.00000
   1466.00        0.00000
   1467.00        0.00000
   1468.00        0.00000
   1469.00        0.00000
   1470.00        0.00000
   1471.00        0.00000
   1472.00        0.00000
   1473.00        0.00000
   1474.00        0.00000
   1475.00        0.00000
   1476.00        0.00000
   1477.00        0.00000
   1478.00        0.00000
   1479.00        0.00000
   1480.00        0.00000
   1481.00        0.00000
   1482.00        0.00000
   1483.00        0.00000
   1484.00        0.00000
   1485.00        0.00000
   1486.00        0.00000
   1487.00        0.00000
   1488.00        0.00000
   1489.00        0.00000
   1490.00        0.00000
   1491.00        0.00000
   1492.00        0.00000
   1493.00        0.00000
   1494.00        0.00000
   1495.00        0.00000
   1496.00        0.00000
   1497.00        0.00000
   1498.00        0.00000
   1499.00        0.00000
   1500.00        0.00000
   1501.00        0.00000
   1502.00        0.00000
   1503.00        0.00000
   1504.00        0.00000
   1505.00        0.00000
   1506.00        0.00000
   1507.00        0.00000
   1508.00        0.00000
   1509.00        0.00000
   1510.00        0.00000
   1511.00        0.00000
   1512.00        0.00000
   1513.00        0.00000
   1514.00        0.00000
   1515.00        0.00000
   1516.00        0.00001
   1517.00        0.00002
   1518.00        0.00005
   1519.00        0.00010
   1520.00        0.00018
   1521.00        0.00031
   1522.00        0.00049
   1523.00        0.00077
   1524.00        0.00116
   1525.00        0.00173
   1526.00        0.00255
   1527.00        0.00374
   1528.00        0.00543
   1529.00        0.00783
   1530.00        0.01119
   1531.00        0.01585
   1532.00        0.02214
   1533.00        0.03054
   1534.00        0.04146
   1535.00        0.05547
   1536.00        0.07292
   1537.00        0.09428
   1538.00        0.11961
   1539.00        0.14896
   1540.00        0.18185
   1541.00        0.21759
   1542.00        0.25503
   1543.00        0.29279
   1544.00        0.32938
   1545.00        0.36330
   1546.00        0.39343
   1547.00        0.41889
   1548.00        0.43960
   1549.00        0.45589
   1550.00        0.46879
   1551.00        0.47948
   1552.00        0.48937
   1553.00        0.49975
   1554.00        0.51163
   1555.00        0.52560
   1556.00        0.54197
   1557.00        0.56049
   1558.00        0.58061
   1559.00        0.60161
   1560.00        0.62264
   1561.00        0.64282
   1562.00        0.66157
   1563.00        0.67851
   1564.00        0.69385
   1565.00        0.70821
   1566.00        0.72262
   1567.00        0.73867
   1568.00        0.75814
   1569.00        0.78256
   1570.00        0.81324
   1571.00        0.85035
   1572.00        0.89361
   1573.00        0.94179
   1574.00        0.99309
   1575.00        1.04537
   1576.00        1.09670
   1577.00        1.14524
   1578.00        1.19035
   1579.00        1.23129
   1580.00        1.26799
   1581.00        1.30063
   1582.00        1.32991
   1583.00        1.35664
   1584.00        1.38168
   1585.00        1.40563
   1586.00        1.42881
   1587.00        1.45110
   1588.00        1.47210
   1589.00        1.49146
   1590.00        1.50889
   1591.00        1.52463
   1592.00        1.53935
   1593.00        1.55418
   1594.00        1.57050
   1595.00        1.58986
   1596.00        1.61336
   1597.00        1.64182
   1598.00        1.67536
   1599.00        1.71342
   1600.00        1.75502
   1601.00        1.79852
   1602.00        1.84230
   1603.00        1.88473
   1604.00        1.92420
   1605.00        1.95973
   1606.00        1.99034
   1607.00        2.01560
   1608.00        2.03495
   1609.00        2.04819
   1610.00        2.05488
   1611.00        2.05509
   1612.00        2.04873
   1613.00        2.03637
   1614.00        2.01908
   1615.00        1.99807
   1616.00        1.97511
   1617.00        1.95189
   1618.00        1.92994
   1619.00        1.91024
   1620.00        1.89335
   1621.00        1.87911
   1622.00        1.86697
   1623.00        1.85605
   1624.00        1.84540
   1625.00        1.83419
   1626.00        1.82194
   1627.00        1.80853
   1628.00        1.79413
   1629.00        1.77922
   1630.00        1.76432
   1631.00        1.74988
   1632.00        1.73616
   1633.00        1.72320
   1634.00        1.71087
   1635.00        1.69891
   1636.00        1.68708
   1637.00        1.67530
   1638.00        1.66368
   1639.00        1.65249
   1640.00        1.64215
   1641.00        1.63314
   1642.00        1.62588
   1643.00        1.62049
   1644.00        1.61676
   1645.00        1.61414
   1646.00        1.61181
   1647.00        1.60886
   1648.00        1.60445
   1649.00        1.59783
   1650.00        1.58875
   1651.00        1.57739
   1652.00        1.56427
   1653.00        1.55017
   1654.00        1.53589
   1655.00        1.52206
   1656.00        1.50920
   1657.00        1.49759
   1658.00        1.48754
   1659.00        1.47913
   1660.00        1.47243
   1661.00        1.46753
   1662.00        1.46449
   1663.00        1.46342
   1664.00        1.46438
   1665.00        1.46740
   1666.00        1.47248
   1667.00        1.47954
   1668.00        1.48838
   1669.00        1.49880
   1670.00        1.51048
   1671.00        1.52311
   1672.00        1.53636
   1673.00        1.55000
   1674.00        1.56390
   1675.00        1.57803
   1676.00        1.59250
   1677.00        1.60750
   1678.00        1.62324
   1679.00        1.63999
   1680.00        1.65790
   1681.00        1.67716
   1682.00        1.69777
   1683.00        1.71968
   1684.00        1.74266
   1685.00        1.76629
   1686.00        1.78999
   1687.00        1.81295
   1688.00        1.83432
   1689.00        1.85317
   1690.00        1.86858
   1691.00        1.87998
   1692.00        1.88682
   1693.00        1.88912
   1694.00        1.88690
   1695.00        1.88050
   1696.00        1.87032
   1697.00        1.85684
   1698.00        1.84043
   1699.00        1.82141
   1700.00        1.80014
   1701.00        1.77689
   1702.00        1.75202
   1703.00        1.72587
   1704.00        1.69877
   1705.00        1.67111
   1706.00        1.64318
   1707.00        1.61519
   1708.00        1.58722
   1709.00        1.55925
   1710.00        1.53125
   1711.00        1.50317
   1712.00        1.47503
   1713.00        1.44694
   1714.00        1.41917
   1715.00        1.39212
   1716.00        1.36620
   1717.00        1.34195
   1718.00        1.31973
   1719.00        1.29995
   1720.00        1.28269
   1721.00        1.26799
   1722.00        1.25558
   1723.00        1.24520
   1724.00        1.23633
   1725.00        1.22853
   1726.00        1.22123
   1727.00        1.21391
   1728.00        1.20629
   1729.00        1.19834
   1730.00        1.19025
   1731.00        1.18234
   1732.00        1.17484
   1733.00        1.16744
   1734.00        1.15868
   1735.00        1.14823
   1736.00        1.13639
   1737.00        1.12394
   1738.00        1.11183
   1739.00        1.10102
   1740.00        1.09215
   1741.00        1.08569
   1742.00        1.08158
   1743.00        1.07950
   1744.00        1.07905
   1745.00        1.07958
   1746.00        1.08049
   1747.00        1.08119
   1748.00        1.08121
   1749.00        1.08019
   1750.00        1.07797
   1751.00        1.07452
   1752.00        1.07000
   1753.00        1.06461
   1754.00        1.05867
   1755.00        1.05248
   1756.00        1.04634
   1757.00        1.04045
   1758.00        1.03490
   1759.00        1.02975
   1760.00        1.02489
   1761.00        1.02019
   1762.00        1.01545
   1763.00        1.01050
   1764.00        1.00515
   1765.00        0.99932
   1766.00        0.99297
   1767.00        0.98610
   1768.00        0.97885
   1769.00        0.97137
   1770.00        0.96383
   1771.00        0.95644
   1772.00        0.94934
   1773.00        0.94266
   1774.00        0.93644
   1775.00        0.93065
   1776.00        0.92524
   1777.00        0.92008
   1778.00        0.91508
   1779.00        0.91016
   1780.00        0.90526
   1781.00        0.90033
   1782.00        0.89537
   1783.00        0.89040
   1784.00        0.88546
   1785.00        0.88060
   1786.00        0.87586
   1787.00        0.87132
   1788.00        0.86702
   1789.00        0.86300
   1790.00        0.85926
   1791.00        0.85579
   1792.00        0.85254
   1793.00        0.84945
   1794.00        0.84642
   1795.00        0.84336
   1796.00        0.84019
   1797.00        0.83685
   1798.00        0.83328
   1799.00        0.82951
   1800.00        0.82555
   1801.00        0.82152
   1802.00        0.81755
   1803.00        0.81382
   1804.00        0.81055
   1805.00        0.80798
   1806.00        0.80635
   1807.00        0.80586
   1808.00        0.80664
   1809.00        0.80888
   1810.00        0.81260
   1811.00        0.81790
   1812.00        0.82478
   1813.00        0.83328
   1814.00        0.84327
   1815.00        0.85478
   1816.00        0.86784
   1817.00        0.88243
   1818.00        0.89845
   1819.00        0.91548
   1820.00        0.93276
   1821.00        0.94909
   1822.00        0.96287
   1823.00        0.97234
   1824.00        0.97604
   1825.00        0.97287
   1826.00        0.96247
   1827.00        0.94528
   1828.00        0.92211
   1829.00        0.89446
   1830.00        0.86425
   1831.00        0.83322
   1832.00        0.80292
   1833.00        0.77434
   1834.00        0.74773
   1835.00        0.72289
   1836.00        0.69922
   1837.00        0.67603
   1838.00        0.65258
   1839.00        0.62884
   1840.00        0.60527
   1841.00        0.58266
   1842.00        0.56211
   1843.00        0.54464
   1844.00        0.53063
   1845.00        0.52001
   1846.00        0.51204
   1847.00        0.50584
   1848.00        0.50060
   1849.00        0.49583
   1850.00        0.49136
   1851.00        0.48723
   1852.00        0.48355
   1853.00        0.48035
   1854.00        0.47746
   1855.00        0.47448
   1856.00        0.47075
   1857.00        0.46542
   1858.00        0.45764
   1859.00        0.44649
   1860.00        0.43149
   1861.00        0.41228
   1862.00        0.38915
   1863.00        0.36284
   1864.00        0.33457
   1865.00        0.30578
   1866.00        0.27801
   1867.00        0.25260
   1868.00        0.23052
   1869.00        0.21236
   1870.00        0.19809
   1871.00        0.18724
   1872.00        0.17907
   1873.00        0.17263
   1874.00        0.16723
   1875.00        0.16236
   1876.00        0.15802
   1877.00        0.15478
   1878.00        0.15366
   1879.00        0.15627
   1880.00        0.16434
   1881.00        0.17958
   1882.00        0.20318
   1883.00        0.23588
   1884.00        0.27770
   1885.00        0.32762
   1886.00        0.38429
   1887.00        0.44567
   1888.00        0.50943
   1889.00        0.57341
   1890.00        0.63559
   1891.00        0.69466
   1892.00        0.74961
   1893.00        0.80014
   1894.00        0.84571
   1895.00        0.88600
   1896.00        0.92057
   1897.00        0.94898
   1898.00        0.97070
   1899.00        0.98501
   1900.00        0.99127
   1901.00        0.98990
   1902.00        0.98266
   1903.00        0.97080
   1904.00        0.95607
   1905.00        0.94017
   1906.00        0.92489
   1907.00        0.91168
   1908.00        0.90176
   1909.00        0.89569
   1910.00        0.89370
   1911.00        0.89572
   1912.00        0.90148
   1913.00        0.91064
   1914.00        0.92297
   1915.00        0.93828
   1916.00        0.95631
   1917.00        0.97665
   1918.00        0.99872
   1919.00        1.02190
   1920.00        1.04523
   1921.00        1.06775
   1922.00        1.08835
   1923.00        1.10600
   1924.00        1.11968
   1925.00        1.12875
   1926.00        1.13254
   1927.00        1.13111
   1928.00        1.12499
   1929.00        1.11491
   1930.00        1.10221
   1931.00        1.08821
   1932.00        1.07365
   1933.00        1.05952
   1934.00        1.04690
   1935.00        1.03639
   1936.00        1.02823
   1937.00        1.02230
   1938.00        1.01826
   1939.00        1.01502
   1940.00        1.01150
   1941.00        1.00689
   1942.00        1.00082
   1943.00        0.99336
   1944.00        0.98503
   1945.00        0.97662
   1946.00        0.96903
   1947.00        0.96313
   1948.00        0.95949
   1949.00        0.95854
   1950.00        0.96015
   1951.00        0.96398
   1952.00        0.96932
   1953.00        0.97536
   1954.00        0.98120
   1955.00        0.98603
   1956.00        0.98928
   1957.00        0.99065
   1958.00        0.99024
   1959.00        0.98838
   1960.00        0.98567
   1961.00        0.98279
   1962.00        0.98034
   1963.00        0.97880
   1964.00        0.97833
   1965.00        0.97886
   1966.00        0.98005
   1967.00        0.98143
   1968.00        0.98251
   1969.00        0.98288
   1970.00        0.98228
   1971.00        0.98063
   1972.00        0.97799
   1973.00        0.97454
   1974.00        0.97044
   1975.00        0.96587
   1976.00        0.96090
   1977.00        0.95556
   1978.00        0.94983
   1979.00        0.94365
   1980.00        0.93702
   1981.00        0.92999
   1982.00        0.92272
   1983.00        0.91538
   1984.00        0.90819
   1985.00        0.90138
   1986.00        0.89514
   1987.00        0.88969
   1988.00        0.88531
   1989.00        0.88230
   1990.00        0.88107
   1991.00        0.88183
   1992.00        0.88485
   1993.00        0.89001
   1994.00        0.89708
   1995.00        0.90550
   1996.00        0.91460
   1997.00        0.92362
   1998.00        0.93177
   1999.00        0.93845
   2000.00        0.94312
   2001.00        0.94552
   2002.00        0.94542
   2003.00        0.94290
   2004.00        0.93808
   2005.00        0.93111
   2006.00        0.92209
   2007.00        0.91115
   2008.00        0.89835
   2009.00        0.88374
   2010.00        0.86741
   2011.00        0.84950
   2012.00        0.83024
   2013.00        0.80998
   2014.00        0.78913
   2015.00        0.76810
   2016.00        0.74737
   2017.00        0.72733
   2018.00        0.70827
   2019.00        0.69044
   2020.00        0.67398
   2021.00        0.65887
   2022.00        0.64493
   2023.00        0.63184
   2024.00        0.61931
   2025.00        0.60691
   2026.00        0.59419
   2027.00        0.58094
   2028.00        0.56701
   2029.00        0.55241
   2030.00        0.53726
   2031.00        0.52170
   2032.00        0.50591
   2033.00        0.49011
   2034.00        0.47452
   2035.00        0.45928
   2036.00        0.44440
   2037.00        0.42981
   2038.00        0.41548
   2039.00        0.40133
   2040.00        0.38726
   2041.00        0.37320
   2042.00        0.35904
   2043.00        0.34468
   2044.00        0.33005
   2045.00        0.31512
   2046.00        0.29992
   2047.00        0.28453
   2048.00        0.26914
   2049.00        0.25402
   2050.00        0.23945
   2051.00        0.22568
   2052.00        0.21291
   2053.00        0.20127
   2054.00        0.19073
   2055.00        0.18120
   2056.00        0.17240
   2057.00        0.16409
   2058.00        0.15597
   2059.00        0.14779
   2060.00        0.13934
   2061.00        0.13055
   2062.00        0.12139
   2063.00        0.11193
   2064.00        0.10228
   2065.00        0.09261
   2066.00        0.08305
   2067.00        0.07372
   2068.00        0.06474
   2069.00        0.05614
   2070.00        0.04795
   2071.00        0.04019
   2072.00        0.03290
   2073.00        0.02620
   2074.00        0.02025
   2075.00        0.01524
   2076.00        0.01139
   2077.00        0.00884
   2078.00        0.00771
   2079.00        0.00789
   2080.00        0.00927
   2081.00        0.01153
   2082.00        0.01425
   2083.00        0.01701
   2084.00        0.01942
   2085.00        0.02113
   2086.00        0.02200
   2087.00        0.02208
   2088.00        0.02151
   2089.00        0.02061
   2090.00        0.01970
   2091.00        0.01909
   2092.00        0.01907
   2093.00        0.01978
   2094.00        0.02121
   2095.00        0.02318
   2096.00        0.02533
   2097.00        0.02711
   2098.00        0.02790
   2099.00        0.02713
   2100.00        0.02437
   2101.00        0.01936
   2102.00        0.01218
   2103.00        0.00308
   2104.00       -0.00738
   2105.00       -0.01862
   2106.00       -0.02995
   2107.00       -0.04078
   2108.00       -0.05060
   2109.00       -0.05916
   2110.00       -0.06632
   2111.00       -0.07219
   2112.00       -0.07706
   2113.00       -0.08138
   2114.00       -0.08572
   2115.00       -0.09066
   2116.00       -0.09684
   2117.00       -0.10476
   2118.00       -0.11469
   2119.00       -0.12683
   2120.00       -0.14097
   2121.00       -0.15681
   2122.00       -0.17370
   2123.00       -0.19096
   2124.00       -0.20790
   2125.00       -0.22393
   2126.00       -0.23854
   2127.00       -0.25158
   2128.00       -0.26299
   2129.00       -0.27303
   2130.00       -0.28212
   2131.00       -0.29077
   2132.00       -0.29955
   2133.00       -0.30894
   2134.00       -0.31936
   2135.00       -0.33104
   2136.00       -0.34412
   2137.00       -0.35854
   2138.00       -0.37402
   2139.00       -0.39021
   2140.00       -0.40658
   2141.00       -0.42251
   2142.00       -0.43740
   2143.00       -0.45079
   2144.00       -0.46227
   2145.00       -0.47222
   2146.00       -0.48140
   2147.00       -0.48897
   2148.00       -0.49549
   2149.00       -0.50165
   2150.00       -0.50820
   2151.00       -0.51575
   2152.00       -0.52475
   2153.00       -0.53533
   2154.00       -0.54742
   2155.00       -0.56083
   2156.00       -0.57523
   2157.00       -0.59027
   2158.00       -0.60563
   2159.00       -0.62102
   2160.00       -0.63620
   2161.00       -0.65097
   2162.00       -0.66515
   2163.00       -0.67857
   2164.00       -0.69102
   2165.00       -0.70233
   2166.00       -0.71230
   2167.00       -0.72079
   2168.00       -0.72761
   2169.00       -0.73269
   2170.00       -0.73601
   2171.00       -0.73761
   2172.00       -0.73766
   2173.00       -0.73626
   2174.00       -0.73368
   2175.00       -0.73010
   2176.00       -0.72575
   2177.00       -0.72082
   2178.00       -0.71544
   2179.00       -0.70971
   2180.00       -0.70369
   2181.00       -0.69734
   2182.00       -0.69059
   2183.00       -0.68324
   2184.00       -0.67510
   2185.00       -0.66597
   2186.00       -0.65569
   2187.00       -0.64417
   2188.00       -0.63154
   2189.00       -0.61801
   2190.00       -0.60398
   2191.00       -0.58995
   2192.00       -0.57648
   2193.00       -0.56407
   2194.00       -0.55320
   2195.00       -0.54414
   2196.00       -0.53698
   2197.00       -0.53164
   2198.00       -0.52784
   2199.00       -0.52510
   2200.00       -0.52287
   2201.00       -0.52050
   2202.00       -0.51731
   2203.00       -0.51270
   2204.00       -0.50620
   2205.00       -0.49748
   2206.00       -0.48650
   2207.00       -0.47340
   2208.00       -0.45850
   2209.00       -0.44205
   2210.00       -0.42480
   2211.00       -0.40761
   2212.00       -0.39125
   2213.00       -0.37607
   2214.00       -0.36191
   2215.00       -0.34836
   2216.00       -0.33477
   2217.00       -0.32060
   2218.00       -0.30546
   2219.00       -0.28917
   2220.00       -0.27189
   2221.00       -0.25383
   2222.00       -0.23536
   2223.00       -0.21688
   2224.00       -0.19876
   2225.00       -0.18128
   2226.00       -0.16477
   2227.00       -0.14950
   2228.00       -0.13581
   2229.00       -0.12400
   2230.00       -0.11421
   2231.00       -0.10654
   2232.00       -0.10095
   2233.00       -0.09723
   2234.00       -0.09512
   2235.00       -0.09418
   2236.00       -0.09395
   2237.00       -0.09401
   2238.00       -0.09400
   2239.00       -0.09368
   2240.00       -0.09288
   2241.00       -0.09152
   2242.00       -0.08956
   2243.00       -0.08699
   2244.00       -0.08380
   2245.00       -0.08002
   2246.00       -0.07564
   2247.00       -0.07071
   2248.00       -0.06529
   2249.00       -0.05943
   2250.00       -0.05304
   2251.00       -0.04612
   2252.00       -0.03864
   2253.00       -0.03060
   2254.00       -0.02208
   2255.00       -0.01324
   2256.00       -0.00428
   2257.00        0.00454
   2258.00        0.01290
   2259.00        0.02052
   2260.00        0.02716
   2261.00        0.03266
   2262.00        0.03702
   2263.00        0.04024
   2264.00        0.04239
   2265.00        0.04357
   2266.00        0.04390
   2267.00        0.04355
   2268.00        0.04267
   2269.00        0.04141
   2270.00        0.03995
   2271.00        0.03842
   2272.00        0.03698
   2273.00        0.03573
   2274.00        0.03478
   2275.00        0.03421
   2276.00        0.03405
   2277.00        0.03434
   2278.00        0.03504
   2279.00        0.03605
   2280.00        0.03731
   2281.00        0.03866
   2282.00        0.03992
   2283.00        0.04082
   2284.00        0.04103
   2285.00        0.04024
   2286.00        0.03814
   2287.00        0.03445
   2288.00        0.02903
   2289.00        0.02175
   2290.00        0.01264
   2291.00        0.00189
   2292.00       -0.01031
   2293.00       -0.02362
   2294.00       -0.03777
   2295.00       -0.05238
   2296.00       -0.06702
   2297.00       -0.08134
   2298.00       -0.09498
   2299.00       -0.10760
   2300.00       -0.11894
   2301.00       -0.12883
   2302.00       -0.13722
   2303.00       -0.14403
   2304.00       -0.14938
   2305.00       -0.15335
   2306.00       -0.15611
   2307.00       -0.15779
   2308.00       -0.15856
   2309.00       -0.15857
   2310.00       -0.15801
   2311.00       -0.15706
   2312.00       -0.15585
   2313.00       -0.15450
   2314.00       -0.15306
   2315.00       -0.15160
   2316.00       -0.15016
   2317.00       -0.14881
   2318.00       -0.14771
   2319.00       -0.14705
   2320.00       -0.14714
   2321.00       -0.14830
   2322.00       -0.15089
   2323.00       -0.15522
   2324.00       -0.16157
   2325.00       -0.17007
   2326.00       -0.18069
   2327.00       -0.19335
   2328.00       -0.20771
   2329.00       -0.22341
   2330.00       -0.23988
   2331.00       -0.25655
   2332.00       -0.27287
   2333.00       -0.28818
   2334.00       -0.30190
   2335.00       -0.31353
   2336.00       -0.32257
   2337.00       -0.32876
   2338.00       -0.33204
   2339.00       -0.33240
   2340.00       -0.33021
   2341.00       -0.32585
   2342.00       -0.31996
   2343.00       -0.31316
   2344.00       -0.30620
   2345.00       -0.29971
   2346.00       -0.29427
   2347.00       -0.29030
   2348.00       -0.28804
   2349.00       -0.28762
   2350.00       -0.28894
   2351.00       -0.29173
   2352.00       -0.29575
   2353.00       -0.30057
   2354.00       -0.30585
   2355.00       -0.31127
   2356.00       -0.31659
   2357.00       -0.32169
   2358.00       -0.32651
   2359.00       -0.33112
   2360.00       -0.33563
   2361.00       -0.34022
   2362.00       -0.34507
   2363.00       -0.35038
   2364.00       -0.35632
   2365.00       -0.36305
   2366.00       -0.37064
   2367.00       -0.37911
   2368.00       -0.38843
   2369.00       -0.39849
   2370.00       -0.40906
   2371.00       -0.41991
   2372.00       -0.43072
   2373.00       -0.44093
   2374.00       -0.45010
   2375.00       -0.45816
   2376.00       -0.46530
   2377.00       -0.47008
   2378.00       -0.46856
   2379.00       -0.46818
   2380.00       -0.46993
   2381.00       -0.47399
   2382.00       -0.48090
   2383.00       -0.49051
   2384.00       -0.50260
   2385.00       -0.51673
   2386.00       -0.53229
   2387.00       -0.54857
   2388.00       -0.56466
   2389.00       -0.57971
   2390.00       -0.59299
   2391.00       -0.60409
   2392.00       -0.61282
   2393.00       -0.61945
   2394.00       -0.62426
   2395.00       -0.62780
   2396.00       -0.63063
   2397.00       -0.63331
   2398.00       -0.63635
   2399.00       -0.64016
   2400.00       -0.64505
   2401.00       -0.65116
   2402.00       -0.65846
   2403.00       -0.66673
   2404.00       -0.67563
   2405.00       -0.68467
   2406.00       -0.69335
   2407.00       -0.70115
   2408.00       -0.70779
   2409.00       -0.71318
   2410.00       -0.71743
   2411.00       -0.72091
   2412.00       -0.72409
   2413.00       -0.72752
   2414.00       -0.73169
   2415.00       -0.73694
   2416.00       -0.74337
   2417.00       -0.75086
   2418.00       -0.75910
   2419.00       -0.76763
   2420.00       -0.77590
   2421.00       -0.78340
   2422.00       -0.78975
   2423.00       -0.79463
   2424.00       -0.79802
   2425.00       -0.79995
   2426.00       -0.80074
   2427.00       -0.80076
   2428.00       -0.80055
   2429.00       -0.80067
   2430.00       -0.80167
   2431.00       -0.80398
   2432.00       -0.80794
   2433.00       -0.81361
   2434.00       -0.82091
   2435.00       -0.82950
   2436.00       -0.83890
   2437.00       -0.84856
   2438.00       -0.85785
   2439.00       -0.86631
   2440.00       -0.87354
   2441.00       -0.87935
   2442.00       -0.88379
   2443.00       -0.88705
   2444.00       -0.88950
   2445.00       -0.89152
   2446.00       -0.89349
   2447.00       -0.89566
   2448.00       -0.89812
   2449.00       -0.90074
   2450.00       -0.90325
   2451.00       -0.90528
   2452.00       -0.90647
   2453.00       -0.90646
   2454.00       -0.90509
   2455.00       -0.90238
   2456.00       -0.89840
   2457.00       -0.89342
   2458.00       -0.88778
   2459.00       -0.88181
   2460.00       -0.87585
   2461.00       -0.87017
   2462.00       -0.86494
   2463.00       -0.86030
   2464.00       -0.85624
   2465.00       -0.85266
   2466.00       -0.84941
   2467.00       -0.84624
   2468.00       -0.84292
   2469.00       -0.83924
   2470.00       -0.83505
   2471.00       -0.83027
   2472.00       -0.82491
   2473.00       -0.81904
   2474.00       -0.81278
   2475.00       -0.80624
   2476.00       -0.79949
   2477.00       -0.79248
   2478.00       -0.78511
   2479.00       -0.77722
   2480.00       -0.76866
   2481.00       -0.75933
   2482.00       -0.74922
   2483.00       -0.73843
   2484.00       -0.72713
   2485.00       -0.71565
   2486.00       -0.70437
   2487.00       -0.69358
   2488.00       -0.68349
   2489.00       -0.67420
   2490.00       -0.66564
   2491.00       -0.65767
   2492.00       -0.65003
   2493.00       -0.64253
   2494.00       -0.63502
   2495.00       -0.62739
   2496.00       -0.61963
   2497.00       -0.61174
   2498.00       -0.60375
   2499.00       -0.59567
   2500.00       -0.58745
   2501.00       -0.57896
   2502.00       -0.57004
   2503.00       -0.56057
   2504.00       -0.55048
   2505.00       -0.53987
   2506.00       -0.52895
   2507.00       -0.51811
   2508.00       -0.50786
   2509.00       -0.49875
   2510.00       -0.49130
   2511.00       -0.48605
   2512.00       -0.48327
   2513.00       -0.48313
   2514.00       -0.48544
   2515.00       -0.48993
   2516.00       -0.49605
   2517.00       -0.50308
   2518.00       -0.51025
   2519.00       -0.51680
   2520.00       -0.52199
   2521.00       -0.52523
   2522.00       -0.52607
   2523.00       -0.52437
   2524.00       -0.52012
   2525.00       -0.51366
   2526.00       -0.50547
   2527.00       -0.49620
   2528.00       -0.48658
   2529.00       -0.47735
   2530.00       -0.46913
   2531.00       -0.46254
   2532.00       -0.45792
   2533.00       -0.45543
   2534.00       -0.45489
   2535.00       -0.45603
   2536.00       -0.45839
   2537.00       -0.46158
   2538.00       -0.46518
   2539.00       -0.46891
   2540.00       -0.47277
   2541.00       -0.47708
   2542.00       -0.48187
   2543.00       -0.48717
   2544.00       -0.49298
   2545.00       -0.49929
   2546.00       -0.50602
   2547.00       -0.51301
   2548.00       -0.51999
   2549.00       -0.52664
   2550.00       -0.53260
   2551.00       -0.53743
   2552.00       -0.54084
   2553.00       -0.54255
   2554.00       -0.54249
   2555.00       -0.54066
   2556.00       -0.53722
   2557.00       -0.53246
   2558.00       -0.52665
   2559.00       -0.52019
   2560.00       -0.51339
   2561.00       -0.50653
   2562.00       -0.49984
   2563.00       -0.49344
   2564.00       -0.48739
   2565.00       -0.48174
   2566.00       -0.47646
   2567.00       -0.47159
   2568.00       -0.46687
   2569.00       -0.46165
   2570.00       -0.45635
   2571.00       -0.45156
   2572.00       -0.44788
   2573.00       -0.44584
   2574.00       -0.44584
   2575.00       -0.44787
   2576.00       -0.45162
   2577.00       -0.45675
   2578.00       -0.46285
   2579.00       -0.46954
   2580.00       -0.48057
   2581.00       -0.49037
   2582.00       -0.49749
   2583.00       -0.50126
   2584.00       -0.50132
   2585.00       -0.49809
   2586.00       -0.49211
   2587.00       -0.48437
   2588.00       -0.47585
   2589.00       -0.46765
   2590.00       -0.46066
   2591.00       -0.45561
   2592.00       -0.45279
   2593.00       -0.45222
   2594.00       -0.45344
   2595.00       -0.45575
   2596.00       -0.45836
   2597.00       -0.46046
   2598.00       -0.46132
   2599.00       -0.46057
   2600.00       -0.45814
   2601.00       -0.45417
   2602.00       -0.44906
   2603.00       -0.44339
   2604.00       -0.43789
   2605.00       -0.43332
   2606.00       -0.43026
   2607.00       -0.42910
   2608.00       -0.42988
   2609.00       -0.43248
   2610.00       -0.43636
   2611.00       -0.44085
   2612.00       -0.44525
   2613.00       -0.44886
   2614.00       -0.45121
   2615.00       -0.45206
   2616.00       -0.45144
   2617.00       -0.44969
   2618.00       -0.44728
   2619.00       -0.44485
   2620.00       -0.44297
   2621.00       -0.44210
   2622.00       -0.44255
   2623.00       -0.44427
   2624.00       -0.44710
   2625.00       -0.45061
   2626.00       -0.45427
   2627.00       -0.45753
   2628.00       -0.45995
   2629.00       -0.46110
   2630.00       -0.46072
   2631.00       -0.45873
   2632.00       -0.45533
   2633.00       -0.45077
   2634.00       -0.44535
   2635.00       -0.43935
   2636.00       -0.43296
   2637.00       -0.42634
   2638.00       -0.41953
   2639.00       -0.41248
   2640.00       -0.40507
   2641.00       -0.39711
   2642.00       -0.38841
   2643.00       -0.37874
   2644.00       -0.36814
   2645.00       -0.35767
   2646.00       -0.34738
   2647.00       -0.33696
   2648.00       -0.32603
   2649.00       -0.31430
   2650.00       -0.30159
   2651.00       -0.28796
   2652.00       -0.27345
   2653.00       -0.25826
   2654.00       -0.24253
   2655.00       -0.22654
   2656.00       -0.21058
   2657.00       -0.19502
   2658.00       -0.18033
   2659.00       -0.16710
   2660.00       -0.15593
   2661.00       -0.14746
   2662.00       -0.14212
   2663.00       -0.14025
   2664.00       -0.14193
   2665.00       -0.14709
   2666.00       -0.15536
   2667.00       -0.16616
   2668.00       -0.17889
   2669.00       -0.19271
   2670.00       -0.20694
   2671.00       -0.22081
   2672.00       -0.23373
   2673.00       -0.24528
   2674.00       -0.25518
   2675.00       -0.26334
   2676.00       -0.26984
   2677.00       -0.27484
   2678.00       -0.27863
   2679.00       -0.28141
   2680.00       -0.28346
   2681.00       -0.28499
   2682.00       -0.28613
   2683.00       -0.28694
   2684.00       -0.28737
   2685.00       -0.28733
   2686.00       -0.28670
   2687.00       -0.28537
   2688.00       -0.28323
   2689.00       -0.28028
   2690.00       -0.27662
   2691.00       -0.27248
   2692.00       -0.26820
   2693.00       -0.26422
   2694.00       -0.26101
   2695.00       -0.25902
   2696.00       -0.25868
   2697.00       -0.26019
   2698.00       -0.26356
   2699.00       -0.26860
   2700.00       -0.27492
   2701.00       -0.28202
   2702.00       -0.28934
   2703.00       -0.29632
   2704.00       -0.30252
   2705.00       -0.30762
   2706.00       -0.31143
   2707.00       -0.31389
   2708.00       -0.31504
   2709.00       -0.31499
   2710.00       -0.31386
   2711.00       -0.31183
   2712.00       -0.30906
   2713.00       -0.30569
   2714.00       -0.30187
   2715.00       -0.29768
   2716.00       -0.29315
   2717.00       -0.28828
   2718.00       -0.28299
   2719.00       -0.27718
   2720.00       -0.27077
   2721.00       -0.26369
   2722.00       -0.25596
   2723.00       -0.24765
   2724.00       -0.23886
   2725.00       -0.22974
   2726.00       -0.22042
   2727.00       -0.21101
   2728.00       -0.20161
   2729.00       -0.19224
   2730.00       -0.18293
   2731.00       -0.17367
   2732.00       -0.16448
   2733.00       -0.15542
   2734.00       -0.14656
   2735.00       -0.13799
   2736.00       -0.12983
   2737.00       -0.12219
   2738.00       -0.11521
   2739.00       -0.10891
   2740.00       -0.10336
   2741.00       -0.09849
   2742.00       -0.09420
   2743.00       -0.09030
   2744.00       -0.08657
   2745.00       -0.08275
   2746.00       -0.07858
   2747.00       -0.07388
   2748.00       -0.06850
   2749.00       -0.06244
   2750.00       -0.05579
   2751.00       -0.04873
   2752.00       -0.04153
   2753.00       -0.03451
   2754.00       -0.02791
   2755.00       -0.02197
   2756.00       -0.01679
   2757.00       -0.01239
   2758.00       -0.00870
   2759.00       -0.00557
   2760.00       -0.00276
   2761.00       -0.00005
   2762.00        0.00275
   2763.00        0.00580
   2764.00        0.00912
   2765.00        0.01268
   2766.00        0.01635
   2767.00        0.01999
   2768.00        0.02345
   2769.00        0.02659
   2770.00        0.02940
   2771.00        0.03187
   2772.00        0.03411
   2773.00        0.03625
   2774.00        0.03843
   2775.00        0.04079
   2776.00        0.04340
   2777.00        0.04631
   2778.00        0.04946
   2779.00        0.05279
   2780.00        0.05621
   2781.00        0.05963
   2782.00        0.06300
   2783.00        0.06631
   2784.00        0.06959
   2785.00        0.07288
   2786.00        0.07625
   2787.00        0.07979
   2788.00        0.08351
   2789.00        0.08744
   2790.00        0.09159
   2791.00        0.09592
   2792.00        0.10043
   2793.00        0.10508
   2794.00        0.10985
   2795.00        0.11470
   2796.00        0.11961
   2797.00        0.12457
   2798.00        0.12952
   2799.00        0.13443
   2800.00        0.13922
   2801.00        0.14383
   2802.00        0.14816
   2803.00        0.15209
   2804.00        0.15555
   2805.00        0.15846
   2806.00        0.16083
   2807.00        0.16268
   2808.00        0.16410
   2809.00        0.16523
   2810.00        0.16621
   2811.00        0.16715
   2812.00        0.16813
   2813.00        0.16913
   2814.00        0.17012
   2815.00        0.17105
   2816.00        0.17191
   2817.00        0.17267
   2818.00        0.17336
   2819.00        0.17398
   2820.00        0.17452
   2821.00        0.17497
   2822.00        0.17532
   2823.00        0.17555
   2824.00        0.17564
   2825.00        0.17557
   2826.00        0.17530
   2827.00        0.17476
   2828.00        0.17388
   2829.00        0.17255
   2830.00        0.17067
   2831.00        0.16815
   2832.00        0.16495
   2833.00        0.16108
   2834.00        0.15665
   2835.00        0.15182
   2836.00        0.14686
   2837.00        0.14205
   2838.00        0.13771
   2839.00        0.13409
   2840.00        0.13145
   2841.00        0.12985
   2842.00        0.12935
   2843.00        0.12984
   2844.00        0.13115
   2845.00        0.13306
   2846.00        0.13533
   2847.00        0.13770
   2848.00        0.13998
   2849.00        0.14201
   2850.00        0.14372
   2851.00        0.14509
   2852.00        0.14618
   2853.00        0.14709
   2854.00        0.14795
   2855.00        0.14890
   2856.00        0.15004
   2857.00        0.15145
   2858.00        0.15316
   2859.00        0.15510
   2860.00        0.15723
   2861.00        0.15944
   2862.00        0.16161
   2863.00        0.16366
   2864.00        0.16548
   2865.00        0.16701
   2866.00        0.16817
   2867.00        0.16893
   2868.00        0.16922
   2869.00        0.16904
   2870.00        0.16838
   2871.00        0.16724
   2872.00        0.16570
   2873.00        0.16381
   2874.00        0.16168
   2875.00        0.15945
   2876.00        0.15725
   2877.00        0.15520
   2878.00        0.15343
   2879.00        0.15204
   2880.00        0.15111
   2881.00        0.15069
   2882.00        0.15081
   2883.00        0.15149
   2884.00        0.15274
   2885.00        0.15455
   2886.00        0.15694
   2887.00        0.15992
   2888.00        0.16353
   2889.00        0.16780
   2890.00        0.17273
   2891.00        0.17832
   2892.00        0.18449
   2893.00        0.19117
   2894.00        0.19818
   2895.00        0.20534
   2896.00        0.21240
   2897.00        0.21910
   2898.00        0.22522
   2899.00        0.23051
   2900.00        0.23479
   2901.00        0.23791
   2902.00        0.23973
   2903.00        0.24021
   2904.00        0.23937
   2905.00        0.23718
   2906.00        0.23371
   2907.00        0.22903
   2908.00        0.22323
   2909.00        0.21646
   2910.00        0.20888
   2911.00        0.20066
   2912.00        0.19205
   2913.00        0.18329
   2914.00        0.17462
   2915.00        0.16629
   2916.00        0.15846
   2917.00        0.15131
   2918.00        0.14484
   2919.00        0.13903
   2920.00        0.13377
   2921.00        0.12890
   2922.00        0.12425
   2923.00        0.11970
   2924.00        0.11518
   2925.00        0.11068
   2926.00        0.10630
   2927.00        0.10218
   2928.00        0.09848
   2929.00        0.09533
   2930.00        0.09277
   2931.00        0.09073
   2932.00        0.08904
   2933.00        0.08737
   2934.00        0.08538
   2935.00        0.08270
   2936.00        0.07899
   2937.00        0.07405
   2938.00        0.06775
   2939.00        0.06017
   2940.00        0.05144
   2941.00        0.04184
   2942.00        0.03166
   2943.00        0.02125
   2944.00        0.01091
   2945.00        0.00086
   2946.00       -0.00875
   2947.00       -0.01779
   2948.00       -0.02625
   2949.00       -0.03419
   2950.00       -0.04169
   2951.00       -0.04883
   2952.00       -0.05574
   2953.00       -0.06248
   2954.00       -0.06905
   2955.00       -0.07536
   2956.00       -0.08127
   2957.00       -0.08661
   2958.00       -0.09123
   2959.00       -0.09501
   2960.00       -0.09792
   2961.00       -0.10001
   2962.00       -0.10143
   2963.00       -0.10237
   2964.00       -0.10309
   2965.00       -0.10385
   2966.00       -0.10487
   2967.00       -0.10633
   2968.00       -0.10832
   2969.00       -0.11086
   2970.00       -0.11388
   2971.00       -0.11722
   2972.00       -0.12065
   2973.00       -0.12391
   2974.00       -0.12670
   2975.00       -0.12873
   2976.00       -0.12974
   2977.00       -0.12957
   2978.00       -0.12818
   2979.00       -0.12568
   2980.00       -0.12218
   2981.00       -0.11800
   2982.00       -0.11349
   2983.00       -0.10902
   2984.00       -0.10491
   2985.00       -0.10143
   2986.00       -0.09882
   2987.00       -0.09719
   2988.00       -0.09658
   2989.00       -0.09697
   2990.00       -0.09830
   2991.00       -0.10045
   2992.00       -0.10328
   2993.00       -0.10669
   2994.00       -0.11051
   2995.00       -0.11463
   2996.00       -0.11890
   2997.00       -0.12325
   2998.00       -0.12757
   2999.00       -0.13177
   3000.00       -0.13576
   3001.00       -0.13950
   3002.00       -0.14290
   3003.00       -0.14594
   3004.00       -0.14862
   3005.00       -0.15097
   3006.00       -0.15309
   3007.00       -0.15511
   3008.00       -0.15720
   3009.00       -0.15956
   3010.00       -0.16236
   3011.00       -0.16573
   3012.00       -0.16972
   3013.00       -0.17433
   3014.00       -0.17941
   3015.00       -0.18478
   3016.00       -0.19020
   3017.00       -0.19538
   3018.00       -0.20009
   3019.00       -0.20413
   3020.00       -0.20746
   3021.00       -0.21011
   3022.00       -0.21227
   3023.00       -0.21420
   3024.00       -0.21626
   3025.00       -0.21880
   3026.00       -0.22213
   3027.00       -0.22649
   3028.00       -0.23203
   3029.00       -0.23874
   3030.00       -0.24651
   3031.00       -0.25516
   3032.00       -0.26443
   3033.00       -0.27404
   3034.00       -0.28375
   3035.00       -0.29334
   3036.00       -0.30263
   3037.00       -0.31151
   3038.00       -0.31997
   3039.00       -0.32801
   3040.00       -0.33572
   3041.00       -0.34320
   3042.00       -0.35061
   3043.00       -0.35805
   3044.00       -0.36563
   3045.00       -0.37341
   3046.00       -0.38141
   3047.00       -0.38956
   3048.00       -0.39775
   3049.00       -0.40587
   3050.00       -0.41373
   3051.00       -0.42118
   3052.00       -0.42807
   3053.00       -0.43430
   3054.00       -0.43982
   3055.00       -0.44463
   3056.00       -0.44878
   3057.00       -0.45232
   3058.00       -0.45539
   3059.00       -0.45810
   3060.00       -0.46058
   3061.00       -0.46296
   3062.00       -0.46535
   3063.00       -0.46781
   3064.00       -0.47038
   3065.00       -0.47318
   3066.00       -0.47620
   3067.00       -0.47930
   3068.00       -0.47930
   3069.00       -0.47936
   3070.00       -0.48007
   3071.00       -0.48157
   3072.00       -0.48384
   3073.00       -0.48663
   3074.00       -0.48964
   3075.00       -0.49250
   3076.00       -0.49485
   3077.00       -0.49650
   3078.00       -0.49743
   3079.00       -0.49775
   3080.00       -0.49769
   3081.00       -0.49746
   3082.00       -0.49728
   3083.00       -0.49728
   3084.00       -0.49754
   3085.00       -0.49811
   3086.00       -0.49897
   3087.00       -0.50009
   3088.00       -0.50139
   3089.00       -0.50278
   3090.00       -0.50415
   3091.00       -0.50542
   3092.00       -0.50652
   3093.00       -0.50737
   3094.00       -0.50793
   3095.00       -0.50813
   3096.00       -0.50793
   3097.00       -0.50726
   3098.00       -0.50612
   3099.00       -0.50455
   3100.00       -0.50259
   3101.00       -0.50036
   3102.00       -0.49797
   3103.00       -0.49555
   3104.00       -0.49318
   3105.00       -0.49093
   3106.00       -0.48882
   3107.00       -0.48687
   3108.00       -0.48506
   3109.00       -0.48339
   3110.00       -0.48183
   3111.00       -0.48032
   3112.00       -0.47880
   3113.00       -0.47717
   3114.00       -0.47531
   3115.00       -0.47317
   3116.00       -0.47075
   3117.00       -0.46812
   3118.00       -0.46551
   3119.00       -0.46325
   3120.00       -0.46169
   3121.00       -0.46116
   3122.00       -0.46188
   3123.00       -0.46383
   3124.00       -0.46689
   3125.00       -0.47067
   3126.00       -0.47504
   3127.00       -0.47963
   3128.00       -0.48393
   3129.00       -0.48747
   3130.00       -0.48989
   3131.00       -0.49105
   3132.00       -0.49090
   3133.00       -0.48960
   3134.00       -0.48732
   3135.00       -0.48434
   3136.00       -0.48088
   3137.00       -0.47717
   3138.00       -0.47460
   3139.00       -0.47175
   3140.00       -0.46839
   3141.00       -0.46433
   3142.00       -0.45951
   3143.00       -0.45390
   3144.00       -0.44760
   3145.00       -0.44070
   3146.00       -0.43336
   3147.00       -0.42573
   3148.00       -0.41797
   3149.00       -0.41017
   3150.00       -0.40242
   3151.00       -0.39477
   3152.00       -0.38722
   3153.00       -0.37980
   3154.00       -0.37251
   3155.00       -0.36539
   3156.00       -0.35854
   3157.00       -0.35206
   3158.00       -0.34611
   3159.00       -0.34083
   3160.00       -0.33637
   3161.00       -0.33285
   3162.00       -0.33074
   3163.00       -0.33140
   3164.00       -0.33423
   3165.00       -0.33817
   3166.00       -0.34195
   3167.00       -0.34440
   3168.00       -0.34460
   3169.00       -0.34190
   3170.00       -0.33595
   3171.00       -0.32662
   3172.00       -0.31413
   3173.00       -0.29881
   3174.00       -0.28128
   3175.00       -0.26223
   3176.00       -0.24246
   3177.00       -0.22270
   3178.00       -0.20367
   3179.00       -0.18592
   3180.00       -0.16978
   3181.00       -0.15532
   3182.00       -0.14260
   3183.00       -0.13129
   3184.00       -0.12109
   3185.00       -0.11160
   3186.00       -0.10250
   3187.00       -0.09350
   3188.00       -0.08444
   3189.00       -0.07528
   3190.00       -0.06613
   3191.00       -0.05722
   3192.00       -0.04881
   3193.00       -0.04123
   3194.00       -0.03473
   3195.00       -0.02945
   3196.00       -0.02543
   3197.00       -0.02258
   3198.00       -0.02066
   3199.00       -0.01938
   3200.00       -0.01840
   3201.00       -0.01739
   3202.00       -0.01606
   3203.00       -0.01427
   3204.00       -0.01196
   3205.00       -0.00916
   3206.00       -0.00604
   3207.00       -0.00278
   3208.00        0.00044
   3209.00        0.00348
   3210.00        0.00628
   3211.00        0.00885
   3212.00        0.01132
   3213.00        0.01386
   3214.00        0.01668
   3215.00        0.01999
   3216.00        0.02398
   3217.00        0.02870
   3218.00        0.03417
   3219.00        0.04029
   3220.00        0.04687
   3221.00        0.05367
   3222.00        0.06039
   3223.00        0.06675
   3224.00        0.07253
   3225.00        0.07751
   3226.00        0.08158
   3227.00        0.08468
   3228.00        0.08683
   3229.00        0.08815
   3230.00        0.08873
   3231.00        0.08877
   3232.00        0.08848
   3233.00        0.08802
   3234.00        0.08758
   3235.00        0.08726
   3236.00        0.08717
   3237.00        0.08732
   3238.00        0.08772
   3239.00        0.08833
   3240.00        0.08912
   3241.00        0.09007
   3242.00        0.09117
   3243.00        0.09246
   3244.00        0.09400
   3245.00        0.09591
   3246.00        0.09831
   3247.00        0.10135
   3248.00        0.10515
   3249.00        0.10981
   3250.00        0.11533
   3251.00        0.12171
   3252.00        0.12880
   3253.00        0.13646
   3254.00        0.14447
   3255.00        0.15260
   3256.00        0.16068
   3257.00        0.16858
   3258.00        0.17621
   3259.00        0.18357
   3260.00        0.19073
   3261.00        0.19780
   3262.00        0.20484
   3263.00        0.21197
   3264.00        0.21918
   3265.00        0.22640
   3266.00        0.23345
   3267.00        0.24013
   3268.00        0.24614
   3269.00        0.25124
   3270.00        0.25524
   3271.00        0.25797
   3272.00        0.25943
   3273.00        0.25973
   3274.00        0.25902
   3275.00        0.25754
   3276.00        0.25550
   3277.00        0.25310
   3278.00        0.25048
   3279.00        0.24770
   3280.00        0.24475
   3281.00        0.24157
   3282.00        0.23807
   3283.00        0.23418
   3284.00        0.22982
   3285.00        0.22500
   3286.00        0.21976
   3287.00        0.21424
   3288.00        0.20860
   3289.00        0.20307
   3290.00        0.19787
   3291.00        0.19322
   3292.00        0.18933
   3293.00        0.18628
   3294.00        0.18412
   3295.00        0.18274
   3296.00        0.18201
   3297.00        0.18167
   3298.00        0.18148
   3299.00        0.18116
   3300.00        0.18046
   3301.00        0.17918
   3302.00        0.17712
   3303.00        0.17422
   3304.00        0.17037
   3305.00        0.16559
   3306.00        0.15991
   3307.00        0.15341
   3308.00        0.14616
   3309.00        0.13826
   3310.00        0.12981
   3311.00        0.12084
   3312.00        0.11138
   3313.00        0.10140
   3314.00        0.09092
   3315.00        0.07991
   3316.00        0.06843
   3317.00        0.05656
   3318.00        0.04443
   3319.00        0.03226
   3320.00        0.02023
   3321.00        0.00858
   3322.00       -0.00243
   3323.00       -0.01260
   3324.00       -0.02174
   3325.00       -0.02974
   3326.00       -0.03657
   3327.00       -0.04230
   3328.00       -0.04711
   3329.00       -0.05130
   3330.00       -0.05525
   3331.00       -0.05933
   3332.00       -0.06393
   3333.00       -0.06933
   3334.00       -0.07571
   3335.00       -0.08301
   3336.00       -0.09105
   3337.00       -0.09947
   3338.00       -0.10780
   3339.00       -0.11553
   3340.00       -0.12221
   3341.00       -0.12755
   3342.00       -0.13140
   3343.00       -0.13387
   3344.00       -0.13531
   3345.00       -0.13621
   3346.00       -0.13720
   3347.00       -0.13890
   3348.00       -0.14185
   3349.00       -0.14647
   3350.00       -0.15293
   3351.00       -0.16124
   3352.00       -0.17117
   3353.00       -0.18227
   3354.00       -0.19410
   3355.00       -0.20610
   3356.00       -0.21773
   3357.00       -0.22862
   3358.00       -0.23846
   3359.00       -0.24708
   3360.00       -0.25455
   3361.00       -0.26103
   3362.00       -0.26683
   3363.00       -0.27233
   3364.00       -0.27799
   3365.00       -0.28421
   3366.00       -0.29139
   3367.00       -0.29977
   3368.00       -0.30956
   3369.00       -0.32076
   3370.00       -0.33328
   3371.00       -0.34687
   3372.00       -0.36127
   3373.00       -0.37606
   3374.00       -0.39086
   3375.00       -0.40528
   3376.00       -0.41902
   3377.00       -0.43189
   3378.00       -0.44369
   3379.00       -0.45442
   3380.00       -0.46415
   3381.00       -0.47307
   3382.00       -0.48161
   3383.00       -0.48556
   3384.00       -0.48246
   3385.00       -0.48180
   3386.00       -0.48481
   3387.00       -0.49195
   3388.00       -0.50334
   3389.00       -0.51840
   3390.00       -0.53637
   3391.00       -0.55588
   3392.00       -0.57545
   3393.00       -0.59340
   3394.00       -0.60845
   3395.00       -0.61942
   3396.00       -0.62610
   3397.00       -0.62877
   3398.00       -0.62832
   3399.00       -0.62595
   3400.00       -0.62303
   3401.00       -0.62083
   3402.00       -0.62032
   3403.00       -0.62215
   3404.00       -0.62657
   3405.00       -0.63331
   3406.00       -0.64207
   3407.00       -0.65213
   3408.00       -0.66273
   3409.00       -0.67315
   3410.00       -0.68271
   3411.00       -0.69089
   3412.00       -0.69737
   3413.00       -0.70188
   3414.00       -0.70451
   3415.00       -0.70541
   3416.00       -0.70498
   3417.00       -0.70374
   3418.00       -0.70232
   3419.00       -0.70136
   3420.00       -0.70144
   3421.00       -0.70292
   3422.00       -0.70592
   3423.00       -0.71022
   3424.00       -0.71538
   3425.00       -0.72075
   3426.00       -0.72565
   3427.00       -0.72961
   3428.00       -0.73232
   3429.00       -0.73386
   3430.00       -0.73456
   3431.00       -0.73499
   3432.00       -0.73577
   3433.00       -0.73749
   3434.00       -0.74063
   3435.00       -0.74540
   3436.00       -0.75193
   3437.00       -0.76003
   3438.00       -0.76943
   3439.00       -0.77959
   3440.00       -0.78989
   3441.00       -0.79955
   3442.00       -0.80772
   3443.00       -0.81366
   3444.00       -0.81668
   3445.00       -0.81665
   3446.00       -0.81366
   3447.00       -0.80842
   3448.00       -0.80194
   3449.00       -0.79547
   3450.00       -0.79025
   3451.00       -0.78724
   3452.00       -0.78705
   3453.00       -0.78958
   3454.00       -0.79437
   3455.00       -0.80040
   3456.00       -0.80652
   3457.00       -0.81155
   3458.00       -0.81450
   3459.00       -0.81470
   3460.00       -0.81195
   3461.00       -0.80630
   3462.00       -0.79826
   3463.00       -0.78837
   3464.00       -0.77740
   3465.00       -0.76604
   3466.00       -0.75501
   3467.00       -0.74490
   3468.00       -0.73620
   3469.00       -0.72932
   3470.00       -0.72446
   3471.00       -0.72179
   3472.00       -0.72114
   3473.00       -0.72230
   3474.00       -0.72478
   3475.00       -0.72804
   3476.00       -0.73144
   3477.00       -0.73435
   3478.00       -0.73619
   3479.00       -0.73648
   3480.00       -0.73487
   3481.00       -0.73112
   3482.00       -0.72503
   3483.00       -0.71661
   3484.00       -0.70580
   3485.00       -0.69277
   3486.00       -0.67762
   3487.00       -0.66064
   3488.00       -0.64208
   3489.00       -0.62229
   3490.00       -0.60159
   3491.00       -0.58020
   3492.00       -0.55831
   3493.00       -0.53592
   3494.00       -0.51295
   3495.00       -0.48911
   3496.00       -0.46368
   3497.00       -0.43652
   3498.00       -0.40815
   3499.00       -0.37922
   3500.00       -0.35047
   3501.00       -0.32252
   3502.00       -0.29596
   3503.00       -0.27111
   3504.00       -0.24813
   3505.00       -0.22685
   3506.00       -0.20713
   3507.00       -0.18850
   3508.00       -0.17039
   3509.00       -0.15236
   3510.00       -0.13398
   3511.00       -0.11499
   3512.00       -0.09533
   3513.00       -0.07511
   3514.00       -0.05447
   3515.00       -0.03389
   3516.00       -0.01405
   3517.00        0.00439
   3518.00        0.02085
   3519.00        0.03493
   3520.00        0.04640
   3521.00        0.05544
   3522.00        0.06226
   3523.00        0.06747
   3524.00        0.07162
   3525.00        0.07534
   3526.00        0.07916
   3527.00        0.08345
   3528.00        0.08845
   3529.00        0.09425
   3530.00        0.10088
   3531.00        0.10830
   3532.00        0.11659
   3533.00        0.12583
   3534.00        0.13613
   3535.00        0.14768
   3536.00        0.16058
   3537.00        0.17483
   3538.00        0.19034
   3539.00        0.20689
   3540.00        0.22406
   3541.00        0.24139
   3542.00        0.25844
   3543.00        0.27479
   3544.00        0.29007
   3545.00        0.30415
   3546.00        0.31707
   3547.00        0.32896
   3548.00        0.34008
   3549.00        0.35080
   3550.00        0.36141
   3551.00        0.37219
   3552.00        0.38335
   3553.00        0.39490
   3554.00        0.40678
   3555.00        0.41879
   3556.00        0.43073
   3557.00        0.44235
   3558.00        0.45342
   3559.00        0.46386
   3560.00        0.47361
   3561.00        0.48277
   3562.00        0.49151
   3563.00        0.50007
   3564.00        0.50871
   3565.00        0.51760
   3566.00        0.52689
   3567.00        0.53661
   3568.00        0.54667
   3569.00        0.55688
   3570.00        0.56703
   3571.00        0.57689
   3572.00        0.58628
   3573.00        0.59512
   3574.00        0.60340
   3575.00        0.61122
   3576.00        0.61869
   3577.00        0.62594
   3578.00        0.63307
   3579.00        0.64005
   3580.00        0.64677
   3581.00        0.65307
   3582.00        0.65877
   3583.00        0.66370
   3584.00        0.66779
   3585.00        0.67105
   3586.00        0.67363
   3587.00        0.67573
   3588.00        0.67760
   3589.00        0.67947
   3590.00        0.68155
   3591.00        0.68397
   3592.00        0.68683
   3593.00        0.69019
   3594.00        0.69412
   3595.00        0.69866
   3596.00        0.70398
   3597.00        0.71021
   3598.00        0.71763
   3599.00        0.72648
   3600.00        0.73699
   3601.00        0.74915
   3602.00        0.76281
   3603.00        0.77741
   3604.00        0.79226
   3605.00        0.80643
   3606.00        0.81880
   3607.00        0.82830
   3608.00        0.83389
   3609.00        0.83498
   3610.00        0.83144
   3611.00        0.82346
   3612.00        0.81186
   3613.00        0.79747
   3614.00        0.78138
   3615.00        0.76432
   3616.00        0.74677
   3617.00        0.72878
   3618.00        0.71014
   3619.00        0.69055
   3620.00        0.66982
   3621.00        0.64786
   3622.00        0.62473
   3623.00        0.60082
   3624.00        0.57679
   3625.00        0.55341
   3626.00        0.53163
   3627.00        0.51221
   3628.00        0.49596
   3629.00        0.48314
   3630.00        0.47387
   3631.00        0.46778
   3632.00        0.46416
   3633.00        0.46222
   3634.00        0.46092
   3635.00        0.45931
   3636.00        0.45663
   3637.00        0.45238
   3638.00        0.44640
   3639.00        0.43879
   3640.00        0.42992
   3641.00        0.42025
   3642.00        0.41026
   3643.00        0.40033
   3644.00        0.39069
   3645.00        0.38134
   3646.00        0.37208
   3647.00        0.36255
   3648.00        0.35234
   3649.00        0.34094
   3650.00        0.32807
   3651.00        0.31348
   3652.00        0.29724
   3653.00        0.27968
   3654.00        0.26122
   3655.00        0.24259
   3656.00        0.22445
   3657.00        0.20753
   3658.00        0.19234
   3659.00        0.17929
   3660.00        0.16858
   3661.00        0.16019
   3662.00        0.15405
   3663.00        0.14980
   3664.00        0.14711
   3665.00        0.14553
   3666.00        0.14465
   3667.00        0.14411
   3668.00        0.14362
   3669.00        0.14299
   3670.00        0.14209
   3671.00        0.14082
   3672.00        0.13908
   3673.00        0.13674
   3674.00        0.13356
   3675.00        0.12930
   3676.00        0.12367
   3677.00        0.11640
   3678.00        0.10737
   3679.00        0.09654
   3680.00        0.08406
   3681.00        0.07033
   3682.00        0.05577
   3683.00        0.04096
   3684.00        0.02646
   3685.00        0.01273
   3686.00       -0.00002
   3687.00       -0.01174
   3688.00       -0.02259
   3689.00       -0.03294
   3690.00       -0.04325
   3691.00       -0.05394
   3692.00       -0.06544
   3693.00       -0.07801
   3694.00       -0.09169
   3695.00       -0.10636
   3696.00       -0.12183
   3697.00       -0.13768
   3698.00       -0.15354
   3699.00       -0.16901
   3700.00       -0.18373
   3701.00       -0.19746
   3702.00       -0.21008
   3703.00       -0.22157
   3704.00       -0.23205
   3705.00       -0.24169
   3706.00       -0.25078
   3707.00       -0.25957
   3708.00       -0.26835
   3709.00       -0.27738
   3710.00       -0.28684
   3711.00       -0.29684
   3712.00       -0.30741
   3713.00       -0.31856
   3714.00       -0.33021
   3715.00       -0.34232
   3716.00       -0.35475
   3717.00       -0.36744
   3718.00       -0.38035
   3719.00       -0.39341
   3720.00       -0.40656
   3721.00       -0.41976
   3722.00       -0.43285
   3723.00       -0.44568
   3724.00       -0.45802
   3725.00       -0.46960
   3726.00       -0.48034
   3727.00       -0.48774
   3728.00       -0.48480
   3729.00       -0.48300
   3730.00       -0.48360
   3731.00       -0.48739
   3732.00       -0.49456
   3733.00       -0.50478
   3734.00       -0.51750
   3735.00       -0.53201
   3736.00       -0.54772
   3737.00       -0.56422
   3738.00       -0.58129
   3739.00       -0.59872
   3740.00       -0.61605
   3741.00       -0.63246
   3742.00       -0.64714
   3743.00       -0.65902
   3744.00       -0.66752
   3745.00       -0.67218
   3746.00       -0.67329
   3747.00       -0.67134
   3748.00       -0.66735
   3749.00       -0.66247
   3750.00       -0.65791
   3751.00       -0.65475
   3752.00       -0.65387
   3753.00       -0.65562
   3754.00       -0.66014
   3755.00       -0.66683
   3756.00       -0.67490
   3757.00       -0.68324
   3758.00       -0.69072
   3759.00       -0.69631
   3760.00       -0.69932
   3761.00       -0.69913
   3762.00       -0.69568
   3763.00       -0.68926
   3764.00       -0.68025
   3765.00       -0.66950
   3766.00       -0.65788
   3767.00       -0.64641
   3768.00       -0.63603
   3769.00       -0.62750
   3770.00       -0.62139
   3771.00       -0.61776
   3772.00       -0.61644
   3773.00       -0.61675
   3774.00       -0.61787
   3775.00       -0.61882
   3776.00       -0.61867
   3777.00       -0.61677
   3778.00       -0.61265
   3779.00       -0.60635
   3780.00       -0.59805
   3781.00       -0.58828
   3782.00       -0.57757
   3783.00       -0.56654
   3784.00       -0.55569
   3785.00       -0.54545
   3786.00       -0.53607
   3787.00       -0.52771
   3788.00       -0.52042
   3789.00       -0.51425
   3790.00       -0.50912
   3791.00       -0.50497
   3792.00       -0.50160
   3793.00       -0.49873
   3794.00       -0.49598
   3795.00       -0.49282
   3796.00       -0.48871
   3797.00       -0.48310
   3798.00       -0.47556
   3799.00       -0.46573
   3800.00       -0.45370
   3801.00       -0.43985
   3802.00       -0.42489
   3803.00       -0.40943
   3804.00       -0.39406
   3805.00       -0.37919
   3806.00       -0.36501
   3807.00       -0.35144
   3808.00       -0.33815
   3809.00       -0.32461
   3810.00       -0.31010
   3811.00       -0.29396
   3812.00       -0.27542
   3813.00       -0.25400
   3814.00       -0.22939
   3815.00       -0.20165
   3816.00       -0.17090
   3817.00       -0.13797
   3818.00       -0.10344
   3819.00       -0.06832
   3820.00       -0.03333
   3821.00        0.00081
   3822.00        0.03359
   3823.00        0.06469
   3824.00        0.09393
   3825.00        0.12116
   3826.00        0.14620
   3827.00        0.16894
   3828.00        0.18915
   3829.00        0.20684
   3830.00        0.22181
   3831.00        0.23415
   3832.00        0.24420
   3833.00        0.25230
   3834.00        0.25916
   3835.00        0.26555
   3836.00        0.27228
   3837.00        0.28009
   3838.00        0.28953
   3839.00        0.30085
   3840.00        0.31402
   3841.00        0.32869
   3842.00        0.34432
   3843.00        0.36016
   3844.00        0.37542
   3845.00        0.38954
   3846.00        0.40211
   3847.00        0.41306
   3848.00        0.42263
   3849.00        0.43126
   3850.00        0.43962
   3851.00        0.44832
   3852.00        0.45789
   3853.00        0.46855
   3854.00        0.48023
   3855.00        0.49249
   3856.00        0.50465
   3857.00        0.51589
   3858.00        0.52531
   3859.00        0.53224
   3860.00        0.53615
   3861.00        0.53698
   3862.00        0.53472
   3863.00        0.52991
   3864.00        0.52309
   3865.00        0.51501
   3866.00        0.50632
   3867.00        0.49763
   3868.00        0.48945
   3869.00        0.48210
   3870.00        0.47587
   3871.00        0.47083
   3872.00        0.46706
   3873.00        0.46446
   3874.00        0.46297
   3875.00        0.46242
   3876.00        0.46267
   3877.00        0.46359
   3878.00        0.46508
   3879.00        0.46706
   3880.00        0.46955
   3881.00        0.47250
   3882.00        0.47583
   3883.00        0.47932
   3884.00        0.48261
   3885.00        0.48532
   3886.00        0.48696
   3887.00        0.48724
   3888.00        0.48581
   3889.00        0.48266
   3890.00        0.47781
   3891.00        0.47160
   3892.00        0.46434
   3893.00        0.45648
   3894.00        0.44837
   3895.00        0.44028
   3896.00        0.43234
   3897.00        0.42452
   3898.00        0.41674
   3899.00        0.40883
   3900.00        0.40066
   3901.00        0.39208
   3902.00        0.38309
   3903.00        0.37370
   3904.00        0.36404
   3905.00        0.35426
   3906.00        0.34451
   3907.00        0.33498
   3908.00        0.32580
   3909.00        0.31705
   3910.00        0.30871
   3911.00        0.30077
   3912.00        0.29310
   3913.00        0.28556
   3914.00        0.27801
   3915.00        0.27035
   3916.00        0.26258
   3917.00        0.25476
   3918.00        0.24708
   3919.00        0.23978
   3920.00        0.23312
   3921.00        0.22734
   3922.00        0.22250
   3923.00        0.21851
   3924.00        0.21519
   3925.00        0.21227
   3926.00        0.20947
   3927.00        0.20654
   3928.00        0.20332
   3929.00        0.19975
   3930.00        0.19589
   3931.00        0.19181
   3932.00        0.18764
   3933.00        0.18343
   3934.00        0.17921
   3935.00        0.17495
   3936.00        0.17058
   3937.00        0.16599
   3938.00        0.16106
   3939.00        0.15574
   3940.00        0.14995
   3941.00        0.14368
   3942.00        0.13697
   3943.00        0.12986
   3944.00        0.12242
   3945.00        0.11477
   3946.00        0.10695
   3947.00        0.09907
   3948.00        0.09114
   3949.00        0.08326
   3950.00        0.07549
   3951.00        0.06795
   3952.00        0.06072
   3953.00        0.05391
   3954.00        0.04753
   3955.00        0.04159
   3956.00        0.03602
   3957.00        0.03076
   3958.00        0.02574
   3959.00        0.02088
   3960.00        0.01613
   3961.00        0.01144
   3962.00        0.00674
   3963.00        0.00196
   3964.00       -0.00304
   3965.00       -0.00841
   3966.00       -0.01429
   3967.00       -0.02082
   3968.00       -0.02811
   3969.00       -0.03610
   3970.00       -0.04475
   3971.00       -0.05385
   3972.00       -0.06316
   3973.00       -0.07240
   3974.00       -0.08133
   3975.00       -0.08968
   3976.00       -0.09726
   3977.00       -0.10397
   3978.00       -0.10977
   3979.00       -0.11482
   3980.00       -0.11933
   3981.00       -0.12371
   3982.00       -0.12849
   3983.00       -0.13423
   3984.00       -0.14154
   3985.00       -0.15083
   3986.00       -0.16242
   3987.00       -0.17627
   3988.00       -0.19209
   3989.00       -0.20934
   3990.00       -0.22735
   3991.00       -0.24537
   3992.00       -0.26270
   3993.00       -0.27883
   3994.00       -0.29340
   3995.00       -0.30628
   3996.00       -0.31742
   3997.00       -0.32709
   3998.00       -0.33550
   3999.00       -0.34308
   4000.00       -0.35024
   4001.00       -0.35746
   4002.00       -0.36511
   4003.00       -0.37360
   4004.00       -0.38307
   4005.00       -0.39368
   4006.00       -0.40525
   4007.00       -0.41756
   4008.00       -0.43022
   4009.00       -0.44279
   4010.00       -0.45483
   4011.00       -0.46591
   4012.00       -0.47572
   4013.00       -0.48428
   4014.00       -0.49183
   4015.00       -0.49872
   4016.00       -0.50540
   4017.00       -0.51225
   4018.00       -0.51961
   4019.00       -0.52762
   4020.00       -0.53633
   4021.00       -0.54571
   4022.00       -0.55564
   4023.00       -0.56597
   4024.00       -0.57647
   4025.00       -0.58691
   4026.00       -0.59700
   4027.00       -0.60648
   4028.00       -0.61518
   4029.00       -0.62291
   4030.00       -0.62973
   4031.00       -0.63575
   4032.00       -0.64120
   4033.00       -0.64637
   4034.00       -0.65151
   4035.00       -0.65685
   4036.00       -0.66251
   4037.00       -0.66851
   4038.00       -0.67476
   4039.00       -0.68115
   4040.00       -0.68755
   4041.00       -0.69385
   4042.00       -0.70002
   4043.00       -0.70605
   4044.00       -0.71200
   4045.00       -0.71794
   4046.00       -0.72403
   4047.00       -0.73037
   4048.00       -0.73708
   4049.00       -0.74420
   4050.00       -0.75167
   4051.00       -0.75937
   4052.00       -0.76704
   4053.00       -0.77444
   4054.00       -0.78123
   4055.00       -0.78474
   4056.00       -0.78634
   4057.00       -0.78774
   4058.00       -0.78932
   4059.00       -0.79136
   4060.00       -0.79402
   4061.00       -0.79724
   4062.00       -0.80078
   4063.00       -0.80433
   4064.00       -0.80753
   4065.00       -0.81010
   4066.00       -0.81193
   4067.00       -0.81303
   4068.00       -0.81361
   4069.00       -0.81398
   4070.00       -0.81444
   4071.00       -0.81525
   4072.00       -0.81656
   4073.00       -0.81835
   4074.00       -0.82050
   4075.00       -0.82282
   4076.00       -0.82504
   4077.00       -0.82692
   4078.00       -0.82824
   4079.00       -0.82881
   4080.00       -0.82854
   4081.00       -0.82743
   4082.00       -0.82560
   4083.00       -0.82333
   4084.00       -0.82106
   4085.00       -0.81933
   4086.00       -0.81874
   4087.00       -0.81976
   4088.00       -0.82278
   4089.00       -0.82778
   4090.00       -0.83454
   4091.00       -0.84239
   4092.00       -0.85051
   4093.00       -0.85787
   4094.00       -0.86347
   4095.00       -0.86649
   4096.00       -0.86631
   4097.00       -0.86277
   4098.00       -0.85599
   4099.00       -0.84652
   4100.00       -0.83516
   4101.00       -0.82290
   4102.00       -0.81071
   4103.00       -0.79936
   4104.00       -0.78950
   4105.00       -0.78130
   4106.00       -0.77479
   4107.00       -0.76962
   4108.00       -0.76523
   4109.00       -0.76103
   4110.00       -0.75632
   4111.00       -0.75053
   4112.00       -0.74322
   4113.00       -0.73408
   4114.00       -0.72306
   4115.00       -0.71030
   4116.00       -0.69614
   4117.00       -0.68098
   4118.00       -0.66534
   4119.00       -0.64951
   4120.00       -0.63374
   4121.00       -0.61814
   4122.00       -0.60270
   4123.00       -0.58721
   4124.00       -0.57150
   4125.00       -0.55528
   4126.00       -0.53825
   4127.00       -0.51968
   4128.00       -0.49953
   4129.00       -0.47773
   4130.00       -0.45434
   4131.00       -0.42962
   4132.00       -0.40402
   4133.00       -0.37822
   4134.00       -0.35259
   4135.00       -0.32772
   4136.00       -0.30398
   4137.00       -0.28198
   4138.00       -0.26175
   4139.00       -0.24338
   4140.00       -0.22660
   4141.00       -0.21097
   4142.00       -0.19596
   4143.00       -0.18094
   4144.00       -0.16533
   4145.00       -0.14859
   4146.00       -0.13054
   4147.00       -0.11111
   4148.00       -0.09059
   4149.00       -0.06938
   4150.00       -0.04820
   4151.00       -0.02779
   4152.00       -0.00892
   4153.00        0.00759
   4154.00        0.02116
   4155.00        0.03132
   4156.00        0.03813
   4157.00        0.04179
   4158.00        0.04304
   4159.00        0.04275
   4160.00        0.04199
   4161.00        0.04175
   4162.00        0.04279
   4163.00        0.04566
   4164.00        0.05041
   4165.00        0.05692
   4166.00        0.06474
   4167.00        0.07338
   4168.00        0.08231
   4169.00        0.09111
   4170.00        0.09940
   4171.00        0.10693
   4172.00        0.11342
   4173.00        0.11859
   4174.00        0.12225
   4175.00        0.12414
   4176.00        0.12419
   4177.00        0.12235
   4178.00        0.11890
   4179.00        0.11422
   4180.00        0.10897
   4181.00        0.10389
   4182.00        0.09971
   4183.00        0.09708
   4184.00        0.09635
   4185.00        0.09770
   4186.00        0.10093
   4187.00        0.10578
   4188.00        0.11172
   4189.00        0.11831
   4190.00        0.12504
   4191.00        0.13157
   4192.00        0.13767
   4193.00        0.14333
   4194.00        0.14870
   4195.00        0.15416
   4196.00        0.16022
   4197.00        0.16756
   4198.00        0.17668
   4199.00        0.18812
   4200.00        0.20195
   4201.00        0.21820
   4202.00        0.23638
   4203.00        0.25598
   4204.00        0.27603
   4205.00        0.29560
   4206.00        0.31372
   4207.00        0.32944
   4208.00        0.34207
   4209.00        0.35101
   4210.00        0.35606
   4211.00        0.35701
   4212.00        0.35409
   4213.00        0.34745
   4214.00        0.33760
   4215.00        0.32489
   4216.00        0.30994
   4217.00        0.29318
   4218.00        0.27519
   4219.00        0.25637
   4220.00        0.23718
   4221.00        0.21796
   4222.00        0.19914
   4223.00        0.18105
   4224.00        0.16403
   4225.00        0.14846
   4226.00        0.13464
   4227.00        0.12293
   4228.00        0.11353
   4229.00        0.10669
   4230.00        0.10248
   4231.00        0.10097
   4232.00        0.10204
   4233.00        0.10564
   4234.00        0.11149
   4235.00        0.11942
   4236.00        0.12890
   4237.00        0.13950
   4238.00        0.15056
   4239.00        0.16149
   4240.00        0.17161
   4241.00        0.18032
   4242.00        0.18717
   4243.00        0.19172
   4244.00        0.19380
   4245.00        0.19324
   4246.00        0.19018
   4247.00        0.18474
   4248.00        0.17724
   4249.00        0.16800
   4250.00        0.15730
   4251.00        0.14540
   4252.00        0.13243
   4253.00        0.11844
   4254.00        0.10363
   4255.00        0.08803
   4256.00        0.07189
   4257.00        0.05548
   4258.00        0.03920
   4259.00        0.02352
   4260.00        0.00881
   4261.00       -0.00436
   4262.00       -0.01565
   4263.00       -0.02479
   4264.00       -0.03169
   4265.00       -0.03646
   4266.00       -0.03942
   4267.00       -0.04095
   4268.00       -0.04154
   4269.00       -0.04170
   4270.00       -0.04193
   4271.00       -0.04262
   4272.00       -0.04407
   4273.00       -0.04642
   4274.00       -0.04974
   4275.00       -0.05399
   4276.00       -0.05910
   4277.00       -0.06499
   4278.00       -0.07159
   4279.00       -0.07891
   4280.00       -0.08699
   4281.00       -0.09590
   4282.00       -0.10571
   4283.00       -0.11632
   4284.00       -0.12760
   4285.00       -0.13925
   4286.00       -0.15089
   4287.00       -0.16207
   4288.00       -0.17227
   4289.00       -0.18110
   4290.00       -0.18827
   4291.00       -0.19366
   4292.00       -0.19738
   4293.00       -0.19976
   4294.00       -0.20136
   4295.00       -0.20285
   4296.00       -0.20497
   4297.00       -0.20836
   4298.00       -0.21362
   4299.00       -0.22097
   4300.00       -0.23049
   4301.00       -0.24185
   4302.00       -0.25464
   4303.00       -0.26816
   4304.00       -0.28174
   4305.00       -0.29482
   4306.00       -0.30693
   4307.00       -0.31775
   4308.00       -0.32738
   4309.00       -0.33610
   4310.00       -0.34439
   4311.00       -0.35283
   4312.00       -0.36208
   4313.00       -0.37271
   4314.00       -0.38515
   4315.00       -0.39953
   4316.00       -0.41591
   4317.00       -0.43392
   4318.00       -0.45303
   4319.00       -0.47244
   4320.00       -0.49152
   4321.00       -0.50988
   4322.00       -0.52760
   4323.00       -0.54498
   4324.00       -0.56210
   4325.00       -0.57893
   4326.00       -0.59523
   4327.00       -0.61040
   4328.00       -0.62396
   4329.00       -0.63540
   4330.00       -0.64467
   4331.00       -0.65186
   4332.00       -0.65730
   4333.00       -0.66153
   4334.00       -0.66453
   4335.00       -0.66378
   4336.00       -0.66413
   4337.00       -0.66655
   4338.00       -0.67166
   4339.00       -0.67972
   4340.00       -0.69067
   4341.00       -0.70388
   4342.00       -0.71861
   4343.00       -0.73383
   4344.00       -0.74843
   4345.00       -0.76149
   4346.00       -0.77231
   4347.00       -0.78044
   4348.00       -0.78572
   4349.00       -0.78841
   4350.00       -0.78892
   4351.00       -0.78794
   4352.00       -0.78621
   4353.00       -0.78443
   4354.00       -0.78320
   4355.00       -0.78283
   4356.00       -0.78337
   4357.00       -0.78449
   4358.00       -0.78565
   4359.00       -0.78611
   4360.00       -0.78513
   4361.00       -0.78209
   4362.00       -0.77669
   4363.00       -0.76885
   4364.00       -0.75899
   4365.00       -0.74762
   4366.00       -0.73560
   4367.00       -0.72368
   4368.00       -0.71258
   4369.00       -0.70277
   4370.00       -0.69438
   4371.00       -0.68730
   4372.00       -0.68103
   4373.00       -0.67502
   4374.00       -0.66862
   4375.00       -0.66123
   4376.00       -0.65255
   4377.00       -0.64251
   4378.00       -0.63149
   4379.00       -0.62012
   4380.00       -0.60936
   4381.00       -0.60020
   4382.00       -0.59351
   4383.00       -0.58997
   4384.00       -0.58970
   4385.00       -0.59255
   4386.00       -0.59768
   4387.00       -0.60404
   4388.00       -0.61029
   4389.00       -0.61504
   4390.00       -0.61720
   4391.00       -0.61579
   4392.00       -0.61053
   4393.00       -0.60137
   4394.00       -0.58889
   4395.00       -0.57396
   4396.00       -0.55766
   4397.00       -0.54101
   4398.00       -0.52511
   4399.00       -0.51063
   4400.00       -0.49807
   4401.00       -0.48767
   4402.00       -0.47928
   4403.00       -0.47261
   4404.00       -0.46718
   4405.00       -0.46258
   4406.00       -0.45839
   4407.00       -0.45438
   4408.00       -0.45042
   4409.00       -0.44656
   4410.00       -0.44298
   4411.00       -0.43994
   4412.00       -0.43776
   4413.00       -0.43660
   4414.00       -0.43653
   4415.00       -0.43734
   4416.00       -0.43867
   4417.00       -0.43995
   4418.00       -0.44055
   4419.00       -0.43988
   4420.00       -0.43736
   4421.00       -0.43274
   4422.00       -0.42581
   4423.00       -0.41684
   4424.00       -0.40610
   4425.00       -0.39422
   4426.00       -0.38177
   4427.00       -0.36941
   4428.00       -0.35763
   4429.00       -0.34686
   4430.00       -0.33729
   4431.00       -0.32890
   4432.00       -0.32146
   4433.00       -0.31460
   4434.00       -0.30785
   4435.00       -0.30075
   4436.00       -0.29298
   4437.00       -0.28441
   4438.00       -0.27505
   4439.00       -0.26517
   4440.00       -0.25516
   4441.00       -0.24543
   4442.00       -0.23643
   4443.00       -0.22847
   4444.00       -0.22175
   4445.00       -0.21621
   4446.00       -0.21162
   4447.00       -0.20752
   4448.00       -0.20332
   4449.00       -0.19832
   4450.00       -0.19195
   4451.00       -0.18375
   4452.00       -0.17325
   4453.00       -0.16044
   4454.00       -0.14550
   4455.00       -0.12872
   4456.00       -0.11061
   4457.00       -0.09168
   4458.00       -0.07248
   4459.00       -0.05356
   4460.00       -0.03533
   4461.00       -0.01816
   4462.00       -0.00215
   4463.00        0.01255
   4464.00        0.02594
   4465.00        0.03815
   4466.00        0.04931
   4467.00        0.05951
   4468.00        0.06881
   4469.00        0.07720
   4470.00        0.08450
   4471.00        0.09061
   4472.00        0.09534
   4473.00        0.09854
   4474.00        0.10013
   4475.00        0.09999
   4476.00        0.09823
   4477.00        0.09501
   4478.00        0.09054
   4479.00        0.08511
   4480.00        0.07906
   4481.00        0.07265
   4482.00        0.06621
   4483.00        0.06000
   4484.00        0.05426
   4485.00        0.04919
   4486.00        0.04500
   4487.00        0.04183
   4488.00        0.03985
   4489.00        0.03913
   4490.00        0.03979
   4491.00        0.04176
   4492.00        0.04505
   4493.00        0.04956
   4494.00        0.05529
   4495.00        0.06221
   4496.00        0.07026
   4497.00        0.07945
   4498.00        0.08973
   4499.00        0.10107
   4500.00        0.11329
   4501.00        0.12615
   4502.00        0.13933
   4503.00        0.15231
   4504.00        0.16461
   4505.00        0.17572
   4506.00        0.18503
   4507.00        0.19213
   4508.00        0.19658
   4509.00        0.19817
   4510.00        0.19668
   4511.00        0.19219
   4512.00        0.18489
   4513.00        0.17523
   4514.00        0.16375
   4515.00        0.15107
   4516.00        0.13787
   4517.00        0.12472
   4518.00        0.11221
   4519.00        0.10070
   4520.00        0.09034
   4521.00        0.08116
   4522.00        0.07303
   4523.00        0.06579
   4524.00        0.05924
   4525.00        0.05322
   4526.00        0.04768
   4527.00        0.04258
   4528.00        0.03803
   4529.00        0.03413
   4530.00        0.03109
   4531.00        0.02902
   4532.00        0.02802
   4533.00        0.02808
   4534.00        0.02904
   4535.00        0.03063
   4536.00        0.03251
   4537.00        0.03426
   4538.00        0.03548
   4539.00        0.03582
   4540.00        0.03504
   4541.00        0.03302
   4542.00        0.02972
   4543.00        0.02529
   4544.00        0.01989
   4545.00        0.01381
   4546.00        0.00729
   4547.00        0.00060
   4548.00       -0.00608
   4549.00       -0.01266
   4550.00       -0.01907
   4551.00       -0.02537
   4552.00       -0.03170
   4553.00       -0.03812
   4554.00       -0.04480
   4555.00       -0.05185
   4556.00       -0.05938
   4557.00       -0.06744
   4558.00       -0.07598
   4559.00       -0.08494
   4560.00       -0.09418
   4561.00       -0.10353
   4562.00       -0.11287
   4563.00       -0.12205
   4564.00       -0.13094
   4565.00       -0.13951
   4566.00       -0.14770
   4567.00       -0.15551
   4568.00       -0.16293
   4569.00       -0.16990
   4570.00       -0.17638
   4571.00       -0.18228
   4572.00       -0.18753
   4573.00       -0.19208
   4574.00       -0.19595
   4575.00       -0.19920
   4576.00       -0.20198
   4577.00       -0.20453
   4578.00       -0.20709
   4579.00       -0.20988
   4580.00       -0.21311
   4581.00       -0.21689
   4582.00       -0.22122
   4583.00       -0.22605
   4584.00       -0.23119
   4585.00       -0.23639
   4586.00       -0.24142
   4587.00       -0.24597
   4588.00       -0.24988
   4589.00       -0.25297
   4590.00       -0.25522
   4591.00       -0.25675
   4592.00       -0.25776
   4593.00       -0.25858
   4594.00       -0.25954
   4595.00       -0.26102
   4596.00       -0.26333
   4597.00       -0.26668
   4598.00       -0.27117
   4599.00       -0.27680
   4600.00       -0.28338
   4601.00       -0.29072
   4602.00       -0.29853
   4603.00       -0.30645
   4604.00       -0.31418
   4605.00       -0.32150
   4606.00       -0.32823
   4607.00       -0.33426
   4608.00       -0.33962
   4609.00       -0.34436
   4610.00       -0.34864
   4611.00       -0.35267
   4612.00       -0.35666
   4613.00       -0.36076
   4614.00       -0.36510
   4615.00       -0.36971
   4616.00       -0.37453
   4617.00       -0.37942
   4618.00       -0.38415
   4619.00       -0.38847
   4620.00       -0.39216
   4621.00       -0.39498
   4622.00       -0.39685
   4623.00       -0.39774
   4624.00       -0.39773
   4625.00       -0.39694
   4626.00       -0.39556
   4627.00       -0.39373
   4628.00       -0.39161
   4629.00       -0.38928
   4630.00       -0.38678
   4631.00       -0.38412
   4632.00       -0.38136
   4633.00       -0.37849
   4634.00       -0.37558
   4635.00       -0.37267
   4636.00       -0.36984
   4637.00       -0.36709
   4638.00       -0.36438
   4639.00       -0.36157
   4640.00       -0.35851
   4641.00       -0.35501
   4642.00       -0.35096
   4643.00       -0.34628
   4644.00       -0.34100
   4645.00       -0.33529
   4646.00       -0.32934
   4647.00       -0.32336
   4648.00       -0.31751
   4649.00       -0.31196
   4650.00       -0.30668
   4651.00       -0.30165
   4652.00       -0.29675
   4653.00       -0.29195
   4654.00       -0.28724
   4655.00       -0.28276
   4656.00       -0.27870
   4657.00       -0.27535
   4658.00       -0.27297
   4659.00       -0.27183
   4660.00       -0.27205
   4661.00       -0.27365
   4662.00       -0.27658
   4663.00       -0.28060
   4664.00       -0.28551
   4665.00       -0.29097
   4666.00       -0.29665
   4667.00       -0.30219
   4668.00       -0.30734
   4669.00       -0.31187
   4670.00       -0.31567
   4671.00       -0.31876
   4672.00       -0.32126
   4673.00       -0.32339
   4674.00       -0.32538
   4675.00       -0.32744
   4676.00       -0.32973
   4677.00       -0.33227
   4678.00       -0.33495
   4679.00       -0.33759
   4680.00       -0.33994
   4681.00       -0.34174
   4682.00       -0.34281
   4683.00       -0.34300
   4684.00       -0.34233
   4685.00       -0.34084
   4686.00       -0.33865
   4687.00       -0.33593
   4688.00       -0.33284
   4689.00       -0.32955
   4690.00       -0.32623
   4691.00       -0.32301
   4692.00       -0.32000
   4693.00       -0.31727
   4694.00       -0.31488
   4695.00       -0.31278
   4696.00       -0.31090
   4697.00       -0.30910
   4698.00       -0.30715
   4699.00       -0.30479
   4700.00       -0.30182
   4701.00       -0.29797
   4702.00       -0.29311
   4703.00       -0.28719
   4704.00       -0.28023
   4705.00       -0.27238
   4706.00       -0.26388
   4707.00       -0.25504
   4708.00       -0.24616
   4709.00       -0.23750
   4710.00       -0.22922
   4711.00       -0.22138
   4712.00       -0.21389
   4713.00       -0.20659
   4714.00       -0.19918
   4715.00       -0.19136
   4716.00       -0.18289
   4717.00       -0.17349
   4718.00       -0.16305
   4719.00       -0.15156
   4720.00       -0.13914
   4721.00       -0.12605
   4722.00       -0.11255
   4723.00       -0.09898
   4724.00       -0.08558
   4725.00       -0.07266
   4726.00       -0.06028
   4727.00       -0.04854
   4728.00       -0.03731
   4729.00       -0.02649
   4730.00       -0.01588
   4731.00       -0.00526
   4732.00        0.00560
   4733.00        0.01686
   4734.00        0.02854
   4735.00        0.04070
   4736.00        0.05327
   4737.00        0.06617
   4738.00        0.07915
   4739.00        0.09197
   4740.00        0.10435
   4741.00        0.11602
   4742.00        0.12680
   4743.00        0.13639
   4744.00        0.14472
   4745.00        0.15172
   4746.00        0.15747
   4747.00        0.16216
   4748.00        0.16593
   4749.00        0.16907
   4750.00        0.17186
   4751.00        0.17454
   4752.00        0.17734
   4753.00        0.18043
   4754.00        0.18389
   4755.00        0.18776
   4756.00        0.19200
   4757.00        0.19652
   4758.00        0.20129
   4759.00        0.20623
   4760.00        0.21134
   4761.00        0.21671
   4762.00        0.22240
   4763.00        0.22856
   4764.00        0.23529
   4765.00        0.24261
   4766.00        0.25045
   4767.00        0.25870
   4768.00        0.26713
   4769.00        0.27552
   4770.00        0.28364
   4771.00        0.29132
   4772.00        0.29851
   4773.00        0.30527
   4774.00        0.31178
   4775.00        0.31821
   4776.00        0.32485
   4777.00        0.33187
   4778.00        0.33938
   4779.00        0.34730
   4780.00        0.35545
   4781.00        0.36355
   4782.00        0.37119
   4783.00        0.37789
   4784.00        0.38335
   4785.00        0.38727
   4786.00        0.38954
   4787.00        0.39015
   4788.00        0.38928
   4789.00        0.38719
   4790.00        0.38418
   4791.00        0.38058
   4792.00        0.37663
   4793.00        0.37252
   4794.00        0.36830
   4795.00        0.36394
   4796.00        0.35937
   4797.00        0.35446
   4798.00        0.34916
   4799.00        0.34346
   4800.00        0.33746
   4801.00        0.33135
   4802.00        0.32537
   4803.00        0.31983
   4804.00        0.31499
   4805.00        0.31111
   4806.00        0.30831
   4807.00        0.30666
   4808.00        0.30603
   4809.00        0.30626
   4810.00        0.30710
   4811.00        0.30826
   4812.00        0.30945
   4813.00        0.31045
   4814.00        0.31109
   4815.00        0.31129
   4816.00        0.31106
   4817.00        0.31045
   4818.00        0.30958
   4819.00        0.30855
   4820.00        0.30746
   4821.00        0.30635
   4822.00        0.30522
   4823.00        0.30402
   4824.00        0.30267
   4825.00        0.30112
   4826.00        0.29930
   4827.00        0.29719
   4828.00        0.29483
   4829.00        0.29227
   4830.00        0.28962
   4831.00        0.28702
   4832.00        0.28457
   4833.00        0.28234
   4834.00        0.28039
   4835.00        0.27867
   4836.00        0.27712
   4837.00        0.27564
   4838.00        0.27416
   4839.00        0.27263
   4840.00        0.27107
   4841.00        0.26958
   4842.00        0.26827
   4843.00        0.26734
   4844.00        0.26690
   4845.00        0.26705
   4846.00        0.26780
   4847.00        0.26903
   4848.00        0.27059
   4849.00        0.27225
   4850.00        0.27373
   4851.00        0.27480
   4852.00        0.27528
   4853.00        0.27508
   4854.00        0.27423
   4855.00        0.27282
   4856.00        0.27106
   4857.00        0.26919
   4858.00        0.26742
   4859.00        0.26594
   4860.00        0.26482
   4861.00        0.26405
   4862.00        0.26354
   4863.00        0.26311
   4864.00        0.26261
   4865.00        0.26186
   4866.00        0.26080
   4867.00        0.25940
   4868.00        0.25772
   4869.00        0.25584
   4870.00        0.25388
   4871.00        0.25195
   4872.00        0.25012
   4873.00        0.24844
   4874.00        0.24690
   4875.00        0.24545
   4876.00        0.24397
   4877.00        0.24226
   4878.00        0.24010
   4879.00        0.23724
   4880.00        0.23344
   4881.00        0.22852
   4882.00        0.22247
   4883.00        0.21524
   4884.00        0.20700
   4885.00        0.19798
   4886.00        0.18842
   4887.00        0.17852
   4888.00        0.16852
   4889.00        0.15845
   4890.00        0.14827
   4891.00        0.13788
   4892.00        0.12713
   4893.00        0.11590
   4894.00        0.10401
   4895.00        0.09143
   4896.00        0.07823
   4897.00        0.06460
   4898.00        0.05072
   4899.00        0.03694
   4900.00        0.02358
   4901.00        0.01093
   4902.00       -0.00073
   4903.00       -0.01130
   4904.00       -0.02068
   4905.00       -0.02895
   4906.00       -0.03631
   4907.00       -0.04290
   4908.00       -0.04901
   4909.00       -0.05488
   4910.00       -0.06068
   4911.00       -0.06654
   4912.00       -0.07247
   4913.00       -0.07844
   4914.00       -0.08432
   4915.00       -0.08999
   4916.00       -0.09529
   4917.00       -0.10007
   4918.00       -0.10422
   4919.00       -0.10764
   4920.00       -0.11037
   4921.00       -0.11240
   4922.00       -0.11387
   4923.00       -0.11491
   4924.00       -0.11571
   4925.00       -0.11647
   4926.00       -0.11739
   4927.00       -0.11861
   4928.00       -0.12025
   4929.00       -0.12229
   4930.00       -0.12468
   4931.00       -0.12727
   4932.00       -0.12986
   4933.00       -0.13221
   4934.00       -0.13409
   4935.00       -0.13533
   4936.00       -0.13583
   4937.00       -0.13558
   4938.00       -0.13466
   4939.00       -0.13324
   4940.00       -0.13156
   4941.00       -0.12985
   4942.00       -0.12835
   4943.00       -0.12724
   4944.00       -0.12663
   4945.00       -0.12651
   4946.00       -0.12681
   4947.00       -0.12736
   4948.00       -0.12794
   4949.00       -0.12832
   4950.00       -0.12824
   4951.00       -0.12749
   4952.00       -0.12592
   4953.00       -0.12343
   4954.00       -0.12003
   4955.00       -0.11585
   4956.00       -0.11100
   4957.00       -0.10571
   4958.00       -0.10015
   4959.00       -0.09451
   4960.00       -0.08894
   4961.00       -0.08349
   4962.00       -0.07817
   4963.00       -0.07295
   4964.00       -0.06782
   4965.00       -0.06272
   4966.00       -0.05767
   4967.00       -0.05271
   4968.00       -0.04791
   4969.00       -0.04337
   4970.00       -0.03921
   4971.00       -0.03547
   4972.00       -0.03218
   4973.00       -0.02928
   4974.00       -0.02657
   4975.00       -0.02385
   4976.00       -0.02080
   4977.00       -0.01718
   4978.00       -0.01271
   4979.00       -0.00729
   4980.00       -0.00082
   4981.00        0.00660
   4982.00        0.01482
   4983.00        0.02364
   4984.00        0.03289
   4985.00        0.04236
   4986.00        0.05189
   4987.00        0.06139
   4988.00        0.07087
   4989.00        0.08034
   4990.00        0.08988
   4991.00        0.09953
   4992.00        0.10939
   4993.00        0.11946
   4994.00        0.12969
   4995.00        0.14005
   4996.00        0.15045
   4997.00        0.16069
   4998.00        0.17065
   4999.00        0.18016
   5000.00        0.18906
   5001.00        0.19733
   5002.00        0.20484
   5003.00        0.21169
   5004.00        0.21799
   5005.00        0.22389
   5006.00        0.22958
   5007.00        0.23526
   5008.00        0.24110
   5009.00        0.24723
   5010.00        0.25370
   5011.00        0.26045
   5012.00        0.26739
   5013.00        0.27434
   5014.00        0.28113
   5015.00        0.28764
   5016.00        0.29373
   5017.00        0.29933
   5018.00        0.30441
   5019.00        0.30898
   5020.00        0.31305
   5021.00        0.31664
   5022.00        0.31980
   5023.00        0.32258
   5024.00        0.32502
   5025.00        0.32722
   5026.00        0.32929
   5027.00        0.33135
   5028.00        0.33353
   5029.00        0.33598
   5030.00        0.33877
   5031.00        0.34201
   5032.00        0.34571
   5033.00        0.34989
   5034.00        0.35449
   5035.00        0.35943
   5036.00        0.36464
   5037.00        0.37008
   5038.00        0.37573
   5039.00        0.38165
   5040.00        0.38800
   5041.00        0.39501
   5042.00        0.40288
   5043.00        0.41187
   5044.00        0.42205
   5045.00        0.43338
   5046.00        0.44587
   5047.00        0.45917
   5048.00        0.47287
   5049.00        0.48659
   5050.00        0.49991
   5051.00        0.51245
   5052.00        0.52392
   5053.00        0.53421
   5054.00        0.54329
   5055.00        0.55119
   5056.00        0.55806
   5057.00        0.56399
   5058.00        0.56917
   5059.00        0.57366
   5060.00        0.57753
   5061.00        0.58074
   5062.00        0.58326
   5063.00        0.58495
   5064.00        0.58575
   5065.00        0.58556
   5066.00        0.58443
   5067.00        0.58238
   5068.00        0.57957
   5069.00        0.57619
   5070.00        0.57250
   5071.00        0.56871
   5072.00        0.56506
   5073.00        0.56172
   5074.00        0.55883
   5075.00        0.55648
   5076.00        0.55468
   5077.00        0.55340
   5078.00        0.55256
   5079.00        0.55207
   5080.00        0.55179
   5081.00        0.55164
   5082.00        0.55148
   5083.00        0.55121
   5084.00        0.55072
   5085.00        0.54991
   5086.00        0.54866
   5087.00        0.54690
   5088.00        0.54457
   5089.00        0.54164
   5090.00        0.53814
   5091.00        0.53409
   5092.00        0.52956
   5093.00        0.52461
   5094.00        0.51934
   5095.00        0.51383
   5096.00        0.50814
   5097.00        0.50235
   5098.00        0.49652
   5099.00        0.49068
   5100.00        0.48486
   5101.00        0.47913
   5102.00        0.47351
   5103.00        0.46813
   5104.00        0.46308
   5105.00        0.45847
   5106.00        0.45438
   5107.00        0.45085
   5108.00        0.44792
   5109.00        0.44560
   5110.00        0.44383
   5111.00        0.44253
   5112.00        0.44157
   5113.00        0.44085
   5114.00        0.44024
   5115.00        0.43969
   5116.00        0.43914
   5117.00        0.43863
   5118.00        0.43822
   5119.00        0.43800
   5120.00        0.43811
   5121.00        0.43867
   5122.00        0.43979
   5123.00        0.44154
   5124.00        0.44394
   5125.00        0.44697
   5126.00        0.45055
   5127.00        0.45464
   5128.00        0.45912
   5129.00        0.46389
   5130.00        0.46894
   5131.00        0.47421
   5132.00        0.47973
   5133.00        0.48546
   5134.00        0.49140
   5135.00        0.49752
   5136.00        0.50374
   5137.00        0.50999
   5138.00        0.51613
   5139.00        0.52203
   5140.00        0.52752
   5141.00        0.53251
   5142.00        0.53689
   5143.00        0.54064
   5144.00        0.54374
   5145.00        0.54626
   5146.00        0.54821
   5147.00        0.54965
   5148.00        0.55060
   5149.00        0.55106
   5150.00        0.55098
   5151.00        0.55029
   5152.00        0.54896
   5153.00        0.54690
   5154.00        0.54410
   5155.00        0.54056
   5156.00        0.53631
   5157.00        0.53149
   5158.00        0.52618
   5159.00        0.52053
   5160.00        0.51455
   5161.00        0.50829
   5162.00        0.50181
   5163.00        0.49510
   5164.00        0.48816
   5165.00        0.48104
   5166.00        0.47378
   5167.00        0.46638
   5168.00        0.45891
   5169.00        0.45141
   5170.00        0.44389
   5171.00        0.43635
   5172.00        0.42873
   5173.00        0.42098
   5174.00        0.41304
   5175.00        0.40482
   5176.00        0.39628
   5177.00        0.38735
   5178.00        0.37804
   5179.00        0.36833
   5180.00        0.35826
   5181.00        0.34792
   5182.00        0.33729
   5183.00        0.32646
   5184.00        0.31542
   5185.00        0.30425
   5186.00        0.29295
   5187.00        0.28154
   5188.00        0.27002
   5189.00        0.25843
   5190.00        0.24676
   5191.00        0.23501
   5192.00        0.22329
   5193.00        0.21171
   5194.00        0.20037
   5195.00        0.18950
   5196.00        0.17928
   5197.00        0.16987
   5198.00        0.16151
   5199.00        0.15430
   5200.00        0.14850
   5201.00        0.14415
   5202.00        0.14139
   5203.00        0.14024
   5204.00        0.14069
   5205.00        0.14265
   5206.00        0.14595
   5207.00        0.15031
   5208.00        0.15544
   5209.00        0.16094
   5210.00        0.16648
   5211.00        0.17173
   5212.00        0.17654
   5213.00        0.18083
   5214.00        0.18465
   5215.00        0.18820
   5216.00        0.19172
   5217.00        0.19548
   5218.00        0.19960
   5219.00        0.20415
   5220.00        0.20899
   5221.00        0.21384
   5222.00        0.21826
   5223.00        0.22177
   5224.00        0.22388
   5225.00        0.22424
   5226.00        0.22255
   5227.00        0.21886
   5228.00        0.21328
   5229.00        0.20622
   5230.00        0.19811
   5231.00        0.18952
   5232.00        0.18096
   5233.00        0.17287
   5234.00        0.16555
   5235.00        0.15910
   5236.00        0.15351
   5237.00        0.14859
   5238.00        0.14401
   5239.00        0.13948
   5240.00        0.13470
   5241.00        0.12943
   5242.00        0.12353
   5243.00        0.11697
   5244.00        0.10990
   5245.00        0.10253
   5246.00        0.09511
   5247.00        0.08798
   5248.00        0.08137
   5249.00        0.07549
   5250.00        0.07041
   5251.00        0.06614
   5252.00        0.06259
   5253.00        0.05951
   5254.00        0.05668
   5255.00        0.05380
   5256.00        0.05064
   5257.00        0.04690
   5258.00        0.04247
   5259.00        0.03717
   5260.00        0.03099
   5261.00        0.02393
   5262.00        0.01607
   5263.00        0.00758
   5264.00       -0.00138
   5265.00       -0.01057
   5266.00       -0.01973
   5267.00       -0.02866
   5268.00       -0.03716
   5269.00       -0.04513
   5270.00       -0.05262
   5271.00       -0.05976
   5272.00       -0.06671
   5273.00       -0.07370
   5274.00       -0.08090
   5275.00       -0.08840
   5276.00       -0.09624
   5277.00       -0.10429
   5278.00       -0.11233
   5279.00       -0.12011
   5280.00       -0.12728
   5281.00       -0.13360
   5282.00       -0.13883
   5283.00       -0.14278
   5284.00       -0.14539
   5285.00       -0.14670
   5286.00       -0.14671
   5287.00       -0.14556
   5288.00       -0.14345
   5289.00       -0.14053
   5290.00       -0.13706
   5291.00       -0.13326
   5292.00       -0.12934
   5293.00       -0.12550
   5294.00       -0.12185
   5295.00       -0.11840
   5296.00       -0.11503
   5297.00       -0.11154
   5298.00       -0.10759
   5299.00       -0.10283
   5300.00       -0.09688
   5301.00       -0.08951
   5302.00       -0.08045
   5303.00       -0.06976
   5304.00       -0.05752
   5305.00       -0.04401
   5306.00       -0.02965
   5307.00       -0.01495
   5308.00       -0.00036
   5309.00        0.01350
   5310.00        0.02618
   5311.00        0.03730
   5312.00        0.04657
   5313.00        0.05386
   5314.00        0.05908
   5315.00        0.06236
   5316.00        0.06383
   5317.00        0.06377
   5318.00        0.06237
   5319.00        0.05987
   5320.00        0.05649
   5321.00        0.05232
   5322.00        0.04753
   5323.00        0.04228
   5324.00        0.03674
   5325.00        0.03119
   5326.00        0.02590
   5327.00        0.02120
   5328.00        0.01735
   5329.00        0.01460
   5330.00        0.01312
   5331.00        0.01296
   5332.00        0.01410
   5333.00        0.01648
   5334.00        0.01998
   5335.00        0.02453
   5336.00        0.03004
   5337.00        0.03646
   5338.00        0.04375
   5339.00        0.05190
   5340.00        0.06089
   5341.00        0.07069
   5342.00        0.08125
   5343.00        0.09246
   5344.00        0.10416
   5345.00        0.11617
   5346.00        0.12833
   5347.00        0.14041
   5348.00        0.15221
   5349.00        0.16355
   5350.00        0.17429
   5351.00        0.18430
   5352.00        0.19354
   5353.00        0.20202
   5354.00        0.20977
   5355.00        0.21693
   5356.00        0.22357
   5357.00        0.22983
   5358.00        0.23571
   5359.00        0.24127
   5360.00        0.24647
   5361.00        0.25129
   5362.00        0.25573
   5363.00        0.25977
   5364.00        0.26344
   5365.00        0.26679
   5366.00        0.26989
   5367.00        0.27279
   5368.00        0.27559
   5369.00        0.27836
   5370.00        0.28118
   5371.00        0.28417
   5372.00        0.28739
   5373.00        0.29100
   5374.00        0.29507
   5375.00        0.29972
   5376.00        0.30501
   5377.00        0.31097
   5378.00        0.31759
   5379.00        0.32476
   5380.00        0.33241
   5381.00        0.34040
   5382.00        0.34858
   5383.00        0.35678
   5384.00        0.36493
   5385.00        0.37291
   5386.00        0.38074
   5387.00        0.38844
   5388.00        0.39613
   5389.00        0.40387
   5390.00        0.41184
   5391.00        0.42014
   5392.00        0.42882
   5393.00        0.43787
   5394.00        0.44727
   5395.00        0.45697
   5396.00        0.46680
   5397.00        0.47666
   5398.00        0.48640
   5399.00        0.49591
   5400.00        0.50507
   5401.00        0.51383
   5402.00        0.52223
   5403.00        0.53030
   5404.00        0.53819
   5405.00        0.54596
   5406.00        0.55382
   5407.00        0.56180
   5408.00        0.56996
   5409.00        0.57835
   5410.00        0.58686
   5411.00        0.59530
   5412.00        0.60359
   5413.00        0.61153
   5414.00        0.61896
   5415.00        0.62582
   5416.00        0.63201
   5417.00        0.63755
   5418.00        0.64248
   5419.00        0.64685
   5420.00        0.65069
   5421.00        0.65406
   5422.00        0.65698
   5423.00        0.65946
   5424.00        0.66147
   5425.00        0.66300
   5426.00        0.66405
   5427.00        0.66464
   5428.00        0.66484
   5429.00        0.66475
   5430.00        0.66448
   5431.00        0.66418
   5432.00        0.66398
   5433.00        0.66400
   5434.00        0.66431
   5435.00        0.66495
   5436.00        0.66591
   5437.00        0.66712
   5438.00        0.66852
   5439.00        0.67000
   5440.00        0.67147
   5441.00        0.67285
   5442.00        0.67408
   5443.00        0.67512
   5444.00        0.67596
   5445.00        0.67656
   5446.00        0.67690
   5447.00        0.67695
   5448.00        0.67667
   5449.00        0.67598
   5450.00        0.67485
   5451.00        0.67322
   5452.00        0.67109
   5453.00        0.66854
   5454.00        0.66565
   5455.00        0.66262
   5456.00        0.65967
   5457.00        0.65703
   5458.00        0.65495
   5459.00        0.65359
   5460.00        0.65304
   5461.00        0.65329
   5462.00        0.65419
   5463.00        0.65549
   5464.00        0.65687
   5465.00        0.65795
   5466.00        0.65839
   5467.00        0.65789
   5468.00        0.65624
   5469.00        0.65337
   5470.00        0.64928
   5471.00        0.64412
   5472.00        0.63807
   5473.00        0.63132
   5474.00        0.62412
   5475.00        0.61663
   5476.00        0.60893
   5477.00        0.60111
   5478.00        0.59316
   5479.00        0.58503
   5480.00        0.57671
   5481.00        0.56818
   5482.00        0.55956
   5483.00        0.55098
   5484.00        0.54260
   5485.00        0.53466
   5486.00        0.52737
   5487.00        0.52094
   5488.00        0.51549
   5489.00        0.51114
   5490.00        0.50788
   5491.00        0.50571
   5492.00        0.50450
   5493.00        0.50417
   5494.00        0.50459
   5495.00        0.50565
   5496.00        0.50725
   5497.00        0.50930
   5498.00        0.51171
   5499.00        0.51441
   5500.00        0.51729
   5501.00        0.52021
   5502.00        0.52299
   5503.00        0.52540
   5504.00        0.52720
   5505.00        0.52808
   5506.00        0.52783
   5507.00        0.52619
   5508.00        0.52305
   5509.00        0.51835
   5510.00        0.51221
   5511.00        0.50476
   5512.00        0.49635
   5513.00        0.48728
   5514.00        0.47791
   5515.00        0.46854
   5516.00        0.45944
   5517.00        0.45073
   5518.00        0.44243
   5519.00        0.43446
   5520.00        0.42666
   5521.00        0.41881
   5522.00        0.41072
   5523.00        0.40219
   5524.00        0.39317
   5525.00        0.38359
   5526.00        0.37353
   5527.00        0.36305
   5528.00        0.35233
   5529.00        0.34146
   5530.00        0.33057
   5531.00        0.31971
   5532.00        0.30897
   5533.00        0.29835
   5534.00        0.28786
   5535.00        0.27750
   5536.00        0.26730
   5537.00        0.25727
   5538.00        0.24746
   5539.00        0.23792
   5540.00        0.22872
   5541.00        0.21989
   5542.00        0.21145
   5543.00        0.20339
   5544.00        0.19568
   5545.00        0.18822
   5546.00        0.18090
   5547.00        0.17355
   5548.00        0.16602
   5549.00        0.15815
   5550.00        0.14985
   5551.00        0.14100
   5552.00        0.13162
   5553.00        0.12171
   5554.00        0.11137
   5555.00        0.10071
   5556.00        0.08991
   5557.00        0.07913
   5558.00        0.06859
   5559.00        0.05846
   5560.00        0.04883
   5561.00        0.03977
   5562.00        0.03127
   5563.00        0.02326
   5564.00        0.01561
   5565.00        0.00818
   5566.00        0.00081
   5567.00       -0.00662
   5568.00       -0.01418
   5569.00       -0.02187
   5570.00       -0.02964
   5571.00       -0.03738
   5572.00       -0.04497
   5573.00       -0.05230
   5574.00       -0.05936
   5575.00       -0.06617
   5576.00       -0.07284
   5577.00       -0.07947
   5578.00       -0.08613
   5579.00       -0.09284
   5580.00       -0.09948
   5581.00       -0.10583
   5582.00       -0.11159
   5583.00       -0.11642
   5584.00       -0.12008
   5585.00       -0.12232
   5586.00       -0.12311
   5587.00       -0.12244
   5588.00       -0.12049
   5589.00       -0.11745
   5590.00       -0.11363
   5591.00       -0.10933
   5592.00       -0.10491
   5593.00       -0.10075
   5594.00       -0.09718
   5595.00       -0.09452
   5596.00       -0.09296
   5597.00       -0.09264
   5598.00       -0.09349
   5599.00       -0.09535
   5600.00       -0.09790
   5601.00       -0.10076
   5602.00       -0.10351
   5603.00       -0.10577
   5604.00       -0.10724
   5605.00       -0.10771
   5606.00       -0.10714
   5607.00       -0.10555
   5608.00       -0.10314
   5609.00       -0.10010
   5610.00       -0.09671
   5611.00       -0.09314
   5612.00       -0.08959
   5613.00       -0.08616
   5614.00       -0.08297
   5615.00       -0.08013
   5616.00       -0.07774
   5617.00       -0.07588
   5618.00       -0.07461
   5619.00       -0.07401
   5620.00       -0.07414
   5621.00       -0.07504
   5622.00       -0.07679
   5623.00       -0.07942
   5624.00       -0.08298
   5625.00       -0.08749
   5626.00       -0.09292
   5627.00       -0.09921
   5628.00       -0.10631
   5629.00       -0.11409
   5630.00       -0.12241
   5631.00       -0.13112
   5632.00       -0.14012
   5633.00       -0.14933
   5634.00       -0.15867
   5635.00       -0.16810
   5636.00       -0.17752
   5637.00       -0.18679
   5638.00       -0.19570
   5639.00       -0.20398
   5640.00       -0.21137
   5641.00       -0.21752
   5642.00       -0.22228
   5643.00       -0.22549
   5644.00       -0.22726
   5645.00       -0.22784
   5646.00       -0.22758
   5647.00       -0.22691
   5648.00       -0.22627
   5649.00       -0.22603
   5650.00       -0.22649
   5651.00       -0.22779
   5652.00       -0.22989
   5653.00       -0.23271
   5654.00       -0.23602
   5655.00       -0.23955
   5656.00       -0.24306
   5657.00       -0.24634
   5658.00       -0.24925
   5659.00       -0.25171
   5660.00       -0.25374
   5661.00       -0.25543
   5662.00       -0.25686
   5663.00       -0.25819
   5664.00       -0.25955
   5665.00       -0.26107
   5666.00       -0.26280
   5667.00       -0.26473
   5668.00       -0.26679
   5669.00       -0.26881
   5670.00       -0.27057
   5671.00       -0.27181
   5672.00       -0.27228
   5673.00       -0.27177
   5674.00       -0.27017
   5675.00       -0.26747
   5676.00       -0.26376
   5677.00       -0.25925
   5678.00       -0.25420
   5679.00       -0.24882
   5680.00       -0.24328
   5681.00       -0.23765
   5682.00       -0.23190
   5683.00       -0.22584
   5684.00       -0.21924
   5685.00       -0.21177
   5686.00       -0.20320
   5687.00       -0.19323
   5688.00       -0.18170
   5689.00       -0.16869
   5690.00       -0.15421
   5691.00       -0.13855
   5692.00       -0.12214
   5693.00       -0.10536
   5694.00       -0.08860
   5695.00       -0.07229
   5696.00       -0.05658
   5697.00       -0.04156
   5698.00       -0.02716
   5699.00       -0.01321
   5700.00        0.00054
   5701.00        0.01439
   5702.00        0.02856
   5703.00        0.04324
   5704.00        0.05834
   5705.00        0.07370
   5706.00        0.08909
   5707.00        0.10403
   5708.00        0.11805
   5709.00        0.13076
   5710.00        0.14173
   5711.00        0.15063
   5712.00        0.15728
   5713.00        0.16163
   5714.00        0.16375
   5715.00        0.16390
   5716.00        0.16231
   5717.00        0.15939
   5718.00        0.15547
   5719.00        0.15088
   5720.00        0.14588
   5721.00        0.14064
   5722.00        0.13529
   5723.00        0.12992
   5724.00        0.12457
   5725.00        0.11927
   5726.00        0.11403
   5727.00        0.10889
   5728.00        0.10388
   5729.00        0.09906
   5730.00        0.09448
   5731.00        0.09015
   5732.00        0.08608
   5733.00        0.08231
   5734.00        0.07882
   5735.00        0.07559
   5736.00        0.07259
   5737.00        0.06980
   5738.00        0.06720
   5739.00        0.06476
   5740.00        0.06247
   5741.00        0.06027
   5742.00        0.05814
   5743.00        0.05602
   5744.00        0.05388
   5745.00        0.05171
   5746.00        0.04950
   5747.00        0.04727
   5748.00        0.04508
   5749.00        0.04295
   5750.00        0.04092
   5751.00        0.03901
   5752.00        0.03721
   5753.00        0.03553
   5754.00        0.03398
   5755.00        0.03260
   5756.00        0.03145
   5757.00        0.03066
   5758.00        0.03037
   5759.00        0.03068
   5760.00        0.03174
   5761.00        0.03356
   5762.00        0.03619
   5763.00        0.03952
   5764.00        0.04347
   5765.00        0.04788
   5766.00        0.05258
   5767.00        0.05741
   5768.00        0.06223
   5769.00        0.06688
   5770.00        0.07128
   5771.00        0.07537
   5772.00        0.07917
   5773.00        0.08272
   5774.00        0.08614
   5775.00        0.08958
   5776.00        0.09326
   5777.00        0.09734
   5778.00        0.10199
   5779.00        0.10733
   5780.00        0.11341
   5781.00        0.12025
   5782.00        0.12774
   5783.00        0.13580
   5784.00        0.14429
   5785.00        0.15299
   5786.00        0.16178
   5787.00        0.17052
   5788.00        0.17908
   5789.00        0.18745
   5790.00        0.19554
   5791.00        0.20345
   5792.00        0.21123
   5793.00        0.21903
   5794.00        0.22694
   5795.00        0.23506
   5796.00        0.24348
   5797.00        0.25215
   5798.00        0.26104
   5799.00        0.27001
   5800.00        0.27882
   5801.00        0.28722
   5802.00        0.29496
   5803.00        0.30182
   5804.00        0.30751
   5805.00        0.31187
   5806.00        0.31466
   5807.00        0.31580
   5808.00        0.31517
   5809.00        0.31278
   5810.00        0.30859
   5811.00        0.30270
   5812.00        0.29523
   5813.00        0.28636
   5814.00        0.27638
   5815.00        0.26549
   5816.00        0.25403
   5817.00        0.24231
   5818.00        0.23060
   5819.00        0.21915
   5820.00        0.20821
   5821.00        0.19794
   5822.00        0.18858
   5823.00        0.18019
   5824.00        0.17293
   5825.00        0.16688
   5826.00        0.16205
   5827.00        0.15847
   5828.00        0.15609
   5829.00        0.15484
   5830.00        0.15461
   5831.00        0.15519
   5832.00        0.15640
   5833.00        0.15796
   5834.00        0.15961
   5835.00        0.16107
   5836.00        0.16211
   5837.00        0.16252
   5838.00        0.16216
   5839.00        0.16100
   5840.00        0.15898
   5841.00        0.15616
   5842.00        0.15263
   5843.00        0.14858
   5844.00        0.14416
   5845.00        0.13960
   5846.00        0.13507
   5847.00        0.13080
   5848.00        0.12689
   5849.00        0.12343
   5850.00        0.12042
   5851.00        0.11777
   5852.00        0.11529
   5853.00        0.11284
   5854.00        0.11022
   5855.00        0.10732
   5856.00        0.10416
   5857.00        0.10088
   5858.00        0.09776
   5859.00        0.09523
   5860.00        0.09379
   5861.00        0.09401
   5862.00        0.09641
   5863.00        0.10139
   5864.00        0.10919
   5865.00        0.11982
   5866.00        0.13312
   5867.00        0.14855
   5868.00        0.16548
   5869.00        0.18301
   5870.00        0.20033
   5871.00        0.21659
   5872.00        0.23120
   5873.00        0.24384
   5874.00        0.25441
   5875.00        0.26311
   5876.00        0.27013
   5877.00        0.27588
   5878.00        0.28075
   5879.00        0.28499
   5880.00        0.28874
   5881.00        0.29200
   5882.00        0.29463
   5883.00        0.29639
   5884.00        0.29702
   5885.00        0.29620
   5886.00        0.29376
   5887.00        0.28953
   5888.00        0.28350
   5889.00        0.27583
   5890.00        0.26670
   5891.00        0.25650
   5892.00        0.24560
   5893.00        0.23447
   5894.00        0.22363
   5895.00        0.21338
   5896.00        0.20409
   5897.00        0.19598
   5898.00        0.18913
   5899.00        0.18358
   5900.00        0.17927
   5901.00        0.17606
   5902.00        0.17380
   5903.00        0.17228
   5904.00        0.17135
   5905.00        0.17079
   5906.00        0.17047
   5907.00        0.17025
   5908.00        0.17003
   5909.00        0.16973
   5910.00        0.16929
   5911.00        0.16865
   5912.00        0.16774
   5913.00        0.16650
   5914.00        0.16483
   5915.00        0.16268
   5916.00        0.15998
   5917.00        0.15670
   5918.00        0.15282
   5919.00        0.14840
   5920.00        0.14347
   5921.00        0.13811
   5922.00        0.13241
   5923.00        0.12643
   5924.00        0.12022
   5925.00        0.11383
   5926.00        0.10736
   5927.00        0.10089
   5928.00        0.09451
   5929.00        0.08835
   5930.00        0.08256
   5931.00        0.07742
   5932.00        0.07317
   5933.00        0.07007
   5934.00        0.06835
   5935.00        0.06808
   5936.00        0.06932
   5937.00        0.07180
   5938.00        0.07524
   5939.00        0.07914
   5940.00        0.08303
   5941.00        0.08644
   5942.00        0.08897
   5943.00        0.09045
   5944.00        0.09088
   5945.00        0.09049
   5946.00        0.08957
   5947.00        0.08855
   5948.00        0.08782
   5949.00        0.08768
   5950.00        0.08825
   5951.00        0.08950
   5952.00        0.09116
   5953.00        0.09285
   5954.00        0.09413
   5955.00        0.09450
   5956.00        0.09359
   5957.00        0.09117
   5958.00        0.08711
   5959.00        0.08160
   5960.00        0.07483
   5961.00        0.06723
   5962.00        0.05930
   5963.00        0.05149
   5964.00        0.04423
   5965.00        0.03790
   5966.00        0.03268
   5967.00        0.02863
   5968.00        0.02567
   5969.00        0.02359
   5970.00        0.02210
   5971.00        0.02086
   5972.00        0.01953
   5973.00        0.01782
   5974.00        0.01550
   5975.00        0.01242
   5976.00        0.00854
   5977.00        0.00390
   5978.00       -0.00146
   5979.00       -0.00742
   5980.00       -0.01384
   5981.00       -0.02061
   5982.00       -0.02762
   5983.00       -0.03476
   5984.00       -0.04197
   5985.00       -0.04918
   5986.00       -0.05631
   5987.00       -0.06337
   5988.00       -0.07027
   5989.00       -0.07704
   5990.00       -0.08366
   5991.00       -0.09015
   5992.00       -0.09646
   5993.00       -0.10264
   5994.00       -0.10872
   5995.00       -0.11468
   5996.00       -0.12050
   5997.00       -0.12614
   5998.00       -0.13154
   5999.00       -0.13659
   6000.00       -0.14121
   6001.00       -0.14523
   6002.00       -0.14856
   6003.00       -0.15102
   6004.00       -0.15253
   6005.00       -0.15294
   6006.00       -0.15224
   6007.00       -0.15040
   6008.00       -0.14749
   6009.00       -0.14364
   6010.00       -0.13901
   6011.00       -0.13383
   6012.00       -0.12832
   6013.00       -0.12270
   6014.00       -0.11713
   6015.00       -0.11173
   6016.00       -0.10653
   6017.00       -0.10148
   6018.00       -0.09650
   6019.00       -0.09153
   6020.00       -0.08644
   6021.00       -0.08121
   6022.00       -0.07581
   6023.00       -0.07036
   6024.00       -0.06497
   6025.00       -0.05984
   6026.00       -0.05518
   6027.00       -0.05120
   6028.00       -0.04805
   6029.00       -0.04582
   6030.00       -0.04446
   6031.00       -0.04392
   6032.00       -0.04395
   6033.00       -0.04430
   6034.00       -0.04466
   6035.00       -0.04471
   6036.00       -0.04419
   6037.00       -0.04292
   6038.00       -0.04080
   6039.00       -0.03786
   6040.00       -0.03426
   6041.00       -0.03023
   6042.00       -0.02609
   6043.00       -0.02214
   6044.00       -0.01866
   6045.00       -0.01588
   6046.00       -0.01392
   6047.00       -0.01283
   6048.00       -0.01253
   6049.00       -0.01287
   6050.00       -0.01361
   6051.00       -0.01449
   6052.00       -0.01523
   6053.00       -0.01563
   6054.00       -0.01549
   6055.00       -0.01476
   6056.00       -0.01347
   6057.00       -0.01177
   6058.00       -0.00991
   6059.00       -0.00817
   6060.00       -0.00688
   6061.00       -0.00629
   6062.00       -0.00657
   6063.00       -0.00778
   6064.00       -0.00984
   6065.00       -0.01256
   6066.00       -0.01565
   6067.00       -0.01878
   6068.00       -0.02163
   6069.00       -0.02396
   6070.00       -0.02559
   6071.00       -0.02644
   6072.00       -0.02658
   6073.00       -0.02613
   6074.00       -0.02530
   6075.00       -0.02432
   6076.00       -0.02341
   6077.00       -0.02280
   6078.00       -0.02266
   6079.00       -0.02309
   6080.00       -0.02417
   6081.00       -0.02589
   6082.00       -0.02820
   6083.00       -0.03100
   6084.00       -0.03420
   6085.00       -0.03769
   6086.00       -0.04135
   6087.00       -0.04514
   6088.00       -0.04903
   6089.00       -0.05301
   6090.00       -0.05709
   6091.00       -0.06127
   6092.00       -0.06553
   6093.00       -0.06984
   6094.00       -0.07418
   6095.00       -0.07847
   6096.00       -0.08261
   6097.00       -0.08654
   6098.00       -0.09012
   6099.00       -0.09328
   6100.00       -0.09593
   6101.00       -0.09798
   6102.00       -0.09938
   6103.00       -0.10006
   6104.00       -0.10004
   6105.00       -0.09929
   6106.00       -0.09785
   6107.00       -0.09580
   6108.00       -0.09322
   6109.00       -0.09026
   6110.00       -0.08706
   6111.00       -0.08379
   6112.00       -0.08063
   6113.00       -0.07772
   6114.00       -0.07520
   6115.00       -0.07318
   6116.00       -0.07170
   6117.00       -0.07076
   6118.00       -0.07037
   6119.00       -0.07044
   6120.00       -0.07092
   6121.00       -0.07168
   6122.00       -0.07262
   6123.00       -0.07362
   6124.00       -0.07460
   6125.00       -0.07547
   6126.00       -0.07622
   6127.00       -0.07687
   6128.00       -0.07750
   6129.00       -0.07827
   6130.00       -0.07931
   6131.00       -0.08080
   6132.00       -0.08284
   6133.00       -0.08551
   6134.00       -0.08879
   6135.00       -0.09260
   6136.00       -0.09680
   6137.00       -0.10117
   6138.00       -0.10551
   6139.00       -0.10960
   6140.00       -0.11323
   6141.00       -0.11624
   6142.00       -0.11853
   6143.00       -0.12001
   6144.00       -0.12071
   6145.00       -0.12066
   6146.00       -0.11999
   6147.00       -0.11884
   6148.00       -0.11741
   6149.00       -0.11590
   6150.00       -0.11451
   6151.00       -0.11339
   6152.00       -0.11267
   6153.00       -0.11239
   6154.00       -0.11257
   6155.00       -0.11316
   6156.00       -0.11409
   6157.00       -0.11529
   6158.00       -0.11670
   6159.00       -0.11827
   6160.00       -0.11999
   6161.00       -0.12188
   6162.00       -0.12397
   6163.00       -0.12629
   6164.00       -0.12892
   6165.00       -0.13188
   6166.00       -0.13517
   6167.00       -0.13880
   6168.00       -0.14274
   6169.00       -0.14691
   6170.00       -0.15125
   6171.00       -0.15569
   6172.00       -0.16011
   6173.00       -0.16442
   6174.00       -0.16857
   6175.00       -0.17247
   6176.00       -0.17605
   6177.00       -0.17931
   6178.00       -0.18220
   6179.00       -0.18474
   6180.00       -0.18694
   6181.00       -0.18887
   6182.00       -0.19056
   6183.00       -0.19212
   6184.00       -0.19363
   6185.00       -0.19518
   6186.00       -0.19685
   6187.00       -0.19869
   6188.00       -0.20076
   6189.00       -0.20308
   6190.00       -0.20563
   6191.00       -0.20837
   6192.00       -0.21126
   6193.00       -0.21425
   6194.00       -0.21728
   6195.00       -0.22032
   6196.00       -0.22336
   6197.00       -0.22638
   6198.00       -0.22939
   6199.00       -0.23238
   6200.00       -0.23536
   6201.00       -0.23828
   6202.00       -0.24113
   6203.00       -0.24382
   6204.00       -0.24627
   6205.00       -0.24838
   6206.00       -0.25007
   6207.00       -0.25125
   6208.00       -0.25185
   6209.00       -0.25184
   6210.00       -0.25122
   6211.00       -0.25003
   6212.00       -0.24830
   6213.00       -0.24612
   6214.00       -0.24354
   6215.00       -0.24064
   6216.00       -0.23745
   6217.00       -0.23402
   6218.00       -0.23033
   6219.00       -0.22638
   6220.00       -0.22216
   6221.00       -0.21765
   6222.00       -0.21287
   6223.00       -0.20786
   6224.00       -0.20268
   6225.00       -0.19744
   6226.00       -0.19228
   6227.00       -0.18738
   6228.00       -0.18285
   6229.00       -0.17888
   6230.00       -0.17555
   6231.00       -0.17290
   6232.00       -0.17091
   6233.00       -0.16949
   6234.00       -0.16852
   6235.00       -0.16781
   6236.00       -0.16719
   6237.00       -0.16649
   6238.00       -0.16558
   6239.00       -0.16436
   6240.00       -0.16279
   6241.00       -0.16082
   6242.00       -0.15848
   6243.00       -0.15577
   6244.00       -0.15272
   6245.00       -0.14933
   6246.00       -0.14560
   6247.00       -0.14152
   6248.00       -0.13703
   6249.00       -0.13213
   6250.00       -0.12677
   6251.00       -0.12096
   6252.00       -0.11474
   6253.00       -0.10818
   6254.00       -0.10137
   6255.00       -0.09446
   6256.00       -0.08764
   6257.00       -0.08107
   6258.00       -0.07489
   6259.00       -0.06925
   6260.00       -0.06423
   6261.00       -0.05989
   6262.00       -0.05623
   6263.00       -0.05322
   6264.00       -0.05083
   6265.00       -0.04897
   6266.00       -0.04757
   6267.00       -0.04654
   6268.00       -0.04579
   6269.00       -0.04520
   6270.00       -0.04464
   6271.00       -0.04398
   6272.00       -0.04304
   6273.00       -0.04169
   6274.00       -0.03976
   6275.00       -0.03712
   6276.00       -0.03364
   6277.00       -0.02927
   6278.00       -0.02395
   6279.00       -0.01771
   6280.00       -0.01060
   6281.00       -0.00269
   6282.00        0.00592
   6283.00        0.01510
   6284.00        0.02473
   6285.00        0.03472
   6286.00        0.04497
   6287.00        0.05538
   6288.00        0.06584
   6289.00        0.07636
   6290.00        0.08684
   6291.00        0.09723
   6292.00        0.10746
   6293.00        0.11753
   6294.00        0.12740
   6295.00        0.13707
   6296.00        0.14648
   6297.00        0.15567
   6298.00        0.16461
   6299.00        0.17331
   6300.00        0.18172
   6301.00        0.18984
   6302.00        0.19761
   6303.00        0.20498
   6304.00        0.21186
   6305.00        0.21822
   6306.00        0.22394
   6307.00        0.22900
   6308.00        0.23330
   6309.00        0.23689
   6310.00        0.23971
   6311.00        0.24186
   6312.00        0.24337
   6313.00        0.24434
   6314.00        0.24485
   6315.00        0.24503
   6316.00        0.24496
   6317.00        0.24473
   6318.00        0.24443
   6319.00        0.24411
   6320.00        0.24383
   6321.00        0.24361
   6322.00        0.24351
   6323.00        0.24353
   6324.00        0.24371
   6325.00        0.24409
   6326.00        0.24471
   6327.00        0.24560
   6328.00        0.24681
   6329.00        0.24837
   6330.00        0.25030
   6331.00        0.25262
   6332.00        0.25531
   6333.00        0.25835
   6334.00        0.26168
   6335.00        0.26522
   6336.00        0.26885
   6337.00        0.27247
   6338.00        0.27595
   6339.00        0.27917
   6340.00        0.28201
   6341.00        0.28441
   6342.00        0.28631
   6343.00        0.28770
   6344.00        0.28860
   6345.00        0.28905
   6346.00        0.28914
   6347.00        0.28894
   6348.00        0.28858
   6349.00        0.28815
   6350.00        0.28774
   6351.00        0.28743
   6352.00        0.28727
   6353.00        0.28729
   6354.00        0.28749
   6355.00        0.28783
   6356.00        0.28826
   6357.00        0.28873
   6358.00        0.28918
   6359.00        0.28956
   6360.00        0.28985
   6361.00        0.29006
   6362.00        0.29024
   6363.00        0.29046
   6364.00        0.29083
   6365.00        0.29146
   6366.00        0.29248
   6367.00        0.29395
   6368.00        0.29592
   6369.00        0.29835
   6370.00        0.30117
   6371.00        0.30423
   6372.00        0.30735
   6373.00        0.31030
   6374.00        0.31286
   6375.00        0.31482
   6376.00        0.31598
   6377.00        0.31622
   6378.00        0.31547
   6379.00        0.31375
   6380.00        0.31107
   6381.00        0.30756
   6382.00        0.30336
   6383.00        0.29860
   6384.00        0.29344
   6385.00        0.28801
   6386.00        0.28242
   6387.00        0.27674
   6388.00        0.27102
   6389.00        0.26525
   6390.00        0.25945
   6391.00        0.25358
   6392.00        0.24760
   6393.00        0.24155
   6394.00        0.23543
   6395.00        0.22927
   6396.00        0.22308
   6397.00        0.21689
   6398.00        0.21073
   6399.00        0.20463
   6400.00        0.19862
   6401.00        0.19274
   6402.00        0.18704
   6403.00        0.18155
   6404.00        0.17629
   6405.00        0.17125
   6406.00        0.16647
   6407.00        0.16191
   6408.00        0.15748
   6409.00        0.15319
   6410.00        0.14892
   6411.00        0.14462
   6412.00        0.14023
   6413.00        0.13568
   6414.00        0.13094
   6415.00        0.12598
   6416.00        0.12075
   6417.00        0.11523
   6418.00        0.10942
   6419.00        0.10330
   6420.00        0.09690
   6421.00        0.09026
   6422.00        0.08345
   6423.00        0.07660
   6424.00        0.06979
   6425.00        0.06321
   6426.00        0.05702
   6427.00        0.05147
   6428.00        0.04673
   6429.00        0.04301
   6430.00        0.04036
   6431.00        0.03879
   6432.00        0.03823
   6433.00        0.03847
   6434.00        0.03921
   6435.00        0.04017
   6436.00        0.04099
   6437.00        0.04141
   6438.00        0.04122
   6439.00        0.04034
   6440.00        0.03883
   6441.00        0.03692
   6442.00        0.03487
   6443.00        0.03306
   6444.00        0.03183
   6445.00        0.03152
   6446.00        0.03228
   6447.00        0.03415
   6448.00        0.03695
   6449.00        0.04040
   6450.00        0.04402
   6451.00        0.04732
   6452.00        0.04977
   6453.00        0.05097
   6454.00        0.05064
   6455.00        0.04865
   6456.00        0.04513
   6457.00        0.04026
   6458.00        0.03443
   6459.00        0.02805
   6460.00        0.02148
   6461.00        0.01504
   6462.00        0.00899
   6463.00        0.00340
   6464.00       -0.00174
   6465.00       -0.00655
   6466.00       -0.01116
   6467.00       -0.01585
   6468.00       -0.02085
   6469.00       -0.02643
   6470.00       -0.03277
   6471.00       -0.04008
   6472.00       -0.04843
   6473.00       -0.05782
   6474.00       -0.06816
   6475.00       -0.07925
   6476.00       -0.09091
   6477.00       -0.10276
   6478.00       -0.11449
   6479.00       -0.12582
   6480.00       -0.13658
   6481.00       -0.14660
   6482.00       -0.15584
   6483.00       -0.16430
   6484.00       -0.17212
   6485.00       -0.17944
   6486.00       -0.18646
   6487.00       -0.19330
   6488.00       -0.20018
   6489.00       -0.20719
   6490.00       -0.21442
   6491.00       -0.22191
   6492.00       -0.22970
   6493.00       -0.23778
   6494.00       -0.24613
   6495.00       -0.25475
   6496.00       -0.26355
   6497.00       -0.27250
   6498.00       -0.28147
   6499.00       -0.29029
   6500.00       -0.29879
   6501.00       -0.30665
   6502.00       -0.31368
   6503.00       -0.31968
   6504.00       -0.32452
   6505.00       -0.32821
   6506.00       -0.33086
   6507.00       -0.33272
   6508.00       -0.33410
   6509.00       -0.33536
   6510.00       -0.33680
   6511.00       -0.33869
   6512.00       -0.34111
   6513.00       -0.34408
   6514.00       -0.34749
   6515.00       -0.35115
   6516.00       -0.35484
   6517.00       -0.35837
   6518.00       -0.36156
   6519.00       -0.36431
   6520.00       -0.36654
   6521.00       -0.36825
   6522.00       -0.36946
   6523.00       -0.37023
   6524.00       -0.37066
   6525.00       -0.37090
   6526.00       -0.37112
   6527.00       -0.37151
   6528.00       -0.37226
   6529.00       -0.37350
   6530.00       -0.37527
   6531.00       -0.37749
   6532.00       -0.37994
   6533.00       -0.38234
   6534.00       -0.38433
   6535.00       -0.38563
   6536.00       -0.38601
   6537.00       -0.38542
   6538.00       -0.38393
   6539.00       -0.38174
   6540.00       -0.37910
   6541.00       -0.37622
   6542.00       -0.37321
   6543.00       -0.37006
   6544.00       -0.36664
   6545.00       -0.36273
   6546.00       -0.35817
   6547.00       -0.35285
   6548.00       -0.34687
   6549.00       -0.34043
   6550.00       -0.33391
   6551.00       -0.32770
   6552.00       -0.32216
   6553.00       -0.31759
   6554.00       -0.31407
   6555.00       -0.31159
   6556.00       -0.30995
   6557.00       -0.30897
   6558.00       -0.30837
   6559.00       -0.30796
   6560.00       -0.30760
   6561.00       -0.30725
   6562.00       -0.30693
   6563.00       -0.30673
   6564.00       -0.30678
   6565.00       -0.30718
   6566.00       -0.30804
   6567.00       -0.30938
   6568.00       -0.31118
   6569.00       -0.31334
   6570.00       -0.31570
   6571.00       -0.31803
   6572.00       -0.32013
   6573.00       -0.32176
   6574.00       -0.32274
   6575.00       -0.32296
   6576.00       -0.32236
   6577.00       -0.32092
   6578.00       -0.31870
   6579.00       -0.31575
   6580.00       -0.31215
   6581.00       -0.30797
   6582.00       -0.30326
   6583.00       -0.29810
   6584.00       -0.29257
   6585.00       -0.28670
   6586.00       -0.28057
   6587.00       -0.27423
   6588.00       -0.26771
   6589.00       -0.26104
   6590.00       -0.25417
   6591.00       -0.24707
   6592.00       -0.23966
   6593.00       -0.23186
   6594.00       -0.22364
   6595.00       -0.21491
   6596.00       -0.20573
   6597.00       -0.19618
   6598.00       -0.18629
   6599.00       -0.17614
   6600.00       -0.16581
   6601.00       -0.15530
   6602.00       -0.14457
   6603.00       -0.13352
   6604.00       -0.12206
   6605.00       -0.11014
   6606.00       -0.09767
   6607.00       -0.08464
   6608.00       -0.07114
   6609.00       -0.05723
   6610.00       -0.04311
   6611.00       -0.02889
   6612.00       -0.01483
   6613.00       -0.00099
   6614.00        0.01244
   6615.00        0.02549
   6616.00        0.03804
   6617.00        0.05020
   6618.00        0.06203
   6619.00        0.07357
   6620.00        0.08494
   6621.00        0.09615
   6622.00        0.10722
   6623.00        0.11812
   6624.00        0.12879
   6625.00        0.13924
   6626.00        0.14946
   6627.00        0.15944
   6628.00        0.16921
   6629.00        0.17882
   6630.00        0.18827
   6631.00        0.19756
   6632.00        0.20665
   6633.00        0.21548
   6634.00        0.22406
   6635.00        0.23246
   6636.00        0.24070
   6637.00        0.24888
   6638.00        0.25710
   6639.00        0.26549
   6640.00        0.27402
   6641.00        0.28265
   6642.00        0.29135
   6643.00        0.29995
   6644.00        0.30835
   6645.00        0.31648
   6646.00        0.32425
   6647.00        0.33162
   6648.00        0.33860
   6649.00        0.34516
   6650.00        0.35128
   6651.00        0.35694
   6652.00        0.36210
   6653.00        0.36669
   6654.00        0.37071
   6655.00        0.37410
   6656.00        0.37686
   6657.00        0.37897
   6658.00        0.38041
   6659.00        0.38123
   6660.00        0.38144
   6661.00        0.38114
   6662.00        0.38045
   6663.00        0.37952
   6664.00        0.37854
   6665.00        0.37766
   6666.00        0.37705
   6667.00        0.37683
   6668.00        0.37706
   6669.00        0.37780
   6670.00        0.37909
   6671.00        0.38097
   6672.00        0.38350
   6673.00        0.38674
   6674.00        0.39079
   6675.00        0.39570
   6676.00        0.40151
   6677.00        0.40818
   6678.00        0.41561
   6679.00        0.42356
   6680.00        0.43177
   6681.00        0.43984
   6682.00        0.44740
   6683.00        0.45401
   6684.00        0.45939
   6685.00        0.46326
   6686.00        0.46552
   6687.00        0.46621
   6688.00        0.46538
   6689.00        0.46328
   6690.00        0.46014
   6691.00        0.45624
   6692.00        0.45178
   6693.00        0.44698
   6694.00        0.44202
   6695.00        0.43695
   6696.00        0.43180
   6697.00        0.42658
   6698.00        0.42127
   6699.00        0.41585
   6700.00        0.41034
   6701.00        0.40473
   6702.00        0.39910
   6703.00        0.39355
   6704.00        0.38821
   6705.00        0.38321
   6706.00        0.37867
   6707.00        0.37470
   6708.00        0.37131
   6709.00        0.36848
   6710.00        0.36617
   6711.00        0.36426
   6712.00        0.36265
   6713.00        0.36122
   6714.00        0.35989
   6715.00        0.35855
   6716.00        0.35712
   6717.00        0.35558
   6718.00        0.35388
   6719.00        0.35205
   6720.00        0.35008
   6721.00        0.34798
   6722.00        0.34578
   6723.00        0.34349
   6724.00        0.34114
   6725.00        0.33876
   6726.00        0.33637
   6727.00        0.33401
   6728.00        0.33172
   6729.00        0.32957
   6730.00        0.32757
   6731.00        0.32581
   6732.00        0.32427
   6733.00        0.32297
   6734.00        0.32187
   6735.00        0.32091
   6736.00        0.31999
   6737.00        0.31902
   6738.00        0.31790
   6739.00        0.31656
   6740.00        0.31495
   6741.00        0.31310
   6742.00        0.31102
   6743.00        0.30880
   6744.00        0.30650
   6745.00        0.30418
   6746.00        0.30185
   6747.00        0.29948
   6748.00        0.29698
   6749.00        0.29424
   6750.00        0.29114
   6751.00        0.28758
   6752.00        0.28350
   6753.00        0.27890
   6754.00        0.27386
   6755.00        0.26848
   6756.00        0.26291
   6757.00        0.25731
   6758.00        0.25181
   6759.00        0.24650
   6760.00        0.24142
   6761.00        0.23659
   6762.00        0.23200
   6763.00        0.22764
   6764.00        0.22348
   6765.00        0.21949
   6766.00        0.21572
   6767.00        0.21215
   6768.00        0.20877
   6769.00        0.20558
   6770.00        0.20252
   6771.00        0.19952
   6772.00        0.19646
   6773.00        0.19322
   6774.00        0.18967
   6775.00        0.18566
   6776.00        0.18109
   6777.00        0.17590
   6778.00        0.17003
   6779.00        0.16354
   6780.00        0.15649
   6781.00        0.14904
   6782.00        0.14132
   6783.00        0.13348
   6784.00        0.12566
   6785.00        0.11799
   6786.00        0.11051
   6787.00        0.10330
   6788.00        0.09634
   6789.00        0.08962
   6790.00        0.08314
   6791.00        0.07688
   6792.00        0.07085
   6793.00        0.06497
   6794.00        0.05916
   6795.00        0.05330
   6796.00        0.04723
   6797.00        0.04078
   6798.00        0.03381
   6799.00        0.02624
   6800.00        0.01802
   6801.00        0.00921
   6802.00       -0.00020
   6803.00       -0.01007
   6804.00       -0.02036
   6805.00       -0.03098
   6806.00       -0.04181
   6807.00       -0.05269
   6808.00       -0.06347
   6809.00       -0.07385
   6810.00       -0.08362
   6811.00       -0.09256
   6812.00       -0.10055
   6813.00       -0.10747
   6814.00       -0.11342
   6815.00       -0.11856
   6816.00       -0.12310
   6817.00       -0.12725
   6818.00       -0.13117
   6819.00       -0.13500
   6820.00       -0.13878
   6821.00       -0.14250
   6822.00       -0.14613
   6823.00       -0.14963
   6824.00       -0.15299
   6825.00       -0.15619
   6826.00       -0.15928
   6827.00       -0.16229
   6828.00       -0.16532
   6829.00       -0.16845
   6830.00       -0.17177
   6831.00       -0.17532
   6832.00       -0.17917
   6833.00       -0.18334
   6834.00       -0.18784
   6835.00       -0.19265
   6836.00       -0.19770
   6837.00       -0.20293
   6838.00       -0.20821
   6839.00       -0.21343
   6840.00       -0.21847
   6841.00       -0.22324
   6842.00       -0.22764
   6843.00       -0.23163
   6844.00       -0.23515
   6845.00       -0.23814
   6846.00       -0.24058
   6847.00       -0.24240
   6848.00       -0.24361
   6849.00       -0.24419
   6850.00       -0.24416
   6851.00       -0.24357
   6852.00       -0.24245
   6853.00       -0.24084
   6854.00       -0.23877
   6855.00       -0.23621
   6856.00       -0.23314
   6857.00       -0.22951
   6858.00       -0.22537
   6859.00       -0.22079
   6860.00       -0.21595
   6861.00       -0.21115
   6862.00       -0.20666
   6863.00       -0.20284
   6864.00       -0.19995
   6865.00       -0.19817
   6866.00       -0.19752
   6867.00       -0.19794
   6868.00       -0.19919
   6869.00       -0.20103
   6870.00       -0.20319
   6871.00       -0.20549
   6872.00       -0.20788
   6873.00       -0.21042
   6874.00       -0.21329
   6875.00       -0.21672
   6876.00       -0.22085
   6877.00       -0.22573
   6878.00       -0.23124
   6879.00       -0.23710
   6880.00       -0.24294
   6881.00       -0.24830
   6882.00       -0.25279
   6883.00       -0.25604
   6884.00       -0.25785
   6885.00       -0.25812
   6886.00       -0.25692
   6887.00       -0.25434
   6888.00       -0.25059
   6889.00       -0.24573
   6890.00       -0.23993
   6891.00       -0.23331
   6892.00       -0.22592
   6893.00       -0.21788
   6894.00       -0.20933
   6895.00       -0.20043
   6896.00       -0.19148
   6897.00       -0.18277
   6898.00       -0.17469
   6899.00       -0.16756
   6900.00       -0.16167
   6901.00       -0.15731
   6902.00       -0.15463
   6903.00       -0.15368
   6904.00       -0.15445
   6905.00       -0.15683
   6906.00       -0.16069
   6907.00       -0.16582
   6908.00       -0.17201
   6909.00       -0.17904
   6910.00       -0.18668
   6911.00       -0.19476
   6912.00       -0.20301
   6913.00       -0.21116
   6914.00       -0.21897
   6915.00       -0.22615
   6916.00       -0.23247
   6917.00       -0.23765
   6918.00       -0.24158
   6919.00       -0.24411
   6920.00       -0.24534
   6921.00       -0.24537
   6922.00       -0.24445
   6923.00       -0.24285
   6924.00       -0.24090
   6925.00       -0.23892
   6926.00       -0.23720
   6927.00       -0.23595
   6928.00       -0.23525
   6929.00       -0.23514
   6930.00       -0.23547
   6931.00       -0.23603
   6932.00       -0.23654
   6933.00       -0.23669
   6934.00       -0.23622
   6935.00       -0.23491
   6936.00       -0.23270
   6937.00       -0.22961
   6938.00       -0.22582
   6939.00       -0.22158
   6940.00       -0.21720
   6941.00       -0.21305
   6942.00       -0.20937
   6943.00       -0.20636
   6944.00       -0.20411
   6945.00       -0.20261
   6946.00       -0.20170
   6947.00       -0.20113
   6948.00       -0.20058
   6949.00       -0.19969
   6950.00       -0.19814
   6951.00       -0.19566
   6952.00       -0.19212
   6953.00       -0.18748
   6954.00       -0.18189
   6955.00       -0.17558
   6956.00       -0.16887
   6957.00       -0.16206
   6958.00       -0.15539
   6959.00       -0.14898
   6960.00       -0.14279
   6961.00       -0.13666
   6962.00       -0.13041
   6963.00       -0.12374
   6964.00       -0.11649
   6965.00       -0.10854
   6966.00       -0.09986
   6967.00       -0.09054
   6968.00       -0.08076
   6969.00       -0.07071
   6970.00       -0.06063
   6971.00       -0.05065
   6972.00       -0.04086
   6973.00       -0.03135
   6974.00       -0.02205
   6975.00       -0.01294
   6976.00       -0.00389
   6977.00        0.00514
   6978.00        0.01423
   6979.00        0.02337
   6980.00        0.03250
   6981.00        0.04153
   6982.00        0.05026
   6983.00        0.05854
   6984.00        0.06623
   6985.00        0.07317
   6986.00        0.07932
   6987.00        0.08466
   6988.00        0.08927
   6989.00        0.09324
   6990.00        0.09674
   6991.00        0.09992
   6992.00        0.10293
   6993.00        0.10593
   6994.00        0.10901
   6995.00        0.11224
   6996.00        0.11564
   6997.00        0.11916
   6998.00        0.12267
   6999.00        0.12603
   7000.00        0.12901
   7001.00        0.13143
   7002.00        0.13310
   7003.00        0.13395
   7004.00        0.13395
   7005.00        0.13321
   7006.00        0.13188
   7007.00        0.13020
   7008.00        0.12839
   7009.00        0.12667
   7010.00        0.12518
   7011.00        0.12398
   7012.00        0.12306
   7013.00        0.12234
   7014.00        0.12168
   7015.00        0.12093
   7016.00        0.11995
   7017.00        0.11861
   7018.00        0.11683
   7019.00        0.11460
   7020.00        0.11193
   7021.00        0.10891
   7022.00        0.10568
   7023.00        0.10241
   7024.00        0.09925
   7025.00        0.09636
   7026.00        0.09381
   7027.00        0.09160
   7028.00        0.08968
   7029.00        0.08792
   7030.00        0.08620
   7031.00        0.08439
   7032.00        0.08244
   7033.00        0.08034
   7034.00        0.07816
   7035.00        0.07604
   7036.00        0.07410
   7037.00        0.07247
   7038.00        0.07126
   7039.00        0.07051
   7040.00        0.07020
   7041.00        0.07025
   7042.00        0.07056
   7043.00        0.07098
   7044.00        0.07136
   7045.00        0.07159
   7046.00        0.07158
   7047.00        0.07125
   7048.00        0.07061
   7049.00        0.06964
   7050.00        0.06842
   7051.00        0.06697
   7052.00        0.06537
   7053.00        0.06366
   7054.00        0.06187
   7055.00        0.06000
   7056.00        0.05802
   7057.00        0.05590
   7058.00        0.05359
   7059.00        0.05104
   7060.00        0.04828
   7061.00        0.04534
   7062.00        0.04233
   7063.00        0.03941
   7064.00        0.03673
   7065.00        0.03448
   7066.00        0.03278
   7067.00        0.03175
   7068.00        0.03142
   7069.00        0.03178
   7070.00        0.03275
   7071.00        0.03424
   7072.00        0.03608
   7073.00        0.03814
   7074.00        0.04029
   7075.00        0.04245
   7076.00        0.04455
   7077.00        0.04660
   7078.00        0.04863
   7079.00        0.05073
   7080.00        0.05298
   7081.00        0.05549
   7082.00        0.05831
   7083.00        0.06149
   7084.00        0.06500
   7085.00        0.06876
   7086.00        0.07265
   7087.00        0.07650
   7088.00        0.08015
   7089.00        0.08344
   7090.00        0.08628
   7091.00        0.08861
   7092.00        0.09049
   7093.00        0.09197
   7094.00        0.09314
   7095.00        0.09415
   7096.00        0.09509
   7097.00        0.09603
   7098.00        0.09703
   7099.00        0.09810
   7100.00        0.09923
   7101.00        0.10037
   7102.00        0.10150
   7103.00        0.10256
   7104.00        0.10354
   7105.00        0.10443
   7106.00        0.10523
   7107.00        0.10596
   7108.00        0.10667
   7109.00        0.10739
   7110.00        0.10812
   7111.00        0.10886
   7112.00        0.10959
   7113.00        0.11024
   7114.00        0.11075
   7115.00        0.11102
   7116.00        0.11097
   7117.00        0.11047
   7118.00        0.10945
   7119.00        0.10782
   7120.00        0.10552
   7121.00        0.10249
   7122.00        0.09873
   7123.00        0.09427
   7124.00        0.08917
   7125.00        0.08347
   7126.00        0.07731
   7127.00        0.07080
   7128.00        0.06410
   7129.00        0.05735
   7130.00        0.05069
   7131.00        0.04421
   7132.00        0.03802
   7133.00        0.03220
   7134.00        0.02680
   7135.00        0.02187
   7136.00        0.01740
   7137.00        0.01339
   7138.00        0.00981
   7139.00        0.00663
   7140.00        0.00377
   7141.00        0.00114
   7142.00       -0.00132
   7143.00       -0.00372
   7144.00       -0.00611
   7145.00       -0.00855
   7146.00       -0.01107
   7147.00       -0.01366
   7148.00       -0.01629
   7149.00       -0.01893
   7150.00       -0.02151
   7151.00       -0.02400
   7152.00       -0.02636
   7153.00       -0.02860
   7154.00       -0.03073
   7155.00       -0.03283
   7156.00       -0.03497
   7157.00       -0.03721
   7158.00       -0.03963
   7159.00       -0.04226
   7160.00       -0.04512
   7161.00       -0.04821
   7162.00       -0.05148
   7163.00       -0.05483
   7164.00       -0.05817
   7165.00       -0.06139
   7166.00       -0.06440
   7167.00       -0.06707
   7168.00       -0.06936
   7169.00       -0.07123
   7170.00       -0.07268
   7171.00       -0.07371
   7172.00       -0.07433
   7173.00       -0.07450
   7174.00       -0.07419
   7175.00       -0.07333
   7176.00       -0.07179
   7177.00       -0.06950
   7178.00       -0.06632
   7179.00       -0.06220
   7180.00       -0.05718
   7181.00       -0.05131
   7182.00       -0.04484
   7183.00       -0.03800
   7184.00       -0.03115
   7185.00       -0.02475
   7186.00       -0.01921
   7187.00       -0.01491
   7188.00       -0.01214
   7189.00       -0.01099
   7190.00       -0.01158
   7191.00       -0.01367
   7192.00       -0.01705
   7193.00       -0.02134
   7194.00       -0.02617
   7195.00       -0.03113
   7196.00       -0.03586
   7197.00       -0.04006
   7198.00       -0.04353
   7199.00       -0.04618
   7200.00       -0.04793
   7201.00       -0.04887
   7202.00       -0.04912
   7203.00       -0.04885
   7204.00       -0.04824
   7205.00       -0.04748
   7206.00       -0.04678
   7207.00       -0.04631
   7208.00       -0.04622
   7209.00       -0.04665
   7210.00       -0.04773
   7211.00       -0.04955
   7212.00       -0.05217
   7213.00       -0.05564
   7214.00       -0.05998
   7215.00       -0.06519
   7216.00       -0.07127
   7217.00       -0.07818
   7218.00       -0.08588
   7219.00       -0.09431
   7220.00       -0.10345
   7221.00       -0.11328
   7222.00       -0.12369
   7223.00       -0.13463
   7224.00       -0.14606
   7225.00       -0.15783
   7226.00       -0.16984
   7227.00       -0.18191
   7228.00       -0.19394
   7229.00       -0.20574
   7230.00       -0.21719
   7231.00       -0.22808
   7232.00       -0.23832
   7233.00       -0.24777
   7234.00       -0.25626
   7235.00       -0.26376
   7236.00       -0.27012
   7237.00       -0.27526
   7238.00       -0.27909
   7239.00       -0.28162
   7240.00       -0.28280
   7241.00       -0.28274
   7242.00       -0.28146
   7243.00       -0.27909
   7244.00       -0.27574
   7245.00       -0.27156
   7246.00       -0.26656
   7247.00       -0.26089
   7248.00       -0.25463
   7249.00       -0.24786
   7250.00       -0.24074
   7251.00       -0.23346
   7252.00       -0.22619
   7253.00       -0.21915
   7254.00       -0.21265
   7255.00       -0.20685
   7256.00       -0.20197
   7257.00       -0.19805
   7258.00       -0.19519
   7259.00       -0.19338
   7260.00       -0.19255
   7261.00       -0.19266
   7262.00       -0.19358
   7263.00       -0.19521
   7264.00       -0.19739
   7265.00       -0.19999
   7266.00       -0.20285
   7267.00       -0.20580
   7268.00       -0.20865
   7269.00       -0.21124
   7270.00       -0.21343
   7271.00       -0.21512
   7272.00       -0.21624
   7273.00       -0.21675
   7274.00       -0.21665
   7275.00       -0.21594
   7276.00       -0.21465
   7277.00       -0.21280
   7278.00       -0.21039
   7279.00       -0.20745
   7280.00       -0.20398
   7281.00       -0.20005
   7282.00       -0.19570
   7283.00       -0.19109
   7284.00       -0.18632
   7285.00       -0.18155
   7286.00       -0.17695
   7287.00       -0.17270
   7288.00       -0.16891
   7289.00       -0.16572
   7290.00       -0.16323
   7291.00       -0.16148
   7292.00       -0.16053
   7293.00       -0.16037
   7294.00       -0.16097
   7295.00       -0.16226
   7296.00       -0.16413
   7297.00       -0.16648
   7298.00       -0.16916
   7299.00       -0.17202
   7300.00       -0.17494
   7301.00       -0.17784
   7302.00       -0.18063
   7303.00       -0.18329
   7304.00       -0.18582
   7305.00       -0.18827
   7306.00       -0.19069
   7307.00       -0.19317
   7308.00       -0.19576
   7309.00       -0.19851
   7310.00       -0.20149
   7311.00       -0.20469
   7312.00       -0.20812
   7313.00       -0.21174
   7314.00       -0.21547
   7315.00       -0.21927
   7316.00       -0.22302
   7317.00       -0.22667
   7318.00       -0.23016
   7319.00       -0.23344
   7320.00       -0.23647
   7321.00       -0.23925
   7322.00       -0.24174
   7323.00       -0.24391
   7324.00       -0.24576
   7325.00       -0.24726
   7326.00       -0.24839
   7327.00       -0.24914
   7328.00       -0.24950
   7329.00       -0.24948
   7330.00       -0.24907
   7331.00       -0.24831
   7332.00       -0.24721
   7333.00       -0.24582
   7334.00       -0.24416
   7335.00       -0.24227
   7336.00       -0.24018
   7337.00       -0.23788
   7338.00       -0.23539
   7339.00       -0.23272
   7340.00       -0.22986
   7341.00       -0.22683
   7342.00       -0.22362
   7343.00       -0.22026
   7344.00       -0.21681
   7345.00       -0.21338
   7346.00       -0.21005
   7347.00       -0.20694
   7348.00       -0.20416
   7349.00       -0.20180
   7350.00       -0.19991
   7351.00       -0.19851
   7352.00       -0.19757
   7353.00       -0.19701
   7354.00       -0.19672
   7355.00       -0.19657
   7356.00       -0.19643
   7357.00       -0.19618
   7358.00       -0.19573
   7359.00       -0.19503
   7360.00       -0.19406
   7361.00       -0.19282
   7362.00       -0.19134
   7363.00       -0.18967
   7364.00       -0.18786
   7365.00       -0.18595
   7366.00       -0.18396
   7367.00       -0.18189
   7368.00       -0.17970
   7369.00       -0.17734
   7370.00       -0.17472
   7371.00       -0.17176
   7372.00       -0.16834
   7373.00       -0.16434
   7374.00       -0.15973
   7375.00       -0.15446
   7376.00       -0.14853
   7377.00       -0.14203
   7378.00       -0.13510
   7379.00       -0.12785
   7380.00       -0.12051
   7381.00       -0.11329
   7382.00       -0.10635
   7383.00       -0.09988
   7384.00       -0.09403
   7385.00       -0.08890
   7386.00       -0.08462
   7387.00       -0.08118
   7388.00       -0.07858
   7389.00       -0.07677
   7390.00       -0.07567
   7391.00       -0.07521
   7392.00       -0.07528
   7393.00       -0.07577
   7394.00       -0.07660
   7395.00       -0.07764
   7396.00       -0.07881
   7397.00       -0.08002
   7398.00       -0.08117
   7399.00       -0.08216
   7400.00       -0.08291
   7401.00       -0.08333
   7402.00       -0.08332
   7403.00       -0.08283
   7404.00       -0.08181
   7405.00       -0.08025
   7406.00       -0.07817
   7407.00       -0.07561
   7408.00       -0.07263
   7409.00       -0.06935
   7410.00       -0.06583
   7411.00       -0.06223
   7412.00       -0.05863
   7413.00       -0.05515
   7414.00       -0.05187
   7415.00       -0.04894
   7416.00       -0.04641
   7417.00       -0.04442
   7418.00       -0.04303
   7419.00       -0.04235
   7420.00       -0.04242
   7421.00       -0.04331
   7422.00       -0.04501
   7423.00       -0.04753
   7424.00       -0.05079
   7425.00       -0.05472
   7426.00       -0.05922
   7427.00       -0.06413
   7428.00       -0.06934
   7429.00       -0.07468
   7430.00       -0.07998
   7431.00       -0.08516
   7432.00       -0.09007
   7433.00       -0.09464
   7434.00       -0.09880
   7435.00       -0.10256
   7436.00       -0.10589
   7437.00       -0.10884
   7438.00       -0.11145
   7439.00       -0.11375
   7440.00       -0.11582
   7441.00       -0.11769
   7442.00       -0.11943
   7443.00       -0.12109
   7444.00       -0.12269
   7445.00       -0.12429
   7446.00       -0.12593
   7447.00       -0.12766
   7448.00       -0.12953
   7449.00       -0.13159
   7450.00       -0.13388
   7451.00       -0.13645
   7452.00       -0.13932
   7453.00       -0.14253
   7454.00       -0.14606
   7455.00       -0.14988
   7456.00       -0.15394
   7457.00       -0.15819
   7458.00       -0.16250
   7459.00       -0.16679
   7460.00       -0.17093
   7461.00       -0.17478
   7462.00       -0.17823
   7463.00       -0.18114
   7464.00       -0.18341
   7465.00       -0.18493
   7466.00       -0.18566
   7467.00       -0.18547
   7468.00       -0.18436
   7469.00       -0.18227
   7470.00       -0.17922
   7471.00       -0.17519
   7472.00       -0.17024
   7473.00       -0.16442
   7474.00       -0.15780
   7475.00       -0.15043
   7476.00       -0.14247
   7477.00       -0.13403
   7478.00       -0.12526
   7479.00       -0.11632
   7480.00       -0.10738
   7481.00       -0.09852
   7482.00       -0.08987
   7483.00       -0.08155
   7484.00       -0.07365
   7485.00       -0.06621
   7486.00       -0.05930
   7487.00       -0.05298
   7488.00       -0.04729
   7489.00       -0.04224
   7490.00       -0.03788
   7491.00       -0.03417
   7492.00       -0.03119
   7493.00       -0.02889
   7494.00       -0.02726
   7495.00       -0.02626
   7496.00       -0.02582
   7497.00       -0.02586
   7498.00       -0.02626
   7499.00       -0.02694
   7500.00       -0.02780
   7501.00       -0.02876
   7502.00       -0.02975
   7503.00       -0.03073
   7504.00       -0.03171
   7505.00       -0.03268
   7506.00       -0.03370
   7507.00       -0.03482
   7508.00       -0.03611
   7509.00       -0.03764
   7510.00       -0.03949
   7511.00       -0.04172
   7512.00       -0.04439
   7513.00       -0.04754
   7514.00       -0.05120
   7515.00       -0.05538
   7516.00       -0.06006
   7517.00       -0.06519
   7518.00       -0.07072
   7519.00       -0.07658
   7520.00       -0.08270
   7521.00       -0.08894
   7522.00       -0.09520
   7523.00       -0.10140
   7524.00       -0.10740
   7525.00       -0.11314
   7526.00       -0.11856
   7527.00       -0.12361
   7528.00       -0.12825
   7529.00       -0.13253
   7530.00       -0.13641
   7531.00       -0.13994
   7532.00       -0.14316
   7533.00       -0.14607
   7534.00       -0.14869
   7535.00       -0.15099
   7536.00       -0.15295
   7537.00       -0.15456
   7538.00       -0.15576
   7539.00       -0.15655
   7540.00       -0.15690
   7541.00       -0.15682
   7542.00       -0.15632
   7543.00       -0.15547
   7544.00       -0.15433
   7545.00       -0.15299
   7546.00       -0.15155
   7547.00       -0.15013
   7548.00       -0.14881
   7549.00       -0.14769
   7550.00       -0.14683
   7551.00       -0.14627
   7552.00       -0.14599
   7553.00       -0.14594
   7554.00       -0.14601
   7555.00       -0.14608
   7556.00       -0.14597
   7557.00       -0.14551
   7558.00       -0.14446
   7559.00       -0.14265
   7560.00       -0.13992
   7561.00       -0.13611
   7562.00       -0.13121
   7563.00       -0.12515
   7564.00       -0.11808
   7565.00       -0.11006
   7566.00       -0.10129
   7567.00       -0.09203
   7568.00       -0.08246
   7569.00       -0.07283
   7570.00       -0.06332
   7571.00       -0.05403
   7572.00       -0.04505
   7573.00       -0.03647
   7574.00       -0.02822
   7575.00       -0.02036
   7576.00       -0.01282
   7577.00       -0.00560
   7578.00        0.00131
   7579.00        0.00790
   7580.00        0.01408
   7581.00        0.01982
   7582.00        0.02502
   7583.00        0.02958
   7584.00        0.03342
   7585.00        0.03645
   7586.00        0.03863
   7587.00        0.03998
   7588.00        0.04057
   7589.00        0.04052
   7590.00        0.03999
   7591.00        0.03917
   7592.00        0.03825
   7593.00        0.03745
   7594.00        0.03696
   7595.00        0.03695
   7596.00        0.03758
   7597.00        0.03892
   7598.00        0.04106
   7599.00        0.04399
   7600.00        0.04766
   7601.00        0.05199
   7602.00        0.05682
   7603.00        0.06204
   7604.00        0.06742
   7605.00        0.07281
   7606.00        0.07802
   7607.00        0.08286
   7608.00        0.08719
   7609.00        0.09088
   7610.00        0.09387
   7611.00        0.09610
   7612.00        0.09756
   7613.00        0.09827
   7614.00        0.09827
   7615.00        0.09758
   7616.00        0.09626
   7617.00        0.09434
   7618.00        0.09187
   7619.00        0.08893
   7620.00        0.08556
   7621.00        0.08182
   7622.00        0.07782
   7623.00        0.07360
   7624.00        0.06928
   7625.00        0.06489
   7626.00        0.06051
   7627.00        0.05621
   7628.00        0.05200
   7629.00        0.04793
   7630.00        0.04401
   7631.00        0.04026
   7632.00        0.03669
   7633.00        0.03334
   7634.00        0.03026
   7635.00        0.02751
   7636.00        0.02517
   7637.00        0.02335
   7638.00        0.02214
   7639.00        0.02162
   7640.00        0.02184
   7641.00        0.02285
   7642.00        0.02460
   7643.00        0.02706
   7644.00        0.03007
   7645.00        0.03350
   7646.00        0.03721
   7647.00        0.04101
   7648.00        0.04477
   7649.00        0.04838
   7650.00        0.05177
   7651.00        0.05492
   7652.00        0.05782
   7653.00        0.06048
   7654.00        0.06290
   7655.00        0.06509
   7656.00        0.06704
   7657.00        0.06870
   7658.00        0.07006
   7659.00        0.07108
   7660.00        0.07172
   7661.00        0.07194
   7662.00        0.07173
   7663.00        0.07107
   7664.00        0.06998
   7665.00        0.06849
   7666.00        0.06662
   7667.00        0.06444
   7668.00        0.06200
   7669.00        0.05937
   7670.00        0.05661
   7671.00        0.05376
   7672.00        0.05084
   7673.00        0.04785
   7674.00        0.04478
   7675.00        0.04165
   7676.00        0.03841
   7677.00        0.03510
   7678.00        0.03172
   7679.00        0.02830
   7680.00        0.02489
   7681.00        0.02154
   7682.00        0.01827
   7683.00        0.01514
   7684.00        0.01214
   7685.00        0.00928
   7686.00        0.00654
   7687.00        0.00390
   7688.00        0.00132
   7689.00       -0.00121
   7690.00       -0.00370
   7691.00       -0.00619
   7692.00       -0.00868
   7693.00       -0.01121
   7694.00       -0.01379
   7695.00       -0.01644
   7696.00       -0.01920
   7697.00       -0.02212
   7698.00       -0.02520
   7699.00       -0.02847
   7700.00       -0.03193
   7701.00       -0.03556
   7702.00       -0.03933
   7703.00       -0.04317
   7704.00       -0.04699
   7705.00       -0.05072
   7706.00       -0.05428
   7707.00       -0.05759
   7708.00       -0.06058
   7709.00       -0.06322
   7710.00       -0.06547
   7711.00       -0.06734
   7712.00       -0.06886
   7713.00       -0.07008
   7714.00       -0.07107
   7715.00       -0.07194
   7716.00       -0.07280
   7717.00       -0.07376
   7718.00       -0.07496
   7719.00       -0.07650
   7720.00       -0.07849
   7721.00       -0.08100
   7722.00       -0.08406
   7723.00       -0.08767
   7724.00       -0.09177
   7725.00       -0.09627
   7726.00       -0.10106
   7727.00       -0.10600
   7728.00       -0.11097
   7729.00       -0.11585
   7730.00       -0.12053
   7731.00       -0.12492
   7732.00       -0.12900
   7733.00       -0.13272
   7734.00       -0.13608
   7735.00       -0.13907
   7736.00       -0.14170
   7737.00       -0.14399
   7738.00       -0.14592
   7739.00       -0.14749
   7740.00       -0.14869
   7741.00       -0.14950
   7742.00       -0.14993
   7743.00       -0.14997
   7744.00       -0.14966
   7745.00       -0.14905
   7746.00       -0.14822
   7747.00       -0.14727
   7748.00       -0.14632
   7749.00       -0.14548
   7750.00       -0.14488
   7751.00       -0.14464
   7752.00       -0.14484
   7753.00       -0.14556
   7754.00       -0.14686
   7755.00       -0.14873
   7756.00       -0.15112
   7757.00       -0.15396
   7758.00       -0.15712
   7759.00       -0.16047
   7760.00       -0.16387
   7761.00       -0.16721
   7762.00       -0.17038
   7763.00       -0.17335
   7764.00       -0.17610
   7765.00       -0.17868
   7766.00       -0.18118
   7767.00       -0.18368
   7768.00       -0.18628
   7769.00       -0.18906
   7770.00       -0.19204
   7771.00       -0.19527
   7772.00       -0.19869
   7773.00       -0.20225
   7774.00       -0.20587
   7775.00       -0.20949
   7776.00       -0.21303
   7777.00       -0.21648
   7778.00       -0.21986
   7779.00       -0.22318
   7780.00       -0.22651
   7781.00       -0.22988
   7782.00       -0.23331
   7783.00       -0.23678
   7784.00       -0.24017
   7785.00       -0.24335
   7786.00       -0.24611
   7787.00       -0.24825
   7788.00       -0.24965
   7789.00       -0.25019
   7790.00       -0.24989
   7791.00       -0.24885
   7792.00       -0.24720
   7793.00       -0.24516
   7794.00       -0.24293
   7795.00       -0.24063
   7796.00       -0.23835
   7797.00       -0.23612
   7798.00       -0.23388
   7799.00       -0.23156
   7800.00       -0.22909
   7801.00       -0.22641
   7802.00       -0.22351
   7803.00       -0.22045
   7804.00       -0.21733
   7805.00       -0.21432
   7806.00       -0.21157
   7807.00       -0.20925
   7808.00       -0.20750
   7809.00       -0.20636
   7810.00       -0.20587
   7811.00       -0.20597
   7812.00       -0.20656
   7813.00       -0.20747
   7814.00       -0.20853
   7815.00       -0.20954
   7816.00       -0.21033
   7817.00       -0.21076
   7818.00       -0.21073
   7819.00       -0.21025
   7820.00       -0.20938
   7821.00       -0.20826
   7822.00       -0.20706
   7823.00       -0.20595
   7824.00       -0.20508
   7825.00       -0.20458
   7826.00       -0.20451
   7827.00       -0.20488
   7828.00       -0.20565
   7829.00       -0.20675
   7830.00       -0.20807
   7831.00       -0.20949
   7832.00       -0.21088
   7833.00       -0.21210
   7834.00       -0.21300
   7835.00       -0.21347
   7836.00       -0.21346
   7837.00       -0.21292
   7838.00       -0.21191
   7839.00       -0.21052
   7840.00       -0.20890
   7841.00       -0.20722
   7842.00       -0.20564
   7843.00       -0.20433
   7844.00       -0.20336
   7845.00       -0.20278
   7846.00       -0.20257
   7847.00       -0.20264
   7848.00       -0.20286
   7849.00       -0.20310
   7850.00       -0.20321
   7851.00       -0.20304
   7852.00       -0.20254
   7853.00       -0.20162
   7854.00       -0.20032
   7855.00       -0.19868
   7856.00       -0.19681
   7857.00       -0.19484
   7858.00       -0.19294
   7859.00       -0.19123
   7860.00       -0.18985
   7861.00       -0.18889
   7862.00       -0.18837
   7863.00       -0.18826
   7864.00       -0.18850
   7865.00       -0.18897
   7866.00       -0.18956
   7867.00       -0.19016
   7868.00       -0.19068
   7869.00       -0.19108
   7870.00       -0.19136
   7871.00       -0.19156
   7872.00       -0.19172
   7873.00       -0.19193
   7874.00       -0.19224
   7875.00       -0.19270
   7876.00       -0.19332
   7877.00       -0.19409
   7878.00       -0.19495
   7879.00       -0.19584
   7880.00       -0.19667
   7881.00       -0.19732
   7882.00       -0.19770
   7883.00       -0.19772
   7884.00       -0.19728
   7885.00       -0.19635
   7886.00       -0.19488
   7887.00       -0.19289
   7888.00       -0.19041
   7889.00       -0.18750
   7890.00       -0.18422
   7891.00       -0.18069
   7892.00       -0.17698
   7893.00       -0.17323
   7894.00       -0.16954
   7895.00       -0.16601
   7896.00       -0.16275
   7897.00       -0.15986
   7898.00       -0.15743
   7899.00       -0.15556
   7900.00       -0.15431
   7901.00       -0.15376
   7902.00       -0.15394
   7903.00       -0.15485
   7904.00       -0.15649
   7905.00       -0.15876
   7906.00       -0.16157
   7907.00       -0.16478
   7908.00       -0.16823
   7909.00       -0.17173
   7910.00       -0.17510
   7911.00       -0.17817
   7912.00       -0.18083
   7913.00       -0.18293
   7914.00       -0.18441
   7915.00       -0.18519
   7916.00       -0.18528
   7917.00       -0.18464
   7918.00       -0.18328
   7919.00       -0.18120
   7920.00       -0.17844
   7921.00       -0.17500
   7922.00       -0.17092
   7923.00       -0.16624
   7924.00       -0.16102
   7925.00       -0.15535
   7926.00       -0.14934
   7927.00       -0.14308
   7928.00       -0.13674
   7929.00       -0.13039
   7930.00       -0.12421
   7931.00       -0.11828
   7932.00       -0.11274
   7933.00       -0.10763
   7934.00       -0.10302
   7935.00       -0.09894
   7936.00       -0.09536
   7937.00       -0.09227
   7938.00       -0.08964
   7939.00       -0.08739
   7940.00       -0.08545
   7941.00       -0.08374
   7942.00       -0.08216
   7943.00       -0.08062
   7944.00       -0.07902
   7945.00       -0.07728
   7946.00       -0.07533
   7947.00       -0.07312
   7948.00       -0.07062
   7949.00       -0.06783
   7950.00       -0.06475
   7951.00       -0.06142
   7952.00       -0.05789
   7953.00       -0.05422
   7954.00       -0.05050
   7955.00       -0.04683
   7956.00       -0.04329
   7957.00       -0.03998
   7958.00       -0.03696
   7959.00       -0.03426
   7960.00       -0.03190
   7961.00       -0.02984
   7962.00       -0.02804
   7963.00       -0.02641
   7964.00       -0.02487
   7965.00       -0.02335
   7966.00       -0.02178
   7967.00       -0.02014
   7968.00       -0.01843
   7969.00       -0.01667
   7970.00       -0.01496
   7971.00       -0.01339
   7972.00       -0.01207
   7973.00       -0.01111
   7974.00       -0.01057
   7975.00       -0.01052
   7976.00       -0.01090
   7977.00       -0.01164
   7978.00       -0.01258
   7979.00       -0.01352
   7980.00       -0.01423
   7981.00       -0.01449
   7982.00       -0.01412
   7983.00       -0.01298
   7984.00       -0.01106
   7985.00       -0.00842
   7986.00       -0.00526
   7987.00       -0.00182
   7988.00        0.00159
   7989.00        0.00465
   7990.00        0.00706
   7991.00        0.00853
   7992.00        0.00894
   7993.00        0.00817
   7994.00        0.00629
   7995.00        0.00340
   7996.00       -0.00027
   7997.00       -0.00449
   7998.00       -0.00897
   7999.00       -0.01347
   8000.00       -0.01778
   8001.00       -0.02176
   8002.00       -0.02535
   8003.00       -0.02852
   8004.00       -0.03134
   8005.00       -0.03387
   8006.00       -0.03620
   8007.00       -0.03843
   8008.00       -0.04058
   8009.00       -0.04268
   8010.00       -0.04468
   8011.00       -0.04651
   8012.00       -0.04806
   8013.00       -0.04921
   8014.00       -0.04986
   8015.00       -0.04988
   8016.00       -0.04922
   8017.00       -0.04783
   8018.00       -0.04571
   8019.00       -0.04293
   8020.00       -0.03953
   8021.00       -0.03558
   8022.00       -0.03117
   8023.00       -0.02636
   8024.00       -0.02118
   8025.00       -0.01570
   8026.00       -0.00995
   8027.00       -0.00397
   8028.00        0.00213
   8029.00        0.00825
   8030.00        0.01423
   8031.00        0.01985
   8032.00        0.02488
   8033.00        0.02908
   8034.00        0.03222
   8035.00        0.03410
   8036.00        0.03462
   8037.00        0.03371
   8038.00        0.03153
   8039.00        0.02813
   8040.00        0.02382
   8041.00        0.01884
   8042.00        0.01349
   8043.00        0.00808
   8044.00        0.00279
   8045.00       -0.00216
   8046.00       -0.00675
   8047.00       -0.01094
   8048.00       -0.01482
   8049.00       -0.01844
   8050.00       -0.02192
   8051.00       -0.02532
   8052.00       -0.02869
   8053.00       -0.03196
   8054.00       -0.03503
   8055.00       -0.03774
   8056.00       -0.03985
   8057.00       -0.04117
   8058.00       -0.04149
   8059.00       -0.04069
   8060.00       -0.03867
   8061.00       -0.03548
   8062.00       -0.03119
   8063.00       -0.02605
   8064.00       -0.02033
   8065.00       -0.01437
   8066.00       -0.00849
   8067.00       -0.00301
   8068.00        0.00175
   8069.00        0.00559
   8070.00        0.00835
   8071.00        0.00999
   8072.00        0.01048
   8073.00        0.00994
   8074.00        0.00847
   8075.00        0.00621
   8076.00        0.00333
   8077.00       -0.00000
   8078.00       -0.00362
   8079.00       -0.00734
   8080.00       -0.01098
   8081.00       -0.01436
   8082.00       -0.01728
   8083.00       -0.01953
   8084.00       -0.02098
   8085.00       -0.02149
   8086.00       -0.02102
   8087.00       -0.01955
   8088.00       -0.01718
   8089.00       -0.01400
   8090.00       -0.01023
   8091.00       -0.00603
   8092.00       -0.00156
   8093.00        0.00300
   8094.00        0.00759
   8095.00        0.01213
   8096.00        0.01666
   8097.00        0.02120
   8098.00        0.02584
   8099.00        0.03065
   8100.00        0.03567
   8101.00        0.04093
   8102.00        0.04640
   8103.00        0.05201
   8104.00        0.05767
   8105.00        0.06324
   8106.00        0.06857
   8107.00        0.07356
   8108.00        0.07813
   8109.00        0.08226
   8110.00        0.08594
   8111.00        0.08924
   8112.00        0.09225
   8113.00        0.09506
   8114.00        0.09774
   8115.00        0.10033
   8116.00        0.10285
   8117.00        0.10523
   8118.00        0.10741
   8119.00        0.10927
   8120.00        0.11075
   8121.00        0.11177
   8122.00        0.11231
   8123.00        0.11241
   8124.00        0.11212
   8125.00        0.11152
   8126.00        0.11066
   8127.00        0.10961
   8128.00        0.10835
   8129.00        0.10686
   8130.00        0.10505
   8131.00        0.10286
   8132.00        0.10017
   8133.00        0.09694
   8134.00        0.09311
   8135.00        0.08869
   8136.00        0.08374
   8137.00        0.07833
   8138.00        0.07258
   8139.00        0.06666
   8140.00        0.06071
   8141.00        0.05486
   8142.00        0.04930
   8143.00        0.04411
   8144.00        0.03935
   8145.00        0.03503
   8146.00        0.03117
   8147.00        0.02775
   8148.00        0.02470
   8149.00        0.02206
   8150.00        0.01984
   8151.00        0.01809
   8152.00        0.01690
   8153.00        0.01633
   8154.00        0.01650
   8155.00        0.01743
   8156.00        0.01912
   8157.00        0.02148
   8158.00        0.02440
   8159.00        0.02767
   8160.00        0.03106
   8161.00        0.03434
   8162.00        0.03727
   8163.00        0.03965
   8164.00        0.04135
   8165.00        0.04227
   8166.00        0.04244
   8167.00        0.04192
   8168.00        0.04083
   8169.00        0.03934
   8170.00        0.03763
   8171.00        0.03591
   8172.00        0.03433
   8173.00        0.03304
   8174.00        0.03213
   8175.00        0.03165
   8176.00        0.03156
   8177.00        0.03182
   8178.00        0.03230
   8179.00        0.03287
   8180.00        0.03339
   8181.00        0.03370
   8182.00        0.03373
   8183.00        0.03338
   8184.00        0.03270
   8185.00        0.03173
   8186.00        0.03065
   8187.00        0.02967
   8188.00        0.02900
   8189.00        0.02892
   8190.00        0.02960
   8191.00        0.03123
   8192.00        0.03382
   8193.00        0.03732
   8194.00        0.04152
   8195.00        0.04612
   8196.00        0.05072
   8197.00        0.05478
   8198.00        0.05792
   8199.00        0.05972
   8200.00        0.05990
   8201.00        0.05835
   8202.00        0.05503
   8203.00        0.05022
   8204.00        0.04420
   8205.00        0.03745
   8206.00        0.03046
   8207.00        0.02375
   8208.00        0.01766
   8209.00        0.01249
   8210.00        0.00844
   8211.00        0.00546
   8212.00        0.00335
   8213.00        0.00189
   8214.00        0.00070
   8215.00       -0.00059
   8216.00       -0.00237
   8217.00       -0.00492
   8218.00       -0.00841
   8219.00       -0.01302
   8220.00       -0.01864
   8221.00       -0.02523
   8222.00       -0.03249
   8223.00       -0.04025
   8224.00       -0.04815
   8225.00       -0.05588
   8226.00       -0.06320
   8227.00       -0.06989
   8228.00       -0.07576
   8229.00       -0.08073
   8230.00       -0.08476
   8231.00       -0.08788
   8232.00       -0.09025
   8233.00       -0.09199
   8234.00       -0.09329
   8235.00       -0.09440
   8236.00       -0.09553
   8237.00       -0.09690
   8238.00       -0.09870
   8239.00       -0.10107
   8240.00       -0.10412
   8241.00       -0.10792
   8242.00       -0.11246
   8243.00       -0.11771
   8244.00       -0.12363
   8245.00       -0.13004
   8246.00       -0.13687
   8247.00       -0.14392
   8248.00       -0.15100
   8249.00       -0.15795
   8250.00       -0.16456
   8251.00       -0.17059
   8252.00       -0.17585
   8253.00       -0.18016
   8254.00       -0.18333
   8255.00       -0.18531
   8256.00       -0.18599
   8257.00       -0.18545
   8258.00       -0.18374
   8259.00       -0.18110
   8260.00       -0.17771
   8261.00       -0.17389
   8262.00       -0.16992
   8263.00       -0.16614
   8264.00       -0.16276
   8265.00       -0.15999
   8266.00       -0.15794
   8267.00       -0.15660
   8268.00       -0.15595
   8269.00       -0.15583
   8270.00       -0.15608
   8271.00       -0.15652
   8272.00       -0.15699
   8273.00       -0.15735
   8274.00       -0.15750
   8275.00       -0.15738
   8276.00       -0.15696
   8277.00       -0.15626
   8278.00       -0.15529
   8279.00       -0.15412
   8280.00       -0.15281
   8281.00       -0.15149
   8282.00       -0.15027
   8283.00       -0.14934
   8284.00       -0.14883
   8285.00       -0.14893
   8286.00       -0.14974
   8287.00       -0.15130
   8288.00       -0.15363
   8289.00       -0.15663
   8290.00       -0.16012
   8291.00       -0.16395
   8292.00       -0.16784
   8293.00       -0.17166
   8294.00       -0.17521
   8295.00       -0.17835
   8296.00       -0.18105
   8297.00       -0.18330
   8298.00       -0.18515
   8299.00       -0.18669
   8300.00       -0.18801
   8301.00       -0.18926
   8302.00       -0.19052
   8303.00       -0.19189
   8304.00       -0.19338
   8305.00       -0.19505
   8306.00       -0.19686
   8307.00       -0.19878
   8308.00       -0.20074
   8309.00       -0.20273
   8310.00       -0.20467
   8311.00       -0.20649
   8312.00       -0.20817
   8313.00       -0.20967
   8314.00       -0.21102
   8315.00       -0.21228
   8316.00       -0.21352
   8317.00       -0.21485
   8318.00       -0.21641
   8319.00       -0.21828
   8320.00       -0.22058
   8321.00       -0.22337
   8322.00       -0.22667
   8323.00       -0.23040
   8324.00       -0.23452
   8325.00       -0.23887
   8326.00       -0.24324
   8327.00       -0.24752
   8328.00       -0.25150
   8329.00       -0.25510
   8330.00       -0.25823
   8331.00       -0.26083
   8332.00       -0.26293
   8333.00       -0.26454
   8334.00       -0.26570
   8335.00       -0.26646
   8336.00       -0.26683
   8337.00       -0.26680
   8338.00       -0.26638
   8339.00       -0.26555
   8340.00       -0.26430
   8341.00       -0.26258
   8342.00       -0.26041
   8343.00       -0.25776
   8344.00       -0.25464
   8345.00       -0.25109
   8346.00       -0.24712
   8347.00       -0.24289
   8348.00       -0.23850
   8349.00       -0.23412
   8350.00       -0.22984
   8351.00       -0.22582
   8352.00       -0.22210
   8353.00       -0.21870
   8354.00       -0.21556
   8355.00       -0.21259
   8356.00       -0.20969
   8357.00       -0.20674
   8358.00       -0.20367
   8359.00       -0.20040
   8360.00       -0.19696
   8361.00       -0.19342
   8362.00       -0.18990
   8363.00       -0.18653
   8364.00       -0.18346
   8365.00       -0.18082
   8366.00       -0.17867
   8367.00       -0.17703
   8368.00       -0.17589
   8369.00       -0.17514
   8370.00       -0.17465
   8371.00       -0.17423
   8372.00       -0.17372
   8373.00       -0.17295
   8374.00       -0.17174
   8375.00       -0.17001
   8376.00       -0.16766
   8377.00       -0.16470
   8378.00       -0.16110
   8379.00       -0.15689
   8380.00       -0.15217
   8381.00       -0.14699
   8382.00       -0.14144
   8383.00       -0.13564
   8384.00       -0.12966
   8385.00       -0.12362
   8386.00       -0.11753
   8387.00       -0.11144
   8388.00       -0.10533
   8389.00       -0.09911
   8390.00       -0.09273
   8391.00       -0.08611
   8392.00       -0.07928
   8393.00       -0.07222
   8394.00       -0.06502
   8395.00       -0.05779
   8396.00       -0.05067
   8397.00       -0.04377
   8398.00       -0.03719
   8399.00       -0.03096
   8400.00       -0.02502
   8401.00       -0.01925
   8402.00       -0.01350
   8403.00       -0.00768
   8404.00       -0.00166
   8405.00        0.00464
   8406.00        0.01115
   8407.00        0.01785
   8408.00        0.02459
   8409.00        0.03117
   8410.00        0.03738
   8411.00        0.04303
   8412.00        0.04795
   8413.00        0.05203
   8414.00        0.05529
   8415.00        0.05774
   8416.00        0.05946
   8417.00        0.06054
   8418.00        0.06104
   8419.00        0.06099
   8420.00        0.06037
   8421.00        0.05915
   8422.00        0.05727
   8423.00        0.05473
   8424.00        0.05162
   8425.00        0.04806
   8426.00        0.04433
   8427.00        0.04072
   8428.00        0.03760
   8429.00        0.03535
   8430.00        0.03431
   8431.00        0.03467
   8432.00        0.03655
   8433.00        0.03988
   8434.00        0.04450
   8435.00        0.05005
   8436.00        0.05625
   8437.00        0.06268
   8438.00        0.06899
   8439.00        0.07491
   8440.00        0.08033
   8441.00        0.08514
   8442.00        0.08946
   8443.00        0.09349
   8444.00        0.09746
   8445.00        0.10172
   8446.00        0.10649
   8447.00        0.11198
   8448.00        0.11835
   8449.00        0.12561
   8450.00        0.13360
   8451.00        0.14223
   8452.00        0.15118
   8453.00        0.16020
   8454.00        0.16891
   8455.00        0.17714
   8456.00        0.18472
   8457.00        0.19156
   8458.00        0.19758
   8459.00        0.20287
   8460.00        0.20754
   8461.00        0.21174
   8462.00        0.21561
   8463.00        0.21928
   8464.00        0.22286
   8465.00        0.22642
   8466.00        0.22996
   8467.00        0.23349
   8468.00        0.23696
   8469.00        0.24033
   8470.00        0.24360
   8471.00        0.24675
   8472.00        0.24982
   8473.00        0.25286
   8474.00        0.25592
   8475.00        0.25905
   8476.00        0.26227
   8477.00        0.26555
   8478.00        0.26882
   8479.00        0.27195
   8480.00        0.27478
   8481.00        0.27717
   8482.00        0.27894
   8483.00        0.28000
   8484.00        0.28027
   8485.00        0.27982
   8486.00        0.27870
   8487.00        0.27710
   8488.00        0.27523
   8489.00        0.27331
   8490.00        0.27155
   8491.00        0.27010
   8492.00        0.26906
   8493.00        0.26842
   8494.00        0.26807
   8495.00        0.26784
   8496.00        0.26751
   8497.00        0.26684
   8498.00        0.26561
   8499.00        0.26366
   8500.00        0.26090
   8501.00        0.25728
   8502.00        0.25294
   8503.00        0.24797
   8504.00        0.24261
   8505.00        0.23703
   8506.00        0.23151
   8507.00        0.22615
   8508.00        0.22114
   8509.00        0.21652
   8510.00        0.21233
   8511.00        0.20859
   8512.00        0.20524
   8513.00        0.20227
   8514.00        0.19967
   8515.00        0.19741
   8516.00        0.19552
   8517.00        0.19403
   8518.00        0.19298
   8519.00        0.19239
   8520.00        0.19222
   8521.00        0.19240
   8522.00        0.19279
   8523.00        0.19320
   8524.00        0.19347
   8525.00        0.19343
   8526.00        0.19295
   8527.00        0.19199
   8528.00        0.19058
   8529.00        0.18886
   8530.00        0.18707
   8531.00        0.18546
   8532.00        0.18437
   8533.00        0.18408
   8534.00        0.18481
   8535.00        0.18659
   8536.00        0.18933
   8537.00        0.19268
   8538.00        0.19621
   8539.00        0.19931
   8540.00        0.20147
   8541.00        0.20222
   8542.00        0.20134
   8543.00        0.19875
   8544.00        0.19468
   8545.00        0.18957
   8546.00        0.18404
   8547.00        0.17872
   8548.00        0.17417
   8549.00        0.17085
   8550.00        0.16895
   8551.00        0.16838
   8552.00        0.16879
   8553.00        0.16966
   8554.00        0.17033
   8555.00        0.17018
   8556.00        0.16872
   8557.00        0.16562
   8558.00        0.16083
   8559.00        0.15459
   8560.00        0.14734
   8561.00        0.13953
   8562.00        0.13183
   8563.00        0.12460
   8564.00        0.11824
   8565.00        0.11278
   8566.00        0.10808
   8567.00        0.10385
   8568.00        0.09960
   8569.00        0.09487
   8570.00        0.08923
   8571.00        0.08236
   8572.00        0.07406
   8573.00        0.06447
   8574.00        0.05382
   8575.00        0.04235
   8576.00        0.03063
   8577.00        0.01898
   8578.00        0.00780
   8579.00       -0.00260
   8580.00       -0.01213
   8581.00       -0.02060
   8582.00       -0.02814
   8583.00       -0.03480
   8584.00       -0.04082
   8585.00       -0.04624
   8586.00       -0.05131
   8587.00       -0.05609
   8588.00       -0.06068
   8589.00       -0.06504
   8590.00       -0.06923
   8591.00       -0.07316
   8592.00       -0.07684
   8593.00       -0.08030
   8594.00       -0.08351
   8595.00       -0.08661
   8596.00       -0.08965
   8597.00       -0.09275
   8598.00       -0.09601
   8599.00       -0.09949
   8600.00       -0.10323
   8601.00       -0.10718
   8602.00       -0.11129
   8603.00       -0.11544
   8604.00       -0.11952
   8605.00       -0.12340
   8606.00       -0.12700
   8607.00       -0.13024
   8608.00       -0.13304
   8609.00       -0.13540
   8610.00       -0.13732
   8611.00       -0.13880
   8612.00       -0.13985
   8613.00       -0.14045
   8614.00       -0.14064
   8615.00       -0.14042
   8616.00       -0.13983
   8617.00       -0.13891
   8618.00       -0.13773
   8619.00       -0.13639
   8620.00       -0.13499
   8621.00       -0.13363
   8622.00       -0.13238
   8623.00       -0.13128
   8624.00       -0.13031
   8625.00       -0.12937
   8626.00       -0.12832
   8627.00       -0.12696
   8628.00       -0.12503
   8629.00       -0.12233
   8630.00       -0.11869
   8631.00       -0.11399
   8632.00       -0.10828
   8633.00       -0.10165
   8634.00       -0.09434
   8635.00       -0.08670
   8636.00       -0.07911
   8637.00       -0.07203
   8638.00       -0.06582
   8639.00       -0.06090
   8640.00       -0.05750
   8641.00       -0.05573
   8642.00       -0.05560
   8643.00       -0.05693
   8644.00       -0.05951
   8645.00       -0.06305
   8646.00       -0.06717
   8647.00       -0.07162
   8648.00       -0.07619
   8649.00       -0.08068
   8650.00       -0.08504
   8651.00       -0.08929
   8652.00       -0.09353
   8653.00       -0.09786
   8654.00       -0.10246
   8655.00       -0.10750
   8656.00       -0.11315
   8657.00       -0.11961
   8658.00       -0.12695
   8659.00       -0.13524
   8660.00       -0.14434
   8661.00       -0.15423
   8662.00       -0.16454
   8663.00       -0.17498
   8664.00       -0.18531
   8665.00       -0.19515
   8666.00       -0.20420
   8667.00       -0.21241
   8668.00       -0.21974
   8669.00       -0.22637
   8670.00       -0.23248
   8671.00       -0.23844
   8672.00       -0.24451
   8673.00       -0.25105
   8674.00       -0.25815
   8675.00       -0.26593
   8676.00       -0.27416
   8677.00       -0.28272
   8678.00       -0.29126
   8679.00       -0.29941
   8680.00       -0.30674
   8681.00       -0.31296
   8682.00       -0.31776
   8683.00       -0.32098
   8684.00       -0.32261
   8685.00       -0.32262
   8686.00       -0.32123
   8687.00       -0.31862
   8688.00       -0.31509
   8689.00       -0.31100
   8690.00       -0.30665
   8691.00       -0.30232
   8692.00       -0.29827
   8693.00       -0.29463
   8694.00       -0.29150
   8695.00       -0.28888
   8696.00       -0.28672
   8697.00       -0.28500
   8698.00       -0.28363
   8699.00       -0.28252
   8700.00       -0.28158
   8701.00       -0.28071
   8702.00       -0.27982
   8703.00       -0.27881
   8704.00       -0.27762
   8705.00       -0.27620
   8706.00       -0.27455
   8707.00       -0.27272
   8708.00       -0.27077
   8709.00       -0.26878
   8710.00       -0.26684
   8711.00       -0.26500
   8712.00       -0.26328
   8713.00       -0.26171
   8714.00       -0.26021
   8715.00       -0.25874
   8716.00       -0.25726
   8717.00       -0.25571
   8718.00       -0.25405
   8719.00       -0.25226
   8720.00       -0.25036
   8721.00       -0.24837
   8722.00       -0.24630
   8723.00       -0.24420
   8724.00       -0.24203
   8725.00       -0.23980
   8726.00       -0.23747
   8727.00       -0.23495
   8728.00       -0.23222
   8729.00       -0.22918
   8730.00       -0.22579
   8731.00       -0.22203
   8732.00       -0.21790
   8733.00       -0.21348
   8734.00       -0.20879
   8735.00       -0.20397
   8736.00       -0.19906
   8737.00       -0.19413
   8738.00       -0.18926
   8739.00       -0.18441
   8740.00       -0.17962
   8741.00       -0.17482
   8742.00       -0.17001
   8743.00       -0.16522
   8744.00       -0.16057
   8745.00       -0.15616
   8746.00       -0.15219
   8747.00       -0.14886
   8748.00       -0.14629
   8749.00       -0.14464
   8750.00       -0.14388
   8751.00       -0.14398
   8752.00       -0.14479
   8753.00       -0.14613
   8754.00       -0.14783
   8755.00       -0.14975
   8756.00       -0.15174
   8757.00       -0.15374
   8758.00       -0.15566
   8759.00       -0.15744
   8760.00       -0.15903
   8761.00       -0.16035
   8762.00       -0.16131
   8763.00       -0.16185
   8764.00       -0.16191
   8765.00       -0.16139
   8766.00       -0.16024
   8767.00       -0.15837
   8768.00       -0.15569
   8769.00       -0.15208
   8770.00       -0.14742
   8771.00       -0.14168
   8772.00       -0.13474
   8773.00       -0.12652
   8774.00       -0.11706
   8775.00       -0.10645
   8776.00       -0.09476
   8777.00       -0.08197
   8778.00       -0.06848
   8779.00       -0.05454
   8780.00       -0.04025
   8781.00       -0.02611
   8782.00       -0.01240
   8783.00        0.00054
   8784.00        0.01253
   8785.00        0.02344
   8786.00        0.03319
   8787.00        0.04172
   8788.00        0.04925
   8789.00        0.05572
   8790.00        0.06131
   8791.00        0.06614
   8792.00        0.07028
   8793.00        0.07382
   8794.00        0.07681
   8795.00        0.07935
   8796.00        0.08146
   8797.00        0.08325
   8798.00        0.08488
   8799.00        0.08648
   8800.00        0.08826
   8801.00        0.09041
   8802.00        0.09307
   8803.00        0.09635
   8804.00        0.10031
   8805.00        0.10489
   8806.00        0.10993
   8807.00        0.11517
   8808.00        0.12043
   8809.00        0.12542
   8810.00        0.12985
   8811.00        0.13365
   8812.00        0.13673
   8813.00        0.13911
   8814.00        0.14087
   8815.00        0.14215
   8816.00        0.14304
   8817.00        0.14365
   8818.00        0.14406
   8819.00        0.14429
   8820.00        0.14433
   8821.00        0.14413
   8822.00        0.14363
   8823.00        0.14277
   8824.00        0.14149
   8825.00        0.13980
   8826.00        0.13772
   8827.00        0.13536
   8828.00        0.13282
   8829.00        0.13030
   8830.00        0.12796
   8831.00        0.12600
   8832.00        0.12452
   8833.00        0.12358
   8834.00        0.12322
   8835.00        0.12338
   8836.00        0.12398
   8837.00        0.12491
   8838.00        0.12605
   8839.00        0.12733
   8840.00        0.12870
   8841.00        0.13010
   8842.00        0.13155
   8843.00        0.13300
   8844.00        0.13445
   8845.00        0.13583
   8846.00        0.13707
   8847.00        0.13808
   8848.00        0.13873
   8849.00        0.13893
   8850.00        0.13854
   8851.00        0.13754
   8852.00        0.13587
   8853.00        0.13358
   8854.00        0.13075
   8855.00        0.12759
   8856.00        0.12428
   8857.00        0.12105
   8858.00        0.11817
   8859.00        0.11586
   8860.00        0.11431
   8861.00        0.11369
   8862.00        0.11404
   8863.00        0.11540
   8864.00        0.11768
   8865.00        0.12080
   8866.00        0.12459
   8867.00        0.12891
   8868.00        0.13367
   8869.00        0.13875
   8870.00        0.14407
   8871.00        0.14962
   8872.00        0.15539
   8873.00        0.16142
   8874.00        0.16762
   8875.00        0.17398
   8876.00        0.18038
   8877.00        0.18672
   8878.00        0.19284
   8879.00        0.19852
   8880.00        0.20353
   8881.00        0.20771
   8882.00        0.21090
   8883.00        0.21297
   8884.00        0.21389
   8885.00        0.21363
   8886.00        0.21225
   8887.00        0.20979
   8888.00        0.20636
   8889.00        0.20202
   8890.00        0.19689
   8891.00        0.19107
   8892.00        0.18472
   8893.00        0.17796
   8894.00        0.17103
   8895.00        0.16409
   8896.00        0.15739
   8897.00        0.15115
   8898.00        0.14552
   8899.00        0.14069
   8900.00        0.13673
   8901.00        0.13360
   8902.00        0.13128
   8903.00        0.12961
   8904.00        0.12845
   8905.00        0.12761
   8906.00        0.12688
   8907.00        0.12610
   8908.00        0.12516
   8909.00        0.12399
   8910.00        0.12261
   8911.00        0.12105
   8912.00        0.11942
   8913.00        0.11780
   8914.00        0.11629
   8915.00        0.11494
   8916.00        0.11376
   8917.00        0.11272
   8918.00        0.11173
   8919.00        0.11067
   8920.00        0.10938
   8921.00        0.10775
   8922.00        0.10565
   8923.00        0.10302
   8924.00        0.09984
   8925.00        0.09615
   8926.00        0.09201
   8927.00        0.08752
   8928.00        0.08284
   8929.00        0.07814
   8930.00        0.07352
   8931.00        0.06922
   8932.00        0.06532
   8933.00        0.06198
   8934.00        0.05926
   8935.00        0.05721
   8936.00        0.05587
   8937.00        0.05522
   8938.00        0.05524
   8939.00        0.05593
   8940.00        0.05730
   8941.00        0.05933
   8942.00        0.06202
   8943.00        0.06539
   8944.00        0.06942
   8945.00        0.07404
   8946.00        0.07918
   8947.00        0.08477
   8948.00        0.09063
   8949.00        0.09663
   8950.00        0.10263
   8951.00        0.10845
   8952.00        0.11393
   8953.00        0.11899
   8954.00        0.12349
   8955.00        0.12737
   8956.00        0.13059
   8957.00        0.13316
   8958.00        0.13507
   8959.00        0.13641
   8960.00        0.13725
   8961.00        0.13770
   8962.00        0.13787
   8963.00        0.13787
   8964.00        0.13778
   8965.00        0.13767
   8966.00        0.13758
   8967.00        0.13750
   8968.00        0.13740
   8969.00        0.13720
   8970.00        0.13680
   8971.00        0.13613
   8972.00        0.13509
   8973.00        0.13362
   8974.00        0.13169
   8975.00        0.12934
   8976.00        0.12661
   8977.00        0.12358
   8978.00        0.12040
   8979.00        0.11709
   8980.00        0.11369
   8981.00        0.11022
   8982.00        0.10664
   8983.00        0.10283
   8984.00        0.09867
   8985.00        0.09407
   8986.00        0.08888
   8987.00        0.08312
   8988.00        0.07676
   8989.00        0.06991
   8990.00        0.06271
   8991.00        0.05535
   8992.00        0.04819
   8993.00        0.04136
   8994.00        0.03516
   8995.00        0.02978
   8996.00        0.02538
   8997.00        0.02204
   8998.00        0.01978
   8999.00        0.01856
   9000.00        0.01830
