# Supplementary material for: The near-field tsunami generated by the 15 January 2022 eruption of the Hunga Tonga-Hunga Ha’apai volcano and its impact on Tongatapu, Tonga
Source: Sci Rep. 2022 Sep 7;12:15187. doi: 10.1038/s41598-022-19486-w (PMC9452557; doi:10.1038/s41598-022-19486-w)
Supplement: Supplementary file 5 — Supplementary Information 5. [file 41598_2022_19486_MOESM5_ESM.zip › Output-Point_300R3.txt]

      0.00        0.00000
      1.00        0.00000
      2.00        0.00000
      3.00        0.00000
      4.00        0.00000
      5.00        0.00000
      6.00        0.00000
      7.00        0.00000
      8.00        0.00000
      9.00        0.00000
     10.00        0.00000
     11.00        0.00000
     12.00        0.00000
     13.00        0.00000
     14.00        0.00000
     15.00        0.00000
     16.00        0.00000
     17.00        0.00000
     18.00        0.00000
     19.00        0.00000
     20.00        0.00000
     21.00        0.00000
     22.00        0.00000
     23.00        0.00000
     24.00        0.00000
     25.00        0.00000
     26.00        0.00000
     27.00        0.00000
     28.00        0.00000
     29.00        0.00000
     30.00        0.00000
     31.00        0.00000
     32.00        0.00000
     33.00        0.00000
     34.00        0.00000
     35.00        0.00000
     36.00        0.00000
     37.00        0.00000
     38.00        0.00000
     39.00        0.00000
     40.00        0.00000
     41.00        0.00000
     42.00        0.00000
     43.00        0.00000
     44.00        0.00000
     45.00        0.00000
     46.00        0.00000
     47.00        0.00000
     48.00        0.00000
     49.00        0.00000
     50.00        0.00000
     51.00        0.00000
     52.00        0.00000
     53.00        0.00000
     54.00        0.00000
     55.00        0.00000
     56.00        0.00000
     57.00        0.00000
     58.00        0.00000
     59.00        0.00000
     60.00        0.00000
     61.00        0.00000
     62.00        0.00000
     63.00        0.00000
     64.00        0.00000
     65.00        0.00000
     66.00        0.00000
     67.00        0.00000
     68.00        0.00000
     69.00        0.00000
     70.00        0.00000
     71.00        0.00000
     72.00        0.00000
     73.00        0.00000
     74.00        0.00000
     75.00        0.00000
     76.00        0.00000
     77.00        0.00000
     78.00        0.00000
     79.00        0.00000
     80.00        0.00000
     81.00        0.00000
     82.00        0.00000
     83.00        0.00000
     84.00        0.00000
     85.00        0.00000
     86.00        0.00000
     87.00        0.00000
     88.00        0.00000
     89.00        0.00000
     90.00        0.00000
     91.00        0.00000
     92.00        0.00000
     93.00        0.00000
     94.00        0.00000
     95.00        0.00000
     96.00        0.00000
     97.00        0.00000
     98.00        0.00000
     99.00        0.00000
    100.00        0.00000
    101.00        0.00000
    102.00        0.00000
    103.00        0.00000
    104.00        0.00000
    105.00        0.00000
    106.00        0.00000
    107.00        0.00000
    108.00        0.00000
    109.00        0.00000
    110.00        0.00000
    111.00        0.00000
    112.00        0.00000
    113.00        0.00000
    114.00        0.00000
    115.00        0.00000
    116.00        0.00000
    117.00        0.00000
    118.00        0.00000
    119.00        0.00000
    120.00        0.00000
    121.00        0.00000
    122.00        0.00000
    123.00        0.00000
    124.00        0.00000
    125.00        0.00000
    126.00        0.00000
    127.00        0.00000
    128.00        0.00000
    129.00        0.00000
    130.00        0.00000
    131.00        0.00000
    132.00        0.00000
    133.00        0.00000
    134.00        0.00000
    135.00        0.00000
    136.00        0.00000
    137.00        0.00000
    138.00        0.00000
    139.00        0.00000
    140.00        0.00000
    141.00        0.00000
    142.00        0.00000
    143.00        0.00000
    144.00        0.00000
    145.00        0.00000
    146.00        0.00000
    147.00        0.00000
    148.00        0.00000
    149.00        0.00000
    150.00        0.00000
    151.00        0.00000
    152.00        0.00000
    153.00        0.00000
    154.00        0.00000
    155.00        0.00000
    156.00        0.00000
    157.00        0.00000
    158.00        0.00000
    159.00        0.00000
    160.00        0.00000
    161.00        0.00000
    162.00        0.00000
    163.00        0.00000
    164.00        0.00000
    165.00        0.00000
    166.00        0.00000
    167.00        0.00000
    168.00        0.00000
    169.00        0.00000
    170.00        0.00000
    171.00        0.00000
    172.00        0.00000
    173.00        0.00000
    174.00        0.00000
    175.00        0.00000
    176.00        0.00000
    177.00        0.00000
    178.00        0.00000
    179.00        0.00000
    180.00        0.00000
    181.00        0.00000
    182.00        0.00000
    183.00        0.00000
    184.00        0.00000
    185.00        0.00000
    186.00        0.00000
    187.00        0.00000
    188.00        0.00000
    189.00        0.00000
    190.00        0.00000
    191.00        0.00000
    192.00        0.00000
    193.00        0.00000
    194.00        0.00000
    195.00        0.00000
    196.00        0.00000
    197.00        0.00000
    198.00        0.00000
    199.00        0.00000
    200.00        0.00000
    201.00        0.00000
    202.00        0.00000
    203.00        0.00000
    204.00        0.00000
    205.00        0.00000
    206.00        0.00000
    207.00        0.00000
    208.00        0.00000
    209.00        0.00000
    210.00        0.00000
    211.00        0.00000
    212.00        0.00000
    213.00        0.00000
    214.00        0.00000
    215.00        0.00000
    216.00        0.00000
    217.00        0.00000
    218.00        0.00000
    219.00        0.00000
    220.00        0.00000
    221.00        0.00000
    222.00        0.00000
    223.00        0.00000
    224.00        0.00000
    225.00        0.00000
    226.00        0.00000
    227.00        0.00000
    228.00        0.00000
    229.00        0.00000
    230.00        0.00000
    231.00        0.00000
    232.00        0.00000
    233.00        0.00000
    234.00        0.00000
    235.00        0.00000
    236.00        0.00000
    237.00        0.00000
    238.00        0.00000
    239.00        0.00000
    240.00        0.00000
    241.00        0.00000
    242.00        0.00000
    243.00        0.00000
    244.00        0.00000
    245.00        0.00000
    246.00        0.00000
    247.00        0.00000
    248.00        0.00000
    249.00        0.00000
    250.00        0.00000
    251.00        0.00000
    252.00        0.00000
    253.00        0.00000
    254.00        0.00000
    255.00        0.00000
    256.00        0.00000
    257.00        0.00000
    258.00        0.00000
    259.00        0.00000
    260.00        0.00000
    261.00        0.00000
    262.00        0.00000
    263.00        0.00000
    264.00        0.00000
    265.00        0.00000
    266.00        0.00000
    267.00        0.00000
    268.00        0.00000
    269.00        0.00000
    270.00        0.00000
    271.00        0.00000
    272.00        0.00000
    273.00        0.00000
    274.00        0.00000
    275.00        0.00000
    276.00        0.00000
    277.00        0.00000
    278.00        0.00000
    279.00        0.00000
    280.00        0.00000
    281.00        0.00000
    282.00        0.00000
    283.00        0.00000
    284.00        0.00000
    285.00        0.00000
    286.00        0.00000
    287.00        0.00000
    288.00        0.00000
    289.00        0.00000
    290.00        0.00000
    291.00        0.00000
    292.00        0.00000
    293.00        0.00000
    294.00        0.00000
    295.00        0.00000
    296.00        0.00000
    297.00        0.00000
    298.00        0.00000
    299.00        0.00000
    300.00        0.00000
    301.00        0.00000
    302.00        0.00000
    303.00        0.00000
    304.00        0.00000
    305.00        0.00000
    306.00        0.00000
    307.00        0.00000
    308.00        0.00000
    309.00        0.00000
    310.00        0.00000
    311.00        0.00000
    312.00        0.00000
    313.00        0.00000
    314.00        0.00000
    315.00        0.00000
    316.00        0.00000
    317.00        0.00000
    318.00        0.00000
    319.00        0.00000
    320.00        0.00000
    321.00        0.00000
    322.00        0.00000
    323.00        0.00000
    324.00        0.00000
    325.00        0.00000
    326.00        0.00000
    327.00        0.00000
    328.00        0.00000
    329.00        0.00000
    330.00        0.00000
    331.00        0.00000
    332.00        0.00000
    333.00        0.00000
    334.00        0.00000
    335.00        0.00000
    336.00        0.00000
    337.00        0.00000
    338.00        0.00000
    339.00        0.00000
    340.00        0.00000
    341.00        0.00000
    342.00        0.00000
    343.00        0.00000
    344.00        0.00000
    345.00        0.00000
    346.00        0.00000
    347.00        0.00000
    348.00        0.00000
    349.00        0.00000
    350.00        0.00000
    351.00        0.00000
    352.00        0.00000
    353.00        0.00000
    354.00        0.00000
    355.00        0.00000
    356.00        0.00000
    357.00        0.00000
    358.00        0.00000
    359.00        0.00000
    360.00        0.00000
    361.00        0.00000
    362.00        0.00000
    363.00        0.00000
    364.00        0.00000
    365.00        0.00000
    366.00        0.00000
    367.00        0.00000
    368.00        0.00000
    369.00        0.00000
    370.00        0.00000
    371.00        0.00000
    372.00        0.00000
    373.00        0.00000
    374.00        0.00000
    375.00        0.00000
    376.00        0.00000
    377.00        0.00000
    378.00        0.00000
    379.00        0.00000
    380.00        0.00000
    381.00        0.00000
    382.00        0.00000
    383.00        0.00000
    384.00        0.00000
    385.00        0.00000
    386.00        0.00000
    387.00        0.00000
    388.00        0.00000
    389.00        0.00000
    390.00        0.00000
    391.00        0.00000
    392.00        0.00000
    393.00        0.00000
    394.00        0.00000
    395.00        0.00000
    396.00        0.00000
    397.00        0.00000
    398.00        0.00000
    399.00        0.00000
    400.00        0.00000
    401.00        0.00000
    402.00        0.00000
    403.00        0.00000
    404.00        0.00000
    405.00        0.00000
    406.00        0.00000
    407.00        0.00000
    408.00        0.00000
    409.00        0.00000
    410.00        0.00000
    411.00        0.00000
    412.00        0.00000
    413.00        0.00000
    414.00        0.00000
    415.00        0.00000
    416.00        0.00000
    417.00        0.00000
    418.00        0.00000
    419.00        0.00000
    420.00        0.00000
    421.00        0.00000
    422.00        0.00000
    423.00        0.00000
    424.00        0.00000
    425.00        0.00000
    426.00        0.00000
    427.00        0.00000
    428.00        0.00000
    429.00        0.00000
    430.00        0.00000
    431.00        0.00000
    432.00        0.00000
    433.00        0.00000
    434.00        0.00000
    435.00        0.00000
    436.00        0.00000
    437.00        0.00000
    438.00        0.00000
    439.00        0.00000
    440.00        0.00000
    441.00        0.00000
    442.00        0.00000
    443.00        0.00000
    444.00        0.00000
    445.00        0.00000
    446.00        0.00000
    447.00        0.00000
    448.00        0.00000
    449.00        0.00000
    450.00        0.00000
    451.00        0.00000
    452.00        0.00000
    453.00        0.00000
    454.00        0.00000
    455.00        0.00000
    456.00        0.00000
    457.00        0.00000
    458.00        0.00000
    459.00        0.00000
    460.00        0.00000
    461.00        0.00000
    462.00        0.00000
    463.00        0.00000
    464.00        0.00000
    465.00        0.00000
    466.00        0.00000
    467.00        0.00000
    468.00        0.00000
    469.00        0.00000
    470.00        0.00000
    471.00        0.00000
    472.00        0.00000
    473.00        0.00000
    474.00        0.00000
    475.00        0.00000
    476.00        0.00000
    477.00        0.00000
    478.00        0.00000
    479.00        0.00000
    480.00        0.00000
    481.00        0.00000
    482.00        0.00000
    483.00        0.00000
    484.00        0.00000
    485.00        0.00000
    486.00        0.00000
    487.00        0.00000
    488.00        0.00000
    489.00        0.00000
    490.00        0.00000
    491.00        0.00000
    492.00        0.00000
    493.00        0.00000
    494.00        0.00000
    495.00        0.00000
    496.00        0.00000
    497.00        0.00000
    498.00        0.00000
    499.00        0.00000
    500.00        0.00000
    501.00        0.00000
    502.00        0.00000
    503.00        0.00000
    504.00        0.00000
    505.00        0.00000
    506.00        0.00000
    507.00        0.00000
    508.00        0.00000
    509.00        0.00000
    510.00        0.00000
    511.00        0.00000
    512.00        0.00000
    513.00        0.00000
    514.00        0.00000
    515.00        0.00000
    516.00        0.00000
    517.00        0.00000
    518.00        0.00000
    519.00        0.00000
    520.00        0.00000
    521.00        0.00000
    522.00        0.00000
    523.00        0.00000
    524.00        0.00000
    525.00        0.00000
    526.00        0.00000
    527.00        0.00000
    528.00        0.00000
    529.00        0.00000
    530.00        0.00000
    531.00        0.00000
    532.00        0.00000
    533.00        0.00000
    534.00        0.00000
    535.00        0.00000
    536.00        0.00000
    537.00        0.00000
    538.00        0.00000
    539.00        0.00000
    540.00        0.00000
    541.00        0.00000
    542.00        0.00000
    543.00        0.00000
    544.00        0.00000
    545.00        0.00000
    546.00        0.00000
    547.00        0.00000
    548.00        0.00000
    549.00        0.00000
    550.00        0.00000
    551.00        0.00000
    552.00        0.00000
    553.00        0.00000
    554.00        0.00000
    555.00        0.00000
    556.00        0.00000
    557.00        0.00000
    558.00        0.00000
    559.00        0.00000
    560.00        0.00000
    561.00        0.00000
    562.00        0.00000
    563.00        0.00000
    564.00        0.00000
    565.00        0.00000
    566.00        0.00000
    567.00        0.00000
    568.00        0.00000
    569.00        0.00000
    570.00        0.00000
    571.00        0.00000
    572.00        0.00000
    573.00        0.00000
    574.00        0.00000
    575.00        0.00000
    576.00        0.00000
    577.00        0.00000
    578.00        0.00000
    579.00        0.00000
    580.00        0.00000
    581.00        0.00000
    582.00        0.00000
    583.00        0.00000
    584.00        0.00000
    585.00        0.00000
    586.00        0.00000
    587.00        0.00000
    588.00        0.00000
    589.00        0.00000
    590.00        0.00000
    591.00        0.00000
    592.00        0.00000
    593.00        0.00000
    594.00        0.00000
    595.00        0.00000
    596.00        0.00000
    597.00        0.00000
    598.00        0.00000
    599.00        0.00000
    600.00        0.00000
    601.00        0.00000
    602.00        0.00000
    603.00        0.00000
    604.00        0.00000
    605.00        0.00000
    606.00        0.00000
    607.00        0.00000
    608.00        0.00000
    609.00        0.00000
    610.00        0.00000
    611.00        0.00000
    612.00        0.00000
    613.00        0.00000
    614.00        0.00000
    615.00        0.00000
    616.00        0.00000
    617.00        0.00000
    618.00        0.00000
    619.00        0.00000
    620.00        0.00000
    621.00        0.00000
    622.00        0.00000
    623.00        0.00000
    624.00        0.00000
    625.00        0.00000
    626.00        0.00000
    627.00        0.00000
    628.00        0.00000
    629.00        0.00000
    630.00        0.00000
    631.00        0.00000
    632.00        0.00000
    633.00        0.00000
    634.00        0.00000
    635.00        0.00000
    636.00        0.00000
    637.00        0.00000
    638.00        0.00000
    639.00        0.00000
    640.00        0.00000
    641.00        0.00000
    642.00        0.00000
    643.00        0.00000
    644.00        0.00000
    645.00        0.00000
    646.00        0.00000
    647.00        0.00000
    648.00        0.00000
    649.00        0.00000
    650.00        0.00000
    651.00        0.00000
    652.00        0.00000
    653.00        0.00000
    654.00        0.00000
    655.00        0.00000
    656.00        0.00000
    657.00        0.00000
    658.00        0.00000
    659.00        0.00000
    660.00        0.00000
    661.00        0.00000
    662.00        0.00000
    663.00        0.00000
    664.00        0.00000
    665.00        0.00000
    666.00        0.00000
    667.00        0.00000
    668.00        0.00000
    669.00        0.00000
    670.00        0.00000
    671.00        0.00000
    672.00        0.00000
    673.00        0.00000
    674.00        0.00000
    675.00        0.00000
    676.00        0.00000
    677.00        0.00000
    678.00        0.00000
    679.00        0.00000
    680.00        0.00000
    681.00        0.00000
    682.00        0.00000
    683.00        0.00000
    684.00        0.00000
    685.00        0.00000
    686.00        0.00000
    687.00        0.00000
    688.00        0.00000
    689.00        0.00000
    690.00        0.00000
    691.00        0.00000
    692.00        0.00000
    693.00        0.00000
    694.00        0.00000
    695.00        0.00000
    696.00        0.00000
    697.00        0.00000
    698.00        0.00000
    699.00        0.00000
    700.00        0.00000
    701.00        0.00000
    702.00        0.00000
    703.00        0.00000
    704.00        0.00000
    705.00        0.00000
    706.00        0.00000
    707.00        0.00000
    708.00        0.00000
    709.00        0.00000
    710.00        0.00000
    711.00        0.00000
    712.00        0.00000
    713.00        0.00000
    714.00        0.00000
    715.00        0.00000
    716.00        0.00000
    717.00        0.00000
    718.00        0.00000
    719.00        0.00000
    720.00        0.00000
    721.00        0.00000
    722.00        0.00000
    723.00        0.00000
    724.00        0.00000
    725.00        0.00000
    726.00        0.00000
    727.00        0.00000
    728.00        0.00000
    729.00        0.00000
    730.00        0.00000
    731.00        0.00000
    732.00        0.00000
    733.00        0.00000
    734.00        0.00000
    735.00        0.00000
    736.00        0.00000
    737.00        0.00000
    738.00        0.00000
    739.00        0.00000
    740.00        0.00000
    741.00        0.00000
    742.00        0.00000
    743.00        0.00000
    744.00        0.00000
    745.00        0.00000
    746.00        0.00000
    747.00        0.00000
    748.00        0.00000
    749.00        0.00000
    750.00        0.00000
    751.00        0.00000
    752.00        0.00000
    753.00        0.00000
    754.00        0.00000
    755.00        0.00000
    756.00        0.00000
    757.00        0.00000
    758.00        0.00000
    759.00        0.00000
    760.00        0.00000
    761.00        0.00000
    762.00        0.00000
    763.00        0.00000
    764.00        0.00000
    765.00        0.00000
    766.00        0.00000
    767.00        0.00000
    768.00        0.00000
    769.00        0.00000
    770.00        0.00000
    771.00        0.00000
    772.00        0.00000
    773.00        0.00000
    774.00        0.00000
    775.00        0.00000
    776.00        0.00000
    777.00        0.00000
    778.00        0.00000
    779.00        0.00000
    780.00        0.00000
    781.00        0.00000
    782.00        0.00000
    783.00        0.00000
    784.00        0.00000
    785.00        0.00000
    786.00        0.00000
    787.00        0.00000
    788.00        0.00000
    789.00        0.00000
    790.00        0.00000
    791.00        0.00000
    792.00        0.00000
    793.00        0.00000
    794.00        0.00000
    795.00        0.00000
    796.00        0.00000
    797.00        0.00000
    798.00        0.00000
    799.00        0.00000
    800.00        0.00000
    801.00        0.00000
    802.00        0.00000
    803.00        0.00000
    804.00        0.00000
    805.00        0.00000
    806.00        0.00000
    807.00        0.00000
    808.00        0.00000
    809.00        0.00000
    810.00        0.00000
    811.00        0.00000
    812.00        0.00000
    813.00        0.00000
    814.00        0.00000
    815.00        0.00000
    816.00        0.00000
    817.00        0.00000
    818.00        0.00000
    819.00        0.00000
    820.00        0.00000
    821.00        0.00000
    822.00        0.00000
    823.00        0.00000
    824.00        0.00000
    825.00        0.00000
    826.00        0.00000
    827.00        0.00000
    828.00        0.00000
    829.00        0.00000
    830.00        0.00000
    831.00        0.00000
    832.00        0.00000
    833.00        0.00000
    834.00        0.00000
    835.00        0.00000
    836.00        0.00000
    837.00        0.00000
    838.00        0.00000
    839.00        0.00000
    840.00        0.00000
    841.00        0.00000
    842.00        0.00000
    843.00        0.00000
    844.00        0.00000
    845.00        0.00000
    846.00        0.00000
    847.00        0.00000
    848.00        0.00000
    849.00        0.00000
    850.00        0.00000
    851.00        0.00000
    852.00        0.00000
    853.00        0.00000
    854.00        0.00000
    855.00        0.00000
    856.00        0.00000
    857.00        0.00000
    858.00        0.00000
    859.00        0.00000
    860.00        0.00000
    861.00        0.00000
    862.00        0.00000
    863.00        0.00000
    864.00        0.00000
    865.00        0.00000
    866.00        0.00000
    867.00        0.00000
    868.00        0.00000
    869.00        0.00000
    870.00        0.00000
    871.00        0.00000
    872.00        0.00000
    873.00        0.00000
    874.00        0.00000
    875.00        0.00000
    876.00        0.00000
    877.00        0.00000
    878.00        0.00000
    879.00        0.00000
    880.00        0.00000
    881.00        0.00000
    882.00        0.00000
    883.00        0.00000
    884.00        0.00000
    885.00        0.00000
    886.00        0.00000
    887.00        0.00000
    888.00        0.00000
    889.00        0.00000
    890.00        0.00000
    891.00        0.00000
    892.00        0.00000
    893.00        0.00000
    894.00        0.00000
    895.00        0.00000
    896.00        0.00000
    897.00        0.00000
    898.00        0.00000
    899.00        0.00000
    900.00        0.00000
    901.00        0.00000
    902.00        0.00000
    903.00        0.00000
    904.00        0.00000
    905.00        0.00000
    906.00        0.00000
    907.00        0.00000
    908.00        0.00000
    909.00        0.00000
    910.00        0.00000
    911.00        0.00000
    912.00        0.00000
    913.00        0.00000
    914.00        0.00000
    915.00        0.00000
    916.00        0.00000
    917.00        0.00000
    918.00        0.00000
    919.00        0.00000
    920.00        0.00000
    921.00        0.00000
    922.00        0.00000
    923.00        0.00000
    924.00        0.00000
    925.00        0.00000
    926.00        0.00000
    927.00        0.00000
    928.00        0.00000
    929.00        0.00000
    930.00        0.00000
    931.00        0.00000
    932.00        0.00000
    933.00        0.00000
    934.00        0.00000
    935.00        0.00000
    936.00        0.00000
    937.00        0.00000
    938.00        0.00000
    939.00        0.00000
    940.00        0.00000
    941.00        0.00000
    942.00        0.00000
    943.00        0.00000
    944.00        0.00000
    945.00        0.00000
    946.00        0.00000
    947.00        0.00000
    948.00        0.00000
    949.00        0.00000
    950.00        0.00000
    951.00        0.00000
    952.00        0.00000
    953.00        0.00000
    954.00        0.00000
    955.00        0.00000
    956.00        0.00000
    957.00        0.00000
    958.00        0.00000
    959.00        0.00000
    960.00        0.00000
    961.00        0.00000
    962.00        0.00000
    963.00        0.00000
    964.00        0.00000
    965.00        0.00000
    966.00        0.00000
    967.00        0.00000
    968.00        0.00000
    969.00        0.00000
    970.00        0.00000
    971.00        0.00000
    972.00        0.00000
    973.00        0.00000
    974.00        0.00000
    975.00        0.00000
    976.00        0.00000
    977.00        0.00000
    978.00        0.00000
    979.00        0.00000
    980.00        0.00000
    981.00        0.00000
    982.00        0.00000
    983.00        0.00000
    984.00        0.00000
    985.00        0.00000
    986.00        0.00000
    987.00        0.00000
    988.00        0.00000
    989.00        0.00000
    990.00        0.00000
    991.00        0.00000
    992.00        0.00000
    993.00        0.00000
    994.00        0.00000
    995.00        0.00000
    996.00        0.00000
    997.00        0.00000
    998.00        0.00000
    999.00        0.00000
   1000.00        0.00000
   1001.00        0.00000
   1002.00        0.00000
   1003.00        0.00000
   1004.00        0.00000
   1005.00        0.00000
   1006.00        0.00000
   1007.00        0.00000
   1008.00        0.00000
   1009.00        0.00000
   1010.00        0.00000
   1011.00        0.00000
   1012.00        0.00000
   1013.00        0.00000
   1014.00        0.00000
   1015.00        0.00000
   1016.00        0.00000
   1017.00        0.00000
   1018.00        0.00000
   1019.00        0.00000
   1020.00        0.00000
   1021.00        0.00000
   1022.00        0.00000
   1023.00        0.00000
   1024.00        0.00000
   1025.00        0.00000
   1026.00        0.00000
   1027.00        0.00000
   1028.00        0.00000
   1029.00        0.00000
   1030.00        0.00000
   1031.00        0.00000
   1032.00        0.00000
   1033.00        0.00000
   1034.00        0.00000
   1035.00        0.00000
   1036.00        0.00000
   1037.00        0.00000
   1038.00        0.00000
   1039.00        0.00000
   1040.00        0.00000
   1041.00        0.00000
   1042.00        0.00000
   1043.00        0.00000
   1044.00        0.00000
   1045.00        0.00000
   1046.00        0.00000
   1047.00        0.00000
   1048.00        0.00000
   1049.00        0.00000
   1050.00        0.00000
   1051.00        0.00000
   1052.00        0.00000
   1053.00        0.00000
   1054.00        0.00000
   1055.00        0.00000
   1056.00        0.00000
   1057.00        0.00000
   1058.00        0.00000
   1059.00        0.00000
   1060.00        0.00000
   1061.00        0.00000
   1062.00        0.00000
   1063.00        0.00000
   1064.00        0.00000
   1065.00        0.00000
   1066.00        0.00000
   1067.00        0.00000
   1068.00        0.00000
   1069.00        0.00000
   1070.00        0.00000
   1071.00        0.00000
   1072.00        0.00000
   1073.00        0.00000
   1074.00        0.00000
   1075.00        0.00000
   1076.00        0.00000
   1077.00        0.00000
   1078.00        0.00000
   1079.00        0.00000
   1080.00        0.00000
   1081.00        0.00000
   1082.00        0.00000
   1083.00        0.00000
   1084.00        0.00000
   1085.00        0.00000
   1086.00        0.00000
   1087.00        0.00000
   1088.00        0.00000
   1089.00        0.00000
   1090.00        0.00000
   1091.00        0.00000
   1092.00        0.00000
   1093.00        0.00000
   1094.00        0.00000
   1095.00        0.00000
   1096.00        0.00000
   1097.00        0.00000
   1098.00        0.00000
   1099.00        0.00000
   1100.00        0.00000
   1101.00        0.00000
   1102.00        0.00000
   1103.00        0.00000
   1104.00        0.00000
   1105.00        0.00000
   1106.00        0.00000
   1107.00        0.00000
   1108.00        0.00000
   1109.00        0.00000
   1110.00        0.00000
   1111.00        0.00000
   1112.00        0.00000
   1113.00        0.00000
   1114.00        0.00000
   1115.00        0.00000
   1116.00        0.00000
   1117.00        0.00000
   1118.00        0.00000
   1119.00        0.00000
   1120.00        0.00000
   1121.00        0.00000
   1122.00        0.00000
   1123.00        0.00000
   1124.00        0.00000
   1125.00        0.00000
   1126.00        0.00000
   1127.00        0.00000
   1128.00        0.00000
   1129.00        0.00000
   1130.00        0.00000
   1131.00        0.00000
   1132.00        0.00000
   1133.00        0.00000
   1134.00        0.00000
   1135.00        0.00000
   1136.00        0.00000
   1137.00        0.00000
   1138.00        0.00000
   1139.00        0.00000
   1140.00        0.00000
   1141.00        0.00000
   1142.00        0.00000
   1143.00        0.00000
   1144.00        0.00000
   1145.00        0.00000
   1146.00        0.00000
   1147.00        0.00000
   1148.00        0.00000
   1149.00        0.00000
   1150.00        0.00000
   1151.00        0.00000
   1152.00        0.00000
   1153.00        0.00000
   1154.00        0.00000
   1155.00        0.00000
   1156.00        0.00000
   1157.00        0.00000
   1158.00        0.00000
   1159.00        0.00000
   1160.00        0.00000
   1161.00        0.00000
   1162.00        0.00000
   1163.00        0.00000
   1164.00        0.00000
   1165.00        0.00000
   1166.00        0.00000
   1167.00        0.00000
   1168.00        0.00000
   1169.00        0.00000
   1170.00        0.00000
   1171.00        0.00000
   1172.00        0.00000
   1173.00        0.00000
   1174.00        0.00000
   1175.00        0.00000
   1176.00        0.00000
   1177.00        0.00000
   1178.00        0.00000
   1179.00        0.00000
   1180.00        0.00000
   1181.00        0.00000
   1182.00        0.00000
   1183.00        0.00000
   1184.00        0.00000
   1185.00        0.00000
   1186.00        0.00000
   1187.00        0.00000
   1188.00        0.00000
   1189.00        0.00000
   1190.00        0.00000
   1191.00        0.00000
   1192.00        0.00000
   1193.00        0.00000
   1194.00        0.00000
   1195.00        0.00000
   1196.00        0.00000
   1197.00        0.00000
   1198.00        0.00000
   1199.00        0.00000
   1200.00        0.00000
   1201.00        0.00000
   1202.00        0.00000
   1203.00        0.00000
   1204.00        0.00000
   1205.00        0.00000
   1206.00        0.00000
   1207.00        0.00000
   1208.00        0.00000
   1209.00        0.00000
   1210.00        0.00000
   1211.00        0.00000
   1212.00        0.00000
   1213.00        0.00000
   1214.00        0.00000
   1215.00        0.00000
   1216.00        0.00000
   1217.00        0.00000
   1218.00        0.00000
   1219.00        0.00000
   1220.00        0.00000
   1221.00        0.00000
   1222.00        0.00000
   1223.00        0.00000
   1224.00        0.00000
   1225.00        0.00000
   1226.00        0.00000
   1227.00        0.00000
   1228.00        0.00000
   1229.00        0.00000
   1230.00        0.00000
   1231.00        0.00000
   1232.00        0.00000
   1233.00        0.00000
   1234.00        0.00000
   1235.00        0.00000
   1236.00        0.00000
   1237.00        0.00000
   1238.00        0.00000
   1239.00        0.00000
   1240.00        0.00000
   1241.00        0.00000
   1242.00        0.00000
   1243.00        0.00000
   1244.00        0.00000
   1245.00        0.00000
   1246.00        0.00000
   1247.00        0.00000
   1248.00        0.00000
   1249.00        0.00000
   1250.00        0.00000
   1251.00        0.00000
   1252.00        0.00000
   1253.00        0.00000
   1254.00        0.00000
   1255.00        0.00000
   1256.00        0.00000
   1257.00        0.00000
   1258.00        0.00000
   1259.00        0.00000
   1260.00        0.00000
   1261.00        0.00000
   1262.00        0.00000
   1263.00        0.00000
   1264.00        0.00000
   1265.00        0.00000
   1266.00        0.00000
   1267.00        0.00000
   1268.00        0.00000
   1269.00        0.00000
   1270.00        0.00000
   1271.00        0.00000
   1272.00        0.00000
   1273.00        0.00000
   1274.00        0.00000
   1275.00        0.00000
   1276.00        0.00000
   1277.00        0.00000
   1278.00        0.00000
   1279.00        0.00000
   1280.00        0.00000
   1281.00        0.00000
   1282.00        0.00000
   1283.00        0.00000
   1284.00        0.00000
   1285.00        0.00000
   1286.00        0.00000
   1287.00        0.00000
   1288.00        0.00000
   1289.00        0.00000
   1290.00        0.00000
   1291.00        0.00000
   1292.00        0.00000
   1293.00        0.00000
   1294.00        0.00000
   1295.00        0.00000
   1296.00        0.00000
   1297.00        0.00000
   1298.00        0.00000
   1299.00        0.00000
   1300.00        0.00000
   1301.00        0.00000
   1302.00        0.00000
   1303.00        0.00000
   1304.00        0.00000
   1305.00        0.00000
   1306.00        0.00000
   1307.00        0.00000
   1308.00        0.00000
   1309.00        0.00000
   1310.00        0.00000
   1311.00        0.00000
   1312.00        0.00000
   1313.00        0.00000
   1314.00        0.00000
   1315.00        0.00000
   1316.00        0.00000
   1317.00        0.00000
   1318.00        0.00000
   1319.00        0.00000
   1320.00        0.00000
   1321.00        0.00000
   1322.00        0.00000
   1323.00        0.00000
   1324.00        0.00000
   1325.00        0.00000
   1326.00        0.00000
   1327.00        0.00000
   1328.00        0.00000
   1329.00        0.00000
   1330.00        0.00000
   1331.00        0.00000
   1332.00        0.00000
   1333.00        0.00000
   1334.00        0.00000
   1335.00        0.00000
   1336.00        0.00000
   1337.00        0.00000
   1338.00        0.00000
   1339.00        0.00000
   1340.00        0.00000
   1341.00        0.00000
   1342.00        0.00000
   1343.00        0.00000
   1344.00        0.00000
   1345.00        0.00000
   1346.00        0.00000
   1347.00        0.00000
   1348.00        0.00000
   1349.00        0.00000
   1350.00        0.00000
   1351.00        0.00000
   1352.00        0.00000
   1353.00        0.00000
   1354.00        0.00000
   1355.00        0.00000
   1356.00        0.00000
   1357.00        0.00000
   1358.00        0.00000
   1359.00        0.00000
   1360.00        0.00000
   1361.00        0.00000
   1362.00        0.00000
   1363.00        0.00000
   1364.00        0.00000
   1365.00        0.00000
   1366.00        0.00000
   1367.00        0.00000
   1368.00        0.00000
   1369.00        0.00000
   1370.00        0.00000
   1371.00        0.00000
   1372.00        0.00000
   1373.00        0.00000
   1374.00        0.00000
   1375.00        0.00000
   1376.00        0.00000
   1377.00        0.00000
   1378.00        0.00000
   1379.00        0.00000
   1380.00        0.00000
   1381.00        0.00000
   1382.00        0.00000
   1383.00        0.00000
   1384.00        0.00000
   1385.00        0.00000
   1386.00        0.00000
   1387.00        0.00000
   1388.00        0.00000
   1389.00        0.00000
   1390.00        0.00000
   1391.00        0.00000
   1392.00        0.00000
   1393.00        0.00000
   1394.00        0.00000
   1395.00        0.00000
   1396.00        0.00000
   1397.00        0.00000
   1398.00        0.00000
   1399.00        0.00000
   1400.00        0.00000
   1401.00        0.00000
   1402.00        0.00000
   1403.00        0.00000
   1404.00        0.00000
   1405.00        0.00000
   1406.00        0.00000
   1407.00        0.00000
   1408.00        0.00000
   1409.00        0.00000
   1410.00        0.00000
   1411.00        0.00000
   1412.00        0.00000
   1413.00        0.00000
   1414.00        0.00000
   1415.00        0.00000
   1416.00        0.00000
   1417.00        0.00000
   1418.00        0.00000
   1419.00        0.00000
   1420.00        0.00000
   1421.00        0.00000
   1422.00        0.00000
   1423.00        0.00000
   1424.00        0.00000
   1425.00        0.00000
   1426.00        0.00000
   1427.00        0.00000
   1428.00        0.00000
   1429.00        0.00000
   1430.00        0.00000
   1431.00        0.00000
   1432.00        0.00000
   1433.00        0.00000
   1434.00        0.00000
   1435.00        0.00000
   1436.00        0.00000
   1437.00        0.00000
   1438.00        0.00000
   1439.00        0.00000
   1440.00        0.00000
   1441.00        0.00000
   1442.00        0.00000
   1443.00        0.00000
   1444.00        0.00000
   1445.00        0.00000
   1446.00        0.00000
   1447.00        0.00000
   1448.00        0.00000
   1449.00        0.00000
   1450.00        0.00000
   1451.00        0.00000
   1452.00        0.00000
   1453.00        0.00000
   1454.00        0.00000
   1455.00        0.00000
   1456.00        0.00000
   1457.00        0.00000
   1458.00        0.00000
   1459.00        0.00000
   1460.00        0.00000
   1461.00        0.00000
   1462.00        0.00000
   1463.00        0.00000
   1464.00        0.00000
   1465.00        0.00000
   1466.00        0.00000
   1467.00        0.00000
   1468.00        0.00000
   1469.00        0.00000
   1470.00        0.00000
   1471.00        0.00000
   1472.00        0.00000
   1473.00        0.00000
   1474.00        0.00000
   1475.00        0.00000
   1476.00        0.00000
   1477.00        0.00000
   1478.00        0.00000
   1479.00        0.00000
   1480.00        0.00000
   1481.00        0.00000
   1482.00        0.00000
   1483.00        0.00000
   1484.00        0.00000
   1485.00        0.00000
   1486.00        0.00000
   1487.00        0.00000
   1488.00        0.00000
   1489.00        0.00000
   1490.00        0.00000
   1491.00        0.00000
   1492.00        0.00000
   1493.00        0.00000
   1494.00        0.00000
   1495.00        0.00000
   1496.00        0.00000
   1497.00        0.00001
   1498.00        0.00003
   1499.00        0.00007
   1500.00        0.00014
   1501.00        0.00026
   1502.00        0.00044
   1503.00        0.00072
   1504.00        0.00113
   1505.00        0.00174
   1506.00        0.00265
   1507.00        0.00397
   1508.00        0.00588
   1509.00        0.00862
   1510.00        0.01248
   1511.00        0.01784
   1512.00        0.02515
   1513.00        0.03490
   1514.00        0.04771
   1515.00        0.06407
   1516.00        0.08459
   1517.00        0.10962
   1518.00        0.13927
   1519.00        0.17352
   1520.00        0.21167
   1521.00        0.25283
   1522.00        0.29553
   1523.00        0.33811
   1524.00        0.37869
   1525.00        0.41575
   1526.00        0.44796
   1527.00        0.47471
   1528.00        0.49603
   1529.00        0.51282
   1530.00        0.52638
   1531.00        0.53829
   1532.00        0.55017
   1533.00        0.56340
   1534.00        0.57888
   1535.00        0.59720
   1536.00        0.61827
   1537.00        0.64164
   1538.00        0.66647
   1539.00        0.69173
   1540.00        0.71635
   1541.00        0.73931
   1542.00        0.76005
   1543.00        0.77836
   1544.00        0.79479
   1545.00        0.81043
   1546.00        0.82707
   1547.00        0.84688
   1548.00        0.87220
   1549.00        0.90445
   1550.00        0.94462
   1551.00        0.99216
   1552.00        1.04598
   1553.00        1.10387
   1554.00        1.16335
   1555.00        1.22187
   1556.00        1.27738
   1557.00        1.32883
   1558.00        1.37538
   1559.00        1.41679
   1560.00        1.45316
   1561.00        1.48526
   1562.00        1.51386
   1563.00        1.53975
   1564.00        1.56372
   1565.00        1.58645
   1566.00        1.60848
   1567.00        1.63045
   1568.00        1.65286
   1569.00        1.67628
   1570.00        1.70113
   1571.00        1.72790
   1572.00        1.75698
   1573.00        1.78904
   1574.00        1.82450
   1575.00        1.86389
   1576.00        1.90747
   1577.00        1.95537
   1578.00        2.00714
   1579.00        2.06160
   1580.00        2.11718
   1581.00        2.17175
   1582.00        2.22281
   1583.00        2.26805
   1584.00        2.30512
   1585.00        2.33270
   1586.00        2.34957
   1587.00        2.35604
   1588.00        2.35255
   1589.00        2.34092
   1590.00        2.32290
   1591.00        2.30093
   1592.00        2.27712
   1593.00        2.25339
   1594.00        2.23106
   1595.00        2.21073
   1596.00        2.19243
   1597.00        2.17559
   1598.00        2.15934
   1599.00        2.14275
   1600.00        2.12508
   1601.00        2.10592
   1602.00        2.08522
   1603.00        2.06335
   1604.00        2.04094
   1605.00        2.01872
   1606.00        1.99740
   1607.00        1.97744
   1608.00        1.95911
   1609.00        1.94242
   1610.00        1.92723
   1611.00        1.91342
   1612.00        1.90091
   1613.00        1.88990
   1614.00        1.88072
   1615.00        1.87360
   1616.00        1.86881
   1617.00        1.86639
   1618.00        1.86623
   1619.00        1.86768
   1620.00        1.86982
   1621.00        1.87157
   1622.00        1.87180
   1623.00        1.86957
   1624.00        1.86416
   1625.00        1.85523
   1626.00        1.84294
   1627.00        1.82747
   1628.00        1.80959
   1629.00        1.78997
   1630.00        1.76962
   1631.00        1.74977
   1632.00        1.73136
   1633.00        1.71527
   1634.00        1.70212
   1635.00        1.69237
   1636.00        1.68584
   1637.00        1.68242
   1638.00        1.68187
   1639.00        1.68397
   1640.00        1.68864
   1641.00        1.69566
   1642.00        1.70471
   1643.00        1.71551
   1644.00        1.72761
   1645.00        1.74072
   1646.00        1.75451
   1647.00        1.76888
   1648.00        1.78383
   1649.00        1.79958
   1650.00        1.81648
   1651.00        1.83495
   1652.00        1.85551
   1653.00        1.87854
   1654.00        1.90431
   1655.00        1.93285
   1656.00        1.96392
   1657.00        1.99700
   1658.00        2.03122
   1659.00        2.06540
   1660.00        2.09827
   1661.00        2.12853
   1662.00        2.15501
   1663.00        2.17682
   1664.00        2.19357
   1665.00        2.20528
   1666.00        2.21215
   1667.00        2.21465
   1668.00        2.21309
   1669.00        2.20779
   1670.00        2.19897
   1671.00        2.18706
   1672.00        2.17227
   1673.00        2.15455
   1674.00        2.13419
   1675.00        2.11168
   1676.00        2.08771
   1677.00        2.06306
   1678.00        2.03846
   1679.00        2.01448
   1680.00        1.99150
   1681.00        1.96951
   1682.00        1.94832
   1683.00        1.92752
   1684.00        1.90668
   1685.00        1.88552
   1686.00        1.86397
   1687.00        1.84225
   1688.00        1.82075
   1689.00        1.80004
   1690.00        1.78065
   1691.00        1.76307
   1692.00        1.74761
   1693.00        1.73424
   1694.00        1.72283
   1695.00        1.71296
   1696.00        1.70405
   1697.00        1.69546
   1698.00        1.68654
   1699.00        1.67668
   1700.00        1.66539
   1701.00        1.65233
   1702.00        1.63729
   1703.00        1.62023
   1704.00        1.60124
   1705.00        1.58058
   1706.00        1.55858
   1707.00        1.53569
   1708.00        1.51239
   1709.00        1.48921
   1710.00        1.46666
   1711.00        1.44524
   1712.00        1.42531
   1713.00        1.40723
   1714.00        1.39123
   1715.00        1.37742
   1716.00        1.36584
   1717.00        1.35642
   1718.00        1.34912
   1719.00        1.34377
   1720.00        1.34023
   1721.00        1.33815
   1722.00        1.33627
   1723.00        1.33455
   1724.00        1.33350
   1725.00        1.33360
   1726.00        1.33515
   1727.00        1.33802
   1728.00        1.34186
   1729.00        1.34602
   1730.00        1.34973
   1731.00        1.35232
   1732.00        1.35318
   1733.00        1.35206
   1734.00        1.34878
   1735.00        1.34356
   1736.00        1.33666
   1737.00        1.32857
   1738.00        1.31974
   1739.00        1.31069
   1740.00        1.30186
   1741.00        1.29354
   1742.00        1.28598
   1743.00        1.27924
   1744.00        1.27330
   1745.00        1.26808
   1746.00        1.26341
   1747.00        1.25910
   1748.00        1.25500
   1749.00        1.25095
   1750.00        1.24686
   1751.00        1.24266
   1752.00        1.23825
   1753.00        1.23385
   1754.00        1.23023
   1755.00        1.22852
   1756.00        1.22937
   1757.00        1.23235
   1758.00        1.23576
   1759.00        1.23729
   1760.00        1.23469
   1761.00        1.22720
   1762.00        1.21534
   1763.00        1.20118
   1764.00        1.18709
   1765.00        1.17491
   1766.00        1.16605
   1767.00        1.16118
   1768.00        1.16012
   1769.00        1.16218
   1770.00        1.16601
   1771.00        1.17021
   1772.00        1.17360
   1773.00        1.17545
   1774.00        1.17583
   1775.00        1.17541
   1776.00        1.17542
   1777.00        1.17724
   1778.00        1.18200
   1779.00        1.19031
   1780.00        1.20199
   1781.00        1.21602
   1782.00        1.23084
   1783.00        1.24449
   1784.00        1.25524
   1785.00        1.26158
   1786.00        1.26296
   1787.00        1.25952
   1788.00        1.25217
   1789.00        1.24228
   1790.00        1.23151
   1791.00        1.22140
   1792.00        1.21334
   1793.00        1.20831
   1794.00        1.20680
   1795.00        1.20799
   1796.00        1.21016
   1797.00        1.21083
   1798.00        1.20762
   1799.00        1.19902
   1800.00        1.18491
   1801.00        1.16656
   1802.00        1.14622
   1803.00        1.12646
   1804.00        1.10935
   1805.00        1.09626
   1806.00        1.08712
   1807.00        1.08109
   1808.00        1.07644
   1809.00        1.07072
   1810.00        1.06168
   1811.00        1.04753
   1812.00        1.02782
   1813.00        1.00288
   1814.00        0.97438
   1815.00        0.94447
   1816.00        0.91550
   1817.00        0.88945
   1818.00        0.86758
   1819.00        0.85018
   1820.00        0.83669
   1821.00        0.82576
   1822.00        0.81570
   1823.00        0.80466
   1824.00        0.79106
   1825.00        0.77380
   1826.00        0.75269
   1827.00        0.72806
   1828.00        0.70119
   1829.00        0.67373
   1830.00        0.64748
   1831.00        0.62390
   1832.00        0.60419
   1833.00        0.58861
   1834.00        0.57676
   1835.00        0.56785
   1836.00        0.56055
   1837.00        0.55365
   1838.00        0.54610
   1839.00        0.53729
   1840.00        0.52711
   1841.00        0.51591
   1842.00        0.50430
   1843.00        0.49310
   1844.00        0.48302
   1845.00        0.47467
   1846.00        0.46831
   1847.00        0.46389
   1848.00        0.46116
   1849.00        0.45964
   1850.00        0.45879
   1851.00        0.45816
   1852.00        0.45744
   1853.00        0.45657
   1854.00        0.45578
   1855.00        0.45551
   1856.00        0.45646
   1857.00        0.45930
   1858.00        0.46470
   1859.00        0.47311
   1860.00        0.48478
   1861.00        0.49965
   1862.00        0.51747
   1863.00        0.53772
   1864.00        0.55997
   1865.00        0.58393
   1866.00        0.60961
   1867.00        0.63734
   1868.00        0.66783
   1869.00        0.70185
   1870.00        0.74013
   1871.00        0.78297
   1872.00        0.83022
   1873.00        0.88080
   1874.00        0.93319
   1875.00        0.98520
   1876.00        1.03449
   1877.00        1.07845
   1878.00        1.11513
   1879.00        1.14257
   1880.00        1.16022
   1881.00        1.16772
   1882.00        1.16627
   1883.00        1.15777
   1884.00        1.14464
   1885.00        1.12939
   1886.00        1.11475
   1887.00        1.10301
   1888.00        1.09590
   1889.00        1.09421
   1890.00        1.09806
   1891.00        1.10744
   1892.00        1.12075
   1893.00        1.13606
   1894.00        1.15149
   1895.00        1.16578
   1896.00        1.17847
   1897.00        1.18975
   1898.00        1.20038
   1899.00        1.21142
   1900.00        1.22398
   1901.00        1.23825
   1902.00        1.25442
   1903.00        1.27214
   1904.00        1.29038
   1905.00        1.30750
   1906.00        1.32171
   1907.00        1.33120
   1908.00        1.33484
   1909.00        1.33218
   1910.00        1.32363
   1911.00        1.31008
   1912.00        1.29302
   1913.00        1.27409
   1914.00        1.25480
   1915.00        1.23648
   1916.00        1.21996
   1917.00        1.20570
   1918.00        1.19358
   1919.00        1.18332
   1920.00        1.17439
   1921.00        1.16637
   1922.00        1.15895
   1923.00        1.15202
   1924.00        1.14566
   1925.00        1.14012
   1926.00        1.13568
   1927.00        1.13268
   1928.00        1.13134
   1929.00        1.13184
   1930.00        1.13415
   1931.00        1.13808
   1932.00        1.14344
   1933.00        1.15035
   1934.00        1.15807
   1935.00        1.16572
   1936.00        1.17259
   1937.00        1.17827
   1938.00        1.18266
   1939.00        1.18565
   1940.00        1.18687
   1941.00        1.18690
   1942.00        1.18623
   1943.00        1.18521
   1944.00        1.18395
   1945.00        1.18286
   1946.00        1.18214
   1947.00        1.18112
   1948.00        1.17911
   1949.00        1.17568
   1950.00        1.17078
   1951.00        1.16475
   1952.00        1.15821
   1953.00        1.15193
   1954.00        1.14659
   1955.00        1.14271
   1956.00        1.14043
   1957.00        1.13965
   1958.00        1.13991
   1959.00        1.14058
   1960.00        1.14098
   1961.00        1.14048
   1962.00        1.13863
   1963.00        1.13525
   1964.00        1.13033
   1965.00        1.12416
   1966.00        1.11720
   1967.00        1.10996
   1968.00        1.10292
   1969.00        1.09650
   1970.00        1.09101
   1971.00        1.08659
   1972.00        1.08336
   1973.00        1.08133
   1974.00        1.08051
   1975.00        1.08088
   1976.00        1.08244
   1977.00        1.08507
   1978.00        1.08865
   1979.00        1.09286
   1980.00        1.09748
   1981.00        1.10213
   1982.00        1.10634
   1983.00        1.10942
   1984.00        1.11061
   1985.00        1.10902
   1986.00        1.10404
   1987.00        1.09519
   1988.00        1.08255
   1989.00        1.06669
   1990.00        1.04853
   1991.00        1.02932
   1992.00        1.01028
   1993.00        0.99246
   1994.00        0.97658
   1995.00        0.96281
   1996.00        0.95098
   1997.00        0.94041
   1998.00        0.93029
   1999.00        0.91980
   2000.00        0.90825
   2001.00        0.89536
   2002.00        0.88117
   2003.00        0.86621
   2004.00        0.85128
   2005.00        0.83726
   2006.00        0.82490
   2007.00        0.81486
   2008.00        0.80732
   2009.00        0.80202
   2010.00        0.79837
   2011.00        0.79550
   2012.00        0.79246
   2013.00        0.78798
   2014.00        0.78094
   2015.00        0.77094
   2016.00        0.75823
   2017.00        0.74337
   2018.00        0.72727
   2019.00        0.71075
   2020.00        0.69445
   2021.00        0.67863
   2022.00        0.66321
   2023.00        0.64785
   2024.00        0.63205
   2025.00        0.61525
   2026.00        0.59716
   2027.00        0.57750
   2028.00        0.55634
   2029.00        0.53404
   2030.00        0.51111
   2031.00        0.48829
   2032.00        0.46623
   2033.00        0.44559
   2034.00        0.42673
   2035.00        0.40993
   2036.00        0.39519
   2037.00        0.38242
   2038.00        0.37126
   2039.00        0.36151
   2040.00        0.35293
   2041.00        0.34545
   2042.00        0.33895
   2043.00        0.33342
   2044.00        0.32872
   2045.00        0.32472
   2046.00        0.32116
   2047.00        0.31775
   2048.00        0.31414
   2049.00        0.30997
   2050.00        0.30490
   2051.00        0.29872
   2052.00        0.29127
   2053.00        0.28253
   2054.00        0.27264
   2055.00        0.26176
   2056.00        0.25017
   2057.00        0.23816
   2058.00        0.22605
   2059.00        0.21396
   2060.00        0.20192
   2061.00        0.18991
   2062.00        0.17793
   2063.00        0.16597
   2064.00        0.15419
   2065.00        0.14280
   2066.00        0.13208
   2067.00        0.12230
   2068.00        0.11370
   2069.00        0.10635
   2070.00        0.10021
   2071.00        0.09529
   2072.00        0.09145
   2073.00        0.08851
   2074.00        0.08617
   2075.00        0.08410
   2076.00        0.08200
   2077.00        0.07961
   2078.00        0.07680
   2079.00        0.07354
   2080.00        0.06992
   2081.00        0.06611
   2082.00        0.06231
   2083.00        0.05867
   2084.00        0.05526
   2085.00        0.05196
   2086.00        0.04857
   2087.00        0.04472
   2088.00        0.04002
   2089.00        0.03406
   2090.00        0.02641
   2091.00        0.01680
   2092.00        0.00511
   2093.00       -0.00863
   2094.00       -0.02421
   2095.00       -0.04123
   2096.00       -0.05907
   2097.00       -0.07714
   2098.00       -0.09481
   2099.00       -0.11157
   2100.00       -0.12703
   2101.00       -0.14106
   2102.00       -0.15364
   2103.00       -0.16497
   2104.00       -0.17526
   2105.00       -0.18482
   2106.00       -0.19386
   2107.00       -0.20252
   2108.00       -0.21090
   2109.00       -0.21903
   2110.00       -0.22694
   2111.00       -0.23467
   2112.00       -0.24230
   2113.00       -0.24995
   2114.00       -0.25774
   2115.00       -0.26578
   2116.00       -0.27420
   2117.00       -0.28305
   2118.00       -0.29242
   2119.00       -0.30237
   2120.00       -0.31295
   2121.00       -0.32416
   2122.00       -0.33600
   2123.00       -0.34835
   2124.00       -0.36110
   2125.00       -0.37401
   2126.00       -0.38684
   2127.00       -0.39940
   2128.00       -0.41156
   2129.00       -0.42327
   2130.00       -0.43465
   2131.00       -0.44596
   2132.00       -0.45746
   2133.00       -0.46942
   2134.00       -0.48915
   2135.00       -0.50882
   2136.00       -0.52743
   2137.00       -0.54474
   2138.00       -0.56078
   2139.00       -0.57567
   2140.00       -0.58955
   2141.00       -0.60251
   2142.00       -0.61462
   2143.00       -0.62594
   2144.00       -0.63662
   2145.00       -0.64695
   2146.00       -0.65727
   2147.00       -0.66789
   2148.00       -0.67907
   2149.00       -0.69105
   2150.00       -0.70394
   2151.00       -0.71766
   2152.00       -0.73205
   2153.00       -0.74681
   2154.00       -0.76150
   2155.00       -0.77554
   2156.00       -0.78842
   2157.00       -0.79963
   2158.00       -0.80870
   2159.00       -0.81540
   2160.00       -0.81983
   2161.00       -0.82226
   2162.00       -0.82335
   2163.00       -0.82385
   2164.00       -0.82463
   2165.00       -0.82646
   2166.00       -0.82991
   2167.00       -0.83516
   2168.00       -0.84204
   2169.00       -0.84987
   2170.00       -0.85769
   2171.00       -0.86431
   2172.00       -0.86861
   2173.00       -0.86949
   2174.00       -0.86649
   2175.00       -0.85955
   2176.00       -0.84912
   2177.00       -0.83622
   2178.00       -0.82195
   2179.00       -0.80759
   2180.00       -0.79427
   2181.00       -0.78270
   2182.00       -0.77313
   2183.00       -0.76556
   2184.00       -0.75942
   2185.00       -0.75397
   2186.00       -0.74837
   2187.00       -0.74181
   2188.00       -0.73362
   2189.00       -0.72334
   2190.00       -0.71081
   2191.00       -0.69607
   2192.00       -0.67956
   2193.00       -0.66176
   2194.00       -0.64341
   2195.00       -0.62521
   2196.00       -0.60775
   2197.00       -0.59148
   2198.00       -0.57662
   2199.00       -0.56312
   2200.00       -0.55066
   2201.00       -0.53885
   2202.00       -0.52709
   2203.00       -0.51484
   2204.00       -0.50161
   2205.00       -0.48704
   2206.00       -0.47104
   2207.00       -0.45328
   2208.00       -0.43376
   2209.00       -0.41284
   2210.00       -0.39097
   2211.00       -0.36876
   2212.00       -0.34759
   2213.00       -0.32806
   2214.00       -0.31016
   2215.00       -0.29356
   2216.00       -0.27766
   2217.00       -0.26175
   2218.00       -0.24521
   2219.00       -0.22756
   2220.00       -0.20859
   2221.00       -0.18825
   2222.00       -0.16672
   2223.00       -0.14435
   2224.00       -0.12150
   2225.00       -0.09865
   2226.00       -0.07616
   2227.00       -0.05449
   2228.00       -0.03387
   2229.00       -0.01473
   2230.00        0.00295
   2231.00        0.01888
   2232.00        0.03281
   2233.00        0.04435
   2234.00        0.05326
   2235.00        0.05944
   2236.00        0.06284
   2237.00        0.06354
   2238.00        0.06186
   2239.00        0.05819
   2240.00        0.05301
   2241.00        0.04681
   2242.00        0.04003
   2243.00        0.03303
   2244.00        0.02612
   2245.00        0.01947
   2246.00        0.01318
   2247.00        0.00731
   2248.00        0.00189
   2249.00       -0.00308
   2250.00       -0.00751
   2251.00       -0.01134
   2252.00       -0.01454
   2253.00       -0.01704
   2254.00       -0.01872
   2255.00       -0.01942
   2256.00       -0.01911
   2257.00       -0.01779
   2258.00       -0.01556
   2259.00       -0.01257
   2260.00       -0.00906
   2261.00       -0.00522
   2262.00       -0.00133
   2263.00        0.00236
   2264.00        0.00565
   2265.00        0.00825
   2266.00        0.00987
   2267.00        0.01023
   2268.00        0.00907
   2269.00        0.00620
   2270.00        0.00155
   2271.00       -0.00480
   2272.00       -0.01265
   2273.00       -0.02167
   2274.00       -0.03145
   2275.00       -0.04155
   2276.00       -0.05160
   2277.00       -0.06135
   2278.00       -0.07058
   2279.00       -0.07919
   2280.00       -0.08719
   2281.00       -0.09462
   2282.00       -0.10158
   2283.00       -0.10815
   2284.00       -0.11439
   2285.00       -0.12040
   2286.00       -0.12625
   2287.00       -0.13203
   2288.00       -0.13788
   2289.00       -0.14388
   2290.00       -0.15015
   2291.00       -0.15672
   2292.00       -0.16359
   2293.00       -0.17070
   2294.00       -0.17797
   2295.00       -0.18526
   2296.00       -0.19248
   2297.00       -0.19950
   2298.00       -0.20622
   2299.00       -0.21258
   2300.00       -0.21858
   2301.00       -0.22423
   2302.00       -0.22960
   2303.00       -0.23478
   2304.00       -0.23988
   2305.00       -0.24500
   2306.00       -0.25018
   2307.00       -0.25537
   2308.00       -0.26048
   2309.00       -0.26535
   2310.00       -0.26975
   2311.00       -0.27346
   2312.00       -0.27627
   2313.00       -0.27805
   2314.00       -0.27874
   2315.00       -0.27845
   2316.00       -0.27736
   2317.00       -0.27579
   2318.00       -0.27405
   2319.00       -0.27247
   2320.00       -0.27126
   2321.00       -0.27053
   2322.00       -0.27025
   2323.00       -0.27021
   2324.00       -0.27014
   2325.00       -0.26972
   2326.00       -0.26873
   2327.00       -0.26698
   2328.00       -0.26450
   2329.00       -0.26147
   2330.00       -0.25824
   2331.00       -0.25526
   2332.00       -0.25296
   2333.00       -0.25177
   2334.00       -0.25189
   2335.00       -0.25344
   2336.00       -0.25630
   2337.00       -0.26029
   2338.00       -0.26512
   2339.00       -0.27057
   2340.00       -0.27642
   2341.00       -0.28252
   2342.00       -0.28881
   2343.00       -0.29526
   2344.00       -0.30190
   2345.00       -0.30876
   2346.00       -0.31597
   2347.00       -0.32363
   2348.00       -0.33192
   2349.00       -0.34100
   2350.00       -0.35095
   2351.00       -0.36189
   2352.00       -0.37378
   2353.00       -0.38659
   2354.00       -0.40014
   2355.00       -0.41427
   2356.00       -0.42876
   2357.00       -0.44348
   2358.00       -0.45828
   2359.00       -0.47298
   2360.00       -0.48798
   2361.00       -0.50318
   2362.00       -0.51516
   2363.00       -0.52143
   2364.00       -0.52840
   2365.00       -0.53682
   2366.00       -0.54721
   2367.00       -0.55956
   2368.00       -0.57345
   2369.00       -0.58779
   2370.00       -0.60128
   2371.00       -0.61255
   2372.00       -0.62036
   2373.00       -0.62421
   2374.00       -0.62390
   2375.00       -0.62011
   2376.00       -0.61376
   2377.00       -0.60626
   2378.00       -0.59906
   2379.00       -0.59356
   2380.00       -0.59107
   2381.00       -0.59236
   2382.00       -0.59797
   2383.00       -0.60766
   2384.00       -0.62100
   2385.00       -0.63691
   2386.00       -0.65415
   2387.00       -0.67132
   2388.00       -0.68711
   2389.00       -0.70041
   2390.00       -0.71058
   2391.00       -0.71737
   2392.00       -0.72118
   2393.00       -0.72278
   2394.00       -0.72333
   2395.00       -0.72414
   2396.00       -0.72644
   2397.00       -0.73139
   2398.00       -0.73962
   2399.00       -0.75120
   2400.00       -0.76597
   2401.00       -0.78292
   2402.00       -0.80100
   2403.00       -0.81882
   2404.00       -0.83503
   2405.00       -0.84846
   2406.00       -0.85823
   2407.00       -0.86383
   2408.00       -0.86535
   2409.00       -0.86316
   2410.00       -0.85818
   2411.00       -0.85155
   2412.00       -0.84460
   2413.00       -0.83856
   2414.00       -0.83441
   2415.00       -0.83293
   2416.00       -0.83427
   2417.00       -0.83819
   2418.00       -0.84395
   2419.00       -0.85064
   2420.00       -0.85711
   2421.00       -0.86241
   2422.00       -0.86568
   2423.00       -0.86665
   2424.00       -0.86533
   2425.00       -0.86226
   2426.00       -0.85813
   2427.00       -0.85388
   2428.00       -0.85048
   2429.00       -0.84875
   2430.00       -0.84927
   2431.00       -0.85249
   2432.00       -0.85844
   2433.00       -0.86689
   2434.00       -0.87745
   2435.00       -0.88940
   2436.00       -0.90200
   2437.00       -0.91446
   2438.00       -0.92596
   2439.00       -0.93597
   2440.00       -0.94407
   2441.00       -0.95021
   2442.00       -0.95458
   2443.00       -0.95759
   2444.00       -0.95983
   2445.00       -0.96189
   2446.00       -0.96434
   2447.00       -0.96757
   2448.00       -0.97177
   2449.00       -0.97699
   2450.00       -0.98301
   2451.00       -0.98950
   2452.00       -0.99606
   2453.00       -1.00226
   2454.00       -1.00772
   2455.00       -1.01211
   2456.00       -1.01527
   2457.00       -1.01718
   2458.00       -1.01793
   2459.00       -1.01783
   2460.00       -1.01720
   2461.00       -1.01646
   2462.00       -1.01596
   2463.00       -1.01591
   2464.00       -1.01637
   2465.00       -1.01715
   2466.00       -1.01788
   2467.00       -1.01797
   2468.00       -1.01674
   2469.00       -1.01351
   2470.00       -1.00771
   2471.00       -0.99890
   2472.00       -0.98694
   2473.00       -0.97208
   2474.00       -0.95475
   2475.00       -0.93580
   2476.00       -0.91610
   2477.00       -0.89669
   2478.00       -0.87850
   2479.00       -0.86228
   2480.00       -0.84851
   2481.00       -0.83731
   2482.00       -0.82848
   2483.00       -0.82152
   2484.00       -0.81567
   2485.00       -0.81009
   2486.00       -0.80400
   2487.00       -0.79678
   2488.00       -0.78804
   2489.00       -0.77770
   2490.00       -0.76597
   2491.00       -0.75329
   2492.00       -0.74034
   2493.00       -0.72780
   2494.00       -0.71640
   2495.00       -0.70669
   2496.00       -0.69892
   2497.00       -0.69318
   2498.00       -0.68909
   2499.00       -0.68600
   2500.00       -0.68305
   2501.00       -0.67924
   2502.00       -0.67360
   2503.00       -0.66534
   2504.00       -0.65413
   2505.00       -0.64006
   2506.00       -0.62367
   2507.00       -0.60592
   2508.00       -0.58807
   2509.00       -0.57135
   2510.00       -0.55699
   2511.00       -0.54571
   2512.00       -0.53797
   2513.00       -0.53350
   2514.00       -0.53185
   2515.00       -0.53201
   2516.00       -0.53295
   2517.00       -0.53364
   2518.00       -0.53323
   2519.00       -0.53123
   2520.00       -0.52760
   2521.00       -0.52264
   2522.00       -0.51702
   2523.00       -0.51165
   2524.00       -0.50751
   2525.00       -0.50549
   2526.00       -0.50617
   2527.00       -0.50991
   2528.00       -0.51647
   2529.00       -0.52542
   2530.00       -0.53581
   2531.00       -0.54662
   2532.00       -0.55675
   2533.00       -0.56528
   2534.00       -0.57153
   2535.00       -0.57522
   2536.00       -0.57634
   2537.00       -0.57533
   2538.00       -0.57280
   2539.00       -0.56941
   2540.00       -0.56586
   2541.00       -0.56268
   2542.00       -0.56020
   2543.00       -0.55847
   2544.00       -0.55737
   2545.00       -0.55660
   2546.00       -0.55580
   2547.00       -0.55463
   2548.00       -0.55287
   2549.00       -0.55042
   2550.00       -0.54737
   2551.00       -0.54398
   2552.00       -0.54060
   2553.00       -0.53768
   2554.00       -0.53563
   2555.00       -0.53476
   2556.00       -0.53530
   2557.00       -0.53727
   2558.00       -0.54048
   2559.00       -0.54460
   2560.00       -0.54915
   2561.00       -0.55360
   2562.00       -0.55740
   2563.00       -0.56016
   2564.00       -0.56147
   2565.00       -0.56124
   2566.00       -0.55948
   2567.00       -0.55632
   2568.00       -0.55204
   2569.00       -0.54697
   2570.00       -0.54144
   2571.00       -0.53575
   2572.00       -0.53015
   2573.00       -0.52480
   2574.00       -0.51977
   2575.00       -0.51506
   2576.00       -0.51065
   2577.00       -0.50648
   2578.00       -0.50251
   2579.00       -0.49873
   2580.00       -0.49517
   2581.00       -0.49188
   2582.00       -0.48897
   2583.00       -0.48657
   2584.00       -0.48485
   2585.00       -0.48397
   2586.00       -0.48408
   2587.00       -0.48535
   2588.00       -0.48782
   2589.00       -0.49151
   2590.00       -0.49629
   2591.00       -0.50190
   2592.00       -0.50807
   2593.00       -0.51441
   2594.00       -0.52046
   2595.00       -0.52578
   2596.00       -0.52998
   2597.00       -0.53276
   2598.00       -0.53398
   2599.00       -0.53357
   2600.00       -0.53166
   2601.00       -0.52852
   2602.00       -0.52450
   2603.00       -0.52004
   2604.00       -0.51558
   2605.00       -0.51154
   2606.00       -0.50829
   2607.00       -0.50604
   2608.00       -0.50491
   2609.00       -0.50485
   2610.00       -0.50575
   2611.00       -0.50733
   2612.00       -0.50929
   2613.00       -0.51127
   2614.00       -0.51298
   2615.00       -0.51423
   2616.00       -0.51487
   2617.00       -0.51492
   2618.00       -0.51452
   2619.00       -0.51385
   2620.00       -0.51316
   2621.00       -0.51270
   2622.00       -0.51264
   2623.00       -0.51312
   2624.00       -0.51415
   2625.00       -0.51567
   2626.00       -0.51753
   2627.00       -0.51950
   2628.00       -0.52133
   2629.00       -0.52274
   2630.00       -0.52347
   2631.00       -0.52332
   2632.00       -0.52210
   2633.00       -0.51971
   2634.00       -0.51612
   2635.00       -0.51126
   2636.00       -0.50517
   2637.00       -0.49789
   2638.00       -0.48943
   2639.00       -0.47984
   2640.00       -0.46923
   2641.00       -0.45772
   2642.00       -0.44551
   2643.00       -0.43284
   2644.00       -0.41989
   2645.00       -0.40668
   2646.00       -0.39316
   2647.00       -0.37925
   2648.00       -0.36483
   2649.00       -0.34988
   2650.00       -0.33449
   2651.00       -0.31883
   2652.00       -0.30319
   2653.00       -0.28795
   2654.00       -0.27342
   2655.00       -0.26004
   2656.00       -0.24823
   2657.00       -0.23832
   2658.00       -0.23053
   2659.00       -0.22501
   2660.00       -0.22178
   2661.00       -0.22088
   2662.00       -0.22219
   2663.00       -0.22558
   2664.00       -0.23089
   2665.00       -0.23787
   2666.00       -0.24630
   2667.00       -0.25582
   2668.00       -0.26609
   2669.00       -0.27669
   2670.00       -0.28721
   2671.00       -0.29723
   2672.00       -0.30633
   2673.00       -0.31422
   2674.00       -0.32068
   2675.00       -0.32557
   2676.00       -0.32893
   2677.00       -0.33088
   2678.00       -0.33158
   2679.00       -0.33132
   2680.00       -0.33028
   2681.00       -0.32864
   2682.00       -0.32647
   2683.00       -0.32383
   2684.00       -0.32077
   2685.00       -0.31731
   2686.00       -0.31352
   2687.00       -0.30949
   2688.00       -0.30534
   2689.00       -0.30124
   2690.00       -0.29738
   2691.00       -0.29392
   2692.00       -0.29113
   2693.00       -0.28915
   2694.00       -0.28817
   2695.00       -0.28827
   2696.00       -0.28945
   2697.00       -0.29161
   2698.00       -0.29459
   2699.00       -0.29812
   2700.00       -0.30192
   2701.00       -0.30571
   2702.00       -0.30922
   2703.00       -0.31222
   2704.00       -0.31459
   2705.00       -0.31623
   2706.00       -0.31712
   2707.00       -0.31729
   2708.00       -0.31677
   2709.00       -0.31562
   2710.00       -0.31385
   2711.00       -0.31146
   2712.00       -0.30846
   2713.00       -0.30480
   2714.00       -0.30044
   2715.00       -0.29533
   2716.00       -0.28938
   2717.00       -0.28257
   2718.00       -0.27481
   2719.00       -0.26615
   2720.00       -0.25663
   2721.00       -0.24637
   2722.00       -0.23557
   2723.00       -0.22446
   2724.00       -0.21333
   2725.00       -0.20239
   2726.00       -0.19189
   2727.00       -0.18196
   2728.00       -0.17271
   2729.00       -0.16419
   2730.00       -0.15638
   2731.00       -0.14930
   2732.00       -0.14292
   2733.00       -0.13721
   2734.00       -0.13213
   2735.00       -0.12765
   2736.00       -0.12368
   2737.00       -0.12015
   2738.00       -0.11696
   2739.00       -0.11397
   2740.00       -0.11106
   2741.00       -0.10808
   2742.00       -0.10486
   2743.00       -0.10124
   2744.00       -0.09706
   2745.00       -0.09217
   2746.00       -0.08644
   2747.00       -0.07979
   2748.00       -0.07225
   2749.00       -0.06391
   2750.00       -0.05501
   2751.00       -0.04580
   2752.00       -0.03666
   2753.00       -0.02802
   2754.00       -0.02029
   2755.00       -0.01379
   2756.00       -0.00871
   2757.00       -0.00516
   2758.00       -0.00304
   2759.00       -0.00218
   2760.00       -0.00229
   2761.00       -0.00305
   2762.00       -0.00408
   2763.00       -0.00501
   2764.00       -0.00550
   2765.00       -0.00529
   2766.00       -0.00419
   2767.00       -0.00216
   2768.00        0.00074
   2769.00        0.00435
   2770.00        0.00839
   2771.00        0.01255
   2772.00        0.01650
   2773.00        0.02000
   2774.00        0.02288
   2775.00        0.02512
   2776.00        0.02683
   2777.00        0.02821
   2778.00        0.02958
   2779.00        0.03126
   2780.00        0.03353
   2781.00        0.03662
   2782.00        0.04062
   2783.00        0.04546
   2784.00        0.05100
   2785.00        0.05696
   2786.00        0.06301
   2787.00        0.06888
   2788.00        0.07435
   2789.00        0.07932
   2790.00        0.08389
   2791.00        0.08824
   2792.00        0.09271
   2793.00        0.09767
   2794.00        0.10349
   2795.00        0.11050
   2796.00        0.11881
   2797.00        0.12852
   2798.00        0.13940
   2799.00        0.15112
   2800.00        0.16319
   2801.00        0.17501
   2802.00        0.18604
   2803.00        0.19565
   2804.00        0.20347
   2805.00        0.20919
   2806.00        0.21275
   2807.00        0.21420
   2808.00        0.21386
   2809.00        0.21204
   2810.00        0.20931
   2811.00        0.20617
   2812.00        0.20310
   2813.00        0.20051
   2814.00        0.19870
   2815.00        0.19781
   2816.00        0.19790
   2817.00        0.19887
   2818.00        0.20055
   2819.00        0.20263
   2820.00        0.20481
   2821.00        0.20677
   2822.00        0.20816
   2823.00        0.20875
   2824.00        0.20828
   2825.00        0.20670
   2826.00        0.20399
   2827.00        0.20032
   2828.00        0.19590
   2829.00        0.19103
   2830.00        0.18604
   2831.00        0.18121
   2832.00        0.17681
   2833.00        0.17302
   2834.00        0.16993
   2835.00        0.16756
   2836.00        0.16581
   2837.00        0.16456
   2838.00        0.16361
   2839.00        0.16277
   2840.00        0.16184
   2841.00        0.16068
   2842.00        0.15918
   2843.00        0.15724
   2844.00        0.15482
   2845.00        0.15192
   2846.00        0.14852
   2847.00        0.14468
   2848.00        0.14047
   2849.00        0.13599
   2850.00        0.13133
   2851.00        0.12665
   2852.00        0.12212
   2853.00        0.11795
   2854.00        0.11435
   2855.00        0.11158
   2856.00        0.10985
   2857.00        0.10938
   2858.00        0.11021
   2859.00        0.11237
   2860.00        0.11565
   2861.00        0.11972
   2862.00        0.12422
   2863.00        0.12867
   2864.00        0.13265
   2865.00        0.13580
   2866.00        0.13799
   2867.00        0.13921
   2868.00        0.13969
   2869.00        0.13979
   2870.00        0.13999
   2871.00        0.14081
   2872.00        0.14264
   2873.00        0.14572
   2874.00        0.15020
   2875.00        0.15585
   2876.00        0.16232
   2877.00        0.16911
   2878.00        0.17563
   2879.00        0.18132
   2880.00        0.18578
   2881.00        0.18875
   2882.00        0.19024
   2883.00        0.19041
   2884.00        0.18963
   2885.00        0.18832
   2886.00        0.18694
   2887.00        0.18587
   2888.00        0.18535
   2889.00        0.18554
   2890.00        0.18639
   2891.00        0.18779
   2892.00        0.18953
   2893.00        0.19142
   2894.00        0.19328
   2895.00        0.19498
   2896.00        0.19647
   2897.00        0.19780
   2898.00        0.19904
   2899.00        0.20031
   2900.00        0.20169
   2901.00        0.20324
   2902.00        0.20492
   2903.00        0.20665
   2904.00        0.20825
   2905.00        0.20952
   2906.00        0.21027
   2907.00        0.21029
   2908.00        0.20947
   2909.00        0.20772
   2910.00        0.20504
   2911.00        0.20150
   2912.00        0.19718
   2913.00        0.19221
   2914.00        0.18666
   2915.00        0.18062
   2916.00        0.17410
   2917.00        0.16711
   2918.00        0.15960
   2919.00        0.15154
   2920.00        0.14289
   2921.00        0.13369
   2922.00        0.12397
   2923.00        0.11382
   2924.00        0.10342
   2925.00        0.09294
   2926.00        0.08253
   2927.00        0.07234
   2928.00        0.06250
   2929.00        0.05305
   2930.00        0.04399
   2931.00        0.03528
   2932.00        0.02684
   2933.00        0.01858
   2934.00        0.01038
   2935.00        0.00217
   2936.00       -0.00612
   2937.00       -0.01452
   2938.00       -0.02303
   2939.00       -0.03161
   2940.00       -0.04019
   2941.00       -0.04869
   2942.00       -0.05704
   2943.00       -0.06519
   2944.00       -0.07314
   2945.00       -0.08087
   2946.00       -0.08843
   2947.00       -0.09589
   2948.00       -0.10331
   2949.00       -0.11075
   2950.00       -0.11820
   2951.00       -0.12563
   2952.00       -0.13296
   2953.00       -0.14004
   2954.00       -0.14670
   2955.00       -0.15274
   2956.00       -0.15799
   2957.00       -0.16233
   2958.00       -0.16575
   2959.00       -0.16821
   2960.00       -0.16983
   2961.00       -0.17078
   2962.00       -0.17123
   2963.00       -0.17141
   2964.00       -0.17148
   2965.00       -0.17162
   2966.00       -0.17194
   2967.00       -0.17250
   2968.00       -0.17331
   2969.00       -0.17434
   2970.00       -0.17552
   2971.00       -0.17672
   2972.00       -0.17781
   2973.00       -0.17860
   2974.00       -0.17892
   2975.00       -0.17858
   2976.00       -0.17745
   2977.00       -0.17542
   2978.00       -0.17253
   2979.00       -0.16886
   2980.00       -0.16460
   2981.00       -0.16003
   2982.00       -0.15550
   2983.00       -0.15137
   2984.00       -0.14799
   2985.00       -0.14563
   2986.00       -0.14449
   2987.00       -0.14462
   2988.00       -0.14600
   2989.00       -0.14843
   2990.00       -0.15169
   2991.00       -0.15546
   2992.00       -0.15942
   2993.00       -0.16328
   2994.00       -0.16680
   2995.00       -0.16984
   2996.00       -0.17230
   2997.00       -0.17424
   2998.00       -0.17577
   2999.00       -0.17705
   3000.00       -0.17828
   3001.00       -0.17965
   3002.00       -0.18133
   3003.00       -0.18347
   3004.00       -0.18614
   3005.00       -0.18937
   3006.00       -0.19312
   3007.00       -0.19730
   3008.00       -0.20181
   3009.00       -0.20651
   3010.00       -0.21125
   3011.00       -0.21590
   3012.00       -0.22031
   3013.00       -0.22439
   3014.00       -0.22802
   3015.00       -0.23116
   3016.00       -0.23379
   3017.00       -0.23595
   3018.00       -0.23775
   3019.00       -0.23937
   3020.00       -0.24105
   3021.00       -0.24304
   3022.00       -0.24565
   3023.00       -0.24910
   3024.00       -0.25361
   3025.00       -0.25928
   3026.00       -0.26617
   3027.00       -0.27419
   3028.00       -0.28327
   3029.00       -0.29323
   3030.00       -0.30389
   3031.00       -0.31511
   3032.00       -0.32668
   3033.00       -0.33847
   3034.00       -0.35029
   3035.00       -0.36200
   3036.00       -0.37350
   3037.00       -0.38465
   3038.00       -0.39541
   3039.00       -0.40576
   3040.00       -0.41572
   3041.00       -0.42538
   3042.00       -0.43484
   3043.00       -0.44414
   3044.00       -0.45301
   3045.00       -0.46142
   3046.00       -0.46946
   3047.00       -0.47485
   3048.00       -0.48030
   3049.00       -0.48621
   3050.00       -0.49265
   3051.00       -0.49962
   3052.00       -0.50708
   3053.00       -0.51493
   3054.00       -0.52295
   3055.00       -0.53073
   3056.00       -0.53776
   3057.00       -0.54345
   3058.00       -0.54740
   3059.00       -0.54931
   3060.00       -0.54933
   3061.00       -0.54783
   3062.00       -0.54547
   3063.00       -0.54295
   3064.00       -0.54098
   3065.00       -0.54014
   3066.00       -0.54083
   3067.00       -0.54316
   3068.00       -0.54703
   3069.00       -0.55215
   3070.00       -0.55800
   3071.00       -0.56401
   3072.00       -0.56955
   3073.00       -0.57405
   3074.00       -0.57707
   3075.00       -0.57834
   3076.00       -0.57780
   3077.00       -0.57558
   3078.00       -0.57199
   3079.00       -0.56746
   3080.00       -0.56245
   3081.00       -0.55750
   3082.00       -0.55306
   3083.00       -0.54954
   3084.00       -0.54720
   3085.00       -0.54615
   3086.00       -0.54631
   3087.00       -0.54737
   3088.00       -0.54896
   3089.00       -0.55053
   3090.00       -0.55161
   3091.00       -0.55170
   3092.00       -0.55055
   3093.00       -0.54797
   3094.00       -0.54408
   3095.00       -0.53903
   3096.00       -0.53317
   3097.00       -0.52689
   3098.00       -0.52057
   3099.00       -0.51459
   3100.00       -0.50920
   3101.00       -0.50460
   3102.00       -0.50082
   3103.00       -0.49774
   3104.00       -0.49517
   3105.00       -0.49278
   3106.00       -0.49024
   3107.00       -0.48725
   3108.00       -0.48362
   3109.00       -0.47924
   3110.00       -0.47425
   3111.00       -0.46889
   3112.00       -0.46353
   3113.00       -0.45866
   3114.00       -0.45477
   3115.00       -0.45217
   3116.00       -0.45104
   3117.00       -0.45129
   3118.00       -0.45266
   3119.00       -0.45467
   3120.00       -0.45678
   3121.00       -0.45839
   3122.00       -0.45898
   3123.00       -0.45823
   3124.00       -0.45591
   3125.00       -0.45213
   3126.00       -0.44711
   3127.00       -0.44129
   3128.00       -0.43517
   3129.00       -0.42924
   3130.00       -0.42395
   3131.00       -0.41959
   3132.00       -0.41625
   3133.00       -0.41387
   3134.00       -0.41223
   3135.00       -0.41103
   3136.00       -0.40994
   3137.00       -0.40868
   3138.00       -0.40704
   3139.00       -0.40492
   3140.00       -0.40235
   3141.00       -0.39943
   3142.00       -0.39633
   3143.00       -0.39325
   3144.00       -0.39036
   3145.00       -0.38778
   3146.00       -0.38556
   3147.00       -0.38370
   3148.00       -0.38214
   3149.00       -0.38078
   3150.00       -0.37951
   3151.00       -0.37823
   3152.00       -0.37685
   3153.00       -0.37534
   3154.00       -0.37367
   3155.00       -0.37188
   3156.00       -0.37000
   3157.00       -0.36807
   3158.00       -0.36609
   3159.00       -0.36404
   3160.00       -0.36183
   3161.00       -0.35936
   3162.00       -0.35645
   3163.00       -0.35293
   3164.00       -0.34858
   3165.00       -0.34326
   3166.00       -0.33680
   3167.00       -0.32916
   3168.00       -0.32026
   3169.00       -0.31020
   3170.00       -0.29906
   3171.00       -0.28701
   3172.00       -0.27429
   3173.00       -0.26114
   3174.00       -0.24778
   3175.00       -0.23442
   3176.00       -0.22127
   3177.00       -0.20841
   3178.00       -0.19592
   3179.00       -0.18379
   3180.00       -0.17203
   3181.00       -0.16065
   3182.00       -0.14965
   3183.00       -0.13912
   3184.00       -0.12916
   3185.00       -0.11987
   3186.00       -0.11145
   3187.00       -0.10401
   3188.00       -0.09769
   3189.00       -0.09256
   3190.00       -0.08870
   3191.00       -0.08607
   3192.00       -0.08462
   3193.00       -0.08418
   3194.00       -0.08458
   3195.00       -0.08555
   3196.00       -0.08681
   3197.00       -0.08806
   3198.00       -0.08897
   3199.00       -0.08932
   3200.00       -0.08886
   3201.00       -0.08745
   3202.00       -0.08505
   3203.00       -0.08159
   3204.00       -0.07714
   3205.00       -0.07173
   3206.00       -0.06544
   3207.00       -0.05837
   3208.00       -0.05061
   3209.00       -0.04234
   3210.00       -0.03364
   3211.00       -0.02473
   3212.00       -0.01577
   3213.00       -0.00698
   3214.00        0.00149
   3215.00        0.00946
   3216.00        0.01677
   3217.00        0.02331
   3218.00        0.02898
   3219.00        0.03367
   3220.00        0.03731
   3221.00        0.03990
   3222.00        0.04137
   3223.00        0.04182
   3224.00        0.04127
   3225.00        0.03987
   3226.00        0.03779
   3227.00        0.03521
   3228.00        0.03233
   3229.00        0.02936
   3230.00        0.02651
   3231.00        0.02395
   3232.00        0.02186
   3233.00        0.02040
   3234.00        0.01968
   3235.00        0.01982
   3236.00        0.02087
   3237.00        0.02291
   3238.00        0.02592
   3239.00        0.02987
   3240.00        0.03474
   3241.00        0.04043
   3242.00        0.04687
   3243.00        0.05397
   3244.00        0.06158
   3245.00        0.06965
   3246.00        0.07804
   3247.00        0.08667
   3248.00        0.09540
   3249.00        0.10414
   3250.00        0.11275
   3251.00        0.12112
   3252.00        0.12912
   3253.00        0.13665
   3254.00        0.14359
   3255.00        0.14983
   3256.00        0.15536
   3257.00        0.16005
   3258.00        0.16391
   3259.00        0.16698
   3260.00        0.16927
   3261.00        0.17086
   3262.00        0.17183
   3263.00        0.17227
   3264.00        0.17226
   3265.00        0.17192
   3266.00        0.17130
   3267.00        0.17049
   3268.00        0.16953
   3269.00        0.16846
   3270.00        0.16731
   3271.00        0.16610
   3272.00        0.16484
   3273.00        0.16356
   3274.00        0.16228
   3275.00        0.16105
   3276.00        0.15990
   3277.00        0.15890
   3278.00        0.15810
   3279.00        0.15754
   3280.00        0.15728
   3281.00        0.15735
   3282.00        0.15775
   3283.00        0.15849
   3284.00        0.15952
   3285.00        0.16080
   3286.00        0.16226
   3287.00        0.16384
   3288.00        0.16545
   3289.00        0.16704
   3290.00        0.16855
   3291.00        0.16991
   3292.00        0.17108
   3293.00        0.17201
   3294.00        0.17266
   3295.00        0.17294
   3296.00        0.17283
   3297.00        0.17225
   3298.00        0.17117
   3299.00        0.16956
   3300.00        0.16741
   3301.00        0.16469
   3302.00        0.16141
   3303.00        0.15754
   3304.00        0.15306
   3305.00        0.14795
   3306.00        0.14217
   3307.00        0.13572
   3308.00        0.12859
   3309.00        0.12081
   3310.00        0.11241
   3311.00        0.10346
   3312.00        0.09405
   3313.00        0.08425
   3314.00        0.07417
   3315.00        0.06389
   3316.00        0.05349
   3317.00        0.04304
   3318.00        0.03260
   3319.00        0.02226
   3320.00        0.01205
   3321.00        0.00208
   3322.00       -0.00755
   3323.00       -0.01674
   3324.00       -0.02542
   3325.00       -0.03350
   3326.00       -0.04093
   3327.00       -0.04776
   3328.00       -0.05407
   3329.00       -0.06007
   3330.00       -0.06597
   3331.00       -0.07206
   3332.00       -0.07863
   3333.00       -0.08592
   3334.00       -0.09410
   3335.00       -0.10326
   3336.00       -0.11330
   3337.00       -0.12405
   3338.00       -0.13529
   3339.00       -0.14667
   3340.00       -0.15787
   3341.00       -0.16865
   3342.00       -0.17881
   3343.00       -0.18825
   3344.00       -0.19699
   3345.00       -0.20516
   3346.00       -0.21297
   3347.00       -0.22065
   3348.00       -0.22843
   3349.00       -0.23651
   3350.00       -0.24499
   3351.00       -0.25393
   3352.00       -0.26326
   3353.00       -0.27281
   3354.00       -0.28239
   3355.00       -0.29178
   3356.00       -0.30077
   3357.00       -0.30919
   3358.00       -0.31698
   3359.00       -0.32412
   3360.00       -0.33074
   3361.00       -0.33700
   3362.00       -0.34313
   3363.00       -0.34943
   3364.00       -0.35615
   3365.00       -0.36354
   3366.00       -0.37178
   3367.00       -0.38100
   3368.00       -0.39126
   3369.00       -0.40252
   3370.00       -0.41471
   3371.00       -0.42767
   3372.00       -0.44121
   3373.00       -0.45510
   3374.00       -0.46909
   3375.00       -0.48308
   3376.00       -0.49328
   3377.00       -0.49677
   3378.00       -0.50163
   3379.00       -0.50883
   3380.00       -0.51887
   3381.00       -0.53191
   3382.00       -0.54731
   3383.00       -0.56403
   3384.00       -0.58065
   3385.00       -0.59574
   3386.00       -0.60828
   3387.00       -0.61761
   3388.00       -0.62390
   3389.00       -0.62766
   3390.00       -0.62997
   3391.00       -0.63203
   3392.00       -0.63507
   3393.00       -0.64019
   3394.00       -0.64811
   3395.00       -0.65910
   3396.00       -0.67302
   3397.00       -0.68914
   3398.00       -0.70645
   3399.00       -0.72365
   3400.00       -0.73940
   3401.00       -0.75249
   3402.00       -0.76202
   3403.00       -0.76749
   3404.00       -0.76901
   3405.00       -0.76708
   3406.00       -0.76273
   3407.00       -0.75720
   3408.00       -0.75188
   3409.00       -0.74805
   3410.00       -0.74665
   3411.00       -0.74832
   3412.00       -0.75313
   3413.00       -0.76070
   3414.00       -0.77037
   3415.00       -0.78110
   3416.00       -0.79184
   3417.00       -0.80155
   3418.00       -0.80934
   3419.00       -0.81454
   3420.00       -0.81685
   3421.00       -0.81620
   3422.00       -0.81292
   3423.00       -0.80766
   3424.00       -0.80135
   3425.00       -0.79504
   3426.00       -0.78981
   3427.00       -0.78665
   3428.00       -0.78620
   3429.00       -0.78872
   3430.00       -0.79392
   3431.00       -0.80116
   3432.00       -0.80941
   3433.00       -0.81751
   3434.00       -0.82434
   3435.00       -0.82908
   3436.00       -0.83129
   3437.00       -0.83102
   3438.00       -0.82868
   3439.00       -0.82507
   3440.00       -0.82111
   3441.00       -0.81769
   3442.00       -0.81560
   3443.00       -0.81538
   3444.00       -0.81722
   3445.00       -0.82102
   3446.00       -0.82636
   3447.00       -0.83265
   3448.00       -0.83911
   3449.00       -0.84496
   3450.00       -0.84950
   3451.00       -0.85215
   3452.00       -0.85271
   3453.00       -0.85111
   3454.00       -0.84768
   3455.00       -0.84303
   3456.00       -0.83785
   3457.00       -0.83296
   3458.00       -0.82904
   3459.00       -0.82660
   3460.00       -0.82587
   3461.00       -0.82678
   3462.00       -0.82896
   3463.00       -0.83184
   3464.00       -0.83474
   3465.00       -0.83695
   3466.00       -0.83781
   3467.00       -0.83682
   3468.00       -0.83364
   3469.00       -0.82814
   3470.00       -0.82036
   3471.00       -0.81058
   3472.00       -0.79917
   3473.00       -0.78664
   3474.00       -0.77347
   3475.00       -0.76017
   3476.00       -0.74713
   3477.00       -0.73459
   3478.00       -0.72280
   3479.00       -0.71174
   3480.00       -0.70139
   3481.00       -0.69156
   3482.00       -0.68203
   3483.00       -0.67248
   3484.00       -0.66255
   3485.00       -0.65185
   3486.00       -0.64002
   3487.00       -0.62660
   3488.00       -0.61127
   3489.00       -0.59383
   3490.00       -0.57394
   3491.00       -0.55165
   3492.00       -0.52692
   3493.00       -0.49962
   3494.00       -0.46938
   3495.00       -0.43689
   3496.00       -0.40325
   3497.00       -0.36974
   3498.00       -0.33741
   3499.00       -0.30720
   3500.00       -0.27957
   3501.00       -0.25461
   3502.00       -0.23203
   3503.00       -0.21114
   3504.00       -0.19132
   3505.00       -0.17182
   3506.00       -0.15210
   3507.00       -0.13178
   3508.00       -0.11070
   3509.00       -0.08894
   3510.00       -0.06662
   3511.00       -0.04431
   3512.00       -0.02246
   3513.00       -0.00161
   3514.00        0.01796
   3515.00        0.03593
   3516.00        0.05216
   3517.00        0.06655
   3518.00        0.07895
   3519.00        0.08937
   3520.00        0.09779
   3521.00        0.10440
   3522.00        0.10944
   3523.00        0.11334
   3524.00        0.11658
   3525.00        0.11979
   3526.00        0.12362
   3527.00        0.12881
   3528.00        0.13593
   3529.00        0.14554
   3530.00        0.15795
   3531.00        0.17322
   3532.00        0.19116
   3533.00        0.21128
   3534.00        0.23266
   3535.00        0.25443
   3536.00        0.27547
   3537.00        0.29484
   3538.00        0.31186
   3539.00        0.32616
   3540.00        0.33767
   3541.00        0.34675
   3542.00        0.35398
   3543.00        0.36007
   3544.00        0.36576
   3545.00        0.37172
   3546.00        0.37843
   3547.00        0.38624
   3548.00        0.39521
   3549.00        0.40532
   3550.00        0.41632
   3551.00        0.42794
   3552.00        0.43987
   3553.00        0.45179
   3554.00        0.46353
   3555.00        0.47490
   3556.00        0.48591
   3557.00        0.49666
   3558.00        0.50738
   3559.00        0.51835
   3560.00        0.52990
   3561.00        0.54233
   3562.00        0.55591
   3563.00        0.57083
   3564.00        0.58713
   3565.00        0.60472
   3566.00        0.62335
   3567.00        0.64263
   3568.00        0.66210
   3569.00        0.68119
   3570.00        0.69940
   3571.00        0.71624
   3572.00        0.73124
   3573.00        0.74417
   3574.00        0.75485
   3575.00        0.76326
   3576.00        0.76946
   3577.00        0.77367
   3578.00        0.77622
   3579.00        0.77747
   3580.00        0.77784
   3581.00        0.77774
   3582.00        0.77751
   3583.00        0.77744
   3584.00        0.77770
   3585.00        0.77840
   3586.00        0.77964
   3587.00        0.78156
   3588.00        0.78429
   3589.00        0.78812
   3590.00        0.79339
   3591.00        0.80036
   3592.00        0.80945
   3593.00        0.82083
   3594.00        0.83467
   3595.00        0.85063
   3596.00        0.86807
   3597.00        0.88603
   3598.00        0.90347
   3599.00        0.91915
   3600.00        0.93182
   3601.00        0.94046
   3602.00        0.94433
   3603.00        0.94337
   3604.00        0.93771
   3605.00        0.92815
   3606.00        0.91574
   3607.00        0.90128
   3608.00        0.88539
   3609.00        0.86836
   3610.00        0.85011
   3611.00        0.83020
   3612.00        0.80823
   3613.00        0.78383
   3614.00        0.75717
   3615.00        0.72857
   3616.00        0.69880
   3617.00        0.66881
   3618.00        0.63981
   3619.00        0.61285
   3620.00        0.58921
   3621.00        0.56961
   3622.00        0.55436
   3623.00        0.54366
   3624.00        0.53695
   3625.00        0.53353
   3626.00        0.53228
   3627.00        0.53207
   3628.00        0.53176
   3629.00        0.53044
   3630.00        0.52751
   3631.00        0.52270
   3632.00        0.51611
   3633.00        0.50813
   3634.00        0.49919
   3635.00        0.48988
   3636.00        0.48058
   3637.00        0.47154
   3638.00        0.46276
   3639.00        0.45404
   3640.00        0.44499
   3641.00        0.43514
   3642.00        0.42414
   3643.00        0.41159
   3644.00        0.39746
   3645.00        0.38181
   3646.00        0.36494
   3647.00        0.34738
   3648.00        0.32975
   3649.00        0.31271
   3650.00        0.29690
   3651.00        0.28278
   3652.00        0.27078
   3653.00        0.26101
   3654.00        0.25356
   3655.00        0.24821
   3656.00        0.24471
   3657.00        0.24262
   3658.00        0.24150
   3659.00        0.24086
   3660.00        0.24025
   3661.00        0.23925
   3662.00        0.23752
   3663.00        0.23485
   3664.00        0.23105
   3665.00        0.22609
   3666.00        0.21992
   3667.00        0.21264
   3668.00        0.20433
   3669.00        0.19513
   3670.00        0.18516
   3671.00        0.17458
   3672.00        0.16353
   3673.00        0.15210
   3674.00        0.14037
   3675.00        0.12839
   3676.00        0.11617
   3677.00        0.10367
   3678.00        0.09084
   3679.00        0.07759
   3680.00        0.06383
   3681.00        0.04943
   3682.00        0.03434
   3683.00        0.01859
   3684.00        0.00225
   3685.00       -0.01448
   3686.00       -0.03136
   3687.00       -0.04802
   3688.00       -0.06411
   3689.00       -0.07928
   3690.00       -0.09328
   3691.00       -0.10600
   3692.00       -0.11748
   3693.00       -0.12790
   3694.00       -0.13768
   3695.00       -0.14724
   3696.00       -0.15708
   3697.00       -0.16762
   3698.00       -0.17917
   3699.00       -0.19191
   3700.00       -0.20578
   3701.00       -0.22072
   3702.00       -0.23647
   3703.00       -0.25272
   3704.00       -0.26922
   3705.00       -0.28567
   3706.00       -0.30176
   3707.00       -0.31729
   3708.00       -0.33215
   3709.00       -0.34631
   3710.00       -0.35982
   3711.00       -0.37283
   3712.00       -0.38563
   3713.00       -0.39852
   3714.00       -0.41176
   3715.00       -0.42553
   3716.00       -0.43987
   3717.00       -0.45459
   3718.00       -0.46931
   3719.00       -0.48380
   3720.00       -0.49475
   3721.00       -0.49492
   3722.00       -0.49549
   3723.00       -0.49725
   3724.00       -0.50069
   3725.00       -0.50591
   3726.00       -0.51302
   3727.00       -0.52196
   3728.00       -0.53246
   3729.00       -0.54414
   3730.00       -0.55630
   3731.00       -0.56819
   3732.00       -0.57921
   3733.00       -0.58901
   3734.00       -0.59759
   3735.00       -0.60523
   3736.00       -0.61240
   3737.00       -0.61962
   3738.00       -0.62735
   3739.00       -0.63589
   3740.00       -0.64539
   3741.00       -0.65583
   3742.00       -0.66702
   3743.00       -0.67867
   3744.00       -0.69044
   3745.00       -0.70192
   3746.00       -0.71275
   3747.00       -0.72254
   3748.00       -0.73095
   3749.00       -0.73768
   3750.00       -0.74257
   3751.00       -0.74556
   3752.00       -0.74672
   3753.00       -0.74622
   3754.00       -0.74429
   3755.00       -0.74121
   3756.00       -0.73722
   3757.00       -0.73255
   3758.00       -0.72742
   3759.00       -0.72207
   3760.00       -0.71672
   3761.00       -0.71161
   3762.00       -0.70697
   3763.00       -0.70299
   3764.00       -0.69977
   3765.00       -0.69729
   3766.00       -0.69542
   3767.00       -0.69389
   3768.00       -0.69236
   3769.00       -0.69049
   3770.00       -0.68800
   3771.00       -0.68469
   3772.00       -0.68056
   3773.00       -0.67563
   3774.00       -0.67005
   3775.00       -0.66395
   3776.00       -0.65748
   3777.00       -0.65080
   3778.00       -0.64406
   3779.00       -0.63744
   3780.00       -0.63112
   3781.00       -0.62534
   3782.00       -0.62035
   3783.00       -0.61632
   3784.00       -0.61336
   3785.00       -0.61137
   3786.00       -0.61022
   3787.00       -0.60963
   3788.00       -0.60936
   3789.00       -0.60915
   3790.00       -0.60878
   3791.00       -0.60808
   3792.00       -0.60686
   3793.00       -0.60494
   3794.00       -0.60210
   3795.00       -0.59809
   3796.00       -0.59270
   3797.00       -0.58560
   3798.00       -0.57667
   3799.00       -0.56581
   3800.00       -0.55298
   3801.00       -0.53831
   3802.00       -0.52195
   3803.00       -0.50399
   3804.00       -0.48467
   3805.00       -0.46443
   3806.00       -0.44367
   3807.00       -0.42287
   3808.00       -0.40248
   3809.00       -0.38253
   3810.00       -0.36287
   3811.00       -0.34315
   3812.00       -0.32259
   3813.00       -0.30036
   3814.00       -0.27552
   3815.00       -0.24731
   3816.00       -0.21536
   3817.00       -0.17959
   3818.00       -0.14067
   3819.00       -0.09984
   3820.00       -0.05849
   3821.00       -0.01821
   3822.00        0.01952
   3823.00        0.05367
   3824.00        0.08358
   3825.00        0.10914
   3826.00        0.13052
   3827.00        0.14831
   3828.00        0.16310
   3829.00        0.17556
   3830.00        0.18625
   3831.00        0.19558
   3832.00        0.20391
   3833.00        0.21156
   3834.00        0.21887
   3835.00        0.22614
   3836.00        0.23373
   3837.00        0.24193
   3838.00        0.25102
   3839.00        0.26117
   3840.00        0.27237
   3841.00        0.28460
   3842.00        0.29769
   3843.00        0.31141
   3844.00        0.32552
   3845.00        0.33985
   3846.00        0.35418
   3847.00        0.36844
   3848.00        0.38253
   3849.00        0.39649
   3850.00        0.41040
   3851.00        0.42431
   3852.00        0.43831
   3853.00        0.45240
   3854.00        0.46648
   3855.00        0.48024
   3856.00        0.49324
   3857.00        0.50488
   3858.00        0.51452
   3859.00        0.52140
   3860.00        0.52514
   3861.00        0.52537
   3862.00        0.52228
   3863.00        0.51621
   3864.00        0.50796
   3865.00        0.49840
   3866.00        0.48849
   3867.00        0.47913
   3868.00        0.47097
   3869.00        0.46449
   3870.00        0.45983
   3871.00        0.45693
   3872.00        0.45556
   3873.00        0.45532
   3874.00        0.45586
   3875.00        0.45678
   3876.00        0.45778
   3877.00        0.45862
   3878.00        0.45917
   3879.00        0.45946
   3880.00        0.45960
   3881.00        0.45976
   3882.00        0.46004
   3883.00        0.46052
   3884.00        0.46119
   3885.00        0.46191
   3886.00        0.46242
   3887.00        0.46244
   3888.00        0.46167
   3889.00        0.45990
   3890.00        0.45707
   3891.00        0.45307
   3892.00        0.44805
   3893.00        0.44212
   3894.00        0.43544
   3895.00        0.42815
   3896.00        0.42026
   3897.00        0.41177
   3898.00        0.40259
   3899.00        0.39263
   3900.00        0.38183
   3901.00        0.37021
   3902.00        0.35786
   3903.00        0.34505
   3904.00        0.33206
   3905.00        0.31923
   3906.00        0.30690
   3907.00        0.29533
   3908.00        0.28465
   3909.00        0.27490
   3910.00        0.26595
   3911.00        0.25763
   3912.00        0.24968
   3913.00        0.24192
   3914.00        0.23422
   3915.00        0.22654
   3916.00        0.21895
   3917.00        0.21169
   3918.00        0.20505
   3919.00        0.19931
   3920.00        0.19476
   3921.00        0.19154
   3922.00        0.18963
   3923.00        0.18887
   3924.00        0.18894
   3925.00        0.18946
   3926.00        0.19002
   3927.00        0.19024
   3928.00        0.18985
   3929.00        0.18870
   3930.00        0.18675
   3931.00        0.18408
   3932.00        0.18083
   3933.00        0.17715
   3934.00        0.17314
   3935.00        0.16888
   3936.00        0.16433
   3937.00        0.15940
   3938.00        0.15396
   3939.00        0.14785
   3940.00        0.14089
   3941.00        0.13299
   3942.00        0.12404
   3943.00        0.11407
   3944.00        0.10310
   3945.00        0.09130
   3946.00        0.07886
   3947.00        0.06611
   3948.00        0.05345
   3949.00        0.04126
   3950.00        0.02995
   3951.00        0.01990
   3952.00        0.01125
   3953.00        0.00408
   3954.00       -0.00174
   3955.00       -0.00639
   3956.00       -0.01018
   3957.00       -0.01341
   3958.00       -0.01636
   3959.00       -0.01924
   3960.00       -0.02222
   3961.00       -0.02541
   3962.00       -0.02887
   3963.00       -0.03263
   3964.00       -0.03670
   3965.00       -0.04108
   3966.00       -0.04577
   3967.00       -0.05075
   3968.00       -0.05599
   3969.00       -0.06148
   3970.00       -0.06719
   3971.00       -0.07309
   3972.00       -0.07915
   3973.00       -0.08531
   3974.00       -0.09150
   3975.00       -0.09767
   3976.00       -0.10376
   3977.00       -0.10976
   3978.00       -0.11572
   3979.00       -0.12177
   3980.00       -0.12817
   3981.00       -0.13517
   3982.00       -0.14310
   3983.00       -0.15218
   3984.00       -0.16264
   3985.00       -0.17450
   3986.00       -0.18770
   3987.00       -0.20195
   3988.00       -0.21691
   3989.00       -0.23214
   3990.00       -0.24715
   3991.00       -0.26157
   3992.00       -0.27501
   3993.00       -0.28727
   3994.00       -0.29823
   3995.00       -0.30799
   3996.00       -0.31666
   3997.00       -0.32460
   3998.00       -0.33215
   3999.00       -0.33981
   4000.00       -0.34805
   4001.00       -0.35730
   4002.00       -0.36792
   4003.00       -0.38010
   4004.00       -0.39377
   4005.00       -0.40874
   4006.00       -0.42458
   4007.00       -0.44070
   4008.00       -0.45652
   4009.00       -0.47147
   4010.00       -0.48305
   4011.00       -0.49252
   4012.00       -0.50127
   4013.00       -0.50980
   4014.00       -0.51861
   4015.00       -0.52811
   4016.00       -0.53841
   4017.00       -0.54933
   4018.00       -0.56043
   4019.00       -0.57124
   4020.00       -0.58136
   4021.00       -0.59055
   4022.00       -0.59880
   4023.00       -0.60627
   4024.00       -0.61327
   4025.00       -0.62012
   4026.00       -0.62715
   4027.00       -0.63466
   4028.00       -0.64289
   4029.00       -0.65195
   4030.00       -0.66186
   4031.00       -0.67250
   4032.00       -0.68361
   4033.00       -0.69485
   4034.00       -0.70584
   4035.00       -0.71620
   4036.00       -0.72560
   4037.00       -0.73382
   4038.00       -0.74070
   4039.00       -0.74634
   4040.00       -0.75097
   4041.00       -0.75495
   4042.00       -0.75880
   4043.00       -0.76307
   4044.00       -0.76831
   4045.00       -0.77489
   4046.00       -0.78300
   4047.00       -0.79256
   4048.00       -0.80323
   4049.00       -0.81450
   4050.00       -0.82567
   4051.00       -0.83603
   4052.00       -0.84499
   4053.00       -0.85216
   4054.00       -0.85734
   4055.00       -0.86072
   4056.00       -0.86255
   4057.00       -0.86342
   4058.00       -0.86388
   4059.00       -0.86450
   4060.00       -0.86574
   4061.00       -0.86785
   4062.00       -0.87102
   4063.00       -0.87513
   4064.00       -0.88004
   4065.00       -0.88542
   4066.00       -0.89095
   4067.00       -0.89626
   4068.00       -0.90100
   4069.00       -0.90483
   4070.00       -0.90752
   4071.00       -0.90882
   4072.00       -0.90870
   4073.00       -0.90720
   4074.00       -0.90453
   4075.00       -0.90103
   4076.00       -0.89707
   4077.00       -0.89307
   4078.00       -0.88937
   4079.00       -0.88620
   4080.00       -0.88368
   4081.00       -0.88182
   4082.00       -0.88055
   4083.00       -0.87983
   4084.00       -0.87960
   4085.00       -0.87988
   4086.00       -0.88067
   4087.00       -0.88205
   4088.00       -0.88401
   4089.00       -0.88660
   4090.00       -0.88978
   4091.00       -0.89350
   4092.00       -0.89764
   4093.00       -0.90202
   4094.00       -0.90640
   4095.00       -0.91042
   4096.00       -0.91371
   4097.00       -0.91581
   4098.00       -0.91639
   4099.00       -0.91514
   4100.00       -0.91205
   4101.00       -0.90718
   4102.00       -0.90088
   4103.00       -0.89363
   4104.00       -0.88598
   4105.00       -0.87846
   4106.00       -0.87150
   4107.00       -0.86538
   4108.00       -0.86022
   4109.00       -0.85590
   4110.00       -0.85228
   4111.00       -0.84904
   4112.00       -0.84589
   4113.00       -0.84251
   4114.00       -0.83862
   4115.00       -0.83393
   4116.00       -0.82829
   4117.00       -0.82161
   4118.00       -0.81391
   4119.00       -0.80535
   4120.00       -0.79616
   4121.00       -0.78663
   4122.00       -0.77702
   4123.00       -0.76760
   4124.00       -0.75837
   4125.00       -0.74933
   4126.00       -0.74018
   4127.00       -0.73056
   4128.00       -0.72003
   4129.00       -0.70813
   4130.00       -0.69432
   4131.00       -0.67812
   4132.00       -0.65914
   4133.00       -0.63707
   4134.00       -0.61171
   4135.00       -0.58297
   4136.00       -0.55091
   4137.00       -0.51580
   4138.00       -0.47833
   4139.00       -0.44000
   4140.00       -0.40242
   4141.00       -0.36736
   4142.00       -0.33604
   4143.00       -0.30934
   4144.00       -0.28733
   4145.00       -0.26991
   4146.00       -0.25606
   4147.00       -0.24469
   4148.00       -0.23446
   4149.00       -0.22395
   4150.00       -0.21215
   4151.00       -0.19872
   4152.00       -0.18374
   4153.00       -0.16762
   4154.00       -0.15082
   4155.00       -0.13415
   4156.00       -0.11826
   4157.00       -0.10393
   4158.00       -0.09158
   4159.00       -0.08168
   4160.00       -0.07434
   4161.00       -0.06949
   4162.00       -0.06692
   4163.00       -0.06615
   4164.00       -0.06654
   4165.00       -0.06739
   4166.00       -0.06790
   4167.00       -0.06736
   4168.00       -0.06502
   4169.00       -0.06039
   4170.00       -0.05318
   4171.00       -0.04314
   4172.00       -0.03053
   4173.00       -0.01567
   4174.00        0.00092
   4175.00        0.01861
   4176.00        0.03663
   4177.00        0.05416
   4178.00        0.07029
   4179.00        0.08441
   4180.00        0.09587
   4181.00        0.10458
   4182.00        0.11046
   4183.00        0.11388
   4184.00        0.11537
   4185.00        0.11559
   4186.00        0.11523
   4187.00        0.11491
   4188.00        0.11504
   4189.00        0.11581
   4190.00        0.11720
   4191.00        0.11910
   4192.00        0.12133
   4193.00        0.12377
   4194.00        0.12641
   4195.00        0.12935
   4196.00        0.13281
   4197.00        0.13705
   4198.00        0.14240
   4199.00        0.14904
   4200.00        0.15718
   4201.00        0.16660
   4202.00        0.17726
   4203.00        0.18891
   4204.00        0.20131
   4205.00        0.21406
   4206.00        0.22685
   4207.00        0.23948
   4208.00        0.25175
   4209.00        0.26359
   4210.00        0.27477
   4211.00        0.28498
   4212.00        0.29384
   4213.00        0.30092
   4214.00        0.30568
   4215.00        0.30754
   4216.00        0.30610
   4217.00        0.30107
   4218.00        0.29237
   4219.00        0.28009
   4220.00        0.26474
   4221.00        0.24671
   4222.00        0.22690
   4223.00        0.20604
   4224.00        0.18509
   4225.00        0.16477
   4226.00        0.14584
   4227.00        0.12879
   4228.00        0.11400
   4229.00        0.10165
   4230.00        0.09182
   4231.00        0.08436
   4232.00        0.07925
   4233.00        0.07616
   4234.00        0.07490
   4235.00        0.07517
   4236.00        0.07677
   4237.00        0.07943
   4238.00        0.08285
   4239.00        0.08674
   4240.00        0.09075
   4241.00        0.09453
   4242.00        0.09768
   4243.00        0.09988
   4244.00        0.10091
   4245.00        0.10072
   4246.00        0.09932
   4247.00        0.09699
   4248.00        0.09405
   4249.00        0.09095
   4250.00        0.08813
   4251.00        0.08603
   4252.00        0.08497
   4253.00        0.08515
   4254.00        0.08657
   4255.00        0.08903
   4256.00        0.09209
   4257.00        0.09509
   4258.00        0.09731
   4259.00        0.09796
   4260.00        0.09637
   4261.00        0.09212
   4262.00        0.08490
   4263.00        0.07494
   4264.00        0.06269
   4265.00        0.04873
   4266.00        0.03382
   4267.00        0.01876
   4268.00        0.00425
   4269.00       -0.00931
   4270.00       -0.02161
   4271.00       -0.03258
   4272.00       -0.04234
   4273.00       -0.05103
   4274.00       -0.05889
   4275.00       -0.06614
   4276.00       -0.07294
   4277.00       -0.07932
   4278.00       -0.08523
   4279.00       -0.09059
   4280.00       -0.09534
   4281.00       -0.09941
   4282.00       -0.10283
   4283.00       -0.10569
   4284.00       -0.10816
   4285.00       -0.11051
   4286.00       -0.11301
   4287.00       -0.11592
   4288.00       -0.11943
   4289.00       -0.12364
   4290.00       -0.12856
   4291.00       -0.13409
   4292.00       -0.14011
   4293.00       -0.14646
   4294.00       -0.15308
   4295.00       -0.15996
   4296.00       -0.16724
   4297.00       -0.17514
   4298.00       -0.18392
   4299.00       -0.19385
   4300.00       -0.20522
   4301.00       -0.21822
   4302.00       -0.23293
   4303.00       -0.24932
   4304.00       -0.26715
   4305.00       -0.28613
   4306.00       -0.30592
   4307.00       -0.32618
   4308.00       -0.34636
   4309.00       -0.36612
   4310.00       -0.38521
   4311.00       -0.40334
   4312.00       -0.42053
   4313.00       -0.43683
   4314.00       -0.45226
   4315.00       -0.46693
   4316.00       -0.47343
   4317.00       -0.47927
   4318.00       -0.48798
   4319.00       -0.50043
   4320.00       -0.51712
   4321.00       -0.53779
   4322.00       -0.56163
   4323.00       -0.58736
   4324.00       -0.61338
   4325.00       -0.63781
   4326.00       -0.65927
   4327.00       -0.67665
   4328.00       -0.68959
   4329.00       -0.69820
   4330.00       -0.70341
   4331.00       -0.70637
   4332.00       -0.70857
   4333.00       -0.71145
   4334.00       -0.71623
   4335.00       -0.72388
   4336.00       -0.73479
   4337.00       -0.74900
   4338.00       -0.76595
   4339.00       -0.78477
   4340.00       -0.80409
   4341.00       -0.82252
   4342.00       -0.83866
   4343.00       -0.85136
   4344.00       -0.85964
   4345.00       -0.86341
   4346.00       -0.86281
   4347.00       -0.85877
   4348.00       -0.85245
   4349.00       -0.84533
   4350.00       -0.83885
   4351.00       -0.83415
   4352.00       -0.83194
   4353.00       -0.83234
   4354.00       -0.83482
   4355.00       -0.83852
   4356.00       -0.84218
   4357.00       -0.84454
   4358.00       -0.84461
   4359.00       -0.84180
   4360.00       -0.83603
   4361.00       -0.82780
   4362.00       -0.81795
   4363.00       -0.80763
   4364.00       -0.79784
   4365.00       -0.78941
   4366.00       -0.78292
   4367.00       -0.77839
   4368.00       -0.77551
   4369.00       -0.77362
   4370.00       -0.77190
   4371.00       -0.76948
   4372.00       -0.76564
   4373.00       -0.75977
   4374.00       -0.75173
   4375.00       -0.74170
   4376.00       -0.73029
   4377.00       -0.71836
   4378.00       -0.70706
   4379.00       -0.69739
   4380.00       -0.69037
   4381.00       -0.68642
   4382.00       -0.68550
   4383.00       -0.68730
   4384.00       -0.69084
   4385.00       -0.69501
   4386.00       -0.69865
   4387.00       -0.70068
   4388.00       -0.70041
   4389.00       -0.69740
   4390.00       -0.69172
   4391.00       -0.68376
   4392.00       -0.67421
   4393.00       -0.66390
   4394.00       -0.65367
   4395.00       -0.64429
   4396.00       -0.63631
   4397.00       -0.63002
   4398.00       -0.62546
   4399.00       -0.62237
   4400.00       -0.62030
   4401.00       -0.61868
   4402.00       -0.61695
   4403.00       -0.61467
   4404.00       -0.61155
   4405.00       -0.60757
   4406.00       -0.60289
   4407.00       -0.59786
   4408.00       -0.59281
   4409.00       -0.58811
   4410.00       -0.58393
   4411.00       -0.58032
   4412.00       -0.57722
   4413.00       -0.57453
   4414.00       -0.57214
   4415.00       -0.57004
   4416.00       -0.56836
   4417.00       -0.56728
   4418.00       -0.56701
   4419.00       -0.56775
   4420.00       -0.56952
   4421.00       -0.57219
   4422.00       -0.57551
   4423.00       -0.57893
   4424.00       -0.58184
   4425.00       -0.58348
   4426.00       -0.58311
   4427.00       -0.58012
   4428.00       -0.57402
   4429.00       -0.56451
   4430.00       -0.55176
   4431.00       -0.53602
   4432.00       -0.51801
   4433.00       -0.49855
   4434.00       -0.47860
   4435.00       -0.45912
   4436.00       -0.44101
   4437.00       -0.42502
   4438.00       -0.41170
   4439.00       -0.40089
   4440.00       -0.39217
   4441.00       -0.38474
   4442.00       -0.37775
   4443.00       -0.37033
   4444.00       -0.36177
   4445.00       -0.35155
   4446.00       -0.33949
   4447.00       -0.32549
   4448.00       -0.30984
   4449.00       -0.29291
   4450.00       -0.27514
   4451.00       -0.25697
   4452.00       -0.23887
   4453.00       -0.22120
   4454.00       -0.20409
   4455.00       -0.18744
   4456.00       -0.17122
   4457.00       -0.15509
   4458.00       -0.13876
   4459.00       -0.12204
   4460.00       -0.10496
   4461.00       -0.08756
   4462.00       -0.07023
   4463.00       -0.05340
   4464.00       -0.03763
   4465.00       -0.02355
   4466.00       -0.01157
   4467.00       -0.00207
   4468.00        0.00498
   4469.00        0.00965
   4470.00        0.01235
   4471.00        0.01352
   4472.00        0.01371
   4473.00        0.01337
   4474.00        0.01288
   4475.00        0.01242
   4476.00        0.01207
   4477.00        0.01176
   4478.00        0.01136
   4479.00        0.01077
   4480.00        0.00992
   4481.00        0.00889
   4482.00        0.00782
   4483.00        0.00698
   4484.00        0.00664
   4485.00        0.00705
   4486.00        0.00836
   4487.00        0.01051
   4488.00        0.01336
   4489.00        0.01649
   4490.00        0.01944
   4491.00        0.02164
   4492.00        0.02264
   4493.00        0.02216
   4494.00        0.02005
   4495.00        0.01657
   4496.00        0.01211
   4497.00        0.00736
   4498.00        0.00304
   4499.00       -0.00015
   4500.00       -0.00177
   4501.00       -0.00152
   4502.00        0.00051
   4503.00        0.00399
   4504.00        0.00839
   4505.00        0.01313
   4506.00        0.01763
   4507.00        0.02147
   4508.00        0.02445
   4509.00        0.02662
   4510.00        0.02824
   4511.00        0.02970
   4512.00        0.03150
   4513.00        0.03409
   4514.00        0.03778
   4515.00        0.04273
   4516.00        0.04880
   4517.00        0.05572
   4518.00        0.06295
   4519.00        0.06986
   4520.00        0.07578
   4521.00        0.08009
   4522.00        0.08228
   4523.00        0.08216
   4524.00        0.07958
   4525.00        0.07478
   4526.00        0.06811
   4527.00        0.06004
   4528.00        0.05110
   4529.00        0.04185
   4530.00        0.03263
   4531.00        0.02371
   4532.00        0.01511
   4533.00        0.00680
   4534.00       -0.00138
   4535.00       -0.00951
   4536.00       -0.01771
   4537.00       -0.02592
   4538.00       -0.03402
   4539.00       -0.04175
   4540.00       -0.04881
   4541.00       -0.05490
   4542.00       -0.05977
   4543.00       -0.06332
   4544.00       -0.06557
   4545.00       -0.06670
   4546.00       -0.06703
   4547.00       -0.06686
   4548.00       -0.06657
   4549.00       -0.06654
   4550.00       -0.06710
   4551.00       -0.06844
   4552.00       -0.07059
   4553.00       -0.07346
   4554.00       -0.07678
   4555.00       -0.08027
   4556.00       -0.08357
   4557.00       -0.08646
   4558.00       -0.08877
   4559.00       -0.09057
   4560.00       -0.09205
   4561.00       -0.09362
   4562.00       -0.09576
   4563.00       -0.09904
   4564.00       -0.10396
   4565.00       -0.11092
   4566.00       -0.12014
   4567.00       -0.13156
   4568.00       -0.14503
   4569.00       -0.16004
   4570.00       -0.17611
   4571.00       -0.19255
   4572.00       -0.20877
   4573.00       -0.22418
   4574.00       -0.23824
   4575.00       -0.25064
   4576.00       -0.26117
   4577.00       -0.26986
   4578.00       -0.27685
   4579.00       -0.28232
   4580.00       -0.28662
   4581.00       -0.29011
   4582.00       -0.29315
   4583.00       -0.29605
   4584.00       -0.29899
   4585.00       -0.30208
   4586.00       -0.30529
   4587.00       -0.30851
   4588.00       -0.31155
   4589.00       -0.31422
   4590.00       -0.31635
   4591.00       -0.31778
   4592.00       -0.31845
   4593.00       -0.31836
   4594.00       -0.31759
   4595.00       -0.31628
   4596.00       -0.31464
   4597.00       -0.31289
   4598.00       -0.31129
   4599.00       -0.31005
   4600.00       -0.30935
   4601.00       -0.30929
   4602.00       -0.30994
   4603.00       -0.31126
   4604.00       -0.31316
   4605.00       -0.31550
   4606.00       -0.31814
   4607.00       -0.32085
   4608.00       -0.32344
   4609.00       -0.32569
   4610.00       -0.32740
   4611.00       -0.32835
   4612.00       -0.32842
   4613.00       -0.32749
   4614.00       -0.32556
   4615.00       -0.32267
   4616.00       -0.31903
   4617.00       -0.31490
   4618.00       -0.31065
   4619.00       -0.30669
   4620.00       -0.30351
   4621.00       -0.30155
   4622.00       -0.30115
   4623.00       -0.30252
   4624.00       -0.30587
   4625.00       -0.31100
   4626.00       -0.31772
   4627.00       -0.32557
   4628.00       -0.33398
   4629.00       -0.34226
   4630.00       -0.34970
   4631.00       -0.35565
   4632.00       -0.35957
   4633.00       -0.36106
   4634.00       -0.35996
   4635.00       -0.35637
   4636.00       -0.35055
   4637.00       -0.34300
   4638.00       -0.33427
   4639.00       -0.32497
   4640.00       -0.31556
   4641.00       -0.30644
   4642.00       -0.29770
   4643.00       -0.28925
   4644.00       -0.28088
   4645.00       -0.27227
   4646.00       -0.26313
   4647.00       -0.25322
   4648.00       -0.24243
   4649.00       -0.23101
   4650.00       -0.21925
   4651.00       -0.20779
   4652.00       -0.19720
   4653.00       -0.18812
   4654.00       -0.18113
   4655.00       -0.17659
   4656.00       -0.17474
   4657.00       -0.17551
   4658.00       -0.17870
   4659.00       -0.18392
   4660.00       -0.19075
   4661.00       -0.19869
   4662.00       -0.20728
   4663.00       -0.21618
   4664.00       -0.22510
   4665.00       -0.23373
   4666.00       -0.24190
   4667.00       -0.24944
   4668.00       -0.25621
   4669.00       -0.26209
   4670.00       -0.26695
   4671.00       -0.27071
   4672.00       -0.27321
   4673.00       -0.27434
   4674.00       -0.27410
   4675.00       -0.27241
   4676.00       -0.26942
   4677.00       -0.26536
   4678.00       -0.26054
   4679.00       -0.25540
   4680.00       -0.25041
   4681.00       -0.24599
   4682.00       -0.24248
   4683.00       -0.24004
   4684.00       -0.23867
   4685.00       -0.23824
   4686.00       -0.23850
   4687.00       -0.23922
   4688.00       -0.24019
   4689.00       -0.24122
   4690.00       -0.24218
   4691.00       -0.24302
   4692.00       -0.24369
   4693.00       -0.24419
   4694.00       -0.24450
   4695.00       -0.24463
   4696.00       -0.24459
   4697.00       -0.24438
   4698.00       -0.24398
   4699.00       -0.24337
   4700.00       -0.24250
   4701.00       -0.24125
   4702.00       -0.23955
   4703.00       -0.23733
   4704.00       -0.23454
   4705.00       -0.23120
   4706.00       -0.22735
   4707.00       -0.22310
   4708.00       -0.21857
   4709.00       -0.21392
   4710.00       -0.20928
   4711.00       -0.20471
   4712.00       -0.20022
   4713.00       -0.19574
   4714.00       -0.19109
   4715.00       -0.18597
   4716.00       -0.18015
   4717.00       -0.17331
   4718.00       -0.16522
   4719.00       -0.15573
   4720.00       -0.14478
   4721.00       -0.13242
   4722.00       -0.11886
   4723.00       -0.10432
   4724.00       -0.08914
   4725.00       -0.07367
   4726.00       -0.05826
   4727.00       -0.04316
   4728.00       -0.02854
   4729.00       -0.01449
   4730.00       -0.00101
   4731.00        0.01210
   4732.00        0.02510
   4733.00        0.03815
   4734.00        0.05154
   4735.00        0.06542
   4736.00        0.07977
   4737.00        0.09453
   4738.00        0.10957
   4739.00        0.12450
   4740.00        0.13901
   4741.00        0.15279
   4742.00        0.16549
   4743.00        0.17688
   4744.00        0.18687
   4745.00        0.19542
   4746.00        0.20262
   4747.00        0.20862
   4748.00        0.21361
   4749.00        0.21779
   4750.00        0.22129
   4751.00        0.22425
   4752.00        0.22676
   4753.00        0.22885
   4754.00        0.23051
   4755.00        0.23176
   4756.00        0.23264
   4757.00        0.23323
   4758.00        0.23367
   4759.00        0.23411
   4760.00        0.23476
   4761.00        0.23584
   4762.00        0.23750
   4763.00        0.23989
   4764.00        0.24311
   4765.00        0.24716
   4766.00        0.25201
   4767.00        0.25756
   4768.00        0.26363
   4769.00        0.27006
   4770.00        0.27670
   4771.00        0.28340
   4772.00        0.29006
   4773.00        0.29662
   4774.00        0.30314
   4775.00        0.30968
   4776.00        0.31628
   4777.00        0.32305
   4778.00        0.32995
   4779.00        0.33696
   4780.00        0.34391
   4781.00        0.35057
   4782.00        0.35664
   4783.00        0.36187
   4784.00        0.36592
   4785.00        0.36861
   4786.00        0.36985
   4787.00        0.36964
   4788.00        0.36812
   4789.00        0.36543
   4790.00        0.36179
   4791.00        0.35741
   4792.00        0.35243
   4793.00        0.34698
   4794.00        0.34108
   4795.00        0.33476
   4796.00        0.32804
   4797.00        0.32092
   4798.00        0.31349
   4799.00        0.30578
   4800.00        0.29798
   4801.00        0.29027
   4802.00        0.28283
   4803.00        0.27586
   4804.00        0.26955
   4805.00        0.26403
   4806.00        0.25942
   4807.00        0.25575
   4808.00        0.25303
   4809.00        0.25118
   4810.00        0.25018
   4811.00        0.24989
   4812.00        0.25023
   4813.00        0.25109
   4814.00        0.25241
   4815.00        0.25412
   4816.00        0.25613
   4817.00        0.25833
   4818.00        0.26058
   4819.00        0.26270
   4820.00        0.26450
   4821.00        0.26576
   4822.00        0.26635
   4823.00        0.26610
   4824.00        0.26500
   4825.00        0.26310
   4826.00        0.26049
   4827.00        0.25738
   4828.00        0.25397
   4829.00        0.25051
   4830.00        0.24718
   4831.00        0.24413
   4832.00        0.24151
   4833.00        0.23934
   4834.00        0.23760
   4835.00        0.23623
   4836.00        0.23511
   4837.00        0.23416
   4838.00        0.23335
   4839.00        0.23272
   4840.00        0.23244
   4841.00        0.23272
   4842.00        0.23384
   4843.00        0.23607
   4844.00        0.23957
   4845.00        0.24446
   4846.00        0.25060
   4847.00        0.25767
   4848.00        0.26524
   4849.00        0.27269
   4850.00        0.27945
   4851.00        0.28508
   4852.00        0.28918
   4853.00        0.29165
   4854.00        0.29259
   4855.00        0.29235
   4856.00        0.29147
   4857.00        0.29055
   4858.00        0.29016
   4859.00        0.29075
   4860.00        0.29251
   4861.00        0.29541
   4862.00        0.29903
   4863.00        0.30275
   4864.00        0.30573
   4865.00        0.30714
   4866.00        0.30617
   4867.00        0.30232
   4868.00        0.29548
   4869.00        0.28589
   4870.00        0.27415
   4871.00        0.26119
   4872.00        0.24812
   4873.00        0.23600
   4874.00        0.22569
   4875.00        0.21770
   4876.00        0.21214
   4877.00        0.20873
   4878.00        0.20691
   4879.00        0.20576
   4880.00        0.20433
   4881.00        0.20172
   4882.00        0.19727
   4883.00        0.19058
   4884.00        0.18169
   4885.00        0.17092
   4886.00        0.15890
   4887.00        0.14638
   4888.00        0.13414
   4889.00        0.12274
   4890.00        0.11252
   4891.00        0.10354
   4892.00        0.09558
   4893.00        0.08815
   4894.00        0.08072
   4895.00        0.07269
   4896.00        0.06368
   4897.00        0.05339
   4898.00        0.04191
   4899.00        0.02946
   4900.00        0.01645
   4901.00        0.00343
   4902.00       -0.00907
   4903.00       -0.02069
   4904.00       -0.03106
   4905.00       -0.04001
   4906.00       -0.04756
   4907.00       -0.05384
   4908.00       -0.05899
   4909.00       -0.06320
   4910.00       -0.06660
   4911.00       -0.06929
   4912.00       -0.07133
   4913.00       -0.07275
   4914.00       -0.07363
   4915.00       -0.07406
   4916.00       -0.07420
   4917.00       -0.07430
   4918.00       -0.07463
   4919.00       -0.07553
   4920.00       -0.07730
   4921.00       -0.08017
   4922.00       -0.08426
   4923.00       -0.08955
   4924.00       -0.09577
   4925.00       -0.10262
   4926.00       -0.10951
   4927.00       -0.11584
   4928.00       -0.12100
   4929.00       -0.12448
   4930.00       -0.12599
   4931.00       -0.12546
   4932.00       -0.12304
   4933.00       -0.11916
   4934.00       -0.11439
   4935.00       -0.10941
   4936.00       -0.10485
   4937.00       -0.10125
   4938.00       -0.09893
   4939.00       -0.09799
   4940.00       -0.09830
   4941.00       -0.09949
   4942.00       -0.10104
   4943.00       -0.10234
   4944.00       -0.10280
   4945.00       -0.10186
   4946.00       -0.09916
   4947.00       -0.09444
   4948.00       -0.08772
   4949.00       -0.07920
   4950.00       -0.06911
   4951.00       -0.05802
   4952.00       -0.04632
   4953.00       -0.03458
   4954.00       -0.02318
   4955.00       -0.01248
   4956.00       -0.00265
   4957.00        0.00621
   4958.00        0.01414
   4959.00        0.02129
   4960.00        0.02781
   4961.00        0.03387
   4962.00        0.03968
   4963.00        0.04534
   4964.00        0.05096
   4965.00        0.05662
   4966.00        0.06237
   4967.00        0.06827
   4968.00        0.07439
   4969.00        0.08077
   4970.00        0.08745
   4971.00        0.09443
   4972.00        0.10171
   4973.00        0.10924
   4974.00        0.11698
   4975.00        0.12482
   4976.00        0.13275
   4977.00        0.14073
   4978.00        0.14876
   4979.00        0.15686
   4980.00        0.16503
   4981.00        0.17332
   4982.00        0.18174
   4983.00        0.19033
   4984.00        0.19912
   4985.00        0.20809
   4986.00        0.21718
   4987.00        0.22633
   4988.00        0.23542
   4989.00        0.24422
   4990.00        0.25261
   4991.00        0.26044
   4992.00        0.26761
   4993.00        0.27419
   4994.00        0.28028
   4995.00        0.28613
   4996.00        0.29201
   4997.00        0.29820
   4998.00        0.30495
   4999.00        0.31239
   5000.00        0.32055
   5001.00        0.32940
   5002.00        0.33876
   5003.00        0.34837
   5004.00        0.35801
   5005.00        0.36743
   5006.00        0.37644
   5007.00        0.38487
   5008.00        0.39260
   5009.00        0.39947
   5010.00        0.40545
   5011.00        0.41049
   5012.00        0.41461
   5013.00        0.41779
   5014.00        0.42018
   5015.00        0.42197
   5016.00        0.42338
   5017.00        0.42467
   5018.00        0.42610
   5019.00        0.42787
   5020.00        0.43013
   5021.00        0.43292
   5022.00        0.43621
   5023.00        0.43997
   5024.00        0.44411
   5025.00        0.44859
   5026.00        0.45339
   5027.00        0.45854
   5028.00        0.46413
   5029.00        0.47022
   5030.00        0.47689
   5031.00        0.48418
   5032.00        0.49205
   5033.00        0.50043
   5034.00        0.50918
   5035.00        0.51808
   5036.00        0.52694
   5037.00        0.53554
   5038.00        0.54375
   5039.00        0.55154
   5040.00        0.55895
   5041.00        0.56613
   5042.00        0.57327
   5043.00        0.58059
   5044.00        0.58831
   5045.00        0.59659
   5046.00        0.60548
   5047.00        0.61496
   5048.00        0.62491
   5049.00        0.63516
   5050.00        0.64548
   5051.00        0.65574
   5052.00        0.66578
   5053.00        0.67555
   5054.00        0.68501
   5055.00        0.69426
   5056.00        0.70333
   5057.00        0.71230
   5058.00        0.72116
   5059.00        0.72998
   5060.00        0.73863
   5061.00        0.74696
   5062.00        0.75469
   5063.00        0.76146
   5064.00        0.76690
   5065.00        0.77068
   5066.00        0.77244
   5067.00        0.77206
   5068.00        0.76942
   5069.00        0.76467
   5070.00        0.75801
   5071.00        0.74980
   5072.00        0.74038
   5073.00        0.73015
   5074.00        0.71945
   5075.00        0.70852
   5076.00        0.69759
   5077.00        0.68676
   5078.00        0.67612
   5079.00        0.66562
   5080.00        0.65528
   5081.00        0.64506
   5082.00        0.63500
   5083.00        0.62518
   5084.00        0.61576
   5085.00        0.60683
   5086.00        0.59867
   5087.00        0.59145
   5088.00        0.58540
   5089.00        0.58057
   5090.00        0.57688
   5091.00        0.57427
   5092.00        0.57247
   5093.00        0.57124
   5094.00        0.57024
   5095.00        0.56916
   5096.00        0.56768
   5097.00        0.56560
   5098.00        0.56275
   5099.00        0.55909
   5100.00        0.55465
   5101.00        0.54954
   5102.00        0.54390
   5103.00        0.53793
   5104.00        0.53174
   5105.00        0.52551
   5106.00        0.51934
   5107.00        0.51333
   5108.00        0.50751
   5109.00        0.50187
   5110.00        0.49646
   5111.00        0.49129
   5112.00        0.48637
   5113.00        0.48173
   5114.00        0.47737
   5115.00        0.47339
   5116.00        0.46988
   5117.00        0.46694
   5118.00        0.46468
   5119.00        0.46327
   5120.00        0.46285
   5121.00        0.46353
   5122.00        0.46547
   5123.00        0.46874
   5124.00        0.47339
   5125.00        0.47937
   5126.00        0.48662
   5127.00        0.49497
   5128.00        0.50415
   5129.00        0.51383
   5130.00        0.52375
   5131.00        0.53350
   5132.00        0.54287
   5133.00        0.55158
   5134.00        0.55950
   5135.00        0.56656
   5136.00        0.57269
   5137.00        0.57793
   5138.00        0.58225
   5139.00        0.58568
   5140.00        0.58817
   5141.00        0.58961
   5142.00        0.58998
   5143.00        0.58919
   5144.00        0.58722
   5145.00        0.58404
   5146.00        0.57971
   5147.00        0.57435
   5148.00        0.56819
   5149.00        0.56141
   5150.00        0.55425
   5151.00        0.54697
   5152.00        0.53980
   5153.00        0.53299
   5154.00        0.52674
   5155.00        0.52109
   5156.00        0.51606
   5157.00        0.51152
   5158.00        0.50728
   5159.00        0.50306
   5160.00        0.49861
   5161.00        0.49368
   5162.00        0.48816
   5163.00        0.48191
   5164.00        0.47505
   5165.00        0.46763
   5166.00        0.45988
   5167.00        0.45186
   5168.00        0.44369
   5169.00        0.43534
   5170.00        0.42680
   5171.00        0.41785
   5172.00        0.40835
   5173.00        0.39813
   5174.00        0.38712
   5175.00        0.37531
   5176.00        0.36282
   5177.00        0.34986
   5178.00        0.33674
   5179.00        0.32378
   5180.00        0.31122
   5181.00        0.29930
   5182.00        0.28811
   5183.00        0.27771
   5184.00        0.26801
   5185.00        0.25894
   5186.00        0.25039
   5187.00        0.24227
   5188.00        0.23449
   5189.00        0.22706
   5190.00        0.21998
   5191.00        0.21335
   5192.00        0.20724
   5193.00        0.20174
   5194.00        0.19693
   5195.00        0.19279
   5196.00        0.18929
   5197.00        0.18635
   5198.00        0.18389
   5199.00        0.18181
   5200.00        0.18006
   5201.00        0.17862
   5202.00        0.17749
   5203.00        0.17678
   5204.00        0.17656
   5205.00        0.17695
   5206.00        0.17802
   5207.00        0.17979
   5208.00        0.18215
   5209.00        0.18486
   5210.00        0.18758
   5211.00        0.18986
   5212.00        0.19129
   5213.00        0.19142
   5214.00        0.19006
   5215.00        0.18705
   5216.00        0.18260
   5217.00        0.17699
   5218.00        0.17070
   5219.00        0.16426
   5220.00        0.15814
   5221.00        0.15278
   5222.00        0.14837
   5223.00        0.14502
   5224.00        0.14256
   5225.00        0.14071
   5226.00        0.13904
   5227.00        0.13708
   5228.00        0.13441
   5229.00        0.13065
   5230.00        0.12561
   5231.00        0.11926
   5232.00        0.11180
   5233.00        0.10360
   5234.00        0.09516
   5235.00        0.08701
   5236.00        0.07976
   5237.00        0.07379
   5238.00        0.06938
   5239.00        0.06655
   5240.00        0.06519
   5241.00        0.06493
   5242.00        0.06529
   5243.00        0.06577
   5244.00        0.06591
   5245.00        0.06533
   5246.00        0.06381
   5247.00        0.06127
   5248.00        0.05777
   5249.00        0.05347
   5250.00        0.04857
   5251.00        0.04325
   5252.00        0.03773
   5253.00        0.03212
   5254.00        0.02650
   5255.00        0.02091
   5256.00        0.01540
   5257.00        0.01000
   5258.00        0.00471
   5259.00       -0.00051
   5260.00       -0.00569
   5261.00       -0.01090
   5262.00       -0.01621
   5263.00       -0.02167
   5264.00       -0.02735
   5265.00       -0.03325
   5266.00       -0.03933
   5267.00       -0.04549
   5268.00       -0.05158
   5269.00       -0.05739
   5270.00       -0.06271
   5271.00       -0.06728
   5272.00       -0.07092
   5273.00       -0.07339
   5274.00       -0.07458
   5275.00       -0.07441
   5276.00       -0.07289
   5277.00       -0.07012
   5278.00       -0.06627
   5279.00       -0.06167
   5280.00       -0.05671
   5281.00       -0.05181
   5282.00       -0.04738
   5283.00       -0.04376
   5284.00       -0.04117
   5285.00       -0.03964
   5286.00       -0.03900
   5287.00       -0.03895
   5288.00       -0.03905
   5289.00       -0.03884
   5290.00       -0.03787
   5291.00       -0.03583
   5292.00       -0.03252
   5293.00       -0.02797
   5294.00       -0.02231
   5295.00       -0.01581
   5296.00       -0.00878
   5297.00       -0.00158
   5298.00        0.00553
   5299.00        0.01237
   5300.00        0.01876
   5301.00        0.02469
   5302.00        0.03017
   5303.00        0.03525
   5304.00        0.04006
   5305.00        0.04466
   5306.00        0.04916
   5307.00        0.05361
   5308.00        0.05808
   5309.00        0.06258
   5310.00        0.06711
   5311.00        0.07161
   5312.00        0.07601
   5313.00        0.08021
   5314.00        0.08408
   5315.00        0.08751
   5316.00        0.09043
   5317.00        0.09282
   5318.00        0.09472
   5319.00        0.09622
   5320.00        0.09743
   5321.00        0.09846
   5322.00        0.09941
   5323.00        0.10035
   5324.00        0.10130
   5325.00        0.10227
   5326.00        0.10326
   5327.00        0.10429
   5328.00        0.10541
   5329.00        0.10668
   5330.00        0.10822
   5331.00        0.11016
   5332.00        0.11261
   5333.00        0.11575
   5334.00        0.11966
   5335.00        0.12446
   5336.00        0.13019
   5337.00        0.13685
   5338.00        0.14448
   5339.00        0.15302
   5340.00        0.16238
   5341.00        0.17250
   5342.00        0.18321
   5343.00        0.19440
   5344.00        0.20597
   5345.00        0.21779
   5346.00        0.22974
   5347.00        0.24180
   5348.00        0.25389
   5349.00        0.26599
   5350.00        0.27809
   5351.00        0.29005
   5352.00        0.30183
   5353.00        0.31332
   5354.00        0.32439
   5355.00        0.33491
   5356.00        0.34473
   5357.00        0.35376
   5358.00        0.36194
   5359.00        0.36918
   5360.00        0.37550
   5361.00        0.38093
   5362.00        0.38555
   5363.00        0.38948
   5364.00        0.39286
   5365.00        0.39585
   5366.00        0.39864
   5367.00        0.40139
   5368.00        0.40428
   5369.00        0.40744
   5370.00        0.41097
   5371.00        0.41493
   5372.00        0.41936
   5373.00        0.42424
   5374.00        0.42960
   5375.00        0.43539
   5376.00        0.44164
   5377.00        0.44834
   5378.00        0.45552
   5379.00        0.46317
   5380.00        0.47127
   5381.00        0.47978
   5382.00        0.48864
   5383.00        0.49777
   5384.00        0.50703
   5385.00        0.51638
   5386.00        0.52580
   5387.00        0.53531
   5388.00        0.54496
   5389.00        0.55481
   5390.00        0.56494
   5391.00        0.57539
   5392.00        0.58616
   5393.00        0.59709
   5394.00        0.60797
   5395.00        0.61862
   5396.00        0.62872
   5397.00        0.63806
   5398.00        0.64645
   5399.00        0.65383
   5400.00        0.66017
   5401.00        0.66567
   5402.00        0.67055
   5403.00        0.67514
   5404.00        0.67977
   5405.00        0.68474
   5406.00        0.69030
   5407.00        0.69658
   5408.00        0.70356
   5409.00        0.71114
   5410.00        0.71906
   5411.00        0.72699
   5412.00        0.73456
   5413.00        0.74152
   5414.00        0.74758
   5415.00        0.75265
   5416.00        0.75668
   5417.00        0.75975
   5418.00        0.76201
   5419.00        0.76365
   5420.00        0.76485
   5421.00        0.76576
   5422.00        0.76646
   5423.00        0.76699
   5424.00        0.76733
   5425.00        0.76745
   5426.00        0.76732
   5427.00        0.76693
   5428.00        0.76632
   5429.00        0.76556
   5430.00        0.76475
   5431.00        0.76401
   5432.00        0.76345
   5433.00        0.76315
   5434.00        0.76317
   5435.00        0.76353
   5436.00        0.76418
   5437.00        0.76509
   5438.00        0.76617
   5439.00        0.76737
   5440.00        0.76861
   5441.00        0.76985
   5442.00        0.77109
   5443.00        0.77235
   5444.00        0.77365
   5445.00        0.77505
   5446.00        0.77658
   5447.00        0.77829
   5448.00        0.78017
   5449.00        0.78221
   5450.00        0.78438
   5451.00        0.78664
   5452.00        0.78893
   5453.00        0.79118
   5454.00        0.79332
   5455.00        0.79527
   5456.00        0.79695
   5457.00        0.79825
   5458.00        0.79906
   5459.00        0.79926
   5460.00        0.79868
   5461.00        0.79719
   5462.00        0.79464
   5463.00        0.79092
   5464.00        0.78595
   5465.00        0.77968
   5466.00        0.77224
   5467.00        0.76365
   5468.00        0.75416
   5469.00        0.74397
   5470.00        0.73334
   5471.00        0.72243
   5472.00        0.71137
   5473.00        0.70027
   5474.00        0.68923
   5475.00        0.67835
   5476.00        0.66776
   5477.00        0.65757
   5478.00        0.64800
   5479.00        0.63922
   5480.00        0.63136
   5481.00        0.62462
   5482.00        0.61903
   5483.00        0.61465
   5484.00        0.61140
   5485.00        0.60915
   5486.00        0.60765
   5487.00        0.60669
   5488.00        0.60597
   5489.00        0.60522
   5490.00        0.60423
   5491.00        0.60282
   5492.00        0.60090
   5493.00        0.59845
   5494.00        0.59553
   5495.00        0.59221
   5496.00        0.58858
   5497.00        0.58472
   5498.00        0.58069
   5499.00        0.57647
   5500.00        0.57200
   5501.00        0.56718
   5502.00        0.56192
   5503.00        0.55615
   5504.00        0.54978
   5505.00        0.54283
   5506.00        0.53539
   5507.00        0.52762
   5508.00        0.51967
   5509.00        0.51177
   5510.00        0.50414
   5511.00        0.49687
   5512.00        0.49001
   5513.00        0.48351
   5514.00        0.47726
   5515.00        0.47113
   5516.00        0.46492
   5517.00        0.45846
   5518.00        0.45166
   5519.00        0.44441
   5520.00        0.43661
   5521.00        0.42822
   5522.00        0.41920
   5523.00        0.40947
   5524.00        0.39887
   5525.00        0.38738
   5526.00        0.37499
   5527.00        0.36164
   5528.00        0.34749
   5529.00        0.33270
   5530.00        0.31757
   5531.00        0.30247
   5532.00        0.28779
   5533.00        0.27388
   5534.00        0.26105
   5535.00        0.24946
   5536.00        0.23921
   5537.00        0.23018
   5538.00        0.22218
   5539.00        0.21488
   5540.00        0.20802
   5541.00        0.20127
   5542.00        0.19434
   5543.00        0.18709
   5544.00        0.17946
   5545.00        0.17146
   5546.00        0.16314
   5547.00        0.15467
   5548.00        0.14611
   5549.00        0.13759
   5550.00        0.12907
   5551.00        0.12052
   5552.00        0.11182
   5553.00        0.10283
   5554.00        0.09340
   5555.00        0.08343
   5556.00        0.07292
   5557.00        0.06191
   5558.00        0.05050
   5559.00        0.03884
   5560.00        0.02714
   5561.00        0.01570
   5562.00        0.00477
   5563.00       -0.00541
   5564.00       -0.01462
   5565.00       -0.02285
   5566.00       -0.03011
   5567.00       -0.03661
   5568.00       -0.04262
   5569.00       -0.04841
   5570.00       -0.05426
   5571.00       -0.06036
   5572.00       -0.06681
   5573.00       -0.07356
   5574.00       -0.08052
   5575.00       -0.08745
   5576.00       -0.09409
   5577.00       -0.10014
   5578.00       -0.10539
   5579.00       -0.10958
   5580.00       -0.11255
   5581.00       -0.11421
   5582.00       -0.11453
   5583.00       -0.11355
   5584.00       -0.11141
   5585.00       -0.10829
   5586.00       -0.10448
   5587.00       -0.10035
   5588.00       -0.09632
   5589.00       -0.09285
   5590.00       -0.09039
   5591.00       -0.08934
   5592.00       -0.09001
   5593.00       -0.09254
   5594.00       -0.09688
   5595.00       -0.10285
   5596.00       -0.11007
   5597.00       -0.11803
   5598.00       -0.12620
   5599.00       -0.13388
   5600.00       -0.14055
   5601.00       -0.14563
   5602.00       -0.14868
   5603.00       -0.14930
   5604.00       -0.14736
   5605.00       -0.14283
   5606.00       -0.13606
   5607.00       -0.12768
   5608.00       -0.11832
   5609.00       -0.10890
   5610.00       -0.10024
   5611.00       -0.09310
   5612.00       -0.08799
   5613.00       -0.08505
   5614.00       -0.08425
   5615.00       -0.08516
   5616.00       -0.08723
   5617.00       -0.08981
   5618.00       -0.09234
   5619.00       -0.09446
   5620.00       -0.09603
   5621.00       -0.09716
   5622.00       -0.09823
   5623.00       -0.09973
   5624.00       -0.10225
   5625.00       -0.10632
   5626.00       -0.11242
   5627.00       -0.12078
   5628.00       -0.13144
   5629.00       -0.14414
   5630.00       -0.15842
   5631.00       -0.17377
   5632.00       -0.18941
   5633.00       -0.20465
   5634.00       -0.21887
   5635.00       -0.23160
   5636.00       -0.24259
   5637.00       -0.25176
   5638.00       -0.25921
   5639.00       -0.26528
   5640.00       -0.27034
   5641.00       -0.27483
   5642.00       -0.27907
   5643.00       -0.28328
   5644.00       -0.28753
   5645.00       -0.29181
   5646.00       -0.29593
   5647.00       -0.29972
   5648.00       -0.30295
   5649.00       -0.30542
   5650.00       -0.30706
   5651.00       -0.30782
   5652.00       -0.30777
   5653.00       -0.30705
   5654.00       -0.30583
   5655.00       -0.30431
   5656.00       -0.30274
   5657.00       -0.30134
   5658.00       -0.30032
   5659.00       -0.29991
   5660.00       -0.30022
   5661.00       -0.30131
   5662.00       -0.30314
   5663.00       -0.30551
   5664.00       -0.30822
   5665.00       -0.31100
   5666.00       -0.31359
   5667.00       -0.31584
   5668.00       -0.31765
   5669.00       -0.31901
   5670.00       -0.31996
   5671.00       -0.32059
   5672.00       -0.32094
   5673.00       -0.32102
   5674.00       -0.32076
   5675.00       -0.32001
   5676.00       -0.31859
   5677.00       -0.31624
   5678.00       -0.31278
   5679.00       -0.30800
   5680.00       -0.30186
   5681.00       -0.29429
   5682.00       -0.28541
   5683.00       -0.27531
   5684.00       -0.26418
   5685.00       -0.25220
   5686.00       -0.23952
   5687.00       -0.22625
   5688.00       -0.21254
   5689.00       -0.19842
   5690.00       -0.18385
   5691.00       -0.16888
   5692.00       -0.15349
   5693.00       -0.13772
   5694.00       -0.12163
   5695.00       -0.10531
   5696.00       -0.08888
   5697.00       -0.07255
   5698.00       -0.05639
   5699.00       -0.04062
   5700.00       -0.02534
   5701.00       -0.01073
   5702.00        0.00308
   5703.00        0.01598
   5704.00        0.02790
   5705.00        0.03868
   5706.00        0.04838
   5707.00        0.05689
   5708.00        0.06429
   5709.00        0.07061
   5710.00        0.07595
   5711.00        0.08044
   5712.00        0.08412
   5713.00        0.08709
   5714.00        0.08933
   5715.00        0.09086
   5716.00        0.09162
   5717.00        0.09162
   5718.00        0.09086
   5719.00        0.08940
   5720.00        0.08736
   5721.00        0.08488
   5722.00        0.08210
   5723.00        0.07917
   5724.00        0.07617
   5725.00        0.07313
   5726.00        0.07004
   5727.00        0.06684
   5728.00        0.06347
   5729.00        0.05993
   5730.00        0.05623
   5731.00        0.05245
   5732.00        0.04877
   5733.00        0.04537
   5734.00        0.04246
   5735.00        0.04019
   5736.00        0.03861
   5737.00        0.03766
   5738.00        0.03716
   5739.00        0.03685
   5740.00        0.03644
   5741.00        0.03565
   5742.00        0.03431
   5743.00        0.03231
   5744.00        0.02973
   5745.00        0.02676
   5746.00        0.02367
   5747.00        0.02078
   5748.00        0.01835
   5749.00        0.01664
   5750.00        0.01577
   5751.00        0.01579
   5752.00        0.01661
   5753.00        0.01811
   5754.00        0.02009
   5755.00        0.02238
   5756.00        0.02480
   5757.00        0.02729
   5758.00        0.02980
   5759.00        0.03241
   5760.00        0.03524
   5761.00        0.03845
   5762.00        0.04218
   5763.00        0.04660
   5764.00        0.05173
   5765.00        0.05759
   5766.00        0.06407
   5767.00        0.07103
   5768.00        0.07820
   5769.00        0.08541
   5770.00        0.09239
   5771.00        0.09898
   5772.00        0.10510
   5773.00        0.11077
   5774.00        0.11610
   5775.00        0.12128
   5776.00        0.12656
   5777.00        0.13216
   5778.00        0.13833
   5779.00        0.14517
   5780.00        0.15274
   5781.00        0.16100
   5782.00        0.16972
   5783.00        0.17871
   5784.00        0.18766
   5785.00        0.19636
   5786.00        0.20451
   5787.00        0.21209
   5788.00        0.21899
   5789.00        0.22535
   5790.00        0.23131
   5791.00        0.23714
   5792.00        0.24308
   5793.00        0.24934
   5794.00        0.25608
   5795.00        0.26330
   5796.00        0.27095
   5797.00        0.27881
   5798.00        0.28656
   5799.00        0.29390
   5800.00        0.30042
   5801.00        0.30581
   5802.00        0.30979
   5803.00        0.31219
   5804.00        0.31290
   5805.00        0.31201
   5806.00        0.30957
   5807.00        0.30582
   5808.00        0.30093
   5809.00        0.29513
   5810.00        0.28866
   5811.00        0.28169
   5812.00        0.27442
   5813.00        0.26692
   5814.00        0.25938
   5815.00        0.25186
   5816.00        0.24453
   5817.00        0.23752
   5818.00        0.23099
   5819.00        0.22502
   5820.00        0.21982
   5821.00        0.21544
   5822.00        0.21199
   5823.00        0.20948
   5824.00        0.20786
   5825.00        0.20707
   5826.00        0.20694
   5827.00        0.20727
   5828.00        0.20788
   5829.00        0.20855
   5830.00        0.20908
   5831.00        0.20931
   5832.00        0.20906
   5833.00        0.20824
   5834.00        0.20674
   5835.00        0.20456
   5836.00        0.20175
   5837.00        0.19843
   5838.00        0.19472
   5839.00        0.19076
   5840.00        0.18672
   5841.00        0.18275
   5842.00        0.17902
   5843.00        0.17572
   5844.00        0.17299
   5845.00        0.17096
   5846.00        0.16967
   5847.00        0.16912
   5848.00        0.16919
   5849.00        0.16968
   5850.00        0.17034
   5851.00        0.17091
   5852.00        0.17115
   5853.00        0.17092
   5854.00        0.17023
   5855.00        0.16925
   5856.00        0.16827
   5857.00        0.16778
   5858.00        0.16831
   5859.00        0.17036
   5860.00        0.17437
   5861.00        0.18064
   5862.00        0.18925
   5863.00        0.20002
   5864.00        0.21256
   5865.00        0.22619
   5866.00        0.24020
   5867.00        0.25392
   5868.00        0.26660
   5869.00        0.27776
   5870.00        0.28713
   5871.00        0.29461
   5872.00        0.30045
   5873.00        0.30491
   5874.00        0.30841
   5875.00        0.31129
   5876.00        0.31388
   5877.00        0.31630
   5878.00        0.31856
   5879.00        0.32056
   5880.00        0.32205
   5881.00        0.32282
   5882.00        0.32258
   5883.00        0.32117
   5884.00        0.31850
   5885.00        0.31461
   5886.00        0.30968
   5887.00        0.30392
   5888.00        0.29764
   5889.00        0.29121
   5890.00        0.28491
   5891.00        0.27900
   5892.00        0.27365
   5893.00        0.26888
   5894.00        0.26468
   5895.00        0.26094
   5896.00        0.25748
   5897.00        0.25409
   5898.00        0.25060
   5899.00        0.24685
   5900.00        0.24279
   5901.00        0.23843
   5902.00        0.23384
   5903.00        0.22915
   5904.00        0.22448
   5905.00        0.21997
   5906.00        0.21568
   5907.00        0.21158
   5908.00        0.20756
   5909.00        0.20349
   5910.00        0.19922
   5911.00        0.19451
   5912.00        0.18924
   5913.00        0.18327
   5914.00        0.17654
   5915.00        0.16911
   5916.00        0.16106
   5917.00        0.15257
   5918.00        0.14390
   5919.00        0.13525
   5920.00        0.12684
   5921.00        0.11885
   5922.00        0.11147
   5923.00        0.10473
   5924.00        0.09871
   5925.00        0.09348
   5926.00        0.08905
   5927.00        0.08544
   5928.00        0.08264
   5929.00        0.08065
   5930.00        0.07937
   5931.00        0.07864
   5932.00        0.07827
   5933.00        0.07799
   5934.00        0.07751
   5935.00        0.07659
   5936.00        0.07503
   5937.00        0.07274
   5938.00        0.06978
   5939.00        0.06628
   5940.00        0.06250
   5941.00        0.05877
   5942.00        0.05536
   5943.00        0.05252
   5944.00        0.05033
   5945.00        0.04877
   5946.00        0.04759
   5947.00        0.04648
   5948.00        0.04503
   5949.00        0.04286
   5950.00        0.03963
   5951.00        0.03522
   5952.00        0.02959
   5953.00        0.02293
   5954.00        0.01557
   5955.00        0.00785
   5956.00        0.00026
   5957.00       -0.00686
   5958.00       -0.01322
   5959.00       -0.01859
   5960.00       -0.02293
   5961.00       -0.02624
   5962.00       -0.02871
   5963.00       -0.03051
   5964.00       -0.03190
   5965.00       -0.03314
   5966.00       -0.03446
   5967.00       -0.03609
   5968.00       -0.03818
   5969.00       -0.04082
   5970.00       -0.04402
   5971.00       -0.04772
   5972.00       -0.05184
   5973.00       -0.05623
   5974.00       -0.06077
   5975.00       -0.06535
   5976.00       -0.06988
   5977.00       -0.07437
   5978.00       -0.07887
   5979.00       -0.08345
   5980.00       -0.08829
   5981.00       -0.09348
   5982.00       -0.09920
   5983.00       -0.10550
   5984.00       -0.11244
   5985.00       -0.11993
   5986.00       -0.12789
   5987.00       -0.13618
   5988.00       -0.14459
   5989.00       -0.15291
   5990.00       -0.16094
   5991.00       -0.16850
   5992.00       -0.17542
   5993.00       -0.18161
   5994.00       -0.18696
   5995.00       -0.19143
   5996.00       -0.19495
   5997.00       -0.19752
   5998.00       -0.19910
   5999.00       -0.19975
   6000.00       -0.19949
   6001.00       -0.19844
   6002.00       -0.19667
   6003.00       -0.19436
   6004.00       -0.19160
   6005.00       -0.18857
   6006.00       -0.18534
   6007.00       -0.18202
   6008.00       -0.17864
   6009.00       -0.17521
   6010.00       -0.17172
   6011.00       -0.16814
   6012.00       -0.16444
   6013.00       -0.16063
   6014.00       -0.15668
   6015.00       -0.15263
   6016.00       -0.14847
   6017.00       -0.14423
   6018.00       -0.13993
   6019.00       -0.13559
   6020.00       -0.13131
   6021.00       -0.12717
   6022.00       -0.12336
   6023.00       -0.12003
   6024.00       -0.11735
   6025.00       -0.11543
   6026.00       -0.11439
   6027.00       -0.11421
   6028.00       -0.11479
   6029.00       -0.11602
   6030.00       -0.11770
   6031.00       -0.11962
   6032.00       -0.12154
   6033.00       -0.12330
   6034.00       -0.12469
   6035.00       -0.12558
   6036.00       -0.12588
   6037.00       -0.12551
   6038.00       -0.12446
   6039.00       -0.12277
   6040.00       -0.12053
   6041.00       -0.11789
   6042.00       -0.11500
   6043.00       -0.11207
   6044.00       -0.10932
   6045.00       -0.10691
   6046.00       -0.10495
   6047.00       -0.10350
   6048.00       -0.10252
   6049.00       -0.10191
   6050.00       -0.10150
   6051.00       -0.10112
   6052.00       -0.10060
   6053.00       -0.09980
   6054.00       -0.09865
   6055.00       -0.09714
   6056.00       -0.09527
   6057.00       -0.09314
   6058.00       -0.09084
   6059.00       -0.08851
   6060.00       -0.08628
   6061.00       -0.08430
   6062.00       -0.08272
   6063.00       -0.08164
   6064.00       -0.08113
   6065.00       -0.08118
   6066.00       -0.08173
   6067.00       -0.08262
   6068.00       -0.08363
   6069.00       -0.08454
   6070.00       -0.08513
   6071.00       -0.08525
   6072.00       -0.08484
   6073.00       -0.08393
   6074.00       -0.08263
   6075.00       -0.08113
   6076.00       -0.07963
   6077.00       -0.07835
   6078.00       -0.07750
   6079.00       -0.07721
   6080.00       -0.07756
   6081.00       -0.07860
   6082.00       -0.08029
   6083.00       -0.08251
   6084.00       -0.08514
   6085.00       -0.08798
   6086.00       -0.09083
   6087.00       -0.09350
   6088.00       -0.09581
   6089.00       -0.09764
   6090.00       -0.09895
   6091.00       -0.09974
   6092.00       -0.10009
   6093.00       -0.10013
   6094.00       -0.09996
   6095.00       -0.09971
   6096.00       -0.09943
   6097.00       -0.09916
   6098.00       -0.09889
   6099.00       -0.09854
   6100.00       -0.09804
   6101.00       -0.09730
   6102.00       -0.09623
   6103.00       -0.09475
   6104.00       -0.09283
   6105.00       -0.09043
   6106.00       -0.08758
   6107.00       -0.08431
   6108.00       -0.08071
   6109.00       -0.07687
   6110.00       -0.07296
   6111.00       -0.06912
   6112.00       -0.06555
   6113.00       -0.06240
   6114.00       -0.05982
   6115.00       -0.05788
   6116.00       -0.05667
   6117.00       -0.05615
   6118.00       -0.05630
   6119.00       -0.05703
   6120.00       -0.05826
   6121.00       -0.05986
   6122.00       -0.06172
   6123.00       -0.06375
   6124.00       -0.06587
   6125.00       -0.06802
   6126.00       -0.07014
   6127.00       -0.07223
   6128.00       -0.07425
   6129.00       -0.07620
   6130.00       -0.07806
   6131.00       -0.07985
   6132.00       -0.08155
   6133.00       -0.08316
   6134.00       -0.08469
   6135.00       -0.08614
   6136.00       -0.08750
   6137.00       -0.08879
   6138.00       -0.09001
   6139.00       -0.09118
   6140.00       -0.09233
   6141.00       -0.09346
   6142.00       -0.09460
   6143.00       -0.09576
   6144.00       -0.09697
   6145.00       -0.09823
   6146.00       -0.09955
   6147.00       -0.10096
   6148.00       -0.10245
   6149.00       -0.10404
   6150.00       -0.10576
   6151.00       -0.10761
   6152.00       -0.10964
   6153.00       -0.11185
   6154.00       -0.11426
   6155.00       -0.11686
   6156.00       -0.11965
   6157.00       -0.12260
   6158.00       -0.12569
   6159.00       -0.12888
   6160.00       -0.13214
   6161.00       -0.13540
   6162.00       -0.13864
   6163.00       -0.14179
   6164.00       -0.14482
   6165.00       -0.14771
   6166.00       -0.15045
   6167.00       -0.15303
   6168.00       -0.15545
   6169.00       -0.15775
   6170.00       -0.15992
   6171.00       -0.16199
   6172.00       -0.16398
   6173.00       -0.16589
   6174.00       -0.16775
   6175.00       -0.16954
   6176.00       -0.17127
   6177.00       -0.17292
   6178.00       -0.17449
   6179.00       -0.17596
   6180.00       -0.17730
   6181.00       -0.17853
   6182.00       -0.17963
   6183.00       -0.18063
   6184.00       -0.18155
   6185.00       -0.18241
   6186.00       -0.18326
   6187.00       -0.18412
   6188.00       -0.18503
   6189.00       -0.18600
   6190.00       -0.18704
   6191.00       -0.18811
   6192.00       -0.18919
   6193.00       -0.19023
   6194.00       -0.19118
   6195.00       -0.19197
   6196.00       -0.19256
   6197.00       -0.19290
   6198.00       -0.19295
   6199.00       -0.19269
   6200.00       -0.19213
   6201.00       -0.19123
   6202.00       -0.19003
   6203.00       -0.18851
   6204.00       -0.18670
   6205.00       -0.18461
   6206.00       -0.18223
   6207.00       -0.17959
   6208.00       -0.17671
   6209.00       -0.17359
   6210.00       -0.17027
   6211.00       -0.16680
   6212.00       -0.16318
   6213.00       -0.15950
   6214.00       -0.15580
   6215.00       -0.15215
   6216.00       -0.14864
   6217.00       -0.14534
   6218.00       -0.14232
   6219.00       -0.13965
   6220.00       -0.13737
   6221.00       -0.13553
   6222.00       -0.13417
   6223.00       -0.13329
   6224.00       -0.13291
   6225.00       -0.13300
   6226.00       -0.13356
   6227.00       -0.13454
   6228.00       -0.13589
   6229.00       -0.13755
   6230.00       -0.13942
   6231.00       -0.14137
   6232.00       -0.14328
   6233.00       -0.14497
   6234.00       -0.14629
   6235.00       -0.14709
   6236.00       -0.14726
   6237.00       -0.14672
   6238.00       -0.14544
   6239.00       -0.14344
   6240.00       -0.14077
   6241.00       -0.13754
   6242.00       -0.13381
   6243.00       -0.12966
   6244.00       -0.12512
   6245.00       -0.12023
   6246.00       -0.11497
   6247.00       -0.10930
   6248.00       -0.10318
   6249.00       -0.09663
   6250.00       -0.08968
   6251.00       -0.08241
   6252.00       -0.07492
   6253.00       -0.06738
   6254.00       -0.05993
   6255.00       -0.05278
   6256.00       -0.04605
   6257.00       -0.03990
   6258.00       -0.03434
   6259.00       -0.02946
   6260.00       -0.02519
   6261.00       -0.02150
   6262.00       -0.01826
   6263.00       -0.01533
   6264.00       -0.01260
   6265.00       -0.00993
   6266.00       -0.00719
   6267.00       -0.00430
   6268.00       -0.00119
   6269.00        0.00222
   6270.00        0.00597
   6271.00        0.01015
   6272.00        0.01483
   6273.00        0.02008
   6274.00        0.02596
   6275.00        0.03257
   6276.00        0.03994
   6277.00        0.04809
   6278.00        0.05708
   6279.00        0.06684
   6280.00        0.07740
   6281.00        0.08869
   6282.00        0.10059
   6283.00        0.11312
   6284.00        0.12610
   6285.00        0.13945
   6286.00        0.15297
   6287.00        0.16657
   6288.00        0.18011
   6289.00        0.19346
   6290.00        0.20647
   6291.00        0.21902
   6292.00        0.23105
   6293.00        0.24250
   6294.00        0.25333
   6295.00        0.26348
   6296.00        0.27297
   6297.00        0.28178
   6298.00        0.28988
   6299.00        0.29723
   6300.00        0.30384
   6301.00        0.30974
   6302.00        0.31488
   6303.00        0.31928
   6304.00        0.32297
   6305.00        0.32596
   6306.00        0.32824
   6307.00        0.32987
   6308.00        0.33087
   6309.00        0.33131
   6310.00        0.33120
   6311.00        0.33066
   6312.00        0.32974
   6313.00        0.32854
   6314.00        0.32714
   6315.00        0.32564
   6316.00        0.32412
   6317.00        0.32266
   6318.00        0.32133
   6319.00        0.32021
   6320.00        0.31937
   6321.00        0.31884
   6322.00        0.31870
   6323.00        0.31897
   6324.00        0.31967
   6325.00        0.32082
   6326.00        0.32238
   6327.00        0.32432
   6328.00        0.32657
   6329.00        0.32907
   6330.00        0.33170
   6331.00        0.33438
   6332.00        0.33702
   6333.00        0.33953
   6334.00        0.34189
   6335.00        0.34406
   6336.00        0.34607
   6337.00        0.34798
   6338.00        0.34985
   6339.00        0.35176
   6340.00        0.35374
   6341.00        0.35580
   6342.00        0.35791
   6343.00        0.35995
   6344.00        0.36178
   6345.00        0.36326
   6346.00        0.36427
   6347.00        0.36475
   6348.00        0.36469
   6349.00        0.36416
   6350.00        0.36329
   6351.00        0.36227
   6352.00        0.36124
   6353.00        0.36036
   6354.00        0.35974
   6355.00        0.35941
   6356.00        0.35937
   6357.00        0.35953
   6358.00        0.35982
   6359.00        0.36012
   6360.00        0.36035
   6361.00        0.36042
   6362.00        0.36032
   6363.00        0.36006
   6364.00        0.35968
   6365.00        0.35925
   6366.00        0.35885
   6367.00        0.35853
   6368.00        0.35830
   6369.00        0.35811
   6370.00        0.35784
   6371.00        0.35733
   6372.00        0.35639
   6373.00        0.35482
   6374.00        0.35249
   6375.00        0.34935
   6376.00        0.34537
   6377.00        0.34062
   6378.00        0.33526
   6379.00        0.32945
   6380.00        0.32333
   6381.00        0.31711
   6382.00        0.31097
   6383.00        0.30496
   6384.00        0.29914
   6385.00        0.29350
   6386.00        0.28796
   6387.00        0.28239
   6388.00        0.27666
   6389.00        0.27065
   6390.00        0.26430
   6391.00        0.25752
   6392.00        0.25035
   6393.00        0.24282
   6394.00        0.23499
   6395.00        0.22700
   6396.00        0.21890
   6397.00        0.21075
   6398.00        0.20254
   6399.00        0.19430
   6400.00        0.18602
   6401.00        0.17761
   6402.00        0.16908
   6403.00        0.16036
   6404.00        0.15148
   6405.00        0.14246
   6406.00        0.13336
   6407.00        0.12420
   6408.00        0.11504
   6409.00        0.10586
   6410.00        0.09667
   6411.00        0.08747
   6412.00        0.07818
   6413.00        0.06876
   6414.00        0.05920
   6415.00        0.04958
   6416.00        0.04003
   6417.00        0.03074
   6418.00        0.02199
   6419.00        0.01400
   6420.00        0.00708
   6421.00        0.00151
   6422.00       -0.00252
   6423.00       -0.00480
   6424.00       -0.00537
   6425.00       -0.00441
   6426.00       -0.00222
   6427.00        0.00070
   6428.00        0.00375
   6429.00        0.00630
   6430.00        0.00775
   6431.00        0.00767
   6432.00        0.00585
   6433.00        0.00231
   6434.00       -0.00264
   6435.00       -0.00841
   6436.00       -0.01436
   6437.00       -0.01969
   6438.00       -0.02372
   6439.00       -0.02594
   6440.00       -0.02599
   6441.00       -0.02388
   6442.00       -0.01982
   6443.00       -0.01434
   6444.00       -0.00809
   6445.00       -0.00185
   6446.00        0.00365
   6447.00        0.00781
   6448.00        0.01012
   6449.00        0.01044
   6450.00        0.00872
   6451.00        0.00522
   6452.00        0.00023
   6453.00       -0.00579
   6454.00       -0.01239
   6455.00       -0.01919
   6456.00       -0.02583
   6457.00       -0.03210
   6458.00       -0.03781
   6459.00       -0.04293
   6460.00       -0.04753
   6461.00       -0.05175
   6462.00       -0.05584
   6463.00       -0.06002
   6464.00       -0.06458
   6465.00       -0.06970
   6466.00       -0.07563
   6467.00       -0.08241
   6468.00       -0.09009
   6469.00       -0.09857
   6470.00       -0.10779
   6471.00       -0.11762
   6472.00       -0.12790
   6473.00       -0.13844
   6474.00       -0.14901
   6475.00       -0.15942
   6476.00       -0.16933
   6477.00       -0.17844
   6478.00       -0.18649
   6479.00       -0.19325
   6480.00       -0.19865
   6481.00       -0.20268
   6482.00       -0.20554
   6483.00       -0.20757
   6484.00       -0.20922
   6485.00       -0.21103
   6486.00       -0.21347
   6487.00       -0.21695
   6488.00       -0.22174
   6489.00       -0.22789
   6490.00       -0.23535
   6491.00       -0.24385
   6492.00       -0.25308
   6493.00       -0.26265
   6494.00       -0.27216
   6495.00       -0.28124
   6496.00       -0.28966
   6497.00       -0.29720
   6498.00       -0.30381
   6499.00       -0.30955
   6500.00       -0.31455
   6501.00       -0.31908
   6502.00       -0.32337
   6503.00       -0.32777
   6504.00       -0.33250
   6505.00       -0.33776
   6506.00       -0.34359
   6507.00       -0.34994
   6508.00       -0.35659
   6509.00       -0.36329
   6510.00       -0.36964
   6511.00       -0.37527
   6512.00       -0.37986
   6513.00       -0.38314
   6514.00       -0.38507
   6515.00       -0.38563
   6516.00       -0.38509
   6517.00       -0.38380
   6518.00       -0.38221
   6519.00       -0.38078
   6520.00       -0.37998
   6521.00       -0.38012
   6522.00       -0.38144
   6523.00       -0.38390
   6524.00       -0.38736
   6525.00       -0.39147
   6526.00       -0.39580
   6527.00       -0.39990
   6528.00       -0.40332
   6529.00       -0.40578
   6530.00       -0.40703
   6531.00       -0.40700
   6532.00       -0.40578
   6533.00       -0.40346
   6534.00       -0.40025
   6535.00       -0.39633
   6536.00       -0.39189
   6537.00       -0.38708
   6538.00       -0.38203
   6539.00       -0.37683
   6540.00       -0.37154
   6541.00       -0.36620
   6542.00       -0.36087
   6543.00       -0.35560
   6544.00       -0.35041
   6545.00       -0.34535
   6546.00       -0.34047
   6547.00       -0.33581
   6548.00       -0.33138
   6549.00       -0.32720
   6550.00       -0.32319
   6551.00       -0.31931
   6552.00       -0.31550
   6553.00       -0.31175
   6554.00       -0.30802
   6555.00       -0.30433
   6556.00       -0.30073
   6557.00       -0.29727
   6558.00       -0.29403
   6559.00       -0.29105
   6560.00       -0.28838
   6561.00       -0.28600
   6562.00       -0.28387
   6563.00       -0.28196
   6564.00       -0.28018
   6565.00       -0.27849
   6566.00       -0.27684
   6567.00       -0.27518
   6568.00       -0.27347
   6569.00       -0.27167
   6570.00       -0.26974
   6571.00       -0.26758
   6572.00       -0.26514
   6573.00       -0.26231
   6574.00       -0.25904
   6575.00       -0.25528
   6576.00       -0.25102
   6577.00       -0.24632
   6578.00       -0.24128
   6579.00       -0.23607
   6580.00       -0.23089
   6581.00       -0.22596
   6582.00       -0.22148
   6583.00       -0.21763
   6584.00       -0.21447
   6585.00       -0.21200
   6586.00       -0.21005
   6587.00       -0.20840
   6588.00       -0.20671
   6589.00       -0.20462
   6590.00       -0.20180
   6591.00       -0.19797
   6592.00       -0.19290
   6593.00       -0.18656
   6594.00       -0.17893
   6595.00       -0.17017
   6596.00       -0.16045
   6597.00       -0.14999
   6598.00       -0.13907
   6599.00       -0.12787
   6600.00       -0.11657
   6601.00       -0.10526
   6602.00       -0.09392
   6603.00       -0.08257
   6604.00       -0.07109
   6605.00       -0.05931
   6606.00       -0.04712
   6607.00       -0.03433
   6608.00       -0.02081
   6609.00       -0.00654
   6610.00        0.00854
   6611.00        0.02436
   6612.00        0.04078
   6613.00        0.05765
   6614.00        0.07478
   6615.00        0.09197
   6616.00        0.10905
   6617.00        0.12590
   6618.00        0.14233
   6619.00        0.15841
   6620.00        0.17397
   6621.00        0.18901
   6622.00        0.20352
   6623.00        0.21749
   6624.00        0.23080
   6625.00        0.24345
   6626.00        0.25545
   6627.00        0.26668
   6628.00        0.27719
   6629.00        0.28698
   6630.00        0.29602
   6631.00        0.30436
   6632.00        0.31202
   6633.00        0.31907
   6634.00        0.32553
   6635.00        0.33152
   6636.00        0.33705
   6637.00        0.34220
   6638.00        0.34703
   6639.00        0.35157
   6640.00        0.35590
   6641.00        0.36008
   6642.00        0.36418
   6643.00        0.36827
   6644.00        0.37244
   6645.00        0.37676
   6646.00        0.38125
   6647.00        0.38596
   6648.00        0.39086
   6649.00        0.39595
   6650.00        0.40116
   6651.00        0.40641
   6652.00        0.41155
   6653.00        0.41643
   6654.00        0.42088
   6655.00        0.42469
   6656.00        0.42772
   6657.00        0.42985
   6658.00        0.43109
   6659.00        0.43146
   6660.00        0.43115
   6661.00        0.43038
   6662.00        0.42942
   6663.00        0.42859
   6664.00        0.42815
   6665.00        0.42832
   6666.00        0.42927
   6667.00        0.43106
   6668.00        0.43367
   6669.00        0.43701
   6670.00        0.44094
   6671.00        0.44527
   6672.00        0.44980
   6673.00        0.45435
   6674.00        0.45874
   6675.00        0.46289
   6676.00        0.46671
   6677.00        0.47020
   6678.00        0.47336
   6679.00        0.47624
   6680.00        0.47884
   6681.00        0.48119
   6682.00        0.48328
   6683.00        0.48505
   6684.00        0.48641
   6685.00        0.48726
   6686.00        0.48749
   6687.00        0.48697
   6688.00        0.48566
   6689.00        0.48352
   6690.00        0.48058
   6691.00        0.47693
   6692.00        0.47272
   6693.00        0.46813
   6694.00        0.46333
   6695.00        0.45851
   6696.00        0.45386
   6697.00        0.44948
   6698.00        0.44550
   6699.00        0.44197
   6700.00        0.43891
   6701.00        0.43633
   6702.00        0.43418
   6703.00        0.43242
   6704.00        0.43097
   6705.00        0.42977
   6706.00        0.42870
   6707.00        0.42771
   6708.00        0.42669
   6709.00        0.42559
   6710.00        0.42432
   6711.00        0.42281
   6712.00        0.42102
   6713.00        0.41888
   6714.00        0.41635
   6715.00        0.41340
   6716.00        0.41005
   6717.00        0.40634
   6718.00        0.40238
   6719.00        0.39822
   6720.00        0.39398
   6721.00        0.38975
   6722.00        0.38556
   6723.00        0.38148
   6724.00        0.37754
   6725.00        0.37373
   6726.00        0.37010
   6727.00        0.36665
   6728.00        0.36341
   6729.00        0.36041
   6730.00        0.35769
   6731.00        0.35530
   6732.00        0.35327
   6733.00        0.35166
   6734.00        0.35052
   6735.00        0.34983
   6736.00        0.34959
   6737.00        0.34971
   6738.00        0.35009
   6739.00        0.35055
   6740.00        0.35092
   6741.00        0.35101
   6742.00        0.35064
   6743.00        0.34968
   6744.00        0.34804
   6745.00        0.34571
   6746.00        0.34270
   6747.00        0.33903
   6748.00        0.33480
   6749.00        0.33010
   6750.00        0.32495
   6751.00        0.31945
   6752.00        0.31364
   6753.00        0.30756
   6754.00        0.30128
   6755.00        0.29484
   6756.00        0.28833
   6757.00        0.28176
   6758.00        0.27519
   6759.00        0.26864
   6760.00        0.26210
   6761.00        0.25554
   6762.00        0.24892
   6763.00        0.24225
   6764.00        0.23551
   6765.00        0.22872
   6766.00        0.22190
   6767.00        0.21510
   6768.00        0.20836
   6769.00        0.20178
   6770.00        0.19540
   6771.00        0.18932
   6772.00        0.18358
   6773.00        0.17818
   6774.00        0.17313
   6775.00        0.16840
   6776.00        0.16391
   6777.00        0.15962
   6778.00        0.15547
   6779.00        0.15140
   6780.00        0.14737
   6781.00        0.14333
   6782.00        0.13924
   6783.00        0.13508
   6784.00        0.13076
   6785.00        0.12617
   6786.00        0.12116
   6787.00        0.11551
   6788.00        0.10904
   6789.00        0.10161
   6790.00        0.09310
   6791.00        0.08364
   6792.00        0.07329
   6793.00        0.06237
   6794.00        0.05113
   6795.00        0.03991
   6796.00        0.02892
   6797.00        0.01830
   6798.00        0.00808
   6799.00       -0.00179
   6800.00       -0.01147
   6801.00       -0.02109
   6802.00       -0.03084
   6803.00       -0.04086
   6804.00       -0.05128
   6805.00       -0.06212
   6806.00       -0.07340
   6807.00       -0.08504
   6808.00       -0.09690
   6809.00       -0.10871
   6810.00       -0.12019
   6811.00       -0.13093
   6812.00       -0.14056
   6813.00       -0.14878
   6814.00       -0.15532
   6815.00       -0.16018
   6816.00       -0.16344
   6817.00       -0.16546
   6818.00       -0.16663
   6819.00       -0.16750
   6820.00       -0.16856
   6821.00       -0.17022
   6822.00       -0.17280
   6823.00       -0.17638
   6824.00       -0.18094
   6825.00       -0.18628
   6826.00       -0.19215
   6827.00       -0.19823
   6828.00       -0.20425
   6829.00       -0.20998
   6830.00       -0.21527
   6831.00       -0.22007
   6832.00       -0.22438
   6833.00       -0.22826
   6834.00       -0.23180
   6835.00       -0.23508
   6836.00       -0.23817
   6837.00       -0.24109
   6838.00       -0.24385
   6839.00       -0.24642
   6840.00       -0.24874
   6841.00       -0.25074
   6842.00       -0.25237
   6843.00       -0.25359
   6844.00       -0.25436
   6845.00       -0.25468
   6846.00       -0.25456
   6847.00       -0.25406
   6848.00       -0.25320
   6849.00       -0.25209
   6850.00       -0.25084
   6851.00       -0.24958
   6852.00       -0.24848
   6853.00       -0.24770
   6854.00       -0.24736
   6855.00       -0.24744
   6856.00       -0.24779
   6857.00       -0.24809
   6858.00       -0.24791
   6859.00       -0.24674
   6860.00       -0.24421
   6861.00       -0.24008
   6862.00       -0.23443
   6863.00       -0.22760
   6864.00       -0.22015
   6865.00       -0.21287
   6866.00       -0.20647
   6867.00       -0.20168
   6868.00       -0.19884
   6869.00       -0.19815
   6870.00       -0.19936
   6871.00       -0.20213
   6872.00       -0.20587
   6873.00       -0.20995
   6874.00       -0.21384
   6875.00       -0.21708
   6876.00       -0.21938
   6877.00       -0.22063
   6878.00       -0.22081
   6879.00       -0.22004
   6880.00       -0.21846
   6881.00       -0.21627
   6882.00       -0.21366
   6883.00       -0.21078
   6884.00       -0.20779
   6885.00       -0.20479
   6886.00       -0.20184
   6887.00       -0.19901
   6888.00       -0.19638
   6889.00       -0.19403
   6890.00       -0.19211
   6891.00       -0.19075
   6892.00       -0.19011
   6893.00       -0.19032
   6894.00       -0.19151
   6895.00       -0.19366
   6896.00       -0.19673
   6897.00       -0.20056
   6898.00       -0.20496
   6899.00       -0.20977
   6900.00       -0.21479
   6901.00       -0.21997
   6902.00       -0.22527
   6903.00       -0.23074
   6904.00       -0.23644
   6905.00       -0.24251
   6906.00       -0.24898
   6907.00       -0.25585
   6908.00       -0.26309
   6909.00       -0.27059
   6910.00       -0.27813
   6911.00       -0.28547
   6912.00       -0.29236
   6913.00       -0.29843
   6914.00       -0.30343
   6915.00       -0.30705
   6916.00       -0.30915
   6917.00       -0.30957
   6918.00       -0.30834
   6919.00       -0.30563
   6920.00       -0.30162
   6921.00       -0.29669
   6922.00       -0.29121
   6923.00       -0.28562
   6924.00       -0.28028
   6925.00       -0.27556
   6926.00       -0.27167
   6927.00       -0.26875
   6928.00       -0.26680
   6929.00       -0.26572
   6930.00       -0.26531
   6931.00       -0.26528
   6932.00       -0.26532
   6933.00       -0.26516
   6934.00       -0.26457
   6935.00       -0.26342
   6936.00       -0.26171
   6937.00       -0.25953
   6938.00       -0.25704
   6939.00       -0.25447
   6940.00       -0.25202
   6941.00       -0.24983
   6942.00       -0.24796
   6943.00       -0.24637
   6944.00       -0.24494
   6945.00       -0.24352
   6946.00       -0.24191
   6947.00       -0.23993
   6948.00       -0.23743
   6949.00       -0.23426
   6950.00       -0.23036
   6951.00       -0.22566
   6952.00       -0.22017
   6953.00       -0.21388
   6954.00       -0.20685
   6955.00       -0.19915
   6956.00       -0.19082
   6957.00       -0.18196
   6958.00       -0.17264
   6959.00       -0.16293
   6960.00       -0.15284
   6961.00       -0.14240
   6962.00       -0.13164
   6963.00       -0.12058
   6964.00       -0.10930
   6965.00       -0.09788
   6966.00       -0.08645
   6967.00       -0.07517
   6968.00       -0.06422
   6969.00       -0.05372
   6970.00       -0.04383
   6971.00       -0.03463
   6972.00       -0.02611
   6973.00       -0.01823
   6974.00       -0.01097
   6975.00       -0.00414
   6976.00        0.00233
   6977.00        0.00856
   6978.00        0.01467
   6979.00        0.02066
   6980.00        0.02655
   6981.00        0.03228
   6982.00        0.03777
   6983.00        0.04295
   6984.00        0.04776
   6985.00        0.05216
   6986.00        0.05619
   6987.00        0.05993
   6988.00        0.06355
   6989.00        0.06716
   6990.00        0.07094
   6991.00        0.07495
   6992.00        0.07921
   6993.00        0.08364
   6994.00        0.08808
   6995.00        0.09233
   6996.00        0.09613
   6997.00        0.09932
   6998.00        0.10172
   6999.00        0.10331
   7000.00        0.10407
   7001.00        0.10413
   7002.00        0.10364
   7003.00        0.10272
   7004.00        0.10152
   7005.00        0.10014
   7006.00        0.09861
   7007.00        0.09696
   7008.00        0.09516
   7009.00        0.09322
   7010.00        0.09114
   7011.00        0.08897
   7012.00        0.08677
   7013.00        0.08467
   7014.00        0.08278
   7015.00        0.08122
   7016.00        0.08006
   7017.00        0.07936
   7018.00        0.07911
   7019.00        0.07926
   7020.00        0.07976
   7021.00        0.08054
   7022.00        0.08155
   7023.00        0.08276
   7024.00        0.08413
   7025.00        0.08562
   7026.00        0.08717
   7027.00        0.08871
   7028.00        0.09010
   7029.00        0.09124
   7030.00        0.09203
   7031.00        0.09243
   7032.00        0.09244
   7033.00        0.09215
   7034.00        0.09164
   7035.00        0.09105
   7036.00        0.09048
   7037.00        0.08997
   7038.00        0.08952
   7039.00        0.08904
   7040.00        0.08841
   7041.00        0.08746
   7042.00        0.08605
   7043.00        0.08401
   7044.00        0.08129
   7045.00        0.07789
   7046.00        0.07385
   7047.00        0.06931
   7048.00        0.06446
   7049.00        0.05948
   7050.00        0.05458
   7051.00        0.04993
   7052.00        0.04570
   7053.00        0.04195
   7054.00        0.03881
   7055.00        0.03623
   7056.00        0.03422
   7057.00        0.03269
   7058.00        0.03157
   7059.00        0.03079
   7060.00        0.03030
   7061.00        0.03006
   7062.00        0.03006
   7063.00        0.03030
   7064.00        0.03081
   7065.00        0.03161
   7066.00        0.03272
   7067.00        0.03415
   7068.00        0.03589
   7069.00        0.03791
   7070.00        0.04019
   7071.00        0.04268
   7072.00        0.04533
   7073.00        0.04809
   7074.00        0.05092
   7075.00        0.05379
   7076.00        0.05669
   7077.00        0.05964
   7078.00        0.06265
   7079.00        0.06574
   7080.00        0.06889
   7081.00        0.07206
   7082.00        0.07518
   7083.00        0.07816
   7084.00        0.08089
   7085.00        0.08333
   7086.00        0.08542
   7087.00        0.08718
   7088.00        0.08867
   7089.00        0.08997
   7090.00        0.09116
   7091.00        0.09237
   7092.00        0.09366
   7093.00        0.09510
   7094.00        0.09675
   7095.00        0.09862
   7096.00        0.10072
   7097.00        0.10304
   7098.00        0.10554
   7099.00        0.10819
   7100.00        0.11094
   7101.00        0.11377
   7102.00        0.11664
   7103.00        0.11953
   7104.00        0.12246
   7105.00        0.12545
   7106.00        0.12852
   7107.00        0.13169
   7108.00        0.13495
   7109.00        0.13826
   7110.00        0.14150
   7111.00        0.14459
   7112.00        0.14737
   7113.00        0.14969
   7114.00        0.15139
   7115.00        0.15235
   7116.00        0.15248
   7117.00        0.15172
   7118.00        0.15006
   7119.00        0.14755
   7120.00        0.14420
   7121.00        0.14014
   7122.00        0.13540
   7123.00        0.13011
   7124.00        0.12437
   7125.00        0.11822
   7126.00        0.11175
   7127.00        0.10500
   7128.00        0.09807
   7129.00        0.09099
   7130.00        0.08385
   7131.00        0.07675
   7132.00        0.06975
   7133.00        0.06295
   7134.00        0.05643
   7135.00        0.05025
   7136.00        0.04446
   7137.00        0.03908
   7138.00        0.03414
   7139.00        0.02958
   7140.00        0.02535
   7141.00        0.02138
   7142.00        0.01762
   7143.00        0.01397
   7144.00        0.01040
   7145.00        0.00682
   7146.00        0.00321
   7147.00       -0.00047
   7148.00       -0.00421
   7149.00       -0.00804
   7150.00       -0.01194
   7151.00       -0.01590
   7152.00       -0.01992
   7153.00       -0.02398
   7154.00       -0.02806
   7155.00       -0.03215
   7156.00       -0.03621
   7157.00       -0.04023
   7158.00       -0.04411
   7159.00       -0.04780
   7160.00       -0.05120
   7161.00       -0.05421
   7162.00       -0.05673
   7163.00       -0.05861
   7164.00       -0.05976
   7165.00       -0.06005
   7166.00       -0.05943
   7167.00       -0.05787
   7168.00       -0.05540
   7169.00       -0.05202
   7170.00       -0.04786
   7171.00       -0.04307
   7172.00       -0.03783
   7173.00       -0.03234
   7174.00       -0.02676
   7175.00       -0.02128
   7176.00       -0.01603
   7177.00       -0.01108
   7178.00       -0.00648
   7179.00       -0.00228
   7180.00        0.00154
   7181.00        0.00496
   7182.00        0.00793
   7183.00        0.01041
   7184.00        0.01228
   7185.00        0.01335
   7186.00        0.01344
   7187.00        0.01230
   7188.00        0.00980
   7189.00        0.00576
   7190.00        0.00018
   7191.00       -0.00688
   7192.00       -0.01521
   7193.00       -0.02449
   7194.00       -0.03434
   7195.00       -0.04426
   7196.00       -0.05379
   7197.00       -0.06247
   7198.00       -0.06988
   7199.00       -0.07571
   7200.00       -0.07975
   7201.00       -0.08195
   7202.00       -0.08244
   7203.00       -0.08132
   7204.00       -0.07895
   7205.00       -0.07567
   7206.00       -0.07191
   7207.00       -0.06806
   7208.00       -0.06451
   7209.00       -0.06161
   7210.00       -0.05959
   7211.00       -0.05867
   7212.00       -0.05896
   7213.00       -0.06055
   7214.00       -0.06339
   7215.00       -0.06748
   7216.00       -0.07272
   7217.00       -0.07901
   7218.00       -0.08627
   7219.00       -0.09441
   7220.00       -0.10335
   7221.00       -0.11301
   7222.00       -0.12333
   7223.00       -0.13429
   7224.00       -0.14580
   7225.00       -0.15788
   7226.00       -0.17044
   7227.00       -0.18340
   7228.00       -0.19664
   7229.00       -0.21009
   7230.00       -0.22350
   7231.00       -0.23664
   7232.00       -0.24932
   7233.00       -0.26132
   7234.00       -0.27236
   7235.00       -0.28225
   7236.00       -0.29083
   7237.00       -0.29792
   7238.00       -0.30343
   7239.00       -0.30734
   7240.00       -0.30966
   7241.00       -0.31048
   7242.00       -0.30991
   7243.00       -0.30807
   7244.00       -0.30512
   7245.00       -0.30122
   7246.00       -0.29655
   7247.00       -0.29120
   7248.00       -0.28539
   7249.00       -0.27924
   7250.00       -0.27291
   7251.00       -0.26659
   7252.00       -0.26039
   7253.00       -0.25451
   7254.00       -0.24909
   7255.00       -0.24427
   7256.00       -0.24020
   7257.00       -0.23699
   7258.00       -0.23472
   7259.00       -0.23342
   7260.00       -0.23310
   7261.00       -0.23375
   7262.00       -0.23535
   7263.00       -0.23783
   7264.00       -0.24107
   7265.00       -0.24497
   7266.00       -0.24933
   7267.00       -0.25394
   7268.00       -0.25860
   7269.00       -0.26304
   7270.00       -0.26703
   7271.00       -0.27037
   7272.00       -0.27288
   7273.00       -0.27444
   7274.00       -0.27496
   7275.00       -0.27445
   7276.00       -0.27295
   7277.00       -0.27058
   7278.00       -0.26744
   7279.00       -0.26374
   7280.00       -0.25964
   7281.00       -0.25534
   7282.00       -0.25101
   7283.00       -0.24678
   7284.00       -0.24276
   7285.00       -0.23905
   7286.00       -0.23567
   7287.00       -0.23266
   7288.00       -0.23002
   7289.00       -0.22778
   7290.00       -0.22595
   7291.00       -0.22457
   7292.00       -0.22368
   7293.00       -0.22334
   7294.00       -0.22362
   7295.00       -0.22456
   7296.00       -0.22613
   7297.00       -0.22835
   7298.00       -0.23109
   7299.00       -0.23428
   7300.00       -0.23774
   7301.00       -0.24137
   7302.00       -0.24502
   7303.00       -0.24856
   7304.00       -0.25195
   7305.00       -0.25517
   7306.00       -0.25825
   7307.00       -0.26125
   7308.00       -0.26425
   7309.00       -0.26734
   7310.00       -0.27063
   7311.00       -0.27417
   7312.00       -0.27800
   7313.00       -0.28215
   7314.00       -0.28660
   7315.00       -0.29131
   7316.00       -0.29620
   7317.00       -0.30118
   7318.00       -0.30617
   7319.00       -0.31103
   7320.00       -0.31566
   7321.00       -0.31998
   7322.00       -0.32387
   7323.00       -0.32726
   7324.00       -0.33009
   7325.00       -0.33232
   7326.00       -0.33394
   7327.00       -0.33493
   7328.00       -0.33534
   7329.00       -0.33518
   7330.00       -0.33455
   7331.00       -0.33351
   7332.00       -0.33214
   7333.00       -0.33053
   7334.00       -0.32874
   7335.00       -0.32685
   7336.00       -0.32489
   7337.00       -0.32289
   7338.00       -0.32084
   7339.00       -0.31872
   7340.00       -0.31649
   7341.00       -0.31411
   7342.00       -0.31156
   7343.00       -0.30881
   7344.00       -0.30587
   7345.00       -0.30274
   7346.00       -0.29948
   7347.00       -0.29621
   7348.00       -0.29304
   7349.00       -0.29013
   7350.00       -0.28764
   7351.00       -0.28574
   7352.00       -0.28452
   7353.00       -0.28408
   7354.00       -0.28440
   7355.00       -0.28538
   7356.00       -0.28688
   7357.00       -0.28867
   7358.00       -0.29050
   7359.00       -0.29212
   7360.00       -0.29329
   7361.00       -0.29386
   7362.00       -0.29374
   7363.00       -0.29287
   7364.00       -0.29132
   7365.00       -0.28910
   7366.00       -0.28625
   7367.00       -0.28281
   7368.00       -0.27873
   7369.00       -0.27395
   7370.00       -0.26834
   7371.00       -0.26179
   7372.00       -0.25425
   7373.00       -0.24574
   7374.00       -0.23632
   7375.00       -0.22617
   7376.00       -0.21552
   7377.00       -0.20455
   7378.00       -0.19350
   7379.00       -0.18261
   7380.00       -0.17193
   7381.00       -0.16166
   7382.00       -0.15178
   7383.00       -0.14236
   7384.00       -0.13342
   7385.00       -0.12506
   7386.00       -0.11734
   7387.00       -0.11034
   7388.00       -0.10415
   7389.00       -0.09889
   7390.00       -0.09461
   7391.00       -0.09134
   7392.00       -0.08911
   7393.00       -0.08784
   7394.00       -0.08746
   7395.00       -0.08781
   7396.00       -0.08871
   7397.00       -0.08998
   7398.00       -0.09142
   7399.00       -0.09288
   7400.00       -0.09424
   7401.00       -0.09540
   7402.00       -0.09629
   7403.00       -0.09685
   7404.00       -0.09702
   7405.00       -0.09675
   7406.00       -0.09597
   7407.00       -0.09466
   7408.00       -0.09280
   7409.00       -0.09043
   7410.00       -0.08762
   7411.00       -0.08449
   7412.00       -0.08118
   7413.00       -0.07785
   7414.00       -0.07465
   7415.00       -0.07172
   7416.00       -0.06915
   7417.00       -0.06702
   7418.00       -0.06535
   7419.00       -0.06415
   7420.00       -0.06341
   7421.00       -0.06311
   7422.00       -0.06325
   7423.00       -0.06381
   7424.00       -0.06475
   7425.00       -0.06609
   7426.00       -0.06778
   7427.00       -0.06982
   7428.00       -0.07217
   7429.00       -0.07481
   7430.00       -0.07768
   7431.00       -0.08080
   7432.00       -0.08410
   7433.00       -0.08755
   7434.00       -0.09113
   7435.00       -0.09477
   7436.00       -0.09844
   7437.00       -0.10208
   7438.00       -0.10557
   7439.00       -0.10883
   7440.00       -0.11178
   7441.00       -0.11434
   7442.00       -0.11647
   7443.00       -0.11814
   7444.00       -0.11942
   7445.00       -0.12040
   7446.00       -0.12122
   7447.00       -0.12207
   7448.00       -0.12317
   7449.00       -0.12472
   7450.00       -0.12692
   7451.00       -0.12989
   7452.00       -0.13368
   7453.00       -0.13832
   7454.00       -0.14365
   7455.00       -0.14953
   7456.00       -0.15568
   7457.00       -0.16182
   7458.00       -0.16765
   7459.00       -0.17287
   7460.00       -0.17731
   7461.00       -0.18079
   7462.00       -0.18325
   7463.00       -0.18465
   7464.00       -0.18507
   7465.00       -0.18456
   7466.00       -0.18328
   7467.00       -0.18129
   7468.00       -0.17871
   7469.00       -0.17556
   7470.00       -0.17189
   7471.00       -0.16762
   7472.00       -0.16273
   7473.00       -0.15708
   7474.00       -0.15062
   7475.00       -0.14326
   7476.00       -0.13498
   7477.00       -0.12580
   7478.00       -0.11589
   7479.00       -0.10537
   7480.00       -0.09453
   7481.00       -0.08359
   7482.00       -0.07284
   7483.00       -0.06253
   7484.00       -0.05284
   7485.00       -0.04393
   7486.00       -0.03587
   7487.00       -0.02868
   7488.00       -0.02232
   7489.00       -0.01676
   7490.00       -0.01187
   7491.00       -0.00761
   7492.00       -0.00391
   7493.00       -0.00075
   7494.00        0.00190
   7495.00        0.00405
   7496.00        0.00569
   7497.00        0.00684
   7498.00        0.00755
   7499.00        0.00786
   7500.00        0.00787
   7501.00        0.00769
   7502.00        0.00743
   7503.00        0.00720
   7504.00        0.00706
   7505.00        0.00705
   7506.00        0.00712
   7507.00        0.00717
   7508.00        0.00707
   7509.00        0.00660
   7510.00        0.00560
   7511.00        0.00387
   7512.00        0.00136
   7513.00       -0.00199
   7514.00       -0.00607
   7515.00       -0.01077
   7516.00       -0.01581
   7517.00       -0.02095
   7518.00       -0.02592
   7519.00       -0.03051
   7520.00       -0.03462
   7521.00       -0.03821
   7522.00       -0.04138
   7523.00       -0.04430
   7524.00       -0.04721
   7525.00       -0.05038
   7526.00       -0.05406
   7527.00       -0.05848
   7528.00       -0.06372
   7529.00       -0.06984
   7530.00       -0.07672
   7531.00       -0.08420
   7532.00       -0.09195
   7533.00       -0.09968
   7534.00       -0.10705
   7535.00       -0.11375
   7536.00       -0.11957
   7537.00       -0.12436
   7538.00       -0.12813
   7539.00       -0.13094
   7540.00       -0.13298
   7541.00       -0.13443
   7542.00       -0.13553
   7543.00       -0.13644
   7544.00       -0.13730
   7545.00       -0.13817
   7546.00       -0.13902
   7547.00       -0.13978
   7548.00       -0.14033
   7549.00       -0.14051
   7550.00       -0.14022
   7551.00       -0.13937
   7552.00       -0.13794
   7553.00       -0.13597
   7554.00       -0.13358
   7555.00       -0.13088
   7556.00       -0.12802
   7557.00       -0.12515
   7558.00       -0.12233
   7559.00       -0.11960
   7560.00       -0.11692
   7561.00       -0.11420
   7562.00       -0.11131
   7563.00       -0.10812
   7564.00       -0.10450
   7565.00       -0.10036
   7566.00       -0.09570
   7567.00       -0.09057
   7568.00       -0.08513
   7569.00       -0.07949
   7570.00       -0.07388
   7571.00       -0.06849
   7572.00       -0.06345
   7573.00       -0.05881
   7574.00       -0.05453
   7575.00       -0.05052
   7576.00       -0.04655
   7577.00       -0.04239
   7578.00       -0.03772
   7579.00       -0.03228
   7580.00       -0.02590
   7581.00       -0.01846
   7582.00       -0.01000
   7583.00       -0.00066
   7584.00        0.00931
   7585.00        0.01960
   7586.00        0.02991
   7587.00        0.03989
   7588.00        0.04924
   7589.00        0.05785
   7590.00        0.06559
   7591.00        0.07253
   7592.00        0.07879
   7593.00        0.08455
   7594.00        0.08998
   7595.00        0.09527
   7596.00        0.10047
   7597.00        0.10562
   7598.00        0.11063
   7599.00        0.11539
   7600.00        0.11972
   7601.00        0.12340
   7602.00        0.12628
   7603.00        0.12822
   7604.00        0.12916
   7605.00        0.12914
   7606.00        0.12823
   7607.00        0.12659
   7608.00        0.12441
   7609.00        0.12188
   7610.00        0.11918
   7611.00        0.11641
   7612.00        0.11364
   7613.00        0.11082
   7614.00        0.10788
   7615.00        0.10470
   7616.00        0.10112
   7617.00        0.09704
   7618.00        0.09235
   7619.00        0.08702
   7620.00        0.08108
   7621.00        0.07466
   7622.00        0.06788
   7623.00        0.06094
   7624.00        0.05403
   7625.00        0.04731
   7626.00        0.04091
   7627.00        0.03491
   7628.00        0.02930
   7629.00        0.02408
   7630.00        0.01921
   7631.00        0.01466
   7632.00        0.01044
   7633.00        0.00656
   7634.00        0.00309
   7635.00        0.00011
   7636.00       -0.00229
   7637.00       -0.00403
   7638.00       -0.00507
   7639.00       -0.00538
   7640.00       -0.00507
   7641.00       -0.00424
   7642.00       -0.00306
   7643.00       -0.00173
   7644.00       -0.00043
   7645.00        0.00068
   7646.00        0.00153
   7647.00        0.00210
   7648.00        0.00244
   7649.00        0.00265
   7650.00        0.00289
   7651.00        0.00330
   7652.00        0.00399
   7653.00        0.00503
   7654.00        0.00637
   7655.00        0.00788
   7656.00        0.00938
   7657.00        0.01062
   7658.00        0.01135
   7659.00        0.01133
   7660.00        0.01041
   7661.00        0.00846
   7662.00        0.00551
   7663.00        0.00165
   7664.00       -0.00292
   7665.00       -0.00791
   7666.00       -0.01306
   7667.00       -0.01802
   7668.00       -0.02256
   7669.00       -0.02644
   7670.00       -0.02956
   7671.00       -0.03182
   7672.00       -0.03327
   7673.00       -0.03398
   7674.00       -0.03407
   7675.00       -0.03363
   7676.00       -0.03276
   7677.00       -0.03151
   7678.00       -0.02992
   7679.00       -0.02799
   7680.00       -0.02573
   7681.00       -0.02320
   7682.00       -0.02045
   7683.00       -0.01760
   7684.00       -0.01486
   7685.00       -0.01240
   7686.00       -0.01045
   7687.00       -0.00919
   7688.00       -0.00880
   7689.00       -0.00932
   7690.00       -0.01081
   7691.00       -0.01320
   7692.00       -0.01636
   7693.00       -0.02016
   7694.00       -0.02444
   7695.00       -0.02906
   7696.00       -0.03388
   7697.00       -0.03885
   7698.00       -0.04396
   7699.00       -0.04921
   7700.00       -0.05462
   7701.00       -0.06023
   7702.00       -0.06600
   7703.00       -0.07190
   7704.00       -0.07784
   7705.00       -0.08372
   7706.00       -0.08935
   7707.00       -0.09455
   7708.00       -0.09915
   7709.00       -0.10299
   7710.00       -0.10602
   7711.00       -0.10821
   7712.00       -0.10965
   7713.00       -0.11044
   7714.00       -0.11082
   7715.00       -0.11101
   7716.00       -0.11127
   7717.00       -0.11184
   7718.00       -0.11291
   7719.00       -0.11461
   7720.00       -0.11701
   7721.00       -0.12009
   7722.00       -0.12374
   7723.00       -0.12783
   7724.00       -0.13216
   7725.00       -0.13649
   7726.00       -0.14064
   7727.00       -0.14442
   7728.00       -0.14770
   7729.00       -0.15037
   7730.00       -0.15241
   7731.00       -0.15388
   7732.00       -0.15487
   7733.00       -0.15552
   7734.00       -0.15597
   7735.00       -0.15637
   7736.00       -0.15682
   7737.00       -0.15737
   7738.00       -0.15799
   7739.00       -0.15865
   7740.00       -0.15927
   7741.00       -0.15978
   7742.00       -0.16014
   7743.00       -0.16033
   7744.00       -0.16036
   7745.00       -0.16024
   7746.00       -0.16001
   7747.00       -0.15964
   7748.00       -0.15912
   7749.00       -0.15843
   7750.00       -0.15755
   7751.00       -0.15649
   7752.00       -0.15532
   7753.00       -0.15418
   7754.00       -0.15326
   7755.00       -0.15280
   7756.00       -0.15306
   7757.00       -0.15426
   7758.00       -0.15657
   7759.00       -0.16002
   7760.00       -0.16460
   7761.00       -0.17008
   7762.00       -0.17626
   7763.00       -0.18278
   7764.00       -0.18932
   7765.00       -0.19551
   7766.00       -0.20114
   7767.00       -0.20601
   7768.00       -0.21007
   7769.00       -0.21337
   7770.00       -0.21605
   7771.00       -0.21831
   7772.00       -0.22044
   7773.00       -0.22267
   7774.00       -0.22522
   7775.00       -0.22820
   7776.00       -0.23162
   7777.00       -0.23537
   7778.00       -0.23920
   7779.00       -0.24287
   7780.00       -0.24605
   7781.00       -0.24847
   7782.00       -0.24995
   7783.00       -0.25039
   7784.00       -0.24978
   7785.00       -0.24825
   7786.00       -0.24598
   7787.00       -0.24319
   7788.00       -0.24019
   7789.00       -0.23722
   7790.00       -0.23454
   7791.00       -0.23236
   7792.00       -0.23083
   7793.00       -0.22998
   7794.00       -0.22977
   7795.00       -0.23003
   7796.00       -0.23049
   7797.00       -0.23085
   7798.00       -0.23077
   7799.00       -0.22999
   7800.00       -0.22832
   7801.00       -0.22572
   7802.00       -0.22220
   7803.00       -0.21803
   7804.00       -0.21344
   7805.00       -0.20880
   7806.00       -0.20441
   7807.00       -0.20059
   7808.00       -0.19756
   7809.00       -0.19550
   7810.00       -0.19446
   7811.00       -0.19440
   7812.00       -0.19519
   7813.00       -0.19663
   7814.00       -0.19851
   7815.00       -0.20058
   7816.00       -0.20261
   7817.00       -0.20441
   7818.00       -0.20588
   7819.00       -0.20695
   7820.00       -0.20764
   7821.00       -0.20803
   7822.00       -0.20822
   7823.00       -0.20836
   7824.00       -0.20858
   7825.00       -0.20898
   7826.00       -0.20963
   7827.00       -0.21054
   7828.00       -0.21168
   7829.00       -0.21299
   7830.00       -0.21434
   7831.00       -0.21562
   7832.00       -0.21668
   7833.00       -0.21741
   7834.00       -0.21771
   7835.00       -0.21751
   7836.00       -0.21679
   7837.00       -0.21556
   7838.00       -0.21390
   7839.00       -0.21193
   7840.00       -0.20978
   7841.00       -0.20762
   7842.00       -0.20560
   7843.00       -0.20382
   7844.00       -0.20237
   7845.00       -0.20125
   7846.00       -0.20043
   7847.00       -0.19981
   7848.00       -0.19926
   7849.00       -0.19865
   7850.00       -0.19785
   7851.00       -0.19677
   7852.00       -0.19534
   7853.00       -0.19357
   7854.00       -0.19151
   7855.00       -0.18925
   7856.00       -0.18688
   7857.00       -0.18452
   7858.00       -0.18228
   7859.00       -0.18023
   7860.00       -0.17843
   7861.00       -0.17694
   7862.00       -0.17577
   7863.00       -0.17496
   7864.00       -0.17451
   7865.00       -0.17445
   7866.00       -0.17481
   7867.00       -0.17559
   7868.00       -0.17680
   7869.00       -0.17841
   7870.00       -0.18039
   7871.00       -0.18268
   7872.00       -0.18520
   7873.00       -0.18782
   7874.00       -0.19044
   7875.00       -0.19294
   7876.00       -0.19521
   7877.00       -0.19716
   7878.00       -0.19873
   7879.00       -0.19987
   7880.00       -0.20057
   7881.00       -0.20085
   7882.00       -0.20070
   7883.00       -0.20016
   7884.00       -0.19922
   7885.00       -0.19788
   7886.00       -0.19612
   7887.00       -0.19387
   7888.00       -0.19113
   7889.00       -0.18783
   7890.00       -0.18395
   7891.00       -0.17953
   7892.00       -0.17462
   7893.00       -0.16933
   7894.00       -0.16379
   7895.00       -0.15819
   7896.00       -0.15276
   7897.00       -0.14771
   7898.00       -0.14329
   7899.00       -0.13966
   7900.00       -0.13695
   7901.00       -0.13527
   7902.00       -0.13462
   7903.00       -0.13500
   7904.00       -0.13630
   7905.00       -0.13842
   7906.00       -0.14122
   7907.00       -0.14454
   7908.00       -0.14826
   7909.00       -0.15223
   7910.00       -0.15636
   7911.00       -0.16052
   7912.00       -0.16459
   7913.00       -0.16851
   7914.00       -0.17216
   7915.00       -0.17541
   7916.00       -0.17817
   7917.00       -0.18030
   7918.00       -0.18168
   7919.00       -0.18218
   7920.00       -0.18172
   7921.00       -0.18021
   7922.00       -0.17765
   7923.00       -0.17403
   7924.00       -0.16942
   7925.00       -0.16399
   7926.00       -0.15780
   7927.00       -0.15107
   7928.00       -0.14398
   7929.00       -0.13672
   7930.00       -0.12945
   7931.00       -0.12230
   7932.00       -0.11538
   7933.00       -0.10883
   7934.00       -0.10265
   7935.00       -0.09692
   7936.00       -0.09168
   7937.00       -0.08696
   7938.00       -0.08281
   7939.00       -0.07927
   7940.00       -0.07635
   7941.00       -0.07407
   7942.00       -0.07240
   7943.00       -0.07134
   7944.00       -0.07078
   7945.00       -0.07062
   7946.00       -0.07074
   7947.00       -0.07097
   7948.00       -0.07116
   7949.00       -0.07116
   7950.00       -0.07086
   7951.00       -0.07017
   7952.00       -0.06905
   7953.00       -0.06750
   7954.00       -0.06558
   7955.00       -0.06338
   7956.00       -0.06097
   7957.00       -0.05850
   7958.00       -0.05610
   7959.00       -0.05387
   7960.00       -0.05191
   7961.00       -0.05031
   7962.00       -0.04912
   7963.00       -0.04836
   7964.00       -0.04805
   7965.00       -0.04816
   7966.00       -0.04867
   7967.00       -0.04953
   7968.00       -0.05067
   7969.00       -0.05204
   7970.00       -0.05357
   7971.00       -0.05516
   7972.00       -0.05673
   7973.00       -0.05819
   7974.00       -0.05943
   7975.00       -0.06036
   7976.00       -0.06092
   7977.00       -0.06102
   7978.00       -0.06066
   7979.00       -0.05983
   7980.00       -0.05859
   7981.00       -0.05702
   7982.00       -0.05527
   7983.00       -0.05349
   7984.00       -0.05186
   7985.00       -0.05055
   7986.00       -0.04970
   7987.00       -0.04943
   7988.00       -0.04980
   7989.00       -0.05084
   7990.00       -0.05251
   7991.00       -0.05468
   7992.00       -0.05725
   7993.00       -0.06005
   7994.00       -0.06296
   7995.00       -0.06586
   7996.00       -0.06864
   7997.00       -0.07128
   7998.00       -0.07376
   7999.00       -0.07609
   8000.00       -0.07832
   8001.00       -0.08047
   8002.00       -0.08256
   8003.00       -0.08460
   8004.00       -0.08657
   8005.00       -0.08843
   8006.00       -0.09014
   8007.00       -0.09164
   8008.00       -0.09286
   8009.00       -0.09369
   8010.00       -0.09405
   8011.00       -0.09386
   8012.00       -0.09304
   8013.00       -0.09156
   8014.00       -0.08945
   8015.00       -0.08675
   8016.00       -0.08356
   8017.00       -0.07999
   8018.00       -0.07618
   8019.00       -0.07226
   8020.00       -0.06832
   8021.00       -0.06442
   8022.00       -0.06060
   8023.00       -0.05681
   8024.00       -0.05305
   8025.00       -0.04929
   8026.00       -0.04546
   8027.00       -0.04158
   8028.00       -0.03764
   8029.00       -0.03369
   8030.00       -0.02976
   8031.00       -0.02592
   8032.00       -0.02226
   8033.00       -0.01889
   8034.00       -0.01593
   8035.00       -0.01348
   8036.00       -0.01167
   8037.00       -0.01056
   8038.00       -0.01020
   8039.00       -0.01061
   8040.00       -0.01178
   8041.00       -0.01363
   8042.00       -0.01611
   8043.00       -0.01912
   8044.00       -0.02260
   8045.00       -0.02644
   8046.00       -0.03059
   8047.00       -0.03497
   8048.00       -0.03951
   8049.00       -0.04413
   8050.00       -0.04873
   8051.00       -0.05323
   8052.00       -0.05746
   8053.00       -0.06128
   8054.00       -0.06457
   8055.00       -0.06717
   8056.00       -0.06900
   8057.00       -0.07004
   8058.00       -0.07031
   8059.00       -0.06988
   8060.00       -0.06889
   8061.00       -0.06749
   8062.00       -0.06585
   8063.00       -0.06414
   8064.00       -0.06249
   8065.00       -0.06098
   8066.00       -0.05967
   8067.00       -0.05859
   8068.00       -0.05774
   8069.00       -0.05710
   8070.00       -0.05667
   8071.00       -0.05644
   8072.00       -0.05639
   8073.00       -0.05654
   8074.00       -0.05690
   8075.00       -0.05746
   8076.00       -0.05821
   8077.00       -0.05913
   8078.00       -0.06017
   8079.00       -0.06127
   8080.00       -0.06233
   8081.00       -0.06328
   8082.00       -0.06400
   8083.00       -0.06441
   8084.00       -0.06443
   8085.00       -0.06399
   8086.00       -0.06303
   8087.00       -0.06154
   8088.00       -0.05948
   8089.00       -0.05687
   8090.00       -0.05371
   8091.00       -0.05000
   8092.00       -0.04578
   8093.00       -0.04108
   8094.00       -0.03596
   8095.00       -0.03050
   8096.00       -0.02482
   8097.00       -0.01899
   8098.00       -0.01316
   8099.00       -0.00744
   8100.00       -0.00188
   8101.00        0.00349
   8102.00        0.00865
   8103.00        0.01367
   8104.00        0.01866
   8105.00        0.02371
   8106.00        0.02895
   8107.00        0.03445
   8108.00        0.04031
   8109.00        0.04651
   8110.00        0.05306
   8111.00        0.05981
   8112.00        0.06669
   8113.00        0.07349
   8114.00        0.08000
   8115.00        0.08607
   8116.00        0.09147
   8117.00        0.09609
   8118.00        0.09983
   8119.00        0.10273
   8120.00        0.10483
   8121.00        0.10629
   8122.00        0.10728
   8123.00        0.10799
   8124.00        0.10856
   8125.00        0.10911
   8126.00        0.10967
   8127.00        0.11020
   8128.00        0.11062
   8129.00        0.11077
   8130.00        0.11054
   8131.00        0.10978
   8132.00        0.10843
   8133.00        0.10649
   8134.00        0.10401
   8135.00        0.10113
   8136.00        0.09798
   8137.00        0.09477
   8138.00        0.09167
   8139.00        0.08882
   8140.00        0.08632
   8141.00        0.08419
   8142.00        0.08236
   8143.00        0.08075
   8144.00        0.07924
   8145.00        0.07769
   8146.00        0.07602
   8147.00        0.07420
   8148.00        0.07224
   8149.00        0.07022
   8150.00        0.06822
   8151.00        0.06637
   8152.00        0.06476
   8153.00        0.06346
   8154.00        0.06249
   8155.00        0.06181
   8156.00        0.06138
   8157.00        0.06109
   8158.00        0.06086
   8159.00        0.06059
   8160.00        0.06023
   8161.00        0.05974
   8162.00        0.05909
   8163.00        0.05833
   8164.00        0.05746
   8165.00        0.05653
   8166.00        0.05558
   8167.00        0.05463
   8168.00        0.05369
   8169.00        0.05274
   8170.00        0.05175
   8171.00        0.05069
   8172.00        0.04947
   8173.00        0.04804
   8174.00        0.04632
   8175.00        0.04426
   8176.00        0.04181
   8177.00        0.03899
   8178.00        0.03582
   8179.00        0.03238
   8180.00        0.02882
   8181.00        0.02531
   8182.00        0.02214
   8183.00        0.01959
   8184.00        0.01799
   8185.00        0.01769
   8186.00        0.01899
   8187.00        0.02208
   8188.00        0.02719
   8189.00        0.03418
   8190.00        0.04288
   8191.00        0.05290
   8192.00        0.06365
   8193.00        0.07446
   8194.00        0.08457
   8195.00        0.09324
   8196.00        0.09992
   8197.00        0.10411
   8198.00        0.10565
   8199.00        0.10448
   8200.00        0.10085
   8201.00        0.09522
   8202.00        0.08820
   8203.00        0.08039
   8204.00        0.07242
   8205.00        0.06492
   8206.00        0.05825
   8207.00        0.05279
   8208.00        0.04855
   8209.00        0.04548
   8210.00        0.04332
   8211.00        0.04165
   8212.00        0.04003
   8213.00        0.03799
   8214.00        0.03512
   8215.00        0.03112
   8216.00        0.02583
   8217.00        0.01928
   8218.00        0.01170
   8219.00        0.00348
   8220.00       -0.00501
   8221.00       -0.01324
   8222.00       -0.02088
   8223.00       -0.02749
   8224.00       -0.03293
   8225.00       -0.03708
   8226.00       -0.04005
   8227.00       -0.04204
   8228.00       -0.04342
   8229.00       -0.04454
   8230.00       -0.04582
   8231.00       -0.04763
   8232.00       -0.05021
   8233.00       -0.05379
   8234.00       -0.05841
   8235.00       -0.06404
   8236.00       -0.07065
   8237.00       -0.07804
   8238.00       -0.08599
   8239.00       -0.09443
   8240.00       -0.10317
   8241.00       -0.11211
   8242.00       -0.12115
   8243.00       -0.13019
   8244.00       -0.13927
   8245.00       -0.14836
   8246.00       -0.15739
   8247.00       -0.16632
   8248.00       -0.17503
   8249.00       -0.18339
   8250.00       -0.19130
   8251.00       -0.19862
   8252.00       -0.20517
   8253.00       -0.21074
   8254.00       -0.21525
   8255.00       -0.21854
   8256.00       -0.22053
   8257.00       -0.22115
   8258.00       -0.22044
   8259.00       -0.21849
   8260.00       -0.21542
   8261.00       -0.21149
   8262.00       -0.20698
   8263.00       -0.20217
   8264.00       -0.19740
   8265.00       -0.19303
   8266.00       -0.18927
   8267.00       -0.18634
   8268.00       -0.18436
   8269.00       -0.18335
   8270.00       -0.18322
   8271.00       -0.18388
   8272.00       -0.18509
   8273.00       -0.18662
   8274.00       -0.18821
   8275.00       -0.18960
   8276.00       -0.19058
   8277.00       -0.19097
   8278.00       -0.19068
   8279.00       -0.18967
   8280.00       -0.18803
   8281.00       -0.18593
   8282.00       -0.18363
   8283.00       -0.18143
   8284.00       -0.17968
   8285.00       -0.17871
   8286.00       -0.17887
   8287.00       -0.18039
   8288.00       -0.18339
   8289.00       -0.18795
   8290.00       -0.19390
   8291.00       -0.20101
   8292.00       -0.20901
   8293.00       -0.21759
   8294.00       -0.22628
   8295.00       -0.23479
   8296.00       -0.24278
   8297.00       -0.25006
   8298.00       -0.25643
   8299.00       -0.26189
   8300.00       -0.26640
   8301.00       -0.27010
   8302.00       -0.27313
   8303.00       -0.27562
   8304.00       -0.27768
   8305.00       -0.27938
   8306.00       -0.28072
   8307.00       -0.28167
   8308.00       -0.28216
   8309.00       -0.28212
   8310.00       -0.28146
   8311.00       -0.28021
   8312.00       -0.27837
   8313.00       -0.27610
   8314.00       -0.27352
   8315.00       -0.27085
   8316.00       -0.26830
   8317.00       -0.26608
   8318.00       -0.26440
   8319.00       -0.26343
   8320.00       -0.26335
   8321.00       -0.26425
   8322.00       -0.26624
   8323.00       -0.26930
   8324.00       -0.27342
   8325.00       -0.27837
   8326.00       -0.28402
   8327.00       -0.29007
   8328.00       -0.29620
   8329.00       -0.30202
   8330.00       -0.30725
   8331.00       -0.31172
   8332.00       -0.31523
   8333.00       -0.31776
   8334.00       -0.31938
   8335.00       -0.32028
   8336.00       -0.32064
   8337.00       -0.32069
   8338.00       -0.32061
   8339.00       -0.32051
   8340.00       -0.32046
   8341.00       -0.32045
   8342.00       -0.32039
   8343.00       -0.32018
   8344.00       -0.31971
   8345.00       -0.31887
   8346.00       -0.31754
   8347.00       -0.31563
   8348.00       -0.31302
   8349.00       -0.30966
   8350.00       -0.30547
   8351.00       -0.30048
   8352.00       -0.29472
   8353.00       -0.28833
   8354.00       -0.28146
   8355.00       -0.27437
   8356.00       -0.26729
   8357.00       -0.26041
   8358.00       -0.25390
   8359.00       -0.24783
   8360.00       -0.24224
   8361.00       -0.23710
   8362.00       -0.23236
   8363.00       -0.22795
   8364.00       -0.22380
   8365.00       -0.21986
   8366.00       -0.21610
   8367.00       -0.21254
   8368.00       -0.20925
   8369.00       -0.20630
   8370.00       -0.20383
   8371.00       -0.20193
   8372.00       -0.20067
   8373.00       -0.20004
   8374.00       -0.19996
   8375.00       -0.20021
   8376.00       -0.20054
   8377.00       -0.20064
   8378.00       -0.20018
   8379.00       -0.19894
   8380.00       -0.19669
   8381.00       -0.19340
   8382.00       -0.18908
   8383.00       -0.18388
   8384.00       -0.17796
   8385.00       -0.17152
   8386.00       -0.16473
   8387.00       -0.15773
   8388.00       -0.15058
   8389.00       -0.14329
   8390.00       -0.13580
   8391.00       -0.12810
   8392.00       -0.12012
   8393.00       -0.11188
   8394.00       -0.10339
   8395.00       -0.09475
   8396.00       -0.08606
   8397.00       -0.07747
   8398.00       -0.06907
   8399.00       -0.06091
   8400.00       -0.05303
   8401.00       -0.04536
   8402.00       -0.03782
   8403.00       -0.03028
   8404.00       -0.02258
   8405.00       -0.01462
   8406.00       -0.00644
   8407.00        0.00203
   8408.00        0.01073
   8409.00        0.01943
   8410.00        0.02796
   8411.00        0.03605
   8412.00        0.04344
   8413.00        0.04997
   8414.00        0.05543
   8415.00        0.05983
   8416.00        0.06311
   8417.00        0.06537
   8418.00        0.06672
   8419.00        0.06726
   8420.00        0.06717
   8421.00        0.06652
   8422.00        0.06542
   8423.00        0.06392
   8424.00        0.06206
   8425.00        0.05984
   8426.00        0.05735
   8427.00        0.05460
   8428.00        0.05174
   8429.00        0.04888
   8430.00        0.04623
   8431.00        0.04398
   8432.00        0.04235
   8433.00        0.04154
   8434.00        0.04172
   8435.00        0.04301
   8436.00        0.04551
   8437.00        0.04918
   8438.00        0.05406
   8439.00        0.05999
   8440.00        0.06678
   8441.00        0.07430
   8442.00        0.08233
   8443.00        0.09080
   8444.00        0.09952
   8445.00        0.10837
   8446.00        0.11733
   8447.00        0.12636
   8448.00        0.13554
   8449.00        0.14489
   8450.00        0.15439
   8451.00        0.16398
   8452.00        0.17369
   8453.00        0.18339
   8454.00        0.19300
   8455.00        0.20236
   8456.00        0.21132
   8457.00        0.21977
   8458.00        0.22755
   8459.00        0.23464
   8460.00        0.24097
   8461.00        0.24659
   8462.00        0.25158
   8463.00        0.25601
   8464.00        0.26000
   8465.00        0.26367
   8466.00        0.26713
   8467.00        0.27044
   8468.00        0.27371
   8469.00        0.27699
   8470.00        0.28032
   8471.00        0.28368
   8472.00        0.28713
   8473.00        0.29068
   8474.00        0.29429
   8475.00        0.29804
   8476.00        0.30188
   8477.00        0.30577
   8478.00        0.30968
   8479.00        0.31352
   8480.00        0.31724
   8481.00        0.32074
   8482.00        0.32388
   8483.00        0.32656
   8484.00        0.32871
   8485.00        0.33019
   8486.00        0.33100
   8487.00        0.33105
   8488.00        0.33037
   8489.00        0.32891
   8490.00        0.32674
   8491.00        0.32387
   8492.00        0.32035
   8493.00        0.31626
   8494.00        0.31163
   8495.00        0.30658
   8496.00        0.30113
   8497.00        0.29544
   8498.00        0.28955
   8499.00        0.28360
   8500.00        0.27764
   8501.00        0.27180
   8502.00        0.26616
   8503.00        0.26079
   8504.00        0.25569
   8505.00        0.25083
   8506.00        0.24622
   8507.00        0.24180
   8508.00        0.23752
   8509.00        0.23330
   8510.00        0.22918
   8511.00        0.22512
   8512.00        0.22114
   8513.00        0.21734
   8514.00        0.21379
   8515.00        0.21058
   8516.00        0.20784
   8517.00        0.20564
   8518.00        0.20401
   8519.00        0.20293
   8520.00        0.20228
   8521.00        0.20188
   8522.00        0.20155
   8523.00        0.20110
   8524.00        0.20039
   8525.00        0.19937
   8526.00        0.19802
   8527.00        0.19646
   8528.00        0.19489
   8529.00        0.19356
   8530.00        0.19281
   8531.00        0.19299
   8532.00        0.19438
   8533.00        0.19717
   8534.00        0.20136
   8535.00        0.20679
   8536.00        0.21296
   8537.00        0.21935
   8538.00        0.22524
   8539.00        0.22991
   8540.00        0.23285
   8541.00        0.23372
   8542.00        0.23252
   8543.00        0.22945
   8544.00        0.22509
   8545.00        0.22022
   8546.00        0.21557
   8547.00        0.21181
   8548.00        0.20949
   8549.00        0.20878
   8550.00        0.20957
   8551.00        0.21144
   8552.00        0.21375
   8553.00        0.21574
   8554.00        0.21665
   8555.00        0.21581
   8556.00        0.21282
   8557.00        0.20749
   8558.00        0.19993
   8559.00        0.19065
   8560.00        0.18015
   8561.00        0.16916
   8562.00        0.15826
   8563.00        0.14806
   8564.00        0.13893
   8565.00        0.13102
   8566.00        0.12427
   8567.00        0.11845
   8568.00        0.11318
   8569.00        0.10799
   8570.00        0.10242
   8571.00        0.09607
   8572.00        0.08870
   8573.00        0.08032
   8574.00        0.07081
   8575.00        0.06046
   8576.00        0.04952
   8577.00        0.03822
   8578.00        0.02686
   8579.00        0.01571
   8580.00        0.00500
   8581.00       -0.00521
   8582.00       -0.01496
   8583.00       -0.02411
   8584.00       -0.03281
   8585.00       -0.04105
   8586.00       -0.04897
   8587.00       -0.05658
   8588.00       -0.06399
   8589.00       -0.07111
   8590.00       -0.07789
   8591.00       -0.08423
   8592.00       -0.09003
   8593.00       -0.09516
   8594.00       -0.09951
   8595.00       -0.10305
   8596.00       -0.10580
   8597.00       -0.10778
   8598.00       -0.10912
   8599.00       -0.10996
   8600.00       -0.11047
   8601.00       -0.11088
   8602.00       -0.11138
   8603.00       -0.11221
   8604.00       -0.11355
   8605.00       -0.11556
   8606.00       -0.11831
   8607.00       -0.12175
   8608.00       -0.12580
   8609.00       -0.13019
   8610.00       -0.13456
   8611.00       -0.13853
   8612.00       -0.14162
   8613.00       -0.14353
   8614.00       -0.14398
   8615.00       -0.14293
   8616.00       -0.14044
   8617.00       -0.13682
   8618.00       -0.13247
   8619.00       -0.12795
   8620.00       -0.12380
   8621.00       -0.12054
   8622.00       -0.11852
   8623.00       -0.11798
   8624.00       -0.11886
   8625.00       -0.12093
   8626.00       -0.12372
   8627.00       -0.12665
   8628.00       -0.12907
   8629.00       -0.13039
   8630.00       -0.13000
   8631.00       -0.12764
   8632.00       -0.12309
   8633.00       -0.11649
   8634.00       -0.10819
   8635.00       -0.09863
   8636.00       -0.08846
   8637.00       -0.07834
   8638.00       -0.06896
   8639.00       -0.06084
   8640.00       -0.05445
   8641.00       -0.05006
   8642.00       -0.04787
   8643.00       -0.04782
   8644.00       -0.04964
   8645.00       -0.05311
   8646.00       -0.05785
   8647.00       -0.06351
   8648.00       -0.06973
   8649.00       -0.07625
   8650.00       -0.08283
   8651.00       -0.08946
   8652.00       -0.09615
   8653.00       -0.10302
   8654.00       -0.11032
   8655.00       -0.11818
   8656.00       -0.12684
   8657.00       -0.13640
   8658.00       -0.14696
   8659.00       -0.15851
   8660.00       -0.17104
   8661.00       -0.18428
   8662.00       -0.19808
   8663.00       -0.21221
   8664.00       -0.22609
   8665.00       -0.23946
   8666.00       -0.25199
   8667.00       -0.26339
   8668.00       -0.27350
   8669.00       -0.28224
   8670.00       -0.28961
   8671.00       -0.29580
   8672.00       -0.30111
   8673.00       -0.30576
   8674.00       -0.31001
   8675.00       -0.31417
   8676.00       -0.31841
   8677.00       -0.32282
   8678.00       -0.32744
   8679.00       -0.33220
   8680.00       -0.33697
   8681.00       -0.34152
   8682.00       -0.34567
   8683.00       -0.34912
   8684.00       -0.35165
   8685.00       -0.35304
   8686.00       -0.35317
   8687.00       -0.35196
   8688.00       -0.34944
   8689.00       -0.34579
   8690.00       -0.34129
   8691.00       -0.33625
   8692.00       -0.33105
   8693.00       -0.32610
   8694.00       -0.32170
   8695.00       -0.31819
   8696.00       -0.31572
   8697.00       -0.31438
   8698.00       -0.31412
   8699.00       -0.31477
   8700.00       -0.31610
   8701.00       -0.31782
   8702.00       -0.31958
   8703.00       -0.32111
   8704.00       -0.32217
   8705.00       -0.32260
   8706.00       -0.32232
   8707.00       -0.32132
   8708.00       -0.31970
   8709.00       -0.31761
   8710.00       -0.31519
   8711.00       -0.31266
   8712.00       -0.31015
   8713.00       -0.30774
   8714.00       -0.30547
   8715.00       -0.30333
   8716.00       -0.30120
   8717.00       -0.29897
   8718.00       -0.29650
   8719.00       -0.29368
   8720.00       -0.29040
   8721.00       -0.28655
   8722.00       -0.28213
   8723.00       -0.27708
   8724.00       -0.27145
   8725.00       -0.26528
   8726.00       -0.25866
   8727.00       -0.25175
   8728.00       -0.24473
   8729.00       -0.23783
   8730.00       -0.23127
   8731.00       -0.22534
   8732.00       -0.22018
   8733.00       -0.21584
   8734.00       -0.21229
   8735.00       -0.20944
   8736.00       -0.20707
   8737.00       -0.20502
   8738.00       -0.20313
   8739.00       -0.20129
   8740.00       -0.19948
   8741.00       -0.19776
   8742.00       -0.19618
   8743.00       -0.19482
   8744.00       -0.19370
   8745.00       -0.19280
   8746.00       -0.19203
   8747.00       -0.19124
   8748.00       -0.19026
   8749.00       -0.18895
   8750.00       -0.18716
   8751.00       -0.18479
   8752.00       -0.18184
   8753.00       -0.17833
   8754.00       -0.17432
   8755.00       -0.16998
   8756.00       -0.16553
   8757.00       -0.16114
   8758.00       -0.15699
   8759.00       -0.15323
   8760.00       -0.14993
   8761.00       -0.14710
   8762.00       -0.14473
   8763.00       -0.14274
   8764.00       -0.14105
   8765.00       -0.13960
   8766.00       -0.13830
   8767.00       -0.13705
   8768.00       -0.13573
   8769.00       -0.13420
   8770.00       -0.13228
   8771.00       -0.12981
   8772.00       -0.12658
   8773.00       -0.12245
   8774.00       -0.11721
   8775.00       -0.11087
   8776.00       -0.10341
   8777.00       -0.09505
   8778.00       -0.08600
   8779.00       -0.07652
   8780.00       -0.06699
   8781.00       -0.05759
   8782.00       -0.04847
   8783.00       -0.03969
   8784.00       -0.03119
   8785.00       -0.02281
   8786.00       -0.01441
   8787.00       -0.00573
   8788.00        0.00329
   8789.00        0.01258
   8790.00        0.02213
   8791.00        0.03176
   8792.00        0.04125
   8793.00        0.05036
   8794.00        0.05879
   8795.00        0.06636
   8796.00        0.07291
   8797.00        0.07840
   8798.00        0.08291
   8799.00        0.08654
   8800.00        0.08943
   8801.00        0.09185
   8802.00        0.09403
   8803.00        0.09623
   8804.00        0.09867
   8805.00        0.10144
   8806.00        0.10468
   8807.00        0.10830
   8808.00        0.11229
   8809.00        0.11649
   8810.00        0.12081
   8811.00        0.12509
   8812.00        0.12925
   8813.00        0.13315
   8814.00        0.13666
   8815.00        0.13968
   8816.00        0.14210
   8817.00        0.14387
   8818.00        0.14505
   8819.00        0.14571
   8820.00        0.14602
   8821.00        0.14620
   8822.00        0.14643
   8823.00        0.14691
   8824.00        0.14773
   8825.00        0.14894
   8826.00        0.15047
   8827.00        0.15220
   8828.00        0.15397
   8829.00        0.15559
   8830.00        0.15694
   8831.00        0.15789
   8832.00        0.15842
   8833.00        0.15855
   8834.00        0.15838
   8835.00        0.15805
   8836.00        0.15776
   8837.00        0.15772
   8838.00        0.15811
   8839.00        0.15909
   8840.00        0.16076
   8841.00        0.16313
   8842.00        0.16613
   8843.00        0.16960
   8844.00        0.17332
   8845.00        0.17703
   8846.00        0.18046
   8847.00        0.18336
   8848.00        0.18554
   8849.00        0.18689
   8850.00        0.18732
   8851.00        0.18682
   8852.00        0.18548
   8853.00        0.18338
   8854.00        0.18064
   8855.00        0.17746
   8856.00        0.17400
   8857.00        0.17045
   8858.00        0.16697
   8859.00        0.16379
   8860.00        0.16105
   8861.00        0.15893
   8862.00        0.15757
   8863.00        0.15702
   8864.00        0.15736
   8865.00        0.15857
   8866.00        0.16065
   8867.00        0.16347
   8868.00        0.16698
   8869.00        0.17098
   8870.00        0.17537
   8871.00        0.17993
   8872.00        0.18452
   8873.00        0.18904
   8874.00        0.19333
   8875.00        0.19736
   8876.00        0.20110
   8877.00        0.20454
   8878.00        0.20772
   8879.00        0.21067
   8880.00        0.21346
   8881.00        0.21616
   8882.00        0.21879
   8883.00        0.22139
   8884.00        0.22396
   8885.00        0.22645
   8886.00        0.22879
   8887.00        0.23087
   8888.00        0.23255
   8889.00        0.23370
   8890.00        0.23415
   8891.00        0.23377
   8892.00        0.23245
   8893.00        0.23016
   8894.00        0.22690
   8895.00        0.22277
   8896.00        0.21785
   8897.00        0.21233
   8898.00        0.20643
   8899.00        0.20030
   8900.00        0.19414
   8901.00        0.18800
   8902.00        0.18204
   8903.00        0.17624
   8904.00        0.17055
   8905.00        0.16501
   8906.00        0.15951
   8907.00        0.15408
   8908.00        0.14864
   8909.00        0.14321
   8910.00        0.13784
   8911.00        0.13259
   8912.00        0.12757
   8913.00        0.12282
   8914.00        0.11838
   8915.00        0.11422
   8916.00        0.11025
   8917.00        0.10640
   8918.00        0.10249
   8919.00        0.09838
   8920.00        0.09397
   8921.00        0.08925
   8922.00        0.08422
   8923.00        0.07894
   8924.00        0.07368
   8925.00        0.06869
   8926.00        0.06431
   8927.00        0.06082
   8928.00        0.05857
   8929.00        0.05767
   8930.00        0.05825
   8931.00        0.06014
   8932.00        0.06318
   8933.00        0.06695
   8934.00        0.07105
   8935.00        0.07502
   8936.00        0.07856
   8937.00        0.08145
   8938.00        0.08369
   8939.00        0.08541
   8940.00        0.08691
   8941.00        0.08857
   8942.00        0.09082
   8943.00        0.09404
   8944.00        0.09843
   8945.00        0.10409
   8946.00        0.11090
   8947.00        0.11856
   8948.00        0.12656
   8949.00        0.13444
   8950.00        0.14166
   8951.00        0.14786
   8952.00        0.15275
   8953.00        0.15625
   8954.00        0.15849
   8955.00        0.15979
   8956.00        0.16053
   8957.00        0.16113
   8958.00        0.16195
   8959.00        0.16324
   8960.00        0.16509
   8961.00        0.16741
   8962.00        0.16998
   8963.00        0.17248
   8964.00        0.17454
   8965.00        0.17581
   8966.00        0.17599
   8967.00        0.17496
   8968.00        0.17269
   8969.00        0.16933
   8970.00        0.16513
   8971.00        0.16041
   8972.00        0.15551
   8973.00        0.15082
   8974.00        0.14661
   8975.00        0.14309
   8976.00        0.14031
   8977.00        0.13825
   8978.00        0.13672
   8979.00        0.13545
   8980.00        0.13412
   8981.00        0.13240
   8982.00        0.12998
   8983.00        0.12661
   8984.00        0.12220
   8985.00        0.11664
   8986.00        0.11012
   8987.00        0.10274
   8988.00        0.09488
   8989.00        0.08676
   8990.00        0.07875
   8991.00        0.07117
   8992.00        0.06433
   8993.00        0.05843
   8994.00        0.05355
   8995.00        0.04980
   8996.00        0.04711
   8997.00        0.04544
   8998.00        0.04463
   8999.00        0.04450
   9000.00        0.04491
