# Supplementary material for: The near-field tsunami generated by the 15 January 2022 eruption of the Hunga Tonga-Hunga Ha’apai volcano and its impact on Tongatapu, Tonga
Source: Sci Rep. 2022 Sep 7;12:15187. doi: 10.1038/s41598-022-19486-w (PMC9452557; doi:10.1038/s41598-022-19486-w)
Supplement: Supplementary file 5 — Supplementary Information 5. [file 41598_2022_19486_MOESM5_ESM.zip › Output-Point_350R3.txt]

      0.00        0.00000
      1.00        0.00000
      2.00        0.00000
      3.00        0.00000
      4.00        0.00000
      5.00        0.00000
      6.00        0.00000
      7.00        0.00000
      8.00        0.00000
      9.00        0.00000
     10.00        0.00000
     11.00        0.00000
     12.00        0.00000
     13.00        0.00000
     14.00        0.00000
     15.00        0.00000
     16.00        0.00000
     17.00        0.00000
     18.00        0.00000
     19.00        0.00000
     20.00        0.00000
     21.00        0.00000
     22.00        0.00000
     23.00        0.00000
     24.00        0.00000
     25.00        0.00000
     26.00        0.00000
     27.00        0.00000
     28.00        0.00000
     29.00        0.00000
     30.00        0.00000
     31.00        0.00000
     32.00        0.00000
     33.00        0.00000
     34.00        0.00000
     35.00        0.00000
     36.00        0.00000
     37.00        0.00000
     38.00        0.00000
     39.00        0.00000
     40.00        0.00000
     41.00        0.00000
     42.00        0.00000
     43.00        0.00000
     44.00        0.00000
     45.00        0.00000
     46.00        0.00000
     47.00        0.00000
     48.00        0.00000
     49.00        0.00000
     50.00        0.00000
     51.00        0.00000
     52.00        0.00000
     53.00        0.00000
     54.00        0.00000
     55.00        0.00000
     56.00        0.00000
     57.00        0.00000
     58.00        0.00000
     59.00        0.00000
     60.00        0.00000
     61.00        0.00000
     62.00        0.00000
     63.00        0.00000
     64.00        0.00000
     65.00        0.00000
     66.00        0.00000
     67.00        0.00000
     68.00        0.00000
     69.00        0.00000
     70.00        0.00000
     71.00        0.00000
     72.00        0.00000
     73.00        0.00000
     74.00        0.00000
     75.00        0.00000
     76.00        0.00000
     77.00        0.00000
     78.00        0.00000
     79.00        0.00000
     80.00        0.00000
     81.00        0.00000
     82.00        0.00000
     83.00        0.00000
     84.00        0.00000
     85.00        0.00000
     86.00        0.00000
     87.00        0.00000
     88.00        0.00000
     89.00        0.00000
     90.00        0.00000
     91.00        0.00000
     92.00        0.00000
     93.00        0.00000
     94.00        0.00000
     95.00        0.00000
     96.00        0.00000
     97.00        0.00000
     98.00        0.00000
     99.00        0.00000
    100.00        0.00000
    101.00        0.00000
    102.00        0.00000
    103.00        0.00000
    104.00        0.00000
    105.00        0.00000
    106.00        0.00000
    107.00        0.00000
    108.00        0.00000
    109.00        0.00000
    110.00        0.00000
    111.00        0.00000
    112.00        0.00000
    113.00        0.00000
    114.00        0.00000
    115.00        0.00000
    116.00        0.00000
    117.00        0.00000
    118.00        0.00000
    119.00        0.00000
    120.00        0.00000
    121.00        0.00000
    122.00        0.00000
    123.00        0.00000
    124.00        0.00000
    125.00        0.00000
    126.00        0.00000
    127.00        0.00000
    128.00        0.00000
    129.00        0.00000
    130.00        0.00000
    131.00        0.00000
    132.00        0.00000
    133.00        0.00000
    134.00        0.00000
    135.00        0.00000
    136.00        0.00000
    137.00        0.00000
    138.00        0.00000
    139.00        0.00000
    140.00        0.00000
    141.00        0.00000
    142.00        0.00000
    143.00        0.00000
    144.00        0.00000
    145.00        0.00000
    146.00        0.00000
    147.00        0.00000
    148.00        0.00000
    149.00        0.00000
    150.00        0.00000
    151.00        0.00000
    152.00        0.00000
    153.00        0.00000
    154.00        0.00000
    155.00        0.00000
    156.00        0.00000
    157.00        0.00000
    158.00        0.00000
    159.00        0.00000
    160.00        0.00000
    161.00        0.00000
    162.00        0.00000
    163.00        0.00000
    164.00        0.00000
    165.00        0.00000
    166.00        0.00000
    167.00        0.00000
    168.00        0.00000
    169.00        0.00000
    170.00        0.00000
    171.00        0.00000
    172.00        0.00000
    173.00        0.00000
    174.00        0.00000
    175.00        0.00000
    176.00        0.00000
    177.00        0.00000
    178.00        0.00000
    179.00        0.00000
    180.00        0.00000
    181.00        0.00000
    182.00        0.00000
    183.00        0.00000
    184.00        0.00000
    185.00        0.00000
    186.00        0.00000
    187.00        0.00000
    188.00        0.00000
    189.00        0.00000
    190.00        0.00000
    191.00        0.00000
    192.00        0.00000
    193.00        0.00000
    194.00        0.00000
    195.00        0.00000
    196.00        0.00000
    197.00        0.00000
    198.00        0.00000
    199.00        0.00000
    200.00        0.00000
    201.00        0.00000
    202.00        0.00000
    203.00        0.00000
    204.00        0.00000
    205.00        0.00000
    206.00        0.00000
    207.00        0.00000
    208.00        0.00000
    209.00        0.00000
    210.00        0.00000
    211.00        0.00000
    212.00        0.00000
    213.00        0.00000
    214.00        0.00000
    215.00        0.00000
    216.00        0.00000
    217.00        0.00000
    218.00        0.00000
    219.00        0.00000
    220.00        0.00000
    221.00        0.00000
    222.00        0.00000
    223.00        0.00000
    224.00        0.00000
    225.00        0.00000
    226.00        0.00000
    227.00        0.00000
    228.00        0.00000
    229.00        0.00000
    230.00        0.00000
    231.00        0.00000
    232.00        0.00000
    233.00        0.00000
    234.00        0.00000
    235.00        0.00000
    236.00        0.00000
    237.00        0.00000
    238.00        0.00000
    239.00        0.00000
    240.00        0.00000
    241.00        0.00000
    242.00        0.00000
    243.00        0.00000
    244.00        0.00000
    245.00        0.00000
    246.00        0.00000
    247.00        0.00000
    248.00        0.00000
    249.00        0.00000
    250.00        0.00000
    251.00        0.00000
    252.00        0.00000
    253.00        0.00000
    254.00        0.00000
    255.00        0.00000
    256.00        0.00000
    257.00        0.00000
    258.00        0.00000
    259.00        0.00000
    260.00        0.00000
    261.00        0.00000
    262.00        0.00000
    263.00        0.00000
    264.00        0.00000
    265.00        0.00000
    266.00        0.00000
    267.00        0.00000
    268.00        0.00000
    269.00        0.00000
    270.00        0.00000
    271.00        0.00000
    272.00        0.00000
    273.00        0.00000
    274.00        0.00000
    275.00        0.00000
    276.00        0.00000
    277.00        0.00000
    278.00        0.00000
    279.00        0.00000
    280.00        0.00000
    281.00        0.00000
    282.00        0.00000
    283.00        0.00000
    284.00        0.00000
    285.00        0.00000
    286.00        0.00000
    287.00        0.00000
    288.00        0.00000
    289.00        0.00000
    290.00        0.00000
    291.00        0.00000
    292.00        0.00000
    293.00        0.00000
    294.00        0.00000
    295.00        0.00000
    296.00        0.00000
    297.00        0.00000
    298.00        0.00000
    299.00        0.00000
    300.00        0.00000
    301.00        0.00000
    302.00        0.00000
    303.00        0.00000
    304.00        0.00000
    305.00        0.00000
    306.00        0.00000
    307.00        0.00000
    308.00        0.00000
    309.00        0.00000
    310.00        0.00000
    311.00        0.00000
    312.00        0.00000
    313.00        0.00000
    314.00        0.00000
    315.00        0.00000
    316.00        0.00000
    317.00        0.00000
    318.00        0.00000
    319.00        0.00000
    320.00        0.00000
    321.00        0.00000
    322.00        0.00000
    323.00        0.00000
    324.00        0.00000
    325.00        0.00000
    326.00        0.00000
    327.00        0.00000
    328.00        0.00000
    329.00        0.00000
    330.00        0.00000
    331.00        0.00000
    332.00        0.00000
    333.00        0.00000
    334.00        0.00000
    335.00        0.00000
    336.00        0.00000
    337.00        0.00000
    338.00        0.00000
    339.00        0.00000
    340.00        0.00000
    341.00        0.00000
    342.00        0.00000
    343.00        0.00000
    344.00        0.00000
    345.00        0.00000
    346.00        0.00000
    347.00        0.00000
    348.00        0.00000
    349.00        0.00000
    350.00        0.00000
    351.00        0.00000
    352.00        0.00000
    353.00        0.00000
    354.00        0.00000
    355.00        0.00000
    356.00        0.00000
    357.00        0.00000
    358.00        0.00000
    359.00        0.00000
    360.00        0.00000
    361.00        0.00000
    362.00        0.00000
    363.00        0.00000
    364.00        0.00000
    365.00        0.00000
    366.00        0.00000
    367.00        0.00000
    368.00        0.00000
    369.00        0.00000
    370.00        0.00000
    371.00        0.00000
    372.00        0.00000
    373.00        0.00000
    374.00        0.00000
    375.00        0.00000
    376.00        0.00000
    377.00        0.00000
    378.00        0.00000
    379.00        0.00000
    380.00        0.00000
    381.00        0.00000
    382.00        0.00000
    383.00        0.00000
    384.00        0.00000
    385.00        0.00000
    386.00        0.00000
    387.00        0.00000
    388.00        0.00000
    389.00        0.00000
    390.00        0.00000
    391.00        0.00000
    392.00        0.00000
    393.00        0.00000
    394.00        0.00000
    395.00        0.00000
    396.00        0.00000
    397.00        0.00000
    398.00        0.00000
    399.00        0.00000
    400.00        0.00000
    401.00        0.00000
    402.00        0.00000
    403.00        0.00000
    404.00        0.00000
    405.00        0.00000
    406.00        0.00000
    407.00        0.00000
    408.00        0.00000
    409.00        0.00000
    410.00        0.00000
    411.00        0.00000
    412.00        0.00000
    413.00        0.00000
    414.00        0.00000
    415.00        0.00000
    416.00        0.00000
    417.00        0.00000
    418.00        0.00000
    419.00        0.00000
    420.00        0.00000
    421.00        0.00000
    422.00        0.00000
    423.00        0.00000
    424.00        0.00000
    425.00        0.00000
    426.00        0.00000
    427.00        0.00000
    428.00        0.00000
    429.00        0.00000
    430.00        0.00000
    431.00        0.00000
    432.00        0.00000
    433.00        0.00000
    434.00        0.00000
    435.00        0.00000
    436.00        0.00000
    437.00        0.00000
    438.00        0.00000
    439.00        0.00000
    440.00        0.00000
    441.00        0.00000
    442.00        0.00000
    443.00        0.00000
    444.00        0.00000
    445.00        0.00000
    446.00        0.00000
    447.00        0.00000
    448.00        0.00000
    449.00        0.00000
    450.00        0.00000
    451.00        0.00000
    452.00        0.00000
    453.00        0.00000
    454.00        0.00000
    455.00        0.00000
    456.00        0.00000
    457.00        0.00000
    458.00        0.00000
    459.00        0.00000
    460.00        0.00000
    461.00        0.00000
    462.00        0.00000
    463.00        0.00000
    464.00        0.00000
    465.00        0.00000
    466.00        0.00000
    467.00        0.00000
    468.00        0.00000
    469.00        0.00000
    470.00        0.00000
    471.00        0.00000
    472.00        0.00000
    473.00        0.00000
    474.00        0.00000
    475.00        0.00000
    476.00        0.00000
    477.00        0.00000
    478.00        0.00000
    479.00        0.00000
    480.00        0.00000
    481.00        0.00000
    482.00        0.00000
    483.00        0.00000
    484.00        0.00000
    485.00        0.00000
    486.00        0.00000
    487.00        0.00000
    488.00        0.00000
    489.00        0.00000
    490.00        0.00000
    491.00        0.00000
    492.00        0.00000
    493.00        0.00000
    494.00        0.00000
    495.00        0.00000
    496.00        0.00000
    497.00        0.00000
    498.00        0.00000
    499.00        0.00000
    500.00        0.00000
    501.00        0.00000
    502.00        0.00000
    503.00        0.00000
    504.00        0.00000
    505.00        0.00000
    506.00        0.00000
    507.00        0.00000
    508.00        0.00000
    509.00        0.00000
    510.00        0.00000
    511.00        0.00000
    512.00        0.00000
    513.00        0.00000
    514.00        0.00000
    515.00        0.00000
    516.00        0.00000
    517.00        0.00000
    518.00        0.00000
    519.00        0.00000
    520.00        0.00000
    521.00        0.00000
    522.00        0.00000
    523.00        0.00000
    524.00        0.00000
    525.00        0.00000
    526.00        0.00000
    527.00        0.00000
    528.00        0.00000
    529.00        0.00000
    530.00        0.00000
    531.00        0.00000
    532.00        0.00000
    533.00        0.00000
    534.00        0.00000
    535.00        0.00000
    536.00        0.00000
    537.00        0.00000
    538.00        0.00000
    539.00        0.00000
    540.00        0.00000
    541.00        0.00000
    542.00        0.00000
    543.00        0.00000
    544.00        0.00000
    545.00        0.00000
    546.00        0.00000
    547.00        0.00000
    548.00        0.00000
    549.00        0.00000
    550.00        0.00000
    551.00        0.00000
    552.00        0.00000
    553.00        0.00000
    554.00        0.00000
    555.00        0.00000
    556.00        0.00000
    557.00        0.00000
    558.00        0.00000
    559.00        0.00000
    560.00        0.00000
    561.00        0.00000
    562.00        0.00000
    563.00        0.00000
    564.00        0.00000
    565.00        0.00000
    566.00        0.00000
    567.00        0.00000
    568.00        0.00000
    569.00        0.00000
    570.00        0.00000
    571.00        0.00000
    572.00        0.00000
    573.00        0.00000
    574.00        0.00000
    575.00        0.00000
    576.00        0.00000
    577.00        0.00000
    578.00        0.00000
    579.00        0.00000
    580.00        0.00000
    581.00        0.00000
    582.00        0.00000
    583.00        0.00000
    584.00        0.00000
    585.00        0.00000
    586.00        0.00000
    587.00        0.00000
    588.00        0.00000
    589.00        0.00000
    590.00        0.00000
    591.00        0.00000
    592.00        0.00000
    593.00        0.00000
    594.00        0.00000
    595.00        0.00000
    596.00        0.00000
    597.00        0.00000
    598.00        0.00000
    599.00        0.00000
    600.00        0.00000
    601.00        0.00000
    602.00        0.00000
    603.00        0.00000
    604.00        0.00000
    605.00        0.00000
    606.00        0.00000
    607.00        0.00000
    608.00        0.00000
    609.00        0.00000
    610.00        0.00000
    611.00        0.00000
    612.00        0.00000
    613.00        0.00000
    614.00        0.00000
    615.00        0.00000
    616.00        0.00000
    617.00        0.00000
    618.00        0.00000
    619.00        0.00000
    620.00        0.00000
    621.00        0.00000
    622.00        0.00000
    623.00        0.00000
    624.00        0.00000
    625.00        0.00000
    626.00        0.00000
    627.00        0.00000
    628.00        0.00000
    629.00        0.00000
    630.00        0.00000
    631.00        0.00000
    632.00        0.00000
    633.00        0.00000
    634.00        0.00000
    635.00        0.00000
    636.00        0.00000
    637.00        0.00000
    638.00        0.00000
    639.00        0.00000
    640.00        0.00000
    641.00        0.00000
    642.00        0.00000
    643.00        0.00000
    644.00        0.00000
    645.00        0.00000
    646.00        0.00000
    647.00        0.00000
    648.00        0.00000
    649.00        0.00000
    650.00        0.00000
    651.00        0.00000
    652.00        0.00000
    653.00        0.00000
    654.00        0.00000
    655.00        0.00000
    656.00        0.00000
    657.00        0.00000
    658.00        0.00000
    659.00        0.00000
    660.00        0.00000
    661.00        0.00000
    662.00        0.00000
    663.00        0.00000
    664.00        0.00000
    665.00        0.00000
    666.00        0.00000
    667.00        0.00000
    668.00        0.00000
    669.00        0.00000
    670.00        0.00000
    671.00        0.00000
    672.00        0.00000
    673.00        0.00000
    674.00        0.00000
    675.00        0.00000
    676.00        0.00000
    677.00        0.00000
    678.00        0.00000
    679.00        0.00000
    680.00        0.00000
    681.00        0.00000
    682.00        0.00000
    683.00        0.00000
    684.00        0.00000
    685.00        0.00000
    686.00        0.00000
    687.00        0.00000
    688.00        0.00000
    689.00        0.00000
    690.00        0.00000
    691.00        0.00000
    692.00        0.00000
    693.00        0.00000
    694.00        0.00000
    695.00        0.00000
    696.00        0.00000
    697.00        0.00000
    698.00        0.00000
    699.00        0.00000
    700.00        0.00000
    701.00        0.00000
    702.00        0.00000
    703.00        0.00000
    704.00        0.00000
    705.00        0.00000
    706.00        0.00000
    707.00        0.00000
    708.00        0.00000
    709.00        0.00000
    710.00        0.00000
    711.00        0.00000
    712.00        0.00000
    713.00        0.00000
    714.00        0.00000
    715.00        0.00000
    716.00        0.00000
    717.00        0.00000
    718.00        0.00000
    719.00        0.00000
    720.00        0.00000
    721.00        0.00000
    722.00        0.00000
    723.00        0.00000
    724.00        0.00000
    725.00        0.00000
    726.00        0.00000
    727.00        0.00000
    728.00        0.00000
    729.00        0.00000
    730.00        0.00000
    731.00        0.00000
    732.00        0.00000
    733.00        0.00000
    734.00        0.00000
    735.00        0.00000
    736.00        0.00000
    737.00        0.00000
    738.00        0.00000
    739.00        0.00000
    740.00        0.00000
    741.00        0.00000
    742.00        0.00000
    743.00        0.00000
    744.00        0.00000
    745.00        0.00000
    746.00        0.00000
    747.00        0.00000
    748.00        0.00000
    749.00        0.00000
    750.00        0.00000
    751.00        0.00000
    752.00        0.00000
    753.00        0.00000
    754.00        0.00000
    755.00        0.00000
    756.00        0.00000
    757.00        0.00000
    758.00        0.00000
    759.00        0.00000
    760.00        0.00000
    761.00        0.00000
    762.00        0.00000
    763.00        0.00000
    764.00        0.00000
    765.00        0.00000
    766.00        0.00000
    767.00        0.00000
    768.00        0.00000
    769.00        0.00000
    770.00        0.00000
    771.00        0.00000
    772.00        0.00000
    773.00        0.00000
    774.00        0.00000
    775.00        0.00000
    776.00        0.00000
    777.00        0.00000
    778.00        0.00000
    779.00        0.00000
    780.00        0.00000
    781.00        0.00000
    782.00        0.00000
    783.00        0.00000
    784.00        0.00000
    785.00        0.00000
    786.00        0.00000
    787.00        0.00000
    788.00        0.00000
    789.00        0.00000
    790.00        0.00000
    791.00        0.00000
    792.00        0.00000
    793.00        0.00000
    794.00        0.00000
    795.00        0.00000
    796.00        0.00000
    797.00        0.00000
    798.00        0.00000
    799.00        0.00000
    800.00        0.00000
    801.00        0.00000
    802.00        0.00000
    803.00        0.00000
    804.00        0.00000
    805.00        0.00000
    806.00        0.00000
    807.00        0.00000
    808.00        0.00000
    809.00        0.00000
    810.00        0.00000
    811.00        0.00000
    812.00        0.00000
    813.00        0.00000
    814.00        0.00000
    815.00        0.00000
    816.00        0.00000
    817.00        0.00000
    818.00        0.00000
    819.00        0.00000
    820.00        0.00000
    821.00        0.00000
    822.00        0.00000
    823.00        0.00000
    824.00        0.00000
    825.00        0.00000
    826.00        0.00000
    827.00        0.00000
    828.00        0.00000
    829.00        0.00000
    830.00        0.00000
    831.00        0.00000
    832.00        0.00000
    833.00        0.00000
    834.00        0.00000
    835.00        0.00000
    836.00        0.00000
    837.00        0.00000
    838.00        0.00000
    839.00        0.00000
    840.00        0.00000
    841.00        0.00000
    842.00        0.00000
    843.00        0.00000
    844.00        0.00000
    845.00        0.00000
    846.00        0.00000
    847.00        0.00000
    848.00        0.00000
    849.00        0.00000
    850.00        0.00000
    851.00        0.00000
    852.00        0.00000
    853.00        0.00000
    854.00        0.00000
    855.00        0.00000
    856.00        0.00000
    857.00        0.00000
    858.00        0.00000
    859.00        0.00000
    860.00        0.00000
    861.00        0.00000
    862.00        0.00000
    863.00        0.00000
    864.00        0.00000
    865.00        0.00000
    866.00        0.00000
    867.00        0.00000
    868.00        0.00000
    869.00        0.00000
    870.00        0.00000
    871.00        0.00000
    872.00        0.00000
    873.00        0.00000
    874.00        0.00000
    875.00        0.00000
    876.00        0.00000
    877.00        0.00000
    878.00        0.00000
    879.00        0.00000
    880.00        0.00000
    881.00        0.00000
    882.00        0.00000
    883.00        0.00000
    884.00        0.00000
    885.00        0.00000
    886.00        0.00000
    887.00        0.00000
    888.00        0.00000
    889.00        0.00000
    890.00        0.00000
    891.00        0.00000
    892.00        0.00000
    893.00        0.00000
    894.00        0.00000
    895.00        0.00000
    896.00        0.00000
    897.00        0.00000
    898.00        0.00000
    899.00        0.00000
    900.00        0.00000
    901.00        0.00000
    902.00        0.00000
    903.00        0.00000
    904.00        0.00000
    905.00        0.00000
    906.00        0.00000
    907.00        0.00000
    908.00        0.00000
    909.00        0.00000
    910.00        0.00000
    911.00        0.00000
    912.00        0.00000
    913.00        0.00000
    914.00        0.00000
    915.00        0.00000
    916.00        0.00000
    917.00        0.00000
    918.00        0.00000
    919.00        0.00000
    920.00        0.00000
    921.00        0.00000
    922.00        0.00000
    923.00        0.00000
    924.00        0.00000
    925.00        0.00000
    926.00        0.00000
    927.00        0.00000
    928.00        0.00000
    929.00        0.00000
    930.00        0.00000
    931.00        0.00000
    932.00        0.00000
    933.00        0.00000
    934.00        0.00000
    935.00        0.00000
    936.00        0.00000
    937.00        0.00000
    938.00        0.00000
    939.00        0.00000
    940.00        0.00000
    941.00        0.00000
    942.00        0.00000
    943.00        0.00000
    944.00        0.00000
    945.00        0.00000
    946.00        0.00000
    947.00        0.00000
    948.00        0.00000
    949.00        0.00000
    950.00        0.00000
    951.00        0.00000
    952.00        0.00000
    953.00        0.00000
    954.00        0.00000
    955.00        0.00000
    956.00        0.00000
    957.00        0.00000
    958.00        0.00000
    959.00        0.00000
    960.00        0.00000
    961.00        0.00000
    962.00        0.00000
    963.00        0.00000
    964.00        0.00000
    965.00        0.00000
    966.00        0.00000
    967.00        0.00000
    968.00        0.00000
    969.00        0.00000
    970.00        0.00000
    971.00        0.00000
    972.00        0.00000
    973.00        0.00000
    974.00        0.00000
    975.00        0.00000
    976.00        0.00000
    977.00        0.00000
    978.00        0.00000
    979.00        0.00000
    980.00        0.00000
    981.00        0.00000
    982.00        0.00000
    983.00        0.00000
    984.00        0.00000
    985.00        0.00000
    986.00        0.00000
    987.00        0.00000
    988.00        0.00000
    989.00        0.00000
    990.00        0.00000
    991.00        0.00000
    992.00        0.00000
    993.00        0.00000
    994.00        0.00000
    995.00        0.00000
    996.00        0.00000
    997.00        0.00000
    998.00        0.00000
    999.00        0.00000
   1000.00        0.00000
   1001.00        0.00000
   1002.00        0.00000
   1003.00        0.00000
   1004.00        0.00000
   1005.00        0.00000
   1006.00        0.00000
   1007.00        0.00000
   1008.00        0.00000
   1009.00        0.00000
   1010.00        0.00000
   1011.00        0.00000
   1012.00        0.00000
   1013.00        0.00000
   1014.00        0.00000
   1015.00        0.00000
   1016.00        0.00000
   1017.00        0.00000
   1018.00        0.00000
   1019.00        0.00000
   1020.00        0.00000
   1021.00        0.00000
   1022.00        0.00000
   1023.00        0.00000
   1024.00        0.00000
   1025.00        0.00000
   1026.00        0.00000
   1027.00        0.00000
   1028.00        0.00000
   1029.00        0.00000
   1030.00        0.00000
   1031.00        0.00000
   1032.00        0.00000
   1033.00        0.00000
   1034.00        0.00000
   1035.00        0.00000
   1036.00        0.00000
   1037.00        0.00000
   1038.00        0.00000
   1039.00        0.00000
   1040.00        0.00000
   1041.00        0.00000
   1042.00        0.00000
   1043.00        0.00000
   1044.00        0.00000
   1045.00        0.00000
   1046.00        0.00000
   1047.00        0.00000
   1048.00        0.00000
   1049.00        0.00000
   1050.00        0.00000
   1051.00        0.00000
   1052.00        0.00000
   1053.00        0.00000
   1054.00        0.00000
   1055.00        0.00000
   1056.00        0.00000
   1057.00        0.00000
   1058.00        0.00000
   1059.00        0.00000
   1060.00        0.00000
   1061.00        0.00000
   1062.00        0.00000
   1063.00        0.00000
   1064.00        0.00000
   1065.00        0.00000
   1066.00        0.00000
   1067.00        0.00000
   1068.00        0.00000
   1069.00        0.00000
   1070.00        0.00000
   1071.00        0.00000
   1072.00        0.00000
   1073.00        0.00000
   1074.00        0.00000
   1075.00        0.00000
   1076.00        0.00000
   1077.00        0.00000
   1078.00        0.00000
   1079.00        0.00000
   1080.00        0.00000
   1081.00        0.00000
   1082.00        0.00000
   1083.00        0.00000
   1084.00        0.00000
   1085.00        0.00000
   1086.00        0.00000
   1087.00        0.00000
   1088.00        0.00000
   1089.00        0.00000
   1090.00        0.00000
   1091.00        0.00000
   1092.00        0.00000
   1093.00        0.00000
   1094.00        0.00000
   1095.00        0.00000
   1096.00        0.00000
   1097.00        0.00000
   1098.00        0.00000
   1099.00        0.00000
   1100.00        0.00000
   1101.00        0.00000
   1102.00        0.00000
   1103.00        0.00000
   1104.00        0.00000
   1105.00        0.00000
   1106.00        0.00000
   1107.00        0.00000
   1108.00        0.00000
   1109.00        0.00000
   1110.00        0.00000
   1111.00        0.00000
   1112.00        0.00000
   1113.00        0.00000
   1114.00        0.00000
   1115.00        0.00000
   1116.00        0.00000
   1117.00        0.00000
   1118.00        0.00000
   1119.00        0.00000
   1120.00        0.00000
   1121.00        0.00000
   1122.00        0.00000
   1123.00        0.00000
   1124.00        0.00000
   1125.00        0.00000
   1126.00        0.00000
   1127.00        0.00000
   1128.00        0.00000
   1129.00        0.00000
   1130.00        0.00000
   1131.00        0.00000
   1132.00        0.00000
   1133.00        0.00000
   1134.00        0.00000
   1135.00        0.00000
   1136.00        0.00000
   1137.00        0.00000
   1138.00        0.00000
   1139.00        0.00000
   1140.00        0.00000
   1141.00        0.00000
   1142.00        0.00000
   1143.00        0.00000
   1144.00        0.00000
   1145.00        0.00000
   1146.00        0.00000
   1147.00        0.00000
   1148.00        0.00000
   1149.00        0.00000
   1150.00        0.00000
   1151.00        0.00000
   1152.00        0.00000
   1153.00        0.00000
   1154.00        0.00000
   1155.00        0.00000
   1156.00        0.00000
   1157.00        0.00000
   1158.00        0.00000
   1159.00        0.00000
   1160.00        0.00000
   1161.00        0.00000
   1162.00        0.00000
   1163.00        0.00000
   1164.00        0.00000
   1165.00        0.00000
   1166.00        0.00000
   1167.00        0.00000
   1168.00        0.00000
   1169.00        0.00000
   1170.00        0.00000
   1171.00        0.00000
   1172.00        0.00000
   1173.00        0.00000
   1174.00        0.00000
   1175.00        0.00000
   1176.00        0.00000
   1177.00        0.00000
   1178.00        0.00000
   1179.00        0.00000
   1180.00        0.00000
   1181.00        0.00000
   1182.00        0.00000
   1183.00        0.00000
   1184.00        0.00000
   1185.00        0.00000
   1186.00        0.00000
   1187.00        0.00000
   1188.00        0.00000
   1189.00        0.00000
   1190.00        0.00000
   1191.00        0.00000
   1192.00        0.00000
   1193.00        0.00000
   1194.00        0.00000
   1195.00        0.00000
   1196.00        0.00000
   1197.00        0.00000
   1198.00        0.00000
   1199.00        0.00000
   1200.00        0.00000
   1201.00        0.00000
   1202.00        0.00000
   1203.00        0.00000
   1204.00        0.00000
   1205.00        0.00000
   1206.00        0.00000
   1207.00        0.00000
   1208.00        0.00000
   1209.00        0.00000
   1210.00        0.00000
   1211.00        0.00000
   1212.00        0.00000
   1213.00        0.00000
   1214.00        0.00000
   1215.00        0.00000
   1216.00        0.00000
   1217.00        0.00000
   1218.00        0.00000
   1219.00        0.00000
   1220.00        0.00000
   1221.00        0.00000
   1222.00        0.00000
   1223.00        0.00000
   1224.00        0.00000
   1225.00        0.00000
   1226.00        0.00000
   1227.00        0.00000
   1228.00        0.00000
   1229.00        0.00000
   1230.00        0.00000
   1231.00        0.00000
   1232.00        0.00000
   1233.00        0.00000
   1234.00        0.00000
   1235.00        0.00000
   1236.00        0.00000
   1237.00        0.00000
   1238.00        0.00000
   1239.00        0.00000
   1240.00        0.00000
   1241.00        0.00000
   1242.00        0.00000
   1243.00        0.00000
   1244.00        0.00000
   1245.00        0.00000
   1246.00        0.00000
   1247.00        0.00000
   1248.00        0.00000
   1249.00        0.00000
   1250.00        0.00000
   1251.00        0.00000
   1252.00        0.00000
   1253.00        0.00000
   1254.00        0.00000
   1255.00        0.00000
   1256.00        0.00000
   1257.00        0.00000
   1258.00        0.00000
   1259.00        0.00000
   1260.00        0.00000
   1261.00        0.00000
   1262.00        0.00000
   1263.00        0.00000
   1264.00        0.00000
   1265.00        0.00000
   1266.00        0.00000
   1267.00        0.00000
   1268.00        0.00000
   1269.00        0.00000
   1270.00        0.00000
   1271.00        0.00000
   1272.00        0.00000
   1273.00        0.00000
   1274.00        0.00000
   1275.00        0.00000
   1276.00        0.00000
   1277.00        0.00000
   1278.00        0.00000
   1279.00        0.00000
   1280.00        0.00000
   1281.00        0.00000
   1282.00        0.00000
   1283.00        0.00000
   1284.00        0.00000
   1285.00        0.00000
   1286.00        0.00000
   1287.00        0.00000
   1288.00        0.00000
   1289.00        0.00000
   1290.00        0.00000
   1291.00        0.00000
   1292.00        0.00000
   1293.00        0.00000
   1294.00        0.00000
   1295.00        0.00000
   1296.00        0.00000
   1297.00        0.00000
   1298.00        0.00000
   1299.00        0.00000
   1300.00        0.00000
   1301.00        0.00000
   1302.00        0.00000
   1303.00        0.00000
   1304.00        0.00000
   1305.00        0.00000
   1306.00        0.00000
   1307.00        0.00000
   1308.00        0.00000
   1309.00        0.00000
   1310.00        0.00000
   1311.00        0.00000
   1312.00        0.00000
   1313.00        0.00000
   1314.00        0.00000
   1315.00        0.00000
   1316.00        0.00000
   1317.00        0.00000
   1318.00        0.00000
   1319.00        0.00000
   1320.00        0.00000
   1321.00        0.00000
   1322.00        0.00000
   1323.00        0.00000
   1324.00        0.00000
   1325.00        0.00000
   1326.00        0.00000
   1327.00        0.00000
   1328.00        0.00000
   1329.00        0.00000
   1330.00        0.00000
   1331.00        0.00000
   1332.00        0.00000
   1333.00        0.00000
   1334.00        0.00000
   1335.00        0.00000
   1336.00        0.00000
   1337.00        0.00000
   1338.00        0.00000
   1339.00        0.00000
   1340.00        0.00000
   1341.00        0.00000
   1342.00        0.00000
   1343.00        0.00000
   1344.00        0.00000
   1345.00        0.00000
   1346.00        0.00000
   1347.00        0.00000
   1348.00        0.00000
   1349.00        0.00000
   1350.00        0.00000
   1351.00        0.00000
   1352.00        0.00000
   1353.00        0.00000
   1354.00        0.00000
   1355.00        0.00000
   1356.00        0.00000
   1357.00        0.00000
   1358.00        0.00000
   1359.00        0.00000
   1360.00        0.00000
   1361.00        0.00000
   1362.00        0.00000
   1363.00        0.00000
   1364.00        0.00000
   1365.00        0.00000
   1366.00        0.00000
   1367.00        0.00000
   1368.00        0.00000
   1369.00        0.00000
   1370.00        0.00000
   1371.00        0.00000
   1372.00        0.00000
   1373.00        0.00000
   1374.00        0.00000
   1375.00        0.00000
   1376.00        0.00000
   1377.00        0.00000
   1378.00        0.00000
   1379.00        0.00000
   1380.00        0.00000
   1381.00        0.00000
   1382.00        0.00000
   1383.00        0.00000
   1384.00        0.00000
   1385.00        0.00000
   1386.00        0.00000
   1387.00        0.00000
   1388.00        0.00000
   1389.00        0.00000
   1390.00        0.00000
   1391.00        0.00000
   1392.00        0.00000
   1393.00        0.00000
   1394.00        0.00000
   1395.00        0.00000
   1396.00        0.00000
   1397.00        0.00000
   1398.00        0.00000
   1399.00        0.00000
   1400.00        0.00000
   1401.00        0.00000
   1402.00        0.00000
   1403.00        0.00000
   1404.00        0.00000
   1405.00        0.00000
   1406.00        0.00000
   1407.00        0.00000
   1408.00        0.00000
   1409.00        0.00000
   1410.00        0.00000
   1411.00        0.00000
   1412.00        0.00000
   1413.00        0.00000
   1414.00        0.00000
   1415.00        0.00000
   1416.00        0.00000
   1417.00        0.00000
   1418.00        0.00000
   1419.00        0.00000
   1420.00        0.00000
   1421.00        0.00000
   1422.00        0.00000
   1423.00        0.00000
   1424.00        0.00000
   1425.00        0.00000
   1426.00        0.00000
   1427.00        0.00000
   1428.00        0.00000
   1429.00        0.00000
   1430.00        0.00000
   1431.00        0.00000
   1432.00        0.00000
   1433.00        0.00000
   1434.00        0.00000
   1435.00        0.00000
   1436.00        0.00000
   1437.00        0.00000
   1438.00        0.00000
   1439.00        0.00000
   1440.00        0.00000
   1441.00        0.00000
   1442.00        0.00000
   1443.00        0.00000
   1444.00        0.00000
   1445.00        0.00000
   1446.00        0.00000
   1447.00        0.00000
   1448.00        0.00000
   1449.00        0.00000
   1450.00        0.00000
   1451.00        0.00000
   1452.00        0.00000
   1453.00        0.00000
   1454.00        0.00000
   1455.00        0.00000
   1456.00        0.00000
   1457.00        0.00000
   1458.00        0.00000
   1459.00        0.00000
   1460.00        0.00000
   1461.00        0.00000
   1462.00        0.00000
   1463.00        0.00000
   1464.00        0.00000
   1465.00        0.00000
   1466.00        0.00000
   1467.00        0.00000
   1468.00        0.00000
   1469.00        0.00000
   1470.00        0.00000
   1471.00        0.00000
   1472.00        0.00000
   1473.00        0.00000
   1474.00        0.00000
   1475.00        0.00000
   1476.00        0.00000
   1477.00        0.00000
   1478.00        0.00000
   1479.00        0.00000
   1480.00        0.00000
   1481.00        0.00000
   1482.00        0.00001
   1483.00        0.00002
   1484.00        0.00006
   1485.00        0.00012
   1486.00        0.00024
   1487.00        0.00041
   1488.00        0.00069
   1489.00        0.00110
   1490.00        0.00171
   1491.00        0.00264
   1492.00        0.00399
   1493.00        0.00597
   1494.00        0.00883
   1495.00        0.01290
   1496.00        0.01860
   1497.00        0.02640
   1498.00        0.03691
   1499.00        0.05069
   1500.00        0.06850
   1501.00        0.09093
   1502.00        0.11829
   1503.00        0.15097
   1504.00        0.18871
   1505.00        0.23082
   1506.00        0.27615
   1507.00        0.32312
   1508.00        0.36974
   1509.00        0.41400
   1510.00        0.45414
   1511.00        0.48870
   1512.00        0.51722
   1513.00        0.53980
   1514.00        0.55767
   1515.00        0.57229
   1516.00        0.58559
   1517.00        0.59931
   1518.00        0.61490
   1519.00        0.63340
   1520.00        0.65512
   1521.00        0.67998
   1522.00        0.70725
   1523.00        0.73593
   1524.00        0.76475
   1525.00        0.79233
   1526.00        0.81766
   1527.00        0.84000
   1528.00        0.85947
   1529.00        0.87686
   1530.00        0.89371
   1531.00        0.91247
   1532.00        0.93570
   1533.00        0.96602
   1534.00        1.00473
   1535.00        1.05251
   1536.00        1.10811
   1537.00        1.16968
   1538.00        1.23443
   1539.00        1.29924
   1540.00        1.36148
   1541.00        1.41942
   1542.00        1.47217
   1543.00        1.51875
   1544.00        1.55937
   1545.00        1.59437
   1546.00        1.62486
   1547.00        1.65201
   1548.00        1.67743
   1549.00        1.70229
   1550.00        1.72796
   1551.00        1.75584
   1552.00        1.78678
   1553.00        1.82109
   1554.00        1.85852
   1555.00        1.89865
   1556.00        1.94096
   1557.00        1.98549
   1558.00        2.03246
   1559.00        2.08247
   1560.00        2.13632
   1561.00        2.19445
   1562.00        2.25620
   1563.00        2.32004
   1564.00        2.38358
   1565.00        2.44382
   1566.00        2.49715
   1567.00        2.54038
   1568.00        2.57088
   1569.00        2.58817
   1570.00        2.59228
   1571.00        2.58515
   1572.00        2.56889
   1573.00        2.54637
   1574.00        2.52043
   1575.00        2.49357
   1576.00        2.46767
   1577.00        2.44373
   1578.00        2.42196
   1579.00        2.40168
   1580.00        2.38187
   1581.00        2.36140
   1582.00        2.33948
   1583.00        2.31585
   1584.00        2.29076
   1585.00        2.26491
   1586.00        2.23924
   1587.00        2.21467
   1588.00        2.19193
   1589.00        2.17152
   1590.00        2.15351
   1591.00        2.13772
   1592.00        2.12396
   1593.00        2.11186
   1594.00        2.10127
   1595.00        2.09215
   1596.00        2.08453
   1597.00        2.07863
   1598.00        2.07440
   1599.00        2.07125
   1600.00        2.06834
   1601.00        2.06481
   1602.00        2.05976
   1603.00        2.05234
   1604.00        2.04237
   1605.00        2.02993
   1606.00        2.01546
   1607.00        1.99942
   1608.00        1.98250
   1609.00        1.96539
   1610.00        1.94869
   1611.00        1.93285
   1612.00        1.91829
   1613.00        1.90517
   1614.00        1.89371
   1615.00        1.88443
   1616.00        1.87788
   1617.00        1.87446
   1618.00        1.87450
   1619.00        1.87794
   1620.00        1.88464
   1621.00        1.89406
   1622.00        1.90556
   1623.00        1.91839
   1624.00        1.93177
   1625.00        1.94512
   1626.00        1.95810
   1627.00        1.97059
   1628.00        1.98274
   1629.00        1.99509
   1630.00        2.00838
   1631.00        2.02357
   1632.00        2.04153
   1633.00        2.06288
   1634.00        2.08824
   1635.00        2.11753
   1636.00        2.15047
   1637.00        2.18622
   1638.00        2.22381
   1639.00        2.26184
   1640.00        2.29891
   1641.00        2.33368
   1642.00        2.36483
   1643.00        2.39135
   1644.00        2.41253
   1645.00        2.42822
   1646.00        2.43864
   1647.00        2.44403
   1648.00        2.44490
   1649.00        2.44157
   1650.00        2.43444
   1651.00        2.42382
   1652.00        2.41007
   1653.00        2.39352
   1654.00        2.37465
   1655.00        2.35406
   1656.00        2.33247
   1657.00        2.31068
   1658.00        2.29009
   1659.00        2.27125
   1660.00        2.25403
   1661.00        2.23781
   1662.00        2.22191
   1663.00        2.20573
   1664.00        2.18889
   1665.00        2.17120
   1666.00        2.15281
   1667.00        2.13399
   1668.00        2.11517
   1669.00        2.09686
   1670.00        2.07953
   1671.00        2.06360
   1672.00        2.04927
   1673.00        2.03655
   1674.00        2.02516
   1675.00        2.01457
   1676.00        2.00409
   1677.00        1.99293
   1678.00        1.98044
   1679.00        1.96602
   1680.00        1.94949
   1681.00        1.93078
   1682.00        1.91014
   1683.00        1.88798
   1684.00        1.86477
   1685.00        1.84097
   1686.00        1.81703
   1687.00        1.79333
   1688.00        1.77014
   1689.00        1.74765
   1690.00        1.72605
   1691.00        1.70544
   1692.00        1.68598
   1693.00        1.66752
   1694.00        1.65002
   1695.00        1.63358
   1696.00        1.61847
   1697.00        1.60491
   1698.00        1.59327
   1699.00        1.58382
   1700.00        1.57671
   1701.00        1.57194
   1702.00        1.56922
   1703.00        1.56820
   1704.00        1.56819
   1705.00        1.56853
   1706.00        1.56861
   1707.00        1.56792
   1708.00        1.56620
   1709.00        1.56337
   1710.00        1.55946
   1711.00        1.55467
   1712.00        1.54920
   1713.00        1.54329
   1714.00        1.53719
   1715.00        1.53109
   1716.00        1.52517
   1717.00        1.51961
   1718.00        1.51451
   1719.00        1.50997
   1720.00        1.50603
   1721.00        1.50265
   1722.00        1.49981
   1723.00        1.49739
   1724.00        1.49524
   1725.00        1.49322
   1726.00        1.49116
   1727.00        1.48889
   1728.00        1.48629
   1729.00        1.48334
   1730.00        1.48010
   1731.00        1.47671
   1732.00        1.47334
   1733.00        1.47021
   1734.00        1.46750
   1735.00        1.46537
   1736.00        1.46391
   1737.00        1.46314
   1738.00        1.46301
   1739.00        1.46341
   1740.00        1.46423
   1741.00        1.46535
   1742.00        1.46666
   1743.00        1.46809
   1744.00        1.46958
   1745.00        1.47111
   1746.00        1.47266
   1747.00        1.47421
   1748.00        1.47573
   1749.00        1.47719
   1750.00        1.47852
   1751.00        1.47967
   1752.00        1.48059
   1753.00        1.48124
   1754.00        1.48161
   1755.00        1.48173
   1756.00        1.48166
   1757.00        1.48146
   1758.00        1.48123
   1759.00        1.48102
   1760.00        1.48091
   1761.00        1.48092
   1762.00        1.48104
   1763.00        1.48123
   1764.00        1.48138
   1765.00        1.48141
   1766.00        1.48127
   1767.00        1.48094
   1768.00        1.48045
   1769.00        1.47988
   1770.00        1.47931
   1771.00        1.47882
   1772.00        1.47849
   1773.00        1.47839
   1774.00        1.47854
   1775.00        1.47892
   1776.00        1.47946
   1777.00        1.48001
   1778.00        1.48036
   1779.00        1.48021
   1780.00        1.47922
   1781.00        1.47696
   1782.00        1.47302
   1783.00        1.46695
   1784.00        1.45837
   1785.00        1.44704
   1786.00        1.43277
   1787.00        1.41563
   1788.00        1.39575
   1789.00        1.37349
   1790.00        1.34929
   1791.00        1.32361
   1792.00        1.29698
   1793.00        1.26986
   1794.00        1.24253
   1795.00        1.21521
   1796.00        1.18797
   1797.00        1.16082
   1798.00        1.13363
   1799.00        1.10626
   1800.00        1.07854
   1801.00        1.05037
   1802.00        1.02190
   1803.00        0.99357
   1804.00        0.96603
   1805.00        0.94011
   1806.00        0.91658
   1807.00        0.89594
   1808.00        0.87776
   1809.00        0.86157
   1810.00        0.84689
   1811.00        0.83327
   1812.00        0.82027
   1813.00        0.80754
   1814.00        0.79482
   1815.00        0.78192
   1816.00        0.76879
   1817.00        0.75557
   1818.00        0.74249
   1819.00        0.72996
   1820.00        0.71835
   1821.00        0.70801
   1822.00        0.69913
   1823.00        0.69168
   1824.00        0.68544
   1825.00        0.68008
   1826.00        0.67523
   1827.00        0.67064
   1828.00        0.66613
   1829.00        0.66172
   1830.00        0.65753
   1831.00        0.65385
   1832.00        0.65095
   1833.00        0.64917
   1834.00        0.64873
   1835.00        0.64977
   1836.00        0.65232
   1837.00        0.65624
   1838.00        0.66136
   1839.00        0.66741
   1840.00        0.67414
   1841.00        0.68138
   1842.00        0.68904
   1843.00        0.69713
   1844.00        0.70578
   1845.00        0.71523
   1846.00        0.72581
   1847.00        0.73777
   1848.00        0.75149
   1849.00        0.76718
   1850.00        0.78505
   1851.00        0.80529
   1852.00        0.82813
   1853.00        0.85379
   1854.00        0.88272
   1855.00        0.91521
   1856.00        0.95149
   1857.00        0.99154
   1858.00        1.03502
   1859.00        1.08109
   1860.00        1.12831
   1861.00        1.17488
   1862.00        1.21879
   1863.00        1.25802
   1864.00        1.29077
   1865.00        1.31578
   1866.00        1.33255
   1867.00        1.34075
   1868.00        1.34145
   1869.00        1.33597
   1870.00        1.32635
   1871.00        1.31474
   1872.00        1.30329
   1873.00        1.29388
   1874.00        1.28792
   1875.00        1.28593
   1876.00        1.28815
   1877.00        1.29407
   1878.00        1.30271
   1879.00        1.31307
   1880.00        1.32418
   1881.00        1.33552
   1882.00        1.34700
   1883.00        1.35902
   1884.00        1.37205
   1885.00        1.38661
   1886.00        1.40284
   1887.00        1.42044
   1888.00        1.43864
   1889.00        1.45633
   1890.00        1.47191
   1891.00        1.48391
   1892.00        1.49126
   1893.00        1.49319
   1894.00        1.48956
   1895.00        1.48050
   1896.00        1.46698
   1897.00        1.45033
   1898.00        1.43206
   1899.00        1.41355
   1900.00        1.39590
   1901.00        1.37978
   1902.00        1.36550
   1903.00        1.35291
   1904.00        1.34164
   1905.00        1.33124
   1906.00        1.32126
   1907.00        1.31146
   1908.00        1.30160
   1909.00        1.29185
   1910.00        1.28229
   1911.00        1.27301
   1912.00        1.26443
   1913.00        1.25743
   1914.00        1.25318
   1915.00        1.25283
   1916.00        1.25727
   1917.00        1.26536
   1918.00        1.27465
   1919.00        1.28295
   1920.00        1.28891
   1921.00        1.29202
   1922.00        1.29227
   1923.00        1.29010
   1924.00        1.28608
   1925.00        1.28046
   1926.00        1.27334
   1927.00        1.26505
   1928.00        1.25552
   1929.00        1.24496
   1930.00        1.23450
   1931.00        1.22595
   1932.00        1.22104
   1933.00        1.22092
   1934.00        1.22515
   1935.00        1.23215
   1936.00        1.23981
   1937.00        1.24595
   1938.00        1.24898
   1939.00        1.24862
   1940.00        1.24564
   1941.00        1.24182
   1942.00        1.23903
   1943.00        1.23881
   1944.00        1.24172
   1945.00        1.24759
   1946.00        1.25538
   1947.00        1.26357
   1948.00        1.27050
   1949.00        1.27478
   1950.00        1.27534
   1951.00        1.27205
   1952.00        1.26527
   1953.00        1.25617
   1954.00        1.24615
   1955.00        1.23677
   1956.00        1.22941
   1957.00        1.22482
   1958.00        1.22336
   1959.00        1.22454
   1960.00        1.22753
   1961.00        1.23110
   1962.00        1.23400
   1963.00        1.23526
   1964.00        1.23416
   1965.00        1.23066
   1966.00        1.22505
   1967.00        1.21807
   1968.00        1.21056
   1969.00        1.20338
   1970.00        1.19709
   1971.00        1.19195
   1972.00        1.18780
   1973.00        1.18415
   1974.00        1.18031
   1975.00        1.17556
   1976.00        1.16936
   1977.00        1.16136
   1978.00        1.15154
   1979.00        1.14011
   1980.00        1.12744
   1981.00        1.11403
   1982.00        1.10045
   1983.00        1.08724
   1984.00        1.07478
   1985.00        1.06336
   1986.00        1.05308
   1987.00        1.04387
   1988.00        1.03565
   1989.00        1.02819
   1990.00        1.02135
   1991.00        1.01492
   1992.00        1.00849
   1993.00        1.00165
   1994.00        0.99429
   1995.00        0.98660
   1996.00        0.97894
   1997.00        0.97169
   1998.00        0.96511
   1999.00        0.95919
   2000.00        0.95371
   2001.00        0.94814
   2002.00        0.94179
   2003.00        0.93386
   2004.00        0.92365
   2005.00        0.91046
   2006.00        0.89395
   2007.00        0.87405
   2008.00        0.85094
   2009.00        0.82512
   2010.00        0.79730
   2011.00        0.76841
   2012.00        0.73933
   2013.00        0.71102
   2014.00        0.68434
   2015.00        0.65980
   2016.00        0.63784
   2017.00        0.61857
   2018.00        0.60187
   2019.00        0.58751
   2020.00        0.57496
   2021.00        0.56379
   2022.00        0.55347
   2023.00        0.54370
   2024.00        0.53428
   2025.00        0.52523
   2026.00        0.51666
   2027.00        0.50884
   2028.00        0.50201
   2029.00        0.49633
   2030.00        0.49189
   2031.00        0.48850
   2032.00        0.48582
   2033.00        0.48338
   2034.00        0.48062
   2035.00        0.47696
   2036.00        0.47189
   2037.00        0.46504
   2038.00        0.45630
   2039.00        0.44570
   2040.00        0.43331
   2041.00        0.41929
   2042.00        0.40385
   2043.00        0.38734
   2044.00        0.37005
   2045.00        0.35241
   2046.00        0.33479
   2047.00        0.31750
   2048.00        0.30078
   2049.00        0.28474
   2050.00        0.26944
   2051.00        0.25485
   2052.00        0.24099
   2053.00        0.22789
   2054.00        0.21552
   2055.00        0.20390
   2056.00        0.19307
   2057.00        0.18302
   2058.00        0.17383
   2059.00        0.16532
   2060.00        0.15737
   2061.00        0.14992
   2062.00        0.14292
   2063.00        0.13631
   2064.00        0.12999
   2065.00        0.12390
   2066.00        0.11797
   2067.00        0.11215
   2068.00        0.10646
   2069.00        0.10090
   2070.00        0.09554
   2071.00        0.09045
   2072.00        0.08566
   2073.00        0.08110
   2074.00        0.07656
   2075.00        0.07174
   2076.00        0.06631
   2077.00        0.05995
   2078.00        0.05231
   2079.00        0.04310
   2080.00        0.03207
   2081.00        0.01912
   2082.00        0.00423
   2083.00       -0.01244
   2084.00       -0.03060
   2085.00       -0.04991
   2086.00       -0.06983
   2087.00       -0.08984
   2088.00       -0.10947
   2089.00       -0.12830
   2090.00       -0.14603
   2091.00       -0.16241
   2092.00       -0.17733
   2093.00       -0.19082
   2094.00       -0.20292
   2095.00       -0.21376
   2096.00       -0.22342
   2097.00       -0.23200
   2098.00       -0.23949
   2099.00       -0.24595
   2100.00       -0.25139
   2101.00       -0.25595
   2102.00       -0.25984
   2103.00       -0.26342
   2104.00       -0.26710
   2105.00       -0.27129
   2106.00       -0.27635
   2107.00       -0.28254
   2108.00       -0.28990
   2109.00       -0.29840
   2110.00       -0.30780
   2111.00       -0.31785
   2112.00       -0.32822
   2113.00       -0.33867
   2114.00       -0.34901
   2115.00       -0.35911
   2116.00       -0.36891
   2117.00       -0.37840
   2118.00       -0.38764
   2119.00       -0.39666
   2120.00       -0.40562
   2121.00       -0.41468
   2122.00       -0.42407
   2123.00       -0.43399
   2124.00       -0.44474
   2125.00       -0.45651
   2126.00       -0.46983
   2127.00       -0.49612
   2128.00       -0.52119
   2129.00       -0.54358
   2130.00       -0.56276
   2131.00       -0.57874
   2132.00       -0.59211
   2133.00       -0.60364
   2134.00       -0.61411
   2135.00       -0.62419
   2136.00       -0.63451
   2137.00       -0.64555
   2138.00       -0.65770
   2139.00       -0.67122
   2140.00       -0.68622
   2141.00       -0.70264
   2142.00       -0.72020
   2143.00       -0.73851
   2144.00       -0.75712
   2145.00       -0.77545
   2146.00       -0.79299
   2147.00       -0.80917
   2148.00       -0.82354
   2149.00       -0.83570
   2150.00       -0.84535
   2151.00       -0.85236
   2152.00       -0.85683
   2153.00       -0.85912
   2154.00       -0.85968
   2155.00       -0.85918
   2156.00       -0.85821
   2157.00       -0.85736
   2158.00       -0.85700
   2159.00       -0.85734
   2160.00       -0.85831
   2161.00       -0.85968
   2162.00       -0.86114
   2163.00       -0.86233
   2164.00       -0.86295
   2165.00       -0.86275
   2166.00       -0.86166
   2167.00       -0.85968
   2168.00       -0.85698
   2169.00       -0.85378
   2170.00       -0.85036
   2171.00       -0.84694
   2172.00       -0.84361
   2173.00       -0.84032
   2174.00       -0.83684
   2175.00       -0.83276
   2176.00       -0.82761
   2177.00       -0.82093
   2178.00       -0.81231
   2179.00       -0.80163
   2180.00       -0.78896
   2181.00       -0.77461
   2182.00       -0.75905
   2183.00       -0.74284
   2184.00       -0.72651
   2185.00       -0.71053
   2186.00       -0.69524
   2187.00       -0.68083
   2188.00       -0.66732
   2189.00       -0.65461
   2190.00       -0.64248
   2191.00       -0.63065
   2192.00       -0.61880
   2193.00       -0.60654
   2194.00       -0.59352
   2195.00       -0.57941
   2196.00       -0.56391
   2197.00       -0.54684
   2198.00       -0.52803
   2199.00       -0.50759
   2200.00       -0.48561
   2201.00       -0.46236
   2202.00       -0.43762
   2203.00       -0.41186
   2204.00       -0.38567
   2205.00       -0.36033
   2206.00       -0.33739
   2207.00       -0.31720
   2208.00       -0.29970
   2209.00       -0.28429
   2210.00       -0.27023
   2211.00       -0.25671
   2212.00       -0.24282
   2213.00       -0.22828
   2214.00       -0.21300
   2215.00       -0.19709
   2216.00       -0.18079
   2217.00       -0.16443
   2218.00       -0.14828
   2219.00       -0.13265
   2220.00       -0.11767
   2221.00       -0.10340
   2222.00       -0.08968
   2223.00       -0.07639
   2224.00       -0.06353
   2225.00       -0.05118
   2226.00       -0.03946
   2227.00       -0.02861
   2228.00       -0.01879
   2229.00       -0.01029
   2230.00       -0.00316
   2231.00        0.00260
   2232.00        0.00706
   2233.00        0.01042
   2234.00        0.01293
   2235.00        0.01485
   2236.00        0.01639
   2237.00        0.01768
   2238.00        0.01875
   2239.00        0.01936
   2240.00        0.01903
   2241.00        0.01728
   2242.00        0.01387
   2243.00        0.00911
   2244.00        0.00380
   2245.00       -0.00095
   2246.00       -0.00413
   2247.00       -0.00514
   2248.00       -0.00404
   2249.00       -0.00145
   2250.00        0.00151
   2251.00        0.00363
   2252.00        0.00403
   2253.00        0.00207
   2254.00       -0.00230
   2255.00       -0.00882
   2256.00       -0.01676
   2257.00       -0.02522
   2258.00       -0.03322
   2259.00       -0.03985
   2260.00       -0.04447
   2261.00       -0.04681
   2262.00       -0.04691
   2263.00       -0.04537
   2264.00       -0.04302
   2265.00       -0.04091
   2266.00       -0.04003
   2267.00       -0.04129
   2268.00       -0.04533
   2269.00       -0.05235
   2270.00       -0.06217
   2271.00       -0.07410
   2272.00       -0.08723
   2273.00       -0.10048
   2274.00       -0.11274
   2275.00       -0.12325
   2276.00       -0.13150
   2277.00       -0.13755
   2278.00       -0.14179
   2279.00       -0.14498
   2280.00       -0.14802
   2281.00       -0.15181
   2282.00       -0.15702
   2283.00       -0.16410
   2284.00       -0.17304
   2285.00       -0.18347
   2286.00       -0.19480
   2287.00       -0.20616
   2288.00       -0.21672
   2289.00       -0.22577
   2290.00       -0.23283
   2291.00       -0.23773
   2292.00       -0.24070
   2293.00       -0.24212
   2294.00       -0.24266
   2295.00       -0.24299
   2296.00       -0.24369
   2297.00       -0.24519
   2298.00       -0.24763
   2299.00       -0.25088
   2300.00       -0.25458
   2301.00       -0.25820
   2302.00       -0.26112
   2303.00       -0.26285
   2304.00       -0.26302
   2305.00       -0.26160
   2306.00       -0.25871
   2307.00       -0.25485
   2308.00       -0.25061
   2309.00       -0.24670
   2310.00       -0.24371
   2311.00       -0.24222
   2312.00       -0.24240
   2313.00       -0.24425
   2314.00       -0.24741
   2315.00       -0.25136
   2316.00       -0.25543
   2317.00       -0.25893
   2318.00       -0.26123
   2319.00       -0.26190
   2320.00       -0.26067
   2321.00       -0.25757
   2322.00       -0.25290
   2323.00       -0.24707
   2324.00       -0.24072
   2325.00       -0.23452
   2326.00       -0.22914
   2327.00       -0.22503
   2328.00       -0.22252
   2329.00       -0.22159
   2330.00       -0.22212
   2331.00       -0.22370
   2332.00       -0.22597
   2333.00       -0.22855
   2334.00       -0.23120
   2335.00       -0.23384
   2336.00       -0.23660
   2337.00       -0.23974
   2338.00       -0.24361
   2339.00       -0.24861
   2340.00       -0.25509
   2341.00       -0.26332
   2342.00       -0.27340
   2343.00       -0.28531
   2344.00       -0.29895
   2345.00       -0.31404
   2346.00       -0.33026
   2347.00       -0.34727
   2348.00       -0.36472
   2349.00       -0.38227
   2350.00       -0.39968
   2351.00       -0.41674
   2352.00       -0.43331
   2353.00       -0.44929
   2354.00       -0.46463
   2355.00       -0.47839
   2356.00       -0.48609
   2357.00       -0.49419
   2358.00       -0.50354
   2359.00       -0.51480
   2360.00       -0.52823
   2361.00       -0.54363
   2362.00       -0.56017
   2363.00       -0.57658
   2364.00       -0.59147
   2365.00       -0.60359
   2366.00       -0.61209
   2367.00       -0.61680
   2368.00       -0.61796
   2369.00       -0.61647
   2370.00       -0.61352
   2371.00       -0.61038
   2372.00       -0.60837
   2373.00       -0.60856
   2374.00       -0.61192
   2375.00       -0.61883
   2376.00       -0.62943
   2377.00       -0.64318
   2378.00       -0.65936
   2379.00       -0.67684
   2380.00       -0.69446
   2381.00       -0.71119
   2382.00       -0.72625
   2383.00       -0.73923
   2384.00       -0.75004
   2385.00       -0.75900
   2386.00       -0.76669
   2387.00       -0.77389
   2388.00       -0.78138
   2389.00       -0.78989
   2390.00       -0.79992
   2391.00       -0.81176
   2392.00       -0.82528
   2393.00       -0.84006
   2394.00       -0.85556
   2395.00       -0.87091
   2396.00       -0.88524
   2397.00       -0.89780
   2398.00       -0.90787
   2399.00       -0.91507
   2400.00       -0.91927
   2401.00       -0.92066
   2402.00       -0.91976
   2403.00       -0.91730
   2404.00       -0.91425
   2405.00       -0.91160
   2406.00       -0.91026
   2407.00       -0.91096
   2408.00       -0.91403
   2409.00       -0.91954
   2410.00       -0.92708
   2411.00       -0.93610
   2412.00       -0.94575
   2413.00       -0.95515
   2414.00       -0.96337
   2415.00       -0.96976
   2416.00       -0.97379
   2417.00       -0.97533
   2418.00       -0.97461
   2419.00       -0.97217
   2420.00       -0.96887
   2421.00       -0.96570
   2422.00       -0.96368
   2423.00       -0.96368
   2424.00       -0.96630
   2425.00       -0.97177
   2426.00       -0.97991
   2427.00       -0.99027
   2428.00       -1.00201
   2429.00       -1.01426
   2430.00       -1.02611
   2431.00       -1.04075
   2432.00       -1.06109
   2433.00       -1.07713
   2434.00       -1.08808
   2435.00       -1.09360
   2436.00       -1.09441
   2437.00       -1.09148
   2438.00       -1.08634
   2439.00       -1.08047
   2440.00       -1.07529
   2441.00       -1.07197
   2442.00       -1.07138
   2443.00       -1.07392
   2444.00       -1.07956
   2445.00       -1.08796
   2446.00       -1.09837
   2447.00       -1.10992
   2448.00       -1.12165
   2449.00       -1.13273
   2450.00       -1.14251
   2451.00       -1.15051
   2452.00       -1.15661
   2453.00       -1.16095
   2454.00       -1.16371
   2455.00       -1.16536
   2456.00       -1.16629
   2457.00       -1.16694
   2458.00       -1.16767
   2459.00       -1.16874
   2460.00       -1.17031
   2461.00       -1.17230
   2462.00       -1.17445
   2463.00       -1.17628
   2464.00       -1.17720
   2465.00       -1.17649
   2466.00       -1.17364
   2467.00       -1.16818
   2468.00       -1.16009
   2469.00       -1.14948
   2470.00       -1.13681
   2471.00       -1.12267
   2472.00       -1.10778
   2473.00       -1.09279
   2474.00       -1.07821
   2475.00       -1.06441
   2476.00       -1.05150
   2477.00       -1.03936
   2478.00       -1.02771
   2479.00       -1.01615
   2480.00       -1.00433
   2481.00       -0.99195
   2482.00       -0.97874
   2483.00       -0.96460
   2484.00       -0.94958
   2485.00       -0.93388
   2486.00       -0.91784
   2487.00       -0.90196
   2488.00       -0.88673
   2489.00       -0.87260
   2490.00       -0.85988
   2491.00       -0.84878
   2492.00       -0.83932
   2493.00       -0.83125
   2494.00       -0.82415
   2495.00       -0.81751
   2496.00       -0.81082
   2497.00       -0.80364
   2498.00       -0.79571
   2499.00       -0.78696
   2500.00       -0.77753
   2501.00       -0.76770
   2502.00       -0.75776
   2503.00       -0.74798
   2504.00       -0.73848
   2505.00       -0.72919
   2506.00       -0.71981
   2507.00       -0.70989
   2508.00       -0.69901
   2509.00       -0.68686
   2510.00       -0.67340
   2511.00       -0.65871
   2512.00       -0.64320
   2513.00       -0.62755
   2514.00       -0.61254
   2515.00       -0.59894
   2516.00       -0.58758
   2517.00       -0.57889
   2518.00       -0.57330
   2519.00       -0.57064
   2520.00       -0.57066
   2521.00       -0.57274
   2522.00       -0.57615
   2523.00       -0.58011
   2524.00       -0.58392
   2525.00       -0.58702
   2526.00       -0.58913
   2527.00       -0.59024
   2528.00       -0.59059
   2529.00       -0.59065
   2530.00       -0.59101
   2531.00       -0.59221
   2532.00       -0.59475
   2533.00       -0.59881
   2534.00       -0.60427
   2535.00       -0.61076
   2536.00       -0.61761
   2537.00       -0.62397
   2538.00       -0.62902
   2539.00       -0.63202
   2540.00       -0.63262
   2541.00       -0.63072
   2542.00       -0.62674
   2543.00       -0.62131
   2544.00       -0.61540
   2545.00       -0.61002
   2546.00       -0.60605
   2547.00       -0.60421
   2548.00       -0.60476
   2549.00       -0.60771
   2550.00       -0.61256
   2551.00       -0.61869
   2552.00       -0.62522
   2553.00       -0.63136
   2554.00       -0.63648
   2555.00       -0.64012
   2556.00       -0.64225
   2557.00       -0.64301
   2558.00       -0.64286
   2559.00       -0.64237
   2560.00       -0.64211
   2561.00       -0.64260
   2562.00       -0.64411
   2563.00       -0.64665
   2564.00       -0.64998
   2565.00       -0.65360
   2566.00       -0.65680
   2567.00       -0.65883
   2568.00       -0.65894
   2569.00       -0.65652
   2570.00       -0.65114
   2571.00       -0.64253
   2572.00       -0.63087
   2573.00       -0.61639
   2574.00       -0.59990
   2575.00       -0.58230
   2576.00       -0.56474
   2577.00       -0.54839
   2578.00       -0.53429
   2579.00       -0.52322
   2580.00       -0.51572
   2581.00       -0.51181
   2582.00       -0.51140
   2583.00       -0.51377
   2584.00       -0.51823
   2585.00       -0.52391
   2586.00       -0.53000
   2587.00       -0.53581
   2588.00       -0.54082
   2589.00       -0.54475
   2590.00       -0.54751
   2591.00       -0.54925
   2592.00       -0.55022
   2593.00       -0.55074
   2594.00       -0.55112
   2595.00       -0.55163
   2596.00       -0.55240
   2597.00       -0.55346
   2598.00       -0.55469
   2599.00       -0.55589
   2600.00       -0.55678
   2601.00       -0.55708
   2602.00       -0.55655
   2603.00       -0.55503
   2604.00       -0.55249
   2605.00       -0.54905
   2606.00       -0.54493
   2607.00       -0.54047
   2608.00       -0.53604
   2609.00       -0.53200
   2610.00       -0.52867
   2611.00       -0.52630
   2612.00       -0.52495
   2613.00       -0.52467
   2614.00       -0.52528
   2615.00       -0.52659
   2616.00       -0.52827
   2617.00       -0.53003
   2618.00       -0.53157
   2619.00       -0.53268
   2620.00       -0.53321
   2621.00       -0.53310
   2622.00       -0.53239
   2623.00       -0.53116
   2624.00       -0.52949
   2625.00       -0.52749
   2626.00       -0.52525
   2627.00       -0.52281
   2628.00       -0.52018
   2629.00       -0.51734
   2630.00       -0.51424
   2631.00       -0.51082
   2632.00       -0.50701
   2633.00       -0.50272
   2634.00       -0.49784
   2635.00       -0.49232
   2636.00       -0.48612
   2637.00       -0.47924
   2638.00       -0.47163
   2639.00       -0.46320
   2640.00       -0.45388
   2641.00       -0.44366
   2642.00       -0.43253
   2643.00       -0.42036
   2644.00       -0.40714
   2645.00       -0.39277
   2646.00       -0.37732
   2647.00       -0.36084
   2648.00       -0.34358
   2649.00       -0.32590
   2650.00       -0.30820
   2651.00       -0.29092
   2652.00       -0.27452
   2653.00       -0.25938
   2654.00       -0.24574
   2655.00       -0.23380
   2656.00       -0.22387
   2657.00       -0.21610
   2658.00       -0.21055
   2659.00       -0.20734
   2660.00       -0.20644
   2661.00       -0.20776
   2662.00       -0.21115
   2663.00       -0.21632
   2664.00       -0.22298
   2665.00       -0.23069
   2666.00       -0.23913
   2667.00       -0.24792
   2668.00       -0.25678
   2669.00       -0.26549
   2670.00       -0.27390
   2671.00       -0.28189
   2672.00       -0.28938
   2673.00       -0.29628
   2674.00       -0.30249
   2675.00       -0.30782
   2676.00       -0.31211
   2677.00       -0.31510
   2678.00       -0.31657
   2679.00       -0.31628
   2680.00       -0.31411
   2681.00       -0.30998
   2682.00       -0.30410
   2683.00       -0.29678
   2684.00       -0.28855
   2685.00       -0.28002
   2686.00       -0.27183
   2687.00       -0.26461
   2688.00       -0.25879
   2689.00       -0.25479
   2690.00       -0.25277
   2691.00       -0.25284
   2692.00       -0.25474
   2693.00       -0.25817
   2694.00       -0.26262
   2695.00       -0.26761
   2696.00       -0.27256
   2697.00       -0.27697
   2698.00       -0.28043
   2699.00       -0.28264
   2700.00       -0.28350
   2701.00       -0.28304
   2702.00       -0.28145
   2703.00       -0.27901
   2704.00       -0.27607
   2705.00       -0.27299
   2706.00       -0.27007
   2707.00       -0.26757
   2708.00       -0.26566
   2709.00       -0.26439
   2710.00       -0.26373
   2711.00       -0.26354
   2712.00       -0.26363
   2713.00       -0.26374
   2714.00       -0.26363
   2715.00       -0.26308
   2716.00       -0.26190
   2717.00       -0.26002
   2718.00       -0.25731
   2719.00       -0.25377
   2720.00       -0.24942
   2721.00       -0.24427
   2722.00       -0.23839
   2723.00       -0.23184
   2724.00       -0.22476
   2725.00       -0.21727
   2726.00       -0.20956
   2727.00       -0.20182
   2728.00       -0.19417
   2729.00       -0.18670
   2730.00       -0.17946
   2731.00       -0.17240
   2732.00       -0.16544
   2733.00       -0.15852
   2734.00       -0.15157
   2735.00       -0.14451
   2736.00       -0.13731
   2737.00       -0.12989
   2738.00       -0.12219
   2739.00       -0.11414
   2740.00       -0.10569
   2741.00       -0.09681
   2742.00       -0.08748
   2743.00       -0.07773
   2744.00       -0.06761
   2745.00       -0.05724
   2746.00       -0.04683
   2747.00       -0.03658
   2748.00       -0.02681
   2749.00       -0.01786
   2750.00       -0.01005
   2751.00       -0.00368
   2752.00        0.00106
   2753.00        0.00402
   2754.00        0.00523
   2755.00        0.00479
   2756.00        0.00290
   2757.00       -0.00004
   2758.00       -0.00362
   2759.00       -0.00728
   2760.00       -0.01049
   2761.00       -0.01275
   2762.00       -0.01370
   2763.00       -0.01314
   2764.00       -0.01111
   2765.00       -0.00789
   2766.00       -0.00392
   2767.00        0.00027
   2768.00        0.00411
   2769.00        0.00713
   2770.00        0.00906
   2771.00        0.00973
   2772.00        0.00929
   2773.00        0.00802
   2774.00        0.00633
   2775.00        0.00471
   2776.00        0.00363
   2777.00        0.00353
   2778.00        0.00470
   2779.00        0.00725
   2780.00        0.01123
   2781.00        0.01643
   2782.00        0.02256
   2783.00        0.02926
   2784.00        0.03616
   2785.00        0.04292
   2786.00        0.04931
   2787.00        0.05516
   2788.00        0.06046
   2789.00        0.06533
   2790.00        0.06997
   2791.00        0.07467
   2792.00        0.07978
   2793.00        0.08561
   2794.00        0.09238
   2795.00        0.10027
   2796.00        0.10928
   2797.00        0.11930
   2798.00        0.13007
   2799.00        0.14124
   2800.00        0.15238
   2801.00        0.16303
   2802.00        0.17276
   2803.00        0.18117
   2804.00        0.18802
   2805.00        0.19309
   2806.00        0.19640
   2807.00        0.19805
   2808.00        0.19822
   2809.00        0.19719
   2810.00        0.19526
   2811.00        0.19276
   2812.00        0.19002
   2813.00        0.18734
   2814.00        0.18495
   2815.00        0.18301
   2816.00        0.18160
   2817.00        0.18071
   2818.00        0.18026
   2819.00        0.18012
   2820.00        0.18006
   2821.00        0.17980
   2822.00        0.17907
   2823.00        0.17767
   2824.00        0.17545
   2825.00        0.17233
   2826.00        0.16837
   2827.00        0.16371
   2828.00        0.15856
   2829.00        0.15316
   2830.00        0.14780
   2831.00        0.14270
   2832.00        0.13807
   2833.00        0.13398
   2834.00        0.13047
   2835.00        0.12745
   2836.00        0.12477
   2837.00        0.12224
   2838.00        0.11965
   2839.00        0.11681
   2840.00        0.11357
   2841.00        0.10983
   2842.00        0.10560
   2843.00        0.10090
   2844.00        0.09581
   2845.00        0.09043
   2846.00        0.08489
   2847.00        0.07934
   2848.00        0.07391
   2849.00        0.06871
   2850.00        0.06389
   2851.00        0.05955
   2852.00        0.05582
   2853.00        0.05279
   2854.00        0.05056
   2855.00        0.04921
   2856.00        0.04875
   2857.00        0.04918
   2858.00        0.05042
   2859.00        0.05231
   2860.00        0.05466
   2861.00        0.05722
   2862.00        0.05973
   2863.00        0.06198
   2864.00        0.06378
   2865.00        0.06506
   2866.00        0.06582
   2867.00        0.06621
   2868.00        0.06643
   2869.00        0.06677
   2870.00        0.06749
   2871.00        0.06886
   2872.00        0.07100
   2873.00        0.07397
   2874.00        0.07769
   2875.00        0.08193
   2876.00        0.08637
   2877.00        0.09061
   2878.00        0.09423
   2879.00        0.09698
   2880.00        0.09879
   2881.00        0.09992
   2882.00        0.10080
   2883.00        0.10195
   2884.00        0.10384
   2885.00        0.10672
   2886.00        0.11065
   2887.00        0.11545
   2888.00        0.12077
   2889.00        0.12619
   2890.00        0.13131
   2891.00        0.13582
   2892.00        0.13954
   2893.00        0.14244
   2894.00        0.14471
   2895.00        0.14656
   2896.00        0.14833
   2897.00        0.15032
   2898.00        0.15275
   2899.00        0.15573
   2900.00        0.15915
   2901.00        0.16279
   2902.00        0.16630
   2903.00        0.16929
   2904.00        0.17138
   2905.00        0.17228
   2906.00        0.17186
   2907.00        0.17019
   2908.00        0.16738
   2909.00        0.16375
   2910.00        0.15960
   2911.00        0.15520
   2912.00        0.15071
   2913.00        0.14614
   2914.00        0.14135
   2915.00        0.13606
   2916.00        0.12990
   2917.00        0.12255
   2918.00        0.11373
   2919.00        0.10330
   2920.00        0.09135
   2921.00        0.07811
   2922.00        0.06404
   2923.00        0.04969
   2924.00        0.03562
   2925.00        0.02238
   2926.00        0.01031
   2927.00       -0.00033
   2928.00       -0.00957
   2929.00       -0.01760
   2930.00       -0.02474
   2931.00       -0.03142
   2932.00       -0.03804
   2933.00       -0.04494
   2934.00       -0.05232
   2935.00       -0.06027
   2936.00       -0.06870
   2937.00       -0.07741
   2938.00       -0.08616
   2939.00       -0.09474
   2940.00       -0.10288
   2941.00       -0.11052
   2942.00       -0.11759
   2943.00       -0.12420
   2944.00       -0.13053
   2945.00       -0.13681
   2946.00       -0.14328
   2947.00       -0.15018
   2948.00       -0.15766
   2949.00       -0.16582
   2950.00       -0.17462
   2951.00       -0.18395
   2952.00       -0.19359
   2953.00       -0.20329
   2954.00       -0.21277
   2955.00       -0.22181
   2956.00       -0.23020
   2957.00       -0.23782
   2958.00       -0.24468
   2959.00       -0.25078
   2960.00       -0.25625
   2961.00       -0.26121
   2962.00       -0.26578
   2963.00       -0.27001
   2964.00       -0.27390
   2965.00       -0.27737
   2966.00       -0.28026
   2967.00       -0.28238
   2968.00       -0.28354
   2969.00       -0.28352
   2970.00       -0.28223
   2971.00       -0.27961
   2972.00       -0.27579
   2973.00       -0.27095
   2974.00       -0.26541
   2975.00       -0.25951
   2976.00       -0.25358
   2977.00       -0.24795
   2978.00       -0.24283
   2979.00       -0.23834
   2980.00       -0.23462
   2981.00       -0.23164
   2982.00       -0.22941
   2983.00       -0.22786
   2984.00       -0.22691
   2985.00       -0.22649
   2986.00       -0.22652
   2987.00       -0.22690
   2988.00       -0.22757
   2989.00       -0.22846
   2990.00       -0.22950
   2991.00       -0.23062
   2992.00       -0.23173
   2993.00       -0.23274
   2994.00       -0.23357
   2995.00       -0.23413
   2996.00       -0.23441
   2997.00       -0.23436
   2998.00       -0.23402
   2999.00       -0.23346
   3000.00       -0.23277
   3001.00       -0.23212
   3002.00       -0.23164
   3003.00       -0.23148
   3004.00       -0.23175
   3005.00       -0.23253
   3006.00       -0.23381
   3007.00       -0.23553
   3008.00       -0.23752
   3009.00       -0.23957
   3010.00       -0.24144
   3011.00       -0.24291
   3012.00       -0.24378
   3013.00       -0.24399
   3014.00       -0.24353
   3015.00       -0.24254
   3016.00       -0.24128
   3017.00       -0.24006
   3018.00       -0.23926
   3019.00       -0.23926
   3020.00       -0.24043
   3021.00       -0.24296
   3022.00       -0.24710
   3023.00       -0.25284
   3024.00       -0.26008
   3025.00       -0.26872
   3026.00       -0.27851
   3027.00       -0.28921
   3028.00       -0.30063
   3029.00       -0.31252
   3030.00       -0.32477
   3031.00       -0.33727
   3032.00       -0.34994
   3033.00       -0.36274
   3034.00       -0.37559
   3035.00       -0.38845
   3036.00       -0.40121
   3037.00       -0.41377
   3038.00       -0.42600
   3039.00       -0.43782
   3040.00       -0.44873
   3041.00       -0.45842
   3042.00       -0.46687
   3043.00       -0.47347
   3044.00       -0.47867
   3045.00       -0.48308
   3046.00       -0.48687
   3047.00       -0.49012
   3048.00       -0.49291
   3049.00       -0.49535
   3050.00       -0.49764
   3051.00       -0.50017
   3052.00       -0.50341
   3053.00       -0.50767
   3054.00       -0.51309
   3055.00       -0.51946
   3056.00       -0.52639
   3057.00       -0.53336
   3058.00       -0.53992
   3059.00       -0.54584
   3060.00       -0.55105
   3061.00       -0.55569
   3062.00       -0.56001
   3063.00       -0.56428
   3064.00       -0.56877
   3065.00       -0.57364
   3066.00       -0.57896
   3067.00       -0.58467
   3068.00       -0.59057
   3069.00       -0.59639
   3070.00       -0.60176
   3071.00       -0.60630
   3072.00       -0.60959
   3073.00       -0.61141
   3074.00       -0.61159
   3075.00       -0.61024
   3076.00       -0.60755
   3077.00       -0.60393
   3078.00       -0.59982
   3079.00       -0.59569
   3080.00       -0.59196
   3081.00       -0.58893
   3082.00       -0.58679
   3083.00       -0.58555
   3084.00       -0.58512
   3085.00       -0.58527
   3086.00       -0.58572
   3087.00       -0.58615
   3088.00       -0.58626
   3089.00       -0.58574
   3090.00       -0.58438
   3091.00       -0.58207
   3092.00       -0.57879
   3093.00       -0.57462
   3094.00       -0.56976
   3095.00       -0.56450
   3096.00       -0.55917
   3097.00       -0.55408
   3098.00       -0.54947
   3099.00       -0.54551
   3100.00       -0.54224
   3101.00       -0.53958
   3102.00       -0.53733
   3103.00       -0.53524
   3104.00       -0.53299
   3105.00       -0.53030
   3106.00       -0.52689
   3107.00       -0.52262
   3108.00       -0.51746
   3109.00       -0.51155
   3110.00       -0.50520
   3111.00       -0.49881
   3112.00       -0.49290
   3113.00       -0.48798
   3114.00       -0.48445
   3115.00       -0.48263
   3116.00       -0.48254
   3117.00       -0.48406
   3118.00       -0.48674
   3119.00       -0.49009
   3120.00       -0.49342
   3121.00       -0.49615
   3122.00       -0.49765
   3123.00       -0.49758
   3124.00       -0.49571
   3125.00       -0.49201
   3126.00       -0.48665
   3127.00       -0.47996
   3128.00       -0.47233
   3129.00       -0.46417
   3130.00       -0.45593
   3131.00       -0.44807
   3132.00       -0.44094
   3133.00       -0.43475
   3134.00       -0.42949
   3135.00       -0.42508
   3136.00       -0.42126
   3137.00       -0.41777
   3138.00       -0.41431
   3139.00       -0.41064
   3140.00       -0.40660
   3141.00       -0.40210
   3142.00       -0.39721
   3143.00       -0.39208
   3144.00       -0.38695
   3145.00       -0.38206
   3146.00       -0.37764
   3147.00       -0.37391
   3148.00       -0.37098
   3149.00       -0.36891
   3150.00       -0.36762
   3151.00       -0.36700
   3152.00       -0.36683
   3153.00       -0.36690
   3154.00       -0.36696
   3155.00       -0.36682
   3156.00       -0.36632
   3157.00       -0.36533
   3158.00       -0.36372
   3159.00       -0.36139
   3160.00       -0.35822
   3161.00       -0.35409
   3162.00       -0.34894
   3163.00       -0.34267
   3164.00       -0.33529
   3165.00       -0.32668
   3166.00       -0.31690
   3167.00       -0.30596
   3168.00       -0.29393
   3169.00       -0.28093
   3170.00       -0.26714
   3171.00       -0.25284
   3172.00       -0.23828
   3173.00       -0.22373
   3174.00       -0.20947
   3175.00       -0.19567
   3176.00       -0.18243
   3177.00       -0.16986
   3178.00       -0.15800
   3179.00       -0.14691
   3180.00       -0.13662
   3181.00       -0.12724
   3182.00       -0.11883
   3183.00       -0.11152
   3184.00       -0.10541
   3185.00       -0.10055
   3186.00       -0.09699
   3187.00       -0.09467
   3188.00       -0.09352
   3189.00       -0.09344
   3190.00       -0.09429
   3191.00       -0.09592
   3192.00       -0.09821
   3193.00       -0.10101
   3194.00       -0.10414
   3195.00       -0.10745
   3196.00       -0.11080
   3197.00       -0.11410
   3198.00       -0.11721
   3199.00       -0.11996
   3200.00       -0.12195
   3201.00       -0.12277
   3202.00       -0.12194
   3203.00       -0.11918
   3204.00       -0.11437
   3205.00       -0.10770
   3206.00       -0.09959
   3207.00       -0.09060
   3208.00       -0.08133
   3209.00       -0.07234
   3210.00       -0.06409
   3211.00       -0.05686
   3212.00       -0.05073
   3213.00       -0.04564
   3214.00       -0.04141
   3215.00       -0.03777
   3216.00       -0.03447
   3217.00       -0.03134
   3218.00       -0.02831
   3219.00       -0.02546
   3220.00       -0.02302
   3221.00       -0.02128
   3222.00       -0.02053
   3223.00       -0.02109
   3224.00       -0.02308
   3225.00       -0.02650
   3226.00       -0.03112
   3227.00       -0.03660
   3228.00       -0.04243
   3229.00       -0.04809
   3230.00       -0.05301
   3231.00       -0.05675
   3232.00       -0.05897
   3233.00       -0.05950
   3234.00       -0.05834
   3235.00       -0.05566
   3236.00       -0.05175
   3237.00       -0.04697
   3238.00       -0.04159
   3239.00       -0.03579
   3240.00       -0.02951
   3241.00       -0.02256
   3242.00       -0.01463
   3243.00       -0.00546
   3244.00        0.00508
   3245.00        0.01691
   3246.00        0.02981
   3247.00        0.04334
   3248.00        0.05695
   3249.00        0.07009
   3250.00        0.08226
   3251.00        0.09299
   3252.00        0.10204
   3253.00        0.10932
   3254.00        0.11489
   3255.00        0.11894
   3256.00        0.12174
   3257.00        0.12359
   3258.00        0.12473
   3259.00        0.12532
   3260.00        0.12548
   3261.00        0.12525
   3262.00        0.12463
   3263.00        0.12361
   3264.00        0.12220
   3265.00        0.12043
   3266.00        0.11844
   3267.00        0.11646
   3268.00        0.11480
   3269.00        0.11383
   3270.00        0.11385
   3271.00        0.11505
   3272.00        0.11744
   3273.00        0.12084
   3274.00        0.12495
   3275.00        0.12933
   3276.00        0.13356
   3277.00        0.13721
   3278.00        0.14002
   3279.00        0.14179
   3280.00        0.14256
   3281.00        0.14244
   3282.00        0.14171
   3283.00        0.14068
   3284.00        0.13966
   3285.00        0.13892
   3286.00        0.13862
   3287.00        0.13880
   3288.00        0.13938
   3289.00        0.14020
   3290.00        0.14103
   3291.00        0.14162
   3292.00        0.14175
   3293.00        0.14126
   3294.00        0.14004
   3295.00        0.13810
   3296.00        0.13548
   3297.00        0.13225
   3298.00        0.12855
   3299.00        0.12449
   3300.00        0.12016
   3301.00        0.11564
   3302.00        0.11094
   3303.00        0.10604
   3304.00        0.10088
   3305.00        0.09540
   3306.00        0.08956
   3307.00        0.08334
   3308.00        0.07676
   3309.00        0.06990
   3310.00        0.06281
   3311.00        0.05561
   3312.00        0.04835
   3313.00        0.04109
   3314.00        0.03383
   3315.00        0.02650
   3316.00        0.01902
   3317.00        0.01125
   3318.00        0.00307
   3319.00       -0.00564
   3320.00       -0.01496
   3321.00       -0.02495
   3322.00       -0.03553
   3323.00       -0.04666
   3324.00       -0.05818
   3325.00       -0.06989
   3326.00       -0.08158
   3327.00       -0.09306
   3328.00       -0.10416
   3329.00       -0.11478
   3330.00       -0.12492
   3331.00       -0.13457
   3332.00       -0.14384
   3333.00       -0.15288
   3334.00       -0.16181
   3335.00       -0.17076
   3336.00       -0.17979
   3337.00       -0.18897
   3338.00       -0.19828
   3339.00       -0.20767
   3340.00       -0.21701
   3341.00       -0.22622
   3342.00       -0.23520
   3343.00       -0.24387
   3344.00       -0.25219
   3345.00       -0.26017
   3346.00       -0.26784
   3347.00       -0.27531
   3348.00       -0.28271
   3349.00       -0.29014
   3350.00       -0.29770
   3351.00       -0.30551
   3352.00       -0.31360
   3353.00       -0.32196
   3354.00       -0.33056
   3355.00       -0.33930
   3356.00       -0.34807
   3357.00       -0.35675
   3358.00       -0.36521
   3359.00       -0.37336
   3360.00       -0.38119
   3361.00       -0.38874
   3362.00       -0.39610
   3363.00       -0.40346
   3364.00       -0.41105
   3365.00       -0.41910
   3366.00       -0.42788
   3367.00       -0.43758
   3368.00       -0.44837
   3369.00       -0.46027
   3370.00       -0.47331
   3371.00       -0.48760
   3372.00       -0.49779
   3373.00       -0.50394
   3374.00       -0.51272
   3375.00       -0.52500
   3376.00       -0.54091
   3377.00       -0.56013
   3378.00       -0.58168
   3379.00       -0.60407
   3380.00       -0.62553
   3381.00       -0.64448
   3382.00       -0.65971
   3383.00       -0.67045
   3384.00       -0.67692
   3385.00       -0.67961
   3386.00       -0.67978
   3387.00       -0.67893
   3388.00       -0.67871
   3389.00       -0.68058
   3390.00       -0.68586
   3391.00       -0.69515
   3392.00       -0.70851
   3393.00       -0.72540
   3394.00       -0.74476
   3395.00       -0.76519
   3396.00       -0.78513
   3397.00       -0.80322
   3398.00       -0.81830
   3399.00       -0.82968
   3400.00       -0.83710
   3401.00       -0.84087
   3402.00       -0.84169
   3403.00       -0.84045
   3404.00       -0.83833
   3405.00       -0.83643
   3406.00       -0.83566
   3407.00       -0.83672
   3408.00       -0.83993
   3409.00       -0.84527
   3410.00       -0.85238
   3411.00       -0.86072
   3412.00       -0.86946
   3413.00       -0.87781
   3414.00       -0.88495
   3415.00       -0.89026
   3416.00       -0.89343
   3417.00       -0.89433
   3418.00       -0.89336
   3419.00       -0.89112
   3420.00       -0.88845
   3421.00       -0.88622
   3422.00       -0.88511
   3423.00       -0.88557
   3424.00       -0.88758
   3425.00       -0.89087
   3426.00       -0.89477
   3427.00       -0.89858
   3428.00       -0.90159
   3429.00       -0.90330
   3430.00       -0.90342
   3431.00       -0.90197
   3432.00       -0.89917
   3433.00       -0.89544
   3434.00       -0.89132
   3435.00       -0.88740
   3436.00       -0.88426
   3437.00       -0.88237
   3438.00       -0.88216
   3439.00       -0.88378
   3440.00       -0.88718
   3441.00       -0.89200
   3442.00       -0.89768
   3443.00       -0.90348
   3444.00       -0.90858
   3445.00       -0.91230
   3446.00       -0.91411
   3447.00       -0.91380
   3448.00       -0.91144
   3449.00       -0.90737
   3450.00       -0.90219
   3451.00       -0.89648
   3452.00       -0.89092
   3453.00       -0.88601
   3454.00       -0.88219
   3455.00       -0.87967
   3456.00       -0.87846
   3457.00       -0.87856
   3458.00       -0.87974
   3459.00       -0.88178
   3460.00       -0.88438
   3461.00       -0.88722
   3462.00       -0.88996
   3463.00       -0.89225
   3464.00       -0.89377
   3465.00       -0.89420
   3466.00       -0.89323
   3467.00       -0.89066
   3468.00       -0.88627
   3469.00       -0.87996
   3470.00       -0.87161
   3471.00       -0.86129
   3472.00       -0.84902
   3473.00       -0.83503
   3474.00       -0.81958
   3475.00       -0.80308
   3476.00       -0.78602
   3477.00       -0.76891
   3478.00       -0.75222
   3479.00       -0.73626
   3480.00       -0.72129
   3481.00       -0.70730
   3482.00       -0.69423
   3483.00       -0.68174
   3484.00       -0.66945
   3485.00       -0.65684
   3486.00       -0.64340
   3487.00       -0.62854
   3488.00       -0.61172
   3489.00       -0.59258
   3490.00       -0.57073
   3491.00       -0.54604
   3492.00       -0.51862
   3493.00       -0.48757
   3494.00       -0.45348
   3495.00       -0.41752
   3496.00       -0.38109
   3497.00       -0.34548
   3498.00       -0.31169
   3499.00       -0.28027
   3500.00       -0.25154
   3501.00       -0.22529
   3502.00       -0.20097
   3503.00       -0.17800
   3504.00       -0.15569
   3505.00       -0.13348
   3506.00       -0.11082
   3507.00       -0.08728
   3508.00       -0.06284
   3509.00       -0.03780
   3510.00       -0.01263
   3511.00        0.01213
   3512.00        0.03586
   3513.00        0.05803
   3514.00        0.07822
   3515.00        0.09598
   3516.00        0.11112
   3517.00        0.12341
   3518.00        0.13293
   3519.00        0.13976
   3520.00        0.14425
   3521.00        0.14677
   3522.00        0.14797
   3523.00        0.14856
   3524.00        0.14937
   3525.00        0.15129
   3526.00        0.15511
   3527.00        0.16161
   3528.00        0.17118
   3529.00        0.18407
   3530.00        0.20017
   3531.00        0.21902
   3532.00        0.24000
   3533.00        0.26225
   3534.00        0.28484
   3535.00        0.30694
   3536.00        0.32774
   3537.00        0.34667
   3538.00        0.36322
   3539.00        0.37723
   3540.00        0.38881
   3541.00        0.39824
   3542.00        0.40599
   3543.00        0.41270
   3544.00        0.41906
   3545.00        0.42576
   3546.00        0.43333
   3547.00        0.44222
   3548.00        0.45252
   3549.00        0.46424
   3550.00        0.47705
   3551.00        0.49062
   3552.00        0.50450
   3553.00        0.51819
   3554.00        0.53143
   3555.00        0.54396
   3556.00        0.55582
   3557.00        0.56715
   3558.00        0.57829
   3559.00        0.58966
   3560.00        0.60172
   3561.00        0.61493
   3562.00        0.62960
   3563.00        0.64589
   3564.00        0.66379
   3565.00        0.68302
   3566.00        0.70316
   3567.00        0.72364
   3568.00        0.74386
   3569.00        0.76326
   3570.00        0.78125
   3571.00        0.79751
   3572.00        0.81174
   3573.00        0.82394
   3574.00        0.83406
   3575.00        0.84232
   3576.00        0.84886
   3577.00        0.85398
   3578.00        0.85789
   3579.00        0.86090
   3580.00        0.86324
   3581.00        0.86516
   3582.00        0.86683
   3583.00        0.86844
   3584.00        0.87018
   3585.00        0.87228
   3586.00        0.87507
   3587.00        0.87892
   3588.00        0.88436
   3589.00        0.89179
   3590.00        0.90165
   3591.00        0.91404
   3592.00        0.92888
   3593.00        0.94560
   3594.00        0.96325
   3595.00        0.98039
   3596.00        0.99562
   3597.00        1.00780
   3598.00        1.01586
   3599.00        1.01947
   3600.00        1.01847
   3601.00        1.01337
   3602.00        1.00479
   3603.00        0.99357
   3604.00        0.98017
   3605.00        0.96491
   3606.00        0.94784
   3607.00        0.92874
   3608.00        0.90743
   3609.00        0.88357
   3610.00        0.85715
   3611.00        0.82853
   3612.00        0.79837
   3613.00        0.76751
   3614.00        0.73688
   3615.00        0.70776
   3616.00        0.68114
   3617.00        0.65791
   3618.00        0.63844
   3619.00        0.62291
   3620.00        0.61120
   3621.00        0.60279
   3622.00        0.59686
   3623.00        0.59257
   3624.00        0.58891
   3625.00        0.58507
   3626.00        0.58037
   3627.00        0.57444
   3628.00        0.56720
   3629.00        0.55878
   3630.00        0.54954
   3631.00        0.53986
   3632.00        0.53021
   3633.00        0.52082
   3634.00        0.51172
   3635.00        0.50254
   3636.00        0.49271
   3637.00        0.48168
   3638.00        0.46926
   3639.00        0.45567
   3640.00        0.44145
   3641.00        0.42729
   3642.00        0.41373
   3643.00        0.40099
   3644.00        0.38898
   3645.00        0.37744
   3646.00        0.36601
   3647.00        0.35440
   3648.00        0.34253
   3649.00        0.33050
   3650.00        0.31857
   3651.00        0.30720
   3652.00        0.29687
   3653.00        0.28807
   3654.00        0.28114
   3655.00        0.27623
   3656.00        0.27312
   3657.00        0.27139
   3658.00        0.27029
   3659.00        0.26897
   3660.00        0.26659
   3661.00        0.26242
   3662.00        0.25610
   3663.00        0.24743
   3664.00        0.23667
   3665.00        0.22420
   3666.00        0.21063
   3667.00        0.19650
   3668.00        0.18241
   3669.00        0.16888
   3670.00        0.15615
   3671.00        0.14435
   3672.00        0.13334
   3673.00        0.12295
   3674.00        0.11282
   3675.00        0.10261
   3676.00        0.09193
   3677.00        0.08040
   3678.00        0.06772
   3679.00        0.05357
   3680.00        0.03781
   3681.00        0.02038
   3682.00        0.00145
   3683.00       -0.01862
   3684.00       -0.03926
   3685.00       -0.05981
   3686.00       -0.07946
   3687.00       -0.09755
   3688.00       -0.11363
   3689.00       -0.12741
   3690.00       -0.13910
   3691.00       -0.14911
   3692.00       -0.15824
   3693.00       -0.16739
   3694.00       -0.17745
   3695.00       -0.18923
   3696.00       -0.20315
   3697.00       -0.21944
   3698.00       -0.23780
   3699.00       -0.25766
   3700.00       -0.27817
   3701.00       -0.29845
   3702.00       -0.31767
   3703.00       -0.33513
   3704.00       -0.35058
   3705.00       -0.36380
   3706.00       -0.37498
   3707.00       -0.38429
   3708.00       -0.39220
   3709.00       -0.39917
   3710.00       -0.40577
   3711.00       -0.41257
   3712.00       -0.42008
   3713.00       -0.42864
   3714.00       -0.43854
   3715.00       -0.44980
   3716.00       -0.46225
   3717.00       -0.47562
   3718.00       -0.48979
   3719.00       -0.50416
   3720.00       -0.51583
   3721.00       -0.51520
   3722.00       -0.51476
   3723.00       -0.51603
   3724.00       -0.51987
   3725.00       -0.52690
   3726.00       -0.53703
   3727.00       -0.54982
   3728.00       -0.56436
   3729.00       -0.57969
   3730.00       -0.59482
   3731.00       -0.60905
   3732.00       -0.62196
   3733.00       -0.63341
   3734.00       -0.64344
   3735.00       -0.65226
   3736.00       -0.66016
   3737.00       -0.66746
   3738.00       -0.67447
   3739.00       -0.68145
   3740.00       -0.68859
   3741.00       -0.69591
   3742.00       -0.70331
   3743.00       -0.71055
   3744.00       -0.71727
   3745.00       -0.72311
   3746.00       -0.72767
   3747.00       -0.73065
   3748.00       -0.73190
   3749.00       -0.73145
   3750.00       -0.72947
   3751.00       -0.72633
   3752.00       -0.72245
   3753.00       -0.71819
   3754.00       -0.71391
   3755.00       -0.70988
   3756.00       -0.70632
   3757.00       -0.70344
   3758.00       -0.70136
   3759.00       -0.70024
   3760.00       -0.70003
   3761.00       -0.70063
   3762.00       -0.70170
   3763.00       -0.70278
   3764.00       -0.70333
   3765.00       -0.70287
   3766.00       -0.70101
   3767.00       -0.69769
   3768.00       -0.69309
   3769.00       -0.68763
   3770.00       -0.68185
   3771.00       -0.67634
   3772.00       -0.67158
   3773.00       -0.66788
   3774.00       -0.66538
   3775.00       -0.66404
   3776.00       -0.66373
   3777.00       -0.66416
   3778.00       -0.66502
   3779.00       -0.66591
   3780.00       -0.66639
   3781.00       -0.66602
   3782.00       -0.66441
   3783.00       -0.66125
   3784.00       -0.65642
   3785.00       -0.64998
   3786.00       -0.64215
   3787.00       -0.63328
   3788.00       -0.62383
   3789.00       -0.61415
   3790.00       -0.60447
   3791.00       -0.59489
   3792.00       -0.58523
   3793.00       -0.57521
   3794.00       -0.56440
   3795.00       -0.55244
   3796.00       -0.53903
   3797.00       -0.52410
   3798.00       -0.50760
   3799.00       -0.48985
   3800.00       -0.47130
   3801.00       -0.45226
   3802.00       -0.43323
   3803.00       -0.41458
   3804.00       -0.39651
   3805.00       -0.37891
   3806.00       -0.36143
   3807.00       -0.34326
   3808.00       -0.32376
   3809.00       -0.30235
   3810.00       -0.27835
   3811.00       -0.25129
   3812.00       -0.22090
   3813.00       -0.18703
   3814.00       -0.15018
   3815.00       -0.11103
   3816.00       -0.07093
   3817.00       -0.03144
   3818.00        0.00590
   3819.00        0.03963
   3820.00        0.06893
   3821.00        0.09346
   3822.00        0.11354
   3823.00        0.12999
   3824.00        0.14379
   3825.00        0.15610
   3826.00        0.16780
   3827.00        0.17958
   3828.00        0.19193
   3829.00        0.20514
   3830.00        0.21930
   3831.00        0.23444
   3832.00        0.25050
   3833.00        0.26736
   3834.00        0.28476
   3835.00        0.30236
   3836.00        0.31983
   3837.00        0.33683
   3838.00        0.35313
   3839.00        0.36858
   3840.00        0.38315
   3841.00        0.39693
   3842.00        0.41012
   3843.00        0.42284
   3844.00        0.43526
   3845.00        0.44749
   3846.00        0.45957
   3847.00        0.47147
   3848.00        0.48313
   3849.00        0.49443
   3850.00        0.50526
   3851.00        0.51536
   3852.00        0.52445
   3853.00        0.53206
   3854.00        0.53781
   3855.00        0.54118
   3856.00        0.54191
   3857.00        0.53979
   3858.00        0.53506
   3859.00        0.52796
   3860.00        0.51891
   3861.00        0.50828
   3862.00        0.49673
   3863.00        0.48540
   3864.00        0.47573
   3865.00        0.46947
   3866.00        0.46785
   3867.00        0.47157
   3868.00        0.47997
   3869.00        0.49174
   3870.00        0.50472
   3871.00        0.51655
   3872.00        0.52532
   3873.00        0.52991
   3874.00        0.52981
   3875.00        0.52574
   3876.00        0.51910
   3877.00        0.51174
   3878.00        0.50565
   3879.00        0.50260
   3880.00        0.50351
   3881.00        0.50874
   3882.00        0.51752
   3883.00        0.52849
   3884.00        0.53968
   3885.00        0.54892
   3886.00        0.55427
   3887.00        0.55439
   3888.00        0.54842
   3889.00        0.53656
   3890.00        0.51980
   3891.00        0.49937
   3892.00        0.47712
   3893.00        0.45472
   3894.00        0.43357
   3895.00        0.41465
   3896.00        0.39828
   3897.00        0.38417
   3898.00        0.37170
   3899.00        0.35986
   3900.00        0.34775
   3901.00        0.33457
   3902.00        0.31997
   3903.00        0.30402
   3904.00        0.28723
   3905.00        0.27047
   3906.00        0.25479
   3907.00        0.24121
   3908.00        0.23067
   3909.00        0.22367
   3910.00        0.22055
   3911.00        0.22100
   3912.00        0.22450
   3913.00        0.23008
   3914.00        0.23664
   3915.00        0.24300
   3916.00        0.24803
   3917.00        0.25094
   3918.00        0.25132
   3919.00        0.24900
   3920.00        0.24426
   3921.00        0.23758
   3922.00        0.22960
   3923.00        0.22097
   3924.00        0.21225
   3925.00        0.20381
   3926.00        0.19587
   3927.00        0.18840
   3928.00        0.18118
   3929.00        0.17386
   3930.00        0.16596
   3931.00        0.15711
   3932.00        0.14692
   3933.00        0.13521
   3934.00        0.12184
   3935.00        0.10696
   3936.00        0.09083
   3937.00        0.07389
   3938.00        0.05662
   3939.00        0.03962
   3940.00        0.02348
   3941.00        0.00884
   3942.00       -0.00375
   3943.00       -0.01378
   3944.00       -0.02092
   3945.00       -0.02500
   3946.00       -0.02602
   3947.00       -0.02422
   3948.00       -0.02002
   3949.00       -0.01397
   3950.00       -0.00680
   3951.00        0.00071
   3952.00        0.00776
   3953.00        0.01365
   3954.00        0.01780
   3955.00        0.01973
   3956.00        0.01929
   3957.00        0.01646
   3958.00        0.01154
   3959.00        0.00495
   3960.00       -0.00267
   3961.00       -0.01067
   3962.00       -0.01842
   3963.00       -0.02537
   3964.00       -0.03119
   3965.00       -0.03571
   3966.00       -0.03909
   3967.00       -0.04172
   3968.00       -0.04422
   3969.00       -0.04735
   3970.00       -0.05192
   3971.00       -0.05867
   3972.00       -0.06800
   3973.00       -0.08016
   3974.00       -0.09488
   3975.00       -0.11152
   3976.00       -0.12940
   3977.00       -0.14755
   3978.00       -0.16514
   3979.00       -0.18150
   3980.00       -0.19622
   3981.00       -0.20917
   3982.00       -0.22045
   3983.00       -0.23031
   3984.00       -0.23911
   3985.00       -0.24723
   3986.00       -0.25502
   3987.00       -0.26281
   3988.00       -0.27083
   3989.00       -0.27926
   3990.00       -0.28823
   3991.00       -0.29779
   3992.00       -0.30795
   3993.00       -0.31870
   3994.00       -0.32998
   3995.00       -0.34166
   3996.00       -0.35362
   3997.00       -0.36565
   3998.00       -0.37764
   3999.00       -0.38947
   4000.00       -0.40105
   4001.00       -0.41230
   4002.00       -0.42315
   4003.00       -0.43356
   4004.00       -0.44352
   4005.00       -0.45297
   4006.00       -0.46200
   4007.00       -0.47065
   4008.00       -0.47717
   4009.00       -0.48394
   4010.00       -0.49155
   4011.00       -0.50055
   4012.00       -0.51140
   4013.00       -0.52434
   4014.00       -0.53931
   4015.00       -0.55584
   4016.00       -0.57333
   4017.00       -0.59107
   4018.00       -0.60839
   4019.00       -0.62477
   4020.00       -0.63975
   4021.00       -0.65314
   4022.00       -0.66491
   4023.00       -0.67510
   4024.00       -0.68382
   4025.00       -0.69132
   4026.00       -0.69794
   4027.00       -0.70396
   4028.00       -0.70973
   4029.00       -0.71555
   4030.00       -0.72171
   4031.00       -0.72832
   4032.00       -0.73545
   4033.00       -0.74306
   4034.00       -0.75099
   4035.00       -0.75905
   4036.00       -0.76699
   4037.00       -0.77465
   4038.00       -0.78190
   4039.00       -0.78872
   4040.00       -0.79517
   4041.00       -0.80140
   4042.00       -0.80759
   4043.00       -0.81392
   4044.00       -0.82054
   4045.00       -0.82751
   4046.00       -0.83476
   4047.00       -0.84213
   4048.00       -0.84938
   4049.00       -0.85627
   4050.00       -0.86259
   4051.00       -0.86818
   4052.00       -0.87296
   4053.00       -0.87695
   4054.00       -0.88023
   4055.00       -0.88297
   4056.00       -0.88538
   4057.00       -0.88769
   4058.00       -0.89014
   4059.00       -0.89294
   4060.00       -0.89630
   4061.00       -0.90032
   4062.00       -0.90506
   4063.00       -0.91044
   4064.00       -0.91624
   4065.00       -0.92209
   4066.00       -0.92755
   4067.00       -0.93216
   4068.00       -0.93545
   4069.00       -0.93717
   4070.00       -0.93716
   4071.00       -0.93555
   4072.00       -0.93252
   4073.00       -0.92846
   4074.00       -0.92377
   4075.00       -0.91884
   4076.00       -0.91403
   4077.00       -0.90968
   4078.00       -0.90602
   4079.00       -0.90330
   4080.00       -0.90163
   4081.00       -0.90114
   4082.00       -0.90180
   4083.00       -0.90354
   4084.00       -0.90616
   4085.00       -0.90947
   4086.00       -0.91319
   4087.00       -0.91710
   4088.00       -0.92098
   4089.00       -0.92465
   4090.00       -0.92796
   4091.00       -0.93083
   4092.00       -0.93315
   4093.00       -0.93487
   4094.00       -0.93594
   4095.00       -0.93637
   4096.00       -0.93622
   4097.00       -0.93559
   4098.00       -0.93461
   4099.00       -0.93345
   4100.00       -0.93226
   4101.00       -0.93119
   4102.00       -0.93031
   4103.00       -0.92965
   4104.00       -0.92916
   4105.00       -0.92872
   4106.00       -0.92817
   4107.00       -0.92732
   4108.00       -0.92599
   4109.00       -0.92399
   4110.00       -0.92122
   4111.00       -0.91765
   4112.00       -0.91336
   4113.00       -0.90858
   4114.00       -0.90357
   4115.00       -0.89871
   4116.00       -0.89437
   4117.00       -0.89083
   4118.00       -0.88834
   4119.00       -0.88692
   4120.00       -0.88652
   4121.00       -0.88688
   4122.00       -0.88764
   4123.00       -0.88834
   4124.00       -0.88842
   4125.00       -0.88732
   4126.00       -0.88440
   4127.00       -0.87918
   4128.00       -0.87126
   4129.00       -0.86045
   4130.00       -0.84675
   4131.00       -0.83045
   4132.00       -0.81197
   4133.00       -0.79187
   4134.00       -0.77060
   4135.00       -0.74840
   4136.00       -0.72539
   4137.00       -0.70125
   4138.00       -0.67562
   4139.00       -0.64810
   4140.00       -0.61828
   4141.00       -0.58587
   4142.00       -0.55002
   4143.00       -0.51127
   4144.00       -0.47049
   4145.00       -0.42888
   4146.00       -0.38835
   4147.00       -0.35083
   4148.00       -0.31792
   4149.00       -0.29082
   4150.00       -0.26962
   4151.00       -0.25447
   4152.00       -0.24420
   4153.00       -0.23752
   4154.00       -0.23273
   4155.00       -0.22821
   4156.00       -0.22263
   4157.00       -0.21536
   4158.00       -0.20641
   4159.00       -0.19636
   4160.00       -0.18594
   4161.00       -0.17586
   4162.00       -0.16634
   4163.00       -0.15732
   4164.00       -0.14860
   4165.00       -0.14001
   4166.00       -0.13148
   4167.00       -0.12304
   4168.00       -0.11487
   4169.00       -0.10711
   4170.00       -0.09978
   4171.00       -0.09272
   4172.00       -0.08572
   4173.00       -0.07838
   4174.00       -0.07040
   4175.00       -0.06152
   4176.00       -0.05154
   4177.00       -0.04026
   4178.00       -0.02761
   4179.00       -0.01357
   4180.00        0.00165
   4181.00        0.01769
   4182.00        0.03408
   4183.00        0.05009
   4184.00        0.06506
   4185.00        0.07823
   4186.00        0.08886
   4187.00        0.09657
   4188.00        0.10100
   4189.00        0.10238
   4190.00        0.10118
   4191.00        0.09828
   4192.00        0.09464
   4193.00        0.09139
   4194.00        0.08954
   4195.00        0.08986
   4196.00        0.09296
   4197.00        0.09882
   4198.00        0.10726
   4199.00        0.11766
   4200.00        0.12911
   4201.00        0.14077
   4202.00        0.15167
   4203.00        0.16121
   4204.00        0.16907
   4205.00        0.17497
   4206.00        0.17929
   4207.00        0.18267
   4208.00        0.18590
   4209.00        0.18977
   4210.00        0.19493
   4211.00        0.20180
   4212.00        0.21048
   4213.00        0.22052
   4214.00        0.23116
   4215.00        0.24126
   4216.00        0.24963
   4217.00        0.25520
   4218.00        0.25724
   4219.00        0.25524
   4220.00        0.24945
   4221.00        0.24021
   4222.00        0.22831
   4223.00        0.21437
   4224.00        0.19921
   4225.00        0.18339
   4226.00        0.16734
   4227.00        0.15123
   4228.00        0.13531
   4229.00        0.11968
   4230.00        0.10449
   4231.00        0.09004
   4232.00        0.07668
   4233.00        0.06478
   4234.00        0.05480
   4235.00        0.04715
   4236.00        0.04217
   4237.00        0.03986
   4238.00        0.04009
   4239.00        0.04251
   4240.00        0.04650
   4241.00        0.05132
   4242.00        0.05614
   4243.00        0.06013
   4244.00        0.06264
   4245.00        0.06318
   4246.00        0.06157
   4247.00        0.05786
   4248.00        0.05228
   4249.00        0.04530
   4250.00        0.03754
   4251.00        0.02962
   4252.00        0.02206
   4253.00        0.01535
   4254.00        0.00978
   4255.00        0.00543
   4256.00        0.00227
   4257.00        0.00010
   4258.00       -0.00125
   4259.00       -0.00196
   4260.00       -0.00216
   4261.00       -0.00194
   4262.00       -0.00135
   4263.00       -0.00048
   4264.00        0.00051
   4265.00        0.00139
   4266.00        0.00184
   4267.00        0.00146
   4268.00       -0.00017
   4269.00       -0.00338
   4270.00       -0.00853
   4271.00       -0.01571
   4272.00       -0.02479
   4273.00       -0.03557
   4274.00       -0.04763
   4275.00       -0.06045
   4276.00       -0.07340
   4277.00       -0.08602
   4278.00       -0.09789
   4279.00       -0.10869
   4280.00       -0.11831
   4281.00       -0.12677
   4282.00       -0.13437
   4283.00       -0.14143
   4284.00       -0.14833
   4285.00       -0.15549
   4286.00       -0.16311
   4287.00       -0.17131
   4288.00       -0.17994
   4289.00       -0.18871
   4290.00       -0.19719
   4291.00       -0.20488
   4292.00       -0.21134
   4293.00       -0.21625
   4294.00       -0.21953
   4295.00       -0.22134
   4296.00       -0.22205
   4297.00       -0.22225
   4298.00       -0.22265
   4299.00       -0.22398
   4300.00       -0.22687
   4301.00       -0.23189
   4302.00       -0.23928
   4303.00       -0.24917
   4304.00       -0.26129
   4305.00       -0.27536
   4306.00       -0.29093
   4307.00       -0.30741
   4308.00       -0.32432
   4309.00       -0.34124
   4310.00       -0.35791
   4311.00       -0.37425
   4312.00       -0.39035
   4313.00       -0.40645
   4314.00       -0.42278
   4315.00       -0.43968
   4316.00       -0.45734
   4317.00       -0.47473
   4318.00       -0.49074
   4319.00       -0.50793
   4320.00       -0.52677
   4321.00       -0.54770
   4322.00       -0.57076
   4323.00       -0.59578
   4324.00       -0.62172
   4325.00       -0.64710
   4326.00       -0.67048
   4327.00       -0.69071
   4328.00       -0.70677
   4329.00       -0.71857
   4330.00       -0.72649
   4331.00       -0.73148
   4332.00       -0.73483
   4333.00       -0.73794
   4334.00       -0.74223
   4335.00       -0.74896
   4336.00       -0.75902
   4337.00       -0.77283
   4338.00       -0.79032
   4339.00       -0.81104
   4340.00       -0.83396
   4341.00       -0.85773
   4342.00       -0.88104
   4343.00       -0.90238
   4344.00       -0.92045
   4345.00       -0.93441
   4346.00       -0.94373
   4347.00       -0.94849
   4348.00       -0.94934
   4349.00       -0.94729
   4350.00       -0.94368
   4351.00       -0.93984
   4352.00       -0.93668
   4353.00       -0.93433
   4354.00       -0.93338
   4355.00       -0.93406
   4356.00       -0.93619
   4357.00       -0.93914
   4358.00       -0.94204
   4359.00       -0.94394
   4360.00       -0.94397
   4361.00       -0.94160
   4362.00       -0.93666
   4363.00       -0.92936
   4364.00       -0.92036
   4365.00       -0.91053
   4366.00       -0.90077
   4367.00       -0.89194
   4368.00       -0.88467
   4369.00       -0.87940
   4370.00       -0.87618
   4371.00       -0.87472
   4372.00       -0.87460
   4373.00       -0.87510
   4374.00       -0.87544
   4375.00       -0.87493
   4376.00       -0.87295
   4377.00       -0.86917
   4378.00       -0.86355
   4379.00       -0.85640
   4380.00       -0.84822
   4381.00       -0.83977
   4382.00       -0.83188
   4383.00       -0.82526
   4384.00       -0.82049
   4385.00       -0.81779
   4386.00       -0.81722
   4387.00       -0.81845
   4388.00       -0.82106
   4389.00       -0.82467
   4390.00       -0.83029
   4391.00       -0.83708
   4392.00       -0.84378
   4393.00       -0.84909
   4394.00       -0.85175
   4395.00       -0.85099
   4396.00       -0.84620
   4397.00       -0.83734
   4398.00       -0.82458
   4399.00       -0.80854
   4400.00       -0.78981
   4401.00       -0.76950
   4402.00       -0.74886
   4403.00       -0.72908
   4404.00       -0.71161
   4405.00       -0.69732
   4406.00       -0.68715
   4407.00       -0.68127
   4408.00       -0.67979
   4409.00       -0.68220
   4410.00       -0.68780
   4411.00       -0.69538
   4412.00       -0.70364
   4413.00       -0.71131
   4414.00       -0.71723
   4415.00       -0.72056
   4416.00       -0.72081
   4417.00       -0.71791
   4418.00       -0.71237
   4419.00       -0.70492
   4420.00       -0.69665
   4421.00       -0.68862
   4422.00       -0.68172
   4423.00       -0.67649
   4424.00       -0.67305
   4425.00       -0.67088
   4426.00       -0.66918
   4427.00       -0.66676
   4428.00       -0.66238
   4429.00       -0.65495
   4430.00       -0.64389
   4431.00       -0.62883
   4432.00       -0.61016
   4433.00       -0.58871
   4434.00       -0.56558
   4435.00       -0.54196
   4436.00       -0.51890
   4437.00       -0.49742
   4438.00       -0.47810
   4439.00       -0.46126
   4440.00       -0.44704
   4441.00       -0.43533
   4442.00       -0.42631
   4443.00       -0.41945
   4444.00       -0.41417
   4445.00       -0.40953
   4446.00       -0.40469
   4447.00       -0.39893
   4448.00       -0.39168
   4449.00       -0.38264
   4450.00       -0.37177
   4451.00       -0.35927
   4452.00       -0.34541
   4453.00       -0.33046
   4454.00       -0.31466
   4455.00       -0.29815
   4456.00       -0.28097
   4457.00       -0.26296
   4458.00       -0.24403
   4459.00       -0.22417
   4460.00       -0.20347
   4461.00       -0.18226
   4462.00       -0.16106
   4463.00       -0.14041
   4464.00       -0.12103
   4465.00       -0.10341
   4466.00       -0.08812
   4467.00       -0.07539
   4468.00       -0.06505
   4469.00       -0.05690
   4470.00       -0.05029
   4471.00       -0.04446
   4472.00       -0.03855
   4473.00       -0.03177
   4474.00       -0.02364
   4475.00       -0.01395
   4476.00       -0.00298
   4477.00        0.00856
   4478.00        0.01975
   4479.00        0.02939
   4480.00        0.03650
   4481.00        0.04013
   4482.00        0.04006
   4483.00        0.03631
   4484.00        0.02958
   4485.00        0.02075
   4486.00        0.01102
   4487.00        0.00146
   4488.00       -0.00695
   4489.00       -0.01368
   4490.00       -0.01851
   4491.00       -0.02169
   4492.00       -0.02371
   4493.00       -0.02538
   4494.00       -0.02752
   4495.00       -0.03081
   4496.00       -0.03568
   4497.00       -0.04211
   4498.00       -0.04965
   4499.00       -0.05758
   4500.00       -0.06484
   4501.00       -0.07042
   4502.00       -0.07353
   4503.00       -0.07355
   4504.00       -0.07054
   4505.00       -0.06500
   4506.00       -0.05755
   4507.00       -0.04925
   4508.00       -0.04112
   4509.00       -0.03393
   4510.00       -0.02820
   4511.00       -0.02413
   4512.00       -0.02150
   4513.00       -0.01986
   4514.00       -0.01850
   4515.00       -0.01671
   4516.00       -0.01385
   4517.00       -0.00942
   4518.00       -0.00324
   4519.00        0.00473
   4520.00        0.01414
   4521.00        0.02453
   4522.00        0.03530
   4523.00        0.04571
   4524.00        0.05509
   4525.00        0.06276
   4526.00        0.06817
   4527.00        0.07095
   4528.00        0.07091
   4529.00        0.06786
   4530.00        0.06199
   4531.00        0.05365
   4532.00        0.04330
   4533.00        0.03140
   4534.00        0.01856
   4535.00        0.00534
   4536.00       -0.00782
   4537.00       -0.02055
   4538.00       -0.03249
   4539.00       -0.04348
   4540.00       -0.05332
   4541.00       -0.06188
   4542.00       -0.06910
   4543.00       -0.07494
   4544.00       -0.07933
   4545.00       -0.08232
   4546.00       -0.08393
   4547.00       -0.08430
   4548.00       -0.08357
   4549.00       -0.08195
   4550.00       -0.07961
   4551.00       -0.07679
   4552.00       -0.07375
   4553.00       -0.07067
   4554.00       -0.06777
   4555.00       -0.06518
   4556.00       -0.06303
   4557.00       -0.06141
   4558.00       -0.06038
   4559.00       -0.06003
   4560.00       -0.06038
   4561.00       -0.06151
   4562.00       -0.06351
   4563.00       -0.06653
   4564.00       -0.07069
   4565.00       -0.07618
   4566.00       -0.08316
   4567.00       -0.09174
   4568.00       -0.10196
   4569.00       -0.11379
   4570.00       -0.12712
   4571.00       -0.14175
   4572.00       -0.15726
   4573.00       -0.17337
   4574.00       -0.18963
   4575.00       -0.20562
   4576.00       -0.22092
   4577.00       -0.23517
   4578.00       -0.24813
   4579.00       -0.25962
   4580.00       -0.26962
   4581.00       -0.27827
   4582.00       -0.28573
   4583.00       -0.29221
   4584.00       -0.29796
   4585.00       -0.30316
   4586.00       -0.30799
   4587.00       -0.31251
   4588.00       -0.31671
   4589.00       -0.32053
   4590.00       -0.32383
   4591.00       -0.32649
   4592.00       -0.32839
   4593.00       -0.32949
   4594.00       -0.32979
   4595.00       -0.32943
   4596.00       -0.32854
   4597.00       -0.32738
   4598.00       -0.32618
   4599.00       -0.32517
   4600.00       -0.32450
   4601.00       -0.32426
   4602.00       -0.32443
   4603.00       -0.32489
   4604.00       -0.32547
   4605.00       -0.32595
   4606.00       -0.32614
   4607.00       -0.32588
   4608.00       -0.32510
   4609.00       -0.32378
   4610.00       -0.32201
   4611.00       -0.31987
   4612.00       -0.31751
   4613.00       -0.31509
   4614.00       -0.31278
   4615.00       -0.31072
   4616.00       -0.30901
   4617.00       -0.30771
   4618.00       -0.30680
   4619.00       -0.30620
   4620.00       -0.30574
   4621.00       -0.30527
   4622.00       -0.30462
   4623.00       -0.30370
   4624.00       -0.30253
   4625.00       -0.30122
   4626.00       -0.29999
   4627.00       -0.29913
   4628.00       -0.29891
   4629.00       -0.29957
   4630.00       -0.30119
   4631.00       -0.30375
   4632.00       -0.30703
   4633.00       -0.31068
   4634.00       -0.31426
   4635.00       -0.31727
   4636.00       -0.31925
   4637.00       -0.31971
   4638.00       -0.31839
   4639.00       -0.31504
   4640.00       -0.30974
   4641.00       -0.30265
   4642.00       -0.29412
   4643.00       -0.28458
   4644.00       -0.27463
   4645.00       -0.26470
   4646.00       -0.25517
   4647.00       -0.24631
   4648.00       -0.23825
   4649.00       -0.23095
   4650.00       -0.22432
   4651.00       -0.21824
   4652.00       -0.21256
   4653.00       -0.20725
   4654.00       -0.20238
   4655.00       -0.19812
   4656.00       -0.19470
   4657.00       -0.19238
   4658.00       -0.19139
   4659.00       -0.19192
   4660.00       -0.19403
   4661.00       -0.19768
   4662.00       -0.20271
   4663.00       -0.20889
   4664.00       -0.21593
   4665.00       -0.22353
   4666.00       -0.23133
   4667.00       -0.23903
   4668.00       -0.24638
   4669.00       -0.25315
   4670.00       -0.25912
   4671.00       -0.26414
   4672.00       -0.26811
   4673.00       -0.27087
   4674.00       -0.27236
   4675.00       -0.27256
   4676.00       -0.27153
   4677.00       -0.26945
   4678.00       -0.26654
   4679.00       -0.26320
   4680.00       -0.25984
   4681.00       -0.25690
   4682.00       -0.25481
   4683.00       -0.25389
   4684.00       -0.25437
   4685.00       -0.25633
   4686.00       -0.25970
   4687.00       -0.26430
   4688.00       -0.26987
   4689.00       -0.27605
   4690.00       -0.28257
   4691.00       -0.28906
   4692.00       -0.29523
   4693.00       -0.30079
   4694.00       -0.30542
   4695.00       -0.30894
   4696.00       -0.31114
   4697.00       -0.31193
   4698.00       -0.31125
   4699.00       -0.30915
   4700.00       -0.30584
   4701.00       -0.30147
   4702.00       -0.29635
   4703.00       -0.29084
   4704.00       -0.28518
   4705.00       -0.27967
   4706.00       -0.27457
   4707.00       -0.27008
   4708.00       -0.26629
   4709.00       -0.26322
   4710.00       -0.26075
   4711.00       -0.25868
   4712.00       -0.25668
   4713.00       -0.25440
   4714.00       -0.25145
   4715.00       -0.24750
   4716.00       -0.24230
   4717.00       -0.23572
   4718.00       -0.22770
   4719.00       -0.21838
   4720.00       -0.20792
   4721.00       -0.19664
   4722.00       -0.18472
   4723.00       -0.17249
   4724.00       -0.16008
   4725.00       -0.14757
   4726.00       -0.13502
   4727.00       -0.12232
   4728.00       -0.10931
   4729.00       -0.09588
   4730.00       -0.08188
   4731.00       -0.06719
   4732.00       -0.05182
   4733.00       -0.03570
   4734.00       -0.01899
   4735.00       -0.00185
   4736.00        0.01560
   4737.00        0.03308
   4738.00        0.05039
   4739.00        0.06742
   4740.00        0.08401
   4741.00        0.10005
   4742.00        0.11540
   4743.00        0.12992
   4744.00        0.14348
   4745.00        0.15601
   4746.00        0.16730
   4747.00        0.17728
   4748.00        0.18583
   4749.00        0.19296
   4750.00        0.19866
   4751.00        0.20314
   4752.00        0.20653
   4753.00        0.20911
   4754.00        0.21116
   4755.00        0.21298
   4756.00        0.21485
   4757.00        0.21701
   4758.00        0.21962
   4759.00        0.22281
   4760.00        0.22662
   4761.00        0.23102
   4762.00        0.23597
   4763.00        0.24135
   4764.00        0.24707
   4765.00        0.25306
   4766.00        0.25928
   4767.00        0.26575
   4768.00        0.27255
   4769.00        0.27975
   4770.00        0.28750
   4771.00        0.29583
   4772.00        0.30482
   4773.00        0.31438
   4774.00        0.32434
   4775.00        0.33440
   4776.00        0.34425
   4777.00        0.35355
   4778.00        0.36202
   4779.00        0.36937
   4780.00        0.37547
   4781.00        0.38027
   4782.00        0.38378
   4783.00        0.38616
   4784.00        0.38753
   4785.00        0.38807
   4786.00        0.38793
   4787.00        0.38719
   4788.00        0.38587
   4789.00        0.38394
   4790.00        0.38133
   4791.00        0.37792
   4792.00        0.37360
   4793.00        0.36829
   4794.00        0.36204
   4795.00        0.35505
   4796.00        0.34766
   4797.00        0.34030
   4798.00        0.33338
   4799.00        0.32724
   4800.00        0.32195
   4801.00        0.31749
   4802.00        0.31360
   4803.00        0.31000
   4804.00        0.30638
   4805.00        0.30250
   4806.00        0.29828
   4807.00        0.29375
   4808.00        0.28912
   4809.00        0.28471
   4810.00        0.28092
   4811.00        0.27809
   4812.00        0.27661
   4813.00        0.27663
   4814.00        0.27826
   4815.00        0.28132
   4816.00        0.28558
   4817.00        0.29061
   4818.00        0.29593
   4819.00        0.30109
   4820.00        0.30569
   4821.00        0.30948
   4822.00        0.31237
   4823.00        0.31434
   4824.00        0.31557
   4825.00        0.31624
   4826.00        0.31655
   4827.00        0.31671
   4828.00        0.31685
   4829.00        0.31705
   4830.00        0.31729
   4831.00        0.31753
   4832.00        0.31768
   4833.00        0.31764
   4834.00        0.31734
   4835.00        0.31673
   4836.00        0.31582
   4837.00        0.31467
   4838.00        0.31339
   4839.00        0.31212
   4840.00        0.31106
   4841.00        0.31039
   4842.00        0.31027
   4843.00        0.31087
   4844.00        0.31228
   4845.00        0.31453
   4846.00        0.31765
   4847.00        0.32154
   4848.00        0.32615
   4849.00        0.33135
   4850.00        0.33700
   4851.00        0.34291
   4852.00        0.34893
   4853.00        0.35483
   4854.00        0.36043
   4855.00        0.36557
   4856.00        0.37009
   4857.00        0.37392
   4858.00        0.37700
   4859.00        0.37938
   4860.00        0.38111
   4861.00        0.38231
   4862.00        0.38305
   4863.00        0.38340
   4864.00        0.38339
   4865.00        0.38296
   4866.00        0.38204
   4867.00        0.38050
   4868.00        0.37820
   4869.00        0.37500
   4870.00        0.37078
   4871.00        0.36548
   4872.00        0.35910
   4873.00        0.35167
   4874.00        0.34322
   4875.00        0.33393
   4876.00        0.32386
   4877.00        0.31323
   4878.00        0.30215
   4879.00        0.29082
   4880.00        0.27932
   4881.00        0.26777
   4882.00        0.25617
   4883.00        0.24455
   4884.00        0.23293
   4885.00        0.22137
   4886.00        0.20986
   4887.00        0.19852
   4888.00        0.18738
   4889.00        0.17647
   4890.00        0.16588
   4891.00        0.15559
   4892.00        0.14558
   4893.00        0.13572
   4894.00        0.12590
   4895.00        0.11599
   4896.00        0.10596
   4897.00        0.09566
   4898.00        0.08514
   4899.00        0.07435
   4900.00        0.06343
   4901.00        0.05261
   4902.00        0.04204
   4903.00        0.03211
   4904.00        0.02305
   4905.00        0.01527
   4906.00        0.00898
   4907.00        0.00433
   4908.00        0.00127
   4909.00       -0.00024
   4910.00       -0.00045
   4911.00        0.00037
   4912.00        0.00183
   4913.00        0.00347
   4914.00        0.00481
   4915.00        0.00532
   4916.00        0.00460
   4917.00        0.00229
   4918.00       -0.00169
   4919.00       -0.00731
   4920.00       -0.01424
   4921.00       -0.02210
   4922.00       -0.03030
   4923.00       -0.03826
   4924.00       -0.04536
   4925.00       -0.05113
   4926.00       -0.05511
   4927.00       -0.05711
   4928.00       -0.05705
   4929.00       -0.05505
   4930.00       -0.05138
   4931.00       -0.04645
   4932.00       -0.04075
   4933.00       -0.03473
   4934.00       -0.02883
   4935.00       -0.02338
   4936.00       -0.01855
   4937.00       -0.01436
   4938.00       -0.01065
   4939.00       -0.00722
   4940.00       -0.00376
   4941.00        0.00002
   4942.00        0.00433
   4943.00        0.00935
   4944.00        0.01508
   4945.00        0.02155
   4946.00        0.02860
   4947.00        0.03609
   4948.00        0.04383
   4949.00        0.05166
   4950.00        0.05948
   4951.00        0.06719
   4952.00        0.07472
   4953.00        0.08200
   4954.00        0.08895
   4955.00        0.09551
   4956.00        0.10153
   4957.00        0.10694
   4958.00        0.11166
   4959.00        0.11568
   4960.00        0.11897
   4961.00        0.12168
   4962.00        0.12396
   4963.00        0.12603
   4964.00        0.12817
   4965.00        0.13064
   4966.00        0.13366
   4967.00        0.13741
   4968.00        0.14195
   4969.00        0.14726
   4970.00        0.15319
   4971.00        0.15963
   4972.00        0.16638
   4973.00        0.17325
   4974.00        0.18011
   4975.00        0.18689
   4976.00        0.19357
   4977.00        0.20024
   4978.00        0.20693
   4979.00        0.21382
   4980.00        0.22098
   4981.00        0.22852
   4982.00        0.23644
   4983.00        0.24469
   4984.00        0.25315
   4985.00        0.26154
   4986.00        0.26964
   4987.00        0.27716
   4988.00        0.28385
   4989.00        0.28954
   4990.00        0.29419
   4991.00        0.29789
   4992.00        0.30077
   4993.00        0.30313
   4994.00        0.30530
   4995.00        0.30762
   4996.00        0.31042
   4997.00        0.31403
   4998.00        0.31866
   4999.00        0.32447
   5000.00        0.33148
   5001.00        0.33960
   5002.00        0.34859
   5003.00        0.35808
   5004.00        0.36767
   5005.00        0.37693
   5006.00        0.38538
   5007.00        0.39270
   5008.00        0.39865
   5009.00        0.40325
   5010.00        0.40655
   5011.00        0.40884
   5012.00        0.41047
   5013.00        0.41188
   5014.00        0.41350
   5015.00        0.41571
   5016.00        0.41883
   5017.00        0.42300
   5018.00        0.42829
   5019.00        0.43459
   5020.00        0.44171
   5021.00        0.44939
   5022.00        0.45731
   5023.00        0.46521
   5024.00        0.47285
   5025.00        0.48010
   5026.00        0.48693
   5027.00        0.49339
   5028.00        0.49962
   5029.00        0.50584
   5030.00        0.51222
   5031.00        0.51891
   5032.00        0.52608
   5033.00        0.53375
   5034.00        0.54189
   5035.00        0.55043
   5036.00        0.55924
   5037.00        0.56824
   5038.00        0.57735
   5039.00        0.58651
   5040.00        0.59574
   5041.00        0.60513
   5042.00        0.61475
   5043.00        0.62472
   5044.00        0.63514
   5045.00        0.64593
   5046.00        0.65714
   5047.00        0.66861
   5048.00        0.68020
   5049.00        0.69172
   5050.00        0.70292
   5051.00        0.71361
   5052.00        0.72358
   5053.00        0.73273
   5054.00        0.74099
   5055.00        0.74832
   5056.00        0.75469
   5057.00        0.76015
   5058.00        0.76461
   5059.00        0.76807
   5060.00        0.77046
   5061.00        0.77166
   5062.00        0.77160
   5063.00        0.77020
   5064.00        0.76746
   5065.00        0.76341
   5066.00        0.75817
   5067.00        0.75190
   5068.00        0.74488
   5069.00        0.73742
   5070.00        0.72979
   5071.00        0.72223
   5072.00        0.71491
   5073.00        0.70790
   5074.00        0.70114
   5075.00        0.69454
   5076.00        0.68797
   5077.00        0.68134
   5078.00        0.67457
   5079.00        0.66769
   5080.00        0.66069
   5081.00        0.65368
   5082.00        0.64684
   5083.00        0.64035
   5084.00        0.63439
   5085.00        0.62909
   5086.00        0.62454
   5087.00        0.62067
   5088.00        0.61736
   5089.00        0.61435
   5090.00        0.61136
   5091.00        0.60814
   5092.00        0.60446
   5093.00        0.60025
   5094.00        0.59549
   5095.00        0.59029
   5096.00        0.58487
   5097.00        0.57943
   5098.00        0.57425
   5099.00        0.56948
   5100.00        0.56520
   5101.00        0.56142
   5102.00        0.55808
   5103.00        0.55501
   5104.00        0.55209
   5105.00        0.54918
   5106.00        0.54620
   5107.00        0.54311
   5108.00        0.53997
   5109.00        0.53684
   5110.00        0.53388
   5111.00        0.53121
   5112.00        0.52898
   5113.00        0.52730
   5114.00        0.52624
   5115.00        0.52586
   5116.00        0.52617
   5117.00        0.52722
   5118.00        0.52902
   5119.00        0.53164
   5120.00        0.53518
   5121.00        0.53968
   5122.00        0.54515
   5123.00        0.55150
   5124.00        0.55865
   5125.00        0.56637
   5126.00        0.57440
   5127.00        0.58248
   5128.00        0.59034
   5129.00        0.59781
   5130.00        0.60477
   5131.00        0.61120
   5132.00        0.61719
   5133.00        0.62285
   5134.00        0.62833
   5135.00        0.63371
   5136.00        0.63903
   5137.00        0.64422
   5138.00        0.64915
   5139.00        0.65359
   5140.00        0.65732
   5141.00        0.66002
   5142.00        0.66149
   5143.00        0.66152
   5144.00        0.66011
   5145.00        0.65724
   5146.00        0.65311
   5147.00        0.64785
   5148.00        0.64166
   5149.00        0.63477
   5150.00        0.62733
   5151.00        0.61953
   5152.00        0.61147
   5153.00        0.60321
   5154.00        0.59478
   5155.00        0.58622
   5156.00        0.57747
   5157.00        0.56856
   5158.00        0.55950
   5159.00        0.55031
   5160.00        0.54098
   5161.00        0.53159
   5162.00        0.52215
   5163.00        0.51265
   5164.00        0.50309
   5165.00        0.49335
   5166.00        0.48344
   5167.00        0.47324
   5168.00        0.46264
   5169.00        0.45160
   5170.00        0.44012
   5171.00        0.42818
   5172.00        0.41586
   5173.00        0.40331
   5174.00        0.39068
   5175.00        0.37823
   5176.00        0.36609
   5177.00        0.35443
   5178.00        0.34344
   5179.00        0.33318
   5180.00        0.32374
   5181.00        0.31508
   5182.00        0.30717
   5183.00        0.29991
   5184.00        0.29323
   5185.00        0.28703
   5186.00        0.28123
   5187.00        0.27577
   5188.00        0.27061
   5189.00        0.26578
   5190.00        0.26125
   5191.00        0.25709
   5192.00        0.25331
   5193.00        0.24996
   5194.00        0.24702
   5195.00        0.24448
   5196.00        0.24231
   5197.00        0.24044
   5198.00        0.23882
   5199.00        0.23740
   5200.00        0.23616
   5201.00        0.23510
   5202.00        0.23427
   5203.00        0.23370
   5204.00        0.23342
   5205.00        0.23344
   5206.00        0.23373
   5207.00        0.23416
   5208.00        0.23458
   5209.00        0.23479
   5210.00        0.23458
   5211.00        0.23376
   5212.00        0.23222
   5213.00        0.22989
   5214.00        0.22683
   5215.00        0.22316
   5216.00        0.21906
   5217.00        0.21477
   5218.00        0.21052
   5219.00        0.20650
   5220.00        0.20281
   5221.00        0.19953
   5222.00        0.19663
   5223.00        0.19404
   5224.00        0.19163
   5225.00        0.18923
   5226.00        0.18666
   5227.00        0.18375
   5228.00        0.18035
   5229.00        0.17637
   5230.00        0.17178
   5231.00        0.16657
   5232.00        0.16084
   5233.00        0.15470
   5234.00        0.14833
   5235.00        0.14191
   5236.00        0.13555
   5237.00        0.12943
   5238.00        0.12363
   5239.00        0.11820
   5240.00        0.11312
   5241.00        0.10838
   5242.00        0.10388
   5243.00        0.09948
   5244.00        0.09505
   5245.00        0.09040
   5246.00        0.08535
   5247.00        0.07975
   5248.00        0.07346
   5249.00        0.06642
   5250.00        0.05866
   5251.00        0.05030
   5252.00        0.04156
   5253.00        0.03274
   5254.00        0.02413
   5255.00        0.01608
   5256.00        0.00885
   5257.00        0.00263
   5258.00       -0.00254
   5259.00       -0.00674
   5260.00       -0.01021
   5261.00       -0.01321
   5262.00       -0.01606
   5263.00       -0.01902
   5264.00       -0.02225
   5265.00       -0.02581
   5266.00       -0.02967
   5267.00       -0.03368
   5268.00       -0.03767
   5269.00       -0.04142
   5270.00       -0.04474
   5271.00       -0.04742
   5272.00       -0.04931
   5273.00       -0.05031
   5274.00       -0.05031
   5275.00       -0.04935
   5276.00       -0.04752
   5277.00       -0.04503
   5278.00       -0.04218
   5279.00       -0.03929
   5280.00       -0.03664
   5281.00       -0.03447
   5282.00       -0.03290
   5283.00       -0.03187
   5284.00       -0.03122
   5285.00       -0.03067
   5286.00       -0.02991
   5287.00       -0.02861
   5288.00       -0.02653
   5289.00       -0.02354
   5290.00       -0.01960
   5291.00       -0.01485
   5292.00       -0.00942
   5293.00       -0.00355
   5294.00        0.00256
   5295.00        0.00876
   5296.00        0.01496
   5297.00        0.02117
   5298.00        0.02745
   5299.00        0.03388
   5300.00        0.04059
   5301.00        0.04759
   5302.00        0.05484
   5303.00        0.06224
   5304.00        0.06951
   5305.00        0.07643
   5306.00        0.08268
   5307.00        0.08796
   5308.00        0.09211
   5309.00        0.09496
   5310.00        0.09656
   5311.00        0.09696
   5312.00        0.09636
   5313.00        0.09499
   5314.00        0.09311
   5315.00        0.09100
   5316.00        0.08893
   5317.00        0.08718
   5318.00        0.08600
   5319.00        0.08563
   5320.00        0.08624
   5321.00        0.08792
   5322.00        0.09071
   5323.00        0.09455
   5324.00        0.09928
   5325.00        0.10473
   5326.00        0.11070
   5327.00        0.11706
   5328.00        0.12360
   5329.00        0.13029
   5330.00        0.13707
   5331.00        0.14398
   5332.00        0.15106
   5333.00        0.15836
   5334.00        0.16598
   5335.00        0.17396
   5336.00        0.18233
   5337.00        0.19117
   5338.00        0.20045
   5339.00        0.21017
   5340.00        0.22021
   5341.00        0.23054
   5342.00        0.24097
   5343.00        0.25139
   5344.00        0.26168
   5345.00        0.27167
   5346.00        0.28134
   5347.00        0.29060
   5348.00        0.29952
   5349.00        0.30818
   5350.00        0.31663
   5351.00        0.32501
   5352.00        0.33335
   5353.00        0.34171
   5354.00        0.35002
   5355.00        0.35827
   5356.00        0.36639
   5357.00        0.37426
   5358.00        0.38186
   5359.00        0.38912
   5360.00        0.39605
   5361.00        0.40268
   5362.00        0.40909
   5363.00        0.41536
   5364.00        0.42163
   5365.00        0.42800
   5366.00        0.43453
   5367.00        0.44134
   5368.00        0.44844
   5369.00        0.45584
   5370.00        0.46347
   5371.00        0.47128
   5372.00        0.47914
   5373.00        0.48700
   5374.00        0.49479
   5375.00        0.50248
   5376.00        0.51009
   5377.00        0.51761
   5378.00        0.52507
   5379.00        0.53255
   5380.00        0.54007
   5381.00        0.54776
   5382.00        0.55570
   5383.00        0.56405
   5384.00        0.57298
   5385.00        0.58261
   5386.00        0.59309
   5387.00        0.60445
   5388.00        0.61662
   5389.00        0.62939
   5390.00        0.64251
   5391.00        0.65560
   5392.00        0.66832
   5393.00        0.68033
   5394.00        0.69143
   5395.00        0.70144
   5396.00        0.71047
   5397.00        0.71856
   5398.00        0.72601
   5399.00        0.73302
   5400.00        0.73985
   5401.00        0.74666
   5402.00        0.75362
   5403.00        0.76073
   5404.00        0.76791
   5405.00        0.77503
   5406.00        0.78183
   5407.00        0.78807
   5408.00        0.79350
   5409.00        0.79788
   5410.00        0.80113
   5411.00        0.80321
   5412.00        0.80425
   5413.00        0.80440
   5414.00        0.80397
   5415.00        0.80327
   5416.00        0.80258
   5417.00        0.80216
   5418.00        0.80220
   5419.00        0.80278
   5420.00        0.80390
   5421.00        0.80551
   5422.00        0.80745
   5423.00        0.80963
   5424.00        0.81190
   5425.00        0.81419
   5426.00        0.81646
   5427.00        0.81870
   5428.00        0.82092
   5429.00        0.82304
   5430.00        0.82476
   5431.00        0.82575
   5432.00        0.82588
   5433.00        0.82545
   5434.00        0.82520
   5435.00        0.82609
   5436.00        0.82893
   5437.00        0.83403
   5438.00        0.84104
   5439.00        0.84911
   5440.00        0.85703
   5441.00        0.86367
   5442.00        0.86809
   5443.00        0.86995
   5444.00        0.86941
   5445.00        0.86703
   5446.00        0.86369
   5447.00        0.86039
   5448.00        0.85796
   5449.00        0.85705
   5450.00        0.85774
   5451.00        0.85976
   5452.00        0.86234
   5453.00        0.86441
   5454.00        0.86489
   5455.00        0.86281
   5456.00        0.85769
   5457.00        0.84934
   5458.00        0.83826
   5459.00        0.82533
   5460.00        0.81153
   5461.00        0.79804
   5462.00        0.78582
   5463.00        0.77541
   5464.00        0.76699
   5465.00        0.76028
   5466.00        0.75464
   5467.00        0.74925
   5468.00        0.74331
   5469.00        0.73626
   5470.00        0.72788
   5471.00        0.71839
   5472.00        0.70826
   5473.00        0.69824
   5474.00        0.68915
   5475.00        0.68165
   5476.00        0.67620
   5477.00        0.67293
   5478.00        0.67160
   5479.00        0.67176
   5480.00        0.67272
   5481.00        0.67376
   5482.00        0.67425
   5483.00        0.67373
   5484.00        0.67202
   5485.00        0.66916
   5486.00        0.66540
   5487.00        0.66115
   5488.00        0.65680
   5489.00        0.65273
   5490.00        0.64914
   5491.00        0.64610
   5492.00        0.64354
   5493.00        0.64127
   5494.00        0.63902
   5495.00        0.63656
   5496.00        0.63369
   5497.00        0.63036
   5498.00        0.62656
   5499.00        0.62241
   5500.00        0.61810
   5501.00        0.61381
   5502.00        0.60974
   5503.00        0.60598
   5504.00        0.60256
   5505.00        0.59937
   5506.00        0.59622
   5507.00        0.59290
   5508.00        0.58913
   5509.00        0.58471
   5510.00        0.57945
   5511.00        0.57326
   5512.00        0.56620
   5513.00        0.55836
   5514.00        0.54994
   5515.00        0.54111
   5516.00        0.53204
   5517.00        0.52283
   5518.00        0.51344
   5519.00        0.50377
   5520.00        0.49360
   5521.00        0.48276
   5522.00        0.47112
   5523.00        0.45853
   5524.00        0.44502
   5525.00        0.43076
   5526.00        0.41606
   5527.00        0.40125
   5528.00        0.38674
   5529.00        0.37288
   5530.00        0.35995
   5531.00        0.34814
   5532.00        0.33741
   5533.00        0.32773
   5534.00        0.31883
   5535.00        0.31042
   5536.00        0.30220
   5537.00        0.29387
   5538.00        0.28516
   5539.00        0.27602
   5540.00        0.26637
   5541.00        0.25629
   5542.00        0.24588
   5543.00        0.23526
   5544.00        0.22457
   5545.00        0.21378
   5546.00        0.20287
   5547.00        0.19177
   5548.00        0.18029
   5549.00        0.16820
   5550.00        0.15535
   5551.00        0.14164
   5552.00        0.12700
   5553.00        0.11156
   5554.00        0.09555
   5555.00        0.07922
   5556.00        0.06303
   5557.00        0.04722
   5558.00        0.03227
   5559.00        0.01837
   5560.00        0.00585
   5561.00       -0.00518
   5562.00       -0.01477
   5563.00       -0.02287
   5564.00       -0.02973
   5565.00       -0.03560
   5566.00       -0.04074
   5567.00       -0.04550
   5568.00       -0.05015
   5569.00       -0.05494
   5570.00       -0.06002
   5571.00       -0.06547
   5572.00       -0.07123
   5573.00       -0.07717
   5574.00       -0.08303
   5575.00       -0.08853
   5576.00       -0.09328
   5577.00       -0.09699
   5578.00       -0.09937
   5579.00       -0.10029
   5580.00       -0.09980
   5581.00       -0.09806
   5582.00       -0.09546
   5583.00       -0.09249
   5584.00       -0.08968
   5585.00       -0.08755
   5586.00       -0.08648
   5587.00       -0.08682
   5588.00       -0.08866
   5589.00       -0.09193
   5590.00       -0.09645
   5591.00       -0.10188
   5592.00       -0.10780
   5593.00       -0.11371
   5594.00       -0.11917
   5595.00       -0.12371
   5596.00       -0.12704
   5597.00       -0.12893
   5598.00       -0.12938
   5599.00       -0.12841
   5600.00       -0.12630
   5601.00       -0.12330
   5602.00       -0.11972
   5603.00       -0.11583
   5604.00       -0.11190
   5605.00       -0.10818
   5606.00       -0.10479
   5607.00       -0.10186
   5608.00       -0.09949
   5609.00       -0.09767
   5610.00       -0.09637
   5611.00       -0.09551
   5612.00       -0.09485
   5613.00       -0.09417
   5614.00       -0.09329
   5615.00       -0.09210
   5616.00       -0.09066
   5617.00       -0.08917
   5618.00       -0.08794
   5619.00       -0.08735
   5620.00       -0.08780
   5621.00       -0.08958
   5622.00       -0.09291
   5623.00       -0.09777
   5624.00       -0.10409
   5625.00       -0.11163
   5626.00       -0.12009
   5627.00       -0.12916
   5628.00       -0.13852
   5629.00       -0.14799
   5630.00       -0.15741
   5631.00       -0.16672
   5632.00       -0.17593
   5633.00       -0.18500
   5634.00       -0.19399
   5635.00       -0.20294
   5636.00       -0.21189
   5637.00       -0.22075
   5638.00       -0.22939
   5639.00       -0.23764
   5640.00       -0.24540
   5641.00       -0.25251
   5642.00       -0.25894
   5643.00       -0.26475
   5644.00       -0.27000
   5645.00       -0.27493
   5646.00       -0.27974
   5647.00       -0.28464
   5648.00       -0.28980
   5649.00       -0.29527
   5650.00       -0.30107
   5651.00       -0.30713
   5652.00       -0.31337
   5653.00       -0.31963
   5654.00       -0.32574
   5655.00       -0.33148
   5656.00       -0.33660
   5657.00       -0.34082
   5658.00       -0.34395
   5659.00       -0.34587
   5660.00       -0.34657
   5661.00       -0.34626
   5662.00       -0.34521
   5663.00       -0.34383
   5664.00       -0.34252
   5665.00       -0.34164
   5666.00       -0.34135
   5667.00       -0.34166
   5668.00       -0.34238
   5669.00       -0.34318
   5670.00       -0.34363
   5671.00       -0.34331
   5672.00       -0.34179
   5673.00       -0.33881
   5674.00       -0.33424
   5675.00       -0.32795
   5676.00       -0.32010
   5677.00       -0.31074
   5678.00       -0.30014
   5679.00       -0.28853
   5680.00       -0.27621
   5681.00       -0.26350
   5682.00       -0.25066
   5683.00       -0.23793
   5684.00       -0.22550
   5685.00       -0.21351
   5686.00       -0.20203
   5687.00       -0.19096
   5688.00       -0.18029
   5689.00       -0.16981
   5690.00       -0.15941
   5691.00       -0.14893
   5692.00       -0.13825
   5693.00       -0.12729
   5694.00       -0.11600
   5695.00       -0.10441
   5696.00       -0.09258
   5697.00       -0.08053
   5698.00       -0.06839
   5699.00       -0.05613
   5700.00       -0.04397
   5701.00       -0.03199
   5702.00       -0.02028
   5703.00       -0.00892
   5704.00        0.00196
   5705.00        0.01235
   5706.00        0.02220
   5707.00        0.03158
   5708.00        0.04047
   5709.00        0.04890
   5710.00        0.05682
   5711.00        0.06416
   5712.00        0.07086
   5713.00        0.07673
   5714.00        0.08160
   5715.00        0.08534
   5716.00        0.08776
   5717.00        0.08879
   5718.00        0.08838
   5719.00        0.08662
   5720.00        0.08366
   5721.00        0.07975
   5722.00        0.07520
   5723.00        0.07033
   5724.00        0.06543
   5725.00        0.06077
   5726.00        0.05653
   5727.00        0.05276
   5728.00        0.04947
   5729.00        0.04660
   5730.00        0.04409
   5731.00        0.04185
   5732.00        0.03982
   5733.00        0.03796
   5734.00        0.03624
   5735.00        0.03466
   5736.00        0.03320
   5737.00        0.03184
   5738.00        0.03058
   5739.00        0.02942
   5740.00        0.02837
   5741.00        0.02747
   5742.00        0.02677
   5743.00        0.02637
   5744.00        0.02634
   5745.00        0.02675
   5746.00        0.02767
   5747.00        0.02910
   5748.00        0.03100
   5749.00        0.03330
   5750.00        0.03592
   5751.00        0.03875
   5752.00        0.04175
   5753.00        0.04490
   5754.00        0.04825
   5755.00        0.05192
   5756.00        0.05602
   5757.00        0.06071
   5758.00        0.06606
   5759.00        0.07213
   5760.00        0.07885
   5761.00        0.08612
   5762.00        0.09378
   5763.00        0.10161
   5764.00        0.10940
   5765.00        0.11695
   5766.00        0.12411
   5767.00        0.13079
   5768.00        0.13701
   5769.00        0.14279
   5770.00        0.14820
   5771.00        0.15339
   5772.00        0.15845
   5773.00        0.16353
   5774.00        0.16872
   5775.00        0.17417
   5776.00        0.17992
   5777.00        0.18601
   5778.00        0.19244
   5779.00        0.19916
   5780.00        0.20610
   5781.00        0.21312
   5782.00        0.22013
   5783.00        0.22697
   5784.00        0.23358
   5785.00        0.23990
   5786.00        0.24597
   5787.00        0.25184
   5788.00        0.25769
   5789.00        0.26366
   5790.00        0.26991
   5791.00        0.27657
   5792.00        0.28378
   5793.00        0.29151
   5794.00        0.29969
   5795.00        0.30820
   5796.00        0.31681
   5797.00        0.32523
   5798.00        0.33316
   5799.00        0.34029
   5800.00        0.34632
   5801.00        0.35092
   5802.00        0.35396
   5803.00        0.35527
   5804.00        0.35483
   5805.00        0.35264
   5806.00        0.34888
   5807.00        0.34367
   5808.00        0.33733
   5809.00        0.33010
   5810.00        0.32237
   5811.00        0.31447
   5812.00        0.30673
   5813.00        0.29948
   5814.00        0.29295
   5815.00        0.28737
   5816.00        0.28280
   5817.00        0.27930
   5818.00        0.27679
   5819.00        0.27520
   5820.00        0.27437
   5821.00        0.27416
   5822.00        0.27443
   5823.00        0.27502
   5824.00        0.27581
   5825.00        0.27666
   5826.00        0.27745
   5827.00        0.27806
   5828.00        0.27844
   5829.00        0.27858
   5830.00        0.27851
   5831.00        0.27827
   5832.00        0.27788
   5833.00        0.27737
   5834.00        0.27676
   5835.00        0.27609
   5836.00        0.27537
   5837.00        0.27460
   5838.00        0.27379
   5839.00        0.27293
   5840.00        0.27201
   5841.00        0.27103
   5842.00        0.26998
   5843.00        0.26886
   5844.00        0.26769
   5845.00        0.26654
   5846.00        0.26548
   5847.00        0.26462
   5848.00        0.26409
   5849.00        0.26405
   5850.00        0.26463
   5851.00        0.26601
   5852.00        0.26830
   5853.00        0.27154
   5854.00        0.27580
   5855.00        0.28100
   5856.00        0.28713
   5857.00        0.29400
   5858.00        0.30142
   5859.00        0.30922
   5860.00        0.31714
   5861.00        0.32494
   5862.00        0.33242
   5863.00        0.33942
   5864.00        0.34581
   5865.00        0.35153
   5866.00        0.35652
   5867.00        0.36085
   5868.00        0.36458
   5869.00        0.36775
   5870.00        0.37046
   5871.00        0.37275
   5872.00        0.37465
   5873.00        0.37617
   5874.00        0.37729
   5875.00        0.37794
   5876.00        0.37809
   5877.00        0.37763
   5878.00        0.37649
   5879.00        0.37463
   5880.00        0.37202
   5881.00        0.36865
   5882.00        0.36455
   5883.00        0.35980
   5884.00        0.35444
   5885.00        0.34855
   5886.00        0.34221
   5887.00        0.33544
   5888.00        0.32831
   5889.00        0.32078
   5890.00        0.31289
   5891.00        0.30472
   5892.00        0.29628
   5893.00        0.28772
   5894.00        0.27914
   5895.00        0.27075
   5896.00        0.26276
   5897.00        0.25542
   5898.00        0.24892
   5899.00        0.24337
   5900.00        0.23880
   5901.00        0.23511
   5902.00        0.23213
   5903.00        0.22958
   5904.00        0.22714
   5905.00        0.22455
   5906.00        0.22158
   5907.00        0.21816
   5908.00        0.21433
   5909.00        0.21024
   5910.00        0.20615
   5911.00        0.20232
   5912.00        0.19899
   5913.00        0.19629
   5914.00        0.19420
   5915.00        0.19255
   5916.00        0.19106
   5917.00        0.18938
   5918.00        0.18717
   5919.00        0.18416
   5920.00        0.18021
   5921.00        0.17537
   5922.00        0.16979
   5923.00        0.16388
   5924.00        0.15804
   5925.00        0.15274
   5926.00        0.14840
   5927.00        0.14528
   5928.00        0.14338
   5929.00        0.14253
   5930.00        0.14224
   5931.00        0.14188
   5932.00        0.14073
   5933.00        0.13811
   5934.00        0.13354
   5935.00        0.12678
   5936.00        0.11800
   5937.00        0.10754
   5938.00        0.09616
   5939.00        0.08465
   5940.00        0.07385
   5941.00        0.06445
   5942.00        0.05682
   5943.00        0.05110
   5944.00        0.04702
   5945.00        0.04411
   5946.00        0.04168
   5947.00        0.03904
   5948.00        0.03560
   5949.00        0.03093
   5950.00        0.02494
   5951.00        0.01763
   5952.00        0.00937
   5953.00        0.00059
   5954.00       -0.00819
   5955.00       -0.01659
   5956.00       -0.02426
   5957.00       -0.03099
   5958.00       -0.03682
   5959.00       -0.04181
   5960.00       -0.04616
   5961.00       -0.05011
   5962.00       -0.05386
   5963.00       -0.05760
   5964.00       -0.06142
   5965.00       -0.06533
   5966.00       -0.06924
   5967.00       -0.07303
   5968.00       -0.07655
   5969.00       -0.07966
   5970.00       -0.08231
   5971.00       -0.08458
   5972.00       -0.08664
   5973.00       -0.08882
   5974.00       -0.09149
   5975.00       -0.09503
   5976.00       -0.09972
   5977.00       -0.10582
   5978.00       -0.11332
   5979.00       -0.12208
   5980.00       -0.13183
   5981.00       -0.14217
   5982.00       -0.15267
   5983.00       -0.16302
   5984.00       -0.17287
   5985.00       -0.18203
   5986.00       -0.19043
   5987.00       -0.19811
   5988.00       -0.20519
   5989.00       -0.21174
   5990.00       -0.21791
   5991.00       -0.22368
   5992.00       -0.22899
   5993.00       -0.23359
   5994.00       -0.23724
   5995.00       -0.23954
   5996.00       -0.24023
   5997.00       -0.23901
   5998.00       -0.23585
   5999.00       -0.23079
   6000.00       -0.22418
   6001.00       -0.21646
   6002.00       -0.20818
   6003.00       -0.19995
   6004.00       -0.19227
   6005.00       -0.18563
   6006.00       -0.18019
   6007.00       -0.17610
   6008.00       -0.17323
   6009.00       -0.17141
   6010.00       -0.17030
   6011.00       -0.16958
   6012.00       -0.16888
   6013.00       -0.16789
   6014.00       -0.16640
   6015.00       -0.16425
   6016.00       -0.16144
   6017.00       -0.15812
   6018.00       -0.15459
   6019.00       -0.15121
   6020.00       -0.14844
   6021.00       -0.14668
   6022.00       -0.14623
   6023.00       -0.14728
   6024.00       -0.14977
   6025.00       -0.15355
   6026.00       -0.15821
   6027.00       -0.16332
   6028.00       -0.16834
   6029.00       -0.17280
   6030.00       -0.17634
   6031.00       -0.17870
   6032.00       -0.17981
   6033.00       -0.17971
   6034.00       -0.17857
   6035.00       -0.17658
   6036.00       -0.17398
   6037.00       -0.17092
   6038.00       -0.16753
   6039.00       -0.16392
   6040.00       -0.16014
   6041.00       -0.15623
   6042.00       -0.15223
   6043.00       -0.14818
   6044.00       -0.14413
   6045.00       -0.14017
   6046.00       -0.13636
   6047.00       -0.13281
   6048.00       -0.12960
   6049.00       -0.12682
   6050.00       -0.12458
   6051.00       -0.12291
   6052.00       -0.12189
   6053.00       -0.12150
   6054.00       -0.12172
   6055.00       -0.12246
   6056.00       -0.12356
   6057.00       -0.12488
   6058.00       -0.12619
   6059.00       -0.12729
   6060.00       -0.12800
   6061.00       -0.12822
   6062.00       -0.12788
   6063.00       -0.12701
   6064.00       -0.12568
   6065.00       -0.12401
   6066.00       -0.12211
   6067.00       -0.12009
   6068.00       -0.11804
   6069.00       -0.11603
   6070.00       -0.11410
   6071.00       -0.11230
   6072.00       -0.11067
   6073.00       -0.10927
   6074.00       -0.10815
   6075.00       -0.10736
   6076.00       -0.10694
   6077.00       -0.10694
   6078.00       -0.10738
   6079.00       -0.10830
   6080.00       -0.10975
   6081.00       -0.11173
   6082.00       -0.11424
   6083.00       -0.11725
   6084.00       -0.12065
   6085.00       -0.12434
   6086.00       -0.12815
   6087.00       -0.13189
   6088.00       -0.13538
   6089.00       -0.13851
   6090.00       -0.14120
   6091.00       -0.14342
   6092.00       -0.14523
   6093.00       -0.14668
   6094.00       -0.14786
   6095.00       -0.14882
   6096.00       -0.14961
   6097.00       -0.15021
   6098.00       -0.15059
   6099.00       -0.15068
   6100.00       -0.15041
   6101.00       -0.14974
   6102.00       -0.14860
   6103.00       -0.14702
   6104.00       -0.14504
   6105.00       -0.14272
   6106.00       -0.14019
   6107.00       -0.13756
   6108.00       -0.13493
   6109.00       -0.13240
   6110.00       -0.13004
   6111.00       -0.12789
   6112.00       -0.12598
   6113.00       -0.12431
   6114.00       -0.12288
   6115.00       -0.12166
   6116.00       -0.12065
   6117.00       -0.11985
   6118.00       -0.11928
   6119.00       -0.11895
   6120.00       -0.11893
   6121.00       -0.11923
   6122.00       -0.11989
   6123.00       -0.12089
   6124.00       -0.12222
   6125.00       -0.12382
   6126.00       -0.12560
   6127.00       -0.12744
   6128.00       -0.12925
   6129.00       -0.13091
   6130.00       -0.13232
   6131.00       -0.13344
   6132.00       -0.13422
   6133.00       -0.13470
   6134.00       -0.13490
   6135.00       -0.13489
   6136.00       -0.13472
   6137.00       -0.13444
   6138.00       -0.13410
   6139.00       -0.13371
   6140.00       -0.13326
   6141.00       -0.13277
   6142.00       -0.13221
   6143.00       -0.13159
   6144.00       -0.13094
   6145.00       -0.13031
   6146.00       -0.12976
   6147.00       -0.12938
   6148.00       -0.12925
   6149.00       -0.12946
   6150.00       -0.13007
   6151.00       -0.13115
   6152.00       -0.13270
   6153.00       -0.13472
   6154.00       -0.13717
   6155.00       -0.14000
   6156.00       -0.14315
   6157.00       -0.14651
   6158.00       -0.14999
   6159.00       -0.15353
   6160.00       -0.15704
   6161.00       -0.16045
   6162.00       -0.16369
   6163.00       -0.16675
   6164.00       -0.16959
   6165.00       -0.17218
   6166.00       -0.17451
   6167.00       -0.17657
   6168.00       -0.17834
   6169.00       -0.17980
   6170.00       -0.18093
   6171.00       -0.18172
   6172.00       -0.18221
   6173.00       -0.18242
   6174.00       -0.18243
   6175.00       -0.18235
   6176.00       -0.18231
   6177.00       -0.18244
   6178.00       -0.18285
   6179.00       -0.18365
   6180.00       -0.18486
   6181.00       -0.18648
   6182.00       -0.18845
   6183.00       -0.19068
   6184.00       -0.19307
   6185.00       -0.19549
   6186.00       -0.19786
   6187.00       -0.20013
   6188.00       -0.20225
   6189.00       -0.20424
   6190.00       -0.20613
   6191.00       -0.20795
   6192.00       -0.20974
   6193.00       -0.21156
   6194.00       -0.21339
   6195.00       -0.21524
   6196.00       -0.21704
   6197.00       -0.21872
   6198.00       -0.22019
   6199.00       -0.22131
   6200.00       -0.22197
   6201.00       -0.22204
   6202.00       -0.22141
   6203.00       -0.22004
   6204.00       -0.21787
   6205.00       -0.21493
   6206.00       -0.21127
   6207.00       -0.20697
   6208.00       -0.20213
   6209.00       -0.19688
   6210.00       -0.19131
   6211.00       -0.18554
   6212.00       -0.17964
   6213.00       -0.17362
   6214.00       -0.16756
   6215.00       -0.16147
   6216.00       -0.15538
   6217.00       -0.14935
   6218.00       -0.14344
   6219.00       -0.13774
   6220.00       -0.13234
   6221.00       -0.12737
   6222.00       -0.12292
   6223.00       -0.11907
   6224.00       -0.11587
   6225.00       -0.11331
   6226.00       -0.11142
   6227.00       -0.11011
   6228.00       -0.10928
   6229.00       -0.10880
   6230.00       -0.10852
   6231.00       -0.10824
   6232.00       -0.10781
   6233.00       -0.10704
   6234.00       -0.10577
   6235.00       -0.10386
   6236.00       -0.10120
   6237.00       -0.09774
   6238.00       -0.09342
   6239.00       -0.08829
   6240.00       -0.08236
   6241.00       -0.07575
   6242.00       -0.06854
   6243.00       -0.06088
   6244.00       -0.05288
   6245.00       -0.04462
   6246.00       -0.03617
   6247.00       -0.02758
   6248.00       -0.01888
   6249.00       -0.01009
   6250.00       -0.00121
   6251.00        0.00772
   6252.00        0.01667
   6253.00        0.02555
   6254.00        0.03424
   6255.00        0.04261
   6256.00        0.05051
   6257.00        0.05782
   6258.00        0.06447
   6259.00        0.07040
   6260.00        0.07563
   6261.00        0.08021
   6262.00        0.08427
   6263.00        0.08797
   6264.00        0.09148
   6265.00        0.09504
   6266.00        0.09880
   6267.00        0.10295
   6268.00        0.10763
   6269.00        0.11292
   6270.00        0.11889
   6271.00        0.12555
   6272.00        0.13290
   6273.00        0.14090
   6274.00        0.14959
   6275.00        0.15892
   6276.00        0.16881
   6277.00        0.17925
   6278.00        0.19022
   6279.00        0.20166
   6280.00        0.21353
   6281.00        0.22577
   6282.00        0.23839
   6283.00        0.25125
   6284.00        0.26421
   6285.00        0.27725
   6286.00        0.29017
   6287.00        0.30282
   6288.00        0.31503
   6289.00        0.32668
   6290.00        0.33762
   6291.00        0.34772
   6292.00        0.35685
   6293.00        0.36500
   6294.00        0.37209
   6295.00        0.37813
   6296.00        0.38314
   6297.00        0.38716
   6298.00        0.39026
   6299.00        0.39254
   6300.00        0.39410
   6301.00        0.39508
   6302.00        0.39562
   6303.00        0.39584
   6304.00        0.39589
   6305.00        0.39585
   6306.00        0.39582
   6307.00        0.39584
   6308.00        0.39593
   6309.00        0.39610
   6310.00        0.39629
   6311.00        0.39648
   6312.00        0.39660
   6313.00        0.39658
   6314.00        0.39637
   6315.00        0.39592
   6316.00        0.39520
   6317.00        0.39419
   6318.00        0.39290
   6319.00        0.39134
   6320.00        0.38955
   6321.00        0.38758
   6322.00        0.38549
   6323.00        0.38334
   6324.00        0.38122
   6325.00        0.37921
   6326.00        0.37740
   6327.00        0.37590
   6328.00        0.37479
   6329.00        0.37419
   6330.00        0.37418
   6331.00        0.37483
   6332.00        0.37620
   6333.00        0.37830
   6334.00        0.38113
   6335.00        0.38463
   6336.00        0.38873
   6337.00        0.39336
   6338.00        0.39837
   6339.00        0.40362
   6340.00        0.40896
   6341.00        0.41425
   6342.00        0.41934
   6343.00        0.42411
   6344.00        0.42848
   6345.00        0.43234
   6346.00        0.43568
   6347.00        0.43845
   6348.00        0.44062
   6349.00        0.44218
   6350.00        0.44308
   6351.00        0.44329
   6352.00        0.44276
   6353.00        0.44147
   6354.00        0.43938
   6355.00        0.43651
   6356.00        0.43285
   6357.00        0.42847
   6358.00        0.42345
   6359.00        0.41786
   6360.00        0.41184
   6361.00        0.40549
   6362.00        0.39890
   6363.00        0.39218
   6364.00        0.38548
   6365.00        0.37889
   6366.00        0.37258
   6367.00        0.36667
   6368.00        0.36127
   6369.00        0.35644
   6370.00        0.35220
   6371.00        0.34853
   6372.00        0.34529
   6373.00        0.34235
   6374.00        0.33947
   6375.00        0.33645
   6376.00        0.33307
   6377.00        0.32917
   6378.00        0.32467
   6379.00        0.31954
   6380.00        0.31386
   6381.00        0.30770
   6382.00        0.30115
   6383.00        0.29433
   6384.00        0.28727
   6385.00        0.28001
   6386.00        0.27249
   6387.00        0.26470
   6388.00        0.25651
   6389.00        0.24780
   6390.00        0.23851
   6391.00        0.22860
   6392.00        0.21808
   6393.00        0.20697
   6394.00        0.19538
   6395.00        0.18345
   6396.00        0.17138
   6397.00        0.15929
   6398.00        0.14738
   6399.00        0.13580
   6400.00        0.12465
   6401.00        0.11400
   6402.00        0.10386
   6403.00        0.09414
   6404.00        0.08471
   6405.00        0.07544
   6406.00        0.06627
   6407.00        0.05711
   6408.00        0.04797
   6409.00        0.03896
   6410.00        0.03022
   6411.00        0.02198
   6412.00        0.01461
   6413.00        0.00838
   6414.00        0.00363
   6415.00        0.00054
   6416.00       -0.00081
   6417.00       -0.00056
   6418.00        0.00098
   6419.00        0.00330
   6420.00        0.00581
   6421.00        0.00788
   6422.00        0.00893
   6423.00        0.00862
   6424.00        0.00672
   6425.00        0.00336
   6426.00       -0.00116
   6427.00       -0.00633
   6428.00       -0.01154
   6429.00       -0.01616
   6430.00       -0.01963
   6431.00       -0.02162
   6432.00       -0.02194
   6433.00       -0.02076
   6434.00       -0.01839
   6435.00       -0.01541
   6436.00       -0.01244
   6437.00       -0.01008
   6438.00       -0.00886
   6439.00       -0.00902
   6440.00       -0.01064
   6441.00       -0.01348
   6442.00       -0.01717
   6443.00       -0.02120
   6444.00       -0.02508
   6445.00       -0.02844
   6446.00       -0.03103
   6447.00       -0.03282
   6448.00       -0.03389
   6449.00       -0.03449
   6450.00       -0.03490
   6451.00       -0.03544
   6452.00       -0.03635
   6453.00       -0.03791
   6454.00       -0.04026
   6455.00       -0.04356
   6456.00       -0.04786
   6457.00       -0.05319
   6458.00       -0.05952
   6459.00       -0.06673
   6460.00       -0.07474
   6461.00       -0.08340
   6462.00       -0.09258
   6463.00       -0.10216
   6464.00       -0.11204
   6465.00       -0.12218
   6466.00       -0.13254
   6467.00       -0.14303
   6468.00       -0.15349
   6469.00       -0.16378
   6470.00       -0.17369
   6471.00       -0.18300
   6472.00       -0.19161
   6473.00       -0.19937
   6474.00       -0.20640
   6475.00       -0.21283
   6476.00       -0.21888
   6477.00       -0.22485
   6478.00       -0.23099
   6479.00       -0.23753
   6480.00       -0.24451
   6481.00       -0.25200
   6482.00       -0.25985
   6483.00       -0.26793
   6484.00       -0.27605
   6485.00       -0.28405
   6486.00       -0.29178
   6487.00       -0.29913
   6488.00       -0.30598
   6489.00       -0.31238
   6490.00       -0.31835
   6491.00       -0.32405
   6492.00       -0.32966
   6493.00       -0.33536
   6494.00       -0.34135
   6495.00       -0.34781
   6496.00       -0.35486
   6497.00       -0.36250
   6498.00       -0.37067
   6499.00       -0.37925
   6500.00       -0.38798
   6501.00       -0.39657
   6502.00       -0.40475
   6503.00       -0.41220
   6504.00       -0.41875
   6505.00       -0.42420
   6506.00       -0.42849
   6507.00       -0.43167
   6508.00       -0.43385
   6509.00       -0.43521
   6510.00       -0.43601
   6511.00       -0.43656
   6512.00       -0.43718
   6513.00       -0.43816
   6514.00       -0.43975
   6515.00       -0.44208
   6516.00       -0.44523
   6517.00       -0.44906
   6518.00       -0.45336
   6519.00       -0.45778
   6520.00       -0.46194
   6521.00       -0.46547
   6522.00       -0.46809
   6523.00       -0.46961
   6524.00       -0.46998
   6525.00       -0.46927
   6526.00       -0.46764
   6527.00       -0.46524
   6528.00       -0.46230
   6529.00       -0.45893
   6530.00       -0.45528
   6531.00       -0.45125
   6532.00       -0.44675
   6533.00       -0.44186
   6534.00       -0.43667
   6535.00       -0.43132
   6536.00       -0.42593
   6537.00       -0.42057
   6538.00       -0.41528
   6539.00       -0.41004
   6540.00       -0.40476
   6541.00       -0.39929
   6542.00       -0.39352
   6543.00       -0.38731
   6544.00       -0.38055
   6545.00       -0.37397
   6546.00       -0.36813
   6547.00       -0.36274
   6548.00       -0.35740
   6549.00       -0.35164
   6550.00       -0.34517
   6551.00       -0.33774
   6552.00       -0.32936
   6553.00       -0.32013
   6554.00       -0.31022
   6555.00       -0.29986
   6556.00       -0.28940
   6557.00       -0.27915
   6558.00       -0.26939
   6559.00       -0.26037
   6560.00       -0.25232
   6561.00       -0.24533
   6562.00       -0.23946
   6563.00       -0.23469
   6564.00       -0.23092
   6565.00       -0.22811
   6566.00       -0.22616
   6567.00       -0.22510
   6568.00       -0.22490
   6569.00       -0.22565
   6570.00       -0.22737
   6571.00       -0.23008
   6572.00       -0.23373
   6573.00       -0.23817
   6574.00       -0.24313
   6575.00       -0.24827
   6576.00       -0.25314
   6577.00       -0.25724
   6578.00       -0.26010
   6579.00       -0.26127
   6580.00       -0.26045
   6581.00       -0.25733
   6582.00       -0.25184
   6583.00       -0.24411
   6584.00       -0.23419
   6585.00       -0.22236
   6586.00       -0.20905
   6587.00       -0.19464
   6588.00       -0.17955
   6589.00       -0.16410
   6590.00       -0.14856
   6591.00       -0.13312
   6592.00       -0.11797
   6593.00       -0.10306
   6594.00       -0.08837
   6595.00       -0.07381
   6596.00       -0.05940
   6597.00       -0.04514
   6598.00       -0.03099
   6599.00       -0.01709
   6600.00       -0.00359
   6601.00        0.00946
   6602.00        0.02198
   6603.00        0.03392
   6604.00        0.04537
   6605.00        0.05642
   6606.00        0.06726
   6607.00        0.07801
   6608.00        0.08891
   6609.00        0.10008
   6610.00        0.11171
   6611.00        0.12388
   6612.00        0.13656
   6613.00        0.14984
   6614.00        0.16367
   6615.00        0.17798
   6616.00        0.19278
   6617.00        0.20796
   6618.00        0.22343
   6619.00        0.23903
   6620.00        0.25471
   6621.00        0.27033
   6622.00        0.28579
   6623.00        0.30096
   6624.00        0.31567
   6625.00        0.32970
   6626.00        0.34297
   6627.00        0.35530
   6628.00        0.36657
   6629.00        0.37673
   6630.00        0.38572
   6631.00        0.39361
   6632.00        0.40059
   6633.00        0.40687
   6634.00        0.41269
   6635.00        0.41832
   6636.00        0.42403
   6637.00        0.42997
   6638.00        0.43624
   6639.00        0.44285
   6640.00        0.44967
   6641.00        0.45651
   6642.00        0.46323
   6643.00        0.46967
   6644.00        0.47566
   6645.00        0.48111
   6646.00        0.48598
   6647.00        0.49026
   6648.00        0.49395
   6649.00        0.49714
   6650.00        0.49992
   6651.00        0.50242
   6652.00        0.50480
   6653.00        0.50723
   6654.00        0.50986
   6655.00        0.51276
   6656.00        0.51597
   6657.00        0.51938
   6658.00        0.52282
   6659.00        0.52607
   6660.00        0.52883
   6661.00        0.53095
   6662.00        0.53229
   6663.00        0.53285
   6664.00        0.53275
   6665.00        0.53221
   6666.00        0.53152
   6667.00        0.53097
   6668.00        0.53080
   6669.00        0.53121
   6670.00        0.53229
   6671.00        0.53406
   6672.00        0.53641
   6673.00        0.53921
   6674.00        0.54221
   6675.00        0.54518
   6676.00        0.54783
   6677.00        0.54992
   6678.00        0.55123
   6679.00        0.55159
   6680.00        0.55093
   6681.00        0.54923
   6682.00        0.54659
   6683.00        0.54310
   6684.00        0.53892
   6685.00        0.53426
   6686.00        0.52923
   6687.00        0.52404
   6688.00        0.51884
   6689.00        0.51374
   6690.00        0.50890
   6691.00        0.50437
   6692.00        0.50025
   6693.00        0.49655
   6694.00        0.49327
   6695.00        0.49038
   6696.00        0.48783
   6697.00        0.48559
   6698.00        0.48359
   6699.00        0.48178
   6700.00        0.48015
   6701.00        0.47871
   6702.00        0.47747
   6703.00        0.47645
   6704.00        0.47567
   6705.00        0.47513
   6706.00        0.47482
   6707.00        0.47468
   6708.00        0.47464
   6709.00        0.47458
   6710.00        0.47437
   6711.00        0.47385
   6712.00        0.47289
   6713.00        0.47134
   6714.00        0.46915
   6715.00        0.46632
   6716.00        0.46292
   6717.00        0.45907
   6718.00        0.45495
   6719.00        0.45075
   6720.00        0.44669
   6721.00        0.44295
   6722.00        0.43970
   6723.00        0.43703
   6724.00        0.43497
   6725.00        0.43351
   6726.00        0.43257
   6727.00        0.43203
   6728.00        0.43175
   6729.00        0.43159
   6730.00        0.43142
   6731.00        0.43113
   6732.00        0.43065
   6733.00        0.42993
   6734.00        0.42895
   6735.00        0.42770
   6736.00        0.42619
   6737.00        0.42441
   6738.00        0.42235
   6739.00        0.41999
   6740.00        0.41727
   6741.00        0.41414
   6742.00        0.41054
   6743.00        0.40643
   6744.00        0.40174
   6745.00        0.39647
   6746.00        0.39060
   6747.00        0.38415
   6748.00        0.37712
   6749.00        0.36958
   6750.00        0.36150
   6751.00        0.35291
   6752.00        0.34380
   6753.00        0.33426
   6754.00        0.32424
   6755.00        0.31380
   6756.00        0.30306
   6757.00        0.29203
   6758.00        0.28093
   6759.00        0.26982
   6760.00        0.25889
   6761.00        0.24825
   6762.00        0.23810
   6763.00        0.22847
   6764.00        0.21951
   6765.00        0.21123
   6766.00        0.20366
   6767.00        0.19678
   6768.00        0.19055
   6769.00        0.18489
   6770.00        0.17974
   6771.00        0.17497
   6772.00        0.17046
   6773.00        0.16609
   6774.00        0.16173
   6775.00        0.15720
   6776.00        0.15240
   6777.00        0.14714
   6778.00        0.14130
   6779.00        0.13475
   6780.00        0.12743
   6781.00        0.11932
   6782.00        0.11044
   6783.00        0.10082
   6784.00        0.09053
   6785.00        0.07960
   6786.00        0.06813
   6787.00        0.05610
   6788.00        0.04359
   6789.00        0.03076
   6790.00        0.01784
   6791.00        0.00510
   6792.00       -0.00721
   6793.00       -0.01874
   6794.00       -0.02943
   6795.00       -0.03917
   6796.00       -0.04812
   6797.00       -0.05657
   6798.00       -0.06483
   6799.00       -0.07324
   6800.00       -0.08203
   6801.00       -0.09134
   6802.00       -0.10103
   6803.00       -0.11083
   6804.00       -0.12037
   6805.00       -0.12920
   6806.00       -0.13697
   6807.00       -0.14339
   6808.00       -0.14838
   6809.00       -0.15201
   6810.00       -0.15446
   6811.00       -0.15611
   6812.00       -0.15735
   6813.00       -0.15861
   6814.00       -0.16031
   6815.00       -0.16280
   6816.00       -0.16635
   6817.00       -0.17106
   6818.00       -0.17692
   6819.00       -0.18380
   6820.00       -0.19136
   6821.00       -0.19929
   6822.00       -0.20716
   6823.00       -0.21463
   6824.00       -0.22140
   6825.00       -0.22729
   6826.00       -0.23233
   6827.00       -0.23663
   6828.00       -0.24045
   6829.00       -0.24410
   6830.00       -0.24792
   6831.00       -0.25217
   6832.00       -0.25704
   6833.00       -0.26260
   6834.00       -0.26876
   6835.00       -0.27531
   6836.00       -0.28195
   6837.00       -0.28835
   6838.00       -0.29413
   6839.00       -0.29902
   6840.00       -0.30280
   6841.00       -0.30537
   6842.00       -0.30681
   6843.00       -0.30727
   6844.00       -0.30701
   6845.00       -0.30631
   6846.00       -0.30537
   6847.00       -0.30428
   6848.00       -0.30300
   6849.00       -0.30132
   6850.00       -0.29902
   6851.00       -0.29586
   6852.00       -0.29177
   6853.00       -0.28681
   6854.00       -0.28133
   6855.00       -0.27584
   6856.00       -0.27097
   6857.00       -0.26716
   6858.00       -0.26486
   6859.00       -0.26413
   6860.00       -0.26479
   6861.00       -0.26643
   6862.00       -0.26849
   6863.00       -0.27040
   6864.00       -0.27168
   6865.00       -0.27205
   6866.00       -0.27139
   6867.00       -0.26982
   6868.00       -0.26760
   6869.00       -0.26505
   6870.00       -0.26255
   6871.00       -0.26041
   6872.00       -0.25888
   6873.00       -0.25808
   6874.00       -0.25800
   6875.00       -0.25845
   6876.00       -0.25915
   6877.00       -0.25975
   6878.00       -0.25991
   6879.00       -0.25932
   6880.00       -0.25786
   6881.00       -0.25561
   6882.00       -0.25281
   6883.00       -0.24987
   6884.00       -0.24726
   6885.00       -0.24544
   6886.00       -0.24477
   6887.00       -0.24542
   6888.00       -0.24738
   6889.00       -0.25050
   6890.00       -0.25447
   6891.00       -0.25897
   6892.00       -0.26367
   6893.00       -0.26838
   6894.00       -0.27300
   6895.00       -0.27753
   6896.00       -0.28203
   6897.00       -0.28662
   6898.00       -0.29145
   6899.00       -0.29657
   6900.00       -0.30207
   6901.00       -0.30792
   6902.00       -0.31409
   6903.00       -0.32042
   6904.00       -0.32676
   6905.00       -0.33291
   6906.00       -0.33857
   6907.00       -0.34350
   6908.00       -0.34752
   6909.00       -0.35051
   6910.00       -0.35241
   6911.00       -0.35327
   6912.00       -0.35324
   6913.00       -0.35246
   6914.00       -0.35113
   6915.00       -0.34940
   6916.00       -0.34743
   6917.00       -0.34532
   6918.00       -0.34316
   6919.00       -0.34097
   6920.00       -0.33877
   6921.00       -0.33648
   6922.00       -0.33398
   6923.00       -0.33112
   6924.00       -0.32770
   6925.00       -0.32356
   6926.00       -0.31856
   6927.00       -0.31270
   6928.00       -0.30607
   6929.00       -0.29889
   6930.00       -0.29142
   6931.00       -0.28401
   6932.00       -0.27699
   6933.00       -0.27059
   6934.00       -0.26499
   6935.00       -0.26021
   6936.00       -0.25621
   6937.00       -0.25283
   6938.00       -0.24987
   6939.00       -0.24709
   6940.00       -0.24419
   6941.00       -0.24090
   6942.00       -0.23695
   6943.00       -0.23210
   6944.00       -0.22620
   6945.00       -0.21911
   6946.00       -0.21092
   6947.00       -0.20171
   6948.00       -0.19174
   6949.00       -0.18138
   6950.00       -0.17091
   6951.00       -0.16069
   6952.00       -0.15099
   6953.00       -0.14196
   6954.00       -0.13357
   6955.00       -0.12578
   6956.00       -0.11837
   6957.00       -0.11111
   6958.00       -0.10368
   6959.00       -0.09583
   6960.00       -0.08737
   6961.00       -0.07817
   6962.00       -0.06825
   6963.00       -0.05773
   6964.00       -0.04678
   6965.00       -0.03565
   6966.00       -0.02456
   6967.00       -0.01373
   6968.00       -0.00335
   6969.00        0.00652
   6970.00        0.01590
   6971.00        0.02485
   6972.00        0.03344
   6973.00        0.04183
   6974.00        0.05008
   6975.00        0.05822
   6976.00        0.06617
   6977.00        0.07386
   6978.00        0.08115
   6979.00        0.08793
   6980.00        0.09414
   6981.00        0.09971
   6982.00        0.10471
   6983.00        0.10923
   6984.00        0.11339
   6985.00        0.11735
   6986.00        0.12119
   6987.00        0.12500
   6988.00        0.12882
   6989.00        0.13259
   6990.00        0.13618
   6991.00        0.13947
   6992.00        0.14232
   6993.00        0.14459
   6994.00        0.14623
   6995.00        0.14719
   6996.00        0.14758
   6997.00        0.14748
   6998.00        0.14706
   6999.00        0.14649
   7000.00        0.14590
   7001.00        0.14537
   7002.00        0.14494
   7003.00        0.14459
   7004.00        0.14427
   7005.00        0.14393
   7006.00        0.14352
   7007.00        0.14305
   7008.00        0.14255
   7009.00        0.14207
   7010.00        0.14168
   7011.00        0.14142
   7012.00        0.14134
   7013.00        0.14144
   7014.00        0.14173
   7015.00        0.14220
   7016.00        0.14283
   7017.00        0.14364
   7018.00        0.14461
   7019.00        0.14567
   7020.00        0.14675
   7021.00        0.14772
   7022.00        0.14844
   7023.00        0.14876
   7024.00        0.14861
   7025.00        0.14796
   7026.00        0.14686
   7027.00        0.14540
   7028.00        0.14371
   7029.00        0.14195
   7030.00        0.14022
   7031.00        0.13863
   7032.00        0.13724
   7033.00        0.13611
   7034.00        0.13525
   7035.00        0.13468
   7036.00        0.13437
   7037.00        0.13428
   7038.00        0.13437
   7039.00        0.13453
   7040.00        0.13469
   7041.00        0.13475
   7042.00        0.13463
   7043.00        0.13426
   7044.00        0.13361
   7045.00        0.13269
   7046.00        0.13149
   7047.00        0.13005
   7048.00        0.12838
   7049.00        0.12648
   7050.00        0.12436
   7051.00        0.12201
   7052.00        0.11944
   7053.00        0.11668
   7054.00        0.11380
   7055.00        0.11085
   7056.00        0.10794
   7057.00        0.10518
   7058.00        0.10264
   7059.00        0.10041
   7060.00        0.09850
   7061.00        0.09694
   7062.00        0.09572
   7063.00        0.09485
   7064.00        0.09428
   7065.00        0.09402
   7066.00        0.09406
   7067.00        0.09440
   7068.00        0.09502
   7069.00        0.09591
   7070.00        0.09703
   7071.00        0.09833
   7072.00        0.09976
   7073.00        0.10125
   7074.00        0.10277
   7075.00        0.10424
   7076.00        0.10567
   7077.00        0.10705
   7078.00        0.10838
   7079.00        0.10969
   7080.00        0.11098
   7081.00        0.11223
   7082.00        0.11342
   7083.00        0.11449
   7084.00        0.11537
   7085.00        0.11601
   7086.00        0.11636
   7087.00        0.11643
   7088.00        0.11622
   7089.00        0.11576
   7090.00        0.11509
   7091.00        0.11427
   7092.00        0.11331
   7093.00        0.11224
   7094.00        0.11108
   7095.00        0.10985
   7096.00        0.10860
   7097.00        0.10736
   7098.00        0.10619
   7099.00        0.10517
   7100.00        0.10437
   7101.00        0.10386
   7102.00        0.10370
   7103.00        0.10394
   7104.00        0.10459
   7105.00        0.10567
   7106.00        0.10717
   7107.00        0.10905
   7108.00        0.11127
   7109.00        0.11376
   7110.00        0.11643
   7111.00        0.11917
   7112.00        0.12185
   7113.00        0.12433
   7114.00        0.12650
   7115.00        0.12823
   7116.00        0.12944
   7117.00        0.13003
   7118.00        0.12997
   7119.00        0.12917
   7120.00        0.12758
   7121.00        0.12508
   7122.00        0.12164
   7123.00        0.11712
   7124.00        0.11153
   7125.00        0.10477
   7126.00        0.09687
   7127.00        0.08781
   7128.00        0.07774
   7129.00        0.06673
   7130.00        0.05500
   7131.00        0.04270
   7132.00        0.03009
   7133.00        0.01733
   7134.00        0.00460
   7135.00       -0.00796
   7136.00       -0.02020
   7137.00       -0.03202
   7138.00       -0.04333
   7139.00       -0.05403
   7140.00       -0.06403
   7141.00       -0.07322
   7142.00       -0.08156
   7143.00       -0.08893
   7144.00       -0.09531
   7145.00       -0.10065
   7146.00       -0.10499
   7147.00       -0.10831
   7148.00       -0.11071
   7149.00       -0.11223
   7150.00       -0.11299
   7151.00       -0.11308
   7152.00       -0.11264
   7153.00       -0.11176
   7154.00       -0.11056
   7155.00       -0.10913
   7156.00       -0.10751
   7157.00       -0.10573
   7158.00       -0.10382
   7159.00       -0.10173
   7160.00       -0.09947
   7161.00       -0.09699
   7162.00       -0.09429
   7163.00       -0.09136
   7164.00       -0.08825
   7165.00       -0.08500
   7166.00       -0.08167
   7167.00       -0.07835
   7168.00       -0.07515
   7169.00       -0.07217
   7170.00       -0.06954
   7171.00       -0.06738
   7172.00       -0.06581
   7173.00       -0.06493
   7174.00       -0.06482
   7175.00       -0.06552
   7176.00       -0.06699
   7177.00       -0.06916
   7178.00       -0.07186
   7179.00       -0.07490
   7180.00       -0.07807
   7181.00       -0.08120
   7182.00       -0.08412
   7183.00       -0.08678
   7184.00       -0.08921
   7185.00       -0.09156
   7186.00       -0.09401
   7187.00       -0.09684
   7188.00       -0.10029
   7189.00       -0.10458
   7190.00       -0.10979
   7191.00       -0.11594
   7192.00       -0.12289
   7193.00       -0.13034
   7194.00       -0.13794
   7195.00       -0.14530
   7196.00       -0.15195
   7197.00       -0.15748
   7198.00       -0.16159
   7199.00       -0.16407
   7200.00       -0.16491
   7201.00       -0.16417
   7202.00       -0.16213
   7203.00       -0.15909
   7204.00       -0.15546
   7205.00       -0.15164
   7206.00       -0.14798
   7207.00       -0.14481
   7208.00       -0.14234
   7209.00       -0.14074
   7210.00       -0.14009
   7211.00       -0.14040
   7212.00       -0.14171
   7213.00       -0.14394
   7214.00       -0.14708
   7215.00       -0.15111
   7216.00       -0.15600
   7217.00       -0.16177
   7218.00       -0.16842
   7219.00       -0.17590
   7220.00       -0.18424
   7221.00       -0.19338
   7222.00       -0.20324
   7223.00       -0.21377
   7224.00       -0.22484
   7225.00       -0.23632
   7226.00       -0.24810
   7227.00       -0.26009
   7228.00       -0.27215
   7229.00       -0.28423
   7230.00       -0.29620
   7231.00       -0.30789
   7232.00       -0.31924
   7233.00       -0.33007
   7234.00       -0.34025
   7235.00       -0.34960
   7236.00       -0.35795
   7237.00       -0.36517
   7238.00       -0.37114
   7239.00       -0.37580
   7240.00       -0.37911
   7241.00       -0.38111
   7242.00       -0.38190
   7243.00       -0.38163
   7244.00       -0.38044
   7245.00       -0.37857
   7246.00       -0.37623
   7247.00       -0.37363
   7248.00       -0.37095
   7249.00       -0.36831
   7250.00       -0.36575
   7251.00       -0.36323
   7252.00       -0.36066
   7253.00       -0.35789
   7254.00       -0.35478
   7255.00       -0.35121
   7256.00       -0.34712
   7257.00       -0.34253
   7258.00       -0.33755
   7259.00       -0.33241
   7260.00       -0.32739
   7261.00       -0.32277
   7262.00       -0.31886
   7263.00       -0.31586
   7264.00       -0.31392
   7265.00       -0.31305
   7266.00       -0.31322
   7267.00       -0.31426
   7268.00       -0.31595
   7269.00       -0.31803
   7270.00       -0.32026
   7271.00       -0.32236
   7272.00       -0.32415
   7273.00       -0.32551
   7274.00       -0.32634
   7275.00       -0.32665
   7276.00       -0.32649
   7277.00       -0.32591
   7278.00       -0.32499
   7279.00       -0.32378
   7280.00       -0.32225
   7281.00       -0.32038
   7282.00       -0.31809
   7283.00       -0.31529
   7284.00       -0.31194
   7285.00       -0.30806
   7286.00       -0.30376
   7287.00       -0.29916
   7288.00       -0.29453
   7289.00       -0.29009
   7290.00       -0.28609
   7291.00       -0.28271
   7292.00       -0.28009
   7293.00       -0.27827
   7294.00       -0.27723
   7295.00       -0.27686
   7296.00       -0.27700
   7297.00       -0.27751
   7298.00       -0.27823
   7299.00       -0.27903
   7300.00       -0.27982
   7301.00       -0.28056
   7302.00       -0.28126
   7303.00       -0.28194
   7304.00       -0.28268
   7305.00       -0.28357
   7306.00       -0.28473
   7307.00       -0.28630
   7308.00       -0.28839
   7309.00       -0.29116
   7310.00       -0.29463
   7311.00       -0.29889
   7312.00       -0.30383
   7313.00       -0.30930
   7314.00       -0.31511
   7315.00       -0.32098
   7316.00       -0.32665
   7317.00       -0.33186
   7318.00       -0.33645
   7319.00       -0.34030
   7320.00       -0.34345
   7321.00       -0.34593
   7322.00       -0.34783
   7323.00       -0.34926
   7324.00       -0.35031
   7325.00       -0.35105
   7326.00       -0.35156
   7327.00       -0.35187
   7328.00       -0.35199
   7329.00       -0.35191
   7330.00       -0.35163
   7331.00       -0.35111
   7332.00       -0.35031
   7333.00       -0.34920
   7334.00       -0.34779
   7335.00       -0.34610
   7336.00       -0.34420
   7337.00       -0.34218
   7338.00       -0.34015
   7339.00       -0.33820
   7340.00       -0.33641
   7341.00       -0.33482
   7342.00       -0.33343
   7343.00       -0.33222
   7344.00       -0.33114
   7345.00       -0.33014
   7346.00       -0.32917
   7347.00       -0.32821
   7348.00       -0.32726
   7349.00       -0.32635
   7350.00       -0.32552
   7351.00       -0.32482
   7352.00       -0.32430
   7353.00       -0.32399
   7354.00       -0.32393
   7355.00       -0.32409
   7356.00       -0.32443
   7357.00       -0.32489
   7358.00       -0.32537
   7359.00       -0.32572
   7360.00       -0.32580
   7361.00       -0.32544
   7362.00       -0.32449
   7363.00       -0.32278
   7364.00       -0.32020
   7365.00       -0.31667
   7366.00       -0.31218
   7367.00       -0.30677
   7368.00       -0.30057
   7369.00       -0.29365
   7370.00       -0.28621
   7371.00       -0.27839
   7372.00       -0.27030
   7373.00       -0.26201
   7374.00       -0.25356
   7375.00       -0.24492
   7376.00       -0.23613
   7377.00       -0.22709
   7378.00       -0.21780
   7379.00       -0.20828
   7380.00       -0.19855
   7381.00       -0.18865
   7382.00       -0.17871
   7383.00       -0.16882
   7384.00       -0.15911
   7385.00       -0.14975
   7386.00       -0.14078
   7387.00       -0.13237
   7388.00       -0.12457
   7389.00       -0.11750
   7390.00       -0.11115
   7391.00       -0.10562
   7392.00       -0.10088
   7393.00       -0.09697
   7394.00       -0.09384
   7395.00       -0.09142
   7396.00       -0.08962
   7397.00       -0.08834
   7398.00       -0.08745
   7399.00       -0.08681
   7400.00       -0.08632
   7401.00       -0.08591
   7402.00       -0.08553
   7403.00       -0.08519
   7404.00       -0.08492
   7405.00       -0.08474
   7406.00       -0.08468
   7407.00       -0.08472
   7408.00       -0.08482
   7409.00       -0.08488
   7410.00       -0.08479
   7411.00       -0.08444
   7412.00       -0.08376
   7413.00       -0.08269
   7414.00       -0.08126
   7415.00       -0.07955
   7416.00       -0.07768
   7417.00       -0.07580
   7418.00       -0.07407
   7419.00       -0.07264
   7420.00       -0.07161
   7421.00       -0.07102
   7422.00       -0.07091
   7423.00       -0.07123
   7424.00       -0.07193
   7425.00       -0.07292
   7426.00       -0.07414
   7427.00       -0.07553
   7428.00       -0.07708
   7429.00       -0.07884
   7430.00       -0.08087
   7431.00       -0.08326
   7432.00       -0.08614
   7433.00       -0.08956
   7434.00       -0.09362
   7435.00       -0.09831
   7436.00       -0.10359
   7437.00       -0.10939
   7438.00       -0.11555
   7439.00       -0.12195
   7440.00       -0.12838
   7441.00       -0.13473
   7442.00       -0.14086
   7443.00       -0.14672
   7444.00       -0.15228
   7445.00       -0.15754
   7446.00       -0.16257
   7447.00       -0.16745
   7448.00       -0.17224
   7449.00       -0.17700
   7450.00       -0.18176
   7451.00       -0.18654
   7452.00       -0.19127
   7453.00       -0.19588
   7454.00       -0.20027
   7455.00       -0.20433
   7456.00       -0.20794
   7457.00       -0.21099
   7458.00       -0.21342
   7459.00       -0.21520
   7460.00       -0.21635
   7461.00       -0.21691
   7462.00       -0.21693
   7463.00       -0.21648
   7464.00       -0.21563
   7465.00       -0.21440
   7466.00       -0.21281
   7467.00       -0.21080
   7468.00       -0.20832
   7469.00       -0.20526
   7470.00       -0.20151
   7471.00       -0.19693
   7472.00       -0.19149
   7473.00       -0.18509
   7474.00       -0.17775
   7475.00       -0.16953
   7476.00       -0.16057
   7477.00       -0.15100
   7478.00       -0.14099
   7479.00       -0.13071
   7480.00       -0.12031
   7481.00       -0.10998
   7482.00       -0.09987
   7483.00       -0.09002
   7484.00       -0.08048
   7485.00       -0.07130
   7486.00       -0.06253
   7487.00       -0.05413
   7488.00       -0.04613
   7489.00       -0.03854
   7490.00       -0.03143
   7491.00       -0.02486
   7492.00       -0.01889
   7493.00       -0.01358
   7494.00       -0.00895
   7495.00       -0.00500
   7496.00       -0.00170
   7497.00        0.00103
   7498.00        0.00327
   7499.00        0.00512
   7500.00        0.00664
   7501.00        0.00787
   7502.00        0.00881
   7503.00        0.00942
   7504.00        0.00967
   7505.00        0.00950
   7506.00        0.00889
   7507.00        0.00783
   7508.00        0.00636
   7509.00        0.00454
   7510.00        0.00245
   7511.00        0.00020
   7512.00       -0.00215
   7513.00       -0.00454
   7514.00       -0.00697
   7515.00       -0.00949
   7516.00       -0.01223
   7517.00       -0.01538
   7518.00       -0.01915
   7519.00       -0.02376
   7520.00       -0.02943
   7521.00       -0.03635
   7522.00       -0.04460
   7523.00       -0.05424
   7524.00       -0.06511
   7525.00       -0.07703
   7526.00       -0.08970
   7527.00       -0.10267
   7528.00       -0.11556
   7529.00       -0.12796
   7530.00       -0.13949
   7531.00       -0.14987
   7532.00       -0.15885
   7533.00       -0.16635
   7534.00       -0.17245
   7535.00       -0.17721
   7536.00       -0.18082
   7537.00       -0.18354
   7538.00       -0.18560
   7539.00       -0.18722
   7540.00       -0.18860
   7541.00       -0.18984
   7542.00       -0.19099
   7543.00       -0.19202
   7544.00       -0.19285
   7545.00       -0.19335
   7546.00       -0.19340
   7547.00       -0.19290
   7548.00       -0.19178
   7549.00       -0.19009
   7550.00       -0.18788
   7551.00       -0.18530
   7552.00       -0.18253
   7553.00       -0.17978
   7554.00       -0.17722
   7555.00       -0.17498
   7556.00       -0.17310
   7557.00       -0.17157
   7558.00       -0.17026
   7559.00       -0.16901
   7560.00       -0.16766
   7561.00       -0.16603
   7562.00       -0.16398
   7563.00       -0.16139
   7564.00       -0.15820
   7565.00       -0.15439
   7566.00       -0.14993
   7567.00       -0.14483
   7568.00       -0.13906
   7569.00       -0.13262
   7570.00       -0.12551
   7571.00       -0.11770
   7572.00       -0.10918
   7573.00       -0.09997
   7574.00       -0.09011
   7575.00       -0.07969
   7576.00       -0.06880
   7577.00       -0.05754
   7578.00       -0.04612
   7579.00       -0.03469
   7580.00       -0.02341
   7581.00       -0.01233
   7582.00       -0.00153
   7583.00        0.00898
   7584.00        0.01926
   7585.00        0.02940
   7586.00        0.03954
   7587.00        0.04978
   7588.00        0.06024
   7589.00        0.07095
   7590.00        0.08188
   7591.00        0.09289
   7592.00        0.10375
   7593.00        0.11423
   7594.00        0.12393
   7595.00        0.13252
   7596.00        0.13971
   7597.00        0.14527
   7598.00        0.14900
   7599.00        0.15092
   7600.00        0.15114
   7601.00        0.14988
   7602.00        0.14748
   7603.00        0.14426
   7604.00        0.14063
   7605.00        0.13690
   7606.00        0.13337
   7607.00        0.13015
   7608.00        0.12727
   7609.00        0.12461
   7610.00        0.12198
   7611.00        0.11914
   7612.00        0.11581
   7613.00        0.11178
   7614.00        0.10688
   7615.00        0.10104
   7616.00        0.09432
   7617.00        0.08682
   7618.00        0.07881
   7619.00        0.07052
   7620.00        0.06224
   7621.00        0.05424
   7622.00        0.04671
   7623.00        0.03983
   7624.00        0.03361
   7625.00        0.02800
   7626.00        0.02291
   7627.00        0.01820
   7628.00        0.01371
   7629.00        0.00931
   7630.00        0.00493
   7631.00        0.00056
   7632.00       -0.00373
   7633.00       -0.00783
   7634.00       -0.01160
   7635.00       -0.01491
   7636.00       -0.01766
   7637.00       -0.01983
   7638.00       -0.02141
   7639.00       -0.02253
   7640.00       -0.02330
   7641.00       -0.02386
   7642.00       -0.02436
   7643.00       -0.02488
   7644.00       -0.02548
   7645.00       -0.02613
   7646.00       -0.02679
   7647.00       -0.02742
   7648.00       -0.02794
   7649.00       -0.02834
   7650.00       -0.02861
   7651.00       -0.02883
   7652.00       -0.02907
   7653.00       -0.02948
   7654.00       -0.03020
   7655.00       -0.03139
   7656.00       -0.03315
   7657.00       -0.03559
   7658.00       -0.03869
   7659.00       -0.04242
   7660.00       -0.04666
   7661.00       -0.05124
   7662.00       -0.05595
   7663.00       -0.06057
   7664.00       -0.06489
   7665.00       -0.06870
   7666.00       -0.07184
   7667.00       -0.07418
   7668.00       -0.07562
   7669.00       -0.07613
   7670.00       -0.07569
   7671.00       -0.07437
   7672.00       -0.07217
   7673.00       -0.06923
   7674.00       -0.06564
   7675.00       -0.06156
   7676.00       -0.05713
   7677.00       -0.05255
   7678.00       -0.04797
   7679.00       -0.04355
   7680.00       -0.03940
   7681.00       -0.03564
   7682.00       -0.03235
   7683.00       -0.02956
   7684.00       -0.02732
   7685.00       -0.02561
   7686.00       -0.02448
   7687.00       -0.02389
   7688.00       -0.02384
   7689.00       -0.02432
   7690.00       -0.02534
   7691.00       -0.02689
   7692.00       -0.02898
   7693.00       -0.03166
   7694.00       -0.03497
   7695.00       -0.03893
   7696.00       -0.04367
   7697.00       -0.04922
   7698.00       -0.05561
   7699.00       -0.06283
   7700.00       -0.07082
   7701.00       -0.07948
   7702.00       -0.08863
   7703.00       -0.09803
   7704.00       -0.10742
   7705.00       -0.11647
   7706.00       -0.12494
   7707.00       -0.13254
   7708.00       -0.13904
   7709.00       -0.14431
   7710.00       -0.14825
   7711.00       -0.15090
   7712.00       -0.15235
   7713.00       -0.15277
   7714.00       -0.15245
   7715.00       -0.15163
   7716.00       -0.15066
   7717.00       -0.14984
   7718.00       -0.14942
   7719.00       -0.14961
   7720.00       -0.15053
   7721.00       -0.15219
   7722.00       -0.15453
   7723.00       -0.15742
   7724.00       -0.16064
   7725.00       -0.16398
   7726.00       -0.16722
   7727.00       -0.17018
   7728.00       -0.17277
   7729.00       -0.17491
   7730.00       -0.17661
   7731.00       -0.17789
   7732.00       -0.17882
   7733.00       -0.17946
   7734.00       -0.17986
   7735.00       -0.18009
   7736.00       -0.18021
   7737.00       -0.18029
   7738.00       -0.18039
   7739.00       -0.18059
   7740.00       -0.18093
   7741.00       -0.18141
   7742.00       -0.18198
   7743.00       -0.18255
   7744.00       -0.18300
   7745.00       -0.18319
   7746.00       -0.18298
   7747.00       -0.18233
   7748.00       -0.18122
   7749.00       -0.17974
   7750.00       -0.17803
   7751.00       -0.17630
   7752.00       -0.17477
   7753.00       -0.17367
   7754.00       -0.17318
   7755.00       -0.17344
   7756.00       -0.17448
   7757.00       -0.17630
   7758.00       -0.17881
   7759.00       -0.18188
   7760.00       -0.18537
   7761.00       -0.18911
   7762.00       -0.19295
   7763.00       -0.19677
   7764.00       -0.20044
   7765.00       -0.20395
   7766.00       -0.20723
   7767.00       -0.21033
   7768.00       -0.21329
   7769.00       -0.21620
   7770.00       -0.21918
   7771.00       -0.22231
   7772.00       -0.22567
   7773.00       -0.22934
   7774.00       -0.23331
   7775.00       -0.23754
   7776.00       -0.24196
   7777.00       -0.24642
   7778.00       -0.25080
   7779.00       -0.25493
   7780.00       -0.25862
   7781.00       -0.26173
   7782.00       -0.26410
   7783.00       -0.26565
   7784.00       -0.26636
   7785.00       -0.26628
   7786.00       -0.26554
   7787.00       -0.26432
   7788.00       -0.26283
   7789.00       -0.26130
   7790.00       -0.25990
   7791.00       -0.25876
   7792.00       -0.25789
   7793.00       -0.25725
   7794.00       -0.25670
   7795.00       -0.25608
   7796.00       -0.25517
   7797.00       -0.25382
   7798.00       -0.25188
   7799.00       -0.24928
   7800.00       -0.24603
   7801.00       -0.24218
   7802.00       -0.23785
   7803.00       -0.23324
   7804.00       -0.22854
   7805.00       -0.22397
   7806.00       -0.21971
   7807.00       -0.21599
   7808.00       -0.21290
   7809.00       -0.21051
   7810.00       -0.20883
   7811.00       -0.20782
   7812.00       -0.20735
   7813.00       -0.20732
   7814.00       -0.20760
   7815.00       -0.20811
   7816.00       -0.20876
   7817.00       -0.20953
   7818.00       -0.21039
   7819.00       -0.21135
   7820.00       -0.21240
   7821.00       -0.21355
   7822.00       -0.21477
   7823.00       -0.21602
   7824.00       -0.21728
   7825.00       -0.21847
   7826.00       -0.21956
   7827.00       -0.22049
   7828.00       -0.22123
   7829.00       -0.22172
   7830.00       -0.22194
   7831.00       -0.22184
   7832.00       -0.22142
   7833.00       -0.22066
   7834.00       -0.21955
   7835.00       -0.21812
   7836.00       -0.21640
   7837.00       -0.21443
   7838.00       -0.21225
   7839.00       -0.20991
   7840.00       -0.20747
   7841.00       -0.20496
   7842.00       -0.20244
   7843.00       -0.19992
   7844.00       -0.19746
   7845.00       -0.19506
   7846.00       -0.19276
   7847.00       -0.19059
   7848.00       -0.18860
   7849.00       -0.18685
   7850.00       -0.18538
   7851.00       -0.18426
   7852.00       -0.18356
   7853.00       -0.18331
   7854.00       -0.18356
   7855.00       -0.18432
   7856.00       -0.18558
   7857.00       -0.18730
   7858.00       -0.18943
   7859.00       -0.19190
   7860.00       -0.19462
   7861.00       -0.19749
   7862.00       -0.20045
   7863.00       -0.20341
   7864.00       -0.20633
   7865.00       -0.20916
   7866.00       -0.21189
   7867.00       -0.21452
   7868.00       -0.21705
   7869.00       -0.21947
   7870.00       -0.22177
   7871.00       -0.22394
   7872.00       -0.22595
   7873.00       -0.22776
   7874.00       -0.22929
   7875.00       -0.23048
   7876.00       -0.23124
   7877.00       -0.23149
   7878.00       -0.23118
   7879.00       -0.23028
   7880.00       -0.22876
   7881.00       -0.22667
   7882.00       -0.22404
   7883.00       -0.22096
   7884.00       -0.21755
   7885.00       -0.21392
   7886.00       -0.21018
   7887.00       -0.20642
   7888.00       -0.20276
   7889.00       -0.19922
   7890.00       -0.19584
   7891.00       -0.19264
   7892.00       -0.18961
   7893.00       -0.18677
   7894.00       -0.18412
   7895.00       -0.18169
   7896.00       -0.17951
   7897.00       -0.17765
   7898.00       -0.17618
   7899.00       -0.17520
   7900.00       -0.17479
   7901.00       -0.17502
   7902.00       -0.17592
   7903.00       -0.17752
   7904.00       -0.17977
   7905.00       -0.18261
   7906.00       -0.18591
   7907.00       -0.18952
   7908.00       -0.19326
   7909.00       -0.19696
   7910.00       -0.20039
   7911.00       -0.20337
   7912.00       -0.20572
   7913.00       -0.20730
   7914.00       -0.20797
   7915.00       -0.20769
   7916.00       -0.20636
   7917.00       -0.20400
   7918.00       -0.20063
   7919.00       -0.19632
   7920.00       -0.19114
   7921.00       -0.18522
   7922.00       -0.17868
   7923.00       -0.17163
   7924.00       -0.16417
   7925.00       -0.15641
   7926.00       -0.14844
   7927.00       -0.14035
   7928.00       -0.13219
   7929.00       -0.12405
   7930.00       -0.11604
   7931.00       -0.10824
   7932.00       -0.10076
   7933.00       -0.09375
   7934.00       -0.08730
   7935.00       -0.08153
   7936.00       -0.07653
   7937.00       -0.07238
   7938.00       -0.06913
   7939.00       -0.06677
   7940.00       -0.06529
   7941.00       -0.06461
   7942.00       -0.06462
   7943.00       -0.06518
   7944.00       -0.06612
   7945.00       -0.06728
   7946.00       -0.06852
   7947.00       -0.06971
   7948.00       -0.07075
   7949.00       -0.07160
   7950.00       -0.07226
   7951.00       -0.07275
   7952.00       -0.07311
   7953.00       -0.07340
   7954.00       -0.07365
   7955.00       -0.07391
   7956.00       -0.07418
   7957.00       -0.07445
   7958.00       -0.07467
   7959.00       -0.07479
   7960.00       -0.07476
   7961.00       -0.07451
   7962.00       -0.07402
   7963.00       -0.07326
   7964.00       -0.07227
   7965.00       -0.07110
   7966.00       -0.06983
   7967.00       -0.06858
   7968.00       -0.06747
   7969.00       -0.06661
   7970.00       -0.06610
   7971.00       -0.06601
   7972.00       -0.06638
   7973.00       -0.06720
   7974.00       -0.06845
   7975.00       -0.07003
   7976.00       -0.07185
   7977.00       -0.07378
   7978.00       -0.07569
   7979.00       -0.07743
   7980.00       -0.07884
   7981.00       -0.07980
   7982.00       -0.08018
   7983.00       -0.07991
   7984.00       -0.07898
   7985.00       -0.07745
   7986.00       -0.07540
   7987.00       -0.07301
   7988.00       -0.07050
   7989.00       -0.06813
   7990.00       -0.06616
   7991.00       -0.06483
   7992.00       -0.06434
   7993.00       -0.06481
   7994.00       -0.06629
   7995.00       -0.06875
   7996.00       -0.07202
   7997.00       -0.07590
   7998.00       -0.08008
   7999.00       -0.08430
   8000.00       -0.08821
   8001.00       -0.09154
   8002.00       -0.09414
   8003.00       -0.09585
   8004.00       -0.09673
   8005.00       -0.09688
   8006.00       -0.09644
   8007.00       -0.09562
   8008.00       -0.09459
   8009.00       -0.09350
   8010.00       -0.09243
   8011.00       -0.09138
   8012.00       -0.09030
   8013.00       -0.08909
   8014.00       -0.08766
   8015.00       -0.08588
   8016.00       -0.08366
   8017.00       -0.08094
   8018.00       -0.07769
   8019.00       -0.07393
   8020.00       -0.06968
   8021.00       -0.06501
   8022.00       -0.06000
   8023.00       -0.05474
   8024.00       -0.04932
   8025.00       -0.04385
   8026.00       -0.03840
   8027.00       -0.03306
   8028.00       -0.02787
   8029.00       -0.02289
   8030.00       -0.01817
   8031.00       -0.01383
   8032.00       -0.01003
   8033.00       -0.00690
   8034.00       -0.00463
   8035.00       -0.00335
   8036.00       -0.00321
   8037.00       -0.00425
   8038.00       -0.00640
   8039.00       -0.00964
   8040.00       -0.01375
   8041.00       -0.01849
   8042.00       -0.02362
   8043.00       -0.02887
   8044.00       -0.03402
   8045.00       -0.03891
   8046.00       -0.04337
   8047.00       -0.04737
   8048.00       -0.05090
   8049.00       -0.05398
   8050.00       -0.05668
   8051.00       -0.05906
   8052.00       -0.06121
   8053.00       -0.06320
   8054.00       -0.06506
   8055.00       -0.06683
   8056.00       -0.06848
   8057.00       -0.06998
   8058.00       -0.07126
   8059.00       -0.07223
   8060.00       -0.07277
   8061.00       -0.07275
   8062.00       -0.07208
   8063.00       -0.07068
   8064.00       -0.06850
   8065.00       -0.06558
   8066.00       -0.06200
   8067.00       -0.05791
   8068.00       -0.05355
   8069.00       -0.04915
   8070.00       -0.04498
   8071.00       -0.04128
   8072.00       -0.03823
   8073.00       -0.03599
   8074.00       -0.03460
   8075.00       -0.03402
   8076.00       -0.03417
   8077.00       -0.03488
   8078.00       -0.03595
   8079.00       -0.03718
   8080.00       -0.03833
   8081.00       -0.03920
   8082.00       -0.03961
   8083.00       -0.03947
   8084.00       -0.03871
   8085.00       -0.03734
   8086.00       -0.03536
   8087.00       -0.03288
   8088.00       -0.02997
   8089.00       -0.02673
   8090.00       -0.02324
   8091.00       -0.01958
   8092.00       -0.01578
   8093.00       -0.01188
   8094.00       -0.00791
   8095.00       -0.00387
   8096.00        0.00030
   8097.00        0.00462
   8098.00        0.00914
   8099.00        0.01396
   8100.00        0.01916
   8101.00        0.02481
   8102.00        0.03093
   8103.00        0.03749
   8104.00        0.04441
   8105.00        0.05157
   8106.00        0.05878
   8107.00        0.06586
   8108.00        0.07259
   8109.00        0.07880
   8110.00        0.08438
   8111.00        0.08923
   8112.00        0.09335
   8113.00        0.09675
   8114.00        0.09953
   8115.00        0.10173
   8116.00        0.10347
   8117.00        0.10477
   8118.00        0.10567
   8119.00        0.10615
   8120.00        0.10618
   8121.00        0.10572
   8122.00        0.10472
   8123.00        0.10314
   8124.00        0.10096
   8125.00        0.09820
   8126.00        0.09494
   8127.00        0.09129
   8128.00        0.08741
   8129.00        0.08346
   8130.00        0.07965
   8131.00        0.07615
   8132.00        0.07308
   8133.00        0.07051
   8134.00        0.06848
   8135.00        0.06686
   8136.00        0.06552
   8137.00        0.06423
   8138.00        0.06275
   8139.00        0.06087
   8140.00        0.05843
   8141.00        0.05534
   8142.00        0.05164
   8143.00        0.04744
   8144.00        0.04294
   8145.00        0.03834
   8146.00        0.03388
   8147.00        0.02977
   8148.00        0.02614
   8149.00        0.02308
   8150.00        0.02064
   8151.00        0.01876
   8152.00        0.01735
   8153.00        0.01630
   8154.00        0.01547
   8155.00        0.01473
   8156.00        0.01398
   8157.00        0.01316
   8158.00        0.01223
   8159.00        0.01122
   8160.00        0.01019
   8161.00        0.00925
   8162.00        0.00848
   8163.00        0.00796
   8164.00        0.00775
   8165.00        0.00784
   8166.00        0.00817
   8167.00        0.00863
   8168.00        0.00907
   8169.00        0.00933
   8170.00        0.00926
   8171.00        0.00875
   8172.00        0.00772
   8173.00        0.00617
   8174.00        0.00419
   8175.00        0.00190
   8176.00       -0.00047
   8177.00       -0.00267
   8178.00       -0.00441
   8179.00       -0.00543
   8180.00       -0.00547
   8181.00       -0.00433
   8182.00       -0.00190
   8183.00        0.00186
   8184.00        0.00693
   8185.00        0.01318
   8186.00        0.02039
   8187.00        0.02834
   8188.00        0.03670
   8189.00        0.04523
   8190.00        0.05356
   8191.00        0.06144
   8192.00        0.06865
   8193.00        0.07493
   8194.00        0.08012
   8195.00        0.08409
   8196.00        0.08672
   8197.00        0.08797
   8198.00        0.08779
   8199.00        0.08626
   8200.00        0.08346
   8201.00        0.07955
   8202.00        0.07472
   8203.00        0.06923
   8204.00        0.06328
   8205.00        0.05714
   8206.00        0.05097
   8207.00        0.04489
   8208.00        0.03896
   8209.00        0.03311
   8210.00        0.02710
   8211.00        0.02076
   8212.00        0.01390
   8213.00        0.00620
   8214.00       -0.00236
   8215.00       -0.01188
   8216.00       -0.02224
   8217.00       -0.03301
   8218.00       -0.04389
   8219.00       -0.05443
   8220.00       -0.06421
   8221.00       -0.07287
   8222.00       -0.08010
   8223.00       -0.08579
   8224.00       -0.08998
   8225.00       -0.09287
   8226.00       -0.09473
   8227.00       -0.09601
   8228.00       -0.09710
   8229.00       -0.09842
   8230.00       -0.10030
   8231.00       -0.10299
   8232.00       -0.10664
   8233.00       -0.11123
   8234.00       -0.11680
   8235.00       -0.12316
   8236.00       -0.13010
   8237.00       -0.13752
   8238.00       -0.14525
   8239.00       -0.15318
   8240.00       -0.16124
   8241.00       -0.16946
   8242.00       -0.17788
   8243.00       -0.18646
   8244.00       -0.19522
   8245.00       -0.20417
   8246.00       -0.21312
   8247.00       -0.22203
   8248.00       -0.23060
   8249.00       -0.23861
   8250.00       -0.24576
   8251.00       -0.25173
   8252.00       -0.25623
   8253.00       -0.25897
   8254.00       -0.25980
   8255.00       -0.25864
   8256.00       -0.25556
   8257.00       -0.25079
   8258.00       -0.24459
   8259.00       -0.23749
   8260.00       -0.22997
   8261.00       -0.22264
   8262.00       -0.21599
   8263.00       -0.21045
   8264.00       -0.20628
   8265.00       -0.20367
   8266.00       -0.20253
   8267.00       -0.20270
   8268.00       -0.20383
   8269.00       -0.20556
   8270.00       -0.20748
   8271.00       -0.20921
   8272.00       -0.21043
   8273.00       -0.21092
   8274.00       -0.21052
   8275.00       -0.20917
   8276.00       -0.20693
   8277.00       -0.20386
   8278.00       -0.20019
   8279.00       -0.19616
   8280.00       -0.19210
   8281.00       -0.18838
   8282.00       -0.18532
   8283.00       -0.18329
   8284.00       -0.18259
   8285.00       -0.18340
   8286.00       -0.18582
   8287.00       -0.18984
   8288.00       -0.19532
   8289.00       -0.20204
   8290.00       -0.20970
   8291.00       -0.21794
   8292.00       -0.22638
   8293.00       -0.23476
   8294.00       -0.24274
   8295.00       -0.25013
   8296.00       -0.25671
   8297.00       -0.26241
   8298.00       -0.26716
   8299.00       -0.27097
   8300.00       -0.27394
   8301.00       -0.27617
   8302.00       -0.27779
   8303.00       -0.27895
   8304.00       -0.27976
   8305.00       -0.28028
   8306.00       -0.28053
   8307.00       -0.28050
   8308.00       -0.28013
   8309.00       -0.27939
   8310.00       -0.27827
   8311.00       -0.27677
   8312.00       -0.27496
   8313.00       -0.27301
   8314.00       -0.27113
   8315.00       -0.26952
   8316.00       -0.26845
   8317.00       -0.26812
   8318.00       -0.26871
   8319.00       -0.27040
   8320.00       -0.27322
   8321.00       -0.27712
   8322.00       -0.28204
   8323.00       -0.28770
   8324.00       -0.29393
   8325.00       -0.30040
   8326.00       -0.30682
   8327.00       -0.31290
   8328.00       -0.31840
   8329.00       -0.32317
   8330.00       -0.32713
   8331.00       -0.33021
   8332.00       -0.33241
   8333.00       -0.33372
   8334.00       -0.33419
   8335.00       -0.33387
   8336.00       -0.33286
   8337.00       -0.33126
   8338.00       -0.32925
   8339.00       -0.32699
   8340.00       -0.32468
   8341.00       -0.32245
   8342.00       -0.32040
   8343.00       -0.31847
   8344.00       -0.31651
   8345.00       -0.31429
   8346.00       -0.31152
   8347.00       -0.30791
   8348.00       -0.30330
   8349.00       -0.29758
   8350.00       -0.29084
   8351.00       -0.28320
   8352.00       -0.27499
   8353.00       -0.26642
   8354.00       -0.25789
   8355.00       -0.24964
   8356.00       -0.24181
   8357.00       -0.23466
   8358.00       -0.22819
   8359.00       -0.22233
   8360.00       -0.21700
   8361.00       -0.21213
   8362.00       -0.20762
   8363.00       -0.20340
   8364.00       -0.19949
   8365.00       -0.19598
   8366.00       -0.19303
   8367.00       -0.19080
   8368.00       -0.18938
   8369.00       -0.18882
   8370.00       -0.18902
   8371.00       -0.18981
   8372.00       -0.19092
   8373.00       -0.19203
   8374.00       -0.19283
   8375.00       -0.19305
   8376.00       -0.19248
   8377.00       -0.19103
   8378.00       -0.18868
   8379.00       -0.18548
   8380.00       -0.18155
   8381.00       -0.17700
   8382.00       -0.17196
   8383.00       -0.16651
   8384.00       -0.16072
   8385.00       -0.15460
   8386.00       -0.14815
   8387.00       -0.14129
   8388.00       -0.13406
   8389.00       -0.12647
   8390.00       -0.11850
   8391.00       -0.11030
   8392.00       -0.10194
   8393.00       -0.09350
   8394.00       -0.08525
   8395.00       -0.07733
   8396.00       -0.06965
   8397.00       -0.06236
   8398.00       -0.05531
   8399.00       -0.04840
   8400.00       -0.04152
   8401.00       -0.03441
   8402.00       -0.02698
   8403.00       -0.01914
   8404.00       -0.01073
   8405.00       -0.00183
   8406.00        0.00752
   8407.00        0.01706
   8408.00        0.02673
   8409.00        0.03618
   8410.00        0.04529
   8411.00        0.05378
   8412.00        0.06150
   8413.00        0.06842
   8414.00        0.07446
   8415.00        0.07964
   8416.00        0.08396
   8417.00        0.08752
   8418.00        0.09033
   8419.00        0.09247
   8420.00        0.09394
   8421.00        0.09480
   8422.00        0.09505
   8423.00        0.09474
   8424.00        0.09393
   8425.00        0.09270
   8426.00        0.09115
   8427.00        0.08943
   8428.00        0.08773
   8429.00        0.08619
   8430.00        0.08500
   8431.00        0.08432
   8432.00        0.08427
   8433.00        0.08497
   8434.00        0.08645
   8435.00        0.08877
   8436.00        0.09188
   8437.00        0.09577
   8438.00        0.10040
   8439.00        0.10568
   8440.00        0.11159
   8441.00        0.11816
   8442.00        0.12526
   8443.00        0.13303
   8444.00        0.14142
   8445.00        0.15043
   8446.00        0.16002
   8447.00        0.16999
   8448.00        0.18035
   8449.00        0.19091
   8450.00        0.20150
   8451.00        0.21193
   8452.00        0.22195
   8453.00        0.23143
   8454.00        0.24015
   8455.00        0.24803
   8456.00        0.25499
   8457.00        0.26102
   8458.00        0.26614
   8459.00        0.27045
   8460.00        0.27404
   8461.00        0.27701
   8462.00        0.27948
   8463.00        0.28153
   8464.00        0.28327
   8465.00        0.28478
   8466.00        0.28612
   8467.00        0.28735
   8468.00        0.28853
   8469.00        0.28971
   8470.00        0.29092
   8471.00        0.29224
   8472.00        0.29368
   8473.00        0.29528
   8474.00        0.29710
   8475.00        0.29915
   8476.00        0.30146
   8477.00        0.30405
   8478.00        0.30692
   8479.00        0.31001
   8480.00        0.31329
   8481.00        0.31665
   8482.00        0.31993
   8483.00        0.32301
   8484.00        0.32571
   8485.00        0.32784
   8486.00        0.32926
   8487.00        0.32978
   8488.00        0.32933
   8489.00        0.32785
   8490.00        0.32537
   8491.00        0.32192
   8492.00        0.31765
   8493.00        0.31265
   8494.00        0.30712
   8495.00        0.30124
   8496.00        0.29516
   8497.00        0.28897
   8498.00        0.28289
   8499.00        0.27692
   8500.00        0.27113
   8501.00        0.26554
   8502.00        0.26011
   8503.00        0.25479
   8504.00        0.24961
   8505.00        0.24455
   8506.00        0.23959
   8507.00        0.23479
   8508.00        0.23024
   8509.00        0.22605
   8510.00        0.22231
   8511.00        0.21911
   8512.00        0.21651
   8513.00        0.21457
   8514.00        0.21327
   8515.00        0.21258
   8516.00        0.21241
   8517.00        0.21265
   8518.00        0.21318
   8519.00        0.21382
   8520.00        0.21441
   8521.00        0.21479
   8522.00        0.21484
   8523.00        0.21449
   8524.00        0.21374
   8525.00        0.21264
   8526.00        0.21129
   8527.00        0.20984
   8528.00        0.20847
   8529.00        0.20740
   8530.00        0.20680
   8531.00        0.20685
   8532.00        0.20765
   8533.00        0.20925
   8534.00        0.21156
   8535.00        0.21441
   8536.00        0.21747
   8537.00        0.22035
   8538.00        0.22259
   8539.00        0.22378
   8540.00        0.22360
   8541.00        0.22195
   8542.00        0.21883
   8543.00        0.21452
   8544.00        0.20947
   8545.00        0.20427
   8546.00        0.19947
   8547.00        0.19552
   8548.00        0.19283
   8549.00        0.19143
   8550.00        0.19128
   8551.00        0.19194
   8552.00        0.19288
   8553.00        0.19340
   8554.00        0.19283
   8555.00        0.19065
   8556.00        0.18643
   8557.00        0.18012
   8558.00        0.17186
   8559.00        0.16206
   8560.00        0.15130
   8561.00        0.14022
   8562.00        0.12944
   8563.00        0.11940
   8564.00        0.11043
   8565.00        0.10241
   8566.00        0.09531
   8567.00        0.08868
   8568.00        0.08214
   8569.00        0.07523
   8570.00        0.06758
   8571.00        0.05898
   8572.00        0.04937
   8573.00        0.03880
   8574.00        0.02758
   8575.00        0.01607
   8576.00        0.00457
   8577.00       -0.00643
   8578.00       -0.01667
   8579.00       -0.02588
   8580.00       -0.03394
   8581.00       -0.04095
   8582.00       -0.04693
   8583.00       -0.05216
   8584.00       -0.05691
   8585.00       -0.06145
   8586.00       -0.06598
   8587.00       -0.07063
   8588.00       -0.07542
   8589.00       -0.08029
   8590.00       -0.08509
   8591.00       -0.08968
   8592.00       -0.09395
   8593.00       -0.09780
   8594.00       -0.10124
   8595.00       -0.10433
   8596.00       -0.10719
   8597.00       -0.10999
   8598.00       -0.11286
   8599.00       -0.11591
   8600.00       -0.11916
   8601.00       -0.12258
   8602.00       -0.12610
   8603.00       -0.12957
   8604.00       -0.13283
   8605.00       -0.13574
   8606.00       -0.13813
   8607.00       -0.13989
   8608.00       -0.14097
   8609.00       -0.14134
   8610.00       -0.14104
   8611.00       -0.14018
   8612.00       -0.13892
   8613.00       -0.13744
   8614.00       -0.13594
   8615.00       -0.13460
   8616.00       -0.13356
   8617.00       -0.13292
   8618.00       -0.13273
   8619.00       -0.13295
   8620.00       -0.13349
   8621.00       -0.13421
   8622.00       -0.13493
   8623.00       -0.13546
   8624.00       -0.13562
   8625.00       -0.13527
   8626.00       -0.13424
   8627.00       -0.13249
   8628.00       -0.12992
   8629.00       -0.12654
   8630.00       -0.12236
   8631.00       -0.11748
   8632.00       -0.11202
   8633.00       -0.10613
   8634.00       -0.10011
   8635.00       -0.09418
   8636.00       -0.08867
   8637.00       -0.08387
   8638.00       -0.08003
   8639.00       -0.07736
   8640.00       -0.07596
   8641.00       -0.07588
   8642.00       -0.07707
   8643.00       -0.07941
   8644.00       -0.08279
   8645.00       -0.08711
   8646.00       -0.09224
   8647.00       -0.09819
   8648.00       -0.10492
   8649.00       -0.11241
   8650.00       -0.12066
   8651.00       -0.12965
   8652.00       -0.13941
   8653.00       -0.14988
   8654.00       -0.16097
   8655.00       -0.17259
   8656.00       -0.18470
   8657.00       -0.19722
   8658.00       -0.21005
   8659.00       -0.22304
   8660.00       -0.23595
   8661.00       -0.24863
   8662.00       -0.26081
   8663.00       -0.27229
   8664.00       -0.28297
   8665.00       -0.29273
   8666.00       -0.30166
   8667.00       -0.30990
   8668.00       -0.31758
   8669.00       -0.32482
   8670.00       -0.33188
   8671.00       -0.33888
   8672.00       -0.34582
   8673.00       -0.35267
   8674.00       -0.35925
   8675.00       -0.36545
   8676.00       -0.37096
   8677.00       -0.37563
   8678.00       -0.37927
   8679.00       -0.38170
   8680.00       -0.38288
   8681.00       -0.38275
   8682.00       -0.38143
   8683.00       -0.37899
   8684.00       -0.37568
   8685.00       -0.37169
   8686.00       -0.36727
   8687.00       -0.36269
   8688.00       -0.35815
   8689.00       -0.35385
   8690.00       -0.34984
   8691.00       -0.34622
   8692.00       -0.34295
   8693.00       -0.33998
   8694.00       -0.33721
   8695.00       -0.33452
   8696.00       -0.33173
   8697.00       -0.32872
   8698.00       -0.32536
   8699.00       -0.32157
   8700.00       -0.31734
   8701.00       -0.31277
   8702.00       -0.30797
   8703.00       -0.30314
   8704.00       -0.29856
   8705.00       -0.29448
   8706.00       -0.29106
   8707.00       -0.28843
   8708.00       -0.28659
   8709.00       -0.28541
   8710.00       -0.28470
   8711.00       -0.28416
   8712.00       -0.28348
   8713.00       -0.28239
   8714.00       -0.28063
   8715.00       -0.27811
   8716.00       -0.27475
   8717.00       -0.27057
   8718.00       -0.26566
   8719.00       -0.26015
   8720.00       -0.25420
   8721.00       -0.24790
   8722.00       -0.24133
   8723.00       -0.23453
   8724.00       -0.22752
   8725.00       -0.22027
   8726.00       -0.21281
   8727.00       -0.20522
   8728.00       -0.19752
   8729.00       -0.18986
   8730.00       -0.18228
   8731.00       -0.17502
   8732.00       -0.16822
   8733.00       -0.16201
   8734.00       -0.15657
   8735.00       -0.15203
   8736.00       -0.14841
   8737.00       -0.14570
   8738.00       -0.14382
   8739.00       -0.14261
   8740.00       -0.14192
   8741.00       -0.14159
   8742.00       -0.14152
   8743.00       -0.14161
   8744.00       -0.14183
   8745.00       -0.14216
   8746.00       -0.14259
   8747.00       -0.14312
   8748.00       -0.14372
   8749.00       -0.14436
   8750.00       -0.14498
   8751.00       -0.14550
   8752.00       -0.14586
   8753.00       -0.14594
   8754.00       -0.14567
   8755.00       -0.14498
   8756.00       -0.14383
   8757.00       -0.14224
   8758.00       -0.14028
   8759.00       -0.13805
   8760.00       -0.13565
   8761.00       -0.13321
   8762.00       -0.13075
   8763.00       -0.12822
   8764.00       -0.12550
   8765.00       -0.12239
   8766.00       -0.11863
   8767.00       -0.11400
   8768.00       -0.10836
   8769.00       -0.10177
   8770.00       -0.09426
   8771.00       -0.08609
   8772.00       -0.07758
   8773.00       -0.06901
   8774.00       -0.06058
   8775.00       -0.05247
   8776.00       -0.04468
   8777.00       -0.03701
   8778.00       -0.02920
   8779.00       -0.02108
   8780.00       -0.01231
   8781.00       -0.00278
   8782.00        0.00750
   8783.00        0.01850
   8784.00        0.03004
   8785.00        0.04187
   8786.00        0.05385
   8787.00        0.06555
   8788.00        0.07673
   8789.00        0.08717
   8790.00        0.09678
   8791.00        0.10539
   8792.00        0.11308
   8793.00        0.11983
   8794.00        0.12588
   8795.00        0.13124
   8796.00        0.13610
   8797.00        0.14044
   8798.00        0.14437
   8799.00        0.14782
   8800.00        0.15085
   8801.00        0.15346
   8802.00        0.15574
   8803.00        0.15776
   8804.00        0.15966
   8805.00        0.16155
   8806.00        0.16352
   8807.00        0.16561
   8808.00        0.16783
   8809.00        0.17012
   8810.00        0.17243
   8811.00        0.17470
   8812.00        0.17684
   8813.00        0.17879
   8814.00        0.18048
   8815.00        0.18185
   8816.00        0.18282
   8817.00        0.18328
   8818.00        0.18314
   8819.00        0.18228
   8820.00        0.18066
   8821.00        0.17824
   8822.00        0.17511
   8823.00        0.17139
   8824.00        0.16726
   8825.00        0.16295
   8826.00        0.15873
   8827.00        0.15481
   8828.00        0.15139
   8829.00        0.14866
   8830.00        0.14670
   8831.00        0.14558
   8832.00        0.14532
   8833.00        0.14591
   8834.00        0.14734
   8835.00        0.14958
   8836.00        0.15258
   8837.00        0.15625
   8838.00        0.16051
   8839.00        0.16525
   8840.00        0.17023
   8841.00        0.17533
   8842.00        0.18023
   8843.00        0.18464
   8844.00        0.18828
   8845.00        0.19086
   8846.00        0.19220
   8847.00        0.19217
   8848.00        0.19077
   8849.00        0.18805
   8850.00        0.18423
   8851.00        0.17953
   8852.00        0.17441
   8853.00        0.16914
   8854.00        0.16412
   8855.00        0.15963
   8856.00        0.15591
   8857.00        0.15301
   8858.00        0.15086
   8859.00        0.14935
   8860.00        0.14824
   8861.00        0.14733
   8862.00        0.14640
   8863.00        0.14539
   8864.00        0.14434
   8865.00        0.14344
   8866.00        0.14303
   8867.00        0.14348
   8868.00        0.14523
   8869.00        0.14862
   8870.00        0.15393
   8871.00        0.16117
   8872.00        0.17018
   8873.00        0.18065
   8874.00        0.19190
   8875.00        0.20340
   8876.00        0.21438
   8877.00        0.22413
   8878.00        0.23215
   8879.00        0.23815
   8880.00        0.24194
   8881.00        0.24368
   8882.00        0.24360
   8883.00        0.24211
   8884.00        0.23959
   8885.00        0.23642
   8886.00        0.23286
   8887.00        0.22901
   8888.00        0.22486
   8889.00        0.22029
   8890.00        0.21511
   8891.00        0.20913
   8892.00        0.20225
   8893.00        0.19447
   8894.00        0.18586
   8895.00        0.17672
   8896.00        0.16732
   8897.00        0.15809
   8898.00        0.14943
   8899.00        0.14171
   8900.00        0.13508
   8901.00        0.12968
   8902.00        0.12543
   8903.00        0.12224
   8904.00        0.11986
   8905.00        0.11803
   8906.00        0.11653
   8907.00        0.11518
   8908.00        0.11382
   8909.00        0.11241
   8910.00        0.11093
   8911.00        0.10939
   8912.00        0.10782
   8913.00        0.10623
   8914.00        0.10458
   8915.00        0.10283
   8916.00        0.10088
   8917.00        0.09861
   8918.00        0.09593
   8919.00        0.09272
   8920.00        0.08897
   8921.00        0.08467
   8922.00        0.07995
   8923.00        0.07497
   8924.00        0.06992
   8925.00        0.06509
   8926.00        0.06065
   8927.00        0.05683
   8928.00        0.05372
   8929.00        0.05140
   8930.00        0.04986
   8931.00        0.04905
   8932.00        0.04886
   8933.00        0.04926
   8934.00        0.05020
   8935.00        0.05170
   8936.00        0.05389
   8937.00        0.05691
   8938.00        0.06092
   8939.00        0.06607
   8940.00        0.07245
   8941.00        0.08011
   8942.00        0.08881
   8943.00        0.09846
   8944.00        0.10850
   8945.00        0.11860
   8946.00        0.12824
   8947.00        0.13694
   8948.00        0.14439
   8949.00        0.15031
   8950.00        0.15471
   8951.00        0.15753
   8952.00        0.15912
   8953.00        0.15980
   8954.00        0.15994
   8955.00        0.15991
   8956.00        0.15999
   8957.00        0.16035
   8958.00        0.16105
   8959.00        0.16203
   8960.00        0.16314
   8961.00        0.16416
   8962.00        0.16489
   8963.00        0.16513
   8964.00        0.16477
   8965.00        0.16376
   8966.00        0.16212
   8967.00        0.15995
   8968.00        0.15734
   8969.00        0.15443
   8970.00        0.15132
   8971.00        0.14811
   8972.00        0.14482
   8973.00        0.14139
   8974.00        0.13777
   8975.00        0.13386
   8976.00        0.12961
   8977.00        0.12486
   8978.00        0.11962
   8979.00        0.11389
   8980.00        0.10780
   8981.00        0.10151
   8982.00        0.09524
   8983.00        0.08924
   8984.00        0.08375
   8985.00        0.07896
   8986.00        0.07500
   8987.00        0.07191
   8988.00        0.06960
   8989.00        0.06796
   8990.00        0.06679
   8991.00        0.06589
   8992.00        0.06510
   8993.00        0.06428
   8994.00        0.06339
   8995.00        0.06247
   8996.00        0.06160
   8997.00        0.06094
   8998.00        0.06064
   8999.00        0.06087
   9000.00        0.06171
