# Supplementary material for: The near-field tsunami generated by the 15 January 2022 eruption of the Hunga Tonga-Hunga Ha’apai volcano and its impact on Tongatapu, Tonga
Source: Sci Rep. 2022 Sep 7;12:15187. doi: 10.1038/s41598-022-19486-w (PMC9452557; doi:10.1038/s41598-022-19486-w)
Supplement: Supplementary file 5 — Supplementary Information 5. [file 41598_2022_19486_MOESM5_ESM.zip › Output-Point_400R3.txt]

      0.00        0.00000
      1.00        0.00000
      2.00        0.00000
      3.00        0.00000
      4.00        0.00000
      5.00        0.00000
      6.00        0.00000
      7.00        0.00000
      8.00        0.00000
      9.00        0.00000
     10.00        0.00000
     11.00        0.00000
     12.00        0.00000
     13.00        0.00000
     14.00        0.00000
     15.00        0.00000
     16.00        0.00000
     17.00        0.00000
     18.00        0.00000
     19.00        0.00000
     20.00        0.00000
     21.00        0.00000
     22.00        0.00000
     23.00        0.00000
     24.00        0.00000
     25.00        0.00000
     26.00        0.00000
     27.00        0.00000
     28.00        0.00000
     29.00        0.00000
     30.00        0.00000
     31.00        0.00000
     32.00        0.00000
     33.00        0.00000
     34.00        0.00000
     35.00        0.00000
     36.00        0.00000
     37.00        0.00000
     38.00        0.00000
     39.00        0.00000
     40.00        0.00000
     41.00        0.00000
     42.00        0.00000
     43.00        0.00000
     44.00        0.00000
     45.00        0.00000
     46.00        0.00000
     47.00        0.00000
     48.00        0.00000
     49.00        0.00000
     50.00        0.00000
     51.00        0.00000
     52.00        0.00000
     53.00        0.00000
     54.00        0.00000
     55.00        0.00000
     56.00        0.00000
     57.00        0.00000
     58.00        0.00000
     59.00        0.00000
     60.00        0.00000
     61.00        0.00000
     62.00        0.00000
     63.00        0.00000
     64.00        0.00000
     65.00        0.00000
     66.00        0.00000
     67.00        0.00000
     68.00        0.00000
     69.00        0.00000
     70.00        0.00000
     71.00        0.00000
     72.00        0.00000
     73.00        0.00000
     74.00        0.00000
     75.00        0.00000
     76.00        0.00000
     77.00        0.00000
     78.00        0.00000
     79.00        0.00000
     80.00        0.00000
     81.00        0.00000
     82.00        0.00000
     83.00        0.00000
     84.00        0.00000
     85.00        0.00000
     86.00        0.00000
     87.00        0.00000
     88.00        0.00000
     89.00        0.00000
     90.00        0.00000
     91.00        0.00000
     92.00        0.00000
     93.00        0.00000
     94.00        0.00000
     95.00        0.00000
     96.00        0.00000
     97.00        0.00000
     98.00        0.00000
     99.00        0.00000
    100.00        0.00000
    101.00        0.00000
    102.00        0.00000
    103.00        0.00000
    104.00        0.00000
    105.00        0.00000
    106.00        0.00000
    107.00        0.00000
    108.00        0.00000
    109.00        0.00000
    110.00        0.00000
    111.00        0.00000
    112.00        0.00000
    113.00        0.00000
    114.00        0.00000
    115.00        0.00000
    116.00        0.00000
    117.00        0.00000
    118.00        0.00000
    119.00        0.00000
    120.00        0.00000
    121.00        0.00000
    122.00        0.00000
    123.00        0.00000
    124.00        0.00000
    125.00        0.00000
    126.00        0.00000
    127.00        0.00000
    128.00        0.00000
    129.00        0.00000
    130.00        0.00000
    131.00        0.00000
    132.00        0.00000
    133.00        0.00000
    134.00        0.00000
    135.00        0.00000
    136.00        0.00000
    137.00        0.00000
    138.00        0.00000
    139.00        0.00000
    140.00        0.00000
    141.00        0.00000
    142.00        0.00000
    143.00        0.00000
    144.00        0.00000
    145.00        0.00000
    146.00        0.00000
    147.00        0.00000
    148.00        0.00000
    149.00        0.00000
    150.00        0.00000
    151.00        0.00000
    152.00        0.00000
    153.00        0.00000
    154.00        0.00000
    155.00        0.00000
    156.00        0.00000
    157.00        0.00000
    158.00        0.00000
    159.00        0.00000
    160.00        0.00000
    161.00        0.00000
    162.00        0.00000
    163.00        0.00000
    164.00        0.00000
    165.00        0.00000
    166.00        0.00000
    167.00        0.00000
    168.00        0.00000
    169.00        0.00000
    170.00        0.00000
    171.00        0.00000
    172.00        0.00000
    173.00        0.00000
    174.00        0.00000
    175.00        0.00000
    176.00        0.00000
    177.00        0.00000
    178.00        0.00000
    179.00        0.00000
    180.00        0.00000
    181.00        0.00000
    182.00        0.00000
    183.00        0.00000
    184.00        0.00000
    185.00        0.00000
    186.00        0.00000
    187.00        0.00000
    188.00        0.00000
    189.00        0.00000
    190.00        0.00000
    191.00        0.00000
    192.00        0.00000
    193.00        0.00000
    194.00        0.00000
    195.00        0.00000
    196.00        0.00000
    197.00        0.00000
    198.00        0.00000
    199.00        0.00000
    200.00        0.00000
    201.00        0.00000
    202.00        0.00000
    203.00        0.00000
    204.00        0.00000
    205.00        0.00000
    206.00        0.00000
    207.00        0.00000
    208.00        0.00000
    209.00        0.00000
    210.00        0.00000
    211.00        0.00000
    212.00        0.00000
    213.00        0.00000
    214.00        0.00000
    215.00        0.00000
    216.00        0.00000
    217.00        0.00000
    218.00        0.00000
    219.00        0.00000
    220.00        0.00000
    221.00        0.00000
    222.00        0.00000
    223.00        0.00000
    224.00        0.00000
    225.00        0.00000
    226.00        0.00000
    227.00        0.00000
    228.00        0.00000
    229.00        0.00000
    230.00        0.00000
    231.00        0.00000
    232.00        0.00000
    233.00        0.00000
    234.00        0.00000
    235.00        0.00000
    236.00        0.00000
    237.00        0.00000
    238.00        0.00000
    239.00        0.00000
    240.00        0.00000
    241.00        0.00000
    242.00        0.00000
    243.00        0.00000
    244.00        0.00000
    245.00        0.00000
    246.00        0.00000
    247.00        0.00000
    248.00        0.00000
    249.00        0.00000
    250.00        0.00000
    251.00        0.00000
    252.00        0.00000
    253.00        0.00000
    254.00        0.00000
    255.00        0.00000
    256.00        0.00000
    257.00        0.00000
    258.00        0.00000
    259.00        0.00000
    260.00        0.00000
    261.00        0.00000
    262.00        0.00000
    263.00        0.00000
    264.00        0.00000
    265.00        0.00000
    266.00        0.00000
    267.00        0.00000
    268.00        0.00000
    269.00        0.00000
    270.00        0.00000
    271.00        0.00000
    272.00        0.00000
    273.00        0.00000
    274.00        0.00000
    275.00        0.00000
    276.00        0.00000
    277.00        0.00000
    278.00        0.00000
    279.00        0.00000
    280.00        0.00000
    281.00        0.00000
    282.00        0.00000
    283.00        0.00000
    284.00        0.00000
    285.00        0.00000
    286.00        0.00000
    287.00        0.00000
    288.00        0.00000
    289.00        0.00000
    290.00        0.00000
    291.00        0.00000
    292.00        0.00000
    293.00        0.00000
    294.00        0.00000
    295.00        0.00000
    296.00        0.00000
    297.00        0.00000
    298.00        0.00000
    299.00        0.00000
    300.00        0.00000
    301.00        0.00000
    302.00        0.00000
    303.00        0.00000
    304.00        0.00000
    305.00        0.00000
    306.00        0.00000
    307.00        0.00000
    308.00        0.00000
    309.00        0.00000
    310.00        0.00000
    311.00        0.00000
    312.00        0.00000
    313.00        0.00000
    314.00        0.00000
    315.00        0.00000
    316.00        0.00000
    317.00        0.00000
    318.00        0.00000
    319.00        0.00000
    320.00        0.00000
    321.00        0.00000
    322.00        0.00000
    323.00        0.00000
    324.00        0.00000
    325.00        0.00000
    326.00        0.00000
    327.00        0.00000
    328.00        0.00000
    329.00        0.00000
    330.00        0.00000
    331.00        0.00000
    332.00        0.00000
    333.00        0.00000
    334.00        0.00000
    335.00        0.00000
    336.00        0.00000
    337.00        0.00000
    338.00        0.00000
    339.00        0.00000
    340.00        0.00000
    341.00        0.00000
    342.00        0.00000
    343.00        0.00000
    344.00        0.00000
    345.00        0.00000
    346.00        0.00000
    347.00        0.00000
    348.00        0.00000
    349.00        0.00000
    350.00        0.00000
    351.00        0.00000
    352.00        0.00000
    353.00        0.00000
    354.00        0.00000
    355.00        0.00000
    356.00        0.00000
    357.00        0.00000
    358.00        0.00000
    359.00        0.00000
    360.00        0.00000
    361.00        0.00000
    362.00        0.00000
    363.00        0.00000
    364.00        0.00000
    365.00        0.00000
    366.00        0.00000
    367.00        0.00000
    368.00        0.00000
    369.00        0.00000
    370.00        0.00000
    371.00        0.00000
    372.00        0.00000
    373.00        0.00000
    374.00        0.00000
    375.00        0.00000
    376.00        0.00000
    377.00        0.00000
    378.00        0.00000
    379.00        0.00000
    380.00        0.00000
    381.00        0.00000
    382.00        0.00000
    383.00        0.00000
    384.00        0.00000
    385.00        0.00000
    386.00        0.00000
    387.00        0.00000
    388.00        0.00000
    389.00        0.00000
    390.00        0.00000
    391.00        0.00000
    392.00        0.00000
    393.00        0.00000
    394.00        0.00000
    395.00        0.00000
    396.00        0.00000
    397.00        0.00000
    398.00        0.00000
    399.00        0.00000
    400.00        0.00000
    401.00        0.00000
    402.00        0.00000
    403.00        0.00000
    404.00        0.00000
    405.00        0.00000
    406.00        0.00000
    407.00        0.00000
    408.00        0.00000
    409.00        0.00000
    410.00        0.00000
    411.00        0.00000
    412.00        0.00000
    413.00        0.00000
    414.00        0.00000
    415.00        0.00000
    416.00        0.00000
    417.00        0.00000
    418.00        0.00000
    419.00        0.00000
    420.00        0.00000
    421.00        0.00000
    422.00        0.00000
    423.00        0.00000
    424.00        0.00000
    425.00        0.00000
    426.00        0.00000
    427.00        0.00000
    428.00        0.00000
    429.00        0.00000
    430.00        0.00000
    431.00        0.00000
    432.00        0.00000
    433.00        0.00000
    434.00        0.00000
    435.00        0.00000
    436.00        0.00000
    437.00        0.00000
    438.00        0.00000
    439.00        0.00000
    440.00        0.00000
    441.00        0.00000
    442.00        0.00000
    443.00        0.00000
    444.00        0.00000
    445.00        0.00000
    446.00        0.00000
    447.00        0.00000
    448.00        0.00000
    449.00        0.00000
    450.00        0.00000
    451.00        0.00000
    452.00        0.00000
    453.00        0.00000
    454.00        0.00000
    455.00        0.00000
    456.00        0.00000
    457.00        0.00000
    458.00        0.00000
    459.00        0.00000
    460.00        0.00000
    461.00        0.00000
    462.00        0.00000
    463.00        0.00000
    464.00        0.00000
    465.00        0.00000
    466.00        0.00000
    467.00        0.00000
    468.00        0.00000
    469.00        0.00000
    470.00        0.00000
    471.00        0.00000
    472.00        0.00000
    473.00        0.00000
    474.00        0.00000
    475.00        0.00000
    476.00        0.00000
    477.00        0.00000
    478.00        0.00000
    479.00        0.00000
    480.00        0.00000
    481.00        0.00000
    482.00        0.00000
    483.00        0.00000
    484.00        0.00000
    485.00        0.00000
    486.00        0.00000
    487.00        0.00000
    488.00        0.00000
    489.00        0.00000
    490.00        0.00000
    491.00        0.00000
    492.00        0.00000
    493.00        0.00000
    494.00        0.00000
    495.00        0.00000
    496.00        0.00000
    497.00        0.00000
    498.00        0.00000
    499.00        0.00000
    500.00        0.00000
    501.00        0.00000
    502.00        0.00000
    503.00        0.00000
    504.00        0.00000
    505.00        0.00000
    506.00        0.00000
    507.00        0.00000
    508.00        0.00000
    509.00        0.00000
    510.00        0.00000
    511.00        0.00000
    512.00        0.00000
    513.00        0.00000
    514.00        0.00000
    515.00        0.00000
    516.00        0.00000
    517.00        0.00000
    518.00        0.00000
    519.00        0.00000
    520.00        0.00000
    521.00        0.00000
    522.00        0.00000
    523.00        0.00000
    524.00        0.00000
    525.00        0.00000
    526.00        0.00000
    527.00        0.00000
    528.00        0.00000
    529.00        0.00000
    530.00        0.00000
    531.00        0.00000
    532.00        0.00000
    533.00        0.00000
    534.00        0.00000
    535.00        0.00000
    536.00        0.00000
    537.00        0.00000
    538.00        0.00000
    539.00        0.00000
    540.00        0.00000
    541.00        0.00000
    542.00        0.00000
    543.00        0.00000
    544.00        0.00000
    545.00        0.00000
    546.00        0.00000
    547.00        0.00000
    548.00        0.00000
    549.00        0.00000
    550.00        0.00000
    551.00        0.00000
    552.00        0.00000
    553.00        0.00000
    554.00        0.00000
    555.00        0.00000
    556.00        0.00000
    557.00        0.00000
    558.00        0.00000
    559.00        0.00000
    560.00        0.00000
    561.00        0.00000
    562.00        0.00000
    563.00        0.00000
    564.00        0.00000
    565.00        0.00000
    566.00        0.00000
    567.00        0.00000
    568.00        0.00000
    569.00        0.00000
    570.00        0.00000
    571.00        0.00000
    572.00        0.00000
    573.00        0.00000
    574.00        0.00000
    575.00        0.00000
    576.00        0.00000
    577.00        0.00000
    578.00        0.00000
    579.00        0.00000
    580.00        0.00000
    581.00        0.00000
    582.00        0.00000
    583.00        0.00000
    584.00        0.00000
    585.00        0.00000
    586.00        0.00000
    587.00        0.00000
    588.00        0.00000
    589.00        0.00000
    590.00        0.00000
    591.00        0.00000
    592.00        0.00000
    593.00        0.00000
    594.00        0.00000
    595.00        0.00000
    596.00        0.00000
    597.00        0.00000
    598.00        0.00000
    599.00        0.00000
    600.00        0.00000
    601.00        0.00000
    602.00        0.00000
    603.00        0.00000
    604.00        0.00000
    605.00        0.00000
    606.00        0.00000
    607.00        0.00000
    608.00        0.00000
    609.00        0.00000
    610.00        0.00000
    611.00        0.00000
    612.00        0.00000
    613.00        0.00000
    614.00        0.00000
    615.00        0.00000
    616.00        0.00000
    617.00        0.00000
    618.00        0.00000
    619.00        0.00000
    620.00        0.00000
    621.00        0.00000
    622.00        0.00000
    623.00        0.00000
    624.00        0.00000
    625.00        0.00000
    626.00        0.00000
    627.00        0.00000
    628.00        0.00000
    629.00        0.00000
    630.00        0.00000
    631.00        0.00000
    632.00        0.00000
    633.00        0.00000
    634.00        0.00000
    635.00        0.00000
    636.00        0.00000
    637.00        0.00000
    638.00        0.00000
    639.00        0.00000
    640.00        0.00000
    641.00        0.00000
    642.00        0.00000
    643.00        0.00000
    644.00        0.00000
    645.00        0.00000
    646.00        0.00000
    647.00        0.00000
    648.00        0.00000
    649.00        0.00000
    650.00        0.00000
    651.00        0.00000
    652.00        0.00000
    653.00        0.00000
    654.00        0.00000
    655.00        0.00000
    656.00        0.00000
    657.00        0.00000
    658.00        0.00000
    659.00        0.00000
    660.00        0.00000
    661.00        0.00000
    662.00        0.00000
    663.00        0.00000
    664.00        0.00000
    665.00        0.00000
    666.00        0.00000
    667.00        0.00000
    668.00        0.00000
    669.00        0.00000
    670.00        0.00000
    671.00        0.00000
    672.00        0.00000
    673.00        0.00000
    674.00        0.00000
    675.00        0.00000
    676.00        0.00000
    677.00        0.00000
    678.00        0.00000
    679.00        0.00000
    680.00        0.00000
    681.00        0.00000
    682.00        0.00000
    683.00        0.00000
    684.00        0.00000
    685.00        0.00000
    686.00        0.00000
    687.00        0.00000
    688.00        0.00000
    689.00        0.00000
    690.00        0.00000
    691.00        0.00000
    692.00        0.00000
    693.00        0.00000
    694.00        0.00000
    695.00        0.00000
    696.00        0.00000
    697.00        0.00000
    698.00        0.00000
    699.00        0.00000
    700.00        0.00000
    701.00        0.00000
    702.00        0.00000
    703.00        0.00000
    704.00        0.00000
    705.00        0.00000
    706.00        0.00000
    707.00        0.00000
    708.00        0.00000
    709.00        0.00000
    710.00        0.00000
    711.00        0.00000
    712.00        0.00000
    713.00        0.00000
    714.00        0.00000
    715.00        0.00000
    716.00        0.00000
    717.00        0.00000
    718.00        0.00000
    719.00        0.00000
    720.00        0.00000
    721.00        0.00000
    722.00        0.00000
    723.00        0.00000
    724.00        0.00000
    725.00        0.00000
    726.00        0.00000
    727.00        0.00000
    728.00        0.00000
    729.00        0.00000
    730.00        0.00000
    731.00        0.00000
    732.00        0.00000
    733.00        0.00000
    734.00        0.00000
    735.00        0.00000
    736.00        0.00000
    737.00        0.00000
    738.00        0.00000
    739.00        0.00000
    740.00        0.00000
    741.00        0.00000
    742.00        0.00000
    743.00        0.00000
    744.00        0.00000
    745.00        0.00000
    746.00        0.00000
    747.00        0.00000
    748.00        0.00000
    749.00        0.00000
    750.00        0.00000
    751.00        0.00000
    752.00        0.00000
    753.00        0.00000
    754.00        0.00000
    755.00        0.00000
    756.00        0.00000
    757.00        0.00000
    758.00        0.00000
    759.00        0.00000
    760.00        0.00000
    761.00        0.00000
    762.00        0.00000
    763.00        0.00000
    764.00        0.00000
    765.00        0.00000
    766.00        0.00000
    767.00        0.00000
    768.00        0.00000
    769.00        0.00000
    770.00        0.00000
    771.00        0.00000
    772.00        0.00000
    773.00        0.00000
    774.00        0.00000
    775.00        0.00000
    776.00        0.00000
    777.00        0.00000
    778.00        0.00000
    779.00        0.00000
    780.00        0.00000
    781.00        0.00000
    782.00        0.00000
    783.00        0.00000
    784.00        0.00000
    785.00        0.00000
    786.00        0.00000
    787.00        0.00000
    788.00        0.00000
    789.00        0.00000
    790.00        0.00000
    791.00        0.00000
    792.00        0.00000
    793.00        0.00000
    794.00        0.00000
    795.00        0.00000
    796.00        0.00000
    797.00        0.00000
    798.00        0.00000
    799.00        0.00000
    800.00        0.00000
    801.00        0.00000
    802.00        0.00000
    803.00        0.00000
    804.00        0.00000
    805.00        0.00000
    806.00        0.00000
    807.00        0.00000
    808.00        0.00000
    809.00        0.00000
    810.00        0.00000
    811.00        0.00000
    812.00        0.00000
    813.00        0.00000
    814.00        0.00000
    815.00        0.00000
    816.00        0.00000
    817.00        0.00000
    818.00        0.00000
    819.00        0.00000
    820.00        0.00000
    821.00        0.00000
    822.00        0.00000
    823.00        0.00000
    824.00        0.00000
    825.00        0.00000
    826.00        0.00000
    827.00        0.00000
    828.00        0.00000
    829.00        0.00000
    830.00        0.00000
    831.00        0.00000
    832.00        0.00000
    833.00        0.00000
    834.00        0.00000
    835.00        0.00000
    836.00        0.00000
    837.00        0.00000
    838.00        0.00000
    839.00        0.00000
    840.00        0.00000
    841.00        0.00000
    842.00        0.00000
    843.00        0.00000
    844.00        0.00000
    845.00        0.00000
    846.00        0.00000
    847.00        0.00000
    848.00        0.00000
    849.00        0.00000
    850.00        0.00000
    851.00        0.00000
    852.00        0.00000
    853.00        0.00000
    854.00        0.00000
    855.00        0.00000
    856.00        0.00000
    857.00        0.00000
    858.00        0.00000
    859.00        0.00000
    860.00        0.00000
    861.00        0.00000
    862.00        0.00000
    863.00        0.00000
    864.00        0.00000
    865.00        0.00000
    866.00        0.00000
    867.00        0.00000
    868.00        0.00000
    869.00        0.00000
    870.00        0.00000
    871.00        0.00000
    872.00        0.00000
    873.00        0.00000
    874.00        0.00000
    875.00        0.00000
    876.00        0.00000
    877.00        0.00000
    878.00        0.00000
    879.00        0.00000
    880.00        0.00000
    881.00        0.00000
    882.00        0.00000
    883.00        0.00000
    884.00        0.00000
    885.00        0.00000
    886.00        0.00000
    887.00        0.00000
    888.00        0.00000
    889.00        0.00000
    890.00        0.00000
    891.00        0.00000
    892.00        0.00000
    893.00        0.00000
    894.00        0.00000
    895.00        0.00000
    896.00        0.00000
    897.00        0.00000
    898.00        0.00000
    899.00        0.00000
    900.00        0.00000
    901.00        0.00000
    902.00        0.00000
    903.00        0.00000
    904.00        0.00000
    905.00        0.00000
    906.00        0.00000
    907.00        0.00000
    908.00        0.00000
    909.00        0.00000
    910.00        0.00000
    911.00        0.00000
    912.00        0.00000
    913.00        0.00000
    914.00        0.00000
    915.00        0.00000
    916.00        0.00000
    917.00        0.00000
    918.00        0.00000
    919.00        0.00000
    920.00        0.00000
    921.00        0.00000
    922.00        0.00000
    923.00        0.00000
    924.00        0.00000
    925.00        0.00000
    926.00        0.00000
    927.00        0.00000
    928.00        0.00000
    929.00        0.00000
    930.00        0.00000
    931.00        0.00000
    932.00        0.00000
    933.00        0.00000
    934.00        0.00000
    935.00        0.00000
    936.00        0.00000
    937.00        0.00000
    938.00        0.00000
    939.00        0.00000
    940.00        0.00000
    941.00        0.00000
    942.00        0.00000
    943.00        0.00000
    944.00        0.00000
    945.00        0.00000
    946.00        0.00000
    947.00        0.00000
    948.00        0.00000
    949.00        0.00000
    950.00        0.00000
    951.00        0.00000
    952.00        0.00000
    953.00        0.00000
    954.00        0.00000
    955.00        0.00000
    956.00        0.00000
    957.00        0.00000
    958.00        0.00000
    959.00        0.00000
    960.00        0.00000
    961.00        0.00000
    962.00        0.00000
    963.00        0.00000
    964.00        0.00000
    965.00        0.00000
    966.00        0.00000
    967.00        0.00000
    968.00        0.00000
    969.00        0.00000
    970.00        0.00000
    971.00        0.00000
    972.00        0.00000
    973.00        0.00000
    974.00        0.00000
    975.00        0.00000
    976.00        0.00000
    977.00        0.00000
    978.00        0.00000
    979.00        0.00000
    980.00        0.00000
    981.00        0.00000
    982.00        0.00000
    983.00        0.00000
    984.00        0.00000
    985.00        0.00000
    986.00        0.00000
    987.00        0.00000
    988.00        0.00000
    989.00        0.00000
    990.00        0.00000
    991.00        0.00000
    992.00        0.00000
    993.00        0.00000
    994.00        0.00000
    995.00        0.00000
    996.00        0.00000
    997.00        0.00000
    998.00        0.00000
    999.00        0.00000
   1000.00        0.00000
   1001.00        0.00000
   1002.00        0.00000
   1003.00        0.00000
   1004.00        0.00000
   1005.00        0.00000
   1006.00        0.00000
   1007.00        0.00000
   1008.00        0.00000
   1009.00        0.00000
   1010.00        0.00000
   1011.00        0.00000
   1012.00        0.00000
   1013.00        0.00000
   1014.00        0.00000
   1015.00        0.00000
   1016.00        0.00000
   1017.00        0.00000
   1018.00        0.00000
   1019.00        0.00000
   1020.00        0.00000
   1021.00        0.00000
   1022.00        0.00000
   1023.00        0.00000
   1024.00        0.00000
   1025.00        0.00000
   1026.00        0.00000
   1027.00        0.00000
   1028.00        0.00000
   1029.00        0.00000
   1030.00        0.00000
   1031.00        0.00000
   1032.00        0.00000
   1033.00        0.00000
   1034.00        0.00000
   1035.00        0.00000
   1036.00        0.00000
   1037.00        0.00000
   1038.00        0.00000
   1039.00        0.00000
   1040.00        0.00000
   1041.00        0.00000
   1042.00        0.00000
   1043.00        0.00000
   1044.00        0.00000
   1045.00        0.00000
   1046.00        0.00000
   1047.00        0.00000
   1048.00        0.00000
   1049.00        0.00000
   1050.00        0.00000
   1051.00        0.00000
   1052.00        0.00000
   1053.00        0.00000
   1054.00        0.00000
   1055.00        0.00000
   1056.00        0.00000
   1057.00        0.00000
   1058.00        0.00000
   1059.00        0.00000
   1060.00        0.00000
   1061.00        0.00000
   1062.00        0.00000
   1063.00        0.00000
   1064.00        0.00000
   1065.00        0.00000
   1066.00        0.00000
   1067.00        0.00000
   1068.00        0.00000
   1069.00        0.00000
   1070.00        0.00000
   1071.00        0.00000
   1072.00        0.00000
   1073.00        0.00000
   1074.00        0.00000
   1075.00        0.00000
   1076.00        0.00000
   1077.00        0.00000
   1078.00        0.00000
   1079.00        0.00000
   1080.00        0.00000
   1081.00        0.00000
   1082.00        0.00000
   1083.00        0.00000
   1084.00        0.00000
   1085.00        0.00000
   1086.00        0.00000
   1087.00        0.00000
   1088.00        0.00000
   1089.00        0.00000
   1090.00        0.00000
   1091.00        0.00000
   1092.00        0.00000
   1093.00        0.00000
   1094.00        0.00000
   1095.00        0.00000
   1096.00        0.00000
   1097.00        0.00000
   1098.00        0.00000
   1099.00        0.00000
   1100.00        0.00000
   1101.00        0.00000
   1102.00        0.00000
   1103.00        0.00000
   1104.00        0.00000
   1105.00        0.00000
   1106.00        0.00000
   1107.00        0.00000
   1108.00        0.00000
   1109.00        0.00000
   1110.00        0.00000
   1111.00        0.00000
   1112.00        0.00000
   1113.00        0.00000
   1114.00        0.00000
   1115.00        0.00000
   1116.00        0.00000
   1117.00        0.00000
   1118.00        0.00000
   1119.00        0.00000
   1120.00        0.00000
   1121.00        0.00000
   1122.00        0.00000
   1123.00        0.00000
   1124.00        0.00000
   1125.00        0.00000
   1126.00        0.00000
   1127.00        0.00000
   1128.00        0.00000
   1129.00        0.00000
   1130.00        0.00000
   1131.00        0.00000
   1132.00        0.00000
   1133.00        0.00000
   1134.00        0.00000
   1135.00        0.00000
   1136.00        0.00000
   1137.00        0.00000
   1138.00        0.00000
   1139.00        0.00000
   1140.00        0.00000
   1141.00        0.00000
   1142.00        0.00000
   1143.00        0.00000
   1144.00        0.00000
   1145.00        0.00000
   1146.00        0.00000
   1147.00        0.00000
   1148.00        0.00000
   1149.00        0.00000
   1150.00        0.00000
   1151.00        0.00000
   1152.00        0.00000
   1153.00        0.00000
   1154.00        0.00000
   1155.00        0.00000
   1156.00        0.00000
   1157.00        0.00000
   1158.00        0.00000
   1159.00        0.00000
   1160.00        0.00000
   1161.00        0.00000
   1162.00        0.00000
   1163.00        0.00000
   1164.00        0.00000
   1165.00        0.00000
   1166.00        0.00000
   1167.00        0.00000
   1168.00        0.00000
   1169.00        0.00000
   1170.00        0.00000
   1171.00        0.00000
   1172.00        0.00000
   1173.00        0.00000
   1174.00        0.00000
   1175.00        0.00000
   1176.00        0.00000
   1177.00        0.00000
   1178.00        0.00000
   1179.00        0.00000
   1180.00        0.00000
   1181.00        0.00000
   1182.00        0.00000
   1183.00        0.00000
   1184.00        0.00000
   1185.00        0.00000
   1186.00        0.00000
   1187.00        0.00000
   1188.00        0.00000
   1189.00        0.00000
   1190.00        0.00000
   1191.00        0.00000
   1192.00        0.00000
   1193.00        0.00000
   1194.00        0.00000
   1195.00        0.00000
   1196.00        0.00000
   1197.00        0.00000
   1198.00        0.00000
   1199.00        0.00000
   1200.00        0.00000
   1201.00        0.00000
   1202.00        0.00000
   1203.00        0.00000
   1204.00        0.00000
   1205.00        0.00000
   1206.00        0.00000
   1207.00        0.00000
   1208.00        0.00000
   1209.00        0.00000
   1210.00        0.00000
   1211.00        0.00000
   1212.00        0.00000
   1213.00        0.00000
   1214.00        0.00000
   1215.00        0.00000
   1216.00        0.00000
   1217.00        0.00000
   1218.00        0.00000
   1219.00        0.00000
   1220.00        0.00000
   1221.00        0.00000
   1222.00        0.00000
   1223.00        0.00000
   1224.00        0.00000
   1225.00        0.00000
   1226.00        0.00000
   1227.00        0.00000
   1228.00        0.00000
   1229.00        0.00000
   1230.00        0.00000
   1231.00        0.00000
   1232.00        0.00000
   1233.00        0.00000
   1234.00        0.00000
   1235.00        0.00000
   1236.00        0.00000
   1237.00        0.00000
   1238.00        0.00000
   1239.00        0.00000
   1240.00        0.00000
   1241.00        0.00000
   1242.00        0.00000
   1243.00        0.00000
   1244.00        0.00000
   1245.00        0.00000
   1246.00        0.00000
   1247.00        0.00000
   1248.00        0.00000
   1249.00        0.00000
   1250.00        0.00000
   1251.00        0.00000
   1252.00        0.00000
   1253.00        0.00000
   1254.00        0.00000
   1255.00        0.00000
   1256.00        0.00000
   1257.00        0.00000
   1258.00        0.00000
   1259.00        0.00000
   1260.00        0.00000
   1261.00        0.00000
   1262.00        0.00000
   1263.00        0.00000
   1264.00        0.00000
   1265.00        0.00000
   1266.00        0.00000
   1267.00        0.00000
   1268.00        0.00000
   1269.00        0.00000
   1270.00        0.00000
   1271.00        0.00000
   1272.00        0.00000
   1273.00        0.00000
   1274.00        0.00000
   1275.00        0.00000
   1276.00        0.00000
   1277.00        0.00000
   1278.00        0.00000
   1279.00        0.00000
   1280.00        0.00000
   1281.00        0.00000
   1282.00        0.00000
   1283.00        0.00000
   1284.00        0.00000
   1285.00        0.00000
   1286.00        0.00000
   1287.00        0.00000
   1288.00        0.00000
   1289.00        0.00000
   1290.00        0.00000
   1291.00        0.00000
   1292.00        0.00000
   1293.00        0.00000
   1294.00        0.00000
   1295.00        0.00000
   1296.00        0.00000
   1297.00        0.00000
   1298.00        0.00000
   1299.00        0.00000
   1300.00        0.00000
   1301.00        0.00000
   1302.00        0.00000
   1303.00        0.00000
   1304.00        0.00000
   1305.00        0.00000
   1306.00        0.00000
   1307.00        0.00000
   1308.00        0.00000
   1309.00        0.00000
   1310.00        0.00000
   1311.00        0.00000
   1312.00        0.00000
   1313.00        0.00000
   1314.00        0.00000
   1315.00        0.00000
   1316.00        0.00000
   1317.00        0.00000
   1318.00        0.00000
   1319.00        0.00000
   1320.00        0.00000
   1321.00        0.00000
   1322.00        0.00000
   1323.00        0.00000
   1324.00        0.00000
   1325.00        0.00000
   1326.00        0.00000
   1327.00        0.00000
   1328.00        0.00000
   1329.00        0.00000
   1330.00        0.00000
   1331.00        0.00000
   1332.00        0.00000
   1333.00        0.00000
   1334.00        0.00000
   1335.00        0.00000
   1336.00        0.00000
   1337.00        0.00000
   1338.00        0.00000
   1339.00        0.00000
   1340.00        0.00000
   1341.00        0.00000
   1342.00        0.00000
   1343.00        0.00000
   1344.00        0.00000
   1345.00        0.00000
   1346.00        0.00000
   1347.00        0.00000
   1348.00        0.00000
   1349.00        0.00000
   1350.00        0.00000
   1351.00        0.00000
   1352.00        0.00000
   1353.00        0.00000
   1354.00        0.00000
   1355.00        0.00000
   1356.00        0.00000
   1357.00        0.00000
   1358.00        0.00000
   1359.00        0.00000
   1360.00        0.00000
   1361.00        0.00000
   1362.00        0.00000
   1363.00        0.00000
   1364.00        0.00000
   1365.00        0.00000
   1366.00        0.00000
   1367.00        0.00000
   1368.00        0.00000
   1369.00        0.00000
   1370.00        0.00000
   1371.00        0.00000
   1372.00        0.00000
   1373.00        0.00000
   1374.00        0.00000
   1375.00        0.00000
   1376.00        0.00000
   1377.00        0.00000
   1378.00        0.00000
   1379.00        0.00000
   1380.00        0.00000
   1381.00        0.00000
   1382.00        0.00000
   1383.00        0.00000
   1384.00        0.00000
   1385.00        0.00000
   1386.00        0.00000
   1387.00        0.00000
   1388.00        0.00000
   1389.00        0.00000
   1390.00        0.00000
   1391.00        0.00000
   1392.00        0.00000
   1393.00        0.00000
   1394.00        0.00000
   1395.00        0.00000
   1396.00        0.00000
   1397.00        0.00000
   1398.00        0.00000
   1399.00        0.00000
   1400.00        0.00000
   1401.00        0.00000
   1402.00        0.00000
   1403.00        0.00000
   1404.00        0.00000
   1405.00        0.00000
   1406.00        0.00000
   1407.00        0.00000
   1408.00        0.00000
   1409.00        0.00000
   1410.00        0.00000
   1411.00        0.00000
   1412.00        0.00000
   1413.00        0.00000
   1414.00        0.00000
   1415.00        0.00000
   1416.00        0.00000
   1417.00        0.00000
   1418.00        0.00000
   1419.00        0.00000
   1420.00        0.00000
   1421.00        0.00000
   1422.00        0.00000
   1423.00        0.00000
   1424.00        0.00000
   1425.00        0.00000
   1426.00        0.00000
   1427.00        0.00000
   1428.00        0.00000
   1429.00        0.00000
   1430.00        0.00000
   1431.00        0.00000
   1432.00        0.00000
   1433.00        0.00000
   1434.00        0.00000
   1435.00        0.00000
   1436.00        0.00000
   1437.00        0.00000
   1438.00        0.00000
   1439.00        0.00000
   1440.00        0.00000
   1441.00        0.00000
   1442.00        0.00000
   1443.00        0.00000
   1444.00        0.00000
   1445.00        0.00000
   1446.00        0.00000
   1447.00        0.00000
   1448.00        0.00000
   1449.00        0.00000
   1450.00        0.00000
   1451.00        0.00000
   1452.00        0.00000
   1453.00        0.00000
   1454.00        0.00000
   1455.00        0.00000
   1456.00        0.00000
   1457.00        0.00000
   1458.00        0.00000
   1459.00        0.00000
   1460.00        0.00000
   1461.00        0.00000
   1462.00        0.00000
   1463.00        0.00000
   1464.00        0.00000
   1465.00        0.00000
   1466.00        0.00000
   1467.00        0.00000
   1468.00        0.00000
   1469.00        0.00000
   1470.00        0.00000
   1471.00        0.00000
   1472.00        0.00000
   1473.00        0.00001
   1474.00        0.00002
   1475.00        0.00005
   1476.00        0.00011
   1477.00        0.00021
   1478.00        0.00038
   1479.00        0.00063
   1480.00        0.00103
   1481.00        0.00162
   1482.00        0.00252
   1483.00        0.00385
   1484.00        0.00579
   1485.00        0.00862
   1486.00        0.01267
   1487.00        0.01833
   1488.00        0.02619
   1489.00        0.03680
   1490.00        0.05087
   1491.00        0.06907
   1492.00        0.09199
   1493.00        0.12035
   1494.00        0.15425
   1495.00        0.19358
   1496.00        0.23769
   1497.00        0.28531
   1498.00        0.33483
   1499.00        0.38406
   1500.00        0.43090
   1501.00        0.47350
   1502.00        0.51015
   1503.00        0.54028
   1504.00        0.56432
   1505.00        0.58322
   1506.00        0.59877
   1507.00        0.61299
   1508.00        0.62777
   1509.00        0.64466
   1510.00        0.66471
   1511.00        0.68834
   1512.00        0.71530
   1513.00        0.74489
   1514.00        0.77592
   1515.00        0.80696
   1516.00        0.83655
   1517.00        0.86358
   1518.00        0.88712
   1519.00        0.90739
   1520.00        0.92539
   1521.00        0.94285
   1522.00        0.96263
   1523.00        0.98760
   1524.00        1.02039
   1525.00        1.06260
   1526.00        1.11413
   1527.00        1.17394
   1528.00        1.23952
   1529.00        1.30771
   1530.00        1.37519
   1531.00        1.43924
   1532.00        1.49839
   1533.00        1.55170
   1534.00        1.59826
   1535.00        1.63840
   1536.00        1.67277
   1537.00        1.70248
   1538.00        1.72927
   1539.00        1.75567
   1540.00        1.78395
   1541.00        1.81570
   1542.00        1.85191
   1543.00        1.89232
   1544.00        1.93638
   1545.00        1.98292
   1546.00        2.03124
   1547.00        2.08098
   1548.00        2.13242
   1549.00        2.18629
   1550.00        2.24359
   1551.00        2.30520
   1552.00        2.37126
   1553.00        2.44029
   1554.00        2.50961
   1555.00        2.57508
   1556.00        2.63287
   1557.00        2.67909
   1558.00        2.71155
   1559.00        2.72862
   1560.00        2.73082
   1561.00        2.72032
   1562.00        2.70083
   1563.00        2.67554
   1564.00        2.64759
   1565.00        2.61941
   1566.00        2.59262
   1567.00        2.56797
   1568.00        2.54545
   1569.00        2.52447
   1570.00        2.50422
   1571.00        2.48382
   1572.00        2.46245
   1573.00        2.43961
   1574.00        2.41524
   1575.00        2.38974
   1576.00        2.36377
   1577.00        2.33809
   1578.00        2.31346
   1579.00        2.29047
   1580.00        2.26943
   1581.00        2.25055
   1582.00        2.23393
   1583.00        2.21957
   1584.00        2.20754
   1585.00        2.19774
   1586.00        2.18951
   1587.00        2.18210
   1588.00        2.17500
   1589.00        2.16793
   1590.00        2.16063
   1591.00        2.15289
   1592.00        2.14443
   1593.00        2.13478
   1594.00        2.12384
   1595.00        2.11165
   1596.00        2.09843
   1597.00        2.08446
   1598.00        2.07015
   1599.00        2.05583
   1600.00        2.04186
   1601.00        2.02860
   1602.00        2.01644
   1603.00        2.00582
   1604.00        1.99723
   1605.00        1.99121
   1606.00        1.98814
   1607.00        1.98848
   1608.00        1.99210
   1609.00        1.99881
   1610.00        2.00811
   1611.00        2.01951
   1612.00        2.03225
   1613.00        2.04561
   1614.00        2.05899
   1615.00        2.07195
   1616.00        2.08445
   1617.00        2.09680
   1618.00        2.10967
   1619.00        2.12398
   1620.00        2.14074
   1621.00        2.16098
   1622.00        2.18543
   1623.00        2.21447
   1624.00        2.24797
   1625.00        2.28540
   1626.00        2.32577
   1627.00        2.36755
   1628.00        2.40904
   1629.00        2.44847
   1630.00        2.48422
   1631.00        2.51494
   1632.00        2.53990
   1633.00        2.55854
   1634.00        2.57087
   1635.00        2.57708
   1636.00        2.57802
   1637.00        2.57427
   1638.00        2.56661
   1639.00        2.55571
   1640.00        2.54213
   1641.00        2.52661
   1642.00        2.50982
   1643.00        2.49244
   1644.00        2.47510
   1645.00        2.45835
   1646.00        2.44260
   1647.00        2.42786
   1648.00        2.41402
   1649.00        2.40071
   1650.00        2.38799
   1651.00        2.37558
   1652.00        2.36273
   1653.00        2.34881
   1654.00        2.33344
   1655.00        2.31669
   1656.00        2.29901
   1657.00        2.28098
   1658.00        2.26326
   1659.00        2.24640
   1660.00        2.23075
   1661.00        2.21637
   1662.00        2.20312
   1663.00        2.19059
   1664.00        2.17824
   1665.00        2.16544
   1666.00        2.15160
   1667.00        2.13626
   1668.00        2.11903
   1669.00        2.09954
   1670.00        2.07761
   1671.00        2.05351
   1672.00        2.02778
   1673.00        2.00114
   1674.00        1.97427
   1675.00        1.94779
   1676.00        1.92222
   1677.00        1.89792
   1678.00        1.87509
   1679.00        1.85373
   1680.00        1.83381
   1681.00        1.81511
   1682.00        1.79753
   1683.00        1.78100
   1684.00        1.76561
   1685.00        1.75149
   1686.00        1.73883
   1687.00        1.72765
   1688.00        1.71785
   1689.00        1.70923
   1690.00        1.70145
   1691.00        1.69418
   1692.00        1.68711
   1693.00        1.68004
   1694.00        1.67288
   1695.00        1.66561
   1696.00        1.65828
   1697.00        1.65097
   1698.00        1.64373
   1699.00        1.63664
   1700.00        1.62973
   1701.00        1.62288
   1702.00        1.61606
   1703.00        1.60934
   1704.00        1.60286
   1705.00        1.59678
   1706.00        1.59125
   1707.00        1.58634
   1708.00        1.58214
   1709.00        1.57863
   1710.00        1.57580
   1711.00        1.57351
   1712.00        1.57159
   1713.00        1.56990
   1714.00        1.56829
   1715.00        1.56673
   1716.00        1.56524
   1717.00        1.56391
   1718.00        1.56284
   1719.00        1.56214
   1720.00        1.56189
   1721.00        1.56213
   1722.00        1.56287
   1723.00        1.56409
   1724.00        1.56576
   1725.00        1.56784
   1726.00        1.57028
   1727.00        1.57306
   1728.00        1.57613
   1729.00        1.57945
   1730.00        1.58298
   1731.00        1.58666
   1732.00        1.59040
   1733.00        1.59408
   1734.00        1.59752
   1735.00        1.60056
   1736.00        1.60309
   1737.00        1.60508
   1738.00        1.60652
   1739.00        1.60749
   1740.00        1.60809
   1741.00        1.60843
   1742.00        1.60864
   1743.00        1.60879
   1744.00        1.60890
   1745.00        1.60891
   1746.00        1.60875
   1747.00        1.60834
   1748.00        1.60765
   1749.00        1.60668
   1750.00        1.60551
   1751.00        1.60423
   1752.00        1.60296
   1753.00        1.60184
   1754.00        1.60096
   1755.00        1.60041
   1756.00        1.60023
   1757.00        1.60043
   1758.00        1.60100
   1759.00        1.60188
   1760.00        1.60303
   1761.00        1.60437
   1762.00        1.60586
   1763.00        1.60748
   1764.00        1.60920
   1765.00        1.61098
   1766.00        1.61272
   1767.00        1.61430
   1768.00        1.61561
   1769.00        1.61651
   1770.00        1.61681
   1771.00        1.61623
   1772.00        1.61435
   1773.00        1.61070
   1774.00        1.60470
   1775.00        1.59588
   1776.00        1.58368
   1777.00        1.56787
   1778.00        1.54840
   1779.00        1.52544
   1780.00        1.49947
   1781.00        1.47108
   1782.00        1.44105
   1783.00        1.41005
   1784.00        1.37875
   1785.00        1.34769
   1786.00        1.31722
   1787.00        1.28758
   1788.00        1.25870
   1789.00        1.23062
   1790.00        1.20323
   1791.00        1.17645
   1792.00        1.15006
   1793.00        1.12393
   1794.00        1.09790
   1795.00        1.07198
   1796.00        1.04641
   1797.00        1.02160
   1798.00        0.99808
   1799.00        0.97644
   1800.00        0.95694
   1801.00        0.93921
   1802.00        0.92272
   1803.00        0.90717
   1804.00        0.89244
   1805.00        0.87850
   1806.00        0.86515
   1807.00        0.85182
   1808.00        0.83864
   1809.00        0.82598
   1810.00        0.81435
   1811.00        0.80418
   1812.00        0.79571
   1813.00        0.78894
   1814.00        0.78354
   1815.00        0.77902
   1816.00        0.77486
   1817.00        0.77065
   1818.00        0.76621
   1819.00        0.76161
   1820.00        0.75714
   1821.00        0.75323
   1822.00        0.75034
   1823.00        0.74893
   1824.00        0.74925
   1825.00        0.75146
   1826.00        0.75540
   1827.00        0.76083
   1828.00        0.76733
   1829.00        0.77443
   1830.00        0.78171
   1831.00        0.78884
   1832.00        0.79566
   1833.00        0.80219
   1834.00        0.80861
   1835.00        0.81527
   1836.00        0.82257
   1837.00        0.83094
   1838.00        0.84080
   1839.00        0.85236
   1840.00        0.86590
   1841.00        0.88149
   1842.00        0.89901
   1843.00        0.91849
   1844.00        0.93995
   1845.00        0.96355
   1846.00        0.98961
   1847.00        1.01852
   1848.00        1.05045
   1849.00        1.08572
   1850.00        1.12403
   1851.00        1.16487
   1852.00        1.20725
   1853.00        1.24999
   1854.00        1.29166
   1855.00        1.33054
   1856.00        1.36526
   1857.00        1.39443
   1858.00        1.41671
   1859.00        1.43148
   1860.00        1.43901
   1861.00        1.43983
   1862.00        1.43560
   1863.00        1.42799
   1864.00        1.41898
   1865.00        1.41026
   1866.00        1.40311
   1867.00        1.39831
   1868.00        1.39599
   1869.00        1.39625
   1870.00        1.39858
   1871.00        1.40197
   1872.00        1.40572
   1873.00        1.40963
   1874.00        1.41395
   1875.00        1.41939
   1876.00        1.42670
   1877.00        1.43654
   1878.00        1.44925
   1879.00        1.46462
   1880.00        1.48197
   1881.00        1.50033
   1882.00        1.51845
   1883.00        1.53439
   1884.00        1.54667
   1885.00        1.55411
   1886.00        1.55628
   1887.00        1.55306
   1888.00        1.54522
   1889.00        1.53396
   1890.00        1.52053
   1891.00        1.50636
   1892.00        1.49259
   1893.00        1.48014
   1894.00        1.46886
   1895.00        1.45803
   1896.00        1.44702
   1897.00        1.43547
   1898.00        1.42323
   1899.00        1.41053
   1900.00        1.39777
   1901.00        1.38559
   1902.00        1.37461
   1903.00        1.36531
   1904.00        1.35805
   1905.00        1.35279
   1906.00        1.34942
   1907.00        1.34751
   1908.00        1.34655
   1909.00        1.34590
   1910.00        1.34511
   1911.00        1.34393
   1912.00        1.34220
   1913.00        1.33995
   1914.00        1.33816
   1915.00        1.33709
   1916.00        1.33645
   1917.00        1.33575
   1918.00        1.33457
   1919.00        1.33264
   1920.00        1.32987
   1921.00        1.32655
   1922.00        1.32286
   1923.00        1.31908
   1924.00        1.31474
   1925.00        1.30983
   1926.00        1.30499
   1927.00        1.30079
   1928.00        1.29759
   1929.00        1.29524
   1930.00        1.29366
   1931.00        1.29218
   1932.00        1.29017
   1933.00        1.28771
   1934.00        1.28563
   1935.00        1.28519
   1936.00        1.28740
   1937.00        1.29237
   1938.00        1.29937
   1939.00        1.30695
   1940.00        1.31354
   1941.00        1.31758
   1942.00        1.31858
   1943.00        1.31660
   1944.00        1.31246
   1945.00        1.30736
   1946.00        1.30274
   1947.00        1.30030
   1948.00        1.30125
   1949.00        1.30604
   1950.00        1.31408
   1951.00        1.32373
   1952.00        1.33284
   1953.00        1.33930
   1954.00        1.34139
   1955.00        1.33847
   1956.00        1.33103
   1957.00        1.32021
   1958.00        1.30794
   1959.00        1.29616
   1960.00        1.28651
   1961.00        1.27991
   1962.00        1.27636
   1963.00        1.27530
   1964.00        1.27525
   1965.00        1.27452
   1966.00        1.27154
   1967.00        1.26521
   1968.00        1.25501
   1969.00        1.24144
   1970.00        1.22561
   1971.00        1.20897
   1972.00        1.19317
   1973.00        1.17959
   1974.00        1.16915
   1975.00        1.16205
   1976.00        1.15746
   1977.00        1.15400
   1978.00        1.15034
   1979.00        1.14554
   1980.00        1.13924
   1981.00        1.13166
   1982.00        1.12352
   1983.00        1.11586
   1984.00        1.10973
   1985.00        1.10604
   1986.00        1.10516
   1987.00        1.10703
   1988.00        1.11084
   1989.00        1.11531
   1990.00        1.11887
   1991.00        1.11981
   1992.00        1.11687
   1993.00        1.10896
   1994.00        1.09597
   1995.00        1.07804
   1996.00        1.05615
   1997.00        1.03128
   1998.00        1.00466
   1999.00        0.97733
   2000.00        0.95006
   2001.00        0.92329
   2002.00        0.89718
   2003.00        0.87165
   2004.00        0.84654
   2005.00        0.82169
   2006.00        0.79709
   2007.00        0.77287
   2008.00        0.74929
   2009.00        0.72666
   2010.00        0.70531
   2011.00        0.68553
   2012.00        0.66745
   2013.00        0.65125
   2014.00        0.63689
   2015.00        0.62448
   2016.00        0.61389
   2017.00        0.60511
   2018.00        0.59808
   2019.00        0.59266
   2020.00        0.58881
   2021.00        0.58621
   2022.00        0.58460
   2023.00        0.58358
   2024.00        0.58264
   2025.00        0.58118
   2026.00        0.57860
   2027.00        0.57430
   2028.00        0.56796
   2029.00        0.55937
   2030.00        0.54852
   2031.00        0.53538
   2032.00        0.52025
   2033.00        0.50335
   2034.00        0.48514
   2035.00        0.46597
   2036.00        0.44609
   2037.00        0.42578
   2038.00        0.40534
   2039.00        0.38499
   2040.00        0.36494
   2041.00        0.34543
   2042.00        0.32673
   2043.00        0.30912
   2044.00        0.29275
   2045.00        0.27777
   2046.00        0.26422
   2047.00        0.25204
   2048.00        0.24104
   2049.00        0.23099
   2050.00        0.22139
   2051.00        0.21201
   2052.00        0.20271
   2053.00        0.19343
   2054.00        0.18425
   2055.00        0.17529
   2056.00        0.16666
   2057.00        0.15848
   2058.00        0.15086
   2059.00        0.14378
   2060.00        0.13717
   2061.00        0.13087
   2062.00        0.12465
   2063.00        0.11818
   2064.00        0.11122
   2065.00        0.10347
   2066.00        0.09464
   2067.00        0.08454
   2068.00        0.07309
   2069.00        0.06033
   2070.00        0.04645
   2071.00        0.03177
   2072.00        0.01660
   2073.00        0.00121
   2074.00       -0.01409
   2075.00       -0.02916
   2076.00       -0.04392
   2077.00       -0.05841
   2078.00       -0.07272
   2079.00       -0.08706
   2080.00       -0.10171
   2081.00       -0.11692
   2082.00       -0.13296
   2083.00       -0.14985
   2084.00       -0.16757
   2085.00       -0.18583
   2086.00       -0.20420
   2087.00       -0.22219
   2088.00       -0.23917
   2089.00       -0.25465
   2090.00       -0.26816
   2091.00       -0.27958
   2092.00       -0.28896
   2093.00       -0.29656
   2094.00       -0.30282
   2095.00       -0.30821
   2096.00       -0.31319
   2097.00       -0.31810
   2098.00       -0.32318
   2099.00       -0.32866
   2100.00       -0.33470
   2101.00       -0.34148
   2102.00       -0.34917
   2103.00       -0.35786
   2104.00       -0.36754
   2105.00       -0.37802
   2106.00       -0.38896
   2107.00       -0.39994
   2108.00       -0.41055
   2109.00       -0.42050
   2110.00       -0.42966
   2111.00       -0.43808
   2112.00       -0.44603
   2113.00       -0.45380
   2114.00       -0.46171
   2115.00       -0.46993
   2116.00       -0.47911
   2117.00       -0.48957
   2118.00       -0.50099
   2119.00       -0.51301
   2120.00       -0.52528
   2121.00       -0.53764
   2122.00       -0.55016
   2123.00       -0.56304
   2124.00       -0.57722
   2125.00       -0.59966
   2126.00       -0.62164
   2127.00       -0.64234
   2128.00       -0.66118
   2129.00       -0.67802
   2130.00       -0.69292
   2131.00       -0.70630
   2132.00       -0.71852
   2133.00       -0.73002
   2134.00       -0.74115
   2135.00       -0.75216
   2136.00       -0.76323
   2137.00       -0.77447
   2138.00       -0.78597
   2139.00       -0.79778
   2140.00       -0.81001
   2141.00       -0.82259
   2142.00       -0.83547
   2143.00       -0.84837
   2144.00       -0.86092
   2145.00       -0.87260
   2146.00       -0.88292
   2147.00       -0.89143
   2148.00       -0.89798
   2149.00       -0.90245
   2150.00       -0.90513
   2151.00       -0.90624
   2152.00       -0.90615
   2153.00       -0.90509
   2154.00       -0.90321
   2155.00       -0.90057
   2156.00       -0.89726
   2157.00       -0.89344
   2158.00       -0.88947
   2159.00       -0.88582
   2160.00       -0.88298
   2161.00       -0.88141
   2162.00       -0.88130
   2163.00       -0.88259
   2164.00       -0.88489
   2165.00       -0.88761
   2166.00       -0.89007
   2167.00       -0.89166
   2168.00       -0.89196
   2169.00       -0.89075
   2170.00       -0.88808
   2171.00       -0.88410
   2172.00       -0.87911
   2173.00       -0.87331
   2174.00       -0.86684
   2175.00       -0.85968
   2176.00       -0.85174
   2177.00       -0.84281
   2178.00       -0.83278
   2179.00       -0.82152
   2180.00       -0.80912
   2181.00       -0.79566
   2182.00       -0.78131
   2183.00       -0.76624
   2184.00       -0.75055
   2185.00       -0.73421
   2186.00       -0.71716
   2187.00       -0.69928
   2188.00       -0.68048
   2189.00       -0.66079
   2190.00       -0.64032
   2191.00       -0.61930
   2192.00       -0.59794
   2193.00       -0.57655
   2194.00       -0.55534
   2195.00       -0.53442
   2196.00       -0.51378
   2197.00       -0.49329
   2198.00       -0.47272
   2199.00       -0.45128
   2200.00       -0.42921
   2201.00       -0.40706
   2202.00       -0.38541
   2203.00       -0.36483
   2204.00       -0.34581
   2205.00       -0.32886
   2206.00       -0.31408
   2207.00       -0.30113
   2208.00       -0.28933
   2209.00       -0.27810
   2210.00       -0.26699
   2211.00       -0.25558
   2212.00       -0.24346
   2213.00       -0.23039
   2214.00       -0.21620
   2215.00       -0.20098
   2216.00       -0.18495
   2217.00       -0.16851
   2218.00       -0.15200
   2219.00       -0.13585
   2220.00       -0.12049
   2221.00       -0.10625
   2222.00       -0.09320
   2223.00       -0.08127
   2224.00       -0.07026
   2225.00       -0.05990
   2226.00       -0.04991
   2227.00       -0.04007
   2228.00       -0.03026
   2229.00       -0.02042
   2230.00       -0.01064
   2231.00       -0.00109
   2232.00        0.00800
   2233.00        0.01643
   2234.00        0.02392
   2235.00        0.03029
   2236.00        0.03540
   2237.00        0.03918
   2238.00        0.04157
   2239.00        0.04261
   2240.00        0.04231
   2241.00        0.04072
   2242.00        0.03789
   2243.00        0.03369
   2244.00        0.02786
   2245.00        0.02001
   2246.00        0.01004
   2247.00       -0.00179
   2248.00       -0.01444
   2249.00       -0.02652
   2250.00       -0.03652
   2251.00       -0.04338
   2252.00       -0.04676
   2253.00       -0.04695
   2254.00       -0.04511
   2255.00       -0.04276
   2256.00       -0.04147
   2257.00       -0.04258
   2258.00       -0.04695
   2259.00       -0.05470
   2260.00       -0.06525
   2261.00       -0.07752
   2262.00       -0.09003
   2263.00       -0.10126
   2264.00       -0.10978
   2265.00       -0.11474
   2266.00       -0.11572
   2267.00       -0.11321
   2268.00       -0.10822
   2269.00       -0.10240
   2270.00       -0.09761
   2271.00       -0.09554
   2272.00       -0.09746
   2273.00       -0.10400
   2274.00       -0.11503
   2275.00       -0.12960
   2276.00       -0.14628
   2277.00       -0.16337
   2278.00       -0.17909
   2279.00       -0.19210
   2280.00       -0.20163
   2281.00       -0.20751
   2282.00       -0.21019
   2283.00       -0.21062
   2284.00       -0.20999
   2285.00       -0.20958
   2286.00       -0.21046
   2287.00       -0.21340
   2288.00       -0.21879
   2289.00       -0.22649
   2290.00       -0.23597
   2291.00       -0.24637
   2292.00       -0.25666
   2293.00       -0.26589
   2294.00       -0.27312
   2295.00       -0.27788
   2296.00       -0.27992
   2297.00       -0.27949
   2298.00       -0.27704
   2299.00       -0.27331
   2300.00       -0.26906
   2301.00       -0.26501
   2302.00       -0.26169
   2303.00       -0.25937
   2304.00       -0.25806
   2305.00       -0.25757
   2306.00       -0.25753
   2307.00       -0.25753
   2308.00       -0.25717
   2309.00       -0.25617
   2310.00       -0.25439
   2311.00       -0.25182
   2312.00       -0.24858
   2313.00       -0.24490
   2314.00       -0.24101
   2315.00       -0.23717
   2316.00       -0.23362
   2317.00       -0.23051
   2318.00       -0.22789
   2319.00       -0.22571
   2320.00       -0.22379
   2321.00       -0.22184
   2322.00       -0.21954
   2323.00       -0.21660
   2324.00       -0.21285
   2325.00       -0.20830
   2326.00       -0.20316
   2327.00       -0.19783
   2328.00       -0.19287
   2329.00       -0.18885
   2330.00       -0.18631
   2331.00       -0.18566
   2332.00       -0.18711
   2333.00       -0.19075
   2334.00       -0.19645
   2335.00       -0.20409
   2336.00       -0.21338
   2337.00       -0.22408
   2338.00       -0.23595
   2339.00       -0.24874
   2340.00       -0.26237
   2341.00       -0.27672
   2342.00       -0.29174
   2343.00       -0.30741
   2344.00       -0.32381
   2345.00       -0.34087
   2346.00       -0.35855
   2347.00       -0.37674
   2348.00       -0.39518
   2349.00       -0.41360
   2350.00       -0.43162
   2351.00       -0.44897
   2352.00       -0.46529
   2353.00       -0.47520
   2354.00       -0.48244
   2355.00       -0.48999
   2356.00       -0.49883
   2357.00       -0.50971
   2358.00       -0.52297
   2359.00       -0.53847
   2360.00       -0.55540
   2361.00       -0.57270
   2362.00       -0.58910
   2363.00       -0.60356
   2364.00       -0.61536
   2365.00       -0.62432
   2366.00       -0.63061
   2367.00       -0.63490
   2368.00       -0.63801
   2369.00       -0.64099
   2370.00       -0.64483
   2371.00       -0.65041
   2372.00       -0.65848
   2373.00       -0.66933
   2374.00       -0.68310
   2375.00       -0.69937
   2376.00       -0.71761
   2377.00       -0.73701
   2378.00       -0.75661
   2379.00       -0.77563
   2380.00       -0.79330
   2381.00       -0.80918
   2382.00       -0.82302
   2383.00       -0.83498
   2384.00       -0.84527
   2385.00       -0.85446
   2386.00       -0.86306
   2387.00       -0.87159
   2388.00       -0.88053
   2389.00       -0.89013
   2390.00       -0.90049
   2391.00       -0.91147
   2392.00       -0.92284
   2393.00       -0.93422
   2394.00       -0.94521
   2395.00       -0.95541
   2396.00       -0.96447
   2397.00       -0.97219
   2398.00       -0.97842
   2399.00       -0.98322
   2400.00       -0.98671
   2401.00       -0.98926
   2402.00       -0.99140
   2403.00       -0.99375
   2404.00       -0.99694
   2405.00       -1.00145
   2406.00       -1.00754
   2407.00       -1.01519
   2408.00       -1.02414
   2409.00       -1.03398
   2410.00       -1.04586
   2411.00       -1.06080
   2412.00       -1.07400
   2413.00       -1.08457
   2414.00       -1.09214
   2415.00       -1.09662
   2416.00       -1.09843
   2417.00       -1.09809
   2418.00       -1.09648
   2419.00       -1.09449
   2420.00       -1.09299
   2421.00       -1.09281
   2422.00       -1.09450
   2423.00       -1.09845
   2424.00       -1.10462
   2425.00       -1.11274
   2426.00       -1.12223
   2427.00       -1.13238
   2428.00       -1.14234
   2429.00       -1.15139
   2430.00       -1.15887
   2431.00       -1.16907
   2432.00       -1.17726
   2433.00       -1.18210
   2434.00       -1.18373
   2435.00       -1.18260
   2436.00       -1.17965
   2437.00       -1.17594
   2438.00       -1.17260
   2439.00       -1.17064
   2440.00       -1.17077
   2441.00       -1.17351
   2442.00       -1.17890
   2443.00       -1.18681
   2444.00       -1.19668
   2445.00       -1.20787
   2446.00       -1.21954
   2447.00       -1.23093
   2448.00       -1.24137
   2449.00       -1.25033
   2450.00       -1.25758
   2451.00       -1.26305
   2452.00       -1.26696
   2453.00       -1.26960
   2454.00       -1.27139
   2455.00       -1.27275
   2456.00       -1.27405
   2457.00       -1.27555
   2458.00       -1.27739
   2459.00       -1.27953
   2460.00       -1.28179
   2461.00       -1.28385
   2462.00       -1.28533
   2463.00       -1.28577
   2464.00       -1.28470
   2465.00       -1.28172
   2466.00       -1.27652
   2467.00       -1.26900
   2468.00       -1.25903
   2469.00       -1.24691
   2470.00       -1.23300
   2471.00       -1.21779
   2472.00       -1.20179
   2473.00       -1.18546
   2474.00       -1.16919
   2475.00       -1.15318
   2476.00       -1.13748
   2477.00       -1.12206
   2478.00       -1.10679
   2479.00       -1.09147
   2480.00       -1.07594
   2481.00       -1.06007
   2482.00       -1.04368
   2483.00       -1.02659
   2484.00       -1.00871
   2485.00       -0.99013
   2486.00       -0.97098
   2487.00       -0.95135
   2488.00       -0.93155
   2489.00       -0.91194
   2490.00       -0.89303
   2491.00       -0.87532
   2492.00       -0.85934
   2493.00       -0.84556
   2494.00       -0.83425
   2495.00       -0.82559
   2496.00       -0.81933
   2497.00       -0.81526
   2498.00       -0.81273
   2499.00       -0.81094
   2500.00       -0.80908
   2501.00       -0.80635
   2502.00       -0.80200
   2503.00       -0.79556
   2504.00       -0.78658
   2505.00       -0.77506
   2506.00       -0.76090
   2507.00       -0.74454
   2508.00       -0.72658
   2509.00       -0.70777
   2510.00       -0.68899
   2511.00       -0.67102
   2512.00       -0.65463
   2513.00       -0.64030
   2514.00       -0.62830
   2515.00       -0.61872
   2516.00       -0.61131
   2517.00       -0.60584
   2518.00       -0.60184
   2519.00       -0.59898
   2520.00       -0.59695
   2521.00       -0.59558
   2522.00       -0.59478
   2523.00       -0.59450
   2524.00       -0.59471
   2525.00       -0.59530
   2526.00       -0.59613
   2527.00       -0.59702
   2528.00       -0.59784
   2529.00       -0.59850
   2530.00       -0.59905
   2531.00       -0.59964
   2532.00       -0.60054
   2533.00       -0.60203
   2534.00       -0.60438
   2535.00       -0.60773
   2536.00       -0.61210
   2537.00       -0.61729
   2538.00       -0.62295
   2539.00       -0.62857
   2540.00       -0.63361
   2541.00       -0.63747
   2542.00       -0.63974
   2543.00       -0.64014
   2544.00       -0.63863
   2545.00       -0.63540
   2546.00       -0.63091
   2547.00       -0.62569
   2548.00       -0.62043
   2549.00       -0.61577
   2550.00       -0.61225
   2551.00       -0.61025
   2552.00       -0.60991
   2553.00       -0.61114
   2554.00       -0.61371
   2555.00       -0.61720
   2556.00       -0.62114
   2557.00       -0.62503
   2558.00       -0.62845
   2559.00       -0.63109
   2560.00       -0.63275
   2561.00       -0.63339
   2562.00       -0.63310
   2563.00       -0.63202
   2564.00       -0.63038
   2565.00       -0.62833
   2566.00       -0.62592
   2567.00       -0.62306
   2568.00       -0.61956
   2569.00       -0.61513
   2570.00       -0.60949
   2571.00       -0.60251
   2572.00       -0.59418
   2573.00       -0.58471
   2574.00       -0.57451
   2575.00       -0.56412
   2576.00       -0.55418
   2577.00       -0.54532
   2578.00       -0.53812
   2579.00       -0.53291
   2580.00       -0.52995
   2581.00       -0.52911
   2582.00       -0.53014
   2583.00       -0.53250
   2584.00       -0.53562
   2585.00       -0.53885
   2586.00       -0.54165
   2587.00       -0.54357
   2588.00       -0.54443
   2589.00       -0.54426
   2590.00       -0.54325
   2591.00       -0.54179
   2592.00       -0.54028
   2593.00       -0.53912
   2594.00       -0.53860
   2595.00       -0.53887
   2596.00       -0.53988
   2597.00       -0.54146
   2598.00       -0.54325
   2599.00       -0.54485
   2600.00       -0.54581
   2601.00       -0.54577
   2602.00       -0.54451
   2603.00       -0.54197
   2604.00       -0.53832
   2605.00       -0.53387
   2606.00       -0.52914
   2607.00       -0.52464
   2608.00       -0.52094
   2609.00       -0.51843
   2610.00       -0.51743
   2611.00       -0.51797
   2612.00       -0.51985
   2613.00       -0.52278
   2614.00       -0.52622
   2615.00       -0.52963
   2616.00       -0.53247
   2617.00       -0.53427
   2618.00       -0.53472
   2619.00       -0.53363
   2620.00       -0.53104
   2621.00       -0.52703
   2622.00       -0.52189
   2623.00       -0.51591
   2624.00       -0.50941
   2625.00       -0.50270
   2626.00       -0.49600
   2627.00       -0.48937
   2628.00       -0.48277
   2629.00       -0.47600
   2630.00       -0.46879
   2631.00       -0.46081
   2632.00       -0.45182
   2633.00       -0.44174
   2634.00       -0.43046
   2635.00       -0.41805
   2636.00       -0.40455
   2637.00       -0.39015
   2638.00       -0.37503
   2639.00       -0.35932
   2640.00       -0.34318
   2641.00       -0.32659
   2642.00       -0.30969
   2643.00       -0.29246
   2644.00       -0.27503
   2645.00       -0.25756
   2646.00       -0.24044
   2647.00       -0.22416
   2648.00       -0.20919
   2649.00       -0.19600
   2650.00       -0.18524
   2651.00       -0.17725
   2652.00       -0.17224
   2653.00       -0.17009
   2654.00       -0.17065
   2655.00       -0.17343
   2656.00       -0.17797
   2657.00       -0.18369
   2658.00       -0.19009
   2659.00       -0.19668
   2660.00       -0.20314
   2661.00       -0.20928
   2662.00       -0.21510
   2663.00       -0.22073
   2664.00       -0.22643
   2665.00       -0.23245
   2666.00       -0.23903
   2667.00       -0.24630
   2668.00       -0.25420
   2669.00       -0.26249
   2670.00       -0.27080
   2671.00       -0.27855
   2672.00       -0.28524
   2673.00       -0.29026
   2674.00       -0.29317
   2675.00       -0.29374
   2676.00       -0.29182
   2677.00       -0.28763
   2678.00       -0.28159
   2679.00       -0.27421
   2680.00       -0.26615
   2681.00       -0.25803
   2682.00       -0.25041
   2683.00       -0.24374
   2684.00       -0.23831
   2685.00       -0.23434
   2686.00       -0.23180
   2687.00       -0.23060
   2688.00       -0.23045
   2689.00       -0.23103
   2690.00       -0.23193
   2691.00       -0.23271
   2692.00       -0.23301
   2693.00       -0.23244
   2694.00       -0.23079
   2695.00       -0.22787
   2696.00       -0.22372
   2697.00       -0.21840
   2698.00       -0.21218
   2699.00       -0.20538
   2700.00       -0.19837
   2701.00       -0.19158
   2702.00       -0.18552
   2703.00       -0.18064
   2704.00       -0.17724
   2705.00       -0.17553
   2706.00       -0.17557
   2707.00       -0.17727
   2708.00       -0.18036
   2709.00       -0.18443
   2710.00       -0.18905
   2711.00       -0.19378
   2712.00       -0.19819
   2713.00       -0.20191
   2714.00       -0.20462
   2715.00       -0.20619
   2716.00       -0.20644
   2717.00       -0.20544
   2718.00       -0.20324
   2719.00       -0.19994
   2720.00       -0.19571
   2721.00       -0.19072
   2722.00       -0.18515
   2723.00       -0.17919
   2724.00       -0.17304
   2725.00       -0.16685
   2726.00       -0.16074
   2727.00       -0.15474
   2728.00       -0.14879
   2729.00       -0.14270
   2730.00       -0.13622
   2731.00       -0.12904
   2732.00       -0.12084
   2733.00       -0.11146
   2734.00       -0.10082
   2735.00       -0.08903
   2736.00       -0.07626
   2737.00       -0.06282
   2738.00       -0.04909
   2739.00       -0.03545
   2740.00       -0.02238
   2741.00       -0.01036
   2742.00        0.00010
   2743.00        0.00856
   2744.00        0.01464
   2745.00        0.01815
   2746.00        0.01894
   2747.00        0.01713
   2748.00        0.01299
   2749.00        0.00696
   2750.00       -0.00035
   2751.00       -0.00831
   2752.00       -0.01615
   2753.00       -0.02316
   2754.00       -0.02869
   2755.00       -0.03226
   2756.00       -0.03351
   2757.00       -0.03246
   2758.00       -0.02918
   2759.00       -0.02414
   2760.00       -0.01783
   2761.00       -0.01094
   2762.00       -0.00413
   2763.00        0.00204
   2764.00        0.00707
   2765.00        0.01077
   2766.00        0.01302
   2767.00        0.01396
   2768.00        0.01393
   2769.00        0.01335
   2770.00        0.01272
   2771.00        0.01254
   2772.00        0.01325
   2773.00        0.01515
   2774.00        0.01838
   2775.00        0.02294
   2776.00        0.02865
   2777.00        0.03523
   2778.00        0.04227
   2779.00        0.04939
   2780.00        0.05616
   2781.00        0.06229
   2782.00        0.06758
   2783.00        0.07200
   2784.00        0.07565
   2785.00        0.07876
   2786.00        0.08170
   2787.00        0.08485
   2788.00        0.08864
   2789.00        0.09343
   2790.00        0.09948
   2791.00        0.10703
   2792.00        0.11609
   2793.00        0.12657
   2794.00        0.13817
   2795.00        0.15062
   2796.00        0.16339
   2797.00        0.17601
   2798.00        0.18792
   2799.00        0.19864
   2800.00        0.20780
   2801.00        0.21511
   2802.00        0.22048
   2803.00        0.22387
   2804.00        0.22551
   2805.00        0.22564
   2806.00        0.22464
   2807.00        0.22288
   2808.00        0.22074
   2809.00        0.21850
   2810.00        0.21631
   2811.00        0.21422
   2812.00        0.21219
   2813.00        0.21006
   2814.00        0.20756
   2815.00        0.20444
   2816.00        0.20047
   2817.00        0.19547
   2818.00        0.18944
   2819.00        0.18249
   2820.00        0.17487
   2821.00        0.16694
   2822.00        0.15907
   2823.00        0.15167
   2824.00        0.14504
   2825.00        0.13937
   2826.00        0.13479
   2827.00        0.13119
   2828.00        0.12839
   2829.00        0.12612
   2830.00        0.12404
   2831.00        0.12181
   2832.00        0.11912
   2833.00        0.11572
   2834.00        0.11149
   2835.00        0.10638
   2836.00        0.10046
   2837.00        0.09386
   2838.00        0.08678
   2839.00        0.07937
   2840.00        0.07180
   2841.00        0.06419
   2842.00        0.05664
   2843.00        0.04921
   2844.00        0.04195
   2845.00        0.03490
   2846.00        0.02819
   2847.00        0.02191
   2848.00        0.01625
   2849.00        0.01142
   2850.00        0.00761
   2851.00        0.00500
   2852.00        0.00367
   2853.00        0.00353
   2854.00        0.00438
   2855.00        0.00584
   2856.00        0.00756
   2857.00        0.00926
   2858.00        0.01080
   2859.00        0.01218
   2860.00        0.01348
   2861.00        0.01478
   2862.00        0.01613
   2863.00        0.01752
   2864.00        0.01890
   2865.00        0.02018
   2866.00        0.02132
   2867.00        0.02227
   2868.00        0.02306
   2869.00        0.02372
   2870.00        0.02430
   2871.00        0.02487
   2872.00        0.02551
   2873.00        0.02628
   2874.00        0.02725
   2875.00        0.02844
   2876.00        0.02990
   2877.00        0.03159
   2878.00        0.03350
   2879.00        0.03556
   2880.00        0.03767
   2881.00        0.03976
   2882.00        0.04172
   2883.00        0.04353
   2884.00        0.04519
   2885.00        0.04685
   2886.00        0.04868
   2887.00        0.05088
   2888.00        0.05362
   2889.00        0.05699
   2890.00        0.06098
   2891.00        0.06548
   2892.00        0.07029
   2893.00        0.07519
   2894.00        0.07994
   2895.00        0.08435
   2896.00        0.08828
   2897.00        0.09170
   2898.00        0.09463
   2899.00        0.09718
   2900.00        0.09952
   2901.00        0.10180
   2902.00        0.10414
   2903.00        0.10658
   2904.00        0.10909
   2905.00        0.11152
   2906.00        0.11361
   2907.00        0.11508
   2908.00        0.11563
   2909.00        0.11492
   2910.00        0.11275
   2911.00        0.10898
   2912.00        0.10356
   2913.00        0.09660
   2914.00        0.08820
   2915.00        0.07864
   2916.00        0.06815
   2917.00        0.05698
   2918.00        0.04537
   2919.00        0.03346
   2920.00        0.02134
   2921.00        0.00907
   2922.00       -0.00340
   2923.00       -0.01605
   2924.00       -0.02889
   2925.00       -0.04189
   2926.00       -0.05496
   2927.00       -0.06794
   2928.00       -0.08063
   2929.00       -0.09280
   2930.00       -0.10425
   2931.00       -0.11474
   2932.00       -0.12418
   2933.00       -0.13243
   2934.00       -0.13956
   2935.00       -0.14562
   2936.00       -0.15074
   2937.00       -0.15504
   2938.00       -0.15871
   2939.00       -0.16192
   2940.00       -0.16487
   2941.00       -0.16776
   2942.00       -0.17079
   2943.00       -0.17417
   2944.00       -0.17806
   2945.00       -0.18256
   2946.00       -0.18774
   2947.00       -0.19355
   2948.00       -0.19991
   2949.00       -0.20672
   2950.00       -0.21384
   2951.00       -0.22112
   2952.00       -0.22848
   2953.00       -0.23577
   2954.00       -0.24297
   2955.00       -0.25001
   2956.00       -0.25687
   2957.00       -0.26355
   2958.00       -0.27001
   2959.00       -0.27619
   2960.00       -0.28199
   2961.00       -0.28733
   2962.00       -0.29210
   2963.00       -0.29620
   2964.00       -0.29960
   2965.00       -0.30227
   2966.00       -0.30428
   2967.00       -0.30568
   2968.00       -0.30657
   2969.00       -0.30704
   2970.00       -0.30713
   2971.00       -0.30684
   2972.00       -0.30613
   2973.00       -0.30488
   2974.00       -0.30300
   2975.00       -0.30037
   2976.00       -0.29691
   2977.00       -0.29260
   2978.00       -0.28747
   2979.00       -0.28168
   2980.00       -0.27544
   2981.00       -0.26900
   2982.00       -0.26268
   2983.00       -0.25677
   2984.00       -0.25153
   2985.00       -0.24710
   2986.00       -0.24359
   2987.00       -0.24100
   2988.00       -0.23926
   2989.00       -0.23821
   2990.00       -0.23774
   2991.00       -0.23762
   2992.00       -0.23769
   2993.00       -0.23780
   2994.00       -0.23783
   2995.00       -0.23772
   2996.00       -0.23744
   2997.00       -0.23702
   2998.00       -0.23653
   2999.00       -0.23608
   3000.00       -0.23577
   3001.00       -0.23570
   3002.00       -0.23592
   3003.00       -0.23641
   3004.00       -0.23706
   3005.00       -0.23773
   3006.00       -0.23821
   3007.00       -0.23829
   3008.00       -0.23784
   3009.00       -0.23675
   3010.00       -0.23505
   3011.00       -0.23286
   3012.00       -0.23041
   3013.00       -0.22799
   3014.00       -0.22593
   3015.00       -0.22455
   3016.00       -0.22415
   3017.00       -0.22494
   3018.00       -0.22704
   3019.00       -0.23051
   3020.00       -0.23529
   3021.00       -0.24123
   3022.00       -0.24820
   3023.00       -0.25599
   3024.00       -0.26441
   3025.00       -0.27327
   3026.00       -0.28247
   3027.00       -0.29194
   3028.00       -0.30164
   3029.00       -0.31160
   3030.00       -0.32180
   3031.00       -0.33233
   3032.00       -0.34313
   3033.00       -0.35419
   3034.00       -0.36547
   3035.00       -0.37685
   3036.00       -0.38822
   3037.00       -0.39947
   3038.00       -0.41049
   3039.00       -0.42115
   3040.00       -0.43136
   3041.00       -0.44106
   3042.00       -0.45007
   3043.00       -0.45808
   3044.00       -0.46526
   3045.00       -0.47100
   3046.00       -0.47473
   3047.00       -0.47869
   3048.00       -0.48334
   3049.00       -0.48907
   3050.00       -0.49606
   3051.00       -0.50436
   3052.00       -0.51375
   3053.00       -0.52383
   3054.00       -0.53401
   3055.00       -0.54370
   3056.00       -0.55240
   3057.00       -0.55970
   3058.00       -0.56549
   3059.00       -0.56976
   3060.00       -0.57278
   3061.00       -0.57493
   3062.00       -0.57662
   3063.00       -0.57833
   3064.00       -0.58046
   3065.00       -0.58333
   3066.00       -0.58703
   3067.00       -0.59158
   3068.00       -0.59678
   3069.00       -0.60233
   3070.00       -0.60781
   3071.00       -0.61287
   3072.00       -0.61714
   3073.00       -0.62042
   3074.00       -0.62258
   3075.00       -0.62368
   3076.00       -0.62388
   3077.00       -0.62347
   3078.00       -0.62277
   3079.00       -0.62206
   3080.00       -0.62154
   3081.00       -0.62129
   3082.00       -0.62122
   3083.00       -0.62115
   3084.00       -0.62079
   3085.00       -0.61984
   3086.00       -0.61802
   3087.00       -0.61519
   3088.00       -0.61122
   3089.00       -0.60619
   3090.00       -0.60027
   3091.00       -0.59375
   3092.00       -0.58694
   3093.00       -0.58020
   3094.00       -0.57386
   3095.00       -0.56817
   3096.00       -0.56328
   3097.00       -0.55920
   3098.00       -0.55580
   3099.00       -0.55291
   3100.00       -0.55021
   3101.00       -0.54738
   3102.00       -0.54419
   3103.00       -0.54043
   3104.00       -0.53602
   3105.00       -0.53099
   3106.00       -0.52545
   3107.00       -0.51960
   3108.00       -0.51367
   3109.00       -0.50795
   3110.00       -0.50272
   3111.00       -0.49827
   3112.00       -0.49481
   3113.00       -0.49252
   3114.00       -0.49146
   3115.00       -0.49160
   3116.00       -0.49275
   3117.00       -0.49463
   3118.00       -0.49682
   3119.00       -0.49886
   3120.00       -0.50027
   3121.00       -0.50059
   3122.00       -0.49948
   3123.00       -0.49675
   3124.00       -0.49231
   3125.00       -0.48634
   3126.00       -0.47911
   3127.00       -0.47102
   3128.00       -0.46256
   3129.00       -0.45432
   3130.00       -0.44678
   3131.00       -0.44033
   3132.00       -0.43509
   3133.00       -0.43095
   3134.00       -0.42769
   3135.00       -0.42486
   3136.00       -0.42202
   3137.00       -0.41876
   3138.00       -0.41475
   3139.00       -0.40985
   3140.00       -0.40407
   3141.00       -0.39758
   3142.00       -0.39068
   3143.00       -0.38371
   3144.00       -0.37703
   3145.00       -0.37100
   3146.00       -0.36583
   3147.00       -0.36166
   3148.00       -0.35850
   3149.00       -0.35626
   3150.00       -0.35481
   3151.00       -0.35397
   3152.00       -0.35354
   3153.00       -0.35336
   3154.00       -0.35330
   3155.00       -0.35324
   3156.00       -0.35307
   3157.00       -0.35268
   3158.00       -0.35189
   3159.00       -0.35054
   3160.00       -0.34843
   3161.00       -0.34540
   3162.00       -0.34135
   3163.00       -0.33619
   3164.00       -0.32997
   3165.00       -0.32267
   3166.00       -0.31444
   3167.00       -0.30535
   3168.00       -0.29558
   3169.00       -0.28526
   3170.00       -0.27453
   3171.00       -0.26357
   3172.00       -0.25250
   3173.00       -0.24141
   3174.00       -0.23042
   3175.00       -0.21959
   3176.00       -0.20898
   3177.00       -0.19870
   3178.00       -0.18883
   3179.00       -0.17953
   3180.00       -0.17090
   3181.00       -0.16316
   3182.00       -0.15646
   3183.00       -0.15091
   3184.00       -0.14669
   3185.00       -0.14382
   3186.00       -0.14224
   3187.00       -0.14193
   3188.00       -0.14270
   3189.00       -0.14438
   3190.00       -0.14675
   3191.00       -0.14960
   3192.00       -0.15270
   3193.00       -0.15584
   3194.00       -0.15885
   3195.00       -0.16157
   3196.00       -0.16389
   3197.00       -0.16580
   3198.00       -0.16733
   3199.00       -0.16846
   3200.00       -0.16912
   3201.00       -0.16902
   3202.00       -0.16787
   3203.00       -0.16532
   3204.00       -0.16125
   3205.00       -0.15571
   3206.00       -0.14905
   3207.00       -0.14178
   3208.00       -0.13458
   3209.00       -0.12803
   3210.00       -0.12270
   3211.00       -0.11892
   3212.00       -0.11685
   3213.00       -0.11642
   3214.00       -0.11735
   3215.00       -0.11924
   3216.00       -0.12155
   3217.00       -0.12378
   3218.00       -0.12549
   3219.00       -0.12637
   3220.00       -0.12638
   3221.00       -0.12564
   3222.00       -0.12446
   3223.00       -0.12323
   3224.00       -0.12233
   3225.00       -0.12206
   3226.00       -0.12256
   3227.00       -0.12378
   3228.00       -0.12545
   3229.00       -0.12718
   3230.00       -0.12845
   3231.00       -0.12868
   3232.00       -0.12741
   3233.00       -0.12424
   3234.00       -0.11896
   3235.00       -0.11158
   3236.00       -0.10233
   3237.00       -0.09156
   3238.00       -0.07981
   3239.00       -0.06752
   3240.00       -0.05518
   3241.00       -0.04319
   3242.00       -0.03176
   3243.00       -0.02101
   3244.00       -0.01087
   3245.00       -0.00135
   3246.00        0.00769
   3247.00        0.01634
   3248.00        0.02458
   3249.00        0.03235
   3250.00        0.03943
   3251.00        0.04564
   3252.00        0.05076
   3253.00        0.05470
   3254.00        0.05741
   3255.00        0.05897
   3256.00        0.05963
   3257.00        0.05969
   3258.00        0.05955
   3259.00        0.05960
   3260.00        0.06020
   3261.00        0.06161
   3262.00        0.06387
   3263.00        0.06698
   3264.00        0.07079
   3265.00        0.07521
   3266.00        0.08018
   3267.00        0.08567
   3268.00        0.09164
   3269.00        0.09801
   3270.00        0.10460
   3271.00        0.11119
   3272.00        0.11749
   3273.00        0.12325
   3274.00        0.12825
   3275.00        0.13236
   3276.00        0.13558
   3277.00        0.13791
   3278.00        0.13949
   3279.00        0.14049
   3280.00        0.14108
   3281.00        0.14144
   3282.00        0.14171
   3283.00        0.14196
   3284.00        0.14220
   3285.00        0.14235
   3286.00        0.14230
   3287.00        0.14192
   3288.00        0.14106
   3289.00        0.13960
   3290.00        0.13748
   3291.00        0.13473
   3292.00        0.13141
   3293.00        0.12765
   3294.00        0.12361
   3295.00        0.11944
   3296.00        0.11526
   3297.00        0.11115
   3298.00        0.10713
   3299.00        0.10314
   3300.00        0.09907
   3301.00        0.09477
   3302.00        0.09012
   3303.00        0.08500
   3304.00        0.07933
   3305.00        0.07306
   3306.00        0.06627
   3307.00        0.05898
   3308.00        0.05134
   3309.00        0.04345
   3310.00        0.03539
   3311.00        0.02725
   3312.00        0.01905
   3313.00        0.01076
   3314.00        0.00235
   3315.00       -0.00622
   3316.00       -0.01502
   3317.00       -0.02406
   3318.00       -0.03337
   3319.00       -0.04294
   3320.00       -0.05272
   3321.00       -0.06265
   3322.00       -0.07267
   3323.00       -0.08268
   3324.00       -0.09264
   3325.00       -0.10251
   3326.00       -0.11226
   3327.00       -0.12186
   3328.00       -0.13129
   3329.00       -0.14056
   3330.00       -0.14970
   3331.00       -0.15870
   3332.00       -0.16760
   3333.00       -0.17646
   3334.00       -0.18530
   3335.00       -0.19414
   3336.00       -0.20306
   3337.00       -0.21209
   3338.00       -0.22125
   3339.00       -0.23057
   3340.00       -0.24007
   3341.00       -0.24976
   3342.00       -0.25971
   3343.00       -0.26988
   3344.00       -0.28029
   3345.00       -0.29095
   3346.00       -0.30179
   3347.00       -0.31277
   3348.00       -0.32384
   3349.00       -0.33492
   3350.00       -0.34590
   3351.00       -0.35677
   3352.00       -0.36749
   3353.00       -0.37799
   3354.00       -0.38826
   3355.00       -0.39827
   3356.00       -0.40801
   3357.00       -0.41738
   3358.00       -0.42638
   3359.00       -0.43492
   3360.00       -0.44300
   3361.00       -0.45060
   3362.00       -0.45778
   3363.00       -0.46446
   3364.00       -0.47079
   3365.00       -0.47705
   3366.00       -0.48360
   3367.00       -0.49081
   3368.00       -0.49909
   3369.00       -0.50871
   3370.00       -0.51971
   3371.00       -0.53191
   3372.00       -0.54496
   3373.00       -0.55843
   3374.00       -0.57185
   3375.00       -0.58486
   3376.00       -0.59719
   3377.00       -0.60874
   3378.00       -0.61951
   3379.00       -0.62958
   3380.00       -0.63915
   3381.00       -0.64844
   3382.00       -0.65770
   3383.00       -0.66718
   3384.00       -0.67707
   3385.00       -0.68754
   3386.00       -0.69862
   3387.00       -0.71030
   3388.00       -0.72243
   3389.00       -0.73485
   3390.00       -0.74731
   3391.00       -0.75957
   3392.00       -0.77138
   3393.00       -0.78262
   3394.00       -0.79241
   3395.00       -0.79173
   3396.00       -0.79163
   3397.00       -0.79427
   3398.00       -0.80071
   3399.00       -0.81125
   3400.00       -0.82583
   3401.00       -0.84333
   3402.00       -0.86236
   3403.00       -0.88116
   3404.00       -0.89793
   3405.00       -0.91121
   3406.00       -0.91999
   3407.00       -0.92381
   3408.00       -0.92296
   3409.00       -0.91802
   3410.00       -0.91027
   3411.00       -0.90121
   3412.00       -0.89245
   3413.00       -0.88552
   3414.00       -0.88182
   3415.00       -0.88208
   3416.00       -0.88668
   3417.00       -0.89515
   3418.00       -0.90655
   3419.00       -0.91944
   3420.00       -0.93214
   3421.00       -0.94294
   3422.00       -0.95044
   3423.00       -0.95354
   3424.00       -0.95184
   3425.00       -0.94572
   3426.00       -0.93608
   3427.00       -0.92444
   3428.00       -0.91259
   3429.00       -0.90233
   3430.00       -0.89512
   3431.00       -0.89201
   3432.00       -0.89326
   3433.00       -0.89869
   3434.00       -0.90737
   3435.00       -0.91808
   3436.00       -0.92923
   3437.00       -0.93928
   3438.00       -0.94686
   3439.00       -0.95078
   3440.00       -0.95063
   3441.00       -0.94635
   3442.00       -0.93865
   3443.00       -0.92874
   3444.00       -0.91821
   3445.00       -0.90873
   3446.00       -0.90177
   3447.00       -0.89848
   3448.00       -0.89919
   3449.00       -0.90382
   3450.00       -0.91141
   3451.00       -0.92079
   3452.00       -0.93039
   3453.00       -0.93868
   3454.00       -0.94449
   3455.00       -0.94691
   3456.00       -0.94574
   3457.00       -0.94111
   3458.00       -0.93378
   3459.00       -0.92474
   3460.00       -0.91518
   3461.00       -0.90628
   3462.00       -0.89897
   3463.00       -0.89394
   3464.00       -0.89127
   3465.00       -0.89072
   3466.00       -0.89154
   3467.00       -0.89270
   3468.00       -0.89306
   3469.00       -0.89144
   3470.00       -0.88697
   3471.00       -0.87900
   3472.00       -0.86748
   3473.00       -0.85264
   3474.00       -0.83515
   3475.00       -0.81598
   3476.00       -0.79612
   3477.00       -0.77658
   3478.00       -0.75823
   3479.00       -0.74159
   3480.00       -0.72681
   3481.00       -0.71376
   3482.00       -0.70193
   3483.00       -0.69067
   3484.00       -0.67913
   3485.00       -0.66647
   3486.00       -0.65187
   3487.00       -0.63463
   3488.00       -0.61423
   3489.00       -0.59037
   3490.00       -0.56281
   3491.00       -0.53137
   3492.00       -0.49532
   3493.00       -0.45530
   3494.00       -0.41273
   3495.00       -0.36938
   3496.00       -0.32699
   3497.00       -0.28693
   3498.00       -0.25005
   3499.00       -0.21707
   3500.00       -0.18775
   3501.00       -0.16149
   3502.00       -0.13724
   3503.00       -0.11379
   3504.00       -0.09000
   3505.00       -0.06499
   3506.00       -0.03802
   3507.00       -0.00877
   3508.00        0.02223
   3509.00        0.05397
   3510.00        0.08512
   3511.00        0.11422
   3512.00        0.13985
   3513.00        0.16099
   3514.00        0.17678
   3515.00        0.18713
   3516.00        0.19204
   3517.00        0.19229
   3518.00        0.18869
   3519.00        0.18252
   3520.00        0.17502
   3521.00        0.16749
   3522.00        0.16118
   3523.00        0.15710
   3524.00        0.15616
   3525.00        0.15894
   3526.00        0.16568
   3527.00        0.17647
   3528.00        0.19093
   3529.00        0.20865
   3530.00        0.22881
   3531.00        0.25071
   3532.00        0.27355
   3533.00        0.29664
   3534.00        0.31942
   3535.00        0.34146
   3536.00        0.36245
   3537.00        0.38217
   3538.00        0.40038
   3539.00        0.41695
   3540.00        0.43173
   3541.00        0.44464
   3542.00        0.45574
   3543.00        0.46525
   3544.00        0.47359
   3545.00        0.48125
   3546.00        0.48883
   3547.00        0.49684
   3548.00        0.50568
   3549.00        0.51555
   3550.00        0.52639
   3551.00        0.53803
   3552.00        0.55012
   3553.00        0.56233
   3554.00        0.57438
   3555.00        0.58614
   3556.00        0.59770
   3557.00        0.60937
   3558.00        0.62162
   3559.00        0.63489
   3560.00        0.64970
   3561.00        0.66630
   3562.00        0.68471
   3563.00        0.70472
   3564.00        0.72582
   3565.00        0.74730
   3566.00        0.76847
   3567.00        0.78862
   3568.00        0.80716
   3569.00        0.82372
   3570.00        0.83819
   3571.00        0.85047
   3572.00        0.86084
   3573.00        0.86944
   3574.00        0.87657
   3575.00        0.88243
   3576.00        0.88715
   3577.00        0.89084
   3578.00        0.89352
   3579.00        0.89529
   3580.00        0.89627
   3581.00        0.89666
   3582.00        0.89682
   3583.00        0.89719
   3584.00        0.89835
   3585.00        0.90086
   3586.00        0.90535
   3587.00        0.91224
   3588.00        0.92190
   3589.00        0.93431
   3590.00        0.94919
   3591.00        0.96592
   3592.00        0.98355
   3593.00        1.00078
   3594.00        1.01624
   3595.00        1.02884
   3596.00        1.03777
   3597.00        1.04236
   3598.00        1.04270
   3599.00        1.03893
   3600.00        1.03173
   3601.00        1.02171
   3602.00        1.00948
   3603.00        0.99524
   3604.00        0.97907
   3605.00        0.96081
   3606.00        0.94032
   3607.00        0.91733
   3608.00        0.89184
   3609.00        0.86416
   3610.00        0.83489
   3611.00        0.80490
   3612.00        0.77513
   3613.00        0.74680
   3614.00        0.72100
   3615.00        0.69852
   3616.00        0.68002
   3617.00        0.66563
   3618.00        0.65511
   3619.00        0.64803
   3620.00        0.64343
   3621.00        0.64037
   3622.00        0.63779
   3623.00        0.63482
   3624.00        0.63082
   3625.00        0.62543
   3626.00        0.61856
   3627.00        0.61042
   3628.00        0.60128
   3629.00        0.59155
   3630.00        0.58162
   3631.00        0.57163
   3632.00        0.56144
   3633.00        0.55071
   3634.00        0.53913
   3635.00        0.52673
   3636.00        0.51383
   3637.00        0.50092
   3638.00        0.48847
   3639.00        0.47669
   3640.00        0.46549
   3641.00        0.45448
   3642.00        0.44313
   3643.00        0.43102
   3644.00        0.41787
   3645.00        0.40371
   3646.00        0.38887
   3647.00        0.37387
   3648.00        0.35945
   3649.00        0.34629
   3650.00        0.33503
   3651.00        0.32594
   3652.00        0.31916
   3653.00        0.31426
   3654.00        0.31062
   3655.00        0.30729
   3656.00        0.30329
   3657.00        0.29773
   3658.00        0.28999
   3659.00        0.27984
   3660.00        0.26742
   3661.00        0.25322
   3662.00        0.23798
   3663.00        0.22245
   3664.00        0.20732
   3665.00        0.19310
   3666.00        0.18000
   3667.00        0.16803
   3668.00        0.15708
   3669.00        0.14690
   3670.00        0.13721
   3671.00        0.12767
   3672.00        0.11794
   3673.00        0.10762
   3674.00        0.09624
   3675.00        0.08337
   3676.00        0.06879
   3677.00        0.05235
   3678.00        0.03428
   3679.00        0.01489
   3680.00       -0.00518
   3681.00       -0.02530
   3682.00       -0.04479
   3683.00       -0.06319
   3684.00       -0.08003
   3685.00       -0.09524
   3686.00       -0.10877
   3687.00       -0.12090
   3688.00       -0.13203
   3689.00       -0.14267
   3690.00       -0.15339
   3691.00       -0.16480
   3692.00       -0.17734
   3693.00       -0.19149
   3694.00       -0.20744
   3695.00       -0.22518
   3696.00       -0.24443
   3697.00       -0.26494
   3698.00       -0.28611
   3699.00       -0.30734
   3700.00       -0.32785
   3701.00       -0.34692
   3702.00       -0.36381
   3703.00       -0.37806
   3704.00       -0.38928
   3705.00       -0.39760
   3706.00       -0.40342
   3707.00       -0.40748
   3708.00       -0.41068
   3709.00       -0.41410
   3710.00       -0.41874
   3711.00       -0.42550
   3712.00       -0.43484
   3713.00       -0.44700
   3714.00       -0.46166
   3715.00       -0.47822
   3716.00       -0.49608
   3717.00       -0.51425
   3718.00       -0.53053
   3719.00       -0.53145
   3720.00       -0.53206
   3721.00       -0.53347
   3722.00       -0.53656
   3723.00       -0.54173
   3724.00       -0.54914
   3725.00       -0.55837
   3726.00       -0.56886
   3727.00       -0.57990
   3728.00       -0.59087
   3729.00       -0.60126
   3730.00       -0.61076
   3731.00       -0.61933
   3732.00       -0.62695
   3733.00       -0.63384
   3734.00       -0.64023
   3735.00       -0.64641
   3736.00       -0.65269
   3737.00       -0.65933
   3738.00       -0.66655
   3739.00       -0.67454
   3740.00       -0.68329
   3741.00       -0.69262
   3742.00       -0.70213
   3743.00       -0.71129
   3744.00       -0.71931
   3745.00       -0.72548
   3746.00       -0.72915
   3747.00       -0.72986
   3748.00       -0.72743
   3749.00       -0.72213
   3750.00       -0.71438
   3751.00       -0.70505
   3752.00       -0.69513
   3753.00       -0.68572
   3754.00       -0.67793
   3755.00       -0.67260
   3756.00       -0.67030
   3757.00       -0.67127
   3758.00       -0.67512
   3759.00       -0.68123
   3760.00       -0.68845
   3761.00       -0.69552
   3762.00       -0.70125
   3763.00       -0.70461
   3764.00       -0.70507
   3765.00       -0.70256
   3766.00       -0.69744
   3767.00       -0.69051
   3768.00       -0.68264
   3769.00       -0.67482
   3770.00       -0.66792
   3771.00       -0.66266
   3772.00       -0.65944
   3773.00       -0.65845
   3774.00       -0.65951
   3775.00       -0.66219
   3776.00       -0.66584
   3777.00       -0.66957
   3778.00       -0.67245
   3779.00       -0.67361
   3780.00       -0.67236
   3781.00       -0.66845
   3782.00       -0.66190
   3783.00       -0.65319
   3784.00       -0.64299
   3785.00       -0.63213
   3786.00       -0.62136
   3787.00       -0.61124
   3788.00       -0.60200
   3789.00       -0.59358
   3790.00       -0.58555
   3791.00       -0.57729
   3792.00       -0.56806
   3793.00       -0.55707
   3794.00       -0.54375
   3795.00       -0.52759
   3796.00       -0.50867
   3797.00       -0.48733
   3798.00       -0.46436
   3799.00       -0.44081
   3800.00       -0.41802
   3801.00       -0.39730
   3802.00       -0.37933
   3803.00       -0.36426
   3804.00       -0.35118
   3805.00       -0.33870
   3806.00       -0.32521
   3807.00       -0.30909
   3808.00       -0.28900
   3809.00       -0.26397
   3810.00       -0.23393
   3811.00       -0.19930
   3812.00       -0.16126
   3813.00       -0.12118
   3814.00       -0.08058
   3815.00       -0.04093
   3816.00       -0.00347
   3817.00        0.03081
   3818.00        0.06126
   3819.00        0.08767
   3820.00        0.11004
   3821.00        0.12869
   3822.00        0.14438
   3823.00        0.15782
   3824.00        0.17004
   3825.00        0.18188
   3826.00        0.19413
   3827.00        0.20729
   3828.00        0.22178
   3829.00        0.23760
   3830.00        0.25453
   3831.00        0.27219
   3832.00        0.29004
   3833.00        0.30748
   3834.00        0.32401
   3835.00        0.33928
   3836.00        0.35307
   3837.00        0.36546
   3838.00        0.37666
   3839.00        0.38704
   3840.00        0.39704
   3841.00        0.40707
   3842.00        0.41748
   3843.00        0.42847
   3844.00        0.44003
   3845.00        0.45210
   3846.00        0.46437
   3847.00        0.47644
   3848.00        0.48789
   3849.00        0.49828
   3850.00        0.50715
   3851.00        0.51424
   3852.00        0.51924
   3853.00        0.52211
   3854.00        0.52278
   3855.00        0.52148
   3856.00        0.51841
   3857.00        0.51394
   3858.00        0.50824
   3859.00        0.50137
   3860.00        0.49350
   3861.00        0.48521
   3862.00        0.47762
   3863.00        0.47218
   3864.00        0.47040
   3865.00        0.47323
   3866.00        0.48068
   3867.00        0.49185
   3868.00        0.50499
   3869.00        0.51800
   3870.00        0.52880
   3871.00        0.53581
   3872.00        0.53816
   3873.00        0.53608
   3874.00        0.53039
   3875.00        0.52278
   3876.00        0.51521
   3877.00        0.50947
   3878.00        0.50708
   3879.00        0.50864
   3880.00        0.51415
   3881.00        0.52251
   3882.00        0.53217
   3883.00        0.54112
   3884.00        0.54731
   3885.00        0.54923
   3886.00        0.54576
   3887.00        0.53685
   3888.00        0.52288
   3889.00        0.50520
   3890.00        0.48520
   3891.00        0.46458
   3892.00        0.44477
   3893.00        0.42677
   3894.00        0.41116
   3895.00        0.39783
   3896.00        0.38628
   3897.00        0.37571
   3898.00        0.36518
   3899.00        0.35391
   3900.00        0.34129
   3901.00        0.32721
   3902.00        0.31191
   3903.00        0.29602
   3904.00        0.28043
   3905.00        0.26609
   3906.00        0.25396
   3907.00        0.24469
   3908.00        0.23870
   3909.00        0.23600
   3910.00        0.23627
   3911.00        0.23885
   3912.00        0.24280
   3913.00        0.24711
   3914.00        0.25073
   3915.00        0.25284
   3916.00        0.25277
   3917.00        0.25029
   3918.00        0.24535
   3919.00        0.23829
   3920.00        0.22949
   3921.00        0.21956
   3922.00        0.20903
   3923.00        0.19840
   3924.00        0.18808
   3925.00        0.17822
   3926.00        0.16887
   3927.00        0.15990
   3928.00        0.15101
   3929.00        0.14180
   3930.00        0.13191
   3931.00        0.12101
   3932.00        0.10887
   3933.00        0.09547
   3934.00        0.08086
   3935.00        0.06527
   3936.00        0.04910
   3937.00        0.03285
   3938.00        0.01718
   3939.00        0.00271
   3940.00       -0.00990
   3941.00       -0.02005
   3942.00       -0.02735
   3943.00       -0.03135
   3944.00       -0.03204
   3945.00       -0.02953
   3946.00       -0.02417
   3947.00       -0.01655
   3948.00       -0.00740
   3949.00        0.00243
   3950.00        0.01204
   3951.00        0.02059
   3952.00        0.02734
   3953.00        0.03175
   3954.00        0.03357
   3955.00        0.03267
   3956.00        0.02934
   3957.00        0.02394
   3958.00        0.01712
   3959.00        0.00964
   3960.00        0.00218
   3961.00       -0.00462
   3962.00       -0.01034
   3963.00       -0.01483
   3964.00       -0.01820
   3965.00       -0.02086
   3966.00       -0.02341
   3967.00       -0.02664
   3968.00       -0.03139
   3969.00       -0.03842
   3970.00       -0.04823
   3971.00       -0.06116
   3972.00       -0.07697
   3973.00       -0.09524
   3974.00       -0.11510
   3975.00       -0.13556
   3976.00       -0.15562
   3977.00       -0.17439
   3978.00       -0.19118
   3979.00       -0.20564
   3980.00       -0.21770
   3981.00       -0.22768
   3982.00       -0.23601
   3983.00       -0.24329
   3984.00       -0.25010
   3985.00       -0.25698
   3986.00       -0.26431
   3987.00       -0.27236
   3988.00       -0.28122
   3989.00       -0.29095
   3990.00       -0.30145
   3991.00       -0.31264
   3992.00       -0.32434
   3993.00       -0.33643
   3994.00       -0.34870
   3995.00       -0.36098
   3996.00       -0.37310
   3997.00       -0.38491
   3998.00       -0.39633
   3999.00       -0.40734
   4000.00       -0.41802
   4001.00       -0.42851
   4002.00       -0.43896
   4003.00       -0.44956
   4004.00       -0.46047
   4005.00       -0.47176
   4006.00       -0.48161
   4007.00       -0.49188
   4008.00       -0.50323
   4009.00       -0.51597
   4010.00       -0.53037
   4011.00       -0.54648
   4012.00       -0.56415
   4013.00       -0.58290
   4014.00       -0.60200
   4015.00       -0.62070
   4016.00       -0.63821
   4017.00       -0.65409
   4018.00       -0.66802
   4019.00       -0.68003
   4020.00       -0.69028
   4021.00       -0.69914
   4022.00       -0.70693
   4023.00       -0.71409
   4024.00       -0.72099
   4025.00       -0.72793
   4026.00       -0.73515
   4027.00       -0.74276
   4028.00       -0.75075
   4029.00       -0.75905
   4030.00       -0.76752
   4031.00       -0.77593
   4032.00       -0.78403
   4033.00       -0.79159
   4034.00       -0.79846
   4035.00       -0.80453
   4036.00       -0.80978
   4037.00       -0.81430
   4038.00       -0.81832
   4039.00       -0.82210
   4040.00       -0.82599
   4041.00       -0.83031
   4042.00       -0.83535
   4043.00       -0.84123
   4044.00       -0.84805
   4045.00       -0.85565
   4046.00       -0.86375
   4047.00       -0.87204
   4048.00       -0.88011
   4049.00       -0.88754
   4050.00       -0.89398
   4051.00       -0.89918
   4052.00       -0.90302
   4053.00       -0.90554
   4054.00       -0.90693
   4055.00       -0.90756
   4056.00       -0.90786
   4057.00       -0.90841
   4058.00       -0.90974
   4059.00       -0.91232
   4060.00       -0.91642
   4061.00       -0.92206
   4062.00       -0.92892
   4063.00       -0.93648
   4064.00       -0.94402
   4065.00       -0.95072
   4066.00       -0.95587
   4067.00       -0.95899
   4068.00       -0.95977
   4069.00       -0.95827
   4070.00       -0.95478
   4071.00       -0.94975
   4072.00       -0.94373
   4073.00       -0.93729
   4074.00       -0.93096
   4075.00       -0.92525
   4076.00       -0.92052
   4077.00       -0.91711
   4078.00       -0.91521
   4079.00       -0.91492
   4080.00       -0.91620
   4081.00       -0.91888
   4082.00       -0.92271
   4083.00       -0.92740
   4084.00       -0.93269
   4085.00       -0.93833
   4086.00       -0.94413
   4087.00       -0.94993
   4088.00       -0.95562
   4089.00       -0.96104
   4090.00       -0.96604
   4091.00       -0.97040
   4092.00       -0.97393
   4093.00       -0.97646
   4094.00       -0.97793
   4095.00       -0.97832
   4096.00       -0.97780
   4097.00       -0.97656
   4098.00       -0.97484
   4099.00       -0.97286
   4100.00       -0.97080
   4101.00       -0.96873
   4102.00       -0.96665
   4103.00       -0.96452
   4104.00       -0.96229
   4105.00       -0.95992
   4106.00       -0.95738
   4107.00       -0.95467
   4108.00       -0.95180
   4109.00       -0.94878
   4110.00       -0.94558
   4111.00       -0.94221
   4112.00       -0.93868
   4113.00       -0.93504
   4114.00       -0.93141
   4115.00       -0.92799
   4116.00       -0.92497
   4117.00       -0.92258
   4118.00       -0.92089
   4119.00       -0.91998
   4120.00       -0.91972
   4121.00       -0.91989
   4122.00       -0.92016
   4123.00       -0.92016
   4124.00       -0.91946
   4125.00       -0.91770
   4126.00       -0.91457
   4127.00       -0.90982
   4128.00       -0.90337
   4129.00       -0.89512
   4130.00       -0.88517
   4131.00       -0.87362
   4132.00       -0.86053
   4133.00       -0.84584
   4134.00       -0.82949
   4135.00       -0.81121
   4136.00       -0.79065
   4137.00       -0.76726
   4138.00       -0.74067
   4139.00       -0.71037
   4140.00       -0.67630
   4141.00       -0.63832
   4142.00       -0.59657
   4143.00       -0.55047
   4144.00       -0.50149
   4145.00       -0.45114
   4146.00       -0.40212
   4147.00       -0.35703
   4148.00       -0.31760
   4149.00       -0.28478
   4150.00       -0.25892
   4151.00       -0.24020
   4152.00       -0.22777
   4153.00       -0.22050
   4154.00       -0.21652
   4155.00       -0.21398
   4156.00       -0.21114
   4157.00       -0.20667
   4158.00       -0.19997
   4159.00       -0.19097
   4160.00       -0.18051
   4161.00       -0.16967
   4162.00       -0.15946
   4163.00       -0.15046
   4164.00       -0.14250
   4165.00       -0.13497
   4166.00       -0.12699
   4167.00       -0.11778
   4168.00       -0.10704
   4169.00       -0.09483
   4170.00       -0.08162
   4171.00       -0.06814
   4172.00       -0.05515
   4173.00       -0.04324
   4174.00       -0.03279
   4175.00       -0.02390
   4176.00       -0.01624
   4177.00       -0.00908
   4178.00       -0.00149
   4179.00        0.00752
   4180.00        0.01880
   4181.00        0.03268
   4182.00        0.04910
   4183.00        0.06725
   4184.00        0.08586
   4185.00        0.10319
   4186.00        0.11758
   4187.00        0.12739
   4188.00        0.13165
   4189.00        0.13038
   4190.00        0.12402
   4191.00        0.11399
   4192.00        0.10216
   4193.00        0.09060
   4194.00        0.08131
   4195.00        0.07582
   4196.00        0.07499
   4197.00        0.07908
   4198.00        0.08735
   4199.00        0.09869
   4200.00        0.11141
   4201.00        0.12377
   4202.00        0.13425
   4203.00        0.14186
   4204.00        0.14610
   4205.00        0.14719
   4206.00        0.14610
   4207.00        0.14415
   4208.00        0.14292
   4209.00        0.14391
   4210.00        0.14811
   4211.00        0.15602
   4212.00        0.16737
   4213.00        0.18149
   4214.00        0.19686
   4215.00        0.21180
   4216.00        0.22469
   4217.00        0.23401
   4218.00        0.23899
   4219.00        0.23943
   4220.00        0.23541
   4221.00        0.22756
   4222.00        0.21672
   4223.00        0.20365
   4224.00        0.18912
   4225.00        0.17371
   4226.00        0.15781
   4227.00        0.14158
   4228.00        0.12520
   4229.00        0.10874
   4230.00        0.09240
   4231.00        0.07643
   4232.00        0.06127
   4233.00        0.04749
   4234.00        0.03558
   4235.00        0.02605
   4236.00        0.01930
   4237.00        0.01537
   4238.00        0.01429
   4239.00        0.01561
   4240.00        0.01883
   4241.00        0.02327
   4242.00        0.02822
   4243.00        0.03297
   4244.00        0.03697
   4245.00        0.03976
   4246.00        0.04114
   4247.00        0.04102
   4248.00        0.03952
   4249.00        0.03682
   4250.00        0.03314
   4251.00        0.02873
   4252.00        0.02374
   4253.00        0.01837
   4254.00        0.01269
   4255.00        0.00679
   4256.00        0.00075
   4257.00       -0.00533
   4258.00       -0.01125
   4259.00       -0.01678
   4260.00       -0.02166
   4261.00       -0.02563
   4262.00       -0.02844
   4263.00       -0.02993
   4264.00       -0.03010
   4265.00       -0.02913
   4266.00       -0.02745
   4267.00       -0.02567
   4268.00       -0.02453
   4269.00       -0.02483
   4270.00       -0.02728
   4271.00       -0.03242
   4272.00       -0.04051
   4273.00       -0.05143
   4274.00       -0.06487
   4275.00       -0.08007
   4276.00       -0.09624
   4277.00       -0.11244
   4278.00       -0.12782
   4279.00       -0.14175
   4280.00       -0.15384
   4281.00       -0.16390
   4282.00       -0.17214
   4283.00       -0.17889
   4284.00       -0.18466
   4285.00       -0.18995
   4286.00       -0.19533
   4287.00       -0.20125
   4288.00       -0.20799
   4289.00       -0.21566
   4290.00       -0.22412
   4291.00       -0.23302
   4292.00       -0.24187
   4293.00       -0.25021
   4294.00       -0.25754
   4295.00       -0.26355
   4296.00       -0.26820
   4297.00       -0.27160
   4298.00       -0.27416
   4299.00       -0.27639
   4300.00       -0.27890
   4301.00       -0.28233
   4302.00       -0.28721
   4303.00       -0.29403
   4304.00       -0.30310
   4305.00       -0.31449
   4306.00       -0.32825
   4307.00       -0.34410
   4308.00       -0.36180
   4309.00       -0.38088
   4310.00       -0.40102
   4311.00       -0.42172
   4312.00       -0.44272
   4313.00       -0.46364
   4314.00       -0.48462
   4315.00       -0.50586
   4316.00       -0.52317
   4317.00       -0.53991
   4318.00       -0.55728
   4319.00       -0.57600
   4320.00       -0.59637
   4321.00       -0.61852
   4322.00       -0.64188
   4323.00       -0.66561
   4324.00       -0.68841
   4325.00       -0.70904
   4326.00       -0.72650
   4327.00       -0.74049
   4328.00       -0.75130
   4329.00       -0.75961
   4330.00       -0.76657
   4331.00       -0.77339
   4332.00       -0.78131
   4333.00       -0.79139
   4334.00       -0.80436
   4335.00       -0.82055
   4336.00       -0.83969
   4337.00       -0.86121
   4338.00       -0.88404
   4339.00       -0.90680
   4340.00       -0.92803
   4341.00       -0.94640
   4342.00       -0.96093
   4343.00       -0.97127
   4344.00       -0.97721
   4345.00       -0.97955
   4346.00       -0.97926
   4347.00       -0.97779
   4348.00       -0.97658
   4349.00       -0.97645
   4350.00       -0.97814
   4351.00       -0.98218
   4352.00       -0.98866
   4353.00       -0.99701
   4354.00       -1.00632
   4355.00       -1.01532
   4356.00       -1.02328
   4357.00       -1.04169
   4358.00       -1.05401
   4359.00       -1.05848
   4360.00       -1.05438
   4361.00       -1.04215
   4362.00       -1.02335
   4363.00       -1.00021
   4364.00       -0.97529
   4365.00       -0.95139
   4366.00       -0.93092
   4367.00       -0.91578
   4368.00       -0.90702
   4369.00       -0.90479
   4370.00       -0.90836
   4371.00       -0.91645
   4372.00       -0.92714
   4373.00       -0.93838
   4374.00       -0.94807
   4375.00       -0.95460
   4376.00       -0.95676
   4377.00       -0.95409
   4378.00       -0.94676
   4379.00       -0.93561
   4380.00       -0.92196
   4381.00       -0.90715
   4382.00       -0.89285
   4383.00       -0.88034
   4384.00       -0.87073
   4385.00       -0.86456
   4386.00       -0.86204
   4387.00       -0.86279
   4388.00       -0.86609
   4389.00       -0.87092
   4390.00       -0.87608
   4391.00       -0.88040
   4392.00       -0.88278
   4393.00       -0.88242
   4394.00       -0.87884
   4395.00       -0.87201
   4396.00       -0.86225
   4397.00       -0.85028
   4398.00       -0.83690
   4399.00       -0.82305
   4400.00       -0.80960
   4401.00       -0.79724
   4402.00       -0.78637
   4403.00       -0.77714
   4404.00       -0.76940
   4405.00       -0.76288
   4406.00       -0.75717
   4407.00       -0.75190
   4408.00       -0.74671
   4409.00       -0.74134
   4410.00       -0.73565
   4411.00       -0.72965
   4412.00       -0.72345
   4413.00       -0.71728
   4414.00       -0.71146
   4415.00       -0.70634
   4416.00       -0.70228
   4417.00       -0.69968
   4418.00       -0.69864
   4419.00       -0.69908
   4420.00       -0.70080
   4421.00       -0.70321
   4422.00       -0.70557
   4423.00       -0.70696
   4424.00       -0.70653
   4425.00       -0.70334
   4426.00       -0.69682
   4427.00       -0.68666
   4428.00       -0.67292
   4429.00       -0.65595
   4430.00       -0.63648
   4431.00       -0.61535
   4432.00       -0.59349
   4433.00       -0.57188
   4434.00       -0.55119
   4435.00       -0.53184
   4436.00       -0.51405
   4437.00       -0.49785
   4438.00       -0.48298
   4439.00       -0.46921
   4440.00       -0.45635
   4441.00       -0.44432
   4442.00       -0.43308
   4443.00       -0.42258
   4444.00       -0.41261
   4445.00       -0.40292
   4446.00       -0.39342
   4447.00       -0.38405
   4448.00       -0.37480
   4449.00       -0.36578
   4450.00       -0.35697
   4451.00       -0.34838
   4452.00       -0.33980
   4453.00       -0.33091
   4454.00       -0.32117
   4455.00       -0.31004
   4456.00       -0.29695
   4457.00       -0.28148
   4458.00       -0.26362
   4459.00       -0.24345
   4460.00       -0.22158
   4461.00       -0.19876
   4462.00       -0.17590
   4463.00       -0.15405
   4464.00       -0.13401
   4465.00       -0.11660
   4466.00       -0.10202
   4467.00       -0.09047
   4468.00       -0.08149
   4469.00       -0.07454
   4470.00       -0.06877
   4471.00       -0.06325
   4472.00       -0.05710
   4473.00       -0.04966
   4474.00       -0.04054
   4475.00       -0.02985
   4476.00       -0.01814
   4477.00       -0.00612
   4478.00        0.00506
   4479.00        0.01434
   4480.00        0.02082
   4481.00        0.02400
   4482.00        0.02366
   4483.00        0.02026
   4484.00        0.01465
   4485.00        0.00776
   4486.00        0.00076
   4487.00       -0.00547
   4488.00       -0.01030
   4489.00       -0.01353
   4490.00       -0.01544
   4491.00       -0.01652
   4492.00       -0.01755
   4493.00       -0.01930
   4494.00       -0.02243
   4495.00       -0.02721
   4496.00       -0.03367
   4497.00       -0.04134
   4498.00       -0.04947
   4499.00       -0.05716
   4500.00       -0.06331
   4501.00       -0.06716
   4502.00       -0.06807
   4503.00       -0.06600
   4504.00       -0.06114
   4505.00       -0.05422
   4506.00       -0.04605
   4507.00       -0.03764
   4508.00       -0.02977
   4509.00       -0.02304
   4510.00       -0.01762
   4511.00       -0.01334
   4512.00       -0.00973
   4513.00       -0.00616
   4514.00       -0.00192
   4515.00        0.00350
   4516.00        0.01043
   4517.00        0.01888
   4518.00        0.02858
   4519.00        0.03893
   4520.00        0.04928
   4521.00        0.05892
   4522.00        0.06714
   4523.00        0.07336
   4524.00        0.07731
   4525.00        0.07883
   4526.00        0.07810
   4527.00        0.07532
   4528.00        0.07091
   4529.00        0.06517
   4530.00        0.05842
   4531.00        0.05091
   4532.00        0.04266
   4533.00        0.03365
   4534.00        0.02385
   4535.00        0.01320
   4536.00        0.00174
   4537.00       -0.01041
   4538.00       -0.02295
   4539.00       -0.03547
   4540.00       -0.04746
   4541.00       -0.05843
   4542.00       -0.06787
   4543.00       -0.07551
   4544.00       -0.08103
   4545.00       -0.08450
   4546.00       -0.08599
   4547.00       -0.08587
   4548.00       -0.08455
   4549.00       -0.08246
   4550.00       -0.08003
   4551.00       -0.07762
   4552.00       -0.07554
   4553.00       -0.07394
   4554.00       -0.07288
   4555.00       -0.07229
   4556.00       -0.07207
   4557.00       -0.07208
   4558.00       -0.07222
   4559.00       -0.07244
   4560.00       -0.07279
   4561.00       -0.07343
   4562.00       -0.07463
   4563.00       -0.07676
   4564.00       -0.08014
   4565.00       -0.08519
   4566.00       -0.09210
   4567.00       -0.10109
   4568.00       -0.11210
   4569.00       -0.12498
   4570.00       -0.13935
   4571.00       -0.15484
   4572.00       -0.17094
   4573.00       -0.18718
   4574.00       -0.20316
   4575.00       -0.21849
   4576.00       -0.23288
   4577.00       -0.24615
   4578.00       -0.25825
   4579.00       -0.26919
   4580.00       -0.27910
   4581.00       -0.28801
   4582.00       -0.29603
   4583.00       -0.30326
   4584.00       -0.30976
   4585.00       -0.31563
   4586.00       -0.32090
   4587.00       -0.32557
   4588.00       -0.32965
   4589.00       -0.33308
   4590.00       -0.33583
   4591.00       -0.33785
   4592.00       -0.33910
   4593.00       -0.33965
   4594.00       -0.33962
   4595.00       -0.33917
   4596.00       -0.33854
   4597.00       -0.33791
   4598.00       -0.33747
   4599.00       -0.33729
   4600.00       -0.33737
   4601.00       -0.33767
   4602.00       -0.33805
   4603.00       -0.33837
   4604.00       -0.33848
   4605.00       -0.33829
   4606.00       -0.33772
   4607.00       -0.33680
   4608.00       -0.33561
   4609.00       -0.33427
   4610.00       -0.33292
   4611.00       -0.33169
   4612.00       -0.33068
   4613.00       -0.32994
   4614.00       -0.32946
   4615.00       -0.32919
   4616.00       -0.32903
   4617.00       -0.32887
   4618.00       -0.32855
   4619.00       -0.32796
   4620.00       -0.32697
   4621.00       -0.32556
   4622.00       -0.32376
   4623.00       -0.32166
   4624.00       -0.31945
   4625.00       -0.31742
   4626.00       -0.31582
   4627.00       -0.31494
   4628.00       -0.31497
   4629.00       -0.31603
   4630.00       -0.31807
   4631.00       -0.32092
   4632.00       -0.32426
   4633.00       -0.32763
   4634.00       -0.33057
   4635.00       -0.33258
   4636.00       -0.33326
   4637.00       -0.33224
   4638.00       -0.32943
   4639.00       -0.32478
   4640.00       -0.31850
   4641.00       -0.31081
   4642.00       -0.30208
   4643.00       -0.29269
   4644.00       -0.28301
   4645.00       -0.27333
   4646.00       -0.26385
   4647.00       -0.25476
   4648.00       -0.24617
   4649.00       -0.23809
   4650.00       -0.23058
   4651.00       -0.22364
   4652.00       -0.21734
   4653.00       -0.21176
   4654.00       -0.20699
   4655.00       -0.20320
   4656.00       -0.20048
   4657.00       -0.19901
   4658.00       -0.19887
   4659.00       -0.20018
   4660.00       -0.20293
   4661.00       -0.20712
   4662.00       -0.21263
   4663.00       -0.21929
   4664.00       -0.22682
   4665.00       -0.23494
   4666.00       -0.24326
   4667.00       -0.25148
   4668.00       -0.25923
   4669.00       -0.26624
   4670.00       -0.27226
   4671.00       -0.27711
   4672.00       -0.28063
   4673.00       -0.28279
   4674.00       -0.28368
   4675.00       -0.28343
   4676.00       -0.28236
   4677.00       -0.28081
   4678.00       -0.27921
   4679.00       -0.27800
   4680.00       -0.27752
   4681.00       -0.27805
   4682.00       -0.27971
   4683.00       -0.28252
   4684.00       -0.28638
   4685.00       -0.29113
   4686.00       -0.29652
   4687.00       -0.30231
   4688.00       -0.30825
   4689.00       -0.31408
   4690.00       -0.31959
   4691.00       -0.32455
   4692.00       -0.32881
   4693.00       -0.33220
   4694.00       -0.33466
   4695.00       -0.33613
   4696.00       -0.33663
   4697.00       -0.33620
   4698.00       -0.33493
   4699.00       -0.33294
   4700.00       -0.33035
   4701.00       -0.32728
   4702.00       -0.32384
   4703.00       -0.32020
   4704.00       -0.31647
   4705.00       -0.31278
   4706.00       -0.30931
   4707.00       -0.30615
   4708.00       -0.30341
   4709.00       -0.30103
   4710.00       -0.29892
   4711.00       -0.29690
   4712.00       -0.29470
   4713.00       -0.29201
   4714.00       -0.28855
   4715.00       -0.28406
   4716.00       -0.27843
   4717.00       -0.27152
   4718.00       -0.26336
   4719.00       -0.25411
   4720.00       -0.24390
   4721.00       -0.23303
   4722.00       -0.22163
   4723.00       -0.20995
   4724.00       -0.19811
   4725.00       -0.18609
   4726.00       -0.17377
   4727.00       -0.16107
   4728.00       -0.14775
   4729.00       -0.13361
   4730.00       -0.11850
   4731.00       -0.10234
   4732.00       -0.08514
   4733.00       -0.06704
   4734.00       -0.04822
   4735.00       -0.02900
   4736.00       -0.00963
   4737.00        0.00957
   4738.00        0.02842
   4739.00        0.04679
   4740.00        0.06451
   4741.00        0.08157
   4742.00        0.09794
   4743.00        0.11358
   4744.00        0.12845
   4745.00        0.14241
   4746.00        0.15543
   4747.00        0.16730
   4748.00        0.17793
   4749.00        0.18725
   4750.00        0.19532
   4751.00        0.20219
   4752.00        0.20805
   4753.00        0.21314
   4754.00        0.21774
   4755.00        0.22213
   4756.00        0.22656
   4757.00        0.23127
   4758.00        0.23640
   4759.00        0.24202
   4760.00        0.24810
   4761.00        0.25458
   4762.00        0.26133
   4763.00        0.26825
   4764.00        0.27514
   4765.00        0.28194
   4766.00        0.28864
   4767.00        0.29523
   4768.00        0.30179
   4769.00        0.30839
   4770.00        0.31511
   4771.00        0.32194
   4772.00        0.32887
   4773.00        0.33574
   4774.00        0.34236
   4775.00        0.34851
   4776.00        0.35398
   4777.00        0.35854
   4778.00        0.36200
   4779.00        0.36432
   4780.00        0.36547
   4781.00        0.36559
   4782.00        0.36479
   4783.00        0.36324
   4784.00        0.36114
   4785.00        0.35870
   4786.00        0.35619
   4787.00        0.35387
   4788.00        0.35197
   4789.00        0.35060
   4790.00        0.34970
   4791.00        0.34908
   4792.00        0.34842
   4793.00        0.34739
   4794.00        0.34574
   4795.00        0.34332
   4796.00        0.34012
   4797.00        0.33630
   4798.00        0.33208
   4799.00        0.32772
   4800.00        0.32347
   4801.00        0.31951
   4802.00        0.31590
   4803.00        0.31262
   4804.00        0.30956
   4805.00        0.30655
   4806.00        0.30343
   4807.00        0.30010
   4808.00        0.29654
   4809.00        0.29286
   4810.00        0.28930
   4811.00        0.28616
   4812.00        0.28377
   4813.00        0.28250
   4814.00        0.28251
   4815.00        0.28395
   4816.00        0.28673
   4817.00        0.29062
   4818.00        0.29529
   4819.00        0.30032
   4820.00        0.30531
   4821.00        0.30994
   4822.00        0.31396
   4823.00        0.31728
   4824.00        0.31995
   4825.00        0.32212
   4826.00        0.32402
   4827.00        0.32590
   4828.00        0.32798
   4829.00        0.33041
   4830.00        0.33325
   4831.00        0.33644
   4832.00        0.33990
   4833.00        0.34350
   4834.00        0.34707
   4835.00        0.35056
   4836.00        0.35391
   4837.00        0.35716
   4838.00        0.36042
   4839.00        0.36383
   4840.00        0.36752
   4841.00        0.37167
   4842.00        0.37636
   4843.00        0.38166
   4844.00        0.38752
   4845.00        0.39385
   4846.00        0.40052
   4847.00        0.40734
   4848.00        0.41417
   4849.00        0.42084
   4850.00        0.42718
   4851.00        0.43311
   4852.00        0.43853
   4853.00        0.44333
   4854.00        0.44743
   4855.00        0.45069
   4856.00        0.45303
   4857.00        0.45431
   4858.00        0.45447
   4859.00        0.45346
   4860.00        0.45127
   4861.00        0.44796
   4862.00        0.44362
   4863.00        0.43846
   4864.00        0.43260
   4865.00        0.42625
   4866.00        0.41956
   4867.00        0.41259
   4868.00        0.40542
   4869.00        0.39798
   4870.00        0.39018
   4871.00        0.38188
   4872.00        0.37294
   4873.00        0.36318
   4874.00        0.35262
   4875.00        0.34142
   4876.00        0.32982
   4877.00        0.31815
   4878.00        0.30681
   4879.00        0.29603
   4880.00        0.28616
   4881.00        0.27718
   4882.00        0.26893
   4883.00        0.26116
   4884.00        0.25335
   4885.00        0.24501
   4886.00        0.23561
   4887.00        0.22476
   4888.00        0.21228
   4889.00        0.19813
   4890.00        0.18263
   4891.00        0.16617
   4892.00        0.14937
   4893.00        0.13296
   4894.00        0.11750
   4895.00        0.10354
   4896.00        0.09137
   4897.00        0.08100
   4898.00        0.07240
   4899.00        0.06527
   4900.00        0.05924
   4901.00        0.05391
   4902.00        0.04895
   4903.00        0.04408
   4904.00        0.03914
   4905.00        0.03412
   4906.00        0.02910
   4907.00        0.02434
   4908.00        0.02018
   4909.00        0.01692
   4910.00        0.01480
   4911.00        0.01388
   4912.00        0.01400
   4913.00        0.01481
   4914.00        0.01580
   4915.00        0.01637
   4916.00        0.01595
   4917.00        0.01411
   4918.00        0.01058
   4919.00        0.00539
   4920.00       -0.00117
   4921.00       -0.00852
   4922.00       -0.01593
   4923.00       -0.02245
   4924.00       -0.02730
   4925.00       -0.02968
   4926.00       -0.02920
   4927.00       -0.02563
   4928.00       -0.01922
   4929.00       -0.01051
   4930.00       -0.00031
   4931.00        0.01044
   4932.00        0.02091
   4933.00        0.03029
   4934.00        0.03823
   4935.00        0.04454
   4936.00        0.04950
   4937.00        0.05360
   4938.00        0.05748
   4939.00        0.06179
   4940.00        0.06706
   4941.00        0.07359
   4942.00        0.08147
   4943.00        0.09055
   4944.00        0.10044
   4945.00        0.11065
   4946.00        0.12072
   4947.00        0.13023
   4948.00        0.13887
   4949.00        0.14656
   4950.00        0.15331
   4951.00        0.15932
   4952.00        0.16488
   4953.00        0.17034
   4954.00        0.17606
   4955.00        0.18221
   4956.00        0.18891
   4957.00        0.19610
   4958.00        0.20356
   4959.00        0.21099
   4960.00        0.21804
   4961.00        0.22446
   4962.00        0.23001
   4963.00        0.23467
   4964.00        0.23854
   4965.00        0.24190
   4966.00        0.24510
   4967.00        0.24850
   4968.00        0.25244
   4969.00        0.25712
   4970.00        0.26265
   4971.00        0.26892
   4972.00        0.27576
   4973.00        0.28284
   4974.00        0.28988
   4975.00        0.29657
   4976.00        0.30268
   4977.00        0.30812
   4978.00        0.31297
   4979.00        0.31728
   4980.00        0.32124
   4981.00        0.32497
   4982.00        0.32858
   4983.00        0.33210
   4984.00        0.33547
   4985.00        0.33862
   4986.00        0.34148
   4987.00        0.34401
   4988.00        0.34624
   4989.00        0.34830
   4990.00        0.35039
   4991.00        0.35275
   4992.00        0.35569
   4993.00        0.35945
   4994.00        0.36425
   4995.00        0.37019
   4996.00        0.37720
   4997.00        0.38514
   4998.00        0.39364
   4999.00        0.40226
   5000.00        0.41052
   5001.00        0.41803
   5002.00        0.42443
   5003.00        0.42962
   5004.00        0.43351
   5005.00        0.43632
   5006.00        0.43836
   5007.00        0.44008
   5008.00        0.44198
   5009.00        0.44452
   5010.00        0.44809
   5011.00        0.45292
   5012.00        0.45906
   5013.00        0.46643
   5014.00        0.47467
   5015.00        0.48343
   5016.00        0.49222
   5017.00        0.50066
   5018.00        0.50855
   5019.00        0.51571
   5020.00        0.52212
   5021.00        0.52786
   5022.00        0.53311
   5023.00        0.53812
   5024.00        0.54310
   5025.00        0.54823
   5026.00        0.55360
   5027.00        0.55923
   5028.00        0.56505
   5029.00        0.57095
   5030.00        0.57675
   5031.00        0.58233
   5032.00        0.58758
   5033.00        0.59253
   5034.00        0.59730
   5035.00        0.60212
   5036.00        0.60729
   5037.00        0.61317
   5038.00        0.62011
   5039.00        0.62842
   5040.00        0.63833
   5041.00        0.64995
   5042.00        0.66330
   5043.00        0.67822
   5044.00        0.69448
   5045.00        0.71169
   5046.00        0.72952
   5047.00        0.74762
   5048.00        0.76545
   5049.00        0.78261
   5050.00        0.79877
   5051.00        0.81354
   5052.00        0.82673
   5053.00        0.83796
   5054.00        0.84707
   5055.00        0.85389
   5056.00        0.85821
   5057.00        0.86000
   5058.00        0.85912
   5059.00        0.85571
   5060.00        0.84985
   5061.00        0.84181
   5062.00        0.83197
   5063.00        0.82063
   5064.00        0.80828
   5065.00        0.79530
   5066.00        0.78202
   5067.00        0.76875
   5068.00        0.75573
   5069.00        0.74312
   5070.00        0.73112
   5071.00        0.71984
   5072.00        0.70935
   5073.00        0.69986
   5074.00        0.69146
   5075.00        0.68433
   5076.00        0.67857
   5077.00        0.67425
   5078.00        0.67143
   5079.00        0.66997
   5080.00        0.66971
   5081.00        0.67030
   5082.00        0.67134
   5083.00        0.67234
   5084.00        0.67284
   5085.00        0.67247
   5086.00        0.67093
   5087.00        0.66806
   5088.00        0.66388
   5089.00        0.65846
   5090.00        0.65209
   5091.00        0.64498
   5092.00        0.63743
   5093.00        0.62971
   5094.00        0.62201
   5095.00        0.61443
   5096.00        0.60704
   5097.00        0.59985
   5098.00        0.59283
   5099.00        0.58593
   5100.00        0.57916
   5101.00        0.57252
   5102.00        0.56609
   5103.00        0.55997
   5104.00        0.55429
   5105.00        0.54923
   5106.00        0.54490
   5107.00        0.54148
   5108.00        0.53898
   5109.00        0.53746
   5110.00        0.53687
   5111.00        0.53717
   5112.00        0.53830
   5113.00        0.54020
   5114.00        0.54283
   5115.00        0.54621
   5116.00        0.55035
   5117.00        0.55527
   5118.00        0.56091
   5119.00        0.56718
   5120.00        0.57393
   5121.00        0.58089
   5122.00        0.58782
   5123.00        0.59440
   5124.00        0.60044
   5125.00        0.60577
   5126.00        0.61041
   5127.00        0.61449
   5128.00        0.61826
   5129.00        0.62202
   5130.00        0.62606
   5131.00        0.63063
   5132.00        0.63587
   5133.00        0.64174
   5134.00        0.64811
   5135.00        0.65467
   5136.00        0.66112
   5137.00        0.66708
   5138.00        0.67218
   5139.00        0.67613
   5140.00        0.67876
   5141.00        0.68005
   5142.00        0.68002
   5143.00        0.67878
   5144.00        0.67648
   5145.00        0.67326
   5146.00        0.66927
   5147.00        0.66456
   5148.00        0.65918
   5149.00        0.65312
   5150.00        0.64640
   5151.00        0.63896
   5152.00        0.63080
   5153.00        0.62192
   5154.00        0.61231
   5155.00        0.60210
   5156.00        0.59131
   5157.00        0.58006
   5158.00        0.56853
   5159.00        0.55680
   5160.00        0.54496
   5161.00        0.53312
   5162.00        0.52126
   5163.00        0.50947
   5164.00        0.49770
   5165.00        0.48604
   5166.00        0.47450
   5167.00        0.46312
   5168.00        0.45197
   5169.00        0.44115
   5170.00        0.43078
   5171.00        0.42093
   5172.00        0.41170
   5173.00        0.40312
   5174.00        0.39528
   5175.00        0.38814
   5176.00        0.38162
   5177.00        0.37566
   5178.00        0.37015
   5179.00        0.36498
   5180.00        0.36006
   5181.00        0.35529
   5182.00        0.35061
   5183.00        0.34598
   5184.00        0.34140
   5185.00        0.33691
   5186.00        0.33252
   5187.00        0.32828
   5188.00        0.32420
   5189.00        0.32029
   5190.00        0.31647
   5191.00        0.31269
   5192.00        0.30884
   5193.00        0.30484
   5194.00        0.30056
   5195.00        0.29595
   5196.00        0.29100
   5197.00        0.28572
   5198.00        0.28023
   5199.00        0.27465
   5200.00        0.26916
   5201.00        0.26391
   5202.00        0.25905
   5203.00        0.25469
   5204.00        0.25088
   5205.00        0.24762
   5206.00        0.24484
   5207.00        0.24248
   5208.00        0.24038
   5209.00        0.23847
   5210.00        0.23667
   5211.00        0.23498
   5212.00        0.23339
   5213.00        0.23195
   5214.00        0.23069
   5215.00        0.22962
   5216.00        0.22868
   5217.00        0.22777
   5218.00        0.22674
   5219.00        0.22539
   5220.00        0.22355
   5221.00        0.22108
   5222.00        0.21790
   5223.00        0.21400
   5224.00        0.20943
   5225.00        0.20428
   5226.00        0.19867
   5227.00        0.19274
   5228.00        0.18659
   5229.00        0.18029
   5230.00        0.17388
   5231.00        0.16737
   5232.00        0.16071
   5233.00        0.15388
   5234.00        0.14688
   5235.00        0.13971
   5236.00        0.13240
   5237.00        0.12504
   5238.00        0.11771
   5239.00        0.11057
   5240.00        0.10374
   5241.00        0.09737
   5242.00        0.09156
   5243.00        0.08638
   5244.00        0.08178
   5245.00        0.07769
   5246.00        0.07388
   5247.00        0.07008
   5248.00        0.06595
   5249.00        0.06114
   5250.00        0.05540
   5251.00        0.04851
   5252.00        0.04049
   5253.00        0.03149
   5254.00        0.02185
   5255.00        0.01200
   5256.00        0.00252
   5257.00       -0.00609
   5258.00       -0.01339
   5259.00       -0.01907
   5260.00       -0.02303
   5261.00       -0.02540
   5262.00       -0.02652
   5263.00       -0.02688
   5264.00       -0.02705
   5265.00       -0.02757
   5266.00       -0.02885
   5267.00       -0.03115
   5268.00       -0.03452
   5269.00       -0.03877
   5270.00       -0.04361
   5271.00       -0.04861
   5272.00       -0.05323
   5273.00       -0.05694
   5274.00       -0.05925
   5275.00       -0.05971
   5276.00       -0.05811
   5277.00       -0.05429
   5278.00       -0.04841
   5279.00       -0.04077
   5280.00       -0.03189
   5281.00       -0.02231
   5282.00       -0.01263
   5283.00       -0.00328
   5284.00        0.00544
   5285.00        0.01345
   5286.00        0.02078
   5287.00        0.02766
   5288.00        0.03437
   5289.00        0.04116
   5290.00        0.04817
   5291.00        0.05543
   5292.00        0.06286
   5293.00        0.07029
   5294.00        0.07749
   5295.00        0.08419
   5296.00        0.09020
   5297.00        0.09536
   5298.00        0.09964
   5299.00        0.10302
   5300.00        0.10561
   5301.00        0.10753
   5302.00        0.10894
   5303.00        0.11000
   5304.00        0.11084
   5305.00        0.11152
   5306.00        0.11209
   5307.00        0.11256
   5308.00        0.11291
   5309.00        0.11311
   5310.00        0.11316
   5311.00        0.11308
   5312.00        0.11291
   5313.00        0.11269
   5314.00        0.11249
   5315.00        0.11239
   5316.00        0.11252
   5317.00        0.11300
   5318.00        0.11404
   5319.00        0.11586
   5320.00        0.11866
   5321.00        0.12262
   5322.00        0.12777
   5323.00        0.13412
   5324.00        0.14146
   5325.00        0.14944
   5326.00        0.15765
   5327.00        0.16562
   5328.00        0.17294
   5329.00        0.17932
   5330.00        0.18460
   5331.00        0.18892
   5332.00        0.19248
   5333.00        0.19569
   5334.00        0.19893
   5335.00        0.20258
   5336.00        0.20691
   5337.00        0.21206
   5338.00        0.21802
   5339.00        0.22469
   5340.00        0.23193
   5341.00        0.23953
   5342.00        0.24735
   5343.00        0.25534
   5344.00        0.26347
   5345.00        0.27183
   5346.00        0.28051
   5347.00        0.28963
   5348.00        0.29931
   5349.00        0.30957
   5350.00        0.32043
   5351.00        0.33176
   5352.00        0.34346
   5353.00        0.35534
   5354.00        0.36711
   5355.00        0.37866
   5356.00        0.38983
   5357.00        0.40047
   5358.00        0.41063
   5359.00        0.42035
   5360.00        0.42974
   5361.00        0.43894
   5362.00        0.44815
   5363.00        0.45743
   5364.00        0.46693
   5365.00        0.47658
   5366.00        0.48639
   5367.00        0.49624
   5368.00        0.50596
   5369.00        0.51544
   5370.00        0.52456
   5371.00        0.53325
   5372.00        0.54148
   5373.00        0.54929
   5374.00        0.55676
   5375.00        0.56398
   5376.00        0.57107
   5377.00        0.57811
   5378.00        0.58520
   5379.00        0.59252
   5380.00        0.60015
   5381.00        0.60823
   5382.00        0.61693
   5383.00        0.62627
   5384.00        0.63632
   5385.00        0.64697
   5386.00        0.65815
   5387.00        0.66956
   5388.00        0.68101
   5389.00        0.69214
   5390.00        0.70267
   5391.00        0.71242
   5392.00        0.72121
   5393.00        0.72902
   5394.00        0.73590
   5395.00        0.74202
   5396.00        0.74764
   5397.00        0.75304
   5398.00        0.75849
   5399.00        0.76421
   5400.00        0.77029
   5401.00        0.77680
   5402.00        0.78362
   5403.00        0.79057
   5404.00        0.79744
   5405.00        0.80397
   5406.00        0.80994
   5407.00        0.81517
   5408.00        0.81960
   5409.00        0.82326
   5410.00        0.82626
   5411.00        0.82874
   5412.00        0.83088
   5413.00        0.83283
   5414.00        0.83468
   5415.00        0.83646
   5416.00        0.83814
   5417.00        0.83961
   5418.00        0.84076
   5419.00        0.84145
   5420.00        0.84158
   5421.00        0.84109
   5422.00        0.83999
   5423.00        0.83835
   5424.00        0.83630
   5425.00        0.83400
   5426.00        0.83165
   5427.00        0.82944
   5428.00        0.82750
   5429.00        0.82597
   5430.00        0.82489
   5431.00        0.82431
   5432.00        0.82419
   5433.00        0.82451
   5434.00        0.82525
   5435.00        0.82641
   5436.00        0.82801
   5437.00        0.83012
   5438.00        0.83280
   5439.00        0.83615
   5440.00        0.84021
   5441.00        0.84501
   5442.00        0.85052
   5443.00        0.85667
   5444.00        0.86334
   5445.00        0.87030
   5446.00        0.87729
   5447.00        0.88400
   5448.00        0.89007
   5449.00        0.89509
   5450.00        0.89873
   5451.00        0.90064
   5452.00        0.90062
   5453.00        0.89852
   5454.00        0.89440
   5455.00        0.88848
   5456.00        0.88094
   5457.00        0.87206
   5458.00        0.86212
   5459.00        0.85138
   5460.00        0.84000
   5461.00        0.82815
   5462.00        0.81592
   5463.00        0.80346
   5464.00        0.79088
   5465.00        0.77838
   5466.00        0.76601
   5467.00        0.75402
   5468.00        0.74259
   5469.00        0.73212
   5470.00        0.72288
   5471.00        0.71520
   5472.00        0.70931
   5473.00        0.70525
   5474.00        0.70299
   5475.00        0.70225
   5476.00        0.70272
   5477.00        0.70393
   5478.00        0.70544
   5479.00        0.70681
   5480.00        0.70772
   5481.00        0.70790
   5482.00        0.70728
   5483.00        0.70585
   5484.00        0.70375
   5485.00        0.70115
   5486.00        0.69821
   5487.00        0.69512
   5488.00        0.69200
   5489.00        0.68887
   5490.00        0.68574
   5491.00        0.68249
   5492.00        0.67901
   5493.00        0.67511
   5494.00        0.67068
   5495.00        0.66565
   5496.00        0.66001
   5497.00        0.65383
   5498.00        0.64730
   5499.00        0.64063
   5500.00        0.63408
   5501.00        0.62787
   5502.00        0.62215
   5503.00        0.61704
   5504.00        0.61247
   5505.00        0.60831
   5506.00        0.60433
   5507.00        0.60020
   5508.00        0.59565
   5509.00        0.59040
   5510.00        0.58426
   5511.00        0.57714
   5512.00        0.56910
   5513.00        0.56019
   5514.00        0.55061
   5515.00        0.54046
   5516.00        0.52981
   5517.00        0.51864
   5518.00        0.50694
   5519.00        0.49456
   5520.00        0.48136
   5521.00        0.46728
   5522.00        0.45237
   5523.00        0.43679
   5524.00        0.42072
   5525.00        0.40451
   5526.00        0.38858
   5527.00        0.37326
   5528.00        0.35889
   5529.00        0.34576
   5530.00        0.33382
   5531.00        0.32313
   5532.00        0.31343
   5533.00        0.30448
   5534.00        0.29592
   5535.00        0.28745
   5536.00        0.27877
   5537.00        0.26966
   5538.00        0.26000
   5539.00        0.24969
   5540.00        0.23878
   5541.00        0.22733
   5542.00        0.21544
   5543.00        0.20312
   5544.00        0.19043
   5545.00        0.17735
   5546.00        0.16373
   5547.00        0.14945
   5548.00        0.13431
   5549.00        0.11819
   5550.00        0.10103
   5551.00        0.08305
   5552.00        0.06441
   5553.00        0.04544
   5554.00        0.02660
   5555.00        0.00831
   5556.00       -0.00900
   5557.00       -0.02486
   5558.00       -0.03908
   5559.00       -0.05144
   5560.00       -0.06191
   5561.00       -0.07064
   5562.00       -0.07783
   5563.00       -0.08383
   5564.00       -0.08905
   5565.00       -0.09388
   5566.00       -0.09870
   5567.00       -0.10374
   5568.00       -0.10917
   5569.00       -0.11493
   5570.00       -0.12087
   5571.00       -0.12664
   5572.00       -0.13181
   5573.00       -0.13594
   5574.00       -0.13862
   5575.00       -0.13948
   5576.00       -0.13837
   5577.00       -0.13531
   5578.00       -0.13052
   5579.00       -0.12446
   5580.00       -0.11774
   5581.00       -0.11109
   5582.00       -0.10518
   5583.00       -0.10068
   5584.00       -0.09812
   5585.00       -0.09785
   5586.00       -0.09992
   5587.00       -0.10442
   5588.00       -0.11096
   5589.00       -0.11916
   5590.00       -0.12839
   5591.00       -0.13796
   5592.00       -0.14723
   5593.00       -0.15559
   5594.00       -0.16257
   5595.00       -0.16787
   5596.00       -0.17141
   5597.00       -0.17319
   5598.00       -0.17339
   5599.00       -0.17213
   5600.00       -0.16967
   5601.00       -0.16623
   5602.00       -0.16207
   5603.00       -0.15747
   5604.00       -0.15268
   5605.00       -0.14797
   5606.00       -0.14362
   5607.00       -0.13984
   5608.00       -0.13673
   5609.00       -0.13419
   5610.00       -0.13194
   5611.00       -0.12961
   5612.00       -0.12678
   5613.00       -0.12316
   5614.00       -0.11864
   5615.00       -0.11340
   5616.00       -0.10783
   5617.00       -0.10258
   5618.00       -0.09833
   5619.00       -0.09576
   5620.00       -0.09533
   5621.00       -0.09727
   5622.00       -0.10161
   5623.00       -0.10810
   5624.00       -0.11635
   5625.00       -0.12581
   5626.00       -0.13603
   5627.00       -0.14655
   5628.00       -0.15705
   5629.00       -0.16725
   5630.00       -0.17704
   5631.00       -0.18639
   5632.00       -0.19530
   5633.00       -0.20382
   5634.00       -0.21204
   5635.00       -0.22005
   5636.00       -0.22790
   5637.00       -0.23569
   5638.00       -0.24334
   5639.00       -0.25085
   5640.00       -0.25824
   5641.00       -0.26553
   5642.00       -0.27277
   5643.00       -0.28001
   5644.00       -0.28727
   5645.00       -0.29458
   5646.00       -0.30198
   5647.00       -0.30944
   5648.00       -0.31684
   5649.00       -0.32396
   5650.00       -0.33048
   5651.00       -0.33604
   5652.00       -0.34039
   5653.00       -0.34331
   5654.00       -0.34483
   5655.00       -0.34521
   5656.00       -0.34482
   5657.00       -0.34427
   5658.00       -0.34419
   5659.00       -0.34517
   5660.00       -0.34765
   5661.00       -0.35189
   5662.00       -0.35780
   5663.00       -0.36513
   5664.00       -0.37331
   5665.00       -0.38160
   5666.00       -0.38921
   5667.00       -0.39542
   5668.00       -0.39965
   5669.00       -0.40147
   5670.00       -0.40076
   5671.00       -0.39768
   5672.00       -0.39243
   5673.00       -0.38553
   5674.00       -0.37757
   5675.00       -0.36910
   5676.00       -0.36067
   5677.00       -0.35265
   5678.00       -0.34530
   5679.00       -0.33862
   5680.00       -0.33239
   5681.00       -0.32623
   5682.00       -0.31962
   5683.00       -0.31206
   5684.00       -0.30302
   5685.00       -0.29220
   5686.00       -0.27944
   5687.00       -0.26483
   5688.00       -0.24870
   5689.00       -0.23141
   5690.00       -0.21342
   5691.00       -0.19535
   5692.00       -0.17759
   5693.00       -0.16047
   5694.00       -0.14420
   5695.00       -0.12898
   5696.00       -0.11466
   5697.00       -0.10110
   5698.00       -0.08805
   5699.00       -0.07518
   5700.00       -0.06218
   5701.00       -0.04884
   5702.00       -0.03498
   5703.00       -0.02055
   5704.00       -0.00580
   5705.00        0.00903
   5706.00        0.02342
   5707.00        0.03685
   5708.00        0.04872
   5709.00        0.05863
   5710.00        0.06611
   5711.00        0.07104
   5712.00        0.07338
   5713.00        0.07333
   5714.00        0.07121
   5715.00        0.06736
   5716.00        0.06222
   5717.00        0.05625
   5718.00        0.04984
   5719.00        0.04340
   5720.00        0.03723
   5721.00        0.03164
   5722.00        0.02689
   5723.00        0.02315
   5724.00        0.02052
   5725.00        0.01907
   5726.00        0.01877
   5727.00        0.01950
   5728.00        0.02104
   5729.00        0.02309
   5730.00        0.02530
   5731.00        0.02727
   5732.00        0.02867
   5733.00        0.02922
   5734.00        0.02882
   5735.00        0.02750
   5736.00        0.02548
   5737.00        0.02306
   5738.00        0.02063
   5739.00        0.01859
   5740.00        0.01726
   5741.00        0.01685
   5742.00        0.01741
   5743.00        0.01889
   5744.00        0.02107
   5745.00        0.02371
   5746.00        0.02649
   5747.00        0.02916
   5748.00        0.03149
   5749.00        0.03332
   5750.00        0.03461
   5751.00        0.03536
   5752.00        0.03568
   5753.00        0.03573
   5754.00        0.03570
   5755.00        0.03584
   5756.00        0.03636
   5757.00        0.03749
   5758.00        0.03941
   5759.00        0.04224
   5760.00        0.04601
   5761.00        0.05069
   5762.00        0.05614
   5763.00        0.06219
   5764.00        0.06859
   5765.00        0.07506
   5766.00        0.08143
   5767.00        0.08750
   5768.00        0.09322
   5769.00        0.09861
   5770.00        0.10380
   5771.00        0.10902
   5772.00        0.11451
   5773.00        0.12058
   5774.00        0.12749
   5775.00        0.13541
   5776.00        0.14445
   5777.00        0.15459
   5778.00        0.16567
   5779.00        0.17749
   5780.00        0.18975
   5781.00        0.20213
   5782.00        0.21428
   5783.00        0.22598
   5784.00        0.23703
   5785.00        0.24727
   5786.00        0.25676
   5787.00        0.26558
   5788.00        0.27390
   5789.00        0.28195
   5790.00        0.29001
   5791.00        0.29829
   5792.00        0.30692
   5793.00        0.31598
   5794.00        0.32551
   5795.00        0.33534
   5796.00        0.34532
   5797.00        0.35514
   5798.00        0.36458
   5799.00        0.37323
   5800.00        0.38079
   5801.00        0.38699
   5802.00        0.39159
   5803.00        0.39434
   5804.00        0.39513
   5805.00        0.39387
   5806.00        0.39063
   5807.00        0.38546
   5808.00        0.37862
   5809.00        0.37045
   5810.00        0.36129
   5811.00        0.35162
   5812.00        0.34186
   5813.00        0.33252
   5814.00        0.32398
   5815.00        0.31666
   5816.00        0.31075
   5817.00        0.30642
   5818.00        0.30362
   5819.00        0.30232
   5820.00        0.30226
   5821.00        0.30320
   5822.00        0.30480
   5823.00        0.30676
   5824.00        0.30878
   5825.00        0.31062
   5826.00        0.31210
   5827.00        0.31306
   5828.00        0.31346
   5829.00        0.31327
   5830.00        0.31258
   5831.00        0.31145
   5832.00        0.31002
   5833.00        0.30840
   5834.00        0.30666
   5835.00        0.30483
   5836.00        0.30291
   5837.00        0.30091
   5838.00        0.29882
   5839.00        0.29664
   5840.00        0.29435
   5841.00        0.29199
   5842.00        0.28956
   5843.00        0.28711
   5844.00        0.28466
   5845.00        0.28226
   5846.00        0.27994
   5847.00        0.27775
   5848.00        0.27575
   5849.00        0.27405
   5850.00        0.27277
   5851.00        0.27204
   5852.00        0.27202
   5853.00        0.27295
   5854.00        0.27496
   5855.00        0.27817
   5856.00        0.28268
   5857.00        0.28849
   5858.00        0.29551
   5859.00        0.30357
   5860.00        0.31241
   5861.00        0.32175
   5862.00        0.33125
   5863.00        0.34061
   5864.00        0.34952
   5865.00        0.35776
   5866.00        0.36515
   5867.00        0.37158
   5868.00        0.37703
   5869.00        0.38156
   5870.00        0.38519
   5871.00        0.38808
   5872.00        0.39028
   5873.00        0.39188
   5874.00        0.39292
   5875.00        0.39338
   5876.00        0.39324
   5877.00        0.39245
   5878.00        0.39096
   5879.00        0.38873
   5880.00        0.38577
   5881.00        0.38209
   5882.00        0.37774
   5883.00        0.37279
   5884.00        0.36736
   5885.00        0.36151
   5886.00        0.35532
   5887.00        0.34887
   5888.00        0.34225
   5889.00        0.33548
   5890.00        0.32862
   5891.00        0.32171
   5892.00        0.31476
   5893.00        0.30777
   5894.00        0.30079
   5895.00        0.29392
   5896.00        0.28724
   5897.00        0.28088
   5898.00        0.27493
   5899.00        0.26947
   5900.00        0.26452
   5901.00        0.26001
   5902.00        0.25585
   5903.00        0.25182
   5904.00        0.24775
   5905.00        0.24345
   5906.00        0.23879
   5907.00        0.23372
   5908.00        0.22829
   5909.00        0.22261
   5910.00        0.21684
   5911.00        0.21118
   5912.00        0.20575
   5913.00        0.20061
   5914.00        0.19570
   5915.00        0.19084
   5916.00        0.18576
   5917.00        0.18017
   5918.00        0.17380
   5919.00        0.16651
   5920.00        0.15824
   5921.00        0.14917
   5922.00        0.13949
   5923.00        0.12962
   5924.00        0.12006
   5925.00        0.11133
   5926.00        0.10382
   5927.00        0.09788
   5928.00        0.09358
   5929.00        0.09083
   5930.00        0.08923
   5931.00        0.08820
   5932.00        0.08700
   5933.00        0.08486
   5934.00        0.08115
   5935.00        0.07542
   5936.00        0.06752
   5937.00        0.05770
   5938.00        0.04656
   5939.00        0.03493
   5940.00        0.02380
   5941.00        0.01410
   5942.00        0.00666
   5943.00        0.00200
   5944.00        0.00018
   5945.00        0.00108
   5946.00        0.00402
   5947.00        0.00819
   5948.00        0.01260
   5949.00        0.01630
   5950.00        0.01846
   5951.00        0.01854
   5952.00        0.01617
   5953.00        0.01138
   5954.00        0.00437
   5955.00       -0.00443
   5956.00       -0.01449
   5957.00       -0.02531
   5958.00       -0.03628
   5959.00       -0.04706
   5960.00       -0.05728
   5961.00       -0.06688
   5962.00       -0.07588
   5963.00       -0.08441
   5964.00       -0.09263
   5965.00       -0.10077
   5966.00       -0.10891
   5967.00       -0.11722
   5968.00       -0.12563
   5969.00       -0.13405
   5970.00       -0.14238
   5971.00       -0.15051
   5972.00       -0.15837
   5973.00       -0.16596
   5974.00       -0.17331
   5975.00       -0.18045
   5976.00       -0.18742
   5977.00       -0.19421
   5978.00       -0.20077
   5979.00       -0.20699
   5980.00       -0.21276
   5981.00       -0.21790
   5982.00       -0.22235
   5983.00       -0.22604
   5984.00       -0.22902
   5985.00       -0.23145
   5986.00       -0.23348
   5987.00       -0.23539
   5988.00       -0.23744
   5989.00       -0.23984
   5990.00       -0.24277
   5991.00       -0.24628
   5992.00       -0.25032
   5993.00       -0.25473
   5994.00       -0.25926
   5995.00       -0.26358
   5996.00       -0.26730
   5997.00       -0.27011
   5998.00       -0.27169
   5999.00       -0.27180
   6000.00       -0.27039
   6001.00       -0.26740
   6002.00       -0.26297
   6003.00       -0.25730
   6004.00       -0.25071
   6005.00       -0.24359
   6006.00       -0.23641
   6007.00       -0.22959
   6008.00       -0.22360
   6009.00       -0.21874
   6010.00       -0.21533
   6011.00       -0.21341
   6012.00       -0.21282
   6013.00       -0.21328
   6014.00       -0.21431
   6015.00       -0.21538
   6016.00       -0.21597
   6017.00       -0.21567
   6018.00       -0.21426
   6019.00       -0.21176
   6020.00       -0.20838
   6021.00       -0.20453
   6022.00       -0.20073
   6023.00       -0.19749
   6024.00       -0.19523
   6025.00       -0.19422
   6026.00       -0.19455
   6027.00       -0.19612
   6028.00       -0.19870
   6029.00       -0.20192
   6030.00       -0.20541
   6031.00       -0.20875
   6032.00       -0.21161
   6033.00       -0.21370
   6034.00       -0.21483
   6035.00       -0.21488
   6036.00       -0.21387
   6037.00       -0.21184
   6038.00       -0.20893
   6039.00       -0.20531
   6040.00       -0.20121
   6041.00       -0.19683
   6042.00       -0.19235
   6043.00       -0.18791
   6044.00       -0.18362
   6045.00       -0.17950
   6046.00       -0.17552
   6047.00       -0.17159
   6048.00       -0.16760
   6049.00       -0.16348
   6050.00       -0.15914
   6051.00       -0.15458
   6052.00       -0.14986
   6053.00       -0.14508
   6054.00       -0.14037
   6055.00       -0.13594
   6056.00       -0.13196
   6057.00       -0.12855
   6058.00       -0.12581
   6059.00       -0.12377
   6060.00       -0.12239
   6061.00       -0.12160
   6062.00       -0.12129
   6063.00       -0.12134
   6064.00       -0.12161
   6065.00       -0.12201
   6066.00       -0.12246
   6067.00       -0.12294
   6068.00       -0.12348
   6069.00       -0.12413
   6070.00       -0.12496
   6071.00       -0.12601
   6072.00       -0.12728
   6073.00       -0.12873
   6074.00       -0.13029
   6075.00       -0.13186
   6076.00       -0.13333
   6077.00       -0.13463
   6078.00       -0.13577
   6079.00       -0.13678
   6080.00       -0.13772
   6081.00       -0.13869
   6082.00       -0.13976
   6083.00       -0.14096
   6084.00       -0.14230
   6085.00       -0.14372
   6086.00       -0.14517
   6087.00       -0.14654
   6088.00       -0.14775
   6089.00       -0.14874
   6090.00       -0.14944
   6091.00       -0.14986
   6092.00       -0.14999
   6093.00       -0.14986
   6094.00       -0.14949
   6095.00       -0.14889
   6096.00       -0.14806
   6097.00       -0.14699
   6098.00       -0.14565
   6099.00       -0.14403
   6100.00       -0.14211
   6101.00       -0.13993
   6102.00       -0.13753
   6103.00       -0.13503
   6104.00       -0.13253
   6105.00       -0.13013
   6106.00       -0.12791
   6107.00       -0.12586
   6108.00       -0.12394
   6109.00       -0.12201
   6110.00       -0.11994
   6111.00       -0.11757
   6112.00       -0.11482
   6113.00       -0.11169
   6114.00       -0.10824
   6115.00       -0.10463
   6116.00       -0.10104
   6117.00       -0.09766
   6118.00       -0.09463
   6119.00       -0.09203
   6120.00       -0.08984
   6121.00       -0.08795
   6122.00       -0.08622
   6123.00       -0.08447
   6124.00       -0.08254
   6125.00       -0.08032
   6126.00       -0.07776
   6127.00       -0.07493
   6128.00       -0.07196
   6129.00       -0.06904
   6130.00       -0.06639
   6131.00       -0.06421
   6132.00       -0.06265
   6133.00       -0.06178
   6134.00       -0.06157
   6135.00       -0.06190
   6136.00       -0.06264
   6137.00       -0.06361
   6138.00       -0.06469
   6139.00       -0.06581
   6140.00       -0.06698
   6141.00       -0.06826
   6142.00       -0.06973
   6143.00       -0.07146
   6144.00       -0.07349
   6145.00       -0.07579
   6146.00       -0.07830
   6147.00       -0.08090
   6148.00       -0.08348
   6149.00       -0.08596
   6150.00       -0.08827
   6151.00       -0.09043
   6152.00       -0.09251
   6153.00       -0.09461
   6154.00       -0.09687
   6155.00       -0.09939
   6156.00       -0.10226
   6157.00       -0.10551
   6158.00       -0.10912
   6159.00       -0.11302
   6160.00       -0.11709
   6161.00       -0.12121
   6162.00       -0.12527
   6163.00       -0.12919
   6164.00       -0.13292
   6165.00       -0.13647
   6166.00       -0.13988
   6167.00       -0.14319
   6168.00       -0.14649
   6169.00       -0.14985
   6170.00       -0.15332
   6171.00       -0.15696
   6172.00       -0.16079
   6173.00       -0.16484
   6174.00       -0.16911
   6175.00       -0.17359
   6176.00       -0.17826
   6177.00       -0.18309
   6178.00       -0.18801
   6179.00       -0.19298
   6180.00       -0.19791
   6181.00       -0.20274
   6182.00       -0.20738
   6183.00       -0.21178
   6184.00       -0.21585
   6185.00       -0.21953
   6186.00       -0.22278
   6187.00       -0.22555
   6188.00       -0.22785
   6189.00       -0.22968
   6190.00       -0.23108
   6191.00       -0.23209
   6192.00       -0.23277
   6193.00       -0.23316
   6194.00       -0.23331
   6195.00       -0.23324
   6196.00       -0.23297
   6197.00       -0.23249
   6198.00       -0.23178
   6199.00       -0.23082
   6200.00       -0.22957
   6201.00       -0.22799
   6202.00       -0.22604
   6203.00       -0.22368
   6204.00       -0.22089
   6205.00       -0.21764
   6206.00       -0.21395
   6207.00       -0.20979
   6208.00       -0.20522
   6209.00       -0.20023
   6210.00       -0.19492
   6211.00       -0.18931
   6212.00       -0.18353
   6213.00       -0.17763
   6214.00       -0.17170
   6215.00       -0.16582
   6216.00       -0.16008
   6217.00       -0.15449
   6218.00       -0.14906
   6219.00       -0.14378
   6220.00       -0.13861
   6221.00       -0.13350
   6222.00       -0.12843
   6223.00       -0.12336
   6224.00       -0.11830
   6225.00       -0.11330
   6226.00       -0.10838
   6227.00       -0.10361
   6228.00       -0.09905
   6229.00       -0.09476
   6230.00       -0.09075
   6231.00       -0.08701
   6232.00       -0.08351
   6233.00       -0.08013
   6234.00       -0.07676
   6235.00       -0.07323
   6236.00       -0.06943
   6237.00       -0.06520
   6238.00       -0.06048
   6239.00       -0.05520
   6240.00       -0.04940
   6241.00       -0.04313
   6242.00       -0.03648
   6243.00       -0.02954
   6244.00       -0.02242
   6245.00       -0.01520
   6246.00       -0.00791
   6247.00       -0.00058
   6248.00        0.00680
   6249.00        0.01426
   6250.00        0.02177
   6251.00        0.02934
   6252.00        0.03691
   6253.00        0.04443
   6254.00        0.05177
   6255.00        0.05885
   6256.00        0.06556
   6257.00        0.07181
   6258.00        0.07754
   6259.00        0.08275
   6260.00        0.08745
   6261.00        0.09171
   6262.00        0.09563
   6263.00        0.09935
   6264.00        0.10300
   6265.00        0.10676
   6266.00        0.11079
   6267.00        0.11524
   6268.00        0.12019
   6269.00        0.12574
   6270.00        0.13192
   6271.00        0.13875
   6272.00        0.14615
   6273.00        0.15412
   6274.00        0.16258
   6275.00        0.17149
   6276.00        0.18074
   6277.00        0.19029
   6278.00        0.20006
   6279.00        0.21001
   6280.00        0.22005
   6281.00        0.23015
   6282.00        0.24022
   6283.00        0.25025
   6284.00        0.26019
   6285.00        0.26998
   6286.00        0.27957
   6287.00        0.28891
   6288.00        0.29789
   6289.00        0.30645
   6290.00        0.31451
   6291.00        0.32199
   6292.00        0.32886
   6293.00        0.33506
   6294.00        0.34060
   6295.00        0.34548
   6296.00        0.34974
   6297.00        0.35340
   6298.00        0.35652
   6299.00        0.35916
   6300.00        0.36138
   6301.00        0.36324
   6302.00        0.36479
   6303.00        0.36610
   6304.00        0.36722
   6305.00        0.36817
   6306.00        0.36899
   6307.00        0.36969
   6308.00        0.37028
   6309.00        0.37077
   6310.00        0.37114
   6311.00        0.37141
   6312.00        0.37158
   6313.00        0.37167
   6314.00        0.37170
   6315.00        0.37168
   6316.00        0.37165
   6317.00        0.37161
   6318.00        0.37157
   6319.00        0.37154
   6320.00        0.37152
   6321.00        0.37150
   6322.00        0.37150
   6323.00        0.37154
   6324.00        0.37165
   6325.00        0.37190
   6326.00        0.37234
   6327.00        0.37307
   6328.00        0.37417
   6329.00        0.37574
   6330.00        0.37784
   6331.00        0.38055
   6332.00        0.38388
   6333.00        0.38783
   6334.00        0.39235
   6335.00        0.39736
   6336.00        0.40280
   6337.00        0.40851
   6338.00        0.41435
   6339.00        0.42015
   6340.00        0.42580
   6341.00        0.43112
   6342.00        0.43602
   6343.00        0.44036
   6344.00        0.44410
   6345.00        0.44714
   6346.00        0.44946
   6347.00        0.45099
   6348.00        0.45172
   6349.00        0.45158
   6350.00        0.45053
   6351.00        0.44847
   6352.00        0.44538
   6353.00        0.44116
   6354.00        0.43586
   6355.00        0.42950
   6356.00        0.42218
   6357.00        0.41404
   6358.00        0.40529
   6359.00        0.39608
   6360.00        0.38658
   6361.00        0.37699
   6362.00        0.36739
   6363.00        0.35789
   6364.00        0.34855
   6365.00        0.33935
   6366.00        0.33035
   6367.00        0.32154
   6368.00        0.31291
   6369.00        0.30451
   6370.00        0.29633
   6371.00        0.28846
   6372.00        0.28093
   6373.00        0.27383
   6374.00        0.26720
   6375.00        0.26112
   6376.00        0.25558
   6377.00        0.25063
   6378.00        0.24625
   6379.00        0.24242
   6380.00        0.23909
   6381.00        0.23615
   6382.00        0.23342
   6383.00        0.23066
   6384.00        0.22759
   6385.00        0.22383
   6386.00        0.21906
   6387.00        0.21289
   6388.00        0.20510
   6389.00        0.19560
   6390.00        0.18446
   6391.00        0.17186
   6392.00        0.15812
   6393.00        0.14363
   6394.00        0.12890
   6395.00        0.11437
   6396.00        0.10040
   6397.00        0.08731
   6398.00        0.07526
   6399.00        0.06429
   6400.00        0.05437
   6401.00        0.04539
   6402.00        0.03724
   6403.00        0.02976
   6404.00        0.02287
   6405.00        0.01646
   6406.00        0.01064
   6407.00        0.00545
   6408.00        0.00111
   6409.00       -0.00223
   6410.00       -0.00436
   6411.00       -0.00524
   6412.00       -0.00489
   6413.00       -0.00350
   6414.00       -0.00132
   6415.00        0.00126
   6416.00        0.00387
   6417.00        0.00614
   6418.00        0.00785
   6419.00        0.00889
   6420.00        0.00931
   6421.00        0.00924
   6422.00        0.00892
   6423.00        0.00859
   6424.00        0.00843
   6425.00        0.00854
   6426.00        0.00892
   6427.00        0.00945
   6428.00        0.00995
   6429.00        0.01016
   6430.00        0.00989
   6431.00        0.00894
   6432.00        0.00720
   6433.00        0.00471
   6434.00        0.00148
   6435.00       -0.00228
   6436.00       -0.00636
   6437.00       -0.01050
   6438.00       -0.01440
   6439.00       -0.01783
   6440.00       -0.02057
   6441.00       -0.02253
   6442.00       -0.02368
   6443.00       -0.02412
   6444.00       -0.02403
   6445.00       -0.02367
   6446.00       -0.02332
   6447.00       -0.02325
   6448.00       -0.02363
   6449.00       -0.02461
   6450.00       -0.02619
   6451.00       -0.02832
   6452.00       -0.03090
   6453.00       -0.03385
   6454.00       -0.03709
   6455.00       -0.04060
   6456.00       -0.04445
   6457.00       -0.04872
   6458.00       -0.05358
   6459.00       -0.05915
   6460.00       -0.06556
   6461.00       -0.07289
   6462.00       -0.08114
   6463.00       -0.09024
   6464.00       -0.10003
   6465.00       -0.11025
   6466.00       -0.12062
   6467.00       -0.13084
   6468.00       -0.14063
   6469.00       -0.14991
   6470.00       -0.15851
   6471.00       -0.16652
   6472.00       -0.17408
   6473.00       -0.18135
   6474.00       -0.18852
   6475.00       -0.19570
   6476.00       -0.20295
   6477.00       -0.21024
   6478.00       -0.21746
   6479.00       -0.22446
   6480.00       -0.23110
   6481.00       -0.23733
   6482.00       -0.24310
   6483.00       -0.24846
   6484.00       -0.25348
   6485.00       -0.25824
   6486.00       -0.26285
   6487.00       -0.26738
   6488.00       -0.27192
   6489.00       -0.27658
   6490.00       -0.28141
   6491.00       -0.28652
   6492.00       -0.29201
   6493.00       -0.29791
   6494.00       -0.30422
   6495.00       -0.31093
   6496.00       -0.31786
   6497.00       -0.32480
   6498.00       -0.33152
   6499.00       -0.33773
   6500.00       -0.34321
   6501.00       -0.34778
   6502.00       -0.35136
   6503.00       -0.35396
   6504.00       -0.35567
   6505.00       -0.35666
   6506.00       -0.35713
   6507.00       -0.35729
   6508.00       -0.35733
   6509.00       -0.35742
   6510.00       -0.35771
   6511.00       -0.35831
   6512.00       -0.35929
   6513.00       -0.36068
   6514.00       -0.36249
   6515.00       -0.36463
   6516.00       -0.36700
   6517.00       -0.36943
   6518.00       -0.37176
   6519.00       -0.37383
   6520.00       -0.37549
   6521.00       -0.37670
   6522.00       -0.37743
   6523.00       -0.37773
   6524.00       -0.37767
   6525.00       -0.37733
   6526.00       -0.37677
   6527.00       -0.37602
   6528.00       -0.37505
   6529.00       -0.37379
   6530.00       -0.37214
   6531.00       -0.36992
   6532.00       -0.36698
   6533.00       -0.36316
   6534.00       -0.35832
   6535.00       -0.35243
   6536.00       -0.34547
   6537.00       -0.33763
   6538.00       -0.32912
   6539.00       -0.32022
   6540.00       -0.31127
   6541.00       -0.30261
   6542.00       -0.29447
   6543.00       -0.28694
   6544.00       -0.27999
   6545.00       -0.27350
   6546.00       -0.26722
   6547.00       -0.26093
   6548.00       -0.25445
   6549.00       -0.24777
   6550.00       -0.24102
   6551.00       -0.23438
   6552.00       -0.22815
   6553.00       -0.22262
   6554.00       -0.21807
   6555.00       -0.21464
   6556.00       -0.21242
   6557.00       -0.21131
   6558.00       -0.21119
   6559.00       -0.21180
   6560.00       -0.21291
   6561.00       -0.21424
   6562.00       -0.21553
   6563.00       -0.21659
   6564.00       -0.21722
   6565.00       -0.21734
   6566.00       -0.21686
   6567.00       -0.21581
   6568.00       -0.21421
   6569.00       -0.21212
   6570.00       -0.20962
   6571.00       -0.20678
   6572.00       -0.20362
   6573.00       -0.20016
   6574.00       -0.19637
   6575.00       -0.19217
   6576.00       -0.18748
   6577.00       -0.18221
   6578.00       -0.17631
   6579.00       -0.16973
   6580.00       -0.16255
   6581.00       -0.15484
   6582.00       -0.14681
   6583.00       -0.13867
   6584.00       -0.13061
   6585.00       -0.12283
   6586.00       -0.11548
   6587.00       -0.10863
   6588.00       -0.10230
   6589.00       -0.09642
   6590.00       -0.09088
   6591.00       -0.08546
   6592.00       -0.08001
   6593.00       -0.07430
   6594.00       -0.06815
   6595.00       -0.06139
   6596.00       -0.05390
   6597.00       -0.04562
   6598.00       -0.03651
   6599.00       -0.02662
   6600.00       -0.01596
   6601.00       -0.00465
   6602.00        0.00723
   6603.00        0.01956
   6604.00        0.03237
   6605.00        0.04551
   6606.00        0.05902
   6607.00        0.07288
   6608.00        0.08713
   6609.00        0.10179
   6610.00        0.11689
   6611.00        0.13245
   6612.00        0.14843
   6613.00        0.16487
   6614.00        0.18166
   6615.00        0.19875
   6616.00        0.21597
   6617.00        0.23324
   6618.00        0.25045
   6619.00        0.26744
   6620.00        0.28406
   6621.00        0.30018
   6622.00        0.31564
   6623.00        0.33024
   6624.00        0.34383
   6625.00        0.35628
   6626.00        0.36742
   6627.00        0.37718
   6628.00        0.38550
   6629.00        0.39250
   6630.00        0.39832
   6631.00        0.40328
   6632.00        0.40769
   6633.00        0.41195
   6634.00        0.41640
   6635.00        0.42128
   6636.00        0.42673
   6637.00        0.43275
   6638.00        0.43924
   6639.00        0.44605
   6640.00        0.45299
   6641.00        0.45987
   6642.00        0.46653
   6643.00        0.47285
   6644.00        0.47872
   6645.00        0.48412
   6646.00        0.48907
   6647.00        0.49365
   6648.00        0.49793
   6649.00        0.50210
   6650.00        0.50629
   6651.00        0.51063
   6652.00        0.51517
   6653.00        0.51989
   6654.00        0.52461
   6655.00        0.52914
   6656.00        0.53324
   6657.00        0.53660
   6658.00        0.53908
   6659.00        0.54056
   6660.00        0.54109
   6661.00        0.54079
   6662.00        0.53993
   6663.00        0.53882
   6664.00        0.53782
   6665.00        0.53723
   6666.00        0.53736
   6667.00        0.53835
   6668.00        0.54026
   6669.00        0.54299
   6670.00        0.54635
   6671.00        0.55000
   6672.00        0.55361
   6673.00        0.55680
   6674.00        0.55926
   6675.00        0.56069
   6676.00        0.56098
   6677.00        0.56001
   6678.00        0.55779
   6679.00        0.55440
   6680.00        0.54994
   6681.00        0.54457
   6682.00        0.53840
   6683.00        0.53163
   6684.00        0.52443
   6685.00        0.51701
   6686.00        0.50958
   6687.00        0.50238
   6688.00        0.49560
   6689.00        0.48935
   6690.00        0.48377
   6691.00        0.47887
   6692.00        0.47460
   6693.00        0.47083
   6694.00        0.46745
   6695.00        0.46427
   6696.00        0.46115
   6697.00        0.45802
   6698.00        0.45484
   6699.00        0.45167
   6700.00        0.44863
   6701.00        0.44592
   6702.00        0.44372
   6703.00        0.44221
   6704.00        0.44149
   6705.00        0.44162
   6706.00        0.44251
   6707.00        0.44394
   6708.00        0.44564
   6709.00        0.44726
   6710.00        0.44845
   6711.00        0.44893
   6712.00        0.44849
   6713.00        0.44702
   6714.00        0.44457
   6715.00        0.44127
   6716.00        0.43738
   6717.00        0.43315
   6718.00        0.42887
   6719.00        0.42479
   6720.00        0.42108
   6721.00        0.41785
   6722.00        0.41511
   6723.00        0.41282
   6724.00        0.41091
   6725.00        0.40931
   6726.00        0.40796
   6727.00        0.40684
   6728.00        0.40597
   6729.00        0.40540
   6730.00        0.40519
   6731.00        0.40539
   6732.00        0.40602
   6733.00        0.40703
   6734.00        0.40832
   6735.00        0.40971
   6736.00        0.41097
   6737.00        0.41184
   6738.00        0.41207
   6739.00        0.41145
   6740.00        0.40980
   6741.00        0.40702
   6742.00        0.40312
   6743.00        0.39805
   6744.00        0.39191
   6745.00        0.38480
   6746.00        0.37682
   6747.00        0.36811
   6748.00        0.35872
   6749.00        0.34869
   6750.00        0.33809
   6751.00        0.32696
   6752.00        0.31536
   6753.00        0.30331
   6754.00        0.29090
   6755.00        0.27819
   6756.00        0.26528
   6757.00        0.25232
   6758.00        0.23947
   6759.00        0.22677
   6760.00        0.21433
   6761.00        0.20226
   6762.00        0.19055
   6763.00        0.17927
   6764.00        0.16837
   6765.00        0.15789
   6766.00        0.14779
   6767.00        0.13811
   6768.00        0.12887
   6769.00        0.12011
   6770.00        0.11185
   6771.00        0.10409
   6772.00        0.09682
   6773.00        0.09003
   6774.00        0.08366
   6775.00        0.07764
   6776.00        0.07184
   6777.00        0.06610
   6778.00        0.06033
   6779.00        0.05442
   6780.00        0.04829
   6781.00        0.04185
   6782.00        0.03501
   6783.00        0.02779
   6784.00        0.02018
   6785.00        0.01227
   6786.00        0.00422
   6787.00       -0.00383
   6788.00       -0.01163
   6789.00       -0.01908
   6790.00       -0.02613
   6791.00       -0.03293
   6792.00       -0.03965
   6793.00       -0.04672
   6794.00       -0.05444
   6795.00       -0.06324
   6796.00       -0.07325
   6797.00       -0.08448
   6798.00       -0.09670
   6799.00       -0.10943
   6800.00       -0.12215
   6801.00       -0.13433
   6802.00       -0.14543
   6803.00       -0.15511
   6804.00       -0.16312
   6805.00       -0.16954
   6806.00       -0.17450
   6807.00       -0.17832
   6808.00       -0.18135
   6809.00       -0.18400
   6810.00       -0.18662
   6811.00       -0.18951
   6812.00       -0.19289
   6813.00       -0.19686
   6814.00       -0.20145
   6815.00       -0.20654
   6816.00       -0.21193
   6817.00       -0.21740
   6818.00       -0.22267
   6819.00       -0.22751
   6820.00       -0.23181
   6821.00       -0.23543
   6822.00       -0.23844
   6823.00       -0.24095
   6824.00       -0.24314
   6825.00       -0.24523
   6826.00       -0.24746
   6827.00       -0.25006
   6828.00       -0.25317
   6829.00       -0.25692
   6830.00       -0.26132
   6831.00       -0.26627
   6832.00       -0.27167
   6833.00       -0.27726
   6834.00       -0.28280
   6835.00       -0.28805
   6836.00       -0.29274
   6837.00       -0.29673
   6838.00       -0.29991
   6839.00       -0.30229
   6840.00       -0.30388
   6841.00       -0.30477
   6842.00       -0.30501
   6843.00       -0.30463
   6844.00       -0.30357
   6845.00       -0.30179
   6846.00       -0.29916
   6847.00       -0.29569
   6848.00       -0.29143
   6849.00       -0.28662
   6850.00       -0.28157
   6851.00       -0.27663
   6852.00       -0.27223
   6853.00       -0.26858
   6854.00       -0.26583
   6855.00       -0.26388
   6856.00       -0.26251
   6857.00       -0.26143
   6858.00       -0.26031
   6859.00       -0.25893
   6860.00       -0.25720
   6861.00       -0.25514
   6862.00       -0.25291
   6863.00       -0.25074
   6864.00       -0.24884
   6865.00       -0.24738
   6866.00       -0.24646
   6867.00       -0.24604
   6868.00       -0.24605
   6869.00       -0.24631
   6870.00       -0.24660
   6871.00       -0.24674
   6872.00       -0.24657
   6873.00       -0.24599
   6874.00       -0.24500
   6875.00       -0.24369
   6876.00       -0.24224
   6877.00       -0.24088
   6878.00       -0.23982
   6879.00       -0.23925
   6880.00       -0.23924
   6881.00       -0.23972
   6882.00       -0.24051
   6883.00       -0.24131
   6884.00       -0.24179
   6885.00       -0.24166
   6886.00       -0.24077
   6887.00       -0.23914
   6888.00       -0.23700
   6889.00       -0.23476
   6890.00       -0.23292
   6891.00       -0.23196
   6892.00       -0.23226
   6893.00       -0.23402
   6894.00       -0.23714
   6895.00       -0.24139
   6896.00       -0.24629
   6897.00       -0.25133
   6898.00       -0.25600
   6899.00       -0.25993
   6900.00       -0.26293
   6901.00       -0.26494
   6902.00       -0.26620
   6903.00       -0.26702
   6904.00       -0.26784
   6905.00       -0.26910
   6906.00       -0.27112
   6907.00       -0.27408
   6908.00       -0.27797
   6909.00       -0.28250
   6910.00       -0.28724
   6911.00       -0.29160
   6912.00       -0.29494
   6913.00       -0.29668
   6914.00       -0.29642
   6915.00       -0.29381
   6916.00       -0.28892
   6917.00       -0.28194
   6918.00       -0.27330
   6919.00       -0.26354
   6920.00       -0.25323
   6921.00       -0.24291
   6922.00       -0.23308
   6923.00       -0.22406
   6924.00       -0.21611
   6925.00       -0.20929
   6926.00       -0.20352
   6927.00       -0.19869
   6928.00       -0.19454
   6929.00       -0.19082
   6930.00       -0.18727
   6931.00       -0.18368
   6932.00       -0.17989
   6933.00       -0.17583
   6934.00       -0.17149
   6935.00       -0.16695
   6936.00       -0.16231
   6937.00       -0.15772
   6938.00       -0.15330
   6939.00       -0.14919
   6940.00       -0.14548
   6941.00       -0.14222
   6942.00       -0.13941
   6943.00       -0.13701
   6944.00       -0.13494
   6945.00       -0.13309
   6946.00       -0.13129
   6947.00       -0.12940
   6948.00       -0.12722
   6949.00       -0.12461
   6950.00       -0.12140
   6951.00       -0.11748
   6952.00       -0.11276
   6953.00       -0.10717
   6954.00       -0.10069
   6955.00       -0.09330
   6956.00       -0.08504
   6957.00       -0.07591
   6958.00       -0.06591
   6959.00       -0.05520
   6960.00       -0.04381
   6961.00       -0.03200
   6962.00       -0.01993
   6963.00       -0.00799
   6964.00        0.00361
   6965.00        0.01457
   6966.00        0.02472
   6967.00        0.03393
   6968.00        0.04222
   6969.00        0.04969
   6970.00        0.05651
   6971.00        0.06295
   6972.00        0.06919
   6973.00        0.07539
   6974.00        0.08163
   6975.00        0.08790
   6976.00        0.09417
   6977.00        0.10030
   6978.00        0.10616
   6979.00        0.11166
   6980.00        0.11672
   6981.00        0.12128
   6982.00        0.12535
   6983.00        0.12896
   6984.00        0.13215
   6985.00        0.13503
   6986.00        0.13767
   6987.00        0.14018
   6988.00        0.14263
   6989.00        0.14512
   6990.00        0.14769
   6991.00        0.15041
   6992.00        0.15328
   6993.00        0.15630
   6994.00        0.15945
   6995.00        0.16266
   6996.00        0.16589
   6997.00        0.16905
   6998.00        0.17206
   6999.00        0.17484
   7000.00        0.17729
   7001.00        0.17937
   7002.00        0.18102
   7003.00        0.18224
   7004.00        0.18308
   7005.00        0.18363
   7006.00        0.18402
   7007.00        0.18442
   7008.00        0.18500
   7009.00        0.18588
   7010.00        0.18713
   7011.00        0.18871
   7012.00        0.19050
   7013.00        0.19230
   7014.00        0.19388
   7015.00        0.19505
   7016.00        0.19563
   7017.00        0.19556
   7018.00        0.19487
   7019.00        0.19359
   7020.00        0.19183
   7021.00        0.18965
   7022.00        0.18713
   7023.00        0.18429
   7024.00        0.18121
   7025.00        0.17792
   7026.00        0.17450
   7027.00        0.17105
   7028.00        0.16768
   7029.00        0.16449
   7030.00        0.16154
   7031.00        0.15883
   7032.00        0.15632
   7033.00        0.15393
   7034.00        0.15153
   7035.00        0.14900
   7036.00        0.14624
   7037.00        0.14314
   7038.00        0.13969
   7039.00        0.13584
   7040.00        0.13165
   7041.00        0.12716
   7042.00        0.12241
   7043.00        0.11749
   7044.00        0.11250
   7045.00        0.10752
   7046.00        0.10266
   7047.00        0.09799
   7048.00        0.09364
   7049.00        0.08969
   7050.00        0.08617
   7051.00        0.08316
   7052.00        0.08062
   7053.00        0.07852
   7054.00        0.07677
   7055.00        0.07530
   7056.00        0.07399
   7057.00        0.07274
   7058.00        0.07147
   7059.00        0.07012
   7060.00        0.06868
   7061.00        0.06717
   7062.00        0.06566
   7063.00        0.06423
   7064.00        0.06299
   7065.00        0.06203
   7066.00        0.06142
   7067.00        0.06117
   7068.00        0.06127
   7069.00        0.06164
   7070.00        0.06220
   7071.00        0.06284
   7072.00        0.06349
   7073.00        0.06410
   7074.00        0.06466
   7075.00        0.06519
   7076.00        0.06575
   7077.00        0.06639
   7078.00        0.06715
   7079.00        0.06808
   7080.00        0.06922
   7081.00        0.07058
   7082.00        0.07216
   7083.00        0.07397
   7084.00        0.07594
   7085.00        0.07803
   7086.00        0.08015
   7087.00        0.08222
   7088.00        0.08417
   7089.00        0.08597
   7090.00        0.08764
   7091.00        0.08923
   7092.00        0.09084
   7093.00        0.09258
   7094.00        0.09455
   7095.00        0.09685
   7096.00        0.09952
   7097.00        0.10259
   7098.00        0.10602
   7099.00        0.10978
   7100.00        0.11380
   7101.00        0.11804
   7102.00        0.12245
   7103.00        0.12700
   7104.00        0.13162
   7105.00        0.13629
   7106.00        0.14092
   7107.00        0.14541
   7108.00        0.14963
   7109.00        0.15341
   7110.00        0.15662
   7111.00        0.15903
   7112.00        0.16049
   7113.00        0.16080
   7114.00        0.15982
   7115.00        0.15746
   7116.00        0.15362
   7117.00        0.14831
   7118.00        0.14147
   7119.00        0.13320
   7120.00        0.12363
   7121.00        0.11283
   7122.00        0.10094
   7123.00        0.08819
   7124.00        0.07475
   7125.00        0.06076
   7126.00        0.04644
   7127.00        0.03185
   7128.00        0.01717
   7129.00        0.00246
   7130.00       -0.01217
   7131.00       -0.02658
   7132.00       -0.04069
   7133.00       -0.05434
   7134.00       -0.06743
   7135.00       -0.07980
   7136.00       -0.09134
   7137.00       -0.10196
   7138.00       -0.11149
   7139.00       -0.11992
   7140.00       -0.12723
   7141.00       -0.13341
   7142.00       -0.13847
   7143.00       -0.14243
   7144.00       -0.14542
   7145.00       -0.14746
   7146.00       -0.14870
   7147.00       -0.14927
   7148.00       -0.14933
   7149.00       -0.14901
   7150.00       -0.14846
   7151.00       -0.14783
   7152.00       -0.14723
   7153.00       -0.14676
   7154.00       -0.14649
   7155.00       -0.14648
   7156.00       -0.14673
   7157.00       -0.14722
   7158.00       -0.14790
   7159.00       -0.14870
   7160.00       -0.14952
   7161.00       -0.15027
   7162.00       -0.15085
   7163.00       -0.15114
   7164.00       -0.15106
   7165.00       -0.15052
   7166.00       -0.14945
   7167.00       -0.14782
   7168.00       -0.14560
   7169.00       -0.14278
   7170.00       -0.13939
   7171.00       -0.13547
   7172.00       -0.13109
   7173.00       -0.12639
   7174.00       -0.12150
   7175.00       -0.11667
   7176.00       -0.11215
   7177.00       -0.10815
   7178.00       -0.10491
   7179.00       -0.10266
   7180.00       -0.10154
   7181.00       -0.10167
   7182.00       -0.10302
   7183.00       -0.10559
   7184.00       -0.10921
   7185.00       -0.11368
   7186.00       -0.11880
   7187.00       -0.12429
   7188.00       -0.12989
   7189.00       -0.13538
   7190.00       -0.14056
   7191.00       -0.14527
   7192.00       -0.14939
   7193.00       -0.15285
   7194.00       -0.15560
   7195.00       -0.15761
   7196.00       -0.15888
   7197.00       -0.15941
   7198.00       -0.15925
   7199.00       -0.15843
   7200.00       -0.15701
   7201.00       -0.15508
   7202.00       -0.15272
   7203.00       -0.15004
   7204.00       -0.14714
   7205.00       -0.14418
   7206.00       -0.14128
   7207.00       -0.13861
   7208.00       -0.13635
   7209.00       -0.13469
   7210.00       -0.13384
   7211.00       -0.13399
   7212.00       -0.13534
   7213.00       -0.13806
   7214.00       -0.14226
   7215.00       -0.14800
   7216.00       -0.15531
   7217.00       -0.16410
   7218.00       -0.17434
   7219.00       -0.18589
   7220.00       -0.19853
   7221.00       -0.21221
   7222.00       -0.22670
   7223.00       -0.24177
   7224.00       -0.25726
   7225.00       -0.27293
   7226.00       -0.28846
   7227.00       -0.30359
   7228.00       -0.31804
   7229.00       -0.33158
   7230.00       -0.34406
   7231.00       -0.35538
   7232.00       -0.36549
   7233.00       -0.37447
   7234.00       -0.38232
   7235.00       -0.38920
   7236.00       -0.39517
   7237.00       -0.40027
   7238.00       -0.40455
   7239.00       -0.40799
   7240.00       -0.41057
   7241.00       -0.41229
   7242.00       -0.41317
   7243.00       -0.41326
   7244.00       -0.41269
   7245.00       -0.41159
   7246.00       -0.41009
   7247.00       -0.40834
   7248.00       -0.40644
   7249.00       -0.40443
   7250.00       -0.40230
   7251.00       -0.39999
   7252.00       -0.39741
   7253.00       -0.39446
   7254.00       -0.39108
   7255.00       -0.38730
   7256.00       -0.38316
   7257.00       -0.37888
   7258.00       -0.37466
   7259.00       -0.37078
   7260.00       -0.36752
   7261.00       -0.36510
   7262.00       -0.36370
   7263.00       -0.36334
   7264.00       -0.36399
   7265.00       -0.36543
   7266.00       -0.36740
   7267.00       -0.36956
   7268.00       -0.37152
   7269.00       -0.37292
   7270.00       -0.37347
   7271.00       -0.37294
   7272.00       -0.37126
   7273.00       -0.36840
   7274.00       -0.36455
   7275.00       -0.35990
   7276.00       -0.35475
   7277.00       -0.34936
   7278.00       -0.34400
   7279.00       -0.33886
   7280.00       -0.33407
   7281.00       -0.32967
   7282.00       -0.32569
   7283.00       -0.32208
   7284.00       -0.31879
   7285.00       -0.31576
   7286.00       -0.31293
   7287.00       -0.31024
   7288.00       -0.30763
   7289.00       -0.30502
   7290.00       -0.30233
   7291.00       -0.29946
   7292.00       -0.29637
   7293.00       -0.29301
   7294.00       -0.28941
   7295.00       -0.28570
   7296.00       -0.28199
   7297.00       -0.27854
   7298.00       -0.27557
   7299.00       -0.27328
   7300.00       -0.27184
   7301.00       -0.27135
   7302.00       -0.27180
   7303.00       -0.27314
   7304.00       -0.27522
   7305.00       -0.27791
   7306.00       -0.28105
   7307.00       -0.28454
   7308.00       -0.28831
   7309.00       -0.29233
   7310.00       -0.29656
   7311.00       -0.30104
   7312.00       -0.30573
   7313.00       -0.31061
   7314.00       -0.31558
   7315.00       -0.32054
   7316.00       -0.32534
   7317.00       -0.32979
   7318.00       -0.33371
   7319.00       -0.33692
   7320.00       -0.33930
   7321.00       -0.34078
   7322.00       -0.34135
   7323.00       -0.34106
   7324.00       -0.34000
   7325.00       -0.33830
   7326.00       -0.33610
   7327.00       -0.33351
   7328.00       -0.33058
   7329.00       -0.32735
   7330.00       -0.32381
   7331.00       -0.31997
   7332.00       -0.31584
   7333.00       -0.31146
   7334.00       -0.30688
   7335.00       -0.30223
   7336.00       -0.29767
   7337.00       -0.29337
   7338.00       -0.28949
   7339.00       -0.28622
   7340.00       -0.28370
   7341.00       -0.28205
   7342.00       -0.28136
   7343.00       -0.28163
   7344.00       -0.28285
   7345.00       -0.28493
   7346.00       -0.28775
   7347.00       -0.29112
   7348.00       -0.29487
   7349.00       -0.29875
   7350.00       -0.30260
   7351.00       -0.30622
   7352.00       -0.30949
   7353.00       -0.31233
   7354.00       -0.31469
   7355.00       -0.31654
   7356.00       -0.31791
   7357.00       -0.31882
   7358.00       -0.31926
   7359.00       -0.31924
   7360.00       -0.31873
   7361.00       -0.31768
   7362.00       -0.31602
   7363.00       -0.31370
   7364.00       -0.31063
   7365.00       -0.30679
   7366.00       -0.30211
   7367.00       -0.29663
   7368.00       -0.29040
   7369.00       -0.28350
   7370.00       -0.27605
   7371.00       -0.26816
   7372.00       -0.26004
   7373.00       -0.25180
   7374.00       -0.24362
   7375.00       -0.23556
   7376.00       -0.22769
   7377.00       -0.22003
   7378.00       -0.21252
   7379.00       -0.20512
   7380.00       -0.19779
   7381.00       -0.19047
   7382.00       -0.18311
   7383.00       -0.17575
   7384.00       -0.16844
   7385.00       -0.16123
   7386.00       -0.15421
   7387.00       -0.14742
   7388.00       -0.14086
   7389.00       -0.13450
   7390.00       -0.12824
   7391.00       -0.12190
   7392.00       -0.11535
   7393.00       -0.10847
   7394.00       -0.10122
   7395.00       -0.09365
   7396.00       -0.08598
   7397.00       -0.07840
   7398.00       -0.07128
   7399.00       -0.06495
   7400.00       -0.05968
   7401.00       -0.05566
   7402.00       -0.05292
   7403.00       -0.05139
   7404.00       -0.05088
   7405.00       -0.05115
   7406.00       -0.05193
   7407.00       -0.05295
   7408.00       -0.05402
   7409.00       -0.05502
   7410.00       -0.05590
   7411.00       -0.05669
   7412.00       -0.05746
   7413.00       -0.05829
   7414.00       -0.05927
   7415.00       -0.06043
   7416.00       -0.06174
   7417.00       -0.06314
   7418.00       -0.06452
   7419.00       -0.06574
   7420.00       -0.06666
   7421.00       -0.06719
   7422.00       -0.06726
   7423.00       -0.06688
   7424.00       -0.06609
   7425.00       -0.06501
   7426.00       -0.06380
   7427.00       -0.06264
   7428.00       -0.06173
   7429.00       -0.06128
   7430.00       -0.06143
   7431.00       -0.06237
   7432.00       -0.06416
   7433.00       -0.06691
   7434.00       -0.07060
   7435.00       -0.07522
   7436.00       -0.08065
   7437.00       -0.08685
   7438.00       -0.09363
   7439.00       -0.10084
   7440.00       -0.10833
   7441.00       -0.11588
   7442.00       -0.12335
   7443.00       -0.13054
   7444.00       -0.13733
   7445.00       -0.14356
   7446.00       -0.14920
   7447.00       -0.15418
   7448.00       -0.15855
   7449.00       -0.16243
   7450.00       -0.16595
   7451.00       -0.16934
   7452.00       -0.17278
   7453.00       -0.17646
   7454.00       -0.18056
   7455.00       -0.18513
   7456.00       -0.19015
   7457.00       -0.19548
   7458.00       -0.20096
   7459.00       -0.20628
   7460.00       -0.21117
   7461.00       -0.21529
   7462.00       -0.21837
   7463.00       -0.22021
   7464.00       -0.22071
   7465.00       -0.21986
   7466.00       -0.21778
   7467.00       -0.21461
   7468.00       -0.21060
   7469.00       -0.20600
   7470.00       -0.20100
   7471.00       -0.19570
   7472.00       -0.19021
   7473.00       -0.18447
   7474.00       -0.17842
   7475.00       -0.17192
   7476.00       -0.16478
   7477.00       -0.15693
   7478.00       -0.14823
   7479.00       -0.13869
   7480.00       -0.12835
   7481.00       -0.11745
   7482.00       -0.10617
   7483.00       -0.09484
   7484.00       -0.08387
   7485.00       -0.07352
   7486.00       -0.06407
   7487.00       -0.05566
   7488.00       -0.04835
   7489.00       -0.04209
   7490.00       -0.03671
   7491.00       -0.03203
   7492.00       -0.02783
   7493.00       -0.02394
   7494.00       -0.02021
   7495.00       -0.01662
   7496.00       -0.01319
   7497.00       -0.01000
   7498.00       -0.00721
   7499.00       -0.00494
   7500.00       -0.00331
   7501.00       -0.00242
   7502.00       -0.00228
   7503.00       -0.00290
   7504.00       -0.00421
   7505.00       -0.00612
   7506.00       -0.00850
   7507.00       -0.01125
   7508.00       -0.01429
   7509.00       -0.01754
   7510.00       -0.02100
   7511.00       -0.02471
   7512.00       -0.02876
   7513.00       -0.03328
   7514.00       -0.03845
   7515.00       -0.04442
   7516.00       -0.05132
   7517.00       -0.05922
   7518.00       -0.06803
   7519.00       -0.07763
   7520.00       -0.08770
   7521.00       -0.09788
   7522.00       -0.10772
   7523.00       -0.11681
   7524.00       -0.12480
   7525.00       -0.13147
   7526.00       -0.13671
   7527.00       -0.14064
   7528.00       -0.14342
   7529.00       -0.14541
   7530.00       -0.14700
   7531.00       -0.14860
   7532.00       -0.15056
   7533.00       -0.15315
   7534.00       -0.15651
   7535.00       -0.16060
   7536.00       -0.16529
   7537.00       -0.17030
   7538.00       -0.17531
   7539.00       -0.17996
   7540.00       -0.18394
   7541.00       -0.18698
   7542.00       -0.18903
   7543.00       -0.19004
   7544.00       -0.19019
   7545.00       -0.18974
   7546.00       -0.18902
   7547.00       -0.18836
   7548.00       -0.18808
   7549.00       -0.18845
   7550.00       -0.18961
   7551.00       -0.19162
   7552.00       -0.19436
   7553.00       -0.19762
   7554.00       -0.20110
   7555.00       -0.20441
   7556.00       -0.20716
   7557.00       -0.20896
   7558.00       -0.20951
   7559.00       -0.20855
   7560.00       -0.20594
   7561.00       -0.20168
   7562.00       -0.19577
   7563.00       -0.18839
   7564.00       -0.17969
   7565.00       -0.16988
   7566.00       -0.15925
   7567.00       -0.14799
   7568.00       -0.13633
   7569.00       -0.12448
   7570.00       -0.11261
   7571.00       -0.10081
   7572.00       -0.08916
   7573.00       -0.07770
   7574.00       -0.06644
   7575.00       -0.05538
   7576.00       -0.04455
   7577.00       -0.03391
   7578.00       -0.02351
   7579.00       -0.01333
   7580.00       -0.00343
   7581.00        0.00624
   7582.00        0.01571
   7583.00        0.02505
   7584.00        0.03430
   7585.00        0.04347
   7586.00        0.05264
   7587.00        0.06174
   7588.00        0.07071
   7589.00        0.07952
   7590.00        0.08808
   7591.00        0.09627
   7592.00        0.10406
   7593.00        0.11139
   7594.00        0.11827
   7595.00        0.12478
   7596.00        0.13105
   7597.00        0.13723
   7598.00        0.14348
   7599.00        0.14986
   7600.00        0.15642
   7601.00        0.16306
   7602.00        0.16961
   7603.00        0.17583
   7604.00        0.18143
   7605.00        0.18613
   7606.00        0.18968
   7607.00        0.19193
   7608.00        0.19267
   7609.00        0.19189
   7610.00        0.18960
   7611.00        0.18587
   7612.00        0.18080
   7613.00        0.17456
   7614.00        0.16739
   7615.00        0.15943
   7616.00        0.15093
   7617.00        0.14202
   7618.00        0.13292
   7619.00        0.12373
   7620.00        0.11464
   7621.00        0.10572
   7622.00        0.09705
   7623.00        0.08883
   7624.00        0.08106
   7625.00        0.07385
   7626.00        0.06725
   7627.00        0.06129
   7628.00        0.05597
   7629.00        0.05136
   7630.00        0.04745
   7631.00        0.04427
   7632.00        0.04185
   7633.00        0.04017
   7634.00        0.03929
   7635.00        0.03916
   7636.00        0.03971
   7637.00        0.04081
   7638.00        0.04227
   7639.00        0.04387
   7640.00        0.04536
   7641.00        0.04651
   7642.00        0.04711
   7643.00        0.04708
   7644.00        0.04635
   7645.00        0.04499
   7646.00        0.04314
   7647.00        0.04097
   7648.00        0.03870
   7649.00        0.03647
   7650.00        0.03439
   7651.00        0.03246
   7652.00        0.03058
   7653.00        0.02859
   7654.00        0.02629
   7655.00        0.02343
   7656.00        0.01985
   7657.00        0.01539
   7658.00        0.01005
   7659.00        0.00388
   7660.00       -0.00292
   7661.00       -0.01019
   7662.00       -0.01759
   7663.00       -0.02485
   7664.00       -0.03172
   7665.00       -0.03793
   7666.00       -0.04330
   7667.00       -0.04764
   7668.00       -0.05084
   7669.00       -0.05277
   7670.00       -0.05342
   7671.00       -0.05275
   7672.00       -0.05082
   7673.00       -0.04769
   7674.00       -0.04359
   7675.00       -0.03870
   7676.00       -0.03333
   7677.00       -0.02782
   7678.00       -0.02251
   7679.00       -0.01777
   7680.00       -0.01386
   7681.00       -0.01106
   7682.00       -0.00946
   7683.00       -0.00909
   7684.00       -0.00984
   7685.00       -0.01151
   7686.00       -0.01380
   7687.00       -0.01645
   7688.00       -0.01916
   7689.00       -0.02168
   7690.00       -0.02385
   7691.00       -0.02560
   7692.00       -0.02697
   7693.00       -0.02810
   7694.00       -0.02918
   7695.00       -0.03044
   7696.00       -0.03213
   7697.00       -0.03446
   7698.00       -0.03760
   7699.00       -0.04163
   7700.00       -0.04653
   7701.00       -0.05224
   7702.00       -0.05853
   7703.00       -0.06518
   7704.00       -0.07193
   7705.00       -0.07851
   7706.00       -0.08470
   7707.00       -0.09026
   7708.00       -0.09515
   7709.00       -0.09930
   7710.00       -0.10278
   7711.00       -0.10567
   7712.00       -0.10813
   7713.00       -0.11033
   7714.00       -0.11243
   7715.00       -0.11460
   7716.00       -0.11697
   7717.00       -0.11961
   7718.00       -0.12257
   7719.00       -0.12583
   7720.00       -0.12939
   7721.00       -0.13316
   7722.00       -0.13708
   7723.00       -0.14106
   7724.00       -0.14503
   7725.00       -0.14890
   7726.00       -0.15261
   7727.00       -0.15607
   7728.00       -0.15919
   7729.00       -0.16189
   7730.00       -0.16406
   7731.00       -0.16562
   7732.00       -0.16646
   7733.00       -0.16656
   7734.00       -0.16592
   7735.00       -0.16462
   7736.00       -0.16281
   7737.00       -0.16070
   7738.00       -0.15853
   7739.00       -0.15656
   7740.00       -0.15499
   7741.00       -0.15393
   7742.00       -0.15345
   7743.00       -0.15346
   7744.00       -0.15387
   7745.00       -0.15449
   7746.00       -0.15517
   7747.00       -0.15580
   7748.00       -0.15633
   7749.00       -0.15682
   7750.00       -0.15738
   7751.00       -0.15820
   7752.00       -0.15945
   7753.00       -0.16132
   7754.00       -0.16394
   7755.00       -0.16737
   7756.00       -0.17161
   7757.00       -0.17661
   7758.00       -0.18224
   7759.00       -0.18841
   7760.00       -0.19494
   7761.00       -0.20173
   7762.00       -0.20864
   7763.00       -0.21552
   7764.00       -0.22223
   7765.00       -0.22866
   7766.00       -0.23472
   7767.00       -0.24033
   7768.00       -0.24539
   7769.00       -0.24988
   7770.00       -0.25375
   7771.00       -0.25701
   7772.00       -0.25967
   7773.00       -0.26179
   7774.00       -0.26348
   7775.00       -0.26486
   7776.00       -0.26609
   7777.00       -0.26733
   7778.00       -0.26872
   7779.00       -0.27036
   7780.00       -0.27232
   7781.00       -0.27456
   7782.00       -0.27697
   7783.00       -0.27938
   7784.00       -0.28162
   7785.00       -0.28351
   7786.00       -0.28491
   7787.00       -0.28578
   7788.00       -0.28615
   7789.00       -0.28611
   7790.00       -0.28582
   7791.00       -0.28541
   7792.00       -0.28501
   7793.00       -0.28467
   7794.00       -0.28442
   7795.00       -0.28420
   7796.00       -0.28394
   7797.00       -0.28355
   7798.00       -0.28295
   7799.00       -0.28205
   7800.00       -0.28084
   7801.00       -0.27928
   7802.00       -0.27738
   7803.00       -0.27516
   7804.00       -0.27265
   7805.00       -0.26993
   7806.00       -0.26707
   7807.00       -0.26419
   7808.00       -0.26142
   7809.00       -0.25887
   7810.00       -0.25669
   7811.00       -0.25494
   7812.00       -0.25368
   7813.00       -0.25293
   7814.00       -0.25266
   7815.00       -0.25283
   7816.00       -0.25336
   7817.00       -0.25420
   7818.00       -0.25526
   7819.00       -0.25647
   7820.00       -0.25773
   7821.00       -0.25897
   7822.00       -0.26009
   7823.00       -0.26099
   7824.00       -0.26161
   7825.00       -0.26191
   7826.00       -0.26189
   7827.00       -0.26157
   7828.00       -0.26101
   7829.00       -0.26027
   7830.00       -0.25945
   7831.00       -0.25860
   7832.00       -0.25778
   7833.00       -0.25700
   7834.00       -0.25625
   7835.00       -0.25551
   7836.00       -0.25470
   7837.00       -0.25377
   7838.00       -0.25268
   7839.00       -0.25139
   7840.00       -0.24993
   7841.00       -0.24834
   7842.00       -0.24667
   7843.00       -0.24504
   7844.00       -0.24353
   7845.00       -0.24220
   7846.00       -0.24107
   7847.00       -0.24012
   7848.00       -0.23927
   7849.00       -0.23842
   7850.00       -0.23749
   7851.00       -0.23643
   7852.00       -0.23523
   7853.00       -0.23399
   7854.00       -0.23285
   7855.00       -0.23200
   7856.00       -0.23165
   7857.00       -0.23199
   7858.00       -0.23310
   7859.00       -0.23507
   7860.00       -0.23781
   7861.00       -0.24118
   7862.00       -0.24498
   7863.00       -0.24898
   7864.00       -0.25293
   7865.00       -0.25664
   7866.00       -0.25994
   7867.00       -0.26275
   7868.00       -0.26504
   7869.00       -0.26680
   7870.00       -0.26810
   7871.00       -0.26899
   7872.00       -0.26955
   7873.00       -0.26982
   7874.00       -0.26984
   7875.00       -0.26959
   7876.00       -0.26908
   7877.00       -0.26829
   7878.00       -0.26719
   7879.00       -0.26574
   7880.00       -0.26392
   7881.00       -0.26169
   7882.00       -0.25900
   7883.00       -0.25584
   7884.00       -0.25216
   7885.00       -0.24795
   7886.00       -0.24326
   7887.00       -0.23816
   7888.00       -0.23277
   7889.00       -0.22727
   7890.00       -0.22187
   7891.00       -0.21675
   7892.00       -0.21211
   7893.00       -0.20810
   7894.00       -0.20482
   7895.00       -0.20236
   7896.00       -0.20070
   7897.00       -0.19984
   7898.00       -0.19972
   7899.00       -0.20025
   7900.00       -0.20137
   7901.00       -0.20297
   7902.00       -0.20496
   7903.00       -0.20723
   7904.00       -0.20965
   7905.00       -0.21210
   7906.00       -0.21443
   7907.00       -0.21649
   7908.00       -0.21812
   7909.00       -0.21915
   7910.00       -0.21945
   7911.00       -0.21888
   7912.00       -0.21732
   7913.00       -0.21473
   7914.00       -0.21109
   7915.00       -0.20641
   7916.00       -0.20076
   7917.00       -0.19419
   7918.00       -0.18683
   7919.00       -0.17874
   7920.00       -0.17003
   7921.00       -0.16081
   7922.00       -0.15115
   7923.00       -0.14121
   7924.00       -0.13106
   7925.00       -0.12081
   7926.00       -0.11057
   7927.00       -0.10052
   7928.00       -0.09077
   7929.00       -0.08141
   7930.00       -0.07262
   7931.00       -0.06451
   7932.00       -0.05716
   7933.00       -0.05068
   7934.00       -0.04513
   7935.00       -0.04055
   7936.00       -0.03691
   7937.00       -0.03419
   7938.00       -0.03229
   7939.00       -0.03111
   7940.00       -0.03050
   7941.00       -0.03031
   7942.00       -0.03039
   7943.00       -0.03061
   7944.00       -0.03085
   7945.00       -0.03104
   7946.00       -0.03113
   7947.00       -0.03113
   7948.00       -0.03109
   7949.00       -0.03105
   7950.00       -0.03112
   7951.00       -0.03138
   7952.00       -0.03192
   7953.00       -0.03281
   7954.00       -0.03408
   7955.00       -0.03575
   7956.00       -0.03778
   7957.00       -0.04009
   7958.00       -0.04259
   7959.00       -0.04516
   7960.00       -0.04767
   7961.00       -0.05000
   7962.00       -0.05207
   7963.00       -0.05383
   7964.00       -0.05528
   7965.00       -0.05644
   7966.00       -0.05739
   7967.00       -0.05820
   7968.00       -0.05895
   7969.00       -0.05973
   7970.00       -0.06057
   7971.00       -0.06150
   7972.00       -0.06250
   7973.00       -0.06354
   7974.00       -0.06453
   7975.00       -0.06539
   7976.00       -0.06601
   7977.00       -0.06627
   7978.00       -0.06605
   7979.00       -0.06525
   7980.00       -0.06386
   7981.00       -0.06183
   7982.00       -0.05923
   7983.00       -0.05618
   7984.00       -0.05287
   7985.00       -0.04950
   7986.00       -0.04632
   7987.00       -0.04358
   7988.00       -0.04157
   7989.00       -0.04047
   7990.00       -0.04043
   7991.00       -0.04155
   7992.00       -0.04380
   7993.00       -0.04718
   7994.00       -0.05149
   7995.00       -0.05654
   7996.00       -0.06206
   7997.00       -0.06779
   7998.00       -0.07345
   7999.00       -0.07880
   8000.00       -0.08364
   8001.00       -0.08782
   8002.00       -0.09125
   8003.00       -0.09390
   8004.00       -0.09578
   8005.00       -0.09694
   8006.00       -0.09747
   8007.00       -0.09745
   8008.00       -0.09699
   8009.00       -0.09616
   8010.00       -0.09501
   8011.00       -0.09360
   8012.00       -0.09193
   8013.00       -0.08998
   8014.00       -0.08772
   8015.00       -0.08513
   8016.00       -0.08219
   8017.00       -0.07896
   8018.00       -0.07546
   8019.00       -0.07181
   8020.00       -0.06807
   8021.00       -0.06437
   8022.00       -0.06079
   8023.00       -0.05737
   8024.00       -0.05417
   8025.00       -0.05120
   8026.00       -0.04844
   8027.00       -0.04588
   8028.00       -0.04351
   8029.00       -0.04131
   8030.00       -0.03930
   8031.00       -0.03750
   8032.00       -0.03598
   8033.00       -0.03481
   8034.00       -0.03407
   8035.00       -0.03384
   8036.00       -0.03413
   8037.00       -0.03496
   8038.00       -0.03627
   8039.00       -0.03798
   8040.00       -0.03993
   8041.00       -0.04199
   8042.00       -0.04402
   8043.00       -0.04591
   8044.00       -0.04762
   8045.00       -0.04915
   8046.00       -0.05057
   8047.00       -0.05197
   8048.00       -0.05348
   8049.00       -0.05521
   8050.00       -0.05723
   8051.00       -0.05959
   8052.00       -0.06224
   8053.00       -0.06510
   8054.00       -0.06802
   8055.00       -0.07081
   8056.00       -0.07325
   8057.00       -0.07515
   8058.00       -0.07631
   8059.00       -0.07663
   8060.00       -0.07601
   8061.00       -0.07448
   8062.00       -0.07208
   8063.00       -0.06898
   8064.00       -0.06537
   8065.00       -0.06149
   8066.00       -0.05757
   8067.00       -0.05385
   8068.00       -0.05054
   8069.00       -0.04777
   8070.00       -0.04563
   8071.00       -0.04413
   8072.00       -0.04325
   8073.00       -0.04287
   8074.00       -0.04291
   8075.00       -0.04321
   8076.00       -0.04365
   8077.00       -0.04408
   8078.00       -0.04437
   8079.00       -0.04440
   8080.00       -0.04407
   8081.00       -0.04330
   8082.00       -0.04205
   8083.00       -0.04028
   8084.00       -0.03803
   8085.00       -0.03531
   8086.00       -0.03222
   8087.00       -0.02884
   8088.00       -0.02525
   8089.00       -0.02155
   8090.00       -0.01783
   8091.00       -0.01412
   8092.00       -0.01045
   8093.00       -0.00682
   8094.00       -0.00319
   8095.00        0.00049
   8096.00        0.00429
   8097.00        0.00831
   8098.00        0.01261
   8099.00        0.01727
   8100.00        0.02232
   8101.00        0.02776
   8102.00        0.03356
   8103.00        0.03965
   8104.00        0.04591
   8105.00        0.05218
   8106.00        0.05831
   8107.00        0.06413
   8108.00        0.06944
   8109.00        0.07412
   8110.00        0.07802
   8111.00        0.08109
   8112.00        0.08331
   8113.00        0.08476
   8114.00        0.08555
   8115.00        0.08588
   8116.00        0.08597
   8117.00        0.08601
   8118.00        0.08617
   8119.00        0.08656
   8120.00        0.08718
   8121.00        0.08797
   8122.00        0.08880
   8123.00        0.08949
   8124.00        0.08989
   8125.00        0.08984
   8126.00        0.08925
   8127.00        0.08811
   8128.00        0.08648
   8129.00        0.08447
   8130.00        0.08226
   8131.00        0.08006
   8132.00        0.07804
   8133.00        0.07639
   8134.00        0.07519
   8135.00        0.07446
   8136.00        0.07412
   8137.00        0.07402
   8138.00        0.07392
   8139.00        0.07356
   8140.00        0.07273
   8141.00        0.07120
   8142.00        0.06890
   8143.00        0.06578
   8144.00        0.06191
   8145.00        0.05742
   8146.00        0.05253
   8147.00        0.04747
   8148.00        0.04246
   8149.00        0.03778
   8150.00        0.03361
   8151.00        0.03014
   8152.00        0.02745
   8153.00        0.02562
   8154.00        0.02461
   8155.00        0.02435
   8156.00        0.02470
   8157.00        0.02544
   8158.00        0.02636
   8159.00        0.02724
   8160.00        0.02788
   8161.00        0.02815
   8162.00        0.02794
   8163.00        0.02726
   8164.00        0.02616
   8165.00        0.02475
   8166.00        0.02317
   8167.00        0.02158
   8168.00        0.02011
   8169.00        0.01886
   8170.00        0.01787
   8171.00        0.01710
   8172.00        0.01648
   8173.00        0.01586
   8174.00        0.01510
   8175.00        0.01403
   8176.00        0.01249
   8177.00        0.01038
   8178.00        0.00769
   8179.00        0.00447
   8180.00        0.00085
   8181.00       -0.00295
   8182.00       -0.00665
   8183.00       -0.00994
   8184.00       -0.01252
   8185.00       -0.01406
   8186.00       -0.01433
   8187.00       -0.01309
   8188.00       -0.01024
   8189.00       -0.00574
   8190.00        0.00027
   8191.00        0.00760
   8192.00        0.01588
   8193.00        0.02466
   8194.00        0.03331
   8195.00        0.04141
   8196.00        0.04831
   8197.00        0.05354
   8198.00        0.05684
   8199.00        0.05792
   8200.00        0.05684
   8201.00        0.05371
   8202.00        0.04885
   8203.00        0.04266
   8204.00        0.03563
   8205.00        0.02827
   8206.00        0.02101
   8207.00        0.01412
   8208.00        0.00794
   8209.00        0.00246
   8210.00       -0.00238
   8211.00       -0.00679
   8212.00       -0.01106
   8213.00       -0.01561
   8214.00       -0.02082
   8215.00       -0.02704
   8216.00       -0.03450
   8217.00       -0.04323
   8218.00       -0.05310
   8219.00       -0.06379
   8220.00       -0.07494
   8221.00       -0.08605
   8222.00       -0.09655
   8223.00       -0.10595
   8224.00       -0.11382
   8225.00       -0.11990
   8226.00       -0.12418
   8227.00       -0.12667
   8228.00       -0.12768
   8229.00       -0.12756
   8230.00       -0.12682
   8231.00       -0.12594
   8232.00       -0.12540
   8233.00       -0.12553
   8234.00       -0.12663
   8235.00       -0.12879
   8236.00       -0.13197
   8237.00       -0.13610
   8238.00       -0.14095
   8239.00       -0.14638
   8240.00       -0.15221
   8241.00       -0.15833
   8242.00       -0.16472
   8243.00       -0.17140
   8244.00       -0.17846
   8245.00       -0.18594
   8246.00       -0.19382
   8247.00       -0.20210
   8248.00       -0.21062
   8249.00       -0.21923
   8250.00       -0.22756
   8251.00       -0.23522
   8252.00       -0.24185
   8253.00       -0.24715
   8254.00       -0.25087
   8255.00       -0.25283
   8256.00       -0.25306
   8257.00       -0.25175
   8258.00       -0.24910
   8259.00       -0.24553
   8260.00       -0.24139
   8261.00       -0.23710
   8262.00       -0.23292
   8263.00       -0.22920
   8264.00       -0.22606
   8265.00       -0.22360
   8266.00       -0.22179
   8267.00       -0.22062
   8268.00       -0.22001
   8269.00       -0.21989
   8270.00       -0.22016
   8271.00       -0.22071
   8272.00       -0.22145
   8273.00       -0.22224
   8274.00       -0.22298
   8275.00       -0.22353
   8276.00       -0.22379
   8277.00       -0.22372
   8278.00       -0.22332
   8279.00       -0.22267
   8280.00       -0.22192
   8281.00       -0.22126
   8282.00       -0.22092
   8283.00       -0.22115
   8284.00       -0.22213
   8285.00       -0.22402
   8286.00       -0.22694
   8287.00       -0.23089
   8288.00       -0.23585
   8289.00       -0.24168
   8290.00       -0.24823
   8291.00       -0.25528
   8292.00       -0.26251
   8293.00       -0.26963
   8294.00       -0.27626
   8295.00       -0.28227
   8296.00       -0.28742
   8297.00       -0.29168
   8298.00       -0.29491
   8299.00       -0.29721
   8300.00       -0.29869
   8301.00       -0.29946
   8302.00       -0.29972
   8303.00       -0.29963
   8304.00       -0.29938
   8305.00       -0.29909
   8306.00       -0.29886
   8307.00       -0.29872
   8308.00       -0.29865
   8309.00       -0.29853
   8310.00       -0.29826
   8311.00       -0.29770
   8312.00       -0.29678
   8313.00       -0.29544
   8314.00       -0.29375
   8315.00       -0.29190
   8316.00       -0.29014
   8317.00       -0.28880
   8318.00       -0.28824
   8319.00       -0.28876
   8320.00       -0.29064
   8321.00       -0.29392
   8322.00       -0.29864
   8323.00       -0.30456
   8324.00       -0.31139
   8325.00       -0.31869
   8326.00       -0.32599
   8327.00       -0.33274
   8328.00       -0.33850
   8329.00       -0.34292
   8330.00       -0.34583
   8331.00       -0.34716
   8332.00       -0.34701
   8333.00       -0.34554
   8334.00       -0.34307
   8335.00       -0.33985
   8336.00       -0.33620
   8337.00       -0.33229
   8338.00       -0.32832
   8339.00       -0.32442
   8340.00       -0.32068
   8341.00       -0.31710
   8342.00       -0.31372
   8343.00       -0.31045
   8344.00       -0.30724
   8345.00       -0.30393
   8346.00       -0.30041
   8347.00       -0.29646
   8348.00       -0.29197
   8349.00       -0.28683
   8350.00       -0.28102
   8351.00       -0.27462
   8352.00       -0.26784
   8353.00       -0.26083
   8354.00       -0.25385
   8355.00       -0.24714
   8356.00       -0.24093
   8357.00       -0.23528
   8358.00       -0.23031
   8359.00       -0.22590
   8360.00       -0.22190
   8361.00       -0.21808
   8362.00       -0.21417
   8363.00       -0.21000
   8364.00       -0.20548
   8365.00       -0.20056
   8366.00       -0.19547
   8367.00       -0.19037
   8368.00       -0.18562
   8369.00       -0.18149
   8370.00       -0.17823
   8371.00       -0.17599
   8372.00       -0.17472
   8373.00       -0.17431
   8374.00       -0.17446
   8375.00       -0.17486
   8376.00       -0.17518
   8377.00       -0.17508
   8378.00       -0.17435
   8379.00       -0.17283
   8380.00       -0.17052
   8381.00       -0.16739
   8382.00       -0.16353
   8383.00       -0.15901
   8384.00       -0.15398
   8385.00       -0.14837
   8386.00       -0.14232
   8387.00       -0.13572
   8388.00       -0.12862
   8389.00       -0.12108
   8390.00       -0.11310
   8391.00       -0.10484
   8392.00       -0.09639
   8393.00       -0.08789
   8394.00       -0.07950
   8395.00       -0.07134
   8396.00       -0.06353
   8397.00       -0.05601
   8398.00       -0.04877
   8399.00       -0.04162
   8400.00       -0.03437
   8401.00       -0.02675
   8402.00       -0.01864
   8403.00       -0.00987
   8404.00       -0.00034
   8405.00        0.00984
   8406.00        0.02060
   8407.00        0.03176
   8408.00        0.04297
   8409.00        0.05386
   8410.00        0.06422
   8411.00        0.07366
   8412.00        0.08209
   8413.00        0.08923
   8414.00        0.09514
   8415.00        0.09989
   8416.00        0.10358
   8417.00        0.10637
   8418.00        0.10845
   8419.00        0.11000
   8420.00        0.11117
   8421.00        0.11203
   8422.00        0.11266
   8423.00        0.11308
   8424.00        0.11326
   8425.00        0.11321
   8426.00        0.11292
   8427.00        0.11241
   8428.00        0.11175
   8429.00        0.11106
   8430.00        0.11048
   8431.00        0.11022
   8432.00        0.11046
   8433.00        0.11137
   8434.00        0.11310
   8435.00        0.11577
   8436.00        0.11942
   8437.00        0.12409
   8438.00        0.12971
   8439.00        0.13617
   8440.00        0.14336
   8441.00        0.15113
   8442.00        0.15947
   8443.00        0.16820
   8444.00        0.17719
   8445.00        0.18651
   8446.00        0.19599
   8447.00        0.20572
   8448.00        0.21558
   8449.00        0.22548
   8450.00        0.23527
   8451.00        0.24481
   8452.00        0.25396
   8453.00        0.26253
   8454.00        0.27031
   8455.00        0.27717
   8456.00        0.28296
   8457.00        0.28764
   8458.00        0.29127
   8459.00        0.29395
   8460.00        0.29583
   8461.00        0.29708
   8462.00        0.29788
   8463.00        0.29838
   8464.00        0.29873
   8465.00        0.29901
   8466.00        0.29927
   8467.00        0.29953
   8468.00        0.29978
   8469.00        0.30001
   8470.00        0.30024
   8471.00        0.30048
   8472.00        0.30080
   8473.00        0.30125
   8474.00        0.30194
   8475.00        0.30293
   8476.00        0.30433
   8477.00        0.30614
   8478.00        0.30838
   8479.00        0.31097
   8480.00        0.31377
   8481.00        0.31665
   8482.00        0.31937
   8483.00        0.32172
   8484.00        0.32346
   8485.00        0.32440
   8486.00        0.32439
   8487.00        0.32336
   8488.00        0.32124
   8489.00        0.31806
   8490.00        0.31395
   8491.00        0.30895
   8492.00        0.30324
   8493.00        0.29694
   8494.00        0.29023
   8495.00        0.28318
   8496.00        0.27603
   8497.00        0.26883
   8498.00        0.26177
   8499.00        0.25489
   8500.00        0.24827
   8501.00        0.24202
   8502.00        0.23614
   8503.00        0.23070
   8504.00        0.22573
   8505.00        0.22119
   8506.00        0.21714
   8507.00        0.21360
   8508.00        0.21053
   8509.00        0.20794
   8510.00        0.20581
   8511.00        0.20407
   8512.00        0.20273
   8513.00        0.20171
   8514.00        0.20096
   8515.00        0.20043
   8516.00        0.20005
   8517.00        0.19971
   8518.00        0.19934
   8519.00        0.19880
   8520.00        0.19801
   8521.00        0.19690
   8522.00        0.19543
   8523.00        0.19363
   8524.00        0.19155
   8525.00        0.18933
   8526.00        0.18712
   8527.00        0.18514
   8528.00        0.18359
   8529.00        0.18269
   8530.00        0.18263
   8531.00        0.18353
   8532.00        0.18541
   8533.00        0.18814
   8534.00        0.19151
   8535.00        0.19516
   8536.00        0.19870
   8537.00        0.20172
   8538.00        0.20386
   8539.00        0.20484
   8540.00        0.20462
   8541.00        0.20330
   8542.00        0.20112
   8543.00        0.19847
   8544.00        0.19579
   8545.00        0.19342
   8546.00        0.19168
   8547.00        0.19065
   8548.00        0.19021
   8549.00        0.19002
   8550.00        0.18959
   8551.00        0.18829
   8552.00        0.18551
   8553.00        0.18074
   8554.00        0.17377
   8555.00        0.16444
   8556.00        0.15309
   8557.00        0.14018
   8558.00        0.12636
   8559.00        0.11243
   8560.00        0.09894
   8561.00        0.08657
   8562.00        0.07554
   8563.00        0.06602
   8564.00        0.05783
   8565.00        0.05071
   8566.00        0.04413
   8567.00        0.03768
   8568.00        0.03089
   8569.00        0.02350
   8570.00        0.01532
   8571.00        0.00632
   8572.00       -0.00325
   8573.00       -0.01305
   8574.00       -0.02272
   8575.00       -0.03188
   8576.00       -0.04029
   8577.00       -0.04778
   8578.00       -0.05432
   8579.00       -0.06005
   8580.00       -0.06524
   8581.00       -0.07013
   8582.00       -0.07495
   8583.00       -0.07994
   8584.00       -0.08513
   8585.00       -0.09056
   8586.00       -0.09613
   8587.00       -0.10169
   8588.00       -0.10712
   8589.00       -0.11225
   8590.00       -0.11708
   8591.00       -0.12162
   8592.00       -0.12591
   8593.00       -0.13006
   8594.00       -0.13419
   8595.00       -0.13846
   8596.00       -0.14292
   8597.00       -0.14770
   8598.00       -0.15273
   8599.00       -0.15799
   8600.00       -0.16326
   8601.00       -0.16833
   8602.00       -0.17297
   8603.00       -0.17688
   8604.00       -0.17982
   8605.00       -0.18159
   8606.00       -0.18211
   8607.00       -0.18143
   8608.00       -0.17968
   8609.00       -0.17718
   8610.00       -0.17429
   8611.00       -0.17146
   8612.00       -0.16915
   8613.00       -0.16766
   8614.00       -0.16729
   8615.00       -0.16812
   8616.00       -0.17012
   8617.00       -0.17308
   8618.00       -0.17673
   8619.00       -0.18063
   8620.00       -0.18443
   8621.00       -0.18769
   8622.00       -0.19009
   8623.00       -0.19142
   8624.00       -0.19151
   8625.00       -0.19038
   8626.00       -0.18805
   8627.00       -0.18470
   8628.00       -0.18048
   8629.00       -0.17564
   8630.00       -0.17036
   8631.00       -0.16485
   8632.00       -0.15931
   8633.00       -0.15391
   8634.00       -0.14876
   8635.00       -0.14394
   8636.00       -0.13954
   8637.00       -0.13554
   8638.00       -0.13192
   8639.00       -0.12871
   8640.00       -0.12585
   8641.00       -0.12335
   8642.00       -0.12128
   8643.00       -0.11974
   8644.00       -0.11886
   8645.00       -0.11886
   8646.00       -0.11993
   8647.00       -0.12225
   8648.00       -0.12600
   8649.00       -0.13121
   8650.00       -0.13787
   8651.00       -0.14593
   8652.00       -0.15513
   8653.00       -0.16539
   8654.00       -0.17625
   8655.00       -0.18763
   8656.00       -0.19928
   8657.00       -0.21091
   8658.00       -0.22225
   8659.00       -0.23318
   8660.00       -0.24368
   8661.00       -0.25363
   8662.00       -0.26300
   8663.00       -0.27192
   8664.00       -0.28038
   8665.00       -0.28851
   8666.00       -0.29646
   8667.00       -0.30428
   8668.00       -0.31207
   8669.00       -0.31976
   8670.00       -0.32732
   8671.00       -0.33464
   8672.00       -0.34154
   8673.00       -0.34784
   8674.00       -0.35339
   8675.00       -0.35803
   8676.00       -0.36171
   8677.00       -0.36439
   8678.00       -0.36611
   8679.00       -0.36698
   8680.00       -0.36708
   8681.00       -0.36657
   8682.00       -0.36557
   8683.00       -0.36426
   8684.00       -0.36279
   8685.00       -0.36129
   8686.00       -0.35989
   8687.00       -0.35866
   8688.00       -0.35763
   8689.00       -0.35681
   8690.00       -0.35614
   8691.00       -0.35557
   8692.00       -0.35501
   8693.00       -0.35434
   8694.00       -0.35348
   8695.00       -0.35235
   8696.00       -0.35086
   8697.00       -0.34897
   8698.00       -0.34666
   8699.00       -0.34395
   8700.00       -0.34085
   8701.00       -0.33744
   8702.00       -0.33389
   8703.00       -0.33035
   8704.00       -0.32694
   8705.00       -0.32387
   8706.00       -0.32130
   8707.00       -0.31930
   8708.00       -0.31793
   8709.00       -0.31715
   8710.00       -0.31685
   8711.00       -0.31688
   8712.00       -0.31696
   8713.00       -0.31682
   8714.00       -0.31615
   8715.00       -0.31465
   8716.00       -0.31210
   8717.00       -0.30833
   8718.00       -0.30330
   8719.00       -0.29697
   8720.00       -0.28960
   8721.00       -0.28136
   8722.00       -0.27267
   8723.00       -0.26378
   8724.00       -0.25495
   8725.00       -0.24649
   8726.00       -0.23845
   8727.00       -0.23088
   8728.00       -0.22356
   8729.00       -0.21640
   8730.00       -0.20916
   8731.00       -0.20167
   8732.00       -0.19394
   8733.00       -0.18596
   8734.00       -0.17798
   8735.00       -0.17022
   8736.00       -0.16308
   8737.00       -0.15675
   8738.00       -0.15144
   8739.00       -0.14725
   8740.00       -0.14406
   8741.00       -0.14170
   8742.00       -0.13994
   8743.00       -0.13852
   8744.00       -0.13724
   8745.00       -0.13596
   8746.00       -0.13462
   8747.00       -0.13323
   8748.00       -0.13184
   8749.00       -0.13051
   8750.00       -0.12935
   8751.00       -0.12838
   8752.00       -0.12762
   8753.00       -0.12702
   8754.00       -0.12645
   8755.00       -0.12576
   8756.00       -0.12477
   8757.00       -0.12333
   8758.00       -0.12136
   8759.00       -0.11884
   8760.00       -0.11584
   8761.00       -0.11250
   8762.00       -0.10903
   8763.00       -0.10553
   8764.00       -0.10215
   8765.00       -0.09889
   8766.00       -0.09566
   8767.00       -0.09230
   8768.00       -0.08863
   8769.00       -0.08452
   8770.00       -0.07979
   8771.00       -0.07442
   8772.00       -0.06835
   8773.00       -0.06172
   8774.00       -0.05451
   8775.00       -0.04687
   8776.00       -0.03890
   8777.00       -0.03064
   8778.00       -0.02209
   8779.00       -0.01342
   8780.00       -0.00466
   8781.00        0.00412
   8782.00        0.01283
   8783.00        0.02136
   8784.00        0.02960
   8785.00        0.03740
   8786.00        0.04483
   8787.00        0.05173
   8788.00        0.05824
   8789.00        0.06435
   8790.00        0.07016
   8791.00        0.07572
   8792.00        0.08109
   8793.00        0.08641
   8794.00        0.09166
   8795.00        0.09696
   8796.00        0.10241
   8797.00        0.10808
   8798.00        0.11403
   8799.00        0.12025
   8800.00        0.12672
   8801.00        0.13334
   8802.00        0.13985
   8803.00        0.14608
   8804.00        0.15169
   8805.00        0.15643
   8806.00        0.16009
   8807.00        0.16257
   8808.00        0.16381
   8809.00        0.16388
   8810.00        0.16287
   8811.00        0.16096
   8812.00        0.15831
   8813.00        0.15517
   8814.00        0.15173
   8815.00        0.14816
   8816.00        0.14462
   8817.00        0.14127
   8818.00        0.13815
   8819.00        0.13523
   8820.00        0.13252
   8821.00        0.12994
   8822.00        0.12745
   8823.00        0.12500
   8824.00        0.12258
   8825.00        0.12026
   8826.00        0.11814
   8827.00        0.11637
   8828.00        0.11509
   8829.00        0.11448
   8830.00        0.11463
   8831.00        0.11563
   8832.00        0.11750
   8833.00        0.12019
   8834.00        0.12363
   8835.00        0.12770
   8836.00        0.13220
   8837.00        0.13700
   8838.00        0.14193
   8839.00        0.14681
   8840.00        0.15151
   8841.00        0.15583
   8842.00        0.15971
   8843.00        0.16306
   8844.00        0.16579
   8845.00        0.16784
   8846.00        0.16914
   8847.00        0.16968
   8848.00        0.16948
   8849.00        0.16854
   8850.00        0.16693
   8851.00        0.16472
   8852.00        0.16201
   8853.00        0.15892
   8854.00        0.15557
   8855.00        0.15211
   8856.00        0.14872
   8857.00        0.14554
   8858.00        0.14275
   8859.00        0.14048
   8860.00        0.13893
   8861.00        0.13821
   8862.00        0.13836
   8863.00        0.13951
   8864.00        0.14160
   8865.00        0.14464
   8866.00        0.14852
   8867.00        0.15320
   8868.00        0.15858
   8869.00        0.16458
   8870.00        0.17108
   8871.00        0.17796
   8872.00        0.18518
   8873.00        0.19257
   8874.00        0.19989
   8875.00        0.20703
   8876.00        0.21371
   8877.00        0.21980
   8878.00        0.22510
   8879.00        0.22944
   8880.00        0.23274
   8881.00        0.23494
   8882.00        0.23600
   8883.00        0.23595
   8884.00        0.23481
   8885.00        0.23262
   8886.00        0.22939
   8887.00        0.22514
   8888.00        0.21987
   8889.00        0.21358
   8890.00        0.20628
   8891.00        0.19797
   8892.00        0.18869
   8893.00        0.17846
   8894.00        0.16752
   8895.00        0.15593
   8896.00        0.14398
   8897.00        0.13200
   8898.00        0.12020
   8899.00        0.10898
   8900.00        0.09853
   8901.00        0.08910
   8902.00        0.08089
   8903.00        0.07397
   8904.00        0.06834
   8905.00        0.06392
   8906.00        0.06057
   8907.00        0.05811
   8908.00        0.05632
   8909.00        0.05497
   8910.00        0.05388
   8911.00        0.05285
   8912.00        0.05178
   8913.00        0.05060
   8914.00        0.04931
   8915.00        0.04792
   8916.00        0.04650
   8917.00        0.04511
   8918.00        0.04381
   8919.00        0.04264
   8920.00        0.04160
   8921.00        0.04066
   8922.00        0.03975
   8923.00        0.03879
   8924.00        0.03771
   8925.00        0.03646
   8926.00        0.03506
   8927.00        0.03353
   8928.00        0.03198
   8929.00        0.03056
   8930.00        0.02946
   8931.00        0.02887
   8932.00        0.02896
   8933.00        0.02989
   8934.00        0.03181
   8935.00        0.03481
   8936.00        0.03888
   8937.00        0.04408
   8938.00        0.05034
   8939.00        0.05762
   8940.00        0.06583
   8941.00        0.07477
   8942.00        0.08420
   8943.00        0.09399
   8944.00        0.10374
   8945.00        0.11325
   8946.00        0.12232
   8947.00        0.13064
   8948.00        0.13801
   8949.00        0.14426
   8950.00        0.14932
   8951.00        0.15306
   8952.00        0.15548
   8953.00        0.15669
   8954.00        0.15670
   8955.00        0.15567
   8956.00        0.15371
   8957.00        0.15099
   8958.00        0.14758
   8959.00        0.14364
   8960.00        0.13929
   8961.00        0.13466
   8962.00        0.12985
   8963.00        0.12501
   8964.00        0.12023
   8965.00        0.11560
   8966.00        0.11123
   8967.00        0.10721
   8968.00        0.10360
   8969.00        0.10046
   8970.00        0.09783
   8971.00        0.09576
   8972.00        0.09424
   8973.00        0.09323
   8974.00        0.09270
   8975.00        0.09257
   8976.00        0.09274
   8977.00        0.09306
   8978.00        0.09336
   8979.00        0.09346
   8980.00        0.09319
   8981.00        0.09236
   8982.00        0.09086
   8983.00        0.08860
   8984.00        0.08553
   8985.00        0.08172
   8986.00        0.07724
   8987.00        0.07227
   8988.00        0.06700
   8989.00        0.06163
   8990.00        0.05637
   8991.00        0.05143
   8992.00        0.04697
   8993.00        0.04315
   8994.00        0.04009
   8995.00        0.03785
   8996.00        0.03645
   8997.00        0.03590
   8998.00        0.03613
   8999.00        0.03712
   9000.00        0.03875
