# Supplementary material for: The near-field tsunami generated by the 15 January 2022 eruption of the Hunga Tonga-Hunga Ha’apai volcano and its impact on Tongatapu, Tonga
Source: Sci Rep. 2022 Sep 7;12:15187. doi: 10.1038/s41598-022-19486-w (PMC9452557; doi:10.1038/s41598-022-19486-w)
Supplement: Supplementary file 5 — Supplementary Information 5. [file 41598_2022_19486_MOESM5_ESM.zip › Output-Point_450R3.txt]

      0.00        0.00000
      1.00        0.00000
      2.00        0.00000
      3.00        0.00000
      4.00        0.00000
      5.00        0.00000
      6.00        0.00000
      7.00        0.00000
      8.00        0.00000
      9.00        0.00000
     10.00        0.00000
     11.00        0.00000
     12.00        0.00000
     13.00        0.00000
     14.00        0.00000
     15.00        0.00000
     16.00        0.00000
     17.00        0.00000
     18.00        0.00000
     19.00        0.00000
     20.00        0.00000
     21.00        0.00000
     22.00        0.00000
     23.00        0.00000
     24.00        0.00000
     25.00        0.00000
     26.00        0.00000
     27.00        0.00000
     28.00        0.00000
     29.00        0.00000
     30.00        0.00000
     31.00        0.00000
     32.00        0.00000
     33.00        0.00000
     34.00        0.00000
     35.00        0.00000
     36.00        0.00000
     37.00        0.00000
     38.00        0.00000
     39.00        0.00000
     40.00        0.00000
     41.00        0.00000
     42.00        0.00000
     43.00        0.00000
     44.00        0.00000
     45.00        0.00000
     46.00        0.00000
     47.00        0.00000
     48.00        0.00000
     49.00        0.00000
     50.00        0.00000
     51.00        0.00000
     52.00        0.00000
     53.00        0.00000
     54.00        0.00000
     55.00        0.00000
     56.00        0.00000
     57.00        0.00000
     58.00        0.00000
     59.00        0.00000
     60.00        0.00000
     61.00        0.00000
     62.00        0.00000
     63.00        0.00000
     64.00        0.00000
     65.00        0.00000
     66.00        0.00000
     67.00        0.00000
     68.00        0.00000
     69.00        0.00000
     70.00        0.00000
     71.00        0.00000
     72.00        0.00000
     73.00        0.00000
     74.00        0.00000
     75.00        0.00000
     76.00        0.00000
     77.00        0.00000
     78.00        0.00000
     79.00        0.00000
     80.00        0.00000
     81.00        0.00000
     82.00        0.00000
     83.00        0.00000
     84.00        0.00000
     85.00        0.00000
     86.00        0.00000
     87.00        0.00000
     88.00        0.00000
     89.00        0.00000
     90.00        0.00000
     91.00        0.00000
     92.00        0.00000
     93.00        0.00000
     94.00        0.00000
     95.00        0.00000
     96.00        0.00000
     97.00        0.00000
     98.00        0.00000
     99.00        0.00000
    100.00        0.00000
    101.00        0.00000
    102.00        0.00000
    103.00        0.00000
    104.00        0.00000
    105.00        0.00000
    106.00        0.00000
    107.00        0.00000
    108.00        0.00000
    109.00        0.00000
    110.00        0.00000
    111.00        0.00000
    112.00        0.00000
    113.00        0.00000
    114.00        0.00000
    115.00        0.00000
    116.00        0.00000
    117.00        0.00000
    118.00        0.00000
    119.00        0.00000
    120.00        0.00000
    121.00        0.00000
    122.00        0.00000
    123.00        0.00000
    124.00        0.00000
    125.00        0.00000
    126.00        0.00000
    127.00        0.00000
    128.00        0.00000
    129.00        0.00000
    130.00        0.00000
    131.00        0.00000
    132.00        0.00000
    133.00        0.00000
    134.00        0.00000
    135.00        0.00000
    136.00        0.00000
    137.00        0.00000
    138.00        0.00000
    139.00        0.00000
    140.00        0.00000
    141.00        0.00000
    142.00        0.00000
    143.00        0.00000
    144.00        0.00000
    145.00        0.00000
    146.00        0.00000
    147.00        0.00000
    148.00        0.00000
    149.00        0.00000
    150.00        0.00000
    151.00        0.00000
    152.00        0.00000
    153.00        0.00000
    154.00        0.00000
    155.00        0.00000
    156.00        0.00000
    157.00        0.00000
    158.00        0.00000
    159.00        0.00000
    160.00        0.00000
    161.00        0.00000
    162.00        0.00000
    163.00        0.00000
    164.00        0.00000
    165.00        0.00000
    166.00        0.00000
    167.00        0.00000
    168.00        0.00000
    169.00        0.00000
    170.00        0.00000
    171.00        0.00000
    172.00        0.00000
    173.00        0.00000
    174.00        0.00000
    175.00        0.00000
    176.00        0.00000
    177.00        0.00000
    178.00        0.00000
    179.00        0.00000
    180.00        0.00000
    181.00        0.00000
    182.00        0.00000
    183.00        0.00000
    184.00        0.00000
    185.00        0.00000
    186.00        0.00000
    187.00        0.00000
    188.00        0.00000
    189.00        0.00000
    190.00        0.00000
    191.00        0.00000
    192.00        0.00000
    193.00        0.00000
    194.00        0.00000
    195.00        0.00000
    196.00        0.00000
    197.00        0.00000
    198.00        0.00000
    199.00        0.00000
    200.00        0.00000
    201.00        0.00000
    202.00        0.00000
    203.00        0.00000
    204.00        0.00000
    205.00        0.00000
    206.00        0.00000
    207.00        0.00000
    208.00        0.00000
    209.00        0.00000
    210.00        0.00000
    211.00        0.00000
    212.00        0.00000
    213.00        0.00000
    214.00        0.00000
    215.00        0.00000
    216.00        0.00000
    217.00        0.00000
    218.00        0.00000
    219.00        0.00000
    220.00        0.00000
    221.00        0.00000
    222.00        0.00000
    223.00        0.00000
    224.00        0.00000
    225.00        0.00000
    226.00        0.00000
    227.00        0.00000
    228.00        0.00000
    229.00        0.00000
    230.00        0.00000
    231.00        0.00000
    232.00        0.00000
    233.00        0.00000
    234.00        0.00000
    235.00        0.00000
    236.00        0.00000
    237.00        0.00000
    238.00        0.00000
    239.00        0.00000
    240.00        0.00000
    241.00        0.00000
    242.00        0.00000
    243.00        0.00000
    244.00        0.00000
    245.00        0.00000
    246.00        0.00000
    247.00        0.00000
    248.00        0.00000
    249.00        0.00000
    250.00        0.00000
    251.00        0.00000
    252.00        0.00000
    253.00        0.00000
    254.00        0.00000
    255.00        0.00000
    256.00        0.00000
    257.00        0.00000
    258.00        0.00000
    259.00        0.00000
    260.00        0.00000
    261.00        0.00000
    262.00        0.00000
    263.00        0.00000
    264.00        0.00000
    265.00        0.00000
    266.00        0.00000
    267.00        0.00000
    268.00        0.00000
    269.00        0.00000
    270.00        0.00000
    271.00        0.00000
    272.00        0.00000
    273.00        0.00000
    274.00        0.00000
    275.00        0.00000
    276.00        0.00000
    277.00        0.00000
    278.00        0.00000
    279.00        0.00000
    280.00        0.00000
    281.00        0.00000
    282.00        0.00000
    283.00        0.00000
    284.00        0.00000
    285.00        0.00000
    286.00        0.00000
    287.00        0.00000
    288.00        0.00000
    289.00        0.00000
    290.00        0.00000
    291.00        0.00000
    292.00        0.00000
    293.00        0.00000
    294.00        0.00000
    295.00        0.00000
    296.00        0.00000
    297.00        0.00000
    298.00        0.00000
    299.00        0.00000
    300.00        0.00000
    301.00        0.00000
    302.00        0.00000
    303.00        0.00000
    304.00        0.00000
    305.00        0.00000
    306.00        0.00000
    307.00        0.00000
    308.00        0.00000
    309.00        0.00000
    310.00        0.00000
    311.00        0.00000
    312.00        0.00000
    313.00        0.00000
    314.00        0.00000
    315.00        0.00000
    316.00        0.00000
    317.00        0.00000
    318.00        0.00000
    319.00        0.00000
    320.00        0.00000
    321.00        0.00000
    322.00        0.00000
    323.00        0.00000
    324.00        0.00000
    325.00        0.00000
    326.00        0.00000
    327.00        0.00000
    328.00        0.00000
    329.00        0.00000
    330.00        0.00000
    331.00        0.00000
    332.00        0.00000
    333.00        0.00000
    334.00        0.00000
    335.00        0.00000
    336.00        0.00000
    337.00        0.00000
    338.00        0.00000
    339.00        0.00000
    340.00        0.00000
    341.00        0.00000
    342.00        0.00000
    343.00        0.00000
    344.00        0.00000
    345.00        0.00000
    346.00        0.00000
    347.00        0.00000
    348.00        0.00000
    349.00        0.00000
    350.00        0.00000
    351.00        0.00000
    352.00        0.00000
    353.00        0.00000
    354.00        0.00000
    355.00        0.00000
    356.00        0.00000
    357.00        0.00000
    358.00        0.00000
    359.00        0.00000
    360.00        0.00000
    361.00        0.00000
    362.00        0.00000
    363.00        0.00000
    364.00        0.00000
    365.00        0.00000
    366.00        0.00000
    367.00        0.00000
    368.00        0.00000
    369.00        0.00000
    370.00        0.00000
    371.00        0.00000
    372.00        0.00000
    373.00        0.00000
    374.00        0.00000
    375.00        0.00000
    376.00        0.00000
    377.00        0.00000
    378.00        0.00000
    379.00        0.00000
    380.00        0.00000
    381.00        0.00000
    382.00        0.00000
    383.00        0.00000
    384.00        0.00000
    385.00        0.00000
    386.00        0.00000
    387.00        0.00000
    388.00        0.00000
    389.00        0.00000
    390.00        0.00000
    391.00        0.00000
    392.00        0.00000
    393.00        0.00000
    394.00        0.00000
    395.00        0.00000
    396.00        0.00000
    397.00        0.00000
    398.00        0.00000
    399.00        0.00000
    400.00        0.00000
    401.00        0.00000
    402.00        0.00000
    403.00        0.00000
    404.00        0.00000
    405.00        0.00000
    406.00        0.00000
    407.00        0.00000
    408.00        0.00000
    409.00        0.00000
    410.00        0.00000
    411.00        0.00000
    412.00        0.00000
    413.00        0.00000
    414.00        0.00000
    415.00        0.00000
    416.00        0.00000
    417.00        0.00000
    418.00        0.00000
    419.00        0.00000
    420.00        0.00000
    421.00        0.00000
    422.00        0.00000
    423.00        0.00000
    424.00        0.00000
    425.00        0.00000
    426.00        0.00000
    427.00        0.00000
    428.00        0.00000
    429.00        0.00000
    430.00        0.00000
    431.00        0.00000
    432.00        0.00000
    433.00        0.00000
    434.00        0.00000
    435.00        0.00000
    436.00        0.00000
    437.00        0.00000
    438.00        0.00000
    439.00        0.00000
    440.00        0.00000
    441.00        0.00000
    442.00        0.00000
    443.00        0.00000
    444.00        0.00000
    445.00        0.00000
    446.00        0.00000
    447.00        0.00000
    448.00        0.00000
    449.00        0.00000
    450.00        0.00000
    451.00        0.00000
    452.00        0.00000
    453.00        0.00000
    454.00        0.00000
    455.00        0.00000
    456.00        0.00000
    457.00        0.00000
    458.00        0.00000
    459.00        0.00000
    460.00        0.00000
    461.00        0.00000
    462.00        0.00000
    463.00        0.00000
    464.00        0.00000
    465.00        0.00000
    466.00        0.00000
    467.00        0.00000
    468.00        0.00000
    469.00        0.00000
    470.00        0.00000
    471.00        0.00000
    472.00        0.00000
    473.00        0.00000
    474.00        0.00000
    475.00        0.00000
    476.00        0.00000
    477.00        0.00000
    478.00        0.00000
    479.00        0.00000
    480.00        0.00000
    481.00        0.00000
    482.00        0.00000
    483.00        0.00000
    484.00        0.00000
    485.00        0.00000
    486.00        0.00000
    487.00        0.00000
    488.00        0.00000
    489.00        0.00000
    490.00        0.00000
    491.00        0.00000
    492.00        0.00000
    493.00        0.00000
    494.00        0.00000
    495.00        0.00000
    496.00        0.00000
    497.00        0.00000
    498.00        0.00000
    499.00        0.00000
    500.00        0.00000
    501.00        0.00000
    502.00        0.00000
    503.00        0.00000
    504.00        0.00000
    505.00        0.00000
    506.00        0.00000
    507.00        0.00000
    508.00        0.00000
    509.00        0.00000
    510.00        0.00000
    511.00        0.00000
    512.00        0.00000
    513.00        0.00000
    514.00        0.00000
    515.00        0.00000
    516.00        0.00000
    517.00        0.00000
    518.00        0.00000
    519.00        0.00000
    520.00        0.00000
    521.00        0.00000
    522.00        0.00000
    523.00        0.00000
    524.00        0.00000
    525.00        0.00000
    526.00        0.00000
    527.00        0.00000
    528.00        0.00000
    529.00        0.00000
    530.00        0.00000
    531.00        0.00000
    532.00        0.00000
    533.00        0.00000
    534.00        0.00000
    535.00        0.00000
    536.00        0.00000
    537.00        0.00000
    538.00        0.00000
    539.00        0.00000
    540.00        0.00000
    541.00        0.00000
    542.00        0.00000
    543.00        0.00000
    544.00        0.00000
    545.00        0.00000
    546.00        0.00000
    547.00        0.00000
    548.00        0.00000
    549.00        0.00000
    550.00        0.00000
    551.00        0.00000
    552.00        0.00000
    553.00        0.00000
    554.00        0.00000
    555.00        0.00000
    556.00        0.00000
    557.00        0.00000
    558.00        0.00000
    559.00        0.00000
    560.00        0.00000
    561.00        0.00000
    562.00        0.00000
    563.00        0.00000
    564.00        0.00000
    565.00        0.00000
    566.00        0.00000
    567.00        0.00000
    568.00        0.00000
    569.00        0.00000
    570.00        0.00000
    571.00        0.00000
    572.00        0.00000
    573.00        0.00000
    574.00        0.00000
    575.00        0.00000
    576.00        0.00000
    577.00        0.00000
    578.00        0.00000
    579.00        0.00000
    580.00        0.00000
    581.00        0.00000
    582.00        0.00000
    583.00        0.00000
    584.00        0.00000
    585.00        0.00000
    586.00        0.00000
    587.00        0.00000
    588.00        0.00000
    589.00        0.00000
    590.00        0.00000
    591.00        0.00000
    592.00        0.00000
    593.00        0.00000
    594.00        0.00000
    595.00        0.00000
    596.00        0.00000
    597.00        0.00000
    598.00        0.00000
    599.00        0.00000
    600.00        0.00000
    601.00        0.00000
    602.00        0.00000
    603.00        0.00000
    604.00        0.00000
    605.00        0.00000
    606.00        0.00000
    607.00        0.00000
    608.00        0.00000
    609.00        0.00000
    610.00        0.00000
    611.00        0.00000
    612.00        0.00000
    613.00        0.00000
    614.00        0.00000
    615.00        0.00000
    616.00        0.00000
    617.00        0.00000
    618.00        0.00000
    619.00        0.00000
    620.00        0.00000
    621.00        0.00000
    622.00        0.00000
    623.00        0.00000
    624.00        0.00000
    625.00        0.00000
    626.00        0.00000
    627.00        0.00000
    628.00        0.00000
    629.00        0.00000
    630.00        0.00000
    631.00        0.00000
    632.00        0.00000
    633.00        0.00000
    634.00        0.00000
    635.00        0.00000
    636.00        0.00000
    637.00        0.00000
    638.00        0.00000
    639.00        0.00000
    640.00        0.00000
    641.00        0.00000
    642.00        0.00000
    643.00        0.00000
    644.00        0.00000
    645.00        0.00000
    646.00        0.00000
    647.00        0.00000
    648.00        0.00000
    649.00        0.00000
    650.00        0.00000
    651.00        0.00000
    652.00        0.00000
    653.00        0.00000
    654.00        0.00000
    655.00        0.00000
    656.00        0.00000
    657.00        0.00000
    658.00        0.00000
    659.00        0.00000
    660.00        0.00000
    661.00        0.00000
    662.00        0.00000
    663.00        0.00000
    664.00        0.00000
    665.00        0.00000
    666.00        0.00000
    667.00        0.00000
    668.00        0.00000
    669.00        0.00000
    670.00        0.00000
    671.00        0.00000
    672.00        0.00000
    673.00        0.00000
    674.00        0.00000
    675.00        0.00000
    676.00        0.00000
    677.00        0.00000
    678.00        0.00000
    679.00        0.00000
    680.00        0.00000
    681.00        0.00000
    682.00        0.00000
    683.00        0.00000
    684.00        0.00000
    685.00        0.00000
    686.00        0.00000
    687.00        0.00000
    688.00        0.00000
    689.00        0.00000
    690.00        0.00000
    691.00        0.00000
    692.00        0.00000
    693.00        0.00000
    694.00        0.00000
    695.00        0.00000
    696.00        0.00000
    697.00        0.00000
    698.00        0.00000
    699.00        0.00000
    700.00        0.00000
    701.00        0.00000
    702.00        0.00000
    703.00        0.00000
    704.00        0.00000
    705.00        0.00000
    706.00        0.00000
    707.00        0.00000
    708.00        0.00000
    709.00        0.00000
    710.00        0.00000
    711.00        0.00000
    712.00        0.00000
    713.00        0.00000
    714.00        0.00000
    715.00        0.00000
    716.00        0.00000
    717.00        0.00000
    718.00        0.00000
    719.00        0.00000
    720.00        0.00000
    721.00        0.00000
    722.00        0.00000
    723.00        0.00000
    724.00        0.00000
    725.00        0.00000
    726.00        0.00000
    727.00        0.00000
    728.00        0.00000
    729.00        0.00000
    730.00        0.00000
    731.00        0.00000
    732.00        0.00000
    733.00        0.00000
    734.00        0.00000
    735.00        0.00000
    736.00        0.00000
    737.00        0.00000
    738.00        0.00000
    739.00        0.00000
    740.00        0.00000
    741.00        0.00000
    742.00        0.00000
    743.00        0.00000
    744.00        0.00000
    745.00        0.00000
    746.00        0.00000
    747.00        0.00000
    748.00        0.00000
    749.00        0.00000
    750.00        0.00000
    751.00        0.00000
    752.00        0.00000
    753.00        0.00000
    754.00        0.00000
    755.00        0.00000
    756.00        0.00000
    757.00        0.00000
    758.00        0.00000
    759.00        0.00000
    760.00        0.00000
    761.00        0.00000
    762.00        0.00000
    763.00        0.00000
    764.00        0.00000
    765.00        0.00000
    766.00        0.00000
    767.00        0.00000
    768.00        0.00000
    769.00        0.00000
    770.00        0.00000
    771.00        0.00000
    772.00        0.00000
    773.00        0.00000
    774.00        0.00000
    775.00        0.00000
    776.00        0.00000
    777.00        0.00000
    778.00        0.00000
    779.00        0.00000
    780.00        0.00000
    781.00        0.00000
    782.00        0.00000
    783.00        0.00000
    784.00        0.00000
    785.00        0.00000
    786.00        0.00000
    787.00        0.00000
    788.00        0.00000
    789.00        0.00000
    790.00        0.00000
    791.00        0.00000
    792.00        0.00000
    793.00        0.00000
    794.00        0.00000
    795.00        0.00000
    796.00        0.00000
    797.00        0.00000
    798.00        0.00000
    799.00        0.00000
    800.00        0.00000
    801.00        0.00000
    802.00        0.00000
    803.00        0.00000
    804.00        0.00000
    805.00        0.00000
    806.00        0.00000
    807.00        0.00000
    808.00        0.00000
    809.00        0.00000
    810.00        0.00000
    811.00        0.00000
    812.00        0.00000
    813.00        0.00000
    814.00        0.00000
    815.00        0.00000
    816.00        0.00000
    817.00        0.00000
    818.00        0.00000
    819.00        0.00000
    820.00        0.00000
    821.00        0.00000
    822.00        0.00000
    823.00        0.00000
    824.00        0.00000
    825.00        0.00000
    826.00        0.00000
    827.00        0.00000
    828.00        0.00000
    829.00        0.00000
    830.00        0.00000
    831.00        0.00000
    832.00        0.00000
    833.00        0.00000
    834.00        0.00000
    835.00        0.00000
    836.00        0.00000
    837.00        0.00000
    838.00        0.00000
    839.00        0.00000
    840.00        0.00000
    841.00        0.00000
    842.00        0.00000
    843.00        0.00000
    844.00        0.00000
    845.00        0.00000
    846.00        0.00000
    847.00        0.00000
    848.00        0.00000
    849.00        0.00000
    850.00        0.00000
    851.00        0.00000
    852.00        0.00000
    853.00        0.00000
    854.00        0.00000
    855.00        0.00000
    856.00        0.00000
    857.00        0.00000
    858.00        0.00000
    859.00        0.00000
    860.00        0.00000
    861.00        0.00000
    862.00        0.00000
    863.00        0.00000
    864.00        0.00000
    865.00        0.00000
    866.00        0.00000
    867.00        0.00000
    868.00        0.00000
    869.00        0.00000
    870.00        0.00000
    871.00        0.00000
    872.00        0.00000
    873.00        0.00000
    874.00        0.00000
    875.00        0.00000
    876.00        0.00000
    877.00        0.00000
    878.00        0.00000
    879.00        0.00000
    880.00        0.00000
    881.00        0.00000
    882.00        0.00000
    883.00        0.00000
    884.00        0.00000
    885.00        0.00000
    886.00        0.00000
    887.00        0.00000
    888.00        0.00000
    889.00        0.00000
    890.00        0.00000
    891.00        0.00000
    892.00        0.00000
    893.00        0.00000
    894.00        0.00000
    895.00        0.00000
    896.00        0.00000
    897.00        0.00000
    898.00        0.00000
    899.00        0.00000
    900.00        0.00000
    901.00        0.00000
    902.00        0.00000
    903.00        0.00000
    904.00        0.00000
    905.00        0.00000
    906.00        0.00000
    907.00        0.00000
    908.00        0.00000
    909.00        0.00000
    910.00        0.00000
    911.00        0.00000
    912.00        0.00000
    913.00        0.00000
    914.00        0.00000
    915.00        0.00000
    916.00        0.00000
    917.00        0.00000
    918.00        0.00000
    919.00        0.00000
    920.00        0.00000
    921.00        0.00000
    922.00        0.00000
    923.00        0.00000
    924.00        0.00000
    925.00        0.00000
    926.00        0.00000
    927.00        0.00000
    928.00        0.00000
    929.00        0.00000
    930.00        0.00000
    931.00        0.00000
    932.00        0.00000
    933.00        0.00000
    934.00        0.00000
    935.00        0.00000
    936.00        0.00000
    937.00        0.00000
    938.00        0.00000
    939.00        0.00000
    940.00        0.00000
    941.00        0.00000
    942.00        0.00000
    943.00        0.00000
    944.00        0.00000
    945.00        0.00000
    946.00        0.00000
    947.00        0.00000
    948.00        0.00000
    949.00        0.00000
    950.00        0.00000
    951.00        0.00000
    952.00        0.00000
    953.00        0.00000
    954.00        0.00000
    955.00        0.00000
    956.00        0.00000
    957.00        0.00000
    958.00        0.00000
    959.00        0.00000
    960.00        0.00000
    961.00        0.00000
    962.00        0.00000
    963.00        0.00000
    964.00        0.00000
    965.00        0.00000
    966.00        0.00000
    967.00        0.00000
    968.00        0.00000
    969.00        0.00000
    970.00        0.00000
    971.00        0.00000
    972.00        0.00000
    973.00        0.00000
    974.00        0.00000
    975.00        0.00000
    976.00        0.00000
    977.00        0.00000
    978.00        0.00000
    979.00        0.00000
    980.00        0.00000
    981.00        0.00000
    982.00        0.00000
    983.00        0.00000
    984.00        0.00000
    985.00        0.00000
    986.00        0.00000
    987.00        0.00000
    988.00        0.00000
    989.00        0.00000
    990.00        0.00000
    991.00        0.00000
    992.00        0.00000
    993.00        0.00000
    994.00        0.00000
    995.00        0.00000
    996.00        0.00000
    997.00        0.00000
    998.00        0.00000
    999.00        0.00000
   1000.00        0.00000
   1001.00        0.00000
   1002.00        0.00000
   1003.00        0.00000
   1004.00        0.00000
   1005.00        0.00000
   1006.00        0.00000
   1007.00        0.00000
   1008.00        0.00000
   1009.00        0.00000
   1010.00        0.00000
   1011.00        0.00000
   1012.00        0.00000
   1013.00        0.00000
   1014.00        0.00000
   1015.00        0.00000
   1016.00        0.00000
   1017.00        0.00000
   1018.00        0.00000
   1019.00        0.00000
   1020.00        0.00000
   1021.00        0.00000
   1022.00        0.00000
   1023.00        0.00000
   1024.00        0.00000
   1025.00        0.00000
   1026.00        0.00000
   1027.00        0.00000
   1028.00        0.00000
   1029.00        0.00000
   1030.00        0.00000
   1031.00        0.00000
   1032.00        0.00000
   1033.00        0.00000
   1034.00        0.00000
   1035.00        0.00000
   1036.00        0.00000
   1037.00        0.00000
   1038.00        0.00000
   1039.00        0.00000
   1040.00        0.00000
   1041.00        0.00000
   1042.00        0.00000
   1043.00        0.00000
   1044.00        0.00000
   1045.00        0.00000
   1046.00        0.00000
   1047.00        0.00000
   1048.00        0.00000
   1049.00        0.00000
   1050.00        0.00000
   1051.00        0.00000
   1052.00        0.00000
   1053.00        0.00000
   1054.00        0.00000
   1055.00        0.00000
   1056.00        0.00000
   1057.00        0.00000
   1058.00        0.00000
   1059.00        0.00000
   1060.00        0.00000
   1061.00        0.00000
   1062.00        0.00000
   1063.00        0.00000
   1064.00        0.00000
   1065.00        0.00000
   1066.00        0.00000
   1067.00        0.00000
   1068.00        0.00000
   1069.00        0.00000
   1070.00        0.00000
   1071.00        0.00000
   1072.00        0.00000
   1073.00        0.00000
   1074.00        0.00000
   1075.00        0.00000
   1076.00        0.00000
   1077.00        0.00000
   1078.00        0.00000
   1079.00        0.00000
   1080.00        0.00000
   1081.00        0.00000
   1082.00        0.00000
   1083.00        0.00000
   1084.00        0.00000
   1085.00        0.00000
   1086.00        0.00000
   1087.00        0.00000
   1088.00        0.00000
   1089.00        0.00000
   1090.00        0.00000
   1091.00        0.00000
   1092.00        0.00000
   1093.00        0.00000
   1094.00        0.00000
   1095.00        0.00000
   1096.00        0.00000
   1097.00        0.00000
   1098.00        0.00000
   1099.00        0.00000
   1100.00        0.00000
   1101.00        0.00000
   1102.00        0.00000
   1103.00        0.00000
   1104.00        0.00000
   1105.00        0.00000
   1106.00        0.00000
   1107.00        0.00000
   1108.00        0.00000
   1109.00        0.00000
   1110.00        0.00000
   1111.00        0.00000
   1112.00        0.00000
   1113.00        0.00000
   1114.00        0.00000
   1115.00        0.00000
   1116.00        0.00000
   1117.00        0.00000
   1118.00        0.00000
   1119.00        0.00000
   1120.00        0.00000
   1121.00        0.00000
   1122.00        0.00000
   1123.00        0.00000
   1124.00        0.00000
   1125.00        0.00000
   1126.00        0.00000
   1127.00        0.00000
   1128.00        0.00000
   1129.00        0.00000
   1130.00        0.00000
   1131.00        0.00000
   1132.00        0.00000
   1133.00        0.00000
   1134.00        0.00000
   1135.00        0.00000
   1136.00        0.00000
   1137.00        0.00000
   1138.00        0.00000
   1139.00        0.00000
   1140.00        0.00000
   1141.00        0.00000
   1142.00        0.00000
   1143.00        0.00000
   1144.00        0.00000
   1145.00        0.00000
   1146.00        0.00000
   1147.00        0.00000
   1148.00        0.00000
   1149.00        0.00000
   1150.00        0.00000
   1151.00        0.00000
   1152.00        0.00000
   1153.00        0.00000
   1154.00        0.00000
   1155.00        0.00000
   1156.00        0.00000
   1157.00        0.00000
   1158.00        0.00000
   1159.00        0.00000
   1160.00        0.00000
   1161.00        0.00000
   1162.00        0.00000
   1163.00        0.00000
   1164.00        0.00000
   1165.00        0.00000
   1166.00        0.00000
   1167.00        0.00000
   1168.00        0.00000
   1169.00        0.00000
   1170.00        0.00000
   1171.00        0.00000
   1172.00        0.00000
   1173.00        0.00000
   1174.00        0.00000
   1175.00        0.00000
   1176.00        0.00000
   1177.00        0.00000
   1178.00        0.00000
   1179.00        0.00000
   1180.00        0.00000
   1181.00        0.00000
   1182.00        0.00000
   1183.00        0.00000
   1184.00        0.00000
   1185.00        0.00000
   1186.00        0.00000
   1187.00        0.00000
   1188.00        0.00000
   1189.00        0.00000
   1190.00        0.00000
   1191.00        0.00000
   1192.00        0.00000
   1193.00        0.00000
   1194.00        0.00000
   1195.00        0.00000
   1196.00        0.00000
   1197.00        0.00000
   1198.00        0.00000
   1199.00        0.00000
   1200.00        0.00000
   1201.00        0.00000
   1202.00        0.00000
   1203.00        0.00000
   1204.00        0.00000
   1205.00        0.00000
   1206.00        0.00000
   1207.00        0.00000
   1208.00        0.00000
   1209.00        0.00000
   1210.00        0.00000
   1211.00        0.00000
   1212.00        0.00000
   1213.00        0.00000
   1214.00        0.00000
   1215.00        0.00000
   1216.00        0.00000
   1217.00        0.00000
   1218.00        0.00000
   1219.00        0.00000
   1220.00        0.00000
   1221.00        0.00000
   1222.00        0.00000
   1223.00        0.00000
   1224.00        0.00000
   1225.00        0.00000
   1226.00        0.00000
   1227.00        0.00000
   1228.00        0.00000
   1229.00        0.00000
   1230.00        0.00000
   1231.00        0.00000
   1232.00        0.00000
   1233.00        0.00000
   1234.00        0.00000
   1235.00        0.00000
   1236.00        0.00000
   1237.00        0.00000
   1238.00        0.00000
   1239.00        0.00000
   1240.00        0.00000
   1241.00        0.00000
   1242.00        0.00000
   1243.00        0.00000
   1244.00        0.00000
   1245.00        0.00000
   1246.00        0.00000
   1247.00        0.00000
   1248.00        0.00000
   1249.00        0.00000
   1250.00        0.00000
   1251.00        0.00000
   1252.00        0.00000
   1253.00        0.00000
   1254.00        0.00000
   1255.00        0.00000
   1256.00        0.00000
   1257.00        0.00000
   1258.00        0.00000
   1259.00        0.00000
   1260.00        0.00000
   1261.00        0.00000
   1262.00        0.00000
   1263.00        0.00000
   1264.00        0.00000
   1265.00        0.00000
   1266.00        0.00000
   1267.00        0.00000
   1268.00        0.00000
   1269.00        0.00000
   1270.00        0.00000
   1271.00        0.00000
   1272.00        0.00000
   1273.00        0.00000
   1274.00        0.00000
   1275.00        0.00000
   1276.00        0.00000
   1277.00        0.00000
   1278.00        0.00000
   1279.00        0.00000
   1280.00        0.00000
   1281.00        0.00000
   1282.00        0.00000
   1283.00        0.00000
   1284.00        0.00000
   1285.00        0.00000
   1286.00        0.00000
   1287.00        0.00000
   1288.00        0.00000
   1289.00        0.00000
   1290.00        0.00000
   1291.00        0.00000
   1292.00        0.00000
   1293.00        0.00000
   1294.00        0.00000
   1295.00        0.00000
   1296.00        0.00000
   1297.00        0.00000
   1298.00        0.00000
   1299.00        0.00000
   1300.00        0.00000
   1301.00        0.00000
   1302.00        0.00000
   1303.00        0.00000
   1304.00        0.00000
   1305.00        0.00000
   1306.00        0.00000
   1307.00        0.00000
   1308.00        0.00000
   1309.00        0.00000
   1310.00        0.00000
   1311.00        0.00000
   1312.00        0.00000
   1313.00        0.00000
   1314.00        0.00000
   1315.00        0.00000
   1316.00        0.00000
   1317.00        0.00000
   1318.00        0.00000
   1319.00        0.00000
   1320.00        0.00000
   1321.00        0.00000
   1322.00        0.00000
   1323.00        0.00000
   1324.00        0.00000
   1325.00        0.00000
   1326.00        0.00000
   1327.00        0.00000
   1328.00        0.00000
   1329.00        0.00000
   1330.00        0.00000
   1331.00        0.00000
   1332.00        0.00000
   1333.00        0.00000
   1334.00        0.00000
   1335.00        0.00000
   1336.00        0.00000
   1337.00        0.00000
   1338.00        0.00000
   1339.00        0.00000
   1340.00        0.00000
   1341.00        0.00000
   1342.00        0.00000
   1343.00        0.00000
   1344.00        0.00000
   1345.00        0.00000
   1346.00        0.00000
   1347.00        0.00000
   1348.00        0.00000
   1349.00        0.00000
   1350.00        0.00000
   1351.00        0.00000
   1352.00        0.00000
   1353.00        0.00000
   1354.00        0.00000
   1355.00        0.00000
   1356.00        0.00000
   1357.00        0.00000
   1358.00        0.00000
   1359.00        0.00000
   1360.00        0.00000
   1361.00        0.00000
   1362.00        0.00000
   1363.00        0.00000
   1364.00        0.00000
   1365.00        0.00000
   1366.00        0.00000
   1367.00        0.00000
   1368.00        0.00000
   1369.00        0.00000
   1370.00        0.00000
   1371.00        0.00000
   1372.00        0.00000
   1373.00        0.00000
   1374.00        0.00000
   1375.00        0.00000
   1376.00        0.00000
   1377.00        0.00000
   1378.00        0.00000
   1379.00        0.00000
   1380.00        0.00000
   1381.00        0.00000
   1382.00        0.00000
   1383.00        0.00000
   1384.00        0.00000
   1385.00        0.00000
   1386.00        0.00000
   1387.00        0.00000
   1388.00        0.00000
   1389.00        0.00000
   1390.00        0.00000
   1391.00        0.00000
   1392.00        0.00000
   1393.00        0.00000
   1394.00        0.00000
   1395.00        0.00000
   1396.00        0.00000
   1397.00        0.00000
   1398.00        0.00000
   1399.00        0.00000
   1400.00        0.00000
   1401.00        0.00000
   1402.00        0.00000
   1403.00        0.00000
   1404.00        0.00000
   1405.00        0.00000
   1406.00        0.00000
   1407.00        0.00000
   1408.00        0.00000
   1409.00        0.00000
   1410.00        0.00000
   1411.00        0.00000
   1412.00        0.00000
   1413.00        0.00000
   1414.00        0.00000
   1415.00        0.00000
   1416.00        0.00000
   1417.00        0.00000
   1418.00        0.00000
   1419.00        0.00000
   1420.00        0.00000
   1421.00        0.00000
   1422.00        0.00000
   1423.00        0.00000
   1424.00        0.00000
   1425.00        0.00000
   1426.00        0.00000
   1427.00        0.00000
   1428.00        0.00000
   1429.00        0.00000
   1430.00        0.00000
   1431.00        0.00000
   1432.00        0.00000
   1433.00        0.00000
   1434.00        0.00000
   1435.00        0.00000
   1436.00        0.00000
   1437.00        0.00000
   1438.00        0.00000
   1439.00        0.00000
   1440.00        0.00000
   1441.00        0.00000
   1442.00        0.00000
   1443.00        0.00000
   1444.00        0.00000
   1445.00        0.00000
   1446.00        0.00000
   1447.00        0.00000
   1448.00        0.00000
   1449.00        0.00000
   1450.00        0.00000
   1451.00        0.00000
   1452.00        0.00000
   1453.00        0.00000
   1454.00        0.00000
   1455.00        0.00000
   1456.00        0.00000
   1457.00        0.00000
   1458.00        0.00000
   1459.00        0.00000
   1460.00        0.00000
   1461.00        0.00000
   1462.00        0.00000
   1463.00        0.00000
   1464.00        0.00000
   1465.00        0.00000
   1466.00        0.00000
   1467.00        0.00000
   1468.00        0.00000
   1469.00        0.00002
   1470.00        0.00005
   1471.00        0.00011
   1472.00        0.00021
   1473.00        0.00038
   1474.00        0.00064
   1475.00        0.00104
   1476.00        0.00165
   1477.00        0.00256
   1478.00        0.00392
   1479.00        0.00592
   1480.00        0.00882
   1481.00        0.01298
   1482.00        0.01883
   1483.00        0.02692
   1484.00        0.03782
   1485.00        0.05233
   1486.00        0.07111
   1487.00        0.09484
   1488.00        0.12407
   1489.00        0.15906
   1490.00        0.19956
   1491.00        0.24488
   1492.00        0.29374
   1493.00        0.34437
   1494.00        0.39464
   1495.00        0.44224
   1496.00        0.48539
   1497.00        0.52240
   1498.00        0.55273
   1499.00        0.57681
   1500.00        0.59581
   1501.00        0.61162
   1502.00        0.62625
   1503.00        0.64165
   1504.00        0.65943
   1505.00        0.68050
   1506.00        0.70531
   1507.00        0.73344
   1508.00        0.76421
   1509.00        0.79630
   1510.00        0.82821
   1511.00        0.85848
   1512.00        0.88580
   1513.00        0.90957
   1514.00        0.92998
   1515.00        0.94814
   1516.00        0.96605
   1517.00        0.98674
   1518.00        1.01325
   1519.00        1.04805
   1520.00        1.09259
   1521.00        1.14685
   1522.00        1.20900
   1523.00        1.27666
   1524.00        1.34629
   1525.00        1.41451
   1526.00        1.47887
   1527.00        1.53794
   1528.00        1.59065
   1529.00        1.63665
   1530.00        1.67593
   1531.00        1.70924
   1532.00        1.73829
   1533.00        1.76575
   1534.00        1.79419
   1535.00        1.82579
   1536.00        1.86193
   1537.00        1.90282
   1538.00        1.94800
   1539.00        1.99642
   1540.00        2.04694
   1541.00        2.09897
   1542.00        2.15239
   1543.00        2.20771
   1544.00        2.26580
   1545.00        2.32753
   1546.00        2.39363
   1547.00        2.46351
   1548.00        2.53498
   1549.00        2.60441
   1550.00        2.66777
   1551.00        2.72096
   1552.00        2.76095
   1553.00        2.78485
   1554.00        2.79257
   1555.00        2.78657
   1556.00        2.76920
   1557.00        2.74423
   1558.00        2.71527
   1559.00        2.68536
   1560.00        2.65673
   1561.00        2.63058
   1562.00        2.60707
   1563.00        2.58569
   1564.00        2.56542
   1565.00        2.54534
   1566.00        2.52480
   1567.00        2.50346
   1568.00        2.48120
   1569.00        2.45798
   1570.00        2.43392
   1571.00        2.40934
   1572.00        2.38462
   1573.00        2.36022
   1574.00        2.33662
   1575.00        2.31426
   1576.00        2.29356
   1577.00        2.27469
   1578.00        2.25721
   1579.00        2.24096
   1580.00        2.22620
   1581.00        2.21350
   1582.00        2.20330
   1583.00        2.19582
   1584.00        2.19073
   1585.00        2.18719
   1586.00        2.18387
   1587.00        2.17963
   1588.00        2.17362
   1589.00        2.16524
   1590.00        2.15428
   1591.00        2.14092
   1592.00        2.12567
   1593.00        2.10934
   1594.00        2.09284
   1595.00        2.07706
   1596.00        2.06289
   1597.00        2.05105
   1598.00        2.04213
   1599.00        2.03657
   1600.00        2.03456
   1601.00        2.03626
   1602.00        2.04143
   1603.00        2.04970
   1604.00        2.06051
   1605.00        2.07312
   1606.00        2.08675
   1607.00        2.10062
   1608.00        2.11412
   1609.00        2.12683
   1610.00        2.13872
   1611.00        2.15023
   1612.00        2.16222
   1613.00        2.17580
   1614.00        2.19209
   1615.00        2.21225
   1616.00        2.23707
   1617.00        2.26691
   1618.00        2.30162
   1619.00        2.34047
   1620.00        2.38209
   1621.00        2.42480
   1622.00        2.46667
   1623.00        2.50588
   1624.00        2.54108
   1625.00        2.57124
   1626.00        2.59567
   1627.00        2.61395
   1628.00        2.62590
   1629.00        2.63119
   1630.00        2.63026
   1631.00        2.62379
   1632.00        2.61271
   1633.00        2.59818
   1634.00        2.58104
   1635.00        2.56234
   1636.00        2.54301
   1637.00        2.52387
   1638.00        2.50558
   1639.00        2.48851
   1640.00        2.47278
   1641.00        2.45808
   1642.00        2.44388
   1643.00        2.42960
   1644.00        2.41525
   1645.00        2.40056
   1646.00        2.38495
   1647.00        2.36810
   1648.00        2.35000
   1649.00        2.33100
   1650.00        2.31168
   1651.00        2.29267
   1652.00        2.27452
   1653.00        2.25767
   1654.00        2.24231
   1655.00        2.22833
   1656.00        2.21541
   1657.00        2.20311
   1658.00        2.19080
   1659.00        2.17786
   1660.00        2.16379
   1661.00        2.14793
   1662.00        2.12979
   1663.00        2.10911
   1664.00        2.08624
   1665.00        2.06174
   1666.00        2.03635
   1667.00        2.01087
   1668.00        1.98599
   1669.00        1.96229
   1670.00        1.94018
   1671.00        1.91978
   1672.00        1.90089
   1673.00        1.88324
   1674.00        1.86638
   1675.00        1.84994
   1676.00        1.83376
   1677.00        1.81790
   1678.00        1.80251
   1679.00        1.78777
   1680.00        1.77380
   1681.00        1.76059
   1682.00        1.74792
   1683.00        1.73558
   1684.00        1.72328
   1685.00        1.71081
   1686.00        1.69809
   1687.00        1.68511
   1688.00        1.67193
   1689.00        1.65864
   1690.00        1.64537
   1691.00        1.63225
   1692.00        1.61933
   1693.00        1.60657
   1694.00        1.59396
   1695.00        1.58162
   1696.00        1.56972
   1697.00        1.55852
   1698.00        1.54822
   1699.00        1.53899
   1700.00        1.53096
   1701.00        1.52411
   1702.00        1.51838
   1703.00        1.51355
   1704.00        1.50940
   1705.00        1.50563
   1706.00        1.50203
   1707.00        1.49850
   1708.00        1.49502
   1709.00        1.49167
   1710.00        1.48861
   1711.00        1.48601
   1712.00        1.48407
   1713.00        1.48290
   1714.00        1.48261
   1715.00        1.48322
   1716.00        1.48473
   1717.00        1.48710
   1718.00        1.49025
   1719.00        1.49410
   1720.00        1.49856
   1721.00        1.50356
   1722.00        1.50905
   1723.00        1.51496
   1724.00        1.52117
   1725.00        1.52756
   1726.00        1.53404
   1727.00        1.54053
   1728.00        1.54695
   1729.00        1.55322
   1730.00        1.55926
   1731.00        1.56496
   1732.00        1.57025
   1733.00        1.57499
   1734.00        1.57905
   1735.00        1.58230
   1736.00        1.58459
   1737.00        1.58585
   1738.00        1.58603
   1739.00        1.58517
   1740.00        1.58338
   1741.00        1.58078
   1742.00        1.57755
   1743.00        1.57389
   1744.00        1.56999
   1745.00        1.56603
   1746.00        1.56220
   1747.00        1.55864
   1748.00        1.55549
   1749.00        1.55288
   1750.00        1.55087
   1751.00        1.54954
   1752.00        1.54889
   1753.00        1.54894
   1754.00        1.54962
   1755.00        1.55090
   1756.00        1.55269
   1757.00        1.55489
   1758.00        1.55731
   1759.00        1.55975
   1760.00        1.56207
   1761.00        1.56415
   1762.00        1.56593
   1763.00        1.56735
   1764.00        1.56835
   1765.00        1.56882
   1766.00        1.56862
   1767.00        1.56754
   1768.00        1.56535
   1769.00        1.56173
   1770.00        1.55644
   1771.00        1.54912
   1772.00        1.53960
   1773.00        1.52760
   1774.00        1.51308
   1775.00        1.49594
   1776.00        1.47635
   1777.00        1.45445
   1778.00        1.43065
   1779.00        1.40530
   1780.00        1.37891
   1781.00        1.35193
   1782.00        1.32485
   1783.00        1.29800
   1784.00        1.27171
   1785.00        1.24619
   1786.00        1.22152
   1787.00        1.19760
   1788.00        1.17420
   1789.00        1.15088
   1790.00        1.12726
   1791.00        1.10311
   1792.00        1.07848
   1793.00        1.05383
   1794.00        1.02995
   1795.00        1.00747
   1796.00        0.98672
   1797.00        0.96811
   1798.00        0.95195
   1799.00        0.93832
   1800.00        0.92677
   1801.00        0.91702
   1802.00        0.90878
   1803.00        0.90174
   1804.00        0.89565
   1805.00        0.89031
   1806.00        0.88560
   1807.00        0.88151
   1808.00        0.87813
   1809.00        0.87557
   1810.00        0.87390
   1811.00        0.87314
   1812.00        0.87309
   1813.00        0.87346
   1814.00        0.87384
   1815.00        0.87382
   1816.00        0.87310
   1817.00        0.87151
   1818.00        0.86911
   1819.00        0.86614
   1820.00        0.86299
   1821.00        0.86010
   1822.00        0.85795
   1823.00        0.85688
   1824.00        0.85716
   1825.00        0.85883
   1826.00        0.86181
   1827.00        0.86586
   1828.00        0.87070
   1829.00        0.87604
   1830.00        0.88166
   1831.00        0.88747
   1832.00        0.89346
   1833.00        0.89973
   1834.00        0.90644
   1835.00        0.91380
   1836.00        0.92195
   1837.00        0.93101
   1838.00        0.94096
   1839.00        0.95176
   1840.00        0.96342
   1841.00        0.97590
   1842.00        0.98916
   1843.00        1.00337
   1844.00        1.01879
   1845.00        1.03595
   1846.00        1.05538
   1847.00        1.07786
   1848.00        1.10403
   1849.00        1.13454
   1850.00        1.16976
   1851.00        1.20964
   1852.00        1.25383
   1853.00        1.30125
   1854.00        1.35047
   1855.00        1.39944
   1856.00        1.44572
   1857.00        1.48688
   1858.00        1.52039
   1859.00        1.54498
   1860.00        1.55983
   1861.00        1.56555
   1862.00        1.56365
   1863.00        1.55615
   1864.00        1.54540
   1865.00        1.53354
   1866.00        1.52230
   1867.00        1.51292
   1868.00        1.50593
   1869.00        1.50157
   1870.00        1.49963
   1871.00        1.49993
   1872.00        1.50218
   1873.00        1.50632
   1874.00        1.51234
   1875.00        1.52060
   1876.00        1.53059
   1877.00        1.54141
   1878.00        1.55252
   1879.00        1.56375
   1880.00        1.57503
   1881.00        1.58588
   1882.00        1.59574
   1883.00        1.60394
   1884.00        1.60989
   1885.00        1.61324
   1886.00        1.61388
   1887.00        1.61208
   1888.00        1.60821
   1889.00        1.60285
   1890.00        1.59658
   1891.00        1.59020
   1892.00        1.58364
   1893.00        1.57636
   1894.00        1.56813
   1895.00        1.55890
   1896.00        1.54891
   1897.00        1.53837
   1898.00        1.52747
   1899.00        1.51655
   1900.00        1.50588
   1901.00        1.49575
   1902.00        1.48646
   1903.00        1.47827
   1904.00        1.47125
   1905.00        1.46539
   1906.00        1.46053
   1907.00        1.45639
   1908.00        1.45266
   1909.00        1.44904
   1910.00        1.44531
   1911.00        1.44128
   1912.00        1.43687
   1913.00        1.43205
   1914.00        1.42685
   1915.00        1.42133
   1916.00        1.41562
   1917.00        1.40985
   1918.00        1.40415
   1919.00        1.39864
   1920.00        1.39343
   1921.00        1.38860
   1922.00        1.38423
   1923.00        1.38041
   1924.00        1.37716
   1925.00        1.37440
   1926.00        1.37210
   1927.00        1.37020
   1928.00        1.36875
   1929.00        1.36770
   1930.00        1.36703
   1931.00        1.36671
   1932.00        1.36670
   1933.00        1.36708
   1934.00        1.36783
   1935.00        1.36893
   1936.00        1.37028
   1937.00        1.37178
   1938.00        1.37345
   1939.00        1.37527
   1940.00        1.37721
   1941.00        1.37927
   1942.00        1.38146
   1943.00        1.38380
   1944.00        1.38631
   1945.00        1.38898
   1946.00        1.39178
   1947.00        1.39466
   1948.00        1.39748
   1949.00        1.40011
   1950.00        1.40237
   1951.00        1.40404
   1952.00        1.40493
   1953.00        1.40485
   1954.00        1.40368
   1955.00        1.40135
   1956.00        1.39788
   1957.00        1.39334
   1958.00        1.38792
   1959.00        1.38179
   1960.00        1.37517
   1961.00        1.36827
   1962.00        1.36123
   1963.00        1.35420
   1964.00        1.34725
   1965.00        1.34043
   1966.00        1.33378
   1967.00        1.32735
   1968.00        1.32118
   1969.00        1.31530
   1970.00        1.30972
   1971.00        1.30440
   1972.00        1.29923
   1973.00        1.29406
   1974.00        1.28850
   1975.00        1.28180
   1976.00        1.27325
   1977.00        1.26245
   1978.00        1.24989
   1979.00        1.23693
   1980.00        1.22544
   1981.00        1.21711
   1982.00        1.21252
   1983.00        1.21120
   1984.00        1.21140
   1985.00        1.21076
   1986.00        1.20686
   1987.00        1.19772
   1988.00        1.18280
   1989.00        1.16249
   1990.00        1.13842
   1991.00        1.11251
   1992.00        1.08684
   1993.00        1.06304
   1994.00        1.04185
   1995.00        1.02327
   1996.00        1.00633
   1997.00        0.98953
   1998.00        0.97120
   1999.00        0.94985
   2000.00        0.92480
   2001.00        0.89600
   2002.00        0.86454
   2003.00        0.83205
   2004.00        0.80045
   2005.00        0.77179
   2006.00        0.74745
   2007.00        0.72840
   2008.00        0.71455
   2009.00        0.70527
   2010.00        0.69922
   2011.00        0.69471
   2012.00        0.69006
   2013.00        0.68391
   2014.00        0.67536
   2015.00        0.66427
   2016.00        0.65092
   2017.00        0.63608
   2018.00        0.62063
   2019.00        0.60538
   2020.00        0.59090
   2021.00        0.57742
   2022.00        0.56477
   2023.00        0.55253
   2024.00        0.54009
   2025.00        0.52678
   2026.00        0.51209
   2027.00        0.49573
   2028.00        0.47766
   2029.00        0.45818
   2030.00        0.43775
   2031.00        0.41697
   2032.00        0.39641
   2033.00        0.37662
   2034.00        0.35793
   2035.00        0.34057
   2036.00        0.32448
   2037.00        0.30955
   2038.00        0.29556
   2039.00        0.28237
   2040.00        0.26985
   2041.00        0.25784
   2042.00        0.24628
   2043.00        0.23532
   2044.00        0.22505
   2045.00        0.21552
   2046.00        0.20671
   2047.00        0.19848
   2048.00        0.19066
   2049.00        0.18301
   2050.00        0.17534
   2051.00        0.16746
   2052.00        0.15926
   2053.00        0.15074
   2054.00        0.14196
   2055.00        0.13304
   2056.00        0.12407
   2057.00        0.11517
   2058.00        0.10641
   2059.00        0.09785
   2060.00        0.08933
   2061.00        0.08064
   2062.00        0.07152
   2063.00        0.06179
   2064.00        0.05130
   2065.00        0.03999
   2066.00        0.02792
   2067.00        0.01514
   2068.00        0.00188
   2069.00       -0.01167
   2070.00       -0.02524
   2071.00       -0.03864
   2072.00       -0.05174
   2073.00       -0.06451
   2074.00       -0.07704
   2075.00       -0.08949
   2076.00       -0.10207
   2077.00       -0.11503
   2078.00       -0.12855
   2079.00       -0.14282
   2080.00       -0.15783
   2081.00       -0.17335
   2082.00       -0.18907
   2083.00       -0.20451
   2084.00       -0.21929
   2085.00       -0.23296
   2086.00       -0.24538
   2087.00       -0.25641
   2088.00       -0.26615
   2089.00       -0.27479
   2090.00       -0.28255
   2091.00       -0.28972
   2092.00       -0.29655
   2093.00       -0.30329
   2094.00       -0.31014
   2095.00       -0.31729
   2096.00       -0.32486
   2097.00       -0.33298
   2098.00       -0.34167
   2099.00       -0.35091
   2100.00       -0.36062
   2101.00       -0.37067
   2102.00       -0.38095
   2103.00       -0.39139
   2104.00       -0.40200
   2105.00       -0.41290
   2106.00       -0.42432
   2107.00       -0.43647
   2108.00       -0.44949
   2109.00       -0.46340
   2110.00       -0.47821
   2111.00       -0.49414
   2112.00       -0.51074
   2113.00       -0.52728
   2114.00       -0.54310
   2115.00       -0.55759
   2116.00       -0.57046
   2117.00       -0.58698
   2118.00       -0.60329
   2119.00       -0.61665
   2120.00       -0.62723
   2121.00       -0.63551
   2122.00       -0.64242
   2123.00       -0.64906
   2124.00       -0.65654
   2125.00       -0.66579
   2126.00       -0.67744
   2127.00       -0.69184
   2128.00       -0.70887
   2129.00       -0.72814
   2130.00       -0.74897
   2131.00       -0.77055
   2132.00       -0.79195
   2133.00       -0.81247
   2134.00       -0.83147
   2135.00       -0.84852
   2136.00       -0.86336
   2137.00       -0.87612
   2138.00       -0.88694
   2139.00       -0.89621
   2140.00       -0.90434
   2141.00       -0.91132
   2142.00       -0.91652
   2143.00       -0.92096
   2144.00       -0.92513
   2145.00       -0.92900
   2146.00       -0.93251
   2147.00       -0.93560
   2148.00       -0.93831
   2149.00       -0.94074
   2150.00       -0.94312
   2151.00       -0.94568
   2152.00       -0.94861
   2153.00       -0.95200
   2154.00       -0.95580
   2155.00       -0.95985
   2156.00       -0.96393
   2157.00       -0.96784
   2158.00       -0.97140
   2159.00       -0.97460
   2160.00       -0.97743
   2161.00       -0.97995
   2162.00       -0.98219
   2163.00       -0.98406
   2164.00       -0.98541
   2165.00       -0.98600
   2166.00       -0.98562
   2167.00       -0.98400
   2168.00       -0.98101
   2169.00       -0.97657
   2170.00       -0.97066
   2171.00       -0.96328
   2172.00       -0.95450
   2173.00       -0.94438
   2174.00       -0.93310
   2175.00       -0.92089
   2176.00       -0.90804
   2177.00       -0.89491
   2178.00       -0.88185
   2179.00       -0.86924
   2180.00       -0.85733
   2181.00       -0.84624
   2182.00       -0.83590
   2183.00       -0.82604
   2184.00       -0.81622
   2185.00       -0.80587
   2186.00       -0.79450
   2187.00       -0.78160
   2188.00       -0.76697
   2189.00       -0.75054
   2190.00       -0.73257
   2191.00       -0.71346
   2192.00       -0.69370
   2193.00       -0.67383
   2194.00       -0.65422
   2195.00       -0.63513
   2196.00       -0.61663
   2197.00       -0.59861
   2198.00       -0.58088
   2199.00       -0.56321
   2200.00       -0.54538
   2201.00       -0.52728
   2202.00       -0.50891
   2203.00       -0.49031
   2204.00       -0.47142
   2205.00       -0.45185
   2206.00       -0.43221
   2207.00       -0.41307
   2208.00       -0.39497
   2209.00       -0.37832
   2210.00       -0.36347
   2211.00       -0.35081
   2212.00       -0.34025
   2213.00       -0.33162
   2214.00       -0.32431
   2215.00       -0.31756
   2216.00       -0.31095
   2217.00       -0.30404
   2218.00       -0.29643
   2219.00       -0.28780
   2220.00       -0.27789
   2221.00       -0.26663
   2222.00       -0.25382
   2223.00       -0.23962
   2224.00       -0.22438
   2225.00       -0.20863
   2226.00       -0.19287
   2227.00       -0.17755
   2228.00       -0.16315
   2229.00       -0.14991
   2230.00       -0.13800
   2231.00       -0.12740
   2232.00       -0.11801
   2233.00       -0.10967
   2234.00       -0.10209
   2235.00       -0.09502
   2236.00       -0.08823
   2237.00       -0.08154
   2238.00       -0.07489
   2239.00       -0.06829
   2240.00       -0.06185
   2241.00       -0.05576
   2242.00       -0.05028
   2243.00       -0.04568
   2244.00       -0.04222
   2245.00       -0.04008
   2246.00       -0.03938
   2247.00       -0.04024
   2248.00       -0.04264
   2249.00       -0.04655
   2250.00       -0.05193
   2251.00       -0.05892
   2252.00       -0.06789
   2253.00       -0.07907
   2254.00       -0.09238
   2255.00       -0.10716
   2256.00       -0.12224
   2257.00       -0.13613
   2258.00       -0.14743
   2259.00       -0.15539
   2260.00       -0.15973
   2261.00       -0.16115
   2262.00       -0.16070
   2263.00       -0.15983
   2264.00       -0.15999
   2265.00       -0.16224
   2266.00       -0.16723
   2267.00       -0.17485
   2268.00       -0.18457
   2269.00       -0.19529
   2270.00       -0.20563
   2271.00       -0.21411
   2272.00       -0.21947
   2273.00       -0.22082
   2274.00       -0.21800
   2275.00       -0.21143
   2276.00       -0.20232
   2277.00       -0.19230
   2278.00       -0.18329
   2279.00       -0.17707
   2280.00       -0.17492
   2281.00       -0.17759
   2282.00       -0.18481
   2283.00       -0.19592
   2284.00       -0.20949
   2285.00       -0.22392
   2286.00       -0.23778
   2287.00       -0.24980
   2288.00       -0.25927
   2289.00       -0.26603
   2290.00       -0.27034
   2291.00       -0.27285
   2292.00       -0.27437
   2293.00       -0.27575
   2294.00       -0.27768
   2295.00       -0.28058
   2296.00       -0.28455
   2297.00       -0.28939
   2298.00       -0.29461
   2299.00       -0.29959
   2300.00       -0.30364
   2301.00       -0.30621
   2302.00       -0.30689
   2303.00       -0.30562
   2304.00       -0.30249
   2305.00       -0.29803
   2306.00       -0.29282
   2307.00       -0.28757
   2308.00       -0.28285
   2309.00       -0.27905
   2310.00       -0.27632
   2311.00       -0.27447
   2312.00       -0.27308
   2313.00       -0.27163
   2314.00       -0.26955
   2315.00       -0.26647
   2316.00       -0.26221
   2317.00       -0.25690
   2318.00       -0.25092
   2319.00       -0.24486
   2320.00       -0.23939
   2321.00       -0.23515
   2322.00       -0.23260
   2323.00       -0.23200
   2324.00       -0.23331
   2325.00       -0.23631
   2326.00       -0.24045
   2327.00       -0.24513
   2328.00       -0.24962
   2329.00       -0.25321
   2330.00       -0.25534
   2331.00       -0.25558
   2332.00       -0.25388
   2333.00       -0.25036
   2334.00       -0.24558
   2335.00       -0.24020
   2336.00       -0.23509
   2337.00       -0.23104
   2338.00       -0.22871
   2339.00       -0.22846
   2340.00       -0.23049
   2341.00       -0.23454
   2342.00       -0.24026
   2343.00       -0.24713
   2344.00       -0.25463
   2345.00       -0.26236
   2346.00       -0.27007
   2347.00       -0.27772
   2348.00       -0.28544
   2349.00       -0.29352
   2350.00       -0.30226
   2351.00       -0.31196
   2352.00       -0.32279
   2353.00       -0.33489
   2354.00       -0.34815
   2355.00       -0.36239
   2356.00       -0.37730
   2357.00       -0.39257
   2358.00       -0.40782
   2359.00       -0.42276
   2360.00       -0.43712
   2361.00       -0.45074
   2362.00       -0.46347
   2363.00       -0.47517
   2364.00       -0.48600
   2365.00       -0.49643
   2366.00       -0.50706
   2367.00       -0.51841
   2368.00       -0.53086
   2369.00       -0.54422
   2370.00       -0.55801
   2371.00       -0.57148
   2372.00       -0.58387
   2373.00       -0.59468
   2374.00       -0.60370
   2375.00       -0.61119
   2376.00       -0.61765
   2377.00       -0.62386
   2378.00       -0.63073
   2379.00       -0.63910
   2380.00       -0.64979
   2381.00       -0.66324
   2382.00       -0.67969
   2383.00       -0.69895
   2384.00       -0.72047
   2385.00       -0.74350
   2386.00       -0.76705
   2387.00       -0.79012
   2388.00       -0.81186
   2389.00       -0.83160
   2390.00       -0.84900
   2391.00       -0.86390
   2392.00       -0.87484
   2393.00       -0.88046
   2394.00       -0.88569
   2395.00       -0.89163
   2396.00       -0.89926
   2397.00       -0.90910
   2398.00       -0.92125
   2399.00       -0.93535
   2400.00       -0.95073
   2401.00       -0.96644
   2402.00       -0.98157
   2403.00       -0.99522
   2404.00       -1.00690
   2405.00       -1.01630
   2406.00       -1.02357
   2407.00       -1.02908
   2408.00       -1.04159
   2409.00       -1.06298
   2410.00       -1.08077
   2411.00       -1.09414
   2412.00       -1.10294
   2413.00       -1.10770
   2414.00       -1.10922
   2415.00       -1.10865
   2416.00       -1.10703
   2417.00       -1.10538
   2418.00       -1.10450
   2419.00       -1.10500
   2420.00       -1.10718
   2421.00       -1.11109
   2422.00       -1.11647
   2423.00       -1.12302
   2424.00       -1.13020
   2425.00       -1.13753
   2426.00       -1.14457
   2427.00       -1.15101
   2428.00       -1.15667
   2429.00       -1.16150
   2430.00       -1.16551
   2431.00       -1.16885
   2432.00       -1.17175
   2433.00       -1.17452
   2434.00       -1.17752
   2435.00       -1.18119
   2436.00       -1.18598
   2437.00       -1.19227
   2438.00       -1.20024
   2439.00       -1.20976
   2440.00       -1.22040
   2441.00       -1.23141
   2442.00       -1.24200
   2443.00       -1.25137
   2444.00       -1.25900
   2445.00       -1.26457
   2446.00       -1.26825
   2447.00       -1.27046
   2448.00       -1.27186
   2449.00       -1.27316
   2450.00       -1.27509
   2451.00       -1.27820
   2452.00       -1.28281
   2453.00       -1.28902
   2454.00       -1.29654
   2455.00       -1.30493
   2456.00       -1.31348
   2457.00       -1.32140
   2458.00       -1.32788
   2459.00       -1.33216
   2460.00       -1.33373
   2461.00       -1.33230
   2462.00       -1.32787
   2463.00       -1.32083
   2464.00       -1.31167
   2465.00       -1.30126
   2466.00       -1.29045
   2467.00       -1.28010
   2468.00       -1.27094
   2469.00       -1.26339
   2470.00       -1.25761
   2471.00       -1.25331
   2472.00       -1.24986
   2473.00       -1.24640
   2474.00       -1.24198
   2475.00       -1.23553
   2476.00       -1.22627
   2477.00       -1.21351
   2478.00       -1.19706
   2479.00       -1.17686
   2480.00       -1.15343
   2481.00       -1.12742
   2482.00       -1.09982
   2483.00       -1.07163
   2484.00       -1.04377
   2485.00       -1.01720
   2486.00       -0.99288
   2487.00       -0.97158
   2488.00       -0.95391
   2489.00       -0.93997
   2490.00       -0.92971
   2491.00       -0.92263
   2492.00       -0.91826
   2493.00       -0.91586
   2494.00       -0.91467
   2495.00       -0.91390
   2496.00       -0.91278
   2497.00       -0.91062
   2498.00       -0.90690
   2499.00       -0.90131
   2500.00       -0.89360
   2501.00       -0.88384
   2502.00       -0.87230
   2503.00       -0.85936
   2504.00       -0.84540
   2505.00       -0.83067
   2506.00       -0.81540
   2507.00       -0.79972
   2508.00       -0.78368
   2509.00       -0.76717
   2510.00       -0.75008
   2511.00       -0.73231
   2512.00       -0.71386
   2513.00       -0.69490
   2514.00       -0.67580
   2515.00       -0.65720
   2516.00       -0.63983
   2517.00       -0.62465
   2518.00       -0.61246
   2519.00       -0.60384
   2520.00       -0.59904
   2521.00       -0.59802
   2522.00       -0.60032
   2523.00       -0.60528
   2524.00       -0.61194
   2525.00       -0.61933
   2526.00       -0.62644
   2527.00       -0.63242
   2528.00       -0.63675
   2529.00       -0.63916
   2530.00       -0.63993
   2531.00       -0.63962
   2532.00       -0.63910
   2533.00       -0.63937
   2534.00       -0.64136
   2535.00       -0.64576
   2536.00       -0.65286
   2537.00       -0.66248
   2538.00       -0.67403
   2539.00       -0.68647
   2540.00       -0.69862
   2541.00       -0.70915
   2542.00       -0.71701
   2543.00       -0.72143
   2544.00       -0.72208
   2545.00       -0.71923
   2546.00       -0.71343
   2547.00       -0.70573
   2548.00       -0.69726
   2549.00       -0.68923
   2550.00       -0.68266
   2551.00       -0.67832
   2552.00       -0.67652
   2553.00       -0.67733
   2554.00       -0.68032
   2555.00       -0.68484
   2556.00       -0.69013
   2557.00       -0.69537
   2558.00       -0.69986
   2559.00       -0.70311
   2560.00       -0.70493
   2561.00       -0.70521
   2562.00       -0.70415
   2563.00       -0.70193
   2564.00       -0.69882
   2565.00       -0.69506
   2566.00       -0.69086
   2567.00       -0.68634
   2568.00       -0.68156
   2569.00       -0.67652
   2570.00       -0.67112
   2571.00       -0.66522
   2572.00       -0.65869
   2573.00       -0.65140
   2574.00       -0.64332
   2575.00       -0.63458
   2576.00       -0.62534
   2577.00       -0.61592
   2578.00       -0.60669
   2579.00       -0.59803
   2580.00       -0.59027
   2581.00       -0.58370
   2582.00       -0.57853
   2583.00       -0.57476
   2584.00       -0.57240
   2585.00       -0.57123
   2586.00       -0.57104
   2587.00       -0.57153
   2588.00       -0.57243
   2589.00       -0.57345
   2590.00       -0.57441
   2591.00       -0.57519
   2592.00       -0.57573
   2593.00       -0.57604
   2594.00       -0.57618
   2595.00       -0.57621
   2596.00       -0.57622
   2597.00       -0.57627
   2598.00       -0.57637
   2599.00       -0.57647
   2600.00       -0.57647
   2601.00       -0.57619
   2602.00       -0.57544
   2603.00       -0.57404
   2604.00       -0.57187
   2605.00       -0.56887
   2606.00       -0.56512
   2607.00       -0.56074
   2608.00       -0.55600
   2609.00       -0.55121
   2610.00       -0.54670
   2611.00       -0.54276
   2612.00       -0.53968
   2613.00       -0.53763
   2614.00       -0.53667
   2615.00       -0.53680
   2616.00       -0.53785
   2617.00       -0.53961
   2618.00       -0.54174
   2619.00       -0.54389
   2620.00       -0.54566
   2621.00       -0.54668
   2622.00       -0.54655
   2623.00       -0.54500
   2624.00       -0.54183
   2625.00       -0.53693
   2626.00       -0.53032
   2627.00       -0.52211
   2628.00       -0.51250
   2629.00       -0.50161
   2630.00       -0.48963
   2631.00       -0.47670
   2632.00       -0.46289
   2633.00       -0.44828
   2634.00       -0.43298
   2635.00       -0.41709
   2636.00       -0.40059
   2637.00       -0.38343
   2638.00       -0.36566
   2639.00       -0.34729
   2640.00       -0.32848
   2641.00       -0.30947
   2642.00       -0.29063
   2643.00       -0.27245
   2644.00       -0.25535
   2645.00       -0.23983
   2646.00       -0.22619
   2647.00       -0.21473
   2648.00       -0.20573
   2649.00       -0.19938
   2650.00       -0.19564
   2651.00       -0.19432
   2652.00       -0.19513
   2653.00       -0.19762
   2654.00       -0.20134
   2655.00       -0.20573
   2656.00       -0.21031
   2657.00       -0.21464
   2658.00       -0.21847
   2659.00       -0.22168
   2660.00       -0.22442
   2661.00       -0.22696
   2662.00       -0.22971
   2663.00       -0.23305
   2664.00       -0.23732
   2665.00       -0.24261
   2666.00       -0.24890
   2667.00       -0.25581
   2668.00       -0.26281
   2669.00       -0.26926
   2670.00       -0.27442
   2671.00       -0.27760
   2672.00       -0.27812
   2673.00       -0.27561
   2674.00       -0.26986
   2675.00       -0.26116
   2676.00       -0.25002
   2677.00       -0.23733
   2678.00       -0.22409
   2679.00       -0.21137
   2680.00       -0.20019
   2681.00       -0.19129
   2682.00       -0.18528
   2683.00       -0.18218
   2684.00       -0.18187
   2685.00       -0.18372
   2686.00       -0.18696
   2687.00       -0.19062
   2688.00       -0.19374
   2689.00       -0.19541
   2690.00       -0.19496
   2691.00       -0.19213
   2692.00       -0.18675
   2693.00       -0.17919
   2694.00       -0.17007
   2695.00       -0.16020
   2696.00       -0.15043
   2697.00       -0.14170
   2698.00       -0.13481
   2699.00       -0.13038
   2700.00       -0.12885
   2701.00       -0.13036
   2702.00       -0.13486
   2703.00       -0.14204
   2704.00       -0.15144
   2705.00       -0.16248
   2706.00       -0.17455
   2707.00       -0.18701
   2708.00       -0.19926
   2709.00       -0.21066
   2710.00       -0.22068
   2711.00       -0.22886
   2712.00       -0.23480
   2713.00       -0.23829
   2714.00       -0.23929
   2715.00       -0.23775
   2716.00       -0.23390
   2717.00       -0.22801
   2718.00       -0.22046
   2719.00       -0.21167
   2720.00       -0.20207
   2721.00       -0.19208
   2722.00       -0.18203
   2723.00       -0.17224
   2724.00       -0.16282
   2725.00       -0.15375
   2726.00       -0.14492
   2727.00       -0.13605
   2728.00       -0.12687
   2729.00       -0.11708
   2730.00       -0.10638
   2731.00       -0.09466
   2732.00       -0.08201
   2733.00       -0.06864
   2734.00       -0.05496
   2735.00       -0.04148
   2736.00       -0.02867
   2737.00       -0.01705
   2738.00       -0.00704
   2739.00        0.00101
   2740.00        0.00694
   2741.00        0.01066
   2742.00        0.01229
   2743.00        0.01206
   2744.00        0.01031
   2745.00        0.00742
   2746.00        0.00387
   2747.00        0.00005
   2748.00       -0.00366
   2749.00       -0.00692
   2750.00       -0.00950
   2751.00       -0.01122
   2752.00       -0.01201
   2753.00       -0.01183
   2754.00       -0.01071
   2755.00       -0.00876
   2756.00       -0.00606
   2757.00       -0.00278
   2758.00        0.00091
   2759.00        0.00484
   2760.00        0.00885
   2761.00        0.01279
   2762.00        0.01658
   2763.00        0.02015
   2764.00        0.02349
   2765.00        0.02660
   2766.00        0.02956
   2767.00        0.03246
   2768.00        0.03541
   2769.00        0.03853
   2770.00        0.04193
   2771.00        0.04574
   2772.00        0.04998
   2773.00        0.05470
   2774.00        0.05985
   2775.00        0.06536
   2776.00        0.07106
   2777.00        0.07678
   2778.00        0.08235
   2779.00        0.08758
   2780.00        0.09242
   2781.00        0.09683
   2782.00        0.10095
   2783.00        0.10497
   2784.00        0.10914
   2785.00        0.11376
   2786.00        0.11903
   2787.00        0.12511
   2788.00        0.13204
   2789.00        0.13971
   2790.00        0.14791
   2791.00        0.15637
   2792.00        0.16476
   2793.00        0.17277
   2794.00        0.18011
   2795.00        0.18664
   2796.00        0.19222
   2797.00        0.19692
   2798.00        0.20082
   2799.00        0.20410
   2800.00        0.20694
   2801.00        0.20953
   2802.00        0.21203
   2803.00        0.21449
   2804.00        0.21690
   2805.00        0.21918
   2806.00        0.22119
   2807.00        0.22277
   2808.00        0.22368
   2809.00        0.22375
   2810.00        0.22275
   2811.00        0.22058
   2812.00        0.21719
   2813.00        0.21261
   2814.00        0.20692
   2815.00        0.20030
   2816.00        0.19298
   2817.00        0.18521
   2818.00        0.17730
   2819.00        0.16953
   2820.00        0.16217
   2821.00        0.15542
   2822.00        0.14943
   2823.00        0.14425
   2824.00        0.13985
   2825.00        0.13608
   2826.00        0.13275
   2827.00        0.12961
   2828.00        0.12641
   2829.00        0.12290
   2830.00        0.11893
   2831.00        0.11442
   2832.00        0.10940
   2833.00        0.10400
   2834.00        0.09843
   2835.00        0.09292
   2836.00        0.08775
   2837.00        0.08314
   2838.00        0.07926
   2839.00        0.07622
   2840.00        0.07398
   2841.00        0.07248
   2842.00        0.07150
   2843.00        0.07073
   2844.00        0.06986
   2845.00        0.06861
   2846.00        0.06691
   2847.00        0.06485
   2848.00        0.06264
   2849.00        0.06057
   2850.00        0.05889
   2851.00        0.05770
   2852.00        0.05702
   2853.00        0.05673
   2854.00        0.05666
   2855.00        0.05662
   2856.00        0.05649
   2857.00        0.05617
   2858.00        0.05569
   2859.00        0.05513
   2860.00        0.05466
   2861.00        0.05447
   2862.00        0.05477
   2863.00        0.05575
   2864.00        0.05753
   2865.00        0.06017
   2866.00        0.06366
   2867.00        0.06788
   2868.00        0.07270
   2869.00        0.07791
   2870.00        0.08335
   2871.00        0.08887
   2872.00        0.09436
   2873.00        0.09975
   2874.00        0.10502
   2875.00        0.11015
   2876.00        0.11513
   2877.00        0.11988
   2878.00        0.12431
   2879.00        0.12822
   2880.00        0.13141
   2881.00        0.13365
   2882.00        0.13478
   2883.00        0.13470
   2884.00        0.13343
   2885.00        0.13109
   2886.00        0.12787
   2887.00        0.12403
   2888.00        0.11982
   2889.00        0.11553
   2890.00        0.11142
   2891.00        0.10772
   2892.00        0.10464
   2893.00        0.10232
   2894.00        0.10085
   2895.00        0.10031
   2896.00        0.10070
   2897.00        0.10201
   2898.00        0.10417
   2899.00        0.10711
   2900.00        0.11074
   2901.00        0.11491
   2902.00        0.11948
   2903.00        0.12429
   2904.00        0.12912
   2905.00        0.13376
   2906.00        0.13797
   2907.00        0.14149
   2908.00        0.14411
   2909.00        0.14555
   2910.00        0.14564
   2911.00        0.14415
   2912.00        0.14101
   2913.00        0.13608
   2914.00        0.12938
   2915.00        0.12092
   2916.00        0.11086
   2917.00        0.09928
   2918.00        0.08640
   2919.00        0.07242
   2920.00        0.05758
   2921.00        0.04209
   2922.00        0.02618
   2923.00        0.01001
   2924.00       -0.00618
   2925.00       -0.02229
   2926.00       -0.03816
   2927.00       -0.05368
   2928.00       -0.06876
   2929.00       -0.08331
   2930.00       -0.09723
   2931.00       -0.11039
   2932.00       -0.12263
   2933.00       -0.13383
   2934.00       -0.14382
   2935.00       -0.15251
   2936.00       -0.15983
   2937.00       -0.16574
   2938.00       -0.17030
   2939.00       -0.17360
   2940.00       -0.17585
   2941.00       -0.17729
   2942.00       -0.17826
   2943.00       -0.17909
   2944.00       -0.18008
   2945.00       -0.18149
   2946.00       -0.18347
   2947.00       -0.18611
   2948.00       -0.18942
   2949.00       -0.19342
   2950.00       -0.19807
   2951.00       -0.20338
   2952.00       -0.20932
   2953.00       -0.21588
   2954.00       -0.22299
   2955.00       -0.23056
   2956.00       -0.23846
   2957.00       -0.24647
   2958.00       -0.25439
   2959.00       -0.26190
   2960.00       -0.26876
   2961.00       -0.27474
   2962.00       -0.27960
   2963.00       -0.28321
   2964.00       -0.28548
   2965.00       -0.28644
   2966.00       -0.28619
   2967.00       -0.28488
   2968.00       -0.28277
   2969.00       -0.28009
   2970.00       -0.27709
   2971.00       -0.27398
   2972.00       -0.27093
   2973.00       -0.26802
   2974.00       -0.26527
   2975.00       -0.26263
   2976.00       -0.26001
   2977.00       -0.25732
   2978.00       -0.25446
   2979.00       -0.25136
   2980.00       -0.24804
   2981.00       -0.24452
   2982.00       -0.24092
   2983.00       -0.23736
   2984.00       -0.23400
   2985.00       -0.23100
   2986.00       -0.22846
   2987.00       -0.22646
   2988.00       -0.22499
   2989.00       -0.22396
   2990.00       -0.22325
   2991.00       -0.22266
   2992.00       -0.22197
   2993.00       -0.22094
   2994.00       -0.21938
   2995.00       -0.21712
   2996.00       -0.21411
   2997.00       -0.21032
   2998.00       -0.20585
   2999.00       -0.20086
   3000.00       -0.19555
   3001.00       -0.19017
   3002.00       -0.18492
   3003.00       -0.17997
   3004.00       -0.17540
   3005.00       -0.17124
   3006.00       -0.16744
   3007.00       -0.16394
   3008.00       -0.16065
   3009.00       -0.15757
   3010.00       -0.15470
   3011.00       -0.15220
   3012.00       -0.15026
   3013.00       -0.14917
   3014.00       -0.14922
   3015.00       -0.15071
   3016.00       -0.15382
   3017.00       -0.15874
   3018.00       -0.16544
   3019.00       -0.17391
   3020.00       -0.18393
   3021.00       -0.19527
   3022.00       -0.20761
   3023.00       -0.22064
   3024.00       -0.23403
   3025.00       -0.24754
   3026.00       -0.26091
   3027.00       -0.27404
   3028.00       -0.28687
   3029.00       -0.29942
   3030.00       -0.31172
   3031.00       -0.32387
   3032.00       -0.33595
   3033.00       -0.34803
   3034.00       -0.36011
   3035.00       -0.37216
   3036.00       -0.38408
   3037.00       -0.39569
   3038.00       -0.40681
   3039.00       -0.41730
   3040.00       -0.42696
   3041.00       -0.43572
   3042.00       -0.44355
   3043.00       -0.45047
   3044.00       -0.45662
   3045.00       -0.46212
   3046.00       -0.46723
   3047.00       -0.47225
   3048.00       -0.47792
   3049.00       -0.48448
   3050.00       -0.49195
   3051.00       -0.50019
   3052.00       -0.50903
   3053.00       -0.51819
   3054.00       -0.52744
   3055.00       -0.53656
   3056.00       -0.54535
   3057.00       -0.55366
   3058.00       -0.56141
   3059.00       -0.56831
   3060.00       -0.57051
   3061.00       -0.57255
   3062.00       -0.57520
   3063.00       -0.57891
   3064.00       -0.58395
   3065.00       -0.59026
   3066.00       -0.59760
   3067.00       -0.60546
   3068.00       -0.61328
   3069.00       -0.62054
   3070.00       -0.62673
   3071.00       -0.63163
   3072.00       -0.63504
   3073.00       -0.63705
   3074.00       -0.63777
   3075.00       -0.63751
   3076.00       -0.63655
   3077.00       -0.63525
   3078.00       -0.63389
   3079.00       -0.63265
   3080.00       -0.63161
   3081.00       -0.63069
   3082.00       -0.62967
   3083.00       -0.62823
   3084.00       -0.62599
   3085.00       -0.62257
   3086.00       -0.61770
   3087.00       -0.61123
   3088.00       -0.60326
   3089.00       -0.59407
   3090.00       -0.58418
   3091.00       -0.57418
   3092.00       -0.56472
   3093.00       -0.55635
   3094.00       -0.54951
   3095.00       -0.54431
   3096.00       -0.54071
   3097.00       -0.53832
   3098.00       -0.53666
   3099.00       -0.53513
   3100.00       -0.53314
   3101.00       -0.53024
   3102.00       -0.52613
   3103.00       -0.52079
   3104.00       -0.51450
   3105.00       -0.50768
   3106.00       -0.50096
   3107.00       -0.49501
   3108.00       -0.49041
   3109.00       -0.48755
   3110.00       -0.48662
   3111.00       -0.48752
   3112.00       -0.48989
   3113.00       -0.49325
   3114.00       -0.49693
   3115.00       -0.50030
   3116.00       -0.50278
   3117.00       -0.50394
   3118.00       -0.50353
   3119.00       -0.50152
   3120.00       -0.49807
   3121.00       -0.49347
   3122.00       -0.48812
   3123.00       -0.48247
   3124.00       -0.47691
   3125.00       -0.47177
   3126.00       -0.46726
   3127.00       -0.46348
   3128.00       -0.46041
   3129.00       -0.45788
   3130.00       -0.45562
   3131.00       -0.45326
   3132.00       -0.45049
   3133.00       -0.44702
   3134.00       -0.44270
   3135.00       -0.43748
   3136.00       -0.43146
   3137.00       -0.42485
   3138.00       -0.41795
   3139.00       -0.41108
   3140.00       -0.40455
   3141.00       -0.39862
   3142.00       -0.39349
   3143.00       -0.38922
   3144.00       -0.38578
   3145.00       -0.38310
   3146.00       -0.38103
   3147.00       -0.37942
   3148.00       -0.37814
   3149.00       -0.37710
   3150.00       -0.37622
   3151.00       -0.37544
   3152.00       -0.37473
   3153.00       -0.37403
   3154.00       -0.37324
   3155.00       -0.37225
   3156.00       -0.37094
   3157.00       -0.36915
   3158.00       -0.36675
   3159.00       -0.36357
   3160.00       -0.35952
   3161.00       -0.35454
   3162.00       -0.34861
   3163.00       -0.34184
   3164.00       -0.33444
   3165.00       -0.32665
   3166.00       -0.31875
   3167.00       -0.31102
   3168.00       -0.30368
   3169.00       -0.29687
   3170.00       -0.29065
   3171.00       -0.28496
   3172.00       -0.27972
   3173.00       -0.27471
   3174.00       -0.26973
   3175.00       -0.26460
   3176.00       -0.25916
   3177.00       -0.25334
   3178.00       -0.24720
   3179.00       -0.24085
   3180.00       -0.23450
   3181.00       -0.22844
   3182.00       -0.22297
   3183.00       -0.21837
   3184.00       -0.21487
   3185.00       -0.21263
   3186.00       -0.21170
   3187.00       -0.21204
   3188.00       -0.21346
   3189.00       -0.21572
   3190.00       -0.21848
   3191.00       -0.22139
   3192.00       -0.22407
   3193.00       -0.22618
   3194.00       -0.22742
   3195.00       -0.22760
   3196.00       -0.22658
   3197.00       -0.22433
   3198.00       -0.22092
   3199.00       -0.21648
   3200.00       -0.21123
   3201.00       -0.20541
   3202.00       -0.19932
   3203.00       -0.19325
   3204.00       -0.18748
   3205.00       -0.18221
   3206.00       -0.17760
   3207.00       -0.17374
   3208.00       -0.17059
   3209.00       -0.16810
   3210.00       -0.16616
   3211.00       -0.16463
   3212.00       -0.16338
   3213.00       -0.16233
   3214.00       -0.16137
   3215.00       -0.16046
   3216.00       -0.15955
   3217.00       -0.15859
   3218.00       -0.15755
   3219.00       -0.15640
   3220.00       -0.15513
   3221.00       -0.15372
   3222.00       -0.15219
   3223.00       -0.15055
   3224.00       -0.14880
   3225.00       -0.14693
   3226.00       -0.14491
   3227.00       -0.14267
   3228.00       -0.14010
   3229.00       -0.13711
   3230.00       -0.13351
   3231.00       -0.12916
   3232.00       -0.12396
   3233.00       -0.11772
   3234.00       -0.11037
   3235.00       -0.10190
   3236.00       -0.09228
   3237.00       -0.08165
   3238.00       -0.07020
   3239.00       -0.05819
   3240.00       -0.04596
   3241.00       -0.03392
   3242.00       -0.02245
   3243.00       -0.01194
   3244.00       -0.00270
   3245.00        0.00511
   3246.00        0.01135
   3247.00        0.01609
   3248.00        0.01950
   3249.00        0.02183
   3250.00        0.02338
   3251.00        0.02450
   3252.00        0.02547
   3253.00        0.02654
   3254.00        0.02786
   3255.00        0.02952
   3256.00        0.03152
   3257.00        0.03381
   3258.00        0.03630
   3259.00        0.03890
   3260.00        0.04144
   3261.00        0.04372
   3262.00        0.04558
   3263.00        0.04704
   3264.00        0.04834
   3265.00        0.05001
   3266.00        0.05271
   3267.00        0.05697
   3268.00        0.06302
   3269.00        0.07085
   3270.00        0.07992
   3271.00        0.08947
   3272.00        0.09862
   3273.00        0.10662
   3274.00        0.11286
   3275.00        0.11708
   3276.00        0.11936
   3277.00        0.12003
   3278.00        0.11964
   3279.00        0.11887
   3280.00        0.11836
   3281.00        0.11862
   3282.00        0.11991
   3283.00        0.12223
   3284.00        0.12527
   3285.00        0.12853
   3286.00        0.13139
   3287.00        0.13323
   3288.00        0.13355
   3289.00        0.13211
   3290.00        0.12891
   3291.00        0.12428
   3292.00        0.11870
   3293.00        0.11282
   3294.00        0.10728
   3295.00        0.10265
   3296.00        0.09925
   3297.00        0.09718
   3298.00        0.09625
   3299.00        0.09609
   3300.00        0.09613
   3301.00        0.09578
   3302.00        0.09454
   3303.00        0.09203
   3304.00        0.08806
   3305.00        0.08272
   3306.00        0.07624
   3307.00        0.06901
   3308.00        0.06147
   3309.00        0.05404
   3310.00        0.04697
   3311.00        0.04043
   3312.00        0.03432
   3313.00        0.02845
   3314.00        0.02251
   3315.00        0.01615
   3316.00        0.00911
   3317.00        0.00121
   3318.00       -0.00759
   3319.00       -0.01715
   3320.00       -0.02723
   3321.00       -0.03747
   3322.00       -0.04754
   3323.00       -0.05711
   3324.00       -0.06598
   3325.00       -0.07399
   3326.00       -0.08123
   3327.00       -0.08780
   3328.00       -0.09399
   3329.00       -0.10010
   3330.00       -0.10641
   3331.00       -0.11319
   3332.00       -0.12059
   3333.00       -0.12874
   3334.00       -0.13759
   3335.00       -0.14703
   3336.00       -0.15691
   3337.00       -0.16702
   3338.00       -0.17718
   3339.00       -0.18725
   3340.00       -0.19718
   3341.00       -0.20699
   3342.00       -0.21682
   3343.00       -0.22689
   3344.00       -0.23744
   3345.00       -0.24869
   3346.00       -0.26078
   3347.00       -0.27384
   3348.00       -0.28780
   3349.00       -0.30256
   3350.00       -0.31787
   3351.00       -0.33341
   3352.00       -0.34890
   3353.00       -0.36402
   3354.00       -0.37855
   3355.00       -0.39227
   3356.00       -0.40507
   3357.00       -0.41689
   3358.00       -0.42773
   3359.00       -0.43764
   3360.00       -0.44669
   3361.00       -0.45477
   3362.00       -0.46185
   3363.00       -0.46817
   3364.00       -0.46990
   3365.00       -0.46986
   3366.00       -0.47135
   3367.00       -0.47509
   3368.00       -0.48155
   3369.00       -0.48943
   3370.00       -0.49669
   3371.00       -0.50689
   3372.00       -0.51992
   3373.00       -0.53486
   3374.00       -0.55059
   3375.00       -0.56587
   3376.00       -0.57953
   3377.00       -0.59066
   3378.00       -0.59891
   3379.00       -0.60418
   3380.00       -0.60696
   3381.00       -0.60805
   3382.00       -0.60846
   3383.00       -0.60934
   3384.00       -0.61178
   3385.00       -0.61667
   3386.00       -0.62471
   3387.00       -0.63613
   3388.00       -0.65096
   3389.00       -0.66859
   3390.00       -0.68842
   3391.00       -0.70930
   3392.00       -0.73024
   3393.00       -0.75010
   3394.00       -0.76792
   3395.00       -0.78311
   3396.00       -0.79520
   3397.00       -0.80438
   3398.00       -0.81093
   3399.00       -0.81558
   3400.00       -0.81911
   3401.00       -0.82239
   3402.00       -0.82609
   3403.00       -0.83067
   3404.00       -0.83622
   3405.00       -0.84255
   3406.00       -0.84918
   3407.00       -0.85548
   3408.00       -0.86090
   3409.00       -0.86500
   3410.00       -0.86767
   3411.00       -0.86900
   3412.00       -0.86944
   3413.00       -0.86956
   3414.00       -0.86998
   3415.00       -0.87130
   3416.00       -0.87391
   3417.00       -0.87803
   3418.00       -0.88358
   3419.00       -0.89028
   3420.00       -0.89762
   3421.00       -0.90497
   3422.00       -0.91162
   3423.00       -0.91685
   3424.00       -0.92009
   3425.00       -0.92101
   3426.00       -0.91949
   3427.00       -0.91587
   3428.00       -0.91066
   3429.00       -0.90478
   3430.00       -0.89923
   3431.00       -0.89500
   3432.00       -0.89287
   3433.00       -0.89340
   3434.00       -0.89661
   3435.00       -0.90227
   3436.00       -0.90967
   3437.00       -0.91804
   3438.00       -0.92642
   3439.00       -0.93391
   3440.00       -0.93974
   3441.00       -0.94339
   3442.00       -0.94445
   3443.00       -0.94299
   3444.00       -0.93917
   3445.00       -0.93356
   3446.00       -0.92683
   3447.00       -0.91985
   3448.00       -0.91348
   3449.00       -0.90849
   3450.00       -0.90548
   3451.00       -0.90472
   3452.00       -0.90614
   3453.00       -0.90940
   3454.00       -0.91380
   3455.00       -0.91850
   3456.00       -0.92266
   3457.00       -0.92549
   3458.00       -0.92651
   3459.00       -0.92548
   3460.00       -0.92253
   3461.00       -0.91805
   3462.00       -0.91256
   3463.00       -0.90669
   3464.00       -0.90092
   3465.00       -0.89556
   3466.00       -0.89069
   3467.00       -0.88609
   3468.00       -0.88134
   3469.00       -0.87587
   3470.00       -0.86908
   3471.00       -0.86042
   3472.00       -0.84954
   3473.00       -0.83626
   3474.00       -0.82076
   3475.00       -0.80326
   3476.00       -0.78432
   3477.00       -0.76452
   3478.00       -0.74450
   3479.00       -0.72473
   3480.00       -0.70555
   3481.00       -0.68719
   3482.00       -0.66953
   3483.00       -0.65228
   3484.00       -0.63497
   3485.00       -0.61701
   3486.00       -0.59777
   3487.00       -0.57663
   3488.00       -0.55318
   3489.00       -0.52671
   3490.00       -0.49632
   3491.00       -0.46224
   3492.00       -0.42557
   3493.00       -0.38777
   3494.00       -0.35045
   3495.00       -0.31502
   3496.00       -0.28251
   3497.00       -0.25355
   3498.00       -0.22858
   3499.00       -0.20711
   3500.00       -0.18811
   3501.00       -0.17036
   3502.00       -0.15232
   3503.00       -0.13253
   3504.00       -0.10966
   3505.00       -0.08307
   3506.00       -0.05309
   3507.00       -0.02050
   3508.00        0.01335
   3509.00        0.04676
   3510.00        0.07820
   3511.00        0.10626
   3512.00        0.13015
   3513.00        0.14931
   3514.00        0.16403
   3515.00        0.17485
   3516.00        0.18277
   3517.00        0.18888
   3518.00        0.19425
   3519.00        0.19982
   3520.00        0.20630
   3521.00        0.21416
   3522.00        0.22365
   3523.00        0.23482
   3524.00        0.24758
   3525.00        0.26177
   3526.00        0.27716
   3527.00        0.29360
   3528.00        0.31087
   3529.00        0.32874
   3530.00        0.34702
   3531.00        0.36546
   3532.00        0.38373
   3533.00        0.40146
   3534.00        0.41824
   3535.00        0.43367
   3536.00        0.44747
   3537.00        0.45945
   3538.00        0.46965
   3539.00        0.47832
   3540.00        0.48597
   3541.00        0.49322
   3542.00        0.50079
   3543.00        0.50937
   3544.00        0.51945
   3545.00        0.53132
   3546.00        0.54498
   3547.00        0.56014
   3548.00        0.57628
   3549.00        0.59282
   3550.00        0.60912
   3551.00        0.62471
   3552.00        0.63938
   3553.00        0.65319
   3554.00        0.66644
   3555.00        0.67969
   3556.00        0.69350
   3557.00        0.70835
   3558.00        0.72457
   3559.00        0.74213
   3560.00        0.76080
   3561.00        0.77999
   3562.00        0.79898
   3563.00        0.81713
   3564.00        0.83387
   3565.00        0.84883
   3566.00        0.86185
   3567.00        0.87306
   3568.00        0.88259
   3569.00        0.89075
   3570.00        0.89778
   3571.00        0.90386
   3572.00        0.90910
   3573.00        0.91356
   3574.00        0.91726
   3575.00        0.92024
   3576.00        0.92258
   3577.00        0.92445
   3578.00        0.92610
   3579.00        0.92786
   3580.00        0.93011
   3581.00        0.93329
   3582.00        0.93782
   3583.00        0.94404
   3584.00        0.95223
   3585.00        0.96254
   3586.00        0.97490
   3587.00        0.98901
   3588.00        1.00430
   3589.00        1.02005
   3590.00        1.03524
   3591.00        1.04849
   3592.00        1.05861
   3593.00        1.06484
   3594.00        1.06645
   3595.00        1.06350
   3596.00        1.05619
   3597.00        1.04531
   3598.00        1.03168
   3599.00        1.01602
   3600.00        0.99889
   3601.00        0.98061
   3602.00        0.96127
   3603.00        0.94082
   3604.00        0.91904
   3605.00        0.89568
   3606.00        0.87078
   3607.00        0.84456
   3608.00        0.81740
   3609.00        0.78998
   3610.00        0.76323
   3611.00        0.73826
   3612.00        0.71591
   3613.00        0.69712
   3614.00        0.68233
   3615.00        0.67182
   3616.00        0.66526
   3617.00        0.66203
   3618.00        0.66107
   3619.00        0.66125
   3620.00        0.66140
   3621.00        0.66051
   3622.00        0.65789
   3623.00        0.65299
   3624.00        0.64556
   3625.00        0.63584
   3626.00        0.62456
   3627.00        0.61248
   3628.00        0.60028
   3629.00        0.58822
   3630.00        0.57627
   3631.00        0.56424
   3632.00        0.55207
   3633.00        0.53986
   3634.00        0.52784
   3635.00        0.51627
   3636.00        0.50516
   3637.00        0.49423
   3638.00        0.48303
   3639.00        0.47099
   3640.00        0.45771
   3641.00        0.44297
   3642.00        0.42694
   3643.00        0.41008
   3644.00        0.39311
   3645.00        0.37691
   3646.00        0.36238
   3647.00        0.35015
   3648.00        0.34083
   3649.00        0.33443
   3650.00        0.33067
   3651.00        0.32877
   3652.00        0.32772
   3653.00        0.32629
   3654.00        0.32330
   3655.00        0.31787
   3656.00        0.30960
   3657.00        0.29840
   3658.00        0.28473
   3659.00        0.26935
   3660.00        0.25304
   3661.00        0.23657
   3662.00        0.22063
   3663.00        0.20560
   3664.00        0.19165
   3665.00        0.17862
   3666.00        0.16620
   3667.00        0.15402
   3668.00        0.14169
   3669.00        0.12896
   3670.00        0.11565
   3671.00        0.10167
   3672.00        0.08694
   3673.00        0.07137
   3674.00        0.05482
   3675.00        0.03721
   3676.00        0.01855
   3677.00       -0.00105
   3678.00       -0.02127
   3679.00       -0.04168
   3680.00       -0.06176
   3681.00       -0.08100
   3682.00       -0.09900
   3683.00       -0.11545
   3684.00       -0.13023
   3685.00       -0.14338
   3686.00       -0.15515
   3687.00       -0.16590
   3688.00       -0.17617
   3689.00       -0.18653
   3690.00       -0.19761
   3691.00       -0.20994
   3692.00       -0.22383
   3693.00       -0.23946
   3694.00       -0.25674
   3695.00       -0.27544
   3696.00       -0.29509
   3697.00       -0.31511
   3698.00       -0.33477
   3699.00       -0.35334
   3700.00       -0.37009
   3701.00       -0.38464
   3702.00       -0.39675
   3703.00       -0.40653
   3704.00       -0.41444
   3705.00       -0.42104
   3706.00       -0.42716
   3707.00       -0.43357
   3708.00       -0.44097
   3709.00       -0.44981
   3710.00       -0.46036
   3711.00       -0.47253
   3712.00       -0.48618
   3713.00       -0.49813
   3714.00       -0.49853
   3715.00       -0.50135
   3716.00       -0.50739
   3717.00       -0.51697
   3718.00       -0.52975
   3719.00       -0.54498
   3720.00       -0.56146
   3721.00       -0.57785
   3722.00       -0.59291
   3723.00       -0.60571
   3724.00       -0.61565
   3725.00       -0.62272
   3726.00       -0.62731
   3727.00       -0.63011
   3728.00       -0.63186
   3729.00       -0.63329
   3730.00       -0.63499
   3731.00       -0.63742
   3732.00       -0.64086
   3733.00       -0.64552
   3734.00       -0.65138
   3735.00       -0.65846
   3736.00       -0.66662
   3737.00       -0.67563
   3738.00       -0.68522
   3739.00       -0.69492
   3740.00       -0.70424
   3741.00       -0.71263
   3742.00       -0.71955
   3743.00       -0.72460
   3744.00       -0.72751
   3745.00       -0.72820
   3746.00       -0.72656
   3747.00       -0.72291
   3748.00       -0.71769
   3749.00       -0.71154
   3750.00       -0.70528
   3751.00       -0.69973
   3752.00       -0.69562
   3753.00       -0.69350
   3754.00       -0.69351
   3755.00       -0.69542
   3756.00       -0.69858
   3757.00       -0.70217
   3758.00       -0.70526
   3759.00       -0.70709
   3760.00       -0.70713
   3761.00       -0.70529
   3762.00       -0.70164
   3763.00       -0.69663
   3764.00       -0.69084
   3765.00       -0.68486
   3766.00       -0.67926
   3767.00       -0.67441
   3768.00       -0.67051
   3769.00       -0.66769
   3770.00       -0.66589
   3771.00       -0.66498
   3772.00       -0.66461
   3773.00       -0.66437
   3774.00       -0.66377
   3775.00       -0.66232
   3776.00       -0.65972
   3777.00       -0.65577
   3778.00       -0.65064
   3779.00       -0.64462
   3780.00       -0.63823
   3781.00       -0.63203
   3782.00       -0.62644
   3783.00       -0.62170
   3784.00       -0.61768
   3785.00       -0.61389
   3786.00       -0.60957
   3787.00       -0.60371
   3788.00       -0.59537
   3789.00       -0.58375
   3790.00       -0.56840
   3791.00       -0.54924
   3792.00       -0.52645
   3793.00       -0.50093
   3794.00       -0.47381
   3795.00       -0.44639
   3796.00       -0.42019
   3797.00       -0.39653
   3798.00       -0.37621
   3799.00       -0.35951
   3800.00       -0.34606
   3801.00       -0.33474
   3802.00       -0.32407
   3803.00       -0.31216
   3804.00       -0.29708
   3805.00       -0.27724
   3806.00       -0.25173
   3807.00       -0.22001
   3808.00       -0.18297
   3809.00       -0.14188
   3810.00       -0.09889
   3811.00       -0.05609
   3812.00       -0.01552
   3813.00        0.02125
   3814.00        0.05321
   3815.00        0.08018
   3816.00        0.10215
   3817.00        0.11998
   3818.00        0.13452
   3819.00        0.14686
   3820.00        0.15807
   3821.00        0.16904
   3822.00        0.18058
   3823.00        0.19320
   3824.00        0.20717
   3825.00        0.22257
   3826.00        0.23919
   3827.00        0.25674
   3828.00        0.27481
   3829.00        0.29300
   3830.00        0.31092
   3831.00        0.32823
   3832.00        0.34469
   3833.00        0.36013
   3834.00        0.37446
   3835.00        0.38773
   3836.00        0.40001
   3837.00        0.41148
   3838.00        0.42233
   3839.00        0.43279
   3840.00        0.44313
   3841.00        0.45362
   3842.00        0.46447
   3843.00        0.47577
   3844.00        0.48747
   3845.00        0.49932
   3846.00        0.51087
   3847.00        0.52147
   3848.00        0.53038
   3849.00        0.53689
   3850.00        0.54046
   3851.00        0.54070
   3852.00        0.53773
   3853.00        0.53185
   3854.00        0.52385
   3855.00        0.51457
   3856.00        0.50471
   3857.00        0.49484
   3858.00        0.48551
   3859.00        0.47751
   3860.00        0.47191
   3861.00        0.46979
   3862.00        0.47178
   3863.00        0.47823
   3864.00        0.48830
   3865.00        0.50053
   3866.00        0.51302
   3867.00        0.52393
   3868.00        0.53182
   3869.00        0.53606
   3870.00        0.53667
   3871.00        0.53456
   3872.00        0.53108
   3873.00        0.52786
   3874.00        0.52655
   3875.00        0.52818
   3876.00        0.53322
   3877.00        0.54115
   3878.00        0.55068
   3879.00        0.55991
   3880.00        0.56665
   3881.00        0.56868
   3882.00        0.56461
   3883.00        0.55349
   3884.00        0.53565
   3885.00        0.51224
   3886.00        0.48516
   3887.00        0.45661
   3888.00        0.42888
   3889.00        0.40370
   3890.00        0.38236
   3891.00        0.36521
   3892.00        0.35186
   3893.00        0.34137
   3894.00        0.33237
   3895.00        0.32347
   3896.00        0.31352
   3897.00        0.30188
   3898.00        0.28839
   3899.00        0.27364
   3900.00        0.25862
   3901.00        0.24460
   3902.00        0.23300
   3903.00        0.22490
   3904.00        0.22114
   3905.00        0.22183
   3906.00        0.22641
   3907.00        0.23396
   3908.00        0.24291
   3909.00        0.25156
   3910.00        0.25830
   3911.00        0.26192
   3912.00        0.26158
   3913.00        0.25725
   3914.00        0.24941
   3915.00        0.23888
   3916.00        0.22681
   3917.00        0.21439
   3918.00        0.20264
   3919.00        0.19225
   3920.00        0.18359
   3921.00        0.17651
   3922.00        0.17055
   3923.00        0.16498
   3924.00        0.15894
   3925.00        0.15159
   3926.00        0.14232
   3927.00        0.13074
   3928.00        0.11694
   3929.00        0.10115
   3930.00        0.08408
   3931.00        0.06651
   3932.00        0.04926
   3933.00        0.03310
   3934.00        0.01865
   3935.00        0.00649
   3936.00       -0.00318
   3937.00       -0.01020
   3938.00       -0.01462
   3939.00       -0.01665
   3940.00       -0.01653
   3941.00       -0.01469
   3942.00       -0.01145
   3943.00       -0.00728
   3944.00       -0.00254
   3945.00        0.00237
   3946.00        0.00710
   3947.00        0.01135
   3948.00        0.01488
   3949.00        0.01753
   3950.00        0.01919
   3951.00        0.01987
   3952.00        0.01952
   3953.00        0.01820
   3954.00        0.01595
   3955.00        0.01285
   3956.00        0.00904
   3957.00        0.00471
   3958.00        0.00015
   3959.00       -0.00434
   3960.00       -0.00849
   3961.00       -0.01213
   3962.00       -0.01525
   3963.00       -0.01809
   3964.00       -0.02112
   3965.00       -0.02492
   3966.00       -0.03018
   3967.00       -0.03748
   3968.00       -0.04721
   3969.00       -0.05946
   3970.00       -0.07403
   3971.00       -0.09045
   3972.00       -0.10802
   3973.00       -0.12595
   3974.00       -0.14351
   3975.00       -0.16008
   3976.00       -0.17520
   3977.00       -0.18871
   3978.00       -0.20070
   3979.00       -0.21139
   3980.00       -0.22120
   3981.00       -0.23059
   3982.00       -0.23997
   3983.00       -0.24972
   3984.00       -0.26008
   3985.00       -0.27115
   3986.00       -0.28293
   3987.00       -0.29532
   3988.00       -0.30808
   3989.00       -0.32098
   3990.00       -0.33373
   3991.00       -0.34605
   3992.00       -0.35770
   3993.00       -0.36853
   3994.00       -0.37851
   3995.00       -0.38775
   3996.00       -0.39644
   3997.00       -0.40489
   3998.00       -0.41343
   3999.00       -0.42236
   4000.00       -0.43191
   4001.00       -0.44219
   4002.00       -0.45320
   4003.00       -0.46480
   4004.00       -0.47478
   4005.00       -0.48363
   4006.00       -0.49349
   4007.00       -0.50478
   4008.00       -0.51777
   4009.00       -0.53267
   4010.00       -0.54925
   4011.00       -0.56707
   4012.00       -0.58533
   4013.00       -0.60315
   4014.00       -0.61958
   4015.00       -0.63403
   4016.00       -0.64628
   4017.00       -0.65629
   4018.00       -0.66440
   4019.00       -0.67114
   4020.00       -0.67718
   4021.00       -0.68322
   4022.00       -0.68992
   4023.00       -0.69774
   4024.00       -0.70701
   4025.00       -0.71774
   4026.00       -0.72977
   4027.00       -0.74270
   4028.00       -0.75598
   4029.00       -0.76907
   4030.00       -0.78138
   4031.00       -0.79246
   4032.00       -0.80198
   4033.00       -0.80990
   4034.00       -0.81627
   4035.00       -0.82141
   4036.00       -0.82571
   4037.00       -0.82963
   4038.00       -0.83364
   4039.00       -0.83814
   4040.00       -0.84338
   4041.00       -0.84950
   4042.00       -0.85643
   4043.00       -0.86392
   4044.00       -0.87165
   4045.00       -0.87921
   4046.00       -0.88619
   4047.00       -0.89221
   4048.00       -0.89706
   4049.00       -0.90060
   4050.00       -0.90291
   4051.00       -0.90422
   4052.00       -0.90493
   4053.00       -0.90554
   4054.00       -0.90662
   4055.00       -0.90872
   4056.00       -0.91225
   4057.00       -0.91746
   4058.00       -0.92427
   4059.00       -0.93237
   4060.00       -0.94112
   4061.00       -0.94975
   4062.00       -0.95736
   4063.00       -0.96323
   4064.00       -0.96671
   4065.00       -0.96759
   4066.00       -0.96591
   4067.00       -0.96205
   4068.00       -0.95661
   4069.00       -0.95023
   4070.00       -0.94366
   4071.00       -0.93754
   4072.00       -0.93247
   4073.00       -0.92882
   4074.00       -0.92689
   4075.00       -0.92681
   4076.00       -0.92857
   4077.00       -0.93196
   4078.00       -0.93668
   4079.00       -0.94229
   4080.00       -0.94839
   4081.00       -0.95451
   4082.00       -0.96030
   4083.00       -0.96549
   4084.00       -0.96997
   4085.00       -0.97367
   4086.00       -0.97664
   4087.00       -0.97894
   4088.00       -0.98068
   4089.00       -0.98193
   4090.00       -0.98282
   4091.00       -0.98344
   4092.00       -0.98395
   4093.00       -0.98450
   4094.00       -0.98521
   4095.00       -0.98620
   4096.00       -0.98750
   4097.00       -0.98909
   4098.00       -0.99084
   4099.00       -0.99259
   4100.00       -0.99420
   4101.00       -0.99553
   4102.00       -0.99655
   4103.00       -0.99729
   4104.00       -0.99787
   4105.00       -0.99843
   4106.00       -0.99909
   4107.00       -0.99991
   4108.00       -1.00090
   4109.00       -1.00197
   4110.00       -1.00305
   4111.00       -1.00407
   4112.00       -1.00500
   4113.00       -1.00589
   4114.00       -1.00674
   4115.00       -1.00739
   4116.00       -1.00782
   4117.00       -1.00796
   4118.00       -1.00762
   4119.00       -1.00661
   4120.00       -1.00482
   4121.00       -1.00213
   4122.00       -0.99855
   4123.00       -0.99414
   4124.00       -0.98905
   4125.00       -0.98351
   4126.00       -0.97771
   4127.00       -0.97186
   4128.00       -0.96607
   4129.00       -0.96038
   4130.00       -0.95470
   4131.00       -0.94885
   4132.00       -0.94255
   4133.00       -0.93547
   4134.00       -0.92722
   4135.00       -0.91748
   4136.00       -0.90575
   4137.00       -0.89168
   4138.00       -0.87481
   4139.00       -0.85448
   4140.00       -0.83017
   4141.00       -0.80144
   4142.00       -0.76801
   4143.00       -0.72971
   4144.00       -0.68676
   4145.00       -0.63938
   4146.00       -0.58814
   4147.00       -0.53341
   4148.00       -0.47713
   4149.00       -0.42096
   4150.00       -0.36718
   4151.00       -0.31833
   4152.00       -0.27660
   4153.00       -0.24276
   4154.00       -0.21720
   4155.00       -0.19979
   4156.00       -0.18999
   4157.00       -0.18630
   4158.00       -0.18654
   4159.00       -0.18832
   4160.00       -0.18939
   4161.00       -0.18794
   4162.00       -0.18301
   4163.00       -0.17452
   4164.00       -0.16335
   4165.00       -0.15092
   4166.00       -0.13871
   4167.00       -0.12771
   4168.00       -0.11820
   4169.00       -0.11000
   4170.00       -0.10241
   4171.00       -0.09489
   4172.00       -0.08707
   4173.00       -0.07889
   4174.00       -0.07060
   4175.00       -0.06256
   4176.00       -0.05508
   4177.00       -0.04837
   4178.00       -0.04236
   4179.00       -0.03649
   4180.00       -0.03012
   4181.00       -0.02254
   4182.00       -0.01307
   4183.00       -0.00131
   4184.00        0.01302
   4185.00        0.02969
   4186.00        0.04819
   4187.00        0.06764
   4188.00        0.08677
   4189.00        0.10417
   4190.00        0.11855
   4191.00        0.12867
   4192.00        0.13409
   4193.00        0.13467
   4194.00        0.13110
   4195.00        0.12454
   4196.00        0.11655
   4197.00        0.10886
   4198.00        0.10310
   4199.00        0.10043
   4200.00        0.10141
   4201.00        0.10602
   4202.00        0.11344
   4203.00        0.12255
   4204.00        0.13182
   4205.00        0.13985
   4206.00        0.14540
   4207.00        0.14787
   4208.00        0.14701
   4209.00        0.14358
   4210.00        0.13874
   4211.00        0.13395
   4212.00        0.13068
   4213.00        0.13011
   4214.00        0.13291
   4215.00        0.13932
   4216.00        0.14870
   4217.00        0.16007
   4218.00        0.17202
   4219.00        0.18319
   4220.00        0.19242
   4221.00        0.19883
   4222.00        0.20206
   4223.00        0.20202
   4224.00        0.19911
   4225.00        0.19372
   4226.00        0.18646
   4227.00        0.17781
   4228.00        0.16818
   4229.00        0.15778
   4230.00        0.14668
   4231.00        0.13491
   4232.00        0.12243
   4233.00        0.10938
   4234.00        0.09589
   4235.00        0.08232
   4236.00        0.06915
   4237.00        0.05703
   4238.00        0.04659
   4239.00        0.03841
   4240.00        0.03307
   4241.00        0.03074
   4242.00        0.03150
   4243.00        0.03508
   4244.00        0.04088
   4245.00        0.04823
   4246.00        0.05618
   4247.00        0.06386
   4248.00        0.07042
   4249.00        0.07515
   4250.00        0.07761
   4251.00        0.07765
   4252.00        0.07524
   4253.00        0.07071
   4254.00        0.06453
   4255.00        0.05720
   4256.00        0.04926
   4257.00        0.04121
   4258.00        0.03340
   4259.00        0.02603
   4260.00        0.01919
   4261.00        0.01284
   4262.00        0.00691
   4263.00        0.00128
   4264.00       -0.00403
   4265.00       -0.00901
   4266.00       -0.01355
   4267.00       -0.01752
   4268.00       -0.02080
   4269.00       -0.02335
   4270.00       -0.02525
   4271.00       -0.02677
   4272.00       -0.02827
   4273.00       -0.03026
   4274.00       -0.03331
   4275.00       -0.03784
   4276.00       -0.04430
   4277.00       -0.05278
   4278.00       -0.06332
   4279.00       -0.07552
   4280.00       -0.08891
   4281.00       -0.10278
   4282.00       -0.11635
   4283.00       -0.12898
   4284.00       -0.13998
   4285.00       -0.14912
   4286.00       -0.15622
   4287.00       -0.16155
   4288.00       -0.16548
   4289.00       -0.16868
   4290.00       -0.17183
   4291.00       -0.17566
   4292.00       -0.18074
   4293.00       -0.18741
   4294.00       -0.19579
   4295.00       -0.20573
   4296.00       -0.21682
   4297.00       -0.22860
   4298.00       -0.24054
   4299.00       -0.25222
   4300.00       -0.26339
   4301.00       -0.27389
   4302.00       -0.28383
   4303.00       -0.29331
   4304.00       -0.30265
   4305.00       -0.31216
   4306.00       -0.32217
   4307.00       -0.33306
   4308.00       -0.34515
   4309.00       -0.35868
   4310.00       -0.37382
   4311.00       -0.39061
   4312.00       -0.40907
   4313.00       -0.42900
   4314.00       -0.45018
   4315.00       -0.47232
   4316.00       -0.49566
   4317.00       -0.51976
   4318.00       -0.53758
   4319.00       -0.55518
   4320.00       -0.57417
   4321.00       -0.59494
   4322.00       -0.61770
   4323.00       -0.64210
   4324.00       -0.66747
   4325.00       -0.69242
   4326.00       -0.71558
   4327.00       -0.73571
   4328.00       -0.75192
   4329.00       -0.76398
   4330.00       -0.77229
   4331.00       -0.77792
   4332.00       -0.78222
   4333.00       -0.78674
   4334.00       -0.79299
   4335.00       -0.80232
   4336.00       -0.81541
   4337.00       -0.83291
   4338.00       -0.85450
   4339.00       -0.87950
   4340.00       -0.90652
   4341.00       -0.93414
   4342.00       -0.96057
   4343.00       -0.98409
   4344.00       -1.00299
   4345.00       -1.01617
   4346.00       -1.02653
   4347.00       -1.03980
   4348.00       -1.04734
   4349.00       -1.04961
   4350.00       -1.04788
   4351.00       -1.04374
   4352.00       -1.03873
   4353.00       -1.03430
   4354.00       -1.03130
   4355.00       -1.03016
   4356.00       -1.03065
   4357.00       -1.03221
   4358.00       -1.03406
   4359.00       -1.03538
   4360.00       -1.03554
   4361.00       -1.03406
   4362.00       -1.03070
   4363.00       -1.02545
   4364.00       -1.01829
   4365.00       -1.00934
   4366.00       -0.99895
   4367.00       -0.98792
   4368.00       -0.97711
   4369.00       -0.96735
   4370.00       -0.95939
   4371.00       -0.95372
   4372.00       -0.95053
   4373.00       -0.94968
   4374.00       -0.95083
   4375.00       -0.95337
   4376.00       -0.95665
   4377.00       -0.96005
   4378.00       -0.96302
   4379.00       -0.96514
   4380.00       -0.96616
   4381.00       -0.96592
   4382.00       -0.96437
   4383.00       -0.96156
   4384.00       -0.95761
   4385.00       -0.95273
   4386.00       -0.94727
   4387.00       -0.94158
   4388.00       -0.93609
   4389.00       -0.93133
   4390.00       -0.92767
   4391.00       -0.92525
   4392.00       -0.92405
   4393.00       -0.92376
   4394.00       -0.92387
   4395.00       -0.92369
   4396.00       -0.92239
   4397.00       -0.91916
   4398.00       -0.91338
   4399.00       -0.90437
   4400.00       -0.89223
   4401.00       -0.87719
   4402.00       -0.86007
   4403.00       -0.84174
   4404.00       -0.82346
   4405.00       -0.80629
   4406.00       -0.79127
   4407.00       -0.77893
   4408.00       -0.76973
   4409.00       -0.76341
   4410.00       -0.75947
   4411.00       -0.75717
   4412.00       -0.75549
   4413.00       -0.75346
   4414.00       -0.75018
   4415.00       -0.74507
   4416.00       -0.73774
   4417.00       -0.72842
   4418.00       -0.71747
   4419.00       -0.70576
   4420.00       -0.69421
   4421.00       -0.68387
   4422.00       -0.67564
   4423.00       -0.66993
   4424.00       -0.66686
   4425.00       -0.66589
   4426.00       -0.66602
   4427.00       -0.66595
   4428.00       -0.66434
   4429.00       -0.65992
   4430.00       -0.65189
   4431.00       -0.64005
   4432.00       -0.62439
   4433.00       -0.60577
   4434.00       -0.58516
   4435.00       -0.56366
   4436.00       -0.54222
   4437.00       -0.52165
   4438.00       -0.50245
   4439.00       -0.48469
   4440.00       -0.46815
   4441.00       -0.45252
   4442.00       -0.43740
   4443.00       -0.42270
   4444.00       -0.40866
   4445.00       -0.39527
   4446.00       -0.38246
   4447.00       -0.37022
   4448.00       -0.35832
   4449.00       -0.34669
   4450.00       -0.33521
   4451.00       -0.32380
   4452.00       -0.31229
   4453.00       -0.30060
   4454.00       -0.28860
   4455.00       -0.27615
   4456.00       -0.26317
   4457.00       -0.24962
   4458.00       -0.23547
   4459.00       -0.22089
   4460.00       -0.20596
   4461.00       -0.19085
   4462.00       -0.17580
   4463.00       -0.16099
   4464.00       -0.14675
   4465.00       -0.13320
   4466.00       -0.12036
   4467.00       -0.10835
   4468.00       -0.09707
   4469.00       -0.08638
   4470.00       -0.07616
   4471.00       -0.06627
   4472.00       -0.05650
   4473.00       -0.04681
   4474.00       -0.03714
   4475.00       -0.02769
   4476.00       -0.01871
   4477.00       -0.01057
   4478.00       -0.00368
   4479.00        0.00139
   4480.00        0.00430
   4481.00        0.00467
   4482.00        0.00246
   4483.00       -0.00225
   4484.00       -0.00910
   4485.00       -0.01740
   4486.00       -0.02653
   4487.00       -0.03569
   4488.00       -0.04424
   4489.00       -0.05167
   4490.00       -0.05773
   4491.00       -0.06252
   4492.00       -0.06621
   4493.00       -0.06922
   4494.00       -0.07196
   4495.00       -0.07474
   4496.00       -0.07774
   4497.00       -0.08097
   4498.00       -0.08428
   4499.00       -0.08741
   4500.00       -0.09007
   4501.00       -0.09199
   4502.00       -0.09295
   4503.00       -0.09284
   4504.00       -0.09158
   4505.00       -0.08920
   4506.00       -0.08567
   4507.00       -0.08105
   4508.00       -0.07531
   4509.00       -0.06848
   4510.00       -0.06051
   4511.00       -0.05144
   4512.00       -0.04121
   4513.00       -0.02994
   4514.00       -0.01769
   4515.00       -0.00462
   4516.00        0.00910
   4517.00        0.02310
   4518.00        0.03701
   4519.00        0.05029
   4520.00        0.06236
   4521.00        0.07258
   4522.00        0.08027
   4523.00        0.08496
   4524.00        0.08612
   4525.00        0.08368
   4526.00        0.07759
   4527.00        0.06830
   4528.00        0.05634
   4529.00        0.04262
   4530.00        0.02792
   4531.00        0.01309
   4532.00       -0.00117
   4533.00       -0.01437
   4534.00       -0.02623
   4535.00       -0.03676
   4536.00       -0.04605
   4537.00       -0.05437
   4538.00       -0.06196
   4539.00       -0.06900
   4540.00       -0.07558
   4541.00       -0.08166
   4542.00       -0.08701
   4543.00       -0.09135
   4544.00       -0.09432
   4545.00       -0.09566
   4546.00       -0.09507
   4547.00       -0.09252
   4548.00       -0.08801
   4549.00       -0.08195
   4550.00       -0.07484
   4551.00       -0.06742
   4552.00       -0.06043
   4553.00       -0.05453
   4554.00       -0.05029
   4555.00       -0.04792
   4556.00       -0.04754
   4557.00       -0.04891
   4558.00       -0.05171
   4559.00       -0.05546
   4560.00       -0.05980
   4561.00       -0.06437
   4562.00       -0.06907
   4563.00       -0.07394
   4564.00       -0.07924
   4565.00       -0.08528
   4566.00       -0.09253
   4567.00       -0.10128
   4568.00       -0.11188
   4569.00       -0.12440
   4570.00       -0.13889
   4571.00       -0.15503
   4572.00       -0.17255
   4573.00       -0.19089
   4574.00       -0.20956
   4575.00       -0.22790
   4576.00       -0.24539
   4577.00       -0.26157
   4578.00       -0.27612
   4579.00       -0.28884
   4580.00       -0.29971
   4581.00       -0.30888
   4582.00       -0.31654
   4583.00       -0.32297
   4584.00       -0.32832
   4585.00       -0.33279
   4586.00       -0.33637
   4587.00       -0.33909
   4588.00       -0.34083
   4589.00       -0.34157
   4590.00       -0.34123
   4591.00       -0.33989
   4592.00       -0.33776
   4593.00       -0.33513
   4594.00       -0.33240
   4595.00       -0.33002
   4596.00       -0.32838
   4597.00       -0.32779
   4598.00       -0.32844
   4599.00       -0.33034
   4600.00       -0.33335
   4601.00       -0.33722
   4602.00       -0.34160
   4603.00       -0.34605
   4604.00       -0.35014
   4605.00       -0.35349
   4606.00       -0.35581
   4607.00       -0.35694
   4608.00       -0.35683
   4609.00       -0.35562
   4610.00       -0.35348
   4611.00       -0.35071
   4612.00       -0.34762
   4613.00       -0.34453
   4614.00       -0.34166
   4615.00       -0.33915
   4616.00       -0.33707
   4617.00       -0.33533
   4618.00       -0.33385
   4619.00       -0.33245
   4620.00       -0.33103
   4621.00       -0.32951
   4622.00       -0.32792
   4623.00       -0.32636
   4624.00       -0.32500
   4625.00       -0.32407
   4626.00       -0.32378
   4627.00       -0.32426
   4628.00       -0.32557
   4629.00       -0.32765
   4630.00       -0.33029
   4631.00       -0.33318
   4632.00       -0.33593
   4633.00       -0.33811
   4634.00       -0.33933
   4635.00       -0.33922
   4636.00       -0.33756
   4637.00       -0.33419
   4638.00       -0.32913
   4639.00       -0.32251
   4640.00       -0.31456
   4641.00       -0.30549
   4642.00       -0.29554
   4643.00       -0.28498
   4644.00       -0.27401
   4645.00       -0.26281
   4646.00       -0.25152
   4647.00       -0.24032
   4648.00       -0.22939
   4649.00       -0.21887
   4650.00       -0.20896
   4651.00       -0.19990
   4652.00       -0.19187
   4653.00       -0.18505
   4654.00       -0.17958
   4655.00       -0.17559
   4656.00       -0.17310
   4657.00       -0.17217
   4658.00       -0.17274
   4659.00       -0.17481
   4660.00       -0.17824
   4661.00       -0.18295
   4662.00       -0.18874
   4663.00       -0.19546
   4664.00       -0.20284
   4665.00       -0.21061
   4666.00       -0.21849
   4667.00       -0.22614
   4668.00       -0.23325
   4669.00       -0.23943
   4670.00       -0.24443
   4671.00       -0.24796
   4672.00       -0.24994
   4673.00       -0.25030
   4674.00       -0.24929
   4675.00       -0.24723
   4676.00       -0.24465
   4677.00       -0.24213
   4678.00       -0.24022
   4679.00       -0.23943
   4680.00       -0.24005
   4681.00       -0.24225
   4682.00       -0.24594
   4683.00       -0.25092
   4684.00       -0.25685
   4685.00       -0.26330
   4686.00       -0.26983
   4687.00       -0.27601
   4688.00       -0.28144
   4689.00       -0.28585
   4690.00       -0.28909
   4691.00       -0.29107
   4692.00       -0.29189
   4693.00       -0.29172
   4694.00       -0.29086
   4695.00       -0.28956
   4696.00       -0.28808
   4697.00       -0.28662
   4698.00       -0.28524
   4699.00       -0.28392
   4700.00       -0.28253
   4701.00       -0.28088
   4702.00       -0.27876
   4703.00       -0.27600
   4704.00       -0.27255
   4705.00       -0.26848
   4706.00       -0.26399
   4707.00       -0.25941
   4708.00       -0.25506
   4709.00       -0.25128
   4710.00       -0.24825
   4711.00       -0.24599
   4712.00       -0.24437
   4713.00       -0.24305
   4714.00       -0.24160
   4715.00       -0.23953
   4716.00       -0.23632
   4717.00       -0.23156
   4718.00       -0.22489
   4719.00       -0.21619
   4720.00       -0.20536
   4721.00       -0.19262
   4722.00       -0.17809
   4723.00       -0.16220
   4724.00       -0.14517
   4725.00       -0.12736
   4726.00       -0.10896
   4727.00       -0.09025
   4728.00       -0.07121
   4729.00       -0.05191
   4730.00       -0.03232
   4731.00       -0.01235
   4732.00        0.00792
   4733.00        0.02857
   4734.00        0.04951
   4735.00        0.07077
   4736.00        0.09211
   4737.00        0.11342
   4738.00        0.13447
   4739.00        0.15492
   4740.00        0.17443
   4741.00        0.19277
   4742.00        0.20962
   4743.00        0.22481
   4744.00        0.23831
   4745.00        0.25005
   4746.00        0.26010
   4747.00        0.26857
   4748.00        0.27562
   4749.00        0.28143
   4750.00        0.28623
   4751.00        0.29023
   4752.00        0.29367
   4753.00        0.29681
   4754.00        0.29990
   4755.00        0.30320
   4756.00        0.30695
   4757.00        0.31136
   4758.00        0.31658
   4759.00        0.32271
   4760.00        0.32973
   4761.00        0.33755
   4762.00        0.34601
   4763.00        0.35488
   4764.00        0.36393
   4765.00        0.37293
   4766.00        0.38163
   4767.00        0.38989
   4768.00        0.39756
   4769.00        0.40455
   4770.00        0.41086
   4771.00        0.41650
   4772.00        0.42145
   4773.00        0.42579
   4774.00        0.42957
   4775.00        0.43284
   4776.00        0.43565
   4777.00        0.43804
   4778.00        0.43999
   4779.00        0.44148
   4780.00        0.44246
   4781.00        0.44289
   4782.00        0.44270
   4783.00        0.44187
   4784.00        0.44041
   4785.00        0.43833
   4786.00        0.43569
   4787.00        0.43263
   4788.00        0.42928
   4789.00        0.42578
   4790.00        0.42225
   4791.00        0.41880
   4792.00        0.41551
   4793.00        0.41239
   4794.00        0.40944
   4795.00        0.40658
   4796.00        0.40374
   4797.00        0.40083
   4798.00        0.39773
   4799.00        0.39434
   4800.00        0.39057
   4801.00        0.38639
   4802.00        0.38178
   4803.00        0.37682
   4804.00        0.37159
   4805.00        0.36626
   4806.00        0.36105
   4807.00        0.35615
   4808.00        0.35183
   4809.00        0.34825
   4810.00        0.34559
   4811.00        0.34397
   4812.00        0.34339
   4813.00        0.34385
   4814.00        0.34519
   4815.00        0.34726
   4816.00        0.34980
   4817.00        0.35254
   4818.00        0.35520
   4819.00        0.35754
   4820.00        0.35939
   4821.00        0.36063
   4822.00        0.36131
   4823.00        0.36148
   4824.00        0.36127
   4825.00        0.36085
   4826.00        0.36038
   4827.00        0.36001
   4828.00        0.35985
   4829.00        0.35995
   4830.00        0.36034
   4831.00        0.36100
   4832.00        0.36192
   4833.00        0.36304
   4834.00        0.36436
   4835.00        0.36585
   4836.00        0.36751
   4837.00        0.36939
   4838.00        0.37151
   4839.00        0.37395
   4840.00        0.37681
   4841.00        0.38018
   4842.00        0.38418
   4843.00        0.38894
   4844.00        0.39448
   4845.00        0.40081
   4846.00        0.40790
   4847.00        0.41558
   4848.00        0.42368
   4849.00        0.43188
   4850.00        0.43997
   4851.00        0.44762
   4852.00        0.45454
   4853.00        0.46045
   4854.00        0.46520
   4855.00        0.46857
   4856.00        0.47054
   4857.00        0.47103
   4858.00        0.47012
   4859.00        0.46785
   4860.00        0.46434
   4861.00        0.45975
   4862.00        0.45420
   4863.00        0.44786
   4864.00        0.44079
   4865.00        0.43302
   4866.00        0.42458
   4867.00        0.41546
   4868.00        0.40558
   4869.00        0.39496
   4870.00        0.38360
   4871.00        0.37151
   4872.00        0.35880
   4873.00        0.34552
   4874.00        0.33187
   4875.00        0.31802
   4876.00        0.30414
   4877.00        0.29038
   4878.00        0.27690
   4879.00        0.26367
   4880.00        0.25075
   4881.00        0.23809
   4882.00        0.22559
   4883.00        0.21315
   4884.00        0.20067
   4885.00        0.18815
   4886.00        0.17553
   4887.00        0.16288
   4888.00        0.15031
   4889.00        0.13792
   4890.00        0.12580
   4891.00        0.11408
   4892.00        0.10285
   4893.00        0.09218
   4894.00        0.08213
   4895.00        0.07265
   4896.00        0.06374
   4897.00        0.05533
   4898.00        0.04740
   4899.00        0.03988
   4900.00        0.03277
   4901.00        0.02607
   4902.00        0.01976
   4903.00        0.01379
   4904.00        0.00817
   4905.00        0.00284
   4906.00       -0.00221
   4907.00       -0.00694
   4908.00       -0.01130
   4909.00       -0.01517
   4910.00       -0.01846
   4911.00       -0.02107
   4912.00       -0.02297
   4913.00       -0.02419
   4914.00       -0.02487
   4915.00       -0.02526
   4916.00       -0.02565
   4917.00       -0.02637
   4918.00       -0.02774
   4919.00       -0.02992
   4920.00       -0.03297
   4921.00       -0.03672
   4922.00       -0.04080
   4923.00       -0.04464
   4924.00       -0.04758
   4925.00       -0.04893
   4926.00       -0.04817
   4927.00       -0.04478
   4928.00       -0.03870
   4929.00       -0.03012
   4930.00       -0.01955
   4931.00       -0.00778
   4932.00        0.00432
   4933.00        0.01585
   4934.00        0.02598
   4935.00        0.03415
   4936.00        0.04003
   4937.00        0.04356
   4938.00        0.04511
   4939.00        0.04509
   4940.00        0.04419
   4941.00        0.04309
   4942.00        0.04242
   4943.00        0.04276
   4944.00        0.04443
   4945.00        0.04763
   4946.00        0.05224
   4947.00        0.05795
   4948.00        0.06425
   4949.00        0.07056
   4950.00        0.07624
   4951.00        0.08081
   4952.00        0.08386
   4953.00        0.08531
   4954.00        0.08528
   4955.00        0.08412
   4956.00        0.08239
   4957.00        0.08074
   4958.00        0.07982
   4959.00        0.08019
   4960.00        0.08236
   4961.00        0.08652
   4962.00        0.09275
   4963.00        0.10087
   4964.00        0.11068
   4965.00        0.12177
   4966.00        0.13366
   4967.00        0.14589
   4968.00        0.15816
   4969.00        0.17014
   4970.00        0.18173
   4971.00        0.19283
   4972.00        0.20348
   4973.00        0.21369
   4974.00        0.22345
   4975.00        0.23277
   4976.00        0.24164
   4977.00        0.24994
   4978.00        0.25758
   4979.00        0.26443
   4980.00        0.27040
   4981.00        0.27547
   4982.00        0.27971
   4983.00        0.28316
   4984.00        0.28599
   4985.00        0.28833
   4986.00        0.29033
   4987.00        0.29215
   4988.00        0.29392
   4989.00        0.29579
   4990.00        0.29795
   4991.00        0.30062
   4992.00        0.30402
   4993.00        0.30852
   4994.00        0.31433
   4995.00        0.32166
   4996.00        0.33065
   4997.00        0.34123
   4998.00        0.35311
   4999.00        0.36588
   5000.00        0.37899
   5001.00        0.39186
   5002.00        0.40387
   5003.00        0.41455
   5004.00        0.42360
   5005.00        0.43082
   5006.00        0.43629
   5007.00        0.44024
   5008.00        0.44304
   5009.00        0.44504
   5010.00        0.44665
   5011.00        0.44822
   5012.00        0.45007
   5013.00        0.45240
   5014.00        0.45533
   5015.00        0.45894
   5016.00        0.46321
   5017.00        0.46813
   5018.00        0.47362
   5019.00        0.47960
   5020.00        0.48603
   5021.00        0.49281
   5022.00        0.49985
   5023.00        0.50709
   5024.00        0.51451
   5025.00        0.52208
   5026.00        0.52986
   5027.00        0.53796
   5028.00        0.54651
   5029.00        0.55564
   5030.00        0.56543
   5031.00        0.57600
   5032.00        0.58733
   5033.00        0.59936
   5034.00        0.61191
   5035.00        0.62486
   5036.00        0.63793
   5037.00        0.65099
   5038.00        0.66385
   5039.00        0.67639
   5040.00        0.68856
   5041.00        0.70024
   5042.00        0.71140
   5043.00        0.72202
   5044.00        0.73201
   5045.00        0.74136
   5046.00        0.75008
   5047.00        0.75818
   5048.00        0.76569
   5049.00        0.77267
   5050.00        0.77919
   5051.00        0.78530
   5052.00        0.79109
   5053.00        0.79654
   5054.00        0.80162
   5055.00        0.80619
   5056.00        0.81009
   5057.00        0.81310
   5058.00        0.81494
   5059.00        0.81548
   5060.00        0.81451
   5061.00        0.81204
   5062.00        0.80812
   5063.00        0.80296
   5064.00        0.79685
   5065.00        0.79009
   5066.00        0.78296
   5067.00        0.77573
   5068.00        0.76854
   5069.00        0.76145
   5070.00        0.75446
   5071.00        0.74754
   5072.00        0.74062
   5073.00        0.73365
   5074.00        0.72668
   5075.00        0.71982
   5076.00        0.71326
   5077.00        0.70714
   5078.00        0.70171
   5079.00        0.69708
   5080.00        0.69333
   5081.00        0.69048
   5082.00        0.68845
   5083.00        0.68710
   5084.00        0.68620
   5085.00        0.68551
   5086.00        0.68481
   5087.00        0.68389
   5088.00        0.68259
   5089.00        0.68084
   5090.00        0.67864
   5091.00        0.67606
   5092.00        0.67317
   5093.00        0.67010
   5094.00        0.66693
   5095.00        0.66371
   5096.00        0.66047
   5097.00        0.65718
   5098.00        0.65378
   5099.00        0.65022
   5100.00        0.64648
   5101.00        0.64254
   5102.00        0.63847
   5103.00        0.63435
   5104.00        0.63027
   5105.00        0.62638
   5106.00        0.62280
   5107.00        0.61962
   5108.00        0.61693
   5109.00        0.61479
   5110.00        0.61326
   5111.00        0.61240
   5112.00        0.61223
   5113.00        0.61287
   5114.00        0.61437
   5115.00        0.61685
   5116.00        0.62039
   5117.00        0.62500
   5118.00        0.63070
   5119.00        0.63736
   5120.00        0.64480
   5121.00        0.65278
   5122.00        0.66093
   5123.00        0.66894
   5124.00        0.67647
   5125.00        0.68330
   5126.00        0.68926
   5127.00        0.69430
   5128.00        0.69849
   5129.00        0.70203
   5130.00        0.70510
   5131.00        0.70797
   5132.00        0.71084
   5133.00        0.71384
   5134.00        0.71703
   5135.00        0.72038
   5136.00        0.72374
   5137.00        0.72692
   5138.00        0.72962
   5139.00        0.73161
   5140.00        0.73271
   5141.00        0.73268
   5142.00        0.73148
   5143.00        0.72906
   5144.00        0.72543
   5145.00        0.72064
   5146.00        0.71475
   5147.00        0.70784
   5148.00        0.70005
   5149.00        0.69146
   5150.00        0.68217
   5151.00        0.67232
   5152.00        0.66205
   5153.00        0.65150
   5154.00        0.64077
   5155.00        0.62998
   5156.00        0.61915
   5157.00        0.60835
   5158.00        0.59752
   5159.00        0.58667
   5160.00        0.57574
   5161.00        0.56469
   5162.00        0.55346
   5163.00        0.54211
   5164.00        0.53062
   5165.00        0.51907
   5166.00        0.50754
   5167.00        0.49612
   5168.00        0.48490
   5169.00        0.47400
   5170.00        0.46347
   5171.00        0.45345
   5172.00        0.44395
   5173.00        0.43503
   5174.00        0.42672
   5175.00        0.41896
   5176.00        0.41176
   5177.00        0.40497
   5178.00        0.39855
   5179.00        0.39238
   5180.00        0.38638
   5181.00        0.38052
   5182.00        0.37476
   5183.00        0.36915
   5184.00        0.36378
   5185.00        0.35873
   5186.00        0.35411
   5187.00        0.35001
   5188.00        0.34644
   5189.00        0.34339
   5190.00        0.34074
   5191.00        0.33830
   5192.00        0.33584
   5193.00        0.33313
   5194.00        0.32993
   5195.00        0.32609
   5196.00        0.32158
   5197.00        0.31642
   5198.00        0.31083
   5199.00        0.30506
   5200.00        0.29945
   5201.00        0.29431
   5202.00        0.28995
   5203.00        0.28659
   5204.00        0.28427
   5205.00        0.28300
   5206.00        0.28257
   5207.00        0.28275
   5208.00        0.28322
   5209.00        0.28369
   5210.00        0.28390
   5211.00        0.28365
   5212.00        0.28287
   5213.00        0.28151
   5214.00        0.27961
   5215.00        0.27721
   5216.00        0.27436
   5217.00        0.27100
   5218.00        0.26710
   5219.00        0.26253
   5220.00        0.25720
   5221.00        0.25098
   5222.00        0.24383
   5223.00        0.23579
   5224.00        0.22693
   5225.00        0.21748
   5226.00        0.20767
   5227.00        0.19777
   5228.00        0.18801
   5229.00        0.17861
   5230.00        0.16971
   5231.00        0.16132
   5232.00        0.15350
   5233.00        0.14619
   5234.00        0.13926
   5235.00        0.13264
   5236.00        0.12619
   5237.00        0.11986
   5238.00        0.11357
   5239.00        0.10732
   5240.00        0.10114
   5241.00        0.09518
   5242.00        0.08955
   5243.00        0.08437
   5244.00        0.07974
   5245.00        0.07563
   5246.00        0.07189
   5247.00        0.06827
   5248.00        0.06442
   5249.00        0.06000
   5250.00        0.05473
   5251.00        0.04838
   5252.00        0.04091
   5253.00        0.03246
   5254.00        0.02326
   5255.00        0.01369
   5256.00        0.00404
   5257.00       -0.00526
   5258.00       -0.01395
   5259.00       -0.02186
   5260.00       -0.02889
   5261.00       -0.03505
   5262.00       -0.04039
   5263.00       -0.04499
   5264.00       -0.04898
   5265.00       -0.05240
   5266.00       -0.05531
   5267.00       -0.05776
   5268.00       -0.05978
   5269.00       -0.06143
   5270.00       -0.06274
   5271.00       -0.06375
   5272.00       -0.06447
   5273.00       -0.06488
   5274.00       -0.06494
   5275.00       -0.06458
   5276.00       -0.06378
   5277.00       -0.06251
   5278.00       -0.06078
   5279.00       -0.05863
   5280.00       -0.05601
   5281.00       -0.05289
   5282.00       -0.04909
   5283.00       -0.04443
   5284.00       -0.03877
   5285.00       -0.03197
   5286.00       -0.02405
   5287.00       -0.01521
   5288.00       -0.00582
   5289.00        0.00363
   5290.00        0.01268
   5291.00        0.02089
   5292.00        0.02796
   5293.00        0.03382
   5294.00        0.03855
   5295.00        0.04242
   5296.00        0.04578
   5297.00        0.04896
   5298.00        0.05222
   5299.00        0.05575
   5300.00        0.05955
   5301.00        0.06350
   5302.00        0.06739
   5303.00        0.07094
   5304.00        0.07389
   5305.00        0.07603
   5306.00        0.07721
   5307.00        0.07741
   5308.00        0.07669
   5309.00        0.07525
   5310.00        0.07333
   5311.00        0.07129
   5312.00        0.06952
   5313.00        0.06841
   5314.00        0.06831
   5315.00        0.06954
   5316.00        0.07223
   5317.00        0.07647
   5318.00        0.08211
   5319.00        0.08889
   5320.00        0.09647
   5321.00        0.10448
   5322.00        0.11243
   5323.00        0.12004
   5324.00        0.12702
   5325.00        0.13320
   5326.00        0.13859
   5327.00        0.14330
   5328.00        0.14757
   5329.00        0.15169
   5330.00        0.15602
   5331.00        0.16094
   5332.00        0.16674
   5333.00        0.17363
   5334.00        0.18172
   5335.00        0.19098
   5336.00        0.20127
   5337.00        0.21236
   5338.00        0.22398
   5339.00        0.23584
   5340.00        0.24765
   5341.00        0.25924
   5342.00        0.27044
   5343.00        0.28129
   5344.00        0.29174
   5345.00        0.30194
   5346.00        0.31197
   5347.00        0.32196
   5348.00        0.33202
   5349.00        0.34216
   5350.00        0.35240
   5351.00        0.36269
   5352.00        0.37303
   5353.00        0.38336
   5354.00        0.39367
   5355.00        0.40396
   5356.00        0.41423
   5357.00        0.42447
   5358.00        0.43473
   5359.00        0.44493
   5360.00        0.45511
   5361.00        0.46518
   5362.00        0.47512
   5363.00        0.48478
   5364.00        0.49417
   5365.00        0.50324
   5366.00        0.51197
   5367.00        0.52035
   5368.00        0.52847
   5369.00        0.53637
   5370.00        0.54416
   5371.00        0.55185
   5372.00        0.55951
   5373.00        0.56717
   5374.00        0.57487
   5375.00        0.58260
   5376.00        0.59040
   5377.00        0.59831
   5378.00        0.60645
   5379.00        0.61488
   5380.00        0.62385
   5381.00        0.63355
   5382.00        0.64411
   5383.00        0.65562
   5384.00        0.66805
   5385.00        0.68121
   5386.00        0.69473
   5387.00        0.70818
   5388.00        0.72118
   5389.00        0.73321
   5390.00        0.74398
   5391.00        0.75340
   5392.00        0.76145
   5393.00        0.76843
   5394.00        0.77461
   5395.00        0.78044
   5396.00        0.78628
   5397.00        0.79245
   5398.00        0.79916
   5399.00        0.80645
   5400.00        0.81427
   5401.00        0.82238
   5402.00        0.83048
   5403.00        0.83825
   5404.00        0.84540
   5405.00        0.85171
   5406.00        0.85700
   5407.00        0.86129
   5408.00        0.86464
   5409.00        0.86722
   5410.00        0.86925
   5411.00        0.87094
   5412.00        0.87245
   5413.00        0.87391
   5414.00        0.87539
   5415.00        0.87691
   5416.00        0.87847
   5417.00        0.88007
   5418.00        0.88172
   5419.00        0.88345
   5420.00        0.88531
   5421.00        0.88736
   5422.00        0.88967
   5423.00        0.89231
   5424.00        0.89533
   5425.00        0.89877
   5426.00        0.90262
   5427.00        0.90685
   5428.00        0.91138
   5429.00        0.91612
   5430.00        0.92098
   5431.00        0.92582
   5432.00        0.93061
   5433.00        0.93533
   5434.00        0.94000
   5435.00        0.94466
   5436.00        0.94941
   5437.00        0.95429
   5438.00        0.95929
   5439.00        0.96433
   5440.00        0.96926
   5441.00        0.97382
   5442.00        0.97763
   5443.00        0.98034
   5444.00        0.98157
   5445.00        0.98097
   5446.00        0.97837
   5447.00        0.97363
   5448.00        0.96682
   5449.00        0.95821
   5450.00        0.94803
   5451.00        0.93670
   5452.00        0.92467
   5453.00        0.91218
   5454.00        0.89954
   5455.00        0.88678
   5456.00        0.87395
   5457.00        0.86093
   5458.00        0.84772
   5459.00        0.83434
   5460.00        0.82087
   5461.00        0.80743
   5462.00        0.79415
   5463.00        0.78138
   5464.00        0.76942
   5465.00        0.75861
   5466.00        0.74921
   5467.00        0.74139
   5468.00        0.73516
   5469.00        0.73037
   5470.00        0.72680
   5471.00        0.72408
   5472.00        0.72190
   5473.00        0.71992
   5474.00        0.71789
   5475.00        0.71566
   5476.00        0.71317
   5477.00        0.71046
   5478.00        0.70761
   5479.00        0.70469
   5480.00        0.70177
   5481.00        0.69890
   5482.00        0.69602
   5483.00        0.69304
   5484.00        0.68984
   5485.00        0.68625
   5486.00        0.68212
   5487.00        0.67734
   5488.00        0.67187
   5489.00        0.66569
   5490.00        0.65892
   5491.00        0.65169
   5492.00        0.64419
   5493.00        0.63663
   5494.00        0.62921
   5495.00        0.62213
   5496.00        0.61552
   5497.00        0.60949
   5498.00        0.60404
   5499.00        0.59917
   5500.00        0.59480
   5501.00        0.59082
   5502.00        0.58708
   5503.00        0.58347
   5504.00        0.57986
   5505.00        0.57620
   5506.00        0.57246
   5507.00        0.56863
   5508.00        0.56474
   5509.00        0.56079
   5510.00        0.55671
   5511.00        0.55240
   5512.00        0.54766
   5513.00        0.54226
   5514.00        0.53592
   5515.00        0.52836
   5516.00        0.51941
   5517.00        0.50896
   5518.00        0.49706
   5519.00        0.48387
   5520.00        0.46972
   5521.00        0.45502
   5522.00        0.44010
   5523.00        0.42535
   5524.00        0.41105
   5525.00        0.39732
   5526.00        0.38428
   5527.00        0.37179
   5528.00        0.35971
   5529.00        0.34783
   5530.00        0.33590
   5531.00        0.32377
   5532.00        0.31131
   5533.00        0.29838
   5534.00        0.28506
   5535.00        0.27142
   5536.00        0.25762
   5537.00        0.24375
   5538.00        0.22997
   5539.00        0.21636
   5540.00        0.20294
   5541.00        0.18968
   5542.00        0.17652
   5543.00        0.16334
   5544.00        0.14995
   5545.00        0.13602
   5546.00        0.12142
   5547.00        0.10595
   5548.00        0.08972
   5549.00        0.07282
   5550.00        0.05555
   5551.00        0.03815
   5552.00        0.02105
   5553.00        0.00474
   5554.00       -0.01044
   5555.00       -0.02411
   5556.00       -0.03590
   5557.00       -0.04578
   5558.00       -0.05363
   5559.00       -0.05974
   5560.00       -0.06452
   5561.00       -0.06851
   5562.00       -0.07237
   5563.00       -0.07671
   5564.00       -0.08207
   5565.00       -0.08871
   5566.00       -0.09671
   5567.00       -0.10584
   5568.00       -0.11557
   5569.00       -0.12530
   5570.00       -0.13428
   5571.00       -0.14182
   5572.00       -0.14734
   5573.00       -0.15056
   5574.00       -0.15134
   5575.00       -0.14988
   5576.00       -0.14665
   5577.00       -0.14224
   5578.00       -0.13744
   5579.00       -0.13304
   5580.00       -0.12982
   5581.00       -0.12836
   5582.00       -0.12916
   5583.00       -0.13232
   5584.00       -0.13779
   5585.00       -0.14516
   5586.00       -0.15389
   5587.00       -0.16331
   5588.00       -0.17268
   5589.00       -0.18139
   5590.00       -0.18886
   5591.00       -0.19476
   5592.00       -0.19893
   5593.00       -0.20127
   5594.00       -0.20190
   5595.00       -0.20099
   5596.00       -0.19880
   5597.00       -0.19564
   5598.00       -0.19183
   5599.00       -0.18769
   5600.00       -0.18352
   5601.00       -0.17960
   5602.00       -0.17610
   5603.00       -0.17305
   5604.00       -0.17042
   5605.00       -0.16812
   5606.00       -0.16595
   5607.00       -0.16366
   5608.00       -0.16101
   5609.00       -0.15787
   5610.00       -0.15417
   5611.00       -0.15000
   5612.00       -0.14555
   5613.00       -0.14110
   5614.00       -0.13696
   5615.00       -0.13344
   5616.00       -0.13077
   5617.00       -0.12921
   5618.00       -0.12889
   5619.00       -0.12994
   5620.00       -0.13238
   5621.00       -0.13621
   5622.00       -0.14132
   5623.00       -0.14762
   5624.00       -0.15493
   5625.00       -0.16309
   5626.00       -0.17188
   5627.00       -0.18110
   5628.00       -0.19051
   5629.00       -0.19985
   5630.00       -0.20894
   5631.00       -0.21760
   5632.00       -0.22572
   5633.00       -0.23323
   5634.00       -0.24014
   5635.00       -0.24653
   5636.00       -0.25255
   5637.00       -0.25841
   5638.00       -0.26436
   5639.00       -0.27063
   5640.00       -0.27746
   5641.00       -0.28496
   5642.00       -0.29318
   5643.00       -0.30198
   5644.00       -0.31110
   5645.00       -0.32016
   5646.00       -0.32870
   5647.00       -0.33640
   5648.00       -0.34290
   5649.00       -0.34804
   5650.00       -0.35167
   5651.00       -0.35389
   5652.00       -0.35483
   5653.00       -0.35477
   5654.00       -0.35403
   5655.00       -0.35299
   5656.00       -0.35204
   5657.00       -0.35154
   5658.00       -0.35183
   5659.00       -0.35315
   5660.00       -0.35559
   5661.00       -0.35911
   5662.00       -0.36352
   5663.00       -0.36850
   5664.00       -0.37365
   5665.00       -0.37852
   5666.00       -0.38267
   5667.00       -0.38574
   5668.00       -0.38741
   5669.00       -0.38751
   5670.00       -0.38595
   5671.00       -0.38274
   5672.00       -0.37802
   5673.00       -0.37191
   5674.00       -0.36463
   5675.00       -0.35639
   5676.00       -0.34740
   5677.00       -0.33786
   5678.00       -0.32786
   5679.00       -0.31759
   5680.00       -0.30698
   5681.00       -0.29612
   5682.00       -0.28497
   5683.00       -0.27348
   5684.00       -0.26150
   5685.00       -0.24905
   5686.00       -0.23603
   5687.00       -0.22233
   5688.00       -0.20791
   5689.00       -0.19273
   5690.00       -0.17677
   5691.00       -0.15995
   5692.00       -0.14244
   5693.00       -0.12428
   5694.00       -0.10574
   5695.00       -0.08709
   5696.00       -0.06859
   5697.00       -0.05043
   5698.00       -0.03284
   5699.00       -0.01596
   5700.00        0.00007
   5701.00        0.01509
   5702.00        0.02888
   5703.00        0.04130
   5704.00        0.05212
   5705.00        0.06116
   5706.00        0.06833
   5707.00        0.07357
   5708.00        0.07695
   5709.00        0.07863
   5710.00        0.07882
   5711.00        0.07775
   5712.00        0.07566
   5713.00        0.07276
   5714.00        0.06922
   5715.00        0.06521
   5716.00        0.06093
   5717.00        0.05659
   5718.00        0.05241
   5719.00        0.04866
   5720.00        0.04561
   5721.00        0.04341
   5722.00        0.04224
   5723.00        0.04209
   5724.00        0.04288
   5725.00        0.04436
   5726.00        0.04624
   5727.00        0.04812
   5728.00        0.04961
   5729.00        0.05036
   5730.00        0.05012
   5731.00        0.04879
   5732.00        0.04634
   5733.00        0.04296
   5734.00        0.03886
   5735.00        0.03437
   5736.00        0.02973
   5737.00        0.02519
   5738.00        0.02083
   5739.00        0.01673
   5740.00        0.01283
   5741.00        0.00901
   5742.00        0.00518
   5743.00        0.00125
   5744.00       -0.00284
   5745.00       -0.00702
   5746.00       -0.01116
   5747.00       -0.01511
   5748.00       -0.01861
   5749.00       -0.02145
   5750.00       -0.02334
   5751.00       -0.02410
   5752.00       -0.02358
   5753.00       -0.02172
   5754.00       -0.01849
   5755.00       -0.01397
   5756.00       -0.00834
   5757.00       -0.00177
   5758.00        0.00546
   5759.00        0.01309
   5760.00        0.02083
   5761.00        0.02847
   5762.00        0.03583
   5763.00        0.04272
   5764.00        0.04913
   5765.00        0.05509
   5766.00        0.06060
   5767.00        0.06582
   5768.00        0.07090
   5769.00        0.07601
   5770.00        0.08136
   5771.00        0.08716
   5772.00        0.09357
   5773.00        0.10078
   5774.00        0.10883
   5775.00        0.11781
   5776.00        0.12758
   5777.00        0.13806
   5778.00        0.14903
   5779.00        0.16024
   5780.00        0.17148
   5781.00        0.18254
   5782.00        0.19323
   5783.00        0.20342
   5784.00        0.21312
   5785.00        0.22232
   5786.00        0.23117
   5787.00        0.23977
   5788.00        0.24837
   5789.00        0.25714
   5790.00        0.26628
   5791.00        0.27591
   5792.00        0.28596
   5793.00        0.29642
   5794.00        0.30700
   5795.00        0.31738
   5796.00        0.32716
   5797.00        0.33591
   5798.00        0.34314
   5799.00        0.34858
   5800.00        0.35187
   5801.00        0.35291
   5802.00        0.35156
   5803.00        0.34790
   5804.00        0.34214
   5805.00        0.33440
   5806.00        0.32502
   5807.00        0.31441
   5808.00        0.30299
   5809.00        0.29118
   5810.00        0.27939
   5811.00        0.26802
   5812.00        0.25743
   5813.00        0.24790
   5814.00        0.23966
   5815.00        0.23278
   5816.00        0.22730
   5817.00        0.22322
   5818.00        0.22049
   5819.00        0.21902
   5820.00        0.21869
   5821.00        0.21938
   5822.00        0.22091
   5823.00        0.22308
   5824.00        0.22567
   5825.00        0.22850
   5826.00        0.23141
   5827.00        0.23419
   5828.00        0.23664
   5829.00        0.23852
   5830.00        0.23968
   5831.00        0.23990
   5832.00        0.23910
   5833.00        0.23721
   5834.00        0.23432
   5835.00        0.23055
   5836.00        0.22603
   5837.00        0.22100
   5838.00        0.21564
   5839.00        0.21016
   5840.00        0.20482
   5841.00        0.19985
   5842.00        0.19546
   5843.00        0.19182
   5844.00        0.18906
   5845.00        0.18724
   5846.00        0.18629
   5847.00        0.18607
   5848.00        0.18636
   5849.00        0.18693
   5850.00        0.18759
   5851.00        0.18822
   5852.00        0.18886
   5853.00        0.18973
   5854.00        0.19116
   5855.00        0.19367
   5856.00        0.19772
   5857.00        0.20383
   5858.00        0.21239
   5859.00        0.22363
   5860.00        0.23744
   5861.00        0.25353
   5862.00        0.27125
   5863.00        0.28973
   5864.00        0.30804
   5865.00        0.32523
   5866.00        0.34047
   5867.00        0.35310
   5868.00        0.36287
   5869.00        0.36975
   5870.00        0.37393
   5871.00        0.37595
   5872.00        0.37631
   5873.00        0.37562
   5874.00        0.37439
   5875.00        0.37298
   5876.00        0.37159
   5877.00        0.37026
   5878.00        0.36892
   5879.00        0.36738
   5880.00        0.36549
   5881.00        0.36307
   5882.00        0.36006
   5883.00        0.35643
   5884.00        0.35230
   5885.00        0.34777
   5886.00        0.34305
   5887.00        0.33829
   5888.00        0.33363
   5889.00        0.32911
   5890.00        0.32473
   5891.00        0.32035
   5892.00        0.31584
   5893.00        0.31096
   5894.00        0.30550
   5895.00        0.29931
   5896.00        0.29232
   5897.00        0.28450
   5898.00        0.27604
   5899.00        0.26723
   5900.00        0.25835
   5901.00        0.24980
   5902.00        0.24185
   5903.00        0.23470
   5904.00        0.22845
   5905.00        0.22300
   5906.00        0.21812
   5907.00        0.21357
   5908.00        0.20895
   5909.00        0.20397
   5910.00        0.19828
   5911.00        0.19179
   5912.00        0.18442
   5913.00        0.17623
   5914.00        0.16738
   5915.00        0.15804
   5916.00        0.14846
   5917.00        0.13886
   5918.00        0.12950
   5919.00        0.12057
   5920.00        0.11211
   5921.00        0.10422
   5922.00        0.09689
   5923.00        0.09011
   5924.00        0.08388
   5925.00        0.07821
   5926.00        0.07311
   5927.00        0.06863
   5928.00        0.06471
   5929.00        0.06122
   5930.00        0.05796
   5931.00        0.05459
   5932.00        0.05076
   5933.00        0.04612
   5934.00        0.04032
   5935.00        0.03325
   5936.00        0.02501
   5937.00        0.01582
   5938.00        0.00615
   5939.00       -0.00338
   5940.00       -0.01212
   5941.00       -0.01945
   5942.00       -0.02486
   5943.00       -0.02821
   5944.00       -0.02944
   5945.00       -0.02891
   5946.00       -0.02713
   5947.00       -0.02478
   5948.00       -0.02256
   5949.00       -0.02109
   5950.00       -0.02090
   5951.00       -0.02228
   5952.00       -0.02525
   5953.00       -0.02964
   5954.00       -0.03513
   5955.00       -0.04117
   5956.00       -0.04737
   5957.00       -0.05325
   5958.00       -0.05847
   5959.00       -0.06290
   5960.00       -0.06648
   5961.00       -0.06939
   5962.00       -0.07189
   5963.00       -0.07432
   5964.00       -0.07703
   5965.00       -0.08033
   5966.00       -0.08448
   5967.00       -0.08965
   5968.00       -0.09581
   5969.00       -0.10302
   5970.00       -0.11102
   5971.00       -0.11964
   5972.00       -0.12855
   5973.00       -0.13747
   5974.00       -0.14609
   5975.00       -0.15421
   5976.00       -0.16160
   5977.00       -0.16820
   5978.00       -0.17392
   5979.00       -0.17885
   5980.00       -0.18311
   5981.00       -0.18687
   5982.00       -0.19037
   5983.00       -0.19384
   5984.00       -0.19754
   5985.00       -0.20165
   5986.00       -0.20637
   5987.00       -0.21177
   5988.00       -0.21786
   5989.00       -0.22449
   5990.00       -0.23146
   5991.00       -0.23848
   5992.00       -0.24517
   5993.00       -0.25113
   5994.00       -0.25600
   5995.00       -0.25942
   5996.00       -0.26119
   5997.00       -0.26121
   5998.00       -0.25954
   5999.00       -0.25640
   6000.00       -0.25199
   6001.00       -0.24673
   6002.00       -0.24098
   6003.00       -0.23515
   6004.00       -0.22955
   6005.00       -0.22447
   6006.00       -0.22014
   6007.00       -0.21664
   6008.00       -0.21403
   6009.00       -0.21221
   6010.00       -0.21105
   6011.00       -0.21029
   6012.00       -0.20959
   6013.00       -0.20865
   6014.00       -0.20718
   6015.00       -0.20495
   6016.00       -0.20187
   6017.00       -0.19802
   6018.00       -0.19359
   6019.00       -0.18894
   6020.00       -0.18452
   6021.00       -0.18077
   6022.00       -0.17806
   6023.00       -0.17671
   6024.00       -0.17680
   6025.00       -0.17833
   6026.00       -0.18104
   6027.00       -0.18454
   6028.00       -0.18835
   6029.00       -0.19194
   6030.00       -0.19478
   6031.00       -0.19649
   6032.00       -0.19679
   6033.00       -0.19564
   6034.00       -0.19313
   6035.00       -0.18961
   6036.00       -0.18547
   6037.00       -0.18124
   6038.00       -0.17739
   6039.00       -0.17436
   6040.00       -0.17241
   6041.00       -0.17165
   6042.00       -0.17197
   6043.00       -0.17306
   6044.00       -0.17450
   6045.00       -0.17579
   6046.00       -0.17648
   6047.00       -0.17621
   6048.00       -0.17479
   6049.00       -0.17224
   6050.00       -0.16865
   6051.00       -0.16432
   6052.00       -0.15960
   6053.00       -0.15488
   6054.00       -0.15055
   6055.00       -0.14693
   6056.00       -0.14425
   6057.00       -0.14264
   6058.00       -0.14209
   6059.00       -0.14246
   6060.00       -0.14355
   6061.00       -0.14507
   6062.00       -0.14674
   6063.00       -0.14829
   6064.00       -0.14954
   6065.00       -0.15039
   6066.00       -0.15083
   6067.00       -0.15092
   6068.00       -0.15079
   6069.00       -0.15060
   6070.00       -0.15049
   6071.00       -0.15060
   6072.00       -0.15101
   6073.00       -0.15180
   6074.00       -0.15300
   6075.00       -0.15458
   6076.00       -0.15652
   6077.00       -0.15874
   6078.00       -0.16115
   6079.00       -0.16361
   6080.00       -0.16600
   6081.00       -0.16817
   6082.00       -0.17001
   6083.00       -0.17140
   6084.00       -0.17230
   6085.00       -0.17268
   6086.00       -0.17257
   6087.00       -0.17205
   6088.00       -0.17119
   6089.00       -0.17010
   6090.00       -0.16889
   6091.00       -0.16766
   6092.00       -0.16647
   6093.00       -0.16541
   6094.00       -0.16450
   6095.00       -0.16375
   6096.00       -0.16314
   6097.00       -0.16259
   6098.00       -0.16202
   6099.00       -0.16130
   6100.00       -0.16031
   6101.00       -0.15896
   6102.00       -0.15716
   6103.00       -0.15490
   6104.00       -0.15219
   6105.00       -0.14913
   6106.00       -0.14585
   6107.00       -0.14249
   6108.00       -0.13919
   6109.00       -0.13608
   6110.00       -0.13326
   6111.00       -0.13073
   6112.00       -0.12850
   6113.00       -0.12649
   6114.00       -0.12462
   6115.00       -0.12276
   6116.00       -0.12082
   6117.00       -0.11869
   6118.00       -0.11632
   6119.00       -0.11368
   6120.00       -0.11080
   6121.00       -0.10775
   6122.00       -0.10461
   6123.00       -0.10153
   6124.00       -0.09862
   6125.00       -0.09601
   6126.00       -0.09379
   6127.00       -0.09204
   6128.00       -0.09078
   6129.00       -0.09004
   6130.00       -0.08980
   6131.00       -0.09003
   6132.00       -0.09069
   6133.00       -0.09176
   6134.00       -0.09318
   6135.00       -0.09492
   6136.00       -0.09696
   6137.00       -0.09923
   6138.00       -0.10175
   6139.00       -0.10446
   6140.00       -0.10737
   6141.00       -0.11044
   6142.00       -0.11372
   6143.00       -0.11718
   6144.00       -0.12084
   6145.00       -0.12469
   6146.00       -0.12873
   6147.00       -0.13293
   6148.00       -0.13723
   6149.00       -0.14159
   6150.00       -0.14597
   6151.00       -0.15028
   6152.00       -0.15450
   6153.00       -0.15856
   6154.00       -0.16242
   6155.00       -0.16603
   6156.00       -0.16938
   6157.00       -0.17248
   6158.00       -0.17535
   6159.00       -0.17801
   6160.00       -0.18053
   6161.00       -0.18296
   6162.00       -0.18539
   6163.00       -0.18785
   6164.00       -0.19037
   6165.00       -0.19300
   6166.00       -0.19571
   6167.00       -0.19848
   6168.00       -0.20127
   6169.00       -0.20402
   6170.00       -0.20667
   6171.00       -0.20920
   6172.00       -0.21159
   6173.00       -0.21384
   6174.00       -0.21600
   6175.00       -0.21809
   6176.00       -0.22016
   6177.00       -0.22227
   6178.00       -0.22443
   6179.00       -0.22666
   6180.00       -0.22897
   6181.00       -0.23136
   6182.00       -0.23380
   6183.00       -0.23629
   6184.00       -0.23878
   6185.00       -0.24126
   6186.00       -0.24369
   6187.00       -0.24605
   6188.00       -0.24831
   6189.00       -0.25044
   6190.00       -0.25240
   6191.00       -0.25415
   6192.00       -0.25566
   6193.00       -0.25686
   6194.00       -0.25773
   6195.00       -0.25821
   6196.00       -0.25827
   6197.00       -0.25786
   6198.00       -0.25695
   6199.00       -0.25552
   6200.00       -0.25352
   6201.00       -0.25094
   6202.00       -0.24780
   6203.00       -0.24407
   6204.00       -0.23980
   6205.00       -0.23500
   6206.00       -0.22975
   6207.00       -0.22407
   6208.00       -0.21801
   6209.00       -0.21163
   6210.00       -0.20500
   6211.00       -0.19812
   6212.00       -0.19108
   6213.00       -0.18392
   6214.00       -0.17673
   6215.00       -0.16953
   6216.00       -0.16239
   6217.00       -0.15537
   6218.00       -0.14857
   6219.00       -0.14205
   6220.00       -0.13586
   6221.00       -0.13009
   6222.00       -0.12475
   6223.00       -0.11990
   6224.00       -0.11553
   6225.00       -0.11164
   6226.00       -0.10823
   6227.00       -0.10523
   6228.00       -0.10259
   6229.00       -0.10022
   6230.00       -0.09802
   6231.00       -0.09592
   6232.00       -0.09381
   6233.00       -0.09162
   6234.00       -0.08929
   6235.00       -0.08676
   6236.00       -0.08397
   6237.00       -0.08088
   6238.00       -0.07746
   6239.00       -0.07366
   6240.00       -0.06944
   6241.00       -0.06475
   6242.00       -0.05959
   6243.00       -0.05392
   6244.00       -0.04774
   6245.00       -0.04106
   6246.00       -0.03390
   6247.00       -0.02632
   6248.00       -0.01835
   6249.00       -0.01008
   6250.00       -0.00160
   6251.00        0.00703
   6252.00        0.01571
   6253.00        0.02434
   6254.00        0.03285
   6255.00        0.04119
   6256.00        0.04930
   6257.00        0.05713
   6258.00        0.06462
   6259.00        0.07179
   6260.00        0.07864
   6261.00        0.08517
   6262.00        0.09143
   6263.00        0.09747
   6264.00        0.10336
   6265.00        0.10915
   6266.00        0.11494
   6267.00        0.12081
   6268.00        0.12686
   6269.00        0.13319
   6270.00        0.13986
   6271.00        0.14693
   6272.00        0.15444
   6273.00        0.16239
   6274.00        0.17082
   6275.00        0.17962
   6276.00        0.18878
   6277.00        0.19817
   6278.00        0.20776
   6279.00        0.21743
   6280.00        0.22715
   6281.00        0.23683
   6282.00        0.24652
   6283.00        0.25613
   6284.00        0.26562
   6285.00        0.27497
   6286.00        0.28410
   6287.00        0.29293
   6288.00        0.30142
   6289.00        0.30946
   6290.00        0.31703
   6291.00        0.32407
   6292.00        0.33056
   6293.00        0.33648
   6294.00        0.34186
   6295.00        0.34669
   6296.00        0.35101
   6297.00        0.35483
   6298.00        0.35816
   6299.00        0.36106
   6300.00        0.36356
   6301.00        0.36570
   6302.00        0.36755
   6303.00        0.36919
   6304.00        0.37067
   6305.00        0.37206
   6306.00        0.37342
   6307.00        0.37478
   6308.00        0.37616
   6309.00        0.37757
   6310.00        0.37897
   6311.00        0.38034
   6312.00        0.38160
   6313.00        0.38270
   6314.00        0.38357
   6315.00        0.38417
   6316.00        0.38448
   6317.00        0.38448
   6318.00        0.38424
   6319.00        0.38377
   6320.00        0.38316
   6321.00        0.38248
   6322.00        0.38181
   6323.00        0.38120
   6324.00        0.38069
   6325.00        0.38033
   6326.00        0.38016
   6327.00        0.38021
   6328.00        0.38053
   6329.00        0.38118
   6330.00        0.38221
   6331.00        0.38368
   6332.00        0.38564
   6333.00        0.38811
   6334.00        0.39111
   6335.00        0.39460
   6336.00        0.39855
   6337.00        0.40288
   6338.00        0.40743
   6339.00        0.41208
   6340.00        0.41669
   6341.00        0.42109
   6342.00        0.42514
   6343.00        0.42874
   6344.00        0.43180
   6345.00        0.43425
   6346.00        0.43606
   6347.00        0.43719
   6348.00        0.43764
   6349.00        0.43740
   6350.00        0.43643
   6351.00        0.43470
   6352.00        0.43219
   6353.00        0.42882
   6354.00        0.42459
   6355.00        0.41947
   6356.00        0.41348
   6357.00        0.40673
   6358.00        0.39930
   6359.00        0.39138
   6360.00        0.38313
   6361.00        0.37483
   6362.00        0.36666
   6363.00        0.35885
   6364.00        0.35161
   6365.00        0.34508
   6366.00        0.33931
   6367.00        0.33436
   6368.00        0.33012
   6369.00        0.32642
   6370.00        0.32304
   6371.00        0.31977
   6372.00        0.31641
   6373.00        0.31279
   6374.00        0.30880
   6375.00        0.30440
   6376.00        0.29962
   6377.00        0.29450
   6378.00        0.28916
   6379.00        0.28362
   6380.00        0.27792
   6381.00        0.27205
   6382.00        0.26596
   6383.00        0.25948
   6384.00        0.25250
   6385.00        0.24483
   6386.00        0.23634
   6387.00        0.22698
   6388.00        0.21673
   6389.00        0.20562
   6390.00        0.19379
   6391.00        0.18140
   6392.00        0.16876
   6393.00        0.15603
   6394.00        0.14356
   6395.00        0.13160
   6396.00        0.12033
   6397.00        0.10988
   6398.00        0.10031
   6399.00        0.09159
   6400.00        0.08363
   6401.00        0.07623
   6402.00        0.06917
   6403.00        0.06230
   6404.00        0.05546
   6405.00        0.04858
   6406.00        0.04171
   6407.00        0.03494
   6408.00        0.02850
   6409.00        0.02270
   6410.00        0.01784
   6411.00        0.01422
   6412.00        0.01203
   6413.00        0.01140
   6414.00        0.01221
   6415.00        0.01422
   6416.00        0.01699
   6417.00        0.02002
   6418.00        0.02274
   6419.00        0.02465
   6420.00        0.02530
   6421.00        0.02454
   6422.00        0.02228
   6423.00        0.01879
   6424.00        0.01438
   6425.00        0.00957
   6426.00        0.00490
   6427.00        0.00085
   6428.00       -0.00216
   6429.00       -0.00396
   6430.00       -0.00450
   6431.00       -0.00399
   6432.00       -0.00276
   6433.00       -0.00126
   6434.00        0.00010
   6435.00        0.00098
   6436.00        0.00115
   6437.00        0.00062
   6438.00       -0.00052
   6439.00       -0.00203
   6440.00       -0.00364
   6441.00       -0.00510
   6442.00       -0.00624
   6443.00       -0.00698
   6444.00       -0.00733
   6445.00       -0.00738
   6446.00       -0.00726
   6447.00       -0.00712
   6448.00       -0.00711
   6449.00       -0.00738
   6450.00       -0.00806
   6451.00       -0.00928
   6452.00       -0.01116
   6453.00       -0.01378
   6454.00       -0.01727
   6455.00       -0.02167
   6456.00       -0.02703
   6457.00       -0.03337
   6458.00       -0.04070
   6459.00       -0.04897
   6460.00       -0.05821
   6461.00       -0.06830
   6462.00       -0.07913
   6463.00       -0.09056
   6464.00       -0.10238
   6465.00       -0.11433
   6466.00       -0.12608
   6467.00       -0.13728
   6468.00       -0.14764
   6469.00       -0.15693
   6470.00       -0.16505
   6471.00       -0.17192
   6472.00       -0.17771
   6473.00       -0.18275
   6474.00       -0.18741
   6475.00       -0.19214
   6476.00       -0.19728
   6477.00       -0.20313
   6478.00       -0.20981
   6479.00       -0.21726
   6480.00       -0.22535
   6481.00       -0.23370
   6482.00       -0.24199
   6483.00       -0.24989
   6484.00       -0.25705
   6485.00       -0.26327
   6486.00       -0.26846
   6487.00       -0.27267
   6488.00       -0.27607
   6489.00       -0.27897
   6490.00       -0.28173
   6491.00       -0.28476
   6492.00       -0.28844
   6493.00       -0.29310
   6494.00       -0.29894
   6495.00       -0.30602
   6496.00       -0.31420
   6497.00       -0.32322
   6498.00       -0.33278
   6499.00       -0.34238
   6500.00       -0.35155
   6501.00       -0.35986
   6502.00       -0.36694
   6503.00       -0.37257
   6504.00       -0.37665
   6505.00       -0.37921
   6506.00       -0.38038
   6507.00       -0.38042
   6508.00       -0.37962
   6509.00       -0.37829
   6510.00       -0.37671
   6511.00       -0.37519
   6512.00       -0.37392
   6513.00       -0.37314
   6514.00       -0.37297
   6515.00       -0.37350
   6516.00       -0.37473
   6517.00       -0.37659
   6518.00       -0.37890
   6519.00       -0.38140
   6520.00       -0.38380
   6521.00       -0.38577
   6522.00       -0.38705
   6523.00       -0.38743
   6524.00       -0.38683
   6525.00       -0.38532
   6526.00       -0.38300
   6527.00       -0.38014
   6528.00       -0.37695
   6529.00       -0.37366
   6530.00       -0.37042
   6531.00       -0.36727
   6532.00       -0.36420
   6533.00       -0.36108
   6534.00       -0.35776
   6535.00       -0.35408
   6536.00       -0.34987
   6537.00       -0.34503
   6538.00       -0.33950
   6539.00       -0.33322
   6540.00       -0.32620
   6541.00       -0.31840
   6542.00       -0.30990
   6543.00       -0.30068
   6544.00       -0.29082
   6545.00       -0.28042
   6546.00       -0.26966
   6547.00       -0.25871
   6548.00       -0.24786
   6549.00       -0.23748
   6550.00       -0.22788
   6551.00       -0.21936
   6552.00       -0.21212
   6553.00       -0.20632
   6554.00       -0.20196
   6555.00       -0.19887
   6556.00       -0.19691
   6557.00       -0.19582
   6558.00       -0.19531
   6559.00       -0.19518
   6560.00       -0.19527
   6561.00       -0.19552
   6562.00       -0.19594
   6563.00       -0.19661
   6564.00       -0.19762
   6565.00       -0.19906
   6566.00       -0.20096
   6567.00       -0.20327
   6568.00       -0.20587
   6569.00       -0.20860
   6570.00       -0.21124
   6571.00       -0.21358
   6572.00       -0.21543
   6573.00       -0.21667
   6574.00       -0.21716
   6575.00       -0.21688
   6576.00       -0.21578
   6577.00       -0.21382
   6578.00       -0.21097
   6579.00       -0.20722
   6580.00       -0.20254
   6581.00       -0.19695
   6582.00       -0.19044
   6583.00       -0.18308
   6584.00       -0.17498
   6585.00       -0.16628
   6586.00       -0.15715
   6587.00       -0.14771
   6588.00       -0.13815
   6589.00       -0.12857
   6590.00       -0.11906
   6591.00       -0.10957
   6592.00       -0.10014
   6593.00       -0.09068
   6594.00       -0.08112
   6595.00       -0.07136
   6596.00       -0.06128
   6597.00       -0.05083
   6598.00       -0.03998
   6599.00       -0.02878
   6600.00       -0.01722
   6601.00       -0.00539
   6602.00        0.00666
   6603.00        0.01882
   6604.00        0.03114
   6605.00        0.04359
   6606.00        0.05624
   6607.00        0.06920
   6608.00        0.08257
   6609.00        0.09647
   6610.00        0.11097
   6611.00        0.12614
   6612.00        0.14213
   6613.00        0.15892
   6614.00        0.17662
   6615.00        0.19516
   6616.00        0.21457
   6617.00        0.23471
   6618.00        0.25542
   6619.00        0.27649
   6620.00        0.29765
   6621.00        0.31866
   6622.00        0.33913
   6623.00        0.35891
   6624.00        0.37764
   6625.00        0.39509
   6626.00        0.41105
   6627.00        0.42541
   6628.00        0.43825
   6629.00        0.44952
   6630.00        0.45951
   6631.00        0.46842
   6632.00        0.47650
   6633.00        0.48402
   6634.00        0.49110
   6635.00        0.49787
   6636.00        0.50434
   6637.00        0.51044
   6638.00        0.51610
   6639.00        0.52122
   6640.00        0.52576
   6641.00        0.52972
   6642.00        0.53310
   6643.00        0.53600
   6644.00        0.53847
   6645.00        0.54062
   6646.00        0.54255
   6647.00        0.54439
   6648.00        0.54624
   6649.00        0.54822
   6650.00        0.55044
   6651.00        0.55296
   6652.00        0.55583
   6653.00        0.55902
   6654.00        0.56244
   6655.00        0.56598
   6656.00        0.56948
   6657.00        0.57276
   6658.00        0.57568
   6659.00        0.57810
   6660.00        0.57996
   6661.00        0.58128
   6662.00        0.58212
   6663.00        0.58259
   6664.00        0.58284
   6665.00        0.58305
   6666.00        0.58335
   6667.00        0.58386
   6668.00        0.58460
   6669.00        0.58555
   6670.00        0.58661
   6671.00        0.58762
   6672.00        0.58838
   6673.00        0.58871
   6674.00        0.58841
   6675.00        0.58740
   6676.00        0.58560
   6677.00        0.58304
   6678.00        0.57975
   6679.00        0.57581
   6680.00        0.57130
   6681.00        0.56629
   6682.00        0.56079
   6683.00        0.55487
   6684.00        0.54855
   6685.00        0.54188
   6686.00        0.53497
   6687.00        0.52794
   6688.00        0.52091
   6689.00        0.51401
   6690.00        0.50742
   6691.00        0.50118
   6692.00        0.49543
   6693.00        0.49016
   6694.00        0.48542
   6695.00        0.48116
   6696.00        0.47741
   6697.00        0.47417
   6698.00        0.47146
   6699.00        0.46928
   6700.00        0.46764
   6701.00        0.46652
   6702.00        0.46592
   6703.00        0.46583
   6704.00        0.46619
   6705.00        0.46692
   6706.00        0.46790
   6707.00        0.46899
   6708.00        0.47002
   6709.00        0.47085
   6710.00        0.47134
   6711.00        0.47141
   6712.00        0.47102
   6713.00        0.47022
   6714.00        0.46908
   6715.00        0.46775
   6716.00        0.46635
   6717.00        0.46502
   6718.00        0.46388
   6719.00        0.46299
   6720.00        0.46238
   6721.00        0.46201
   6722.00        0.46181
   6723.00        0.46169
   6724.00        0.46152
   6725.00        0.46120
   6726.00        0.46062
   6727.00        0.45973
   6728.00        0.45849
   6729.00        0.45689
   6730.00        0.45495
   6731.00        0.45272
   6732.00        0.45022
   6733.00        0.44747
   6734.00        0.44451
   6735.00        0.44133
   6736.00        0.43791
   6737.00        0.43425
   6738.00        0.43030
   6739.00        0.42608
   6740.00        0.42155
   6741.00        0.41671
   6742.00        0.41156
   6743.00        0.40610
   6744.00        0.40032
   6745.00        0.39421
   6746.00        0.38770
   6747.00        0.38080
   6748.00        0.37343
   6749.00        0.36564
   6750.00        0.35742
   6751.00        0.34876
   6752.00        0.33975
   6753.00        0.33042
   6754.00        0.32081
   6755.00        0.31104
   6756.00        0.30117
   6757.00        0.29122
   6758.00        0.28127
   6759.00        0.27138
   6760.00        0.26156
   6761.00        0.25183
   6762.00        0.24217
   6763.00        0.23262
   6764.00        0.22309
   6765.00        0.21357
   6766.00        0.20410
   6767.00        0.19466
   6768.00        0.18528
   6769.00        0.17590
   6770.00        0.16660
   6771.00        0.15726
   6772.00        0.14790
   6773.00        0.13846
   6774.00        0.12891
   6775.00        0.11921
   6776.00        0.10930
   6777.00        0.09921
   6778.00        0.08897
   6779.00        0.07858
   6780.00        0.06801
   6781.00        0.05734
   6782.00        0.04652
   6783.00        0.03553
   6784.00        0.02424
   6785.00        0.01260
   6786.00        0.00064
   6787.00       -0.01162
   6788.00       -0.02399
   6789.00       -0.03619
   6790.00       -0.04790
   6791.00       -0.05877
   6792.00       -0.06859
   6793.00       -0.07719
   6794.00       -0.08466
   6795.00       -0.09116
   6796.00       -0.09704
   6797.00       -0.10262
   6798.00       -0.10819
   6799.00       -0.11397
   6800.00       -0.12006
   6801.00       -0.12646
   6802.00       -0.13298
   6803.00       -0.13954
   6804.00       -0.14597
   6805.00       -0.15216
   6806.00       -0.15801
   6807.00       -0.16353
   6808.00       -0.16869
   6809.00       -0.17348
   6810.00       -0.17792
   6811.00       -0.18201
   6812.00       -0.18578
   6813.00       -0.18925
   6814.00       -0.19256
   6815.00       -0.19583
   6816.00       -0.19927
   6817.00       -0.20305
   6818.00       -0.20736
   6819.00       -0.21228
   6820.00       -0.21791
   6821.00       -0.22421
   6822.00       -0.23110
   6823.00       -0.23842
   6824.00       -0.24600
   6825.00       -0.25365
   6826.00       -0.26121
   6827.00       -0.26851
   6828.00       -0.27535
   6829.00       -0.28163
   6830.00       -0.28724
   6831.00       -0.29216
   6832.00       -0.29636
   6833.00       -0.29989
   6834.00       -0.30286
   6835.00       -0.30540
   6836.00       -0.30771
   6837.00       -0.30994
   6838.00       -0.31222
   6839.00       -0.31453
   6840.00       -0.31676
   6841.00       -0.31860
   6842.00       -0.31963
   6843.00       -0.31940
   6844.00       -0.31743
   6845.00       -0.31348
   6846.00       -0.30735
   6847.00       -0.29930
   6848.00       -0.28974
   6849.00       -0.27939
   6850.00       -0.26892
   6851.00       -0.25905
   6852.00       -0.25033
   6853.00       -0.24313
   6854.00       -0.23751
   6855.00       -0.23337
   6856.00       -0.23040
   6857.00       -0.22819
   6858.00       -0.22636
   6859.00       -0.22453
   6860.00       -0.22243
   6861.00       -0.21991
   6862.00       -0.21695
   6863.00       -0.21362
   6864.00       -0.21011
   6865.00       -0.20669
   6866.00       -0.20363
   6867.00       -0.20123
   6868.00       -0.19969
   6869.00       -0.19918
   6870.00       -0.19977
   6871.00       -0.20141
   6872.00       -0.20401
   6873.00       -0.20736
   6874.00       -0.21127
   6875.00       -0.21546
   6876.00       -0.21972
   6877.00       -0.22380
   6878.00       -0.22747
   6879.00       -0.23059
   6880.00       -0.23306
   6881.00       -0.23490
   6882.00       -0.23616
   6883.00       -0.23704
   6884.00       -0.23774
   6885.00       -0.23853
   6886.00       -0.23962
   6887.00       -0.24117
   6888.00       -0.24320
   6889.00       -0.24569
   6890.00       -0.24848
   6891.00       -0.25139
   6892.00       -0.25423
   6893.00       -0.25684
   6894.00       -0.25914
   6895.00       -0.26114
   6896.00       -0.26295
   6897.00       -0.26469
   6898.00       -0.26653
   6899.00       -0.26860
   6900.00       -0.27099
   6901.00       -0.27365
   6902.00       -0.27650
   6903.00       -0.27938
   6904.00       -0.28214
   6905.00       -0.28467
   6906.00       -0.28690
   6907.00       -0.28885
   6908.00       -0.29062
   6909.00       -0.29228
   6910.00       -0.29389
   6911.00       -0.29542
   6912.00       -0.29673
   6913.00       -0.29756
   6914.00       -0.29761
   6915.00       -0.29652
   6916.00       -0.29408
   6917.00       -0.29010
   6918.00       -0.28466
   6919.00       -0.27794
   6920.00       -0.27031
   6921.00       -0.26225
   6922.00       -0.25420
   6923.00       -0.24665
   6924.00       -0.23993
   6925.00       -0.23422
   6926.00       -0.22956
   6927.00       -0.22584
   6928.00       -0.22284
   6929.00       -0.22027
   6930.00       -0.21784
   6931.00       -0.21530
   6932.00       -0.21248
   6933.00       -0.20927
   6934.00       -0.20562
   6935.00       -0.20151
   6936.00       -0.19696
   6937.00       -0.19196
   6938.00       -0.18655
   6939.00       -0.18074
   6940.00       -0.17460
   6941.00       -0.16820
   6942.00       -0.16162
   6943.00       -0.15497
   6944.00       -0.14835
   6945.00       -0.14184
   6946.00       -0.13547
   6947.00       -0.12926
   6948.00       -0.12309
   6949.00       -0.11689
   6950.00       -0.11050
   6951.00       -0.10379
   6952.00       -0.09669
   6953.00       -0.08918
   6954.00       -0.08120
   6955.00       -0.07285
   6956.00       -0.06414
   6957.00       -0.05513
   6958.00       -0.04586
   6959.00       -0.03638
   6960.00       -0.02675
   6961.00       -0.01697
   6962.00       -0.00714
   6963.00        0.00271
   6964.00        0.01253
   6965.00        0.02218
   6966.00        0.03157
   6967.00        0.04059
   6968.00        0.04914
   6969.00        0.05718
   6970.00        0.06466
   6971.00        0.07158
   6972.00        0.07798
   6973.00        0.08392
   6974.00        0.08943
   6975.00        0.09460
   6976.00        0.09945
   6977.00        0.10400
   6978.00        0.10828
   6979.00        0.11229
   6980.00        0.11609
   6981.00        0.11974
   6982.00        0.12332
   6983.00        0.12694
   6984.00        0.13073
   6985.00        0.13476
   6986.00        0.13906
   6987.00        0.14360
   6988.00        0.14827
   6989.00        0.15292
   6990.00        0.15736
   6991.00        0.16147
   6992.00        0.16514
   6993.00        0.16838
   6994.00        0.17127
   6995.00        0.17393
   6996.00        0.17649
   6997.00        0.17907
   6998.00        0.18167
   6999.00        0.18421
   7000.00        0.18654
   7001.00        0.18843
   7002.00        0.18971
   7003.00        0.19024
   7004.00        0.19001
   7005.00        0.18914
   7006.00        0.18780
   7007.00        0.18624
   7008.00        0.18468
   7009.00        0.18327
   7010.00        0.18207
   7011.00        0.18105
   7012.00        0.18011
   7013.00        0.17910
   7014.00        0.17789
   7015.00        0.17638
   7016.00        0.17452
   7017.00        0.17229
   7018.00        0.16968
   7019.00        0.16670
   7020.00        0.16337
   7021.00        0.15968
   7022.00        0.15567
   7023.00        0.15139
   7024.00        0.14689
   7025.00        0.14226
   7026.00        0.13763
   7027.00        0.13312
   7028.00        0.12886
   7029.00        0.12498
   7030.00        0.12160
   7031.00        0.11881
   7032.00        0.11666
   7033.00        0.11512
   7034.00        0.11416
   7035.00        0.11363
   7036.00        0.11337
   7037.00        0.11315
   7038.00        0.11276
   7039.00        0.11202
   7040.00        0.11079
   7041.00        0.10904
   7042.00        0.10678
   7043.00        0.10413
   7044.00        0.10125
   7045.00        0.09835
   7046.00        0.09562
   7047.00        0.09317
   7048.00        0.09114
   7049.00        0.08951
   7050.00        0.08828
   7051.00        0.08733
   7052.00        0.08658
   7053.00        0.08589
   7054.00        0.08517
   7055.00        0.08433
   7056.00        0.08333
   7057.00        0.08212
   7058.00        0.08071
   7059.00        0.07912
   7060.00        0.07740
   7061.00        0.07561
   7062.00        0.07383
   7063.00        0.07212
   7064.00        0.07056
   7065.00        0.06917
   7066.00        0.06797
   7067.00        0.06696
   7068.00        0.06612
   7069.00        0.06544
   7070.00        0.06490
   7071.00        0.06454
   7072.00        0.06436
   7073.00        0.06442
   7074.00        0.06474
   7075.00        0.06534
   7076.00        0.06618
   7077.00        0.06726
   7078.00        0.06848
   7079.00        0.06980
   7080.00        0.07116
   7081.00        0.07252
   7082.00        0.07386
   7083.00        0.07517
   7084.00        0.07645
   7085.00        0.07772
   7086.00        0.07899
   7087.00        0.08029
   7088.00        0.08162
   7089.00        0.08302
   7090.00        0.08450
   7091.00        0.08605
   7092.00        0.08767
   7093.00        0.08930
   7094.00        0.09091
   7095.00        0.09245
   7096.00        0.09391
   7097.00        0.09528
   7098.00        0.09661
   7099.00        0.09797
   7100.00        0.09945
   7101.00        0.10116
   7102.00        0.10317
   7103.00        0.10554
   7104.00        0.10829
   7105.00        0.11137
   7106.00        0.11469
   7107.00        0.11810
   7108.00        0.12141
   7109.00        0.12439
   7110.00        0.12685
   7111.00        0.12852
   7112.00        0.12926
   7113.00        0.12888
   7114.00        0.12732
   7115.00        0.12451
   7116.00        0.12048
   7117.00        0.11524
   7118.00        0.10883
   7119.00        0.10134
   7120.00        0.09287
   7121.00        0.08351
   7122.00        0.07335
   7123.00        0.06245
   7124.00        0.05101
   7125.00        0.03917
   7126.00        0.02702
   7127.00        0.01479
   7128.00        0.00261
   7129.00       -0.00935
   7130.00       -0.02098
   7131.00       -0.03218
   7132.00       -0.04290
   7133.00       -0.05308
   7134.00       -0.06272
   7135.00       -0.07180
   7136.00       -0.08031
   7137.00       -0.08821
   7138.00       -0.09548
   7139.00       -0.10207
   7140.00       -0.10787
   7141.00       -0.11285
   7142.00       -0.11690
   7143.00       -0.11999
   7144.00       -0.12207
   7145.00       -0.12321
   7146.00       -0.12347
   7147.00       -0.12300
   7148.00       -0.12199
   7149.00       -0.12065
   7150.00       -0.11921
   7151.00       -0.11788
   7152.00       -0.11686
   7153.00       -0.11629
   7154.00       -0.11624
   7155.00       -0.11673
   7156.00       -0.11769
   7157.00       -0.11901
   7158.00       -0.12055
   7159.00       -0.12211
   7160.00       -0.12357
   7161.00       -0.12478
   7162.00       -0.12565
   7163.00       -0.12615
   7164.00       -0.12628
   7165.00       -0.12607
   7166.00       -0.12560
   7167.00       -0.12497
   7168.00       -0.12428
   7169.00       -0.12361
   7170.00       -0.12302
   7171.00       -0.12254
   7172.00       -0.12215
   7173.00       -0.12180
   7174.00       -0.12139
   7175.00       -0.12083
   7176.00       -0.12002
   7177.00       -0.11892
   7178.00       -0.11752
   7179.00       -0.11588
   7180.00       -0.11409
   7181.00       -0.11234
   7182.00       -0.11090
   7183.00       -0.11000
   7184.00       -0.10991
   7185.00       -0.11085
   7186.00       -0.11295
   7187.00       -0.11625
   7188.00       -0.12073
   7189.00       -0.12619
   7190.00       -0.13242
   7191.00       -0.13909
   7192.00       -0.14582
   7193.00       -0.15228
   7194.00       -0.15807
   7195.00       -0.16291
   7196.00       -0.16659
   7197.00       -0.16901
   7198.00       -0.17018
   7199.00       -0.17023
   7200.00       -0.16938
   7201.00       -0.16793
   7202.00       -0.16618
   7203.00       -0.16444
   7204.00       -0.16301
   7205.00       -0.16212
   7206.00       -0.16195
   7207.00       -0.16261
   7208.00       -0.16413
   7209.00       -0.16655
   7210.00       -0.16979
   7211.00       -0.17382
   7212.00       -0.17854
   7213.00       -0.18387
   7214.00       -0.18975
   7215.00       -0.19612
   7216.00       -0.20299
   7217.00       -0.21035
   7218.00       -0.21825
   7219.00       -0.22668
   7220.00       -0.23572
   7221.00       -0.24538
   7222.00       -0.25565
   7223.00       -0.26648
   7224.00       -0.27781
   7225.00       -0.28953
   7226.00       -0.30145
   7227.00       -0.31345
   7228.00       -0.32535
   7229.00       -0.33700
   7230.00       -0.34817
   7231.00       -0.35872
   7232.00       -0.36843
   7233.00       -0.37721
   7234.00       -0.38498
   7235.00       -0.39163
   7236.00       -0.39718
   7237.00       -0.40168
   7238.00       -0.40520
   7239.00       -0.40782
   7240.00       -0.40965
   7241.00       -0.41078
   7242.00       -0.41126
   7243.00       -0.41109
   7244.00       -0.41026
   7245.00       -0.40873
   7246.00       -0.40642
   7247.00       -0.40333
   7248.00       -0.39948
   7249.00       -0.39490
   7250.00       -0.38975
   7251.00       -0.38415
   7252.00       -0.37835
   7253.00       -0.37259
   7254.00       -0.36711
   7255.00       -0.36211
   7256.00       -0.35779
   7257.00       -0.35433
   7258.00       -0.35184
   7259.00       -0.35037
   7260.00       -0.34992
   7261.00       -0.35036
   7262.00       -0.35157
   7263.00       -0.35328
   7264.00       -0.35527
   7265.00       -0.35724
   7266.00       -0.35896
   7267.00       -0.36019
   7268.00       -0.36082
   7269.00       -0.36077
   7270.00       -0.36010
   7271.00       -0.35886
   7272.00       -0.35718
   7273.00       -0.35520
   7274.00       -0.35301
   7275.00       -0.35072
   7276.00       -0.34839
   7277.00       -0.34605
   7278.00       -0.34368
   7279.00       -0.34126
   7280.00       -0.33874
   7281.00       -0.33607
   7282.00       -0.33320
   7283.00       -0.33012
   7284.00       -0.32680
   7285.00       -0.32326
   7286.00       -0.31954
   7287.00       -0.31571
   7288.00       -0.31187
   7289.00       -0.30812
   7290.00       -0.30459
   7291.00       -0.30142
   7292.00       -0.29875
   7293.00       -0.29674
   7294.00       -0.29550
   7295.00       -0.29510
   7296.00       -0.29558
   7297.00       -0.29686
   7298.00       -0.29882
   7299.00       -0.30122
   7300.00       -0.30381
   7301.00       -0.30632
   7302.00       -0.30856
   7303.00       -0.31036
   7304.00       -0.31173
   7305.00       -0.31277
   7306.00       -0.31367
   7307.00       -0.31468
   7308.00       -0.31605
   7309.00       -0.31800
   7310.00       -0.32064
   7311.00       -0.32401
   7312.00       -0.32800
   7313.00       -0.33246
   7314.00       -0.33714
   7315.00       -0.34178
   7316.00       -0.34614
   7317.00       -0.35003
   7318.00       -0.35335
   7319.00       -0.35610
   7320.00       -0.35836
   7321.00       -0.36025
   7322.00       -0.36193
   7323.00       -0.36349
   7324.00       -0.36494
   7325.00       -0.36625
   7326.00       -0.36727
   7327.00       -0.36779
   7328.00       -0.36761
   7329.00       -0.36659
   7330.00       -0.36456
   7331.00       -0.36157
   7332.00       -0.35770
   7333.00       -0.35315
   7334.00       -0.34817
   7335.00       -0.34305
   7336.00       -0.33808
   7337.00       -0.33348
   7338.00       -0.32948
   7339.00       -0.32613
   7340.00       -0.32348
   7341.00       -0.32147
   7342.00       -0.31999
   7343.00       -0.31887
   7344.00       -0.31795
   7345.00       -0.31706
   7346.00       -0.31606
   7347.00       -0.31486
   7348.00       -0.31341
   7349.00       -0.31176
   7350.00       -0.30995
   7351.00       -0.30810
   7352.00       -0.30630
   7353.00       -0.30466
   7354.00       -0.30327
   7355.00       -0.30214
   7356.00       -0.30128
   7357.00       -0.30060
   7358.00       -0.29998
   7359.00       -0.29930
   7360.00       -0.29839
   7361.00       -0.29712
   7362.00       -0.29540
   7363.00       -0.29316
   7364.00       -0.29041
   7365.00       -0.28715
   7366.00       -0.28347
   7367.00       -0.27943
   7368.00       -0.27512
   7369.00       -0.27057
   7370.00       -0.26579
   7371.00       -0.26074
   7372.00       -0.25537
   7373.00       -0.24965
   7374.00       -0.24347
   7375.00       -0.23684
   7376.00       -0.22973
   7377.00       -0.22224
   7378.00       -0.21441
   7379.00       -0.20645
   7380.00       -0.19852
   7381.00       -0.19081
   7382.00       -0.18344
   7383.00       -0.17652
   7384.00       -0.17009
   7385.00       -0.16415
   7386.00       -0.15862
   7387.00       -0.15339
   7388.00       -0.14835
   7389.00       -0.14340
   7390.00       -0.13845
   7391.00       -0.13349
   7392.00       -0.12853
   7393.00       -0.12362
   7394.00       -0.11882
   7395.00       -0.11419
   7396.00       -0.10978
   7397.00       -0.10566
   7398.00       -0.10184
   7399.00       -0.09831
   7400.00       -0.09509
   7401.00       -0.09213
   7402.00       -0.08943
   7403.00       -0.08699
   7404.00       -0.08480
   7405.00       -0.08289
   7406.00       -0.08126
   7407.00       -0.07993
   7408.00       -0.07889
   7409.00       -0.07814
   7410.00       -0.07765
   7411.00       -0.07737
   7412.00       -0.07726
   7413.00       -0.07729
   7414.00       -0.07744
   7415.00       -0.07772
   7416.00       -0.07816
   7417.00       -0.07882
   7418.00       -0.07973
   7419.00       -0.08093
   7420.00       -0.08244
   7421.00       -0.08423
   7422.00       -0.08629
   7423.00       -0.08854
   7424.00       -0.09097
   7425.00       -0.09351
   7426.00       -0.09613
   7427.00       -0.09879
   7428.00       -0.10148
   7429.00       -0.10417
   7430.00       -0.10686
   7431.00       -0.10956
   7432.00       -0.11231
   7433.00       -0.11515
   7434.00       -0.11816
   7435.00       -0.12143
   7436.00       -0.12505
   7437.00       -0.12913
   7438.00       -0.13369
   7439.00       -0.13876
   7440.00       -0.14428
   7441.00       -0.15015
   7442.00       -0.15618
   7443.00       -0.16215
   7444.00       -0.16780
   7445.00       -0.17287
   7446.00       -0.17719
   7447.00       -0.18058
   7448.00       -0.18306
   7449.00       -0.18468
   7450.00       -0.18566
   7451.00       -0.18624
   7452.00       -0.18676
   7453.00       -0.18755
   7454.00       -0.18892
   7455.00       -0.19108
   7456.00       -0.19415
   7457.00       -0.19810
   7458.00       -0.20277
   7459.00       -0.20787
   7460.00       -0.21307
   7461.00       -0.21792
   7462.00       -0.22204
   7463.00       -0.22506
   7464.00       -0.22676
   7465.00       -0.22698
   7466.00       -0.22572
   7467.00       -0.22312
   7468.00       -0.21933
   7469.00       -0.21461
   7470.00       -0.20922
   7471.00       -0.20339
   7472.00       -0.19730
   7473.00       -0.19102
   7474.00       -0.18453
   7475.00       -0.17773
   7476.00       -0.17050
   7477.00       -0.16267
   7478.00       -0.15406
   7479.00       -0.14456
   7480.00       -0.13421
   7481.00       -0.12311
   7482.00       -0.11150
   7483.00       -0.09970
   7484.00       -0.08811
   7485.00       -0.07715
   7486.00       -0.06712
   7487.00       -0.05840
   7488.00       -0.05116
   7489.00       -0.04546
   7490.00       -0.04126
   7491.00       -0.03832
   7492.00       -0.03640
   7493.00       -0.03518
   7494.00       -0.03433
   7495.00       -0.03358
   7496.00       -0.03272
   7497.00       -0.03165
   7498.00       -0.03033
   7499.00       -0.02883
   7500.00       -0.02725
   7501.00       -0.02574
   7502.00       -0.02443
   7503.00       -0.02343
   7504.00       -0.02282
   7505.00       -0.02266
   7506.00       -0.02295
   7507.00       -0.02371
   7508.00       -0.02492
   7509.00       -0.02658
   7510.00       -0.02874
   7511.00       -0.03143
   7512.00       -0.03476
   7513.00       -0.03882
   7514.00       -0.04378
   7515.00       -0.04967
   7516.00       -0.05659
   7517.00       -0.06454
   7518.00       -0.07340
   7519.00       -0.08303
   7520.00       -0.09320
   7521.00       -0.10359
   7522.00       -0.11393
   7523.00       -0.12390
   7524.00       -0.13322
   7525.00       -0.14176
   7526.00       -0.14935
   7527.00       -0.15604
   7528.00       -0.16188
   7529.00       -0.16707
   7530.00       -0.17177
   7531.00       -0.17619
   7532.00       -0.18049
   7533.00       -0.18477
   7534.00       -0.18905
   7535.00       -0.19325
   7536.00       -0.19727
   7537.00       -0.20093
   7538.00       -0.20403
   7539.00       -0.20645
   7540.00       -0.20808
   7541.00       -0.20889
   7542.00       -0.20892
   7543.00       -0.20833
   7544.00       -0.20731
   7545.00       -0.20611
   7546.00       -0.20497
   7547.00       -0.20415
   7548.00       -0.20384
   7549.00       -0.20416
   7550.00       -0.20516
   7551.00       -0.20679
   7552.00       -0.20896
   7553.00       -0.21141
   7554.00       -0.21387
   7555.00       -0.21602
   7556.00       -0.21753
   7557.00       -0.21809
   7558.00       -0.21744
   7559.00       -0.21541
   7560.00       -0.21188
   7561.00       -0.20684
   7562.00       -0.20039
   7563.00       -0.19265
   7564.00       -0.18377
   7565.00       -0.17401
   7566.00       -0.16359
   7567.00       -0.15276
   7568.00       -0.14166
   7569.00       -0.13042
   7570.00       -0.11916
   7571.00       -0.10789
   7572.00       -0.09659
   7573.00       -0.08527
   7574.00       -0.07388
   7575.00       -0.06245
   7576.00       -0.05093
   7577.00       -0.03938
   7578.00       -0.02779
   7579.00       -0.01630
   7580.00       -0.00500
   7581.00        0.00604
   7582.00        0.01665
   7583.00        0.02679
   7584.00        0.03636
   7585.00        0.04536
   7586.00        0.05372
   7587.00        0.06148
   7588.00        0.06866
   7589.00        0.07531
   7590.00        0.08143
   7591.00        0.08703
   7592.00        0.09212
   7593.00        0.09675
   7594.00        0.10094
   7595.00        0.10482
   7596.00        0.10855
   7597.00        0.11237
   7598.00        0.11649
   7599.00        0.12111
   7600.00        0.12635
   7601.00        0.13221
   7602.00        0.13854
   7603.00        0.14502
   7604.00        0.15130
   7605.00        0.15694
   7606.00        0.16157
   7607.00        0.16483
   7608.00        0.16654
   7609.00        0.16664
   7610.00        0.16513
   7611.00        0.16219
   7612.00        0.15796
   7613.00        0.15267
   7614.00        0.14655
   7615.00        0.13980
   7616.00        0.13260
   7617.00        0.12507
   7618.00        0.11733
   7619.00        0.10948
   7620.00        0.10162
   7621.00        0.09383
   7622.00        0.08622
   7623.00        0.07889
   7624.00        0.07194
   7625.00        0.06551
   7626.00        0.05965
   7627.00        0.05448
   7628.00        0.05005
   7629.00        0.04637
   7630.00        0.04345
   7631.00        0.04125
   7632.00        0.03971
   7633.00        0.03876
   7634.00        0.03831
   7635.00        0.03831
   7636.00        0.03865
   7637.00        0.03923
   7638.00        0.03995
   7639.00        0.04069
   7640.00        0.04134
   7641.00        0.04176
   7642.00        0.04184
   7643.00        0.04150
   7644.00        0.04070
   7645.00        0.03945
   7646.00        0.03776
   7647.00        0.03571
   7648.00        0.03337
   7649.00        0.03083
   7650.00        0.02815
   7651.00        0.02535
   7652.00        0.02244
   7653.00        0.01934
   7654.00        0.01597
   7655.00        0.01223
   7656.00        0.00802
   7657.00        0.00328
   7658.00       -0.00201
   7659.00       -0.00777
   7660.00       -0.01394
   7661.00       -0.02032
   7662.00       -0.02666
   7663.00       -0.03270
   7664.00       -0.03813
   7665.00       -0.04267
   7666.00       -0.04603
   7667.00       -0.04801
   7668.00       -0.04850
   7669.00       -0.04748
   7670.00       -0.04499
   7671.00       -0.04120
   7672.00       -0.03636
   7673.00       -0.03081
   7674.00       -0.02486
   7675.00       -0.01889
   7676.00       -0.01325
   7677.00       -0.00825
   7678.00       -0.00413
   7679.00       -0.00097
   7680.00        0.00113
   7681.00        0.00224
   7682.00        0.00249
   7683.00        0.00202
   7684.00        0.00102
   7685.00       -0.00036
   7686.00       -0.00198
   7687.00       -0.00375
   7688.00       -0.00562
   7689.00       -0.00762
   7690.00       -0.00979
   7691.00       -0.01223
   7692.00       -0.01507
   7693.00       -0.01843
   7694.00       -0.02243
   7695.00       -0.02714
   7696.00       -0.03262
   7697.00       -0.03888
   7698.00       -0.04590
   7699.00       -0.05356
   7700.00       -0.06172
   7701.00       -0.07023
   7702.00       -0.07881
   7703.00       -0.08726
   7704.00       -0.09535
   7705.00       -0.10282
   7706.00       -0.10952
   7707.00       -0.11534
   7708.00       -0.12020
   7709.00       -0.12409
   7710.00       -0.12708
   7711.00       -0.12927
   7712.00       -0.13082
   7713.00       -0.13191
   7714.00       -0.13270
   7715.00       -0.13338
   7716.00       -0.13409
   7717.00       -0.13496
   7718.00       -0.13607
   7719.00       -0.13747
   7720.00       -0.13920
   7721.00       -0.14124
   7722.00       -0.14361
   7723.00       -0.14626
   7724.00       -0.14917
   7725.00       -0.15230
   7726.00       -0.15563
   7727.00       -0.15909
   7728.00       -0.16263
   7729.00       -0.16618
   7730.00       -0.16962
   7731.00       -0.17286
   7732.00       -0.17575
   7733.00       -0.17817
   7734.00       -0.18006
   7735.00       -0.18134
   7736.00       -0.18204
   7737.00       -0.18221
   7738.00       -0.18196
   7739.00       -0.18140
   7740.00       -0.18065
   7741.00       -0.17978
   7742.00       -0.17885
   7743.00       -0.17787
   7744.00       -0.17682
   7745.00       -0.17570
   7746.00       -0.17450
   7747.00       -0.17324
   7748.00       -0.17198
   7749.00       -0.17081
   7750.00       -0.16983
   7751.00       -0.16918
   7752.00       -0.16896
   7753.00       -0.16929
   7754.00       -0.17024
   7755.00       -0.17183
   7756.00       -0.17405
   7757.00       -0.17683
   7758.00       -0.18010
   7759.00       -0.18374
   7760.00       -0.18763
   7761.00       -0.19165
   7762.00       -0.19568
   7763.00       -0.19960
   7764.00       -0.20333
   7765.00       -0.20680
   7766.00       -0.21001
   7767.00       -0.21296
   7768.00       -0.21567
   7769.00       -0.21821
   7770.00       -0.22061
   7771.00       -0.22294
   7772.00       -0.22523
   7773.00       -0.22746
   7774.00       -0.22965
   7775.00       -0.23178
   7776.00       -0.23385
   7777.00       -0.23588
   7778.00       -0.23792
   7779.00       -0.23999
   7780.00       -0.24214
   7781.00       -0.24435
   7782.00       -0.24655
   7783.00       -0.24863
   7784.00       -0.25042
   7785.00       -0.25177
   7786.00       -0.25254
   7787.00       -0.25268
   7788.00       -0.25220
   7789.00       -0.25123
   7790.00       -0.24996
   7791.00       -0.24862
   7792.00       -0.24744
   7793.00       -0.24658
   7794.00       -0.24610
   7795.00       -0.24594
   7796.00       -0.24596
   7797.00       -0.24590
   7798.00       -0.24547
   7799.00       -0.24439
   7800.00       -0.24242
   7801.00       -0.23945
   7802.00       -0.23539
   7803.00       -0.23034
   7804.00       -0.22447
   7805.00       -0.21804
   7806.00       -0.21141
   7807.00       -0.20494
   7808.00       -0.19896
   7809.00       -0.19381
   7810.00       -0.18969
   7811.00       -0.18675
   7812.00       -0.18495
   7813.00       -0.18423
   7814.00       -0.18438
   7815.00       -0.18521
   7816.00       -0.18649
   7817.00       -0.18807
   7818.00       -0.18981
   7819.00       -0.19166
   7820.00       -0.19361
   7821.00       -0.19565
   7822.00       -0.19782
   7823.00       -0.20011
   7824.00       -0.20251
   7825.00       -0.20496
   7826.00       -0.20739
   7827.00       -0.20971
   7828.00       -0.21179
   7829.00       -0.21352
   7830.00       -0.21479
   7831.00       -0.21549
   7832.00       -0.21555
   7833.00       -0.21488
   7834.00       -0.21346
   7835.00       -0.21130
   7836.00       -0.20845
   7837.00       -0.20499
   7838.00       -0.20101
   7839.00       -0.19668
   7840.00       -0.19215
   7841.00       -0.18758
   7842.00       -0.18312
   7843.00       -0.17891
   7844.00       -0.17507
   7845.00       -0.17171
   7846.00       -0.16891
   7847.00       -0.16672
   7848.00       -0.16522
   7849.00       -0.16444
   7850.00       -0.16445
   7851.00       -0.16527
   7852.00       -0.16695
   7853.00       -0.16947
   7854.00       -0.17286
   7855.00       -0.17704
   7856.00       -0.18197
   7857.00       -0.18750
   7858.00       -0.19355
   7859.00       -0.19995
   7860.00       -0.20656
   7861.00       -0.21322
   7862.00       -0.21976
   7863.00       -0.22602
   7864.00       -0.23188
   7865.00       -0.23725
   7866.00       -0.24203
   7867.00       -0.24616
   7868.00       -0.24958
   7869.00       -0.25231
   7870.00       -0.25430
   7871.00       -0.25559
   7872.00       -0.25616
   7873.00       -0.25605
   7874.00       -0.25525
   7875.00       -0.25381
   7876.00       -0.25173
   7877.00       -0.24905
   7878.00       -0.24583
   7879.00       -0.24215
   7880.00       -0.23802
   7881.00       -0.23356
   7882.00       -0.22884
   7883.00       -0.22394
   7884.00       -0.21897
   7885.00       -0.21401
   7886.00       -0.20915
   7887.00       -0.20447
   7888.00       -0.20004
   7889.00       -0.19588
   7890.00       -0.19202
   7891.00       -0.18849
   7892.00       -0.18529
   7893.00       -0.18240
   7894.00       -0.17980
   7895.00       -0.17748
   7896.00       -0.17541
   7897.00       -0.17359
   7898.00       -0.17200
   7899.00       -0.17065
   7900.00       -0.16956
   7901.00       -0.16872
   7902.00       -0.16814
   7903.00       -0.16781
   7904.00       -0.16769
   7905.00       -0.16776
   7906.00       -0.16794
   7907.00       -0.16814
   7908.00       -0.16826
   7909.00       -0.16817
   7910.00       -0.16775
   7911.00       -0.16687
   7912.00       -0.16542
   7913.00       -0.16329
   7914.00       -0.16041
   7915.00       -0.15672
   7916.00       -0.15222
   7917.00       -0.14692
   7918.00       -0.14087
   7919.00       -0.13415
   7920.00       -0.12688
   7921.00       -0.11919
   7922.00       -0.11119
   7923.00       -0.10307
   7924.00       -0.09495
   7925.00       -0.08701
   7926.00       -0.07938
   7927.00       -0.07217
   7928.00       -0.06540
   7929.00       -0.05914
   7930.00       -0.05337
   7931.00       -0.04806
   7932.00       -0.04320
   7933.00       -0.03873
   7934.00       -0.03472
   7935.00       -0.03118
   7936.00       -0.02822
   7937.00       -0.02593
   7938.00       -0.02446
   7939.00       -0.02391
   7940.00       -0.02436
   7941.00       -0.02587
   7942.00       -0.02838
   7943.00       -0.03188
   7944.00       -0.03616
   7945.00       -0.04105
   7946.00       -0.04630
   7947.00       -0.05165
   7948.00       -0.05688
   7949.00       -0.06173
   7950.00       -0.06602
   7951.00       -0.06966
   7952.00       -0.07261
   7953.00       -0.07493
   7954.00       -0.07673
   7955.00       -0.07816
   7956.00       -0.07941
   7957.00       -0.08064
   7958.00       -0.08200
   7959.00       -0.08358
   7960.00       -0.08542
   7961.00       -0.08751
   7962.00       -0.08976
   7963.00       -0.09207
   7964.00       -0.09430
   7965.00       -0.09633
   7966.00       -0.09802
   7967.00       -0.09928
   7968.00       -0.10006
   7969.00       -0.10034
   7970.00       -0.10016
   7971.00       -0.09955
   7972.00       -0.09859
   7973.00       -0.09736
   7974.00       -0.09591
   7975.00       -0.09432
   7976.00       -0.09264
   7977.00       -0.09091
   7978.00       -0.08915
   7979.00       -0.08740
   7980.00       -0.08569
   7981.00       -0.08404
   7982.00       -0.08250
   7983.00       -0.08108
   7984.00       -0.07981
   7985.00       -0.07870
   7986.00       -0.07774
   7987.00       -0.07691
   7988.00       -0.07617
   7989.00       -0.07549
   7990.00       -0.07480
   7991.00       -0.07406
   7992.00       -0.07321
   7993.00       -0.07220
   7994.00       -0.07100
   7995.00       -0.06962
   7996.00       -0.06807
   7997.00       -0.06641
   7998.00       -0.06472
   7999.00       -0.06307
   8000.00       -0.06158
   8001.00       -0.06035
   8002.00       -0.05947
   8003.00       -0.05902
   8004.00       -0.05899
   8005.00       -0.05935
   8006.00       -0.06000
   8007.00       -0.06078
   8008.00       -0.06148
   8009.00       -0.06191
   8010.00       -0.06191
   8011.00       -0.06137
   8012.00       -0.06026
   8013.00       -0.05863
   8014.00       -0.05663
   8015.00       -0.05446
   8016.00       -0.05233
   8017.00       -0.05046
   8018.00       -0.04900
   8019.00       -0.04807
   8020.00       -0.04767
   8021.00       -0.04777
   8022.00       -0.04826
   8023.00       -0.04898
   8024.00       -0.04976
   8025.00       -0.05044
   8026.00       -0.05087
   8027.00       -0.05099
   8028.00       -0.05076
   8029.00       -0.05025
   8030.00       -0.04957
   8031.00       -0.04888
   8032.00       -0.04837
   8033.00       -0.04820
   8034.00       -0.04853
   8035.00       -0.04946
   8036.00       -0.05104
   8037.00       -0.05327
   8038.00       -0.05610
   8039.00       -0.05943
   8040.00       -0.06315
   8041.00       -0.06717
   8042.00       -0.07137
   8043.00       -0.07566
   8044.00       -0.07996
   8045.00       -0.08421
   8046.00       -0.08836
   8047.00       -0.09235
   8048.00       -0.09618
   8049.00       -0.09976
   8050.00       -0.10305
   8051.00       -0.10603
   8052.00       -0.10864
   8053.00       -0.11086
   8054.00       -0.11266
   8055.00       -0.11404
   8056.00       -0.11500
   8057.00       -0.11553
   8058.00       -0.11558
   8059.00       -0.11512
   8060.00       -0.11409
   8061.00       -0.11237
   8062.00       -0.10992
   8063.00       -0.10661
   8064.00       -0.10242
   8065.00       -0.09736
   8066.00       -0.09148
   8067.00       -0.08496
   8068.00       -0.07797
   8069.00       -0.07079
   8070.00       -0.06371
   8071.00       -0.05702
   8072.00       -0.05100
   8073.00       -0.04583
   8074.00       -0.04168
   8075.00       -0.03853
   8076.00       -0.03635
   8077.00       -0.03494
   8078.00       -0.03405
   8079.00       -0.03338
   8080.00       -0.03262
   8081.00       -0.03150
   8082.00       -0.02980
   8083.00       -0.02737
   8084.00       -0.02418
   8085.00       -0.02026
   8086.00       -0.01569
   8087.00       -0.01064
   8088.00       -0.00528
   8089.00        0.00021
   8090.00        0.00568
   8091.00        0.01098
   8092.00        0.01597
   8093.00        0.02060
   8094.00        0.02489
   8095.00        0.02889
   8096.00        0.03266
   8097.00        0.03631
   8098.00        0.03997
   8099.00        0.04374
   8100.00        0.04771
   8101.00        0.05193
   8102.00        0.05639
   8103.00        0.06104
   8104.00        0.06577
   8105.00        0.07043
   8106.00        0.07488
   8107.00        0.07897
   8108.00        0.08256
   8109.00        0.08556
   8110.00        0.08790
   8111.00        0.08957
   8112.00        0.09061
   8113.00        0.09107
   8114.00        0.09101
   8115.00        0.09048
   8116.00        0.08955
   8117.00        0.08825
   8118.00        0.08662
   8119.00        0.08470
   8120.00        0.08253
   8121.00        0.08014
   8122.00        0.07759
   8123.00        0.07496
   8124.00        0.07231
   8125.00        0.06971
   8126.00        0.06723
   8127.00        0.06494
   8128.00        0.06289
   8129.00        0.06112
   8130.00        0.05971
   8131.00        0.05870
   8132.00        0.05810
   8133.00        0.05794
   8134.00        0.05818
   8135.00        0.05873
   8136.00        0.05947
   8137.00        0.06023
   8138.00        0.06083
   8139.00        0.06109
   8140.00        0.06084
   8141.00        0.05999
   8142.00        0.05849
   8143.00        0.05637
   8144.00        0.05374
   8145.00        0.05076
   8146.00        0.04766
   8147.00        0.04463
   8148.00        0.04193
   8149.00        0.03970
   8150.00        0.03808
   8151.00        0.03712
   8152.00        0.03682
   8153.00        0.03711
   8154.00        0.03784
   8155.00        0.03888
   8156.00        0.04002
   8157.00        0.04111
   8158.00        0.04198
   8159.00        0.04256
   8160.00        0.04278
   8161.00        0.04265
   8162.00        0.04222
   8163.00        0.04156
   8164.00        0.04073
   8165.00        0.03981
   8166.00        0.03881
   8167.00        0.03773
   8168.00        0.03654
   8169.00        0.03517
   8170.00        0.03354
   8171.00        0.03160
   8172.00        0.02934
   8173.00        0.02678
   8174.00        0.02405
   8175.00        0.02132
   8176.00        0.01884
   8177.00        0.01689
   8178.00        0.01582
   8179.00        0.01592
   8180.00        0.01738
   8181.00        0.02043
   8182.00        0.02508
   8183.00        0.03123
   8184.00        0.03863
   8185.00        0.04693
   8186.00        0.05576
   8187.00        0.06461
   8188.00        0.07307
   8189.00        0.08068
   8190.00        0.08707
   8191.00        0.09198
   8192.00        0.09518
   8193.00        0.09665
   8194.00        0.09636
   8195.00        0.09444
   8196.00        0.09113
   8197.00        0.08662
   8198.00        0.08122
   8199.00        0.07527
   8200.00        0.06902
   8201.00        0.06274
   8202.00        0.05657
   8203.00        0.05055
   8204.00        0.04473
   8205.00        0.03911
   8206.00        0.03355
   8207.00        0.02802
   8208.00        0.02247
   8209.00        0.01684
   8210.00        0.01110
   8211.00        0.00525
   8212.00       -0.00069
   8213.00       -0.00673
   8214.00       -0.01277
   8215.00       -0.01880
   8216.00       -0.02478
   8217.00       -0.03064
   8218.00       -0.03638
   8219.00       -0.04188
   8220.00       -0.04712
   8221.00       -0.05198
   8222.00       -0.05640
   8223.00       -0.06037
   8224.00       -0.06386
   8225.00       -0.06692
   8226.00       -0.06962
   8227.00       -0.07210
   8228.00       -0.07454
   8229.00       -0.07716
   8230.00       -0.08015
   8231.00       -0.08369
   8232.00       -0.08795
   8233.00       -0.09303
   8234.00       -0.09892
   8235.00       -0.10553
   8236.00       -0.11275
   8237.00       -0.12038
   8238.00       -0.12830
   8239.00       -0.13632
   8240.00       -0.14423
   8241.00       -0.15196
   8242.00       -0.15948
   8243.00       -0.16680
   8244.00       -0.17405
   8245.00       -0.18131
   8246.00       -0.18869
   8247.00       -0.19624
   8248.00       -0.20398
   8249.00       -0.21173
   8250.00       -0.21936
   8251.00       -0.22649
   8252.00       -0.23285
   8253.00       -0.23805
   8254.00       -0.24174
   8255.00       -0.24365
   8256.00       -0.24362
   8257.00       -0.24163
   8258.00       -0.23784
   8259.00       -0.23256
   8260.00       -0.22627
   8261.00       -0.21951
   8262.00       -0.21288
   8263.00       -0.20699
   8264.00       -0.20231
   8265.00       -0.19917
   8266.00       -0.19776
   8267.00       -0.19806
   8268.00       -0.19991
   8269.00       -0.20296
   8270.00       -0.20685
   8271.00       -0.21104
   8272.00       -0.21515
   8273.00       -0.21873
   8274.00       -0.22150
   8275.00       -0.22323
   8276.00       -0.22385
   8277.00       -0.22343
   8278.00       -0.22219
   8279.00       -0.22044
   8280.00       -0.21853
   8281.00       -0.21692
   8282.00       -0.21595
   8283.00       -0.21600
   8284.00       -0.21728
   8285.00       -0.21998
   8286.00       -0.22405
   8287.00       -0.22942
   8288.00       -0.23582
   8289.00       -0.24301
   8290.00       -0.25058
   8291.00       -0.25808
   8292.00       -0.26520
   8293.00       -0.27150
   8294.00       -0.27676
   8295.00       -0.28068
   8296.00       -0.28322
   8297.00       -0.28432
   8298.00       -0.28409
   8299.00       -0.28269
   8300.00       -0.28029
   8301.00       -0.27715
   8302.00       -0.27346
   8303.00       -0.26947
   8304.00       -0.26537
   8305.00       -0.26130
   8306.00       -0.25740
   8307.00       -0.25379
   8308.00       -0.25063
   8309.00       -0.24805
   8310.00       -0.24610
   8311.00       -0.24483
   8312.00       -0.24424
   8313.00       -0.24427
   8314.00       -0.24492
   8315.00       -0.24613
   8316.00       -0.24793
   8317.00       -0.25031
   8318.00       -0.25333
   8319.00       -0.25710
   8320.00       -0.26160
   8321.00       -0.26698
   8322.00       -0.27317
   8323.00       -0.28011
   8324.00       -0.28767
   8325.00       -0.29557
   8326.00       -0.30362
   8327.00       -0.31144
   8328.00       -0.31879
   8329.00       -0.32517
   8330.00       -0.33029
   8331.00       -0.33384
   8332.00       -0.33562
   8333.00       -0.33562
   8334.00       -0.33380
   8335.00       -0.33046
   8336.00       -0.32592
   8337.00       -0.32058
   8338.00       -0.31488
   8339.00       -0.30921
   8340.00       -0.30381
   8341.00       -0.29882
   8342.00       -0.29431
   8343.00       -0.29022
   8344.00       -0.28633
   8345.00       -0.28249
   8346.00       -0.27847
   8347.00       -0.27415
   8348.00       -0.26941
   8349.00       -0.26429
   8350.00       -0.25883
   8351.00       -0.25321
   8352.00       -0.24763
   8353.00       -0.24231
   8354.00       -0.23742
   8355.00       -0.23311
   8356.00       -0.22945
   8357.00       -0.22646
   8358.00       -0.22404
   8359.00       -0.22211
   8360.00       -0.22057
   8361.00       -0.21936
   8362.00       -0.21842
   8363.00       -0.21776
   8364.00       -0.21737
   8365.00       -0.21728
   8366.00       -0.21749
   8367.00       -0.21795
   8368.00       -0.21860
   8369.00       -0.21931
   8370.00       -0.21992
   8371.00       -0.22025
   8372.00       -0.22012
   8373.00       -0.21936
   8374.00       -0.21786
   8375.00       -0.21557
   8376.00       -0.21246
   8377.00       -0.20859
   8378.00       -0.20406
   8379.00       -0.19895
   8380.00       -0.19339
   8381.00       -0.18748
   8382.00       -0.18123
   8383.00       -0.17464
   8384.00       -0.16772
   8385.00       -0.16045
   8386.00       -0.15271
   8387.00       -0.14456
   8388.00       -0.13604
   8389.00       -0.12724
   8390.00       -0.11832
   8391.00       -0.10943
   8392.00       -0.10067
   8393.00       -0.09229
   8394.00       -0.08433
   8395.00       -0.07683
   8396.00       -0.06978
   8397.00       -0.06313
   8398.00       -0.05668
   8399.00       -0.05022
   8400.00       -0.04359
   8401.00       -0.03657
   8402.00       -0.02897
   8403.00       -0.02078
   8404.00       -0.01189
   8405.00       -0.00244
   8406.00        0.00751
   8407.00        0.01773
   8408.00        0.02799
   8409.00        0.03798
   8410.00        0.04738
   8411.00        0.05602
   8412.00        0.06363
   8413.00        0.07007
   8414.00        0.07533
   8415.00        0.07941
   8416.00        0.08243
   8417.00        0.08459
   8418.00        0.08606
   8419.00        0.08709
   8420.00        0.08787
   8421.00        0.08855
   8422.00        0.08922
   8423.00        0.08986
   8424.00        0.09042
   8425.00        0.09085
   8426.00        0.09109
   8427.00        0.09117
   8428.00        0.09120
   8429.00        0.09139
   8430.00        0.09203
   8431.00        0.09341
   8432.00        0.09579
   8433.00        0.09935
   8434.00        0.10414
   8435.00        0.11009
   8436.00        0.11701
   8437.00        0.12464
   8438.00        0.13277
   8439.00        0.14121
   8440.00        0.14982
   8441.00        0.15854
   8442.00        0.16748
   8443.00        0.17661
   8444.00        0.18612
   8445.00        0.19603
   8446.00        0.20624
   8447.00        0.21671
   8448.00        0.22730
   8449.00        0.23771
   8450.00        0.24770
   8451.00        0.25704
   8452.00        0.26552
   8453.00        0.27301
   8454.00        0.27944
   8455.00        0.28492
   8456.00        0.28948
   8457.00        0.29328
   8458.00        0.29644
   8459.00        0.29908
   8460.00        0.30121
   8461.00        0.30289
   8462.00        0.30416
   8463.00        0.30504
   8464.00        0.30560
   8465.00        0.30593
   8466.00        0.30613
   8467.00        0.30633
   8468.00        0.30663
   8469.00        0.30711
   8470.00        0.30779
   8471.00        0.30864
   8472.00        0.30962
   8473.00        0.31068
   8474.00        0.31172
   8475.00        0.31273
   8476.00        0.31368
   8477.00        0.31454
   8478.00        0.31534
   8479.00        0.31607
   8480.00        0.31672
   8481.00        0.31724
   8482.00        0.31755
   8483.00        0.31753
   8484.00        0.31706
   8485.00        0.31603
   8486.00        0.31430
   8487.00        0.31184
   8488.00        0.30861
   8489.00        0.30466
   8490.00        0.30007
   8491.00        0.29496
   8492.00        0.28950
   8493.00        0.28380
   8494.00        0.27798
   8495.00        0.27217
   8496.00        0.26644
   8497.00        0.26076
   8498.00        0.25514
   8499.00        0.24961
   8500.00        0.24406
   8501.00        0.23856
   8502.00        0.23313
   8503.00        0.22780
   8504.00        0.22261
   8505.00        0.21769
   8506.00        0.21309
   8507.00        0.20888
   8508.00        0.20517
   8509.00        0.20191
   8510.00        0.19917
   8511.00        0.19690
   8512.00        0.19504
   8513.00        0.19350
   8514.00        0.19217
   8515.00        0.19092
   8516.00        0.18967
   8517.00        0.18834
   8518.00        0.18693
   8519.00        0.18549
   8520.00        0.18412
   8521.00        0.18302
   8522.00        0.18235
   8523.00        0.18237
   8524.00        0.18325
   8525.00        0.18520
   8526.00        0.18831
   8527.00        0.19266
   8528.00        0.19804
   8529.00        0.20428
   8530.00        0.21097
   8531.00        0.21764
   8532.00        0.22373
   8533.00        0.22877
   8534.00        0.23236
   8535.00        0.23422
   8536.00        0.23435
   8537.00        0.23285
   8538.00        0.23010
   8539.00        0.22655
   8540.00        0.22272
   8541.00        0.21903
   8542.00        0.21582
   8543.00        0.21323
   8544.00        0.21115
   8545.00        0.20936
   8546.00        0.20743
   8547.00        0.20489
   8548.00        0.20127
   8549.00        0.19622
   8550.00        0.18958
   8551.00        0.18133
   8552.00        0.17184
   8553.00        0.16142
   8554.00        0.15065
   8555.00        0.14008
   8556.00        0.13022
   8557.00        0.12142
   8558.00        0.11396
   8559.00        0.10772
   8560.00        0.10251
   8561.00        0.09797
   8562.00        0.09366
   8563.00        0.08913
   8564.00        0.08402
   8565.00        0.07801
   8566.00        0.07102
   8567.00        0.06307
   8568.00        0.05434
   8569.00        0.04499
   8570.00        0.03531
   8571.00        0.02558
   8572.00        0.01597
   8573.00        0.00664
   8574.00       -0.00235
   8575.00       -0.01101
   8576.00       -0.01941
   8577.00       -0.02765
   8578.00       -0.03582
   8579.00       -0.04402
   8580.00       -0.05223
   8581.00       -0.06045
   8582.00       -0.06857
   8583.00       -0.07646
   8584.00       -0.08392
   8585.00       -0.09077
   8586.00       -0.09684
   8587.00       -0.10202
   8588.00       -0.10631
   8589.00       -0.10972
   8590.00       -0.11242
   8591.00       -0.11455
   8592.00       -0.11632
   8593.00       -0.11788
   8594.00       -0.11937
   8595.00       -0.12085
   8596.00       -0.12235
   8597.00       -0.12383
   8598.00       -0.12521
   8599.00       -0.12645
   8600.00       -0.12745
   8601.00       -0.12813
   8602.00       -0.12847
   8603.00       -0.12846
   8604.00       -0.12811
   8605.00       -0.12745
   8606.00       -0.12656
   8607.00       -0.12554
   8608.00       -0.12451
   8609.00       -0.12361
   8610.00       -0.12297
   8611.00       -0.12270
   8612.00       -0.12291
   8613.00       -0.12365
   8614.00       -0.12491
   8615.00       -0.12663
   8616.00       -0.12869
   8617.00       -0.13091
   8618.00       -0.13307
   8619.00       -0.13498
   8620.00       -0.13637
   8621.00       -0.13702
   8622.00       -0.13673
   8623.00       -0.13533
   8624.00       -0.13276
   8625.00       -0.12902
   8626.00       -0.12409
   8627.00       -0.11811
   8628.00       -0.11131
   8629.00       -0.10403
   8630.00       -0.09661
   8631.00       -0.08936
   8632.00       -0.08263
   8633.00       -0.07676
   8634.00       -0.07193
   8635.00       -0.06824
   8636.00       -0.06574
   8637.00       -0.06434
   8638.00       -0.06398
   8639.00       -0.06452
   8640.00       -0.06595
   8641.00       -0.06818
   8642.00       -0.07131
   8643.00       -0.07537
   8644.00       -0.08041
   8645.00       -0.08657
   8646.00       -0.09380
   8647.00       -0.10210
   8648.00       -0.11140
   8649.00       -0.12161
   8650.00       -0.13258
   8651.00       -0.14419
   8652.00       -0.15630
   8653.00       -0.16887
   8654.00       -0.18175
   8655.00       -0.19486
   8656.00       -0.20795
   8657.00       -0.22082
   8658.00       -0.23331
   8659.00       -0.24541
   8660.00       -0.25686
   8661.00       -0.26770
   8662.00       -0.27798
   8663.00       -0.28777
   8664.00       -0.29724
   8665.00       -0.30642
   8666.00       -0.31540
   8667.00       -0.32421
   8668.00       -0.33277
   8669.00       -0.34091
   8670.00       -0.34851
   8671.00       -0.35546
   8672.00       -0.36155
   8673.00       -0.36673
   8674.00       -0.37083
   8675.00       -0.37385
   8676.00       -0.37577
   8677.00       -0.37669
   8678.00       -0.37666
   8679.00       -0.37580
   8680.00       -0.37426
   8681.00       -0.37218
   8682.00       -0.36974
   8683.00       -0.36708
   8684.00       -0.36435
   8685.00       -0.36166
   8686.00       -0.35907
   8687.00       -0.35662
   8688.00       -0.35434
   8689.00       -0.35223
   8690.00       -0.35026
   8691.00       -0.34838
   8692.00       -0.34653
   8693.00       -0.34461
   8694.00       -0.34251
   8695.00       -0.34013
   8696.00       -0.33737
   8697.00       -0.33420
   8698.00       -0.33063
   8699.00       -0.32673
   8700.00       -0.32266
   8701.00       -0.31863
   8702.00       -0.31487
   8703.00       -0.31156
   8704.00       -0.30889
   8705.00       -0.30689
   8706.00       -0.30553
   8707.00       -0.30463
   8708.00       -0.30396
   8709.00       -0.30319
   8710.00       -0.30201
   8711.00       -0.30017
   8712.00       -0.29743
   8713.00       -0.29373
   8714.00       -0.28904
   8715.00       -0.28349
   8716.00       -0.27719
   8717.00       -0.27031
   8718.00       -0.26301
   8719.00       -0.25543
   8720.00       -0.24767
   8721.00       -0.23985
   8722.00       -0.23204
   8723.00       -0.22431
   8724.00       -0.21672
   8725.00       -0.20933
   8726.00       -0.20217
   8727.00       -0.19524
   8728.00       -0.18853
   8729.00       -0.18207
   8730.00       -0.17589
   8731.00       -0.17008
   8732.00       -0.16480
   8733.00       -0.16020
   8734.00       -0.15651
   8735.00       -0.15383
   8736.00       -0.15231
   8737.00       -0.15191
   8738.00       -0.15261
   8739.00       -0.15425
   8740.00       -0.15672
   8741.00       -0.15980
   8742.00       -0.16336
   8743.00       -0.16724
   8744.00       -0.17129
   8745.00       -0.17535
   8746.00       -0.17929
   8747.00       -0.18297
   8748.00       -0.18625
   8749.00       -0.18900
   8750.00       -0.19109
   8751.00       -0.19244
   8752.00       -0.19294
   8753.00       -0.19253
   8754.00       -0.19114
   8755.00       -0.18882
   8756.00       -0.18563
   8757.00       -0.18174
   8758.00       -0.17735
   8759.00       -0.17274
   8760.00       -0.16817
   8761.00       -0.16387
   8762.00       -0.15995
   8763.00       -0.15640
   8764.00       -0.15313
   8765.00       -0.14990
   8766.00       -0.14644
   8767.00       -0.14252
   8768.00       -0.13785
   8769.00       -0.13236
   8770.00       -0.12598
   8771.00       -0.11888
   8772.00       -0.11124
   8773.00       -0.10336
   8774.00       -0.09546
   8775.00       -0.08780
   8776.00       -0.08051
   8777.00       -0.07362
   8778.00       -0.06709
   8779.00       -0.06082
   8780.00       -0.05465
   8781.00       -0.04839
   8782.00       -0.04188
   8783.00       -0.03502
   8784.00       -0.02784
   8785.00       -0.02030
   8786.00       -0.01250
   8787.00       -0.00455
   8788.00        0.00336
   8789.00        0.01103
   8790.00        0.01836
   8791.00        0.02524
   8792.00        0.03164
   8793.00        0.03759
   8794.00        0.04319
   8795.00        0.04858
   8796.00        0.05394
   8797.00        0.05940
   8798.00        0.06515
   8799.00        0.07122
   8800.00        0.07757
   8801.00        0.08423
   8802.00        0.09110
   8803.00        0.09806
   8804.00        0.10490
   8805.00        0.11149
   8806.00        0.11757
   8807.00        0.12295
   8808.00        0.12745
   8809.00        0.13086
   8810.00        0.13305
   8811.00        0.13395
   8812.00        0.13364
   8813.00        0.13219
   8814.00        0.12985
   8815.00        0.12693
   8816.00        0.12366
   8817.00        0.12036
   8818.00        0.11723
   8819.00        0.11433
   8820.00        0.11174
   8821.00        0.10935
   8822.00        0.10705
   8823.00        0.10472
   8824.00        0.10223
   8825.00        0.09954
   8826.00        0.09662
   8827.00        0.09352
   8828.00        0.09039
   8829.00        0.08740
   8830.00        0.08480
   8831.00        0.08277
   8832.00        0.08147
   8833.00        0.08100
   8834.00        0.08141
   8835.00        0.08267
   8836.00        0.08467
   8837.00        0.08721
   8838.00        0.09013
   8839.00        0.09319
   8840.00        0.09617
   8841.00        0.09896
   8842.00        0.10145
   8843.00        0.10362
   8844.00        0.10550
   8845.00        0.10711
   8846.00        0.10851
   8847.00        0.10977
   8848.00        0.11089
   8849.00        0.11189
   8850.00        0.11272
   8851.00        0.11334
   8852.00        0.11371
   8853.00        0.11378
   8854.00        0.11355
   8855.00        0.11308
   8856.00        0.11249
   8857.00        0.11195
   8858.00        0.11167
   8859.00        0.11186
   8860.00        0.11272
   8861.00        0.11444
   8862.00        0.11705
   8863.00        0.12060
   8864.00        0.12500
   8865.00        0.13006
   8866.00        0.13558
   8867.00        0.14132
   8868.00        0.14705
   8869.00        0.15259
   8870.00        0.15778
   8871.00        0.16263
   8872.00        0.16714
   8873.00        0.17139
   8874.00        0.17545
   8875.00        0.17941
   8876.00        0.18333
   8877.00        0.18723
   8878.00        0.19104
   8879.00        0.19463
   8880.00        0.19784
   8881.00        0.20047
   8882.00        0.20229
   8883.00        0.20310
   8884.00        0.20275
   8885.00        0.20115
   8886.00        0.19830
   8887.00        0.19427
   8888.00        0.18917
   8889.00        0.18325
   8890.00        0.17659
   8891.00        0.16937
   8892.00        0.16167
   8893.00        0.15360
   8894.00        0.14507
   8895.00        0.13607
   8896.00        0.12659
   8897.00        0.11645
   8898.00        0.10573
   8899.00        0.09452
   8900.00        0.08298
   8901.00        0.07140
   8902.00        0.06015
   8903.00        0.04956
   8904.00        0.04004
   8905.00        0.03199
   8906.00        0.02581
   8907.00        0.02169
   8908.00        0.01961
   8909.00        0.01950
   8910.00        0.02106
   8911.00        0.02383
   8912.00        0.02729
   8913.00        0.03092
   8914.00        0.03416
   8915.00        0.03657
   8916.00        0.03788
   8917.00        0.03798
   8918.00        0.03692
   8919.00        0.03490
   8920.00        0.03220
   8921.00        0.02918
   8922.00        0.02618
   8923.00        0.02348
   8924.00        0.02133
   8925.00        0.01984
   8926.00        0.01905
   8927.00        0.01892
   8928.00        0.01935
   8929.00        0.02022
   8930.00        0.02139
   8931.00        0.02276
   8932.00        0.02431
   8933.00        0.02602
   8934.00        0.02802
   8935.00        0.03042
   8936.00        0.03342
   8937.00        0.03713
   8938.00        0.04177
   8939.00        0.04740
   8940.00        0.05415
   8941.00        0.06197
   8942.00        0.07077
   8943.00        0.08047
   8944.00        0.09082
   8945.00        0.10147
   8946.00        0.11212
   8947.00        0.12252
   8948.00        0.13227
   8949.00        0.14114
   8950.00        0.14895
   8951.00        0.15540
   8952.00        0.16051
   8953.00        0.16420
   8954.00        0.16655
   8955.00        0.16764
   8956.00        0.16764
   8957.00        0.16676
   8958.00        0.16516
   8959.00        0.16303
   8960.00        0.16053
   8961.00        0.15778
   8962.00        0.15489
   8963.00        0.15188
   8964.00        0.14880
   8965.00        0.14565
   8966.00        0.14242
   8967.00        0.13911
   8968.00        0.13568
   8969.00        0.13215
   8970.00        0.12857
   8971.00        0.12496
   8972.00        0.12135
   8973.00        0.11784
   8974.00        0.11447
   8975.00        0.11129
   8976.00        0.10837
   8977.00        0.10573
   8978.00        0.10340
   8979.00        0.10134
   8980.00        0.09947
   8981.00        0.09768
   8982.00        0.09583
   8983.00        0.09373
   8984.00        0.09119
   8985.00        0.08801
   8986.00        0.08409
   8987.00        0.07936
   8988.00        0.07388
   8989.00        0.06780
   8990.00        0.06138
   8991.00        0.05495
   8992.00        0.04889
   8993.00        0.04357
   8994.00        0.03945
   8995.00        0.03677
   8996.00        0.03571
   8997.00        0.03639
   8998.00        0.03868
   8999.00        0.04243
   9000.00        0.04729
