# Supplementary material for: The near-field tsunami generated by the 15 January 2022 eruption of the Hunga Tonga-Hunga Ha’apai volcano and its impact on Tongatapu, Tonga
Source: Sci Rep. 2022 Sep 7;12:15187. doi: 10.1038/s41598-022-19486-w (PMC9452557; doi:10.1038/s41598-022-19486-w)
Supplement: Supplementary file 5 — Supplementary Information 5. [file 41598_2022_19486_MOESM5_ESM.zip › Output-Point_500R3.txt]

      0.00        0.00000
      1.00        0.00000
      2.00        0.00000
      3.00        0.00000
      4.00        0.00000
      5.00        0.00000
      6.00        0.00000
      7.00        0.00000
      8.00        0.00000
      9.00        0.00000
     10.00        0.00000
     11.00        0.00000
     12.00        0.00000
     13.00        0.00000
     14.00        0.00000
     15.00        0.00000
     16.00        0.00000
     17.00        0.00000
     18.00        0.00000
     19.00        0.00000
     20.00        0.00000
     21.00        0.00000
     22.00        0.00000
     23.00        0.00000
     24.00        0.00000
     25.00        0.00000
     26.00        0.00000
     27.00        0.00000
     28.00        0.00000
     29.00        0.00000
     30.00        0.00000
     31.00        0.00000
     32.00        0.00000
     33.00        0.00000
     34.00        0.00000
     35.00        0.00000
     36.00        0.00000
     37.00        0.00000
     38.00        0.00000
     39.00        0.00000
     40.00        0.00000
     41.00        0.00000
     42.00        0.00000
     43.00        0.00000
     44.00        0.00000
     45.00        0.00000
     46.00        0.00000
     47.00        0.00000
     48.00        0.00000
     49.00        0.00000
     50.00        0.00000
     51.00        0.00000
     52.00        0.00000
     53.00        0.00000
     54.00        0.00000
     55.00        0.00000
     56.00        0.00000
     57.00        0.00000
     58.00        0.00000
     59.00        0.00000
     60.00        0.00000
     61.00        0.00000
     62.00        0.00000
     63.00        0.00000
     64.00        0.00000
     65.00        0.00000
     66.00        0.00000
     67.00        0.00000
     68.00        0.00000
     69.00        0.00000
     70.00        0.00000
     71.00        0.00000
     72.00        0.00000
     73.00        0.00000
     74.00        0.00000
     75.00        0.00000
     76.00        0.00000
     77.00        0.00000
     78.00        0.00000
     79.00        0.00000
     80.00        0.00000
     81.00        0.00000
     82.00        0.00000
     83.00        0.00000
     84.00        0.00000
     85.00        0.00000
     86.00        0.00000
     87.00        0.00000
     88.00        0.00000
     89.00        0.00000
     90.00        0.00000
     91.00        0.00000
     92.00        0.00000
     93.00        0.00000
     94.00        0.00000
     95.00        0.00000
     96.00        0.00000
     97.00        0.00000
     98.00        0.00000
     99.00        0.00000
    100.00        0.00000
    101.00        0.00000
    102.00        0.00000
    103.00        0.00000
    104.00        0.00000
    105.00        0.00000
    106.00        0.00000
    107.00        0.00000
    108.00        0.00000
    109.00        0.00000
    110.00        0.00000
    111.00        0.00000
    112.00        0.00000
    113.00        0.00000
    114.00        0.00000
    115.00        0.00000
    116.00        0.00000
    117.00        0.00000
    118.00        0.00000
    119.00        0.00000
    120.00        0.00000
    121.00        0.00000
    122.00        0.00000
    123.00        0.00000
    124.00        0.00000
    125.00        0.00000
    126.00        0.00000
    127.00        0.00000
    128.00        0.00000
    129.00        0.00000
    130.00        0.00000
    131.00        0.00000
    132.00        0.00000
    133.00        0.00000
    134.00        0.00000
    135.00        0.00000
    136.00        0.00000
    137.00        0.00000
    138.00        0.00000
    139.00        0.00000
    140.00        0.00000
    141.00        0.00000
    142.00        0.00000
    143.00        0.00000
    144.00        0.00000
    145.00        0.00000
    146.00        0.00000
    147.00        0.00000
    148.00        0.00000
    149.00        0.00000
    150.00        0.00000
    151.00        0.00000
    152.00        0.00000
    153.00        0.00000
    154.00        0.00000
    155.00        0.00000
    156.00        0.00000
    157.00        0.00000
    158.00        0.00000
    159.00        0.00000
    160.00        0.00000
    161.00        0.00000
    162.00        0.00000
    163.00        0.00000
    164.00        0.00000
    165.00        0.00000
    166.00        0.00000
    167.00        0.00000
    168.00        0.00000
    169.00        0.00000
    170.00        0.00000
    171.00        0.00000
    172.00        0.00000
    173.00        0.00000
    174.00        0.00000
    175.00        0.00000
    176.00        0.00000
    177.00        0.00000
    178.00        0.00000
    179.00        0.00000
    180.00        0.00000
    181.00        0.00000
    182.00        0.00000
    183.00        0.00000
    184.00        0.00000
    185.00        0.00000
    186.00        0.00000
    187.00        0.00000
    188.00        0.00000
    189.00        0.00000
    190.00        0.00000
    191.00        0.00000
    192.00        0.00000
    193.00        0.00000
    194.00        0.00000
    195.00        0.00000
    196.00        0.00000
    197.00        0.00000
    198.00        0.00000
    199.00        0.00000
    200.00        0.00000
    201.00        0.00000
    202.00        0.00000
    203.00        0.00000
    204.00        0.00000
    205.00        0.00000
    206.00        0.00000
    207.00        0.00000
    208.00        0.00000
    209.00        0.00000
    210.00        0.00000
    211.00        0.00000
    212.00        0.00000
    213.00        0.00000
    214.00        0.00000
    215.00        0.00000
    216.00        0.00000
    217.00        0.00000
    218.00        0.00000
    219.00        0.00000
    220.00        0.00000
    221.00        0.00000
    222.00        0.00000
    223.00        0.00000
    224.00        0.00000
    225.00        0.00000
    226.00        0.00000
    227.00        0.00000
    228.00        0.00000
    229.00        0.00000
    230.00        0.00000
    231.00        0.00000
    232.00        0.00000
    233.00        0.00000
    234.00        0.00000
    235.00        0.00000
    236.00        0.00000
    237.00        0.00000
    238.00        0.00000
    239.00        0.00000
    240.00        0.00000
    241.00        0.00000
    242.00        0.00000
    243.00        0.00000
    244.00        0.00000
    245.00        0.00000
    246.00        0.00000
    247.00        0.00000
    248.00        0.00000
    249.00        0.00000
    250.00        0.00000
    251.00        0.00000
    252.00        0.00000
    253.00        0.00000
    254.00        0.00000
    255.00        0.00000
    256.00        0.00000
    257.00        0.00000
    258.00        0.00000
    259.00        0.00000
    260.00        0.00000
    261.00        0.00000
    262.00        0.00000
    263.00        0.00000
    264.00        0.00000
    265.00        0.00000
    266.00        0.00000
    267.00        0.00000
    268.00        0.00000
    269.00        0.00000
    270.00        0.00000
    271.00        0.00000
    272.00        0.00000
    273.00        0.00000
    274.00        0.00000
    275.00        0.00000
    276.00        0.00000
    277.00        0.00000
    278.00        0.00000
    279.00        0.00000
    280.00        0.00000
    281.00        0.00000
    282.00        0.00000
    283.00        0.00000
    284.00        0.00000
    285.00        0.00000
    286.00        0.00000
    287.00        0.00000
    288.00        0.00000
    289.00        0.00000
    290.00        0.00000
    291.00        0.00000
    292.00        0.00000
    293.00        0.00000
    294.00        0.00000
    295.00        0.00000
    296.00        0.00000
    297.00        0.00000
    298.00        0.00000
    299.00        0.00000
    300.00        0.00000
    301.00        0.00000
    302.00        0.00000
    303.00        0.00000
    304.00        0.00000
    305.00        0.00000
    306.00        0.00000
    307.00        0.00000
    308.00        0.00000
    309.00        0.00000
    310.00        0.00000
    311.00        0.00000
    312.00        0.00000
    313.00        0.00000
    314.00        0.00000
    315.00        0.00000
    316.00        0.00000
    317.00        0.00000
    318.00        0.00000
    319.00        0.00000
    320.00        0.00000
    321.00        0.00000
    322.00        0.00000
    323.00        0.00000
    324.00        0.00000
    325.00        0.00000
    326.00        0.00000
    327.00        0.00000
    328.00        0.00000
    329.00        0.00000
    330.00        0.00000
    331.00        0.00000
    332.00        0.00000
    333.00        0.00000
    334.00        0.00000
    335.00        0.00000
    336.00        0.00000
    337.00        0.00000
    338.00        0.00000
    339.00        0.00000
    340.00        0.00000
    341.00        0.00000
    342.00        0.00000
    343.00        0.00000
    344.00        0.00000
    345.00        0.00000
    346.00        0.00000
    347.00        0.00000
    348.00        0.00000
    349.00        0.00000
    350.00        0.00000
    351.00        0.00000
    352.00        0.00000
    353.00        0.00000
    354.00        0.00000
    355.00        0.00000
    356.00        0.00000
    357.00        0.00000
    358.00        0.00000
    359.00        0.00000
    360.00        0.00000
    361.00        0.00000
    362.00        0.00000
    363.00        0.00000
    364.00        0.00000
    365.00        0.00000
    366.00        0.00000
    367.00        0.00000
    368.00        0.00000
    369.00        0.00000
    370.00        0.00000
    371.00        0.00000
    372.00        0.00000
    373.00        0.00000
    374.00        0.00000
    375.00        0.00000
    376.00        0.00000
    377.00        0.00000
    378.00        0.00000
    379.00        0.00000
    380.00        0.00000
    381.00        0.00000
    382.00        0.00000
    383.00        0.00000
    384.00        0.00000
    385.00        0.00000
    386.00        0.00000
    387.00        0.00000
    388.00        0.00000
    389.00        0.00000
    390.00        0.00000
    391.00        0.00000
    392.00        0.00000
    393.00        0.00000
    394.00        0.00000
    395.00        0.00000
    396.00        0.00000
    397.00        0.00000
    398.00        0.00000
    399.00        0.00000
    400.00        0.00000
    401.00        0.00000
    402.00        0.00000
    403.00        0.00000
    404.00        0.00000
    405.00        0.00000
    406.00        0.00000
    407.00        0.00000
    408.00        0.00000
    409.00        0.00000
    410.00        0.00000
    411.00        0.00000
    412.00        0.00000
    413.00        0.00000
    414.00        0.00000
    415.00        0.00000
    416.00        0.00000
    417.00        0.00000
    418.00        0.00000
    419.00        0.00000
    420.00        0.00000
    421.00        0.00000
    422.00        0.00000
    423.00        0.00000
    424.00        0.00000
    425.00        0.00000
    426.00        0.00000
    427.00        0.00000
    428.00        0.00000
    429.00        0.00000
    430.00        0.00000
    431.00        0.00000
    432.00        0.00000
    433.00        0.00000
    434.00        0.00000
    435.00        0.00000
    436.00        0.00000
    437.00        0.00000
    438.00        0.00000
    439.00        0.00000
    440.00        0.00000
    441.00        0.00000
    442.00        0.00000
    443.00        0.00000
    444.00        0.00000
    445.00        0.00000
    446.00        0.00000
    447.00        0.00000
    448.00        0.00000
    449.00        0.00000
    450.00        0.00000
    451.00        0.00000
    452.00        0.00000
    453.00        0.00000
    454.00        0.00000
    455.00        0.00000
    456.00        0.00000
    457.00        0.00000
    458.00        0.00000
    459.00        0.00000
    460.00        0.00000
    461.00        0.00000
    462.00        0.00000
    463.00        0.00000
    464.00        0.00000
    465.00        0.00000
    466.00        0.00000
    467.00        0.00000
    468.00        0.00000
    469.00        0.00000
    470.00        0.00000
    471.00        0.00000
    472.00        0.00000
    473.00        0.00000
    474.00        0.00000
    475.00        0.00000
    476.00        0.00000
    477.00        0.00000
    478.00        0.00000
    479.00        0.00000
    480.00        0.00000
    481.00        0.00000
    482.00        0.00000
    483.00        0.00000
    484.00        0.00000
    485.00        0.00000
    486.00        0.00000
    487.00        0.00000
    488.00        0.00000
    489.00        0.00000
    490.00        0.00000
    491.00        0.00000
    492.00        0.00000
    493.00        0.00000
    494.00        0.00000
    495.00        0.00000
    496.00        0.00000
    497.00        0.00000
    498.00        0.00000
    499.00        0.00000
    500.00        0.00000
    501.00        0.00000
    502.00        0.00000
    503.00        0.00000
    504.00        0.00000
    505.00        0.00000
    506.00        0.00000
    507.00        0.00000
    508.00        0.00000
    509.00        0.00000
    510.00        0.00000
    511.00        0.00000
    512.00        0.00000
    513.00        0.00000
    514.00        0.00000
    515.00        0.00000
    516.00        0.00000
    517.00        0.00000
    518.00        0.00000
    519.00        0.00000
    520.00        0.00000
    521.00        0.00000
    522.00        0.00000
    523.00        0.00000
    524.00        0.00000
    525.00        0.00000
    526.00        0.00000
    527.00        0.00000
    528.00        0.00000
    529.00        0.00000
    530.00        0.00000
    531.00        0.00000
    532.00        0.00000
    533.00        0.00000
    534.00        0.00000
    535.00        0.00000
    536.00        0.00000
    537.00        0.00000
    538.00        0.00000
    539.00        0.00000
    540.00        0.00000
    541.00        0.00000
    542.00        0.00000
    543.00        0.00000
    544.00        0.00000
    545.00        0.00000
    546.00        0.00000
    547.00        0.00000
    548.00        0.00000
    549.00        0.00000
    550.00        0.00000
    551.00        0.00000
    552.00        0.00000
    553.00        0.00000
    554.00        0.00000
    555.00        0.00000
    556.00        0.00000
    557.00        0.00000
    558.00        0.00000
    559.00        0.00000
    560.00        0.00000
    561.00        0.00000
    562.00        0.00000
    563.00        0.00000
    564.00        0.00000
    565.00        0.00000
    566.00        0.00000
    567.00        0.00000
    568.00        0.00000
    569.00        0.00000
    570.00        0.00000
    571.00        0.00000
    572.00        0.00000
    573.00        0.00000
    574.00        0.00000
    575.00        0.00000
    576.00        0.00000
    577.00        0.00000
    578.00        0.00000
    579.00        0.00000
    580.00        0.00000
    581.00        0.00000
    582.00        0.00000
    583.00        0.00000
    584.00        0.00000
    585.00        0.00000
    586.00        0.00000
    587.00        0.00000
    588.00        0.00000
    589.00        0.00000
    590.00        0.00000
    591.00        0.00000
    592.00        0.00000
    593.00        0.00000
    594.00        0.00000
    595.00        0.00000
    596.00        0.00000
    597.00        0.00000
    598.00        0.00000
    599.00        0.00000
    600.00        0.00000
    601.00        0.00000
    602.00        0.00000
    603.00        0.00000
    604.00        0.00000
    605.00        0.00000
    606.00        0.00000
    607.00        0.00000
    608.00        0.00000
    609.00        0.00000
    610.00        0.00000
    611.00        0.00000
    612.00        0.00000
    613.00        0.00000
    614.00        0.00000
    615.00        0.00000
    616.00        0.00000
    617.00        0.00000
    618.00        0.00000
    619.00        0.00000
    620.00        0.00000
    621.00        0.00000
    622.00        0.00000
    623.00        0.00000
    624.00        0.00000
    625.00        0.00000
    626.00        0.00000
    627.00        0.00000
    628.00        0.00000
    629.00        0.00000
    630.00        0.00000
    631.00        0.00000
    632.00        0.00000
    633.00        0.00000
    634.00        0.00000
    635.00        0.00000
    636.00        0.00000
    637.00        0.00000
    638.00        0.00000
    639.00        0.00000
    640.00        0.00000
    641.00        0.00000
    642.00        0.00000
    643.00        0.00000
    644.00        0.00000
    645.00        0.00000
    646.00        0.00000
    647.00        0.00000
    648.00        0.00000
    649.00        0.00000
    650.00        0.00000
    651.00        0.00000
    652.00        0.00000
    653.00        0.00000
    654.00        0.00000
    655.00        0.00000
    656.00        0.00000
    657.00        0.00000
    658.00        0.00000
    659.00        0.00000
    660.00        0.00000
    661.00        0.00000
    662.00        0.00000
    663.00        0.00000
    664.00        0.00000
    665.00        0.00000
    666.00        0.00000
    667.00        0.00000
    668.00        0.00000
    669.00        0.00000
    670.00        0.00000
    671.00        0.00000
    672.00        0.00000
    673.00        0.00000
    674.00        0.00000
    675.00        0.00000
    676.00        0.00000
    677.00        0.00000
    678.00        0.00000
    679.00        0.00000
    680.00        0.00000
    681.00        0.00000
    682.00        0.00000
    683.00        0.00000
    684.00        0.00000
    685.00        0.00000
    686.00        0.00000
    687.00        0.00000
    688.00        0.00000
    689.00        0.00000
    690.00        0.00000
    691.00        0.00000
    692.00        0.00000
    693.00        0.00000
    694.00        0.00000
    695.00        0.00000
    696.00        0.00000
    697.00        0.00000
    698.00        0.00000
    699.00        0.00000
    700.00        0.00000
    701.00        0.00000
    702.00        0.00000
    703.00        0.00000
    704.00        0.00000
    705.00        0.00000
    706.00        0.00000
    707.00        0.00000
    708.00        0.00000
    709.00        0.00000
    710.00        0.00000
    711.00        0.00000
    712.00        0.00000
    713.00        0.00000
    714.00        0.00000
    715.00        0.00000
    716.00        0.00000
    717.00        0.00000
    718.00        0.00000
    719.00        0.00000
    720.00        0.00000
    721.00        0.00000
    722.00        0.00000
    723.00        0.00000
    724.00        0.00000
    725.00        0.00000
    726.00        0.00000
    727.00        0.00000
    728.00        0.00000
    729.00        0.00000
    730.00        0.00000
    731.00        0.00000
    732.00        0.00000
    733.00        0.00000
    734.00        0.00000
    735.00        0.00000
    736.00        0.00000
    737.00        0.00000
    738.00        0.00000
    739.00        0.00000
    740.00        0.00000
    741.00        0.00000
    742.00        0.00000
    743.00        0.00000
    744.00        0.00000
    745.00        0.00000
    746.00        0.00000
    747.00        0.00000
    748.00        0.00000
    749.00        0.00000
    750.00        0.00000
    751.00        0.00000
    752.00        0.00000
    753.00        0.00000
    754.00        0.00000
    755.00        0.00000
    756.00        0.00000
    757.00        0.00000
    758.00        0.00000
    759.00        0.00000
    760.00        0.00000
    761.00        0.00000
    762.00        0.00000
    763.00        0.00000
    764.00        0.00000
    765.00        0.00000
    766.00        0.00000
    767.00        0.00000
    768.00        0.00000
    769.00        0.00000
    770.00        0.00000
    771.00        0.00000
    772.00        0.00000
    773.00        0.00000
    774.00        0.00000
    775.00        0.00000
    776.00        0.00000
    777.00        0.00000
    778.00        0.00000
    779.00        0.00000
    780.00        0.00000
    781.00        0.00000
    782.00        0.00000
    783.00        0.00000
    784.00        0.00000
    785.00        0.00000
    786.00        0.00000
    787.00        0.00000
    788.00        0.00000
    789.00        0.00000
    790.00        0.00000
    791.00        0.00000
    792.00        0.00000
    793.00        0.00000
    794.00        0.00000
    795.00        0.00000
    796.00        0.00000
    797.00        0.00000
    798.00        0.00000
    799.00        0.00000
    800.00        0.00000
    801.00        0.00000
    802.00        0.00000
    803.00        0.00000
    804.00        0.00000
    805.00        0.00000
    806.00        0.00000
    807.00        0.00000
    808.00        0.00000
    809.00        0.00000
    810.00        0.00000
    811.00        0.00000
    812.00        0.00000
    813.00        0.00000
    814.00        0.00000
    815.00        0.00000
    816.00        0.00000
    817.00        0.00000
    818.00        0.00000
    819.00        0.00000
    820.00        0.00000
    821.00        0.00000
    822.00        0.00000
    823.00        0.00000
    824.00        0.00000
    825.00        0.00000
    826.00        0.00000
    827.00        0.00000
    828.00        0.00000
    829.00        0.00000
    830.00        0.00000
    831.00        0.00000
    832.00        0.00000
    833.00        0.00000
    834.00        0.00000
    835.00        0.00000
    836.00        0.00000
    837.00        0.00000
    838.00        0.00000
    839.00        0.00000
    840.00        0.00000
    841.00        0.00000
    842.00        0.00000
    843.00        0.00000
    844.00        0.00000
    845.00        0.00000
    846.00        0.00000
    847.00        0.00000
    848.00        0.00000
    849.00        0.00000
    850.00        0.00000
    851.00        0.00000
    852.00        0.00000
    853.00        0.00000
    854.00        0.00000
    855.00        0.00000
    856.00        0.00000
    857.00        0.00000
    858.00        0.00000
    859.00        0.00000
    860.00        0.00000
    861.00        0.00000
    862.00        0.00000
    863.00        0.00000
    864.00        0.00000
    865.00        0.00000
    866.00        0.00000
    867.00        0.00000
    868.00        0.00000
    869.00        0.00000
    870.00        0.00000
    871.00        0.00000
    872.00        0.00000
    873.00        0.00000
    874.00        0.00000
    875.00        0.00000
    876.00        0.00000
    877.00        0.00000
    878.00        0.00000
    879.00        0.00000
    880.00        0.00000
    881.00        0.00000
    882.00        0.00000
    883.00        0.00000
    884.00        0.00000
    885.00        0.00000
    886.00        0.00000
    887.00        0.00000
    888.00        0.00000
    889.00        0.00000
    890.00        0.00000
    891.00        0.00000
    892.00        0.00000
    893.00        0.00000
    894.00        0.00000
    895.00        0.00000
    896.00        0.00000
    897.00        0.00000
    898.00        0.00000
    899.00        0.00000
    900.00        0.00000
    901.00        0.00000
    902.00        0.00000
    903.00        0.00000
    904.00        0.00000
    905.00        0.00000
    906.00        0.00000
    907.00        0.00000
    908.00        0.00000
    909.00        0.00000
    910.00        0.00000
    911.00        0.00000
    912.00        0.00000
    913.00        0.00000
    914.00        0.00000
    915.00        0.00000
    916.00        0.00000
    917.00        0.00000
    918.00        0.00000
    919.00        0.00000
    920.00        0.00000
    921.00        0.00000
    922.00        0.00000
    923.00        0.00000
    924.00        0.00000
    925.00        0.00000
    926.00        0.00000
    927.00        0.00000
    928.00        0.00000
    929.00        0.00000
    930.00        0.00000
    931.00        0.00000
    932.00        0.00000
    933.00        0.00000
    934.00        0.00000
    935.00        0.00000
    936.00        0.00000
    937.00        0.00000
    938.00        0.00000
    939.00        0.00000
    940.00        0.00000
    941.00        0.00000
    942.00        0.00000
    943.00        0.00000
    944.00        0.00000
    945.00        0.00000
    946.00        0.00000
    947.00        0.00000
    948.00        0.00000
    949.00        0.00000
    950.00        0.00000
    951.00        0.00000
    952.00        0.00000
    953.00        0.00000
    954.00        0.00000
    955.00        0.00000
    956.00        0.00000
    957.00        0.00000
    958.00        0.00000
    959.00        0.00000
    960.00        0.00000
    961.00        0.00000
    962.00        0.00000
    963.00        0.00000
    964.00        0.00000
    965.00        0.00000
    966.00        0.00000
    967.00        0.00000
    968.00        0.00000
    969.00        0.00000
    970.00        0.00000
    971.00        0.00000
    972.00        0.00000
    973.00        0.00000
    974.00        0.00000
    975.00        0.00000
    976.00        0.00000
    977.00        0.00000
    978.00        0.00000
    979.00        0.00000
    980.00        0.00000
    981.00        0.00000
    982.00        0.00000
    983.00        0.00000
    984.00        0.00000
    985.00        0.00000
    986.00        0.00000
    987.00        0.00000
    988.00        0.00000
    989.00        0.00000
    990.00        0.00000
    991.00        0.00000
    992.00        0.00000
    993.00        0.00000
    994.00        0.00000
    995.00        0.00000
    996.00        0.00000
    997.00        0.00000
    998.00        0.00000
    999.00        0.00000
   1000.00        0.00000
   1001.00        0.00000
   1002.00        0.00000
   1003.00        0.00000
   1004.00        0.00000
   1005.00        0.00000
   1006.00        0.00000
   1007.00        0.00000
   1008.00        0.00000
   1009.00        0.00000
   1010.00        0.00000
   1011.00        0.00000
   1012.00        0.00000
   1013.00        0.00000
   1014.00        0.00000
   1015.00        0.00000
   1016.00        0.00000
   1017.00        0.00000
   1018.00        0.00000
   1019.00        0.00000
   1020.00        0.00000
   1021.00        0.00000
   1022.00        0.00000
   1023.00        0.00000
   1024.00        0.00000
   1025.00        0.00000
   1026.00        0.00000
   1027.00        0.00000
   1028.00        0.00000
   1029.00        0.00000
   1030.00        0.00000
   1031.00        0.00000
   1032.00        0.00000
   1033.00        0.00000
   1034.00        0.00000
   1035.00        0.00000
   1036.00        0.00000
   1037.00        0.00000
   1038.00        0.00000
   1039.00        0.00000
   1040.00        0.00000
   1041.00        0.00000
   1042.00        0.00000
   1043.00        0.00000
   1044.00        0.00000
   1045.00        0.00000
   1046.00        0.00000
   1047.00        0.00000
   1048.00        0.00000
   1049.00        0.00000
   1050.00        0.00000
   1051.00        0.00000
   1052.00        0.00000
   1053.00        0.00000
   1054.00        0.00000
   1055.00        0.00000
   1056.00        0.00000
   1057.00        0.00000
   1058.00        0.00000
   1059.00        0.00000
   1060.00        0.00000
   1061.00        0.00000
   1062.00        0.00000
   1063.00        0.00000
   1064.00        0.00000
   1065.00        0.00000
   1066.00        0.00000
   1067.00        0.00000
   1068.00        0.00000
   1069.00        0.00000
   1070.00        0.00000
   1071.00        0.00000
   1072.00        0.00000
   1073.00        0.00000
   1074.00        0.00000
   1075.00        0.00000
   1076.00        0.00000
   1077.00        0.00000
   1078.00        0.00000
   1079.00        0.00000
   1080.00        0.00000
   1081.00        0.00000
   1082.00        0.00000
   1083.00        0.00000
   1084.00        0.00000
   1085.00        0.00000
   1086.00        0.00000
   1087.00        0.00000
   1088.00        0.00000
   1089.00        0.00000
   1090.00        0.00000
   1091.00        0.00000
   1092.00        0.00000
   1093.00        0.00000
   1094.00        0.00000
   1095.00        0.00000
   1096.00        0.00000
   1097.00        0.00000
   1098.00        0.00000
   1099.00        0.00000
   1100.00        0.00000
   1101.00        0.00000
   1102.00        0.00000
   1103.00        0.00000
   1104.00        0.00000
   1105.00        0.00000
   1106.00        0.00000
   1107.00        0.00000
   1108.00        0.00000
   1109.00        0.00000
   1110.00        0.00000
   1111.00        0.00000
   1112.00        0.00000
   1113.00        0.00000
   1114.00        0.00000
   1115.00        0.00000
   1116.00        0.00000
   1117.00        0.00000
   1118.00        0.00000
   1119.00        0.00000
   1120.00        0.00000
   1121.00        0.00000
   1122.00        0.00000
   1123.00        0.00000
   1124.00        0.00000
   1125.00        0.00000
   1126.00        0.00000
   1127.00        0.00000
   1128.00        0.00000
   1129.00        0.00000
   1130.00        0.00000
   1131.00        0.00000
   1132.00        0.00000
   1133.00        0.00000
   1134.00        0.00000
   1135.00        0.00000
   1136.00        0.00000
   1137.00        0.00000
   1138.00        0.00000
   1139.00        0.00000
   1140.00        0.00000
   1141.00        0.00000
   1142.00        0.00000
   1143.00        0.00000
   1144.00        0.00000
   1145.00        0.00000
   1146.00        0.00000
   1147.00        0.00000
   1148.00        0.00000
   1149.00        0.00000
   1150.00        0.00000
   1151.00        0.00000
   1152.00        0.00000
   1153.00        0.00000
   1154.00        0.00000
   1155.00        0.00000
   1156.00        0.00000
   1157.00        0.00000
   1158.00        0.00000
   1159.00        0.00000
   1160.00        0.00000
   1161.00        0.00000
   1162.00        0.00000
   1163.00        0.00000
   1164.00        0.00000
   1165.00        0.00000
   1166.00        0.00000
   1167.00        0.00000
   1168.00        0.00000
   1169.00        0.00000
   1170.00        0.00000
   1171.00        0.00000
   1172.00        0.00000
   1173.00        0.00000
   1174.00        0.00000
   1175.00        0.00000
   1176.00        0.00000
   1177.00        0.00000
   1178.00        0.00000
   1179.00        0.00000
   1180.00        0.00000
   1181.00        0.00000
   1182.00        0.00000
   1183.00        0.00000
   1184.00        0.00000
   1185.00        0.00000
   1186.00        0.00000
   1187.00        0.00000
   1188.00        0.00000
   1189.00        0.00000
   1190.00        0.00000
   1191.00        0.00000
   1192.00        0.00000
   1193.00        0.00000
   1194.00        0.00000
   1195.00        0.00000
   1196.00        0.00000
   1197.00        0.00000
   1198.00        0.00000
   1199.00        0.00000
   1200.00        0.00000
   1201.00        0.00000
   1202.00        0.00000
   1203.00        0.00000
   1204.00        0.00000
   1205.00        0.00000
   1206.00        0.00000
   1207.00        0.00000
   1208.00        0.00000
   1209.00        0.00000
   1210.00        0.00000
   1211.00        0.00000
   1212.00        0.00000
   1213.00        0.00000
   1214.00        0.00000
   1215.00        0.00000
   1216.00        0.00000
   1217.00        0.00000
   1218.00        0.00000
   1219.00        0.00000
   1220.00        0.00000
   1221.00        0.00000
   1222.00        0.00000
   1223.00        0.00000
   1224.00        0.00000
   1225.00        0.00000
   1226.00        0.00000
   1227.00        0.00000
   1228.00        0.00000
   1229.00        0.00000
   1230.00        0.00000
   1231.00        0.00000
   1232.00        0.00000
   1233.00        0.00000
   1234.00        0.00000
   1235.00        0.00000
   1236.00        0.00000
   1237.00        0.00000
   1238.00        0.00000
   1239.00        0.00000
   1240.00        0.00000
   1241.00        0.00000
   1242.00        0.00000
   1243.00        0.00000
   1244.00        0.00000
   1245.00        0.00000
   1246.00        0.00000
   1247.00        0.00000
   1248.00        0.00000
   1249.00        0.00000
   1250.00        0.00000
   1251.00        0.00000
   1252.00        0.00000
   1253.00        0.00000
   1254.00        0.00000
   1255.00        0.00000
   1256.00        0.00000
   1257.00        0.00000
   1258.00        0.00000
   1259.00        0.00000
   1260.00        0.00000
   1261.00        0.00000
   1262.00        0.00000
   1263.00        0.00000
   1264.00        0.00000
   1265.00        0.00000
   1266.00        0.00000
   1267.00        0.00000
   1268.00        0.00000
   1269.00        0.00000
   1270.00        0.00000
   1271.00        0.00000
   1272.00        0.00000
   1273.00        0.00000
   1274.00        0.00000
   1275.00        0.00000
   1276.00        0.00000
   1277.00        0.00000
   1278.00        0.00000
   1279.00        0.00000
   1280.00        0.00000
   1281.00        0.00000
   1282.00        0.00000
   1283.00        0.00000
   1284.00        0.00000
   1285.00        0.00000
   1286.00        0.00000
   1287.00        0.00000
   1288.00        0.00000
   1289.00        0.00000
   1290.00        0.00000
   1291.00        0.00000
   1292.00        0.00000
   1293.00        0.00000
   1294.00        0.00000
   1295.00        0.00000
   1296.00        0.00000
   1297.00        0.00000
   1298.00        0.00000
   1299.00        0.00000
   1300.00        0.00000
   1301.00        0.00000
   1302.00        0.00000
   1303.00        0.00000
   1304.00        0.00000
   1305.00        0.00000
   1306.00        0.00000
   1307.00        0.00000
   1308.00        0.00000
   1309.00        0.00000
   1310.00        0.00000
   1311.00        0.00000
   1312.00        0.00000
   1313.00        0.00000
   1314.00        0.00000
   1315.00        0.00000
   1316.00        0.00000
   1317.00        0.00000
   1318.00        0.00000
   1319.00        0.00000
   1320.00        0.00000
   1321.00        0.00000
   1322.00        0.00000
   1323.00        0.00000
   1324.00        0.00000
   1325.00        0.00000
   1326.00        0.00000
   1327.00        0.00000
   1328.00        0.00000
   1329.00        0.00000
   1330.00        0.00000
   1331.00        0.00000
   1332.00        0.00000
   1333.00        0.00000
   1334.00        0.00000
   1335.00        0.00000
   1336.00        0.00000
   1337.00        0.00000
   1338.00        0.00000
   1339.00        0.00000
   1340.00        0.00000
   1341.00        0.00000
   1342.00        0.00000
   1343.00        0.00000
   1344.00        0.00000
   1345.00        0.00000
   1346.00        0.00000
   1347.00        0.00000
   1348.00        0.00000
   1349.00        0.00000
   1350.00        0.00000
   1351.00        0.00000
   1352.00        0.00000
   1353.00        0.00000
   1354.00        0.00000
   1355.00        0.00000
   1356.00        0.00000
   1357.00        0.00000
   1358.00        0.00000
   1359.00        0.00000
   1360.00        0.00000
   1361.00        0.00000
   1362.00        0.00000
   1363.00        0.00000
   1364.00        0.00000
   1365.00        0.00000
   1366.00        0.00000
   1367.00        0.00000
   1368.00        0.00000
   1369.00        0.00000
   1370.00        0.00000
   1371.00        0.00000
   1372.00        0.00000
   1373.00        0.00000
   1374.00        0.00000
   1375.00        0.00000
   1376.00        0.00000
   1377.00        0.00000
   1378.00        0.00000
   1379.00        0.00000
   1380.00        0.00000
   1381.00        0.00000
   1382.00        0.00000
   1383.00        0.00000
   1384.00        0.00000
   1385.00        0.00000
   1386.00        0.00000
   1387.00        0.00000
   1388.00        0.00000
   1389.00        0.00000
   1390.00        0.00000
   1391.00        0.00000
   1392.00        0.00000
   1393.00        0.00000
   1394.00        0.00000
   1395.00        0.00000
   1396.00        0.00000
   1397.00        0.00000
   1398.00        0.00000
   1399.00        0.00000
   1400.00        0.00000
   1401.00        0.00000
   1402.00        0.00000
   1403.00        0.00000
   1404.00        0.00000
   1405.00        0.00000
   1406.00        0.00000
   1407.00        0.00000
   1408.00        0.00000
   1409.00        0.00000
   1410.00        0.00000
   1411.00        0.00000
   1412.00        0.00000
   1413.00        0.00000
   1414.00        0.00000
   1415.00        0.00000
   1416.00        0.00000
   1417.00        0.00000
   1418.00        0.00000
   1419.00        0.00000
   1420.00        0.00000
   1421.00        0.00000
   1422.00        0.00000
   1423.00        0.00000
   1424.00        0.00000
   1425.00        0.00000
   1426.00        0.00000
   1427.00        0.00000
   1428.00        0.00000
   1429.00        0.00000
   1430.00        0.00000
   1431.00        0.00000
   1432.00        0.00000
   1433.00        0.00000
   1434.00        0.00000
   1435.00        0.00000
   1436.00        0.00000
   1437.00        0.00000
   1438.00        0.00000
   1439.00        0.00000
   1440.00        0.00000
   1441.00        0.00000
   1442.00        0.00000
   1443.00        0.00000
   1444.00        0.00000
   1445.00        0.00000
   1446.00        0.00000
   1447.00        0.00000
   1448.00        0.00000
   1449.00        0.00000
   1450.00        0.00000
   1451.00        0.00000
   1452.00        0.00000
   1453.00        0.00000
   1454.00        0.00000
   1455.00        0.00000
   1456.00        0.00000
   1457.00        0.00000
   1458.00        0.00000
   1459.00        0.00000
   1460.00        0.00000
   1461.00        0.00001
   1462.00        0.00004
   1463.00        0.00009
   1464.00        0.00018
   1465.00        0.00033
   1466.00        0.00056
   1467.00        0.00093
   1468.00        0.00148
   1469.00        0.00231
   1470.00        0.00356
   1471.00        0.00540
   1472.00        0.00810
   1473.00        0.01200
   1474.00        0.01752
   1475.00        0.02521
   1476.00        0.03567
   1477.00        0.04971
   1478.00        0.06794
   1479.00        0.09129
   1480.00        0.12018
   1481.00        0.15509
   1482.00        0.19580
   1483.00        0.24184
   1484.00        0.29198
   1485.00        0.34440
   1486.00        0.39690
   1487.00        0.44710
   1488.00        0.49293
   1489.00        0.53257
   1490.00        0.56552
   1491.00        0.59158
   1492.00        0.61222
   1493.00        0.62917
   1494.00        0.64459
   1495.00        0.66059
   1496.00        0.67888
   1497.00        0.70060
   1498.00        0.72623
   1499.00        0.75550
   1500.00        0.78770
   1501.00        0.82148
   1502.00        0.85528
   1503.00        0.88750
   1504.00        0.91664
   1505.00        0.94194
   1506.00        0.96346
   1507.00        0.98241
   1508.00        1.00070
   1509.00        1.02156
   1510.00        1.04836
   1511.00        1.08376
   1512.00        1.12930
   1513.00        1.18491
   1514.00        1.24909
   1515.00        1.31879
   1516.00        1.39062
   1517.00        1.46103
   1518.00        1.52706
   1519.00        1.58706
   1520.00        1.64053
   1521.00        1.68644
   1522.00        1.72552
   1523.00        1.75943
   1524.00        1.79055
   1525.00        1.82152
   1526.00        1.85480
   1527.00        1.89232
   1528.00        1.93467
   1529.00        1.98175
   1530.00        2.03272
   1531.00        2.08663
   1532.00        2.14257
   1533.00        2.20018
   1534.00        2.25959
   1535.00        2.32145
   1536.00        2.38639
   1537.00        2.45498
   1538.00        2.52702
   1539.00        2.60151
   1540.00        2.67555
   1541.00        2.74510
   1542.00        2.80562
   1543.00        2.85249
   1544.00        2.88281
   1545.00        2.89620
   1546.00        2.89335
   1547.00        2.87745
   1548.00        2.85210
   1549.00        2.82176
   1550.00        2.79017
   1551.00        2.76001
   1552.00        2.73275
   1553.00        2.70854
   1554.00        2.68660
   1555.00        2.66578
   1556.00        2.64493
   1557.00        2.62327
   1558.00        2.60062
   1559.00        2.57723
   1560.00        2.55370
   1561.00        2.53063
   1562.00        2.50839
   1563.00        2.48710
   1564.00        2.46637
   1565.00        2.44576
   1566.00        2.42437
   1567.00        2.40050
   1568.00        2.37384
   1569.00        2.34556
   1570.00        2.31789
   1571.00        2.29318
   1572.00        2.27369
   1573.00        2.26044
   1574.00        2.25356
   1575.00        2.25176
   1576.00        2.25325
   1577.00        2.25548
   1578.00        2.25628
   1579.00        2.25409
   1580.00        2.24801
   1581.00        2.23752
   1582.00        2.22321
   1583.00        2.20606
   1584.00        2.18760
   1585.00        2.16937
   1586.00        2.15273
   1587.00        2.13882
   1588.00        2.12830
   1589.00        2.12169
   1590.00        2.11896
   1591.00        2.12000
   1592.00        2.12428
   1593.00        2.13123
   1594.00        2.14036
   1595.00        2.15117
   1596.00        2.16328
   1597.00        2.17628
   1598.00        2.18981
   1599.00        2.20356
   1600.00        2.21737
   1601.00        2.23128
   1602.00        2.24556
   1603.00        2.26079
   1604.00        2.27775
   1605.00        2.29740
   1606.00        2.32072
   1607.00        2.34838
   1608.00        2.38080
   1609.00        2.41777
   1610.00        2.45844
   1611.00        2.50137
   1612.00        2.54487
   1613.00        2.58683
   1614.00        2.62539
   1615.00        2.65873
   1616.00        2.68562
   1617.00        2.70513
   1618.00        2.71722
   1619.00        2.72215
   1620.00        2.72085
   1621.00        2.71381
   1622.00        2.70220
   1623.00        2.68752
   1624.00        2.67121
   1625.00        2.65444
   1626.00        2.63801
   1627.00        2.62226
   1628.00        2.60730
   1629.00        2.59319
   1630.00        2.57985
   1631.00        2.56713
   1632.00        2.55483
   1633.00        2.54251
   1634.00        2.52952
   1635.00        2.51519
   1636.00        2.49894
   1637.00        2.48061
   1638.00        2.46082
   1639.00        2.43974
   1640.00        2.41748
   1641.00        2.39433
   1642.00        2.37076
   1643.00        2.34680
   1644.00        2.32228
   1645.00        2.29767
   1646.00        2.27389
   1647.00        2.25193
   1648.00        2.23259
   1649.00        2.21603
   1650.00        2.20197
   1651.00        2.18961
   1652.00        2.17797
   1653.00        2.16603
   1654.00        2.15289
   1655.00        2.13800
   1656.00        2.12109
   1657.00        2.10223
   1658.00        2.08183
   1659.00        2.06040
   1660.00        2.03870
   1661.00        2.01748
   1662.00        1.99741
   1663.00        1.97915
   1664.00        1.96300
   1665.00        1.94913
   1666.00        1.93730
   1667.00        1.92703
   1668.00        1.91766
   1669.00        1.90843
   1670.00        1.89862
   1671.00        1.88771
   1672.00        1.87539
   1673.00        1.86162
   1674.00        1.84651
   1675.00        1.83028
   1676.00        1.81317
   1677.00        1.79541
   1678.00        1.77715
   1679.00        1.75845
   1680.00        1.73914
   1681.00        1.71914
   1682.00        1.69871
   1683.00        1.67837
   1684.00        1.65881
   1685.00        1.64077
   1686.00        1.62477
   1687.00        1.61133
   1688.00        1.60047
   1689.00        1.59210
   1690.00        1.58578
   1691.00        1.58097
   1692.00        1.57702
   1693.00        1.57336
   1694.00        1.56956
   1695.00        1.56538
   1696.00        1.56078
   1697.00        1.55588
   1698.00        1.55091
   1699.00        1.54615
   1700.00        1.54187
   1701.00        1.53833
   1702.00        1.53568
   1703.00        1.53407
   1704.00        1.53351
   1705.00        1.53407
   1706.00        1.53571
   1707.00        1.53836
   1708.00        1.54195
   1709.00        1.54633
   1710.00        1.55145
   1711.00        1.55727
   1712.00        1.56378
   1713.00        1.57097
   1714.00        1.57874
   1715.00        1.58699
   1716.00        1.59554
   1717.00        1.60417
   1718.00        1.61267
   1719.00        1.62079
   1720.00        1.62837
   1721.00        1.63523
   1722.00        1.64129
   1723.00        1.64653
   1724.00        1.65092
   1725.00        1.65451
   1726.00        1.65728
   1727.00        1.65925
   1728.00        1.66044
   1729.00        1.66086
   1730.00        1.66053
   1731.00        1.65949
   1732.00        1.65783
   1733.00        1.65564
   1734.00        1.65302
   1735.00        1.65010
   1736.00        1.64702
   1737.00        1.64391
   1738.00        1.64088
   1739.00        1.63806
   1740.00        1.63556
   1741.00        1.63346
   1742.00        1.63187
   1743.00        1.63084
   1744.00        1.63043
   1745.00        1.63064
   1746.00        1.63150
   1747.00        1.63295
   1748.00        1.63497
   1749.00        1.63743
   1750.00        1.64013
   1751.00        1.64292
   1752.00        1.64571
   1753.00        1.64843
   1754.00        1.65103
   1755.00        1.65343
   1756.00        1.65549
   1757.00        1.65699
   1758.00        1.65759
   1759.00        1.65694
   1760.00        1.65452
   1761.00        1.64995
   1762.00        1.64287
   1763.00        1.63288
   1764.00        1.61991
   1765.00        1.60386
   1766.00        1.58495
   1767.00        1.56349
   1768.00        1.54016
   1769.00        1.51575
   1770.00        1.49108
   1771.00        1.46669
   1772.00        1.44283
   1773.00        1.41967
   1774.00        1.39720
   1775.00        1.37532
   1776.00        1.35393
   1777.00        1.33295
   1778.00        1.31238
   1779.00        1.29233
   1780.00        1.27289
   1781.00        1.25420
   1782.00        1.23618
   1783.00        1.21868
   1784.00        1.20146
   1785.00        1.18426
   1786.00        1.16699
   1787.00        1.14971
   1788.00        1.13221
   1789.00        1.11453
   1790.00        1.09709
   1791.00        1.08067
   1792.00        1.06608
   1793.00        1.05389
   1794.00        1.04435
   1795.00        1.03728
   1796.00        1.03227
   1797.00        1.02870
   1798.00        1.02589
   1799.00        1.02282
   1800.00        1.01914
   1801.00        1.01495
   1802.00        1.01071
   1803.00        1.00719
   1804.00        1.00528
   1805.00        1.00552
   1806.00        1.00801
   1807.00        1.01203
   1808.00        1.01643
   1809.00        1.01992
   1810.00        1.02140
   1811.00        1.02053
   1812.00        1.01752
   1813.00        1.01325
   1814.00        1.00885
   1815.00        1.00541
   1816.00        1.00384
   1817.00        1.00448
   1818.00        1.00736
   1819.00        1.01195
   1820.00        1.01758
   1821.00        1.02338
   1822.00        1.02864
   1823.00        1.03288
   1824.00        1.03602
   1825.00        1.03831
   1826.00        1.04037
   1827.00        1.04297
   1828.00        1.04690
   1829.00        1.05280
   1830.00        1.06100
   1831.00        1.07154
   1832.00        1.08416
   1833.00        1.09838
   1834.00        1.11370
   1835.00        1.12981
   1836.00        1.14655
   1837.00        1.16409
   1838.00        1.18292
   1839.00        1.20375
   1840.00        1.22726
   1841.00        1.25419
   1842.00        1.28490
   1843.00        1.31923
   1844.00        1.35664
   1845.00        1.39592
   1846.00        1.43559
   1847.00        1.47402
   1848.00        1.50961
   1849.00        1.54113
   1850.00        1.56781
   1851.00        1.58941
   1852.00        1.60619
   1853.00        1.61891
   1854.00        1.62838
   1855.00        1.63551
   1856.00        1.64112
   1857.00        1.64579
   1858.00        1.64993
   1859.00        1.65377
   1860.00        1.65748
   1861.00        1.66117
   1862.00        1.66498
   1863.00        1.66905
   1864.00        1.67353
   1865.00        1.67852
   1866.00        1.68408
   1867.00        1.69034
   1868.00        1.69708
   1869.00        1.70319
   1870.00        1.70782
   1871.00        1.71096
   1872.00        1.71306
   1873.00        1.71459
   1874.00        1.71596
   1875.00        1.71736
   1876.00        1.71884
   1877.00        1.72030
   1878.00        1.72154
   1879.00        1.72231
   1880.00        1.72229
   1881.00        1.72114
   1882.00        1.71864
   1883.00        1.71454
   1884.00        1.70880
   1885.00        1.70177
   1886.00        1.69334
   1887.00        1.68298
   1888.00        1.67052
   1889.00        1.65652
   1890.00        1.64152
   1891.00        1.62615
   1892.00        1.61100
   1893.00        1.59651
   1894.00        1.58303
   1895.00        1.57084
   1896.00        1.56003
   1897.00        1.55061
   1898.00        1.54247
   1899.00        1.53542
   1900.00        1.52919
   1901.00        1.52346
   1902.00        1.51801
   1903.00        1.51268
   1904.00        1.50734
   1905.00        1.50196
   1906.00        1.49670
   1907.00        1.49163
   1908.00        1.48699
   1909.00        1.48325
   1910.00        1.47993
   1911.00        1.47732
   1912.00        1.47575
   1913.00        1.47464
   1914.00        1.47360
   1915.00        1.47260
   1916.00        1.47170
   1917.00        1.47088
   1918.00        1.47014
   1919.00        1.46943
   1920.00        1.46871
   1921.00        1.46810
   1922.00        1.46769
   1923.00        1.46760
   1924.00        1.46788
   1925.00        1.46851
   1926.00        1.46949
   1927.00        1.47079
   1928.00        1.47237
   1929.00        1.47420
   1930.00        1.47628
   1931.00        1.47864
   1932.00        1.48129
   1933.00        1.48427
   1934.00        1.48765
   1935.00        1.49140
   1936.00        1.49551
   1937.00        1.49988
   1938.00        1.50435
   1939.00        1.50873
   1940.00        1.51283
   1941.00        1.51632
   1942.00        1.51883
   1943.00        1.52008
   1944.00        1.51991
   1945.00        1.51821
   1946.00        1.51500
   1947.00        1.51035
   1948.00        1.50440
   1949.00        1.49730
   1950.00        1.48923
   1951.00        1.48048
   1952.00        1.47128
   1953.00        1.46190
   1954.00        1.45254
   1955.00        1.44338
   1956.00        1.43458
   1957.00        1.42624
   1958.00        1.41842
   1959.00        1.41118
   1960.00        1.40448
   1961.00        1.39833
   1962.00        1.39264
   1963.00        1.38732
   1964.00        1.38224
   1965.00        1.37725
   1966.00        1.37225
   1967.00        1.36714
   1968.00        1.36191
   1969.00        1.35652
   1970.00        1.35090
   1971.00        1.34481
   1972.00        1.33796
   1973.00        1.32994
   1974.00        1.32040
   1975.00        1.30896
   1976.00        1.29528
   1977.00        1.27904
   1978.00        1.26015
   1979.00        1.23892
   1980.00        1.21610
   1981.00        1.19259
   1982.00        1.16917
   1983.00        1.14633
   1984.00        1.12412
   1985.00        1.10217
   1986.00        1.07992
   1987.00        1.05686
   1988.00        1.03272
   1989.00        1.00758
   1990.00        0.98183
   1991.00        0.95613
   1992.00        0.93122
   1993.00        0.90781
   1994.00        0.88638
   1995.00        0.86720
   1996.00        0.85014
   1997.00        0.83486
   1998.00        0.82064
   1999.00        0.80677
   2000.00        0.79247
   2001.00        0.77717
   2002.00        0.76012
   2003.00        0.74109
   2004.00        0.72057
   2005.00        0.69928
   2006.00        0.67829
   2007.00        0.65861
   2008.00        0.64095
   2009.00        0.62570
   2010.00        0.61274
   2011.00        0.60167
   2012.00        0.59170
   2013.00        0.58199
   2014.00        0.57167
   2015.00        0.56005
   2016.00        0.54668
   2017.00        0.53149
   2018.00        0.51466
   2019.00        0.49671
   2020.00        0.47828
   2021.00        0.46005
   2022.00        0.44271
   2023.00        0.42666
   2024.00        0.41218
   2025.00        0.39922
   2026.00        0.38767
   2027.00        0.37715
   2028.00        0.36731
   2029.00        0.35778
   2030.00        0.34826
   2031.00        0.33858
   2032.00        0.32867
   2033.00        0.31849
   2034.00        0.30803
   2035.00        0.29749
   2036.00        0.28705
   2037.00        0.27684
   2038.00        0.26693
   2039.00        0.25729
   2040.00        0.24782
   2041.00        0.23840
   2042.00        0.22890
   2043.00        0.21926
   2044.00        0.20947
   2045.00        0.19964
   2046.00        0.18988
   2047.00        0.18024
   2048.00        0.17078
   2049.00        0.16150
   2050.00        0.15232
   2051.00        0.14320
   2052.00        0.13400
   2053.00        0.12456
   2054.00        0.11464
   2055.00        0.10399
   2056.00        0.09245
   2057.00        0.07988
   2058.00        0.06630
   2059.00        0.05184
   2060.00        0.03670
   2061.00        0.02127
   2062.00        0.00593
   2063.00       -0.00889
   2064.00       -0.02282
   2065.00       -0.03564
   2066.00       -0.04726
   2067.00       -0.05776
   2068.00       -0.06738
   2069.00       -0.07653
   2070.00       -0.08571
   2071.00       -0.09535
   2072.00       -0.10578
   2073.00       -0.11723
   2074.00       -0.12971
   2075.00       -0.14313
   2076.00       -0.15726
   2077.00       -0.17188
   2078.00       -0.18666
   2079.00       -0.20129
   2080.00       -0.21543
   2081.00       -0.22868
   2082.00       -0.24055
   2083.00       -0.25064
   2084.00       -0.25860
   2085.00       -0.26430
   2086.00       -0.26784
   2087.00       -0.26970
   2088.00       -0.27060
   2089.00       -0.27157
   2090.00       -0.27369
   2091.00       -0.27800
   2092.00       -0.28531
   2093.00       -0.29599
   2094.00       -0.31010
   2095.00       -0.32707
   2096.00       -0.34624
   2097.00       -0.36654
   2098.00       -0.38692
   2099.00       -0.40649
   2100.00       -0.42451
   2101.00       -0.44056
   2102.00       -0.45451
   2103.00       -0.46645
   2104.00       -0.47709
   2105.00       -0.48760
   2106.00       -0.49818
   2107.00       -0.50893
   2108.00       -0.52804
   2109.00       -0.55075
   2110.00       -0.57086
   2111.00       -0.58778
   2112.00       -0.60176
   2113.00       -0.61349
   2114.00       -0.62404
   2115.00       -0.63439
   2116.00       -0.64536
   2117.00       -0.65749
   2118.00       -0.67102
   2119.00       -0.68602
   2120.00       -0.70233
   2121.00       -0.71967
   2122.00       -0.73777
   2123.00       -0.75629
   2124.00       -0.77485
   2125.00       -0.79307
   2126.00       -0.81061
   2127.00       -0.82715
   2128.00       -0.84236
   2129.00       -0.85586
   2130.00       -0.86741
   2131.00       -0.87677
   2132.00       -0.88380
   2133.00       -0.88845
   2134.00       -0.89105
   2135.00       -0.89200
   2136.00       -0.89186
   2137.00       -0.89125
   2138.00       -0.89075
   2139.00       -0.89080
   2140.00       -0.89165
   2141.00       -0.89337
   2142.00       -0.89601
   2143.00       -0.89947
   2144.00       -0.90374
   2145.00       -0.90879
   2146.00       -0.91463
   2147.00       -0.92123
   2148.00       -0.92850
   2149.00       -0.93626
   2150.00       -0.94423
   2151.00       -0.95210
   2152.00       -0.95955
   2153.00       -0.96634
   2154.00       -0.97217
   2155.00       -0.97689
   2156.00       -0.98035
   2157.00       -0.98259
   2158.00       -0.98367
   2159.00       -0.98380
   2160.00       -0.98317
   2161.00       -0.98202
   2162.00       -0.98060
   2163.00       -0.97916
   2164.00       -0.97789
   2165.00       -0.97690
   2166.00       -0.97621
   2167.00       -0.97560
   2168.00       -0.97469
   2169.00       -0.97296
   2170.00       -0.96944
   2171.00       -0.96346
   2172.00       -0.95458
   2173.00       -0.94281
   2174.00       -0.92841
   2175.00       -0.91185
   2176.00       -0.89382
   2177.00       -0.87505
   2178.00       -0.85628
   2179.00       -0.83927
   2180.00       -0.82506
   2181.00       -0.81357
   2182.00       -0.80416
   2183.00       -0.79606
   2184.00       -0.78833
   2185.00       -0.78011
   2186.00       -0.77074
   2187.00       -0.75968
   2188.00       -0.74681
   2189.00       -0.73213
   2190.00       -0.71596
   2191.00       -0.69881
   2192.00       -0.68128
   2193.00       -0.66398
   2194.00       -0.64736
   2195.00       -0.63168
   2196.00       -0.61704
   2197.00       -0.60328
   2198.00       -0.59005
   2199.00       -0.57701
   2200.00       -0.56386
   2201.00       -0.55043
   2202.00       -0.53679
   2203.00       -0.52318
   2204.00       -0.51005
   2205.00       -0.49786
   2206.00       -0.48702
   2207.00       -0.47772
   2208.00       -0.46984
   2209.00       -0.46255
   2210.00       -0.45536
   2211.00       -0.44782
   2212.00       -0.43936
   2213.00       -0.42949
   2214.00       -0.41772
   2215.00       -0.40388
   2216.00       -0.38789
   2217.00       -0.37004
   2218.00       -0.35076
   2219.00       -0.33061
   2220.00       -0.30991
   2221.00       -0.28931
   2222.00       -0.26955
   2223.00       -0.25122
   2224.00       -0.23450
   2225.00       -0.21939
   2226.00       -0.20569
   2227.00       -0.19301
   2228.00       -0.18099
   2229.00       -0.16936
   2230.00       -0.15797
   2231.00       -0.14683
   2232.00       -0.13604
   2233.00       -0.12584
   2234.00       -0.11643
   2235.00       -0.10812
   2236.00       -0.10100
   2237.00       -0.09522
   2238.00       -0.09071
   2239.00       -0.08739
   2240.00       -0.08506
   2241.00       -0.08356
   2242.00       -0.08266
   2243.00       -0.08227
   2244.00       -0.08229
   2245.00       -0.08277
   2246.00       -0.08382
   2247.00       -0.08559
   2248.00       -0.08825
   2249.00       -0.09193
   2250.00       -0.09669
   2251.00       -0.10248
   2252.00       -0.10916
   2253.00       -0.11653
   2254.00       -0.12458
   2255.00       -0.13352
   2256.00       -0.14349
   2257.00       -0.15446
   2258.00       -0.16586
   2259.00       -0.17671
   2260.00       -0.18578
   2261.00       -0.19214
   2262.00       -0.19510
   2263.00       -0.19498
   2264.00       -0.19254
   2265.00       -0.18917
   2266.00       -0.18633
   2267.00       -0.18529
   2268.00       -0.18688
   2269.00       -0.19132
   2270.00       -0.19829
   2271.00       -0.20693
   2272.00       -0.21603
   2273.00       -0.22425
   2274.00       -0.23036
   2275.00       -0.23349
   2276.00       -0.23328
   2277.00       -0.22998
   2278.00       -0.22454
   2279.00       -0.21822
   2280.00       -0.21264
   2281.00       -0.20929
   2282.00       -0.20943
   2283.00       -0.21372
   2284.00       -0.22213
   2285.00       -0.23400
   2286.00       -0.24804
   2287.00       -0.26262
   2288.00       -0.27604
   2289.00       -0.28681
   2290.00       -0.29375
   2291.00       -0.29636
   2292.00       -0.29480
   2293.00       -0.28957
   2294.00       -0.28184
   2295.00       -0.27298
   2296.00       -0.26435
   2297.00       -0.25705
   2298.00       -0.25199
   2299.00       -0.24946
   2300.00       -0.24927
   2301.00       -0.25098
   2302.00       -0.25370
   2303.00       -0.25651
   2304.00       -0.25848
   2305.00       -0.25894
   2306.00       -0.25743
   2307.00       -0.25396
   2308.00       -0.24875
   2309.00       -0.24240
   2310.00       -0.23560
   2311.00       -0.22910
   2312.00       -0.22354
   2313.00       -0.21934
   2314.00       -0.21674
   2315.00       -0.21560
   2316.00       -0.21568
   2317.00       -0.21646
   2318.00       -0.21746
   2319.00       -0.21818
   2320.00       -0.21826
   2321.00       -0.21756
   2322.00       -0.21609
   2323.00       -0.21411
   2324.00       -0.21198
   2325.00       -0.21015
   2326.00       -0.20905
   2327.00       -0.20903
   2328.00       -0.21026
   2329.00       -0.21275
   2330.00       -0.21629
   2331.00       -0.22053
   2332.00       -0.22508
   2333.00       -0.22952
   2334.00       -0.23350
   2335.00       -0.23681
   2336.00       -0.23936
   2337.00       -0.24123
   2338.00       -0.24261
   2339.00       -0.24377
   2340.00       -0.24503
   2341.00       -0.24665
   2342.00       -0.24888
   2343.00       -0.25183
   2344.00       -0.25557
   2345.00       -0.26006
   2346.00       -0.26523
   2347.00       -0.27100
   2348.00       -0.27728
   2349.00       -0.28405
   2350.00       -0.29135
   2351.00       -0.29927
   2352.00       -0.30797
   2353.00       -0.31763
   2354.00       -0.32843
   2355.00       -0.34048
   2356.00       -0.35389
   2357.00       -0.36855
   2358.00       -0.38432
   2359.00       -0.40091
   2360.00       -0.41797
   2361.00       -0.43510
   2362.00       -0.45195
   2363.00       -0.46821
   2364.00       -0.48385
   2365.00       -0.49294
   2366.00       -0.50167
   2367.00       -0.51168
   2368.00       -0.52376
   2369.00       -0.53854
   2370.00       -0.55601
   2371.00       -0.57561
   2372.00       -0.59640
   2373.00       -0.61701
   2374.00       -0.63618
   2375.00       -0.65299
   2376.00       -0.66673
   2377.00       -0.67748
   2378.00       -0.68560
   2379.00       -0.69193
   2380.00       -0.69745
   2381.00       -0.70330
   2382.00       -0.71057
   2383.00       -0.72010
   2384.00       -0.73255
   2385.00       -0.74811
   2386.00       -0.76669
   2387.00       -0.78777
   2388.00       -0.81054
   2389.00       -0.83403
   2390.00       -0.85717
   2391.00       -0.87905
   2392.00       -0.89886
   2393.00       -0.91613
   2394.00       -0.93070
   2395.00       -0.94273
   2396.00       -0.95259
   2397.00       -0.96085
   2398.00       -0.96820
   2399.00       -0.97531
   2400.00       -0.98279
   2401.00       -0.99105
   2402.00       -1.00021
   2403.00       -1.00967
   2404.00       -1.01939
   2405.00       -1.04786
   2406.00       -1.08000
   2407.00       -1.10724
   2408.00       -1.12828
   2409.00       -1.14348
   2410.00       -1.15157
   2411.00       -1.15323
   2412.00       -1.14985
   2413.00       -1.14287
   2414.00       -1.13404
   2415.00       -1.12495
   2416.00       -1.11713
   2417.00       -1.11182
   2418.00       -1.10995
   2419.00       -1.11200
   2420.00       -1.11790
   2421.00       -1.12736
   2422.00       -1.13952
   2423.00       -1.15342
   2424.00       -1.16787
   2425.00       -1.18180
   2426.00       -1.19420
   2427.00       -1.20430
   2428.00       -1.21170
   2429.00       -1.21619
   2430.00       -1.21799
   2431.00       -1.21760
   2432.00       -1.21572
   2433.00       -1.21329
   2434.00       -1.21127
   2435.00       -1.21054
   2436.00       -1.21192
   2437.00       -1.21586
   2438.00       -1.22270
   2439.00       -1.23230
   2440.00       -1.24424
   2441.00       -1.25771
   2442.00       -1.27162
   2443.00       -1.28480
   2444.00       -1.29614
   2445.00       -1.30483
   2446.00       -1.31039
   2447.00       -1.31285
   2448.00       -1.31263
   2449.00       -1.31051
   2450.00       -1.30739
   2451.00       -1.30430
   2452.00       -1.30210
   2453.00       -1.30147
   2454.00       -1.30269
   2455.00       -1.30578
   2456.00       -1.31031
   2457.00       -1.31569
   2458.00       -1.32115
   2459.00       -1.32587
   2460.00       -1.32915
   2461.00       -1.33040
   2462.00       -1.32924
   2463.00       -1.32560
   2464.00       -1.31964
   2465.00       -1.31186
   2466.00       -1.30303
   2467.00       -1.29398
   2468.00       -1.28558
   2469.00       -1.27860
   2470.00       -1.27350
   2471.00       -1.27041
   2472.00       -1.26919
   2473.00       -1.26922
   2474.00       -1.26964
   2475.00       -1.26935
   2476.00       -1.26727
   2477.00       -1.26224
   2478.00       -1.25351
   2479.00       -1.24050
   2480.00       -1.22318
   2481.00       -1.20188
   2482.00       -1.17720
   2483.00       -1.15025
   2484.00       -1.12202
   2485.00       -1.09376
   2486.00       -1.06647
   2487.00       -1.04118
   2488.00       -1.01859
   2489.00       -0.99953
   2490.00       -0.98447
   2491.00       -0.97362
   2492.00       -0.96675
   2493.00       -0.96333
   2494.00       -0.96268
   2495.00       -0.96385
   2496.00       -0.96592
   2497.00       -0.96791
   2498.00       -0.96887
   2499.00       -0.96809
   2500.00       -0.96497
   2501.00       -0.95934
   2502.00       -0.95113
   2503.00       -0.94074
   2504.00       -0.92866
   2505.00       -0.91563
   2506.00       -0.90248
   2507.00       -0.88976
   2508.00       -0.87791
   2509.00       -0.86701
   2510.00       -0.85690
   2511.00       -0.84715
   2512.00       -0.83717
   2513.00       -0.82629
   2514.00       -0.81399
   2515.00       -0.79997
   2516.00       -0.78442
   2517.00       -0.76794
   2518.00       -0.75150
   2519.00       -0.73618
   2520.00       -0.72296
   2521.00       -0.71289
   2522.00       -0.70635
   2523.00       -0.70358
   2524.00       -0.70421
   2525.00       -0.70763
   2526.00       -0.71278
   2527.00       -0.71854
   2528.00       -0.72379
   2529.00       -0.72760
   2530.00       -0.72937
   2531.00       -0.72908
   2532.00       -0.72708
   2533.00       -0.72426
   2534.00       -0.72174
   2535.00       -0.72073
   2536.00       -0.72226
   2537.00       -0.72700
   2538.00       -0.73505
   2539.00       -0.74603
   2540.00       -0.75900
   2541.00       -0.77274
   2542.00       -0.78589
   2543.00       -0.79701
   2544.00       -0.80506
   2545.00       -0.80937
   2546.00       -0.80977
   2547.00       -0.80669
   2548.00       -0.80090
   2549.00       -0.79355
   2550.00       -0.78590
   2551.00       -0.77918
   2552.00       -0.77440
   2553.00       -0.77221
   2554.00       -0.77280
   2555.00       -0.77603
   2556.00       -0.78124
   2557.00       -0.78751
   2558.00       -0.79377
   2559.00       -0.79889
   2560.00       -0.80196
   2561.00       -0.80227
   2562.00       -0.79958
   2563.00       -0.79399
   2564.00       -0.78601
   2565.00       -0.77630
   2566.00       -0.76560
   2567.00       -0.75460
   2568.00       -0.74390
   2569.00       -0.73388
   2570.00       -0.72477
   2571.00       -0.71665
   2572.00       -0.70943
   2573.00       -0.70290
   2574.00       -0.69689
   2575.00       -0.69123
   2576.00       -0.68585
   2577.00       -0.68072
   2578.00       -0.67587
   2579.00       -0.67133
   2580.00       -0.66713
   2581.00       -0.66329
   2582.00       -0.65978
   2583.00       -0.65653
   2584.00       -0.65347
   2585.00       -0.65050
   2586.00       -0.64749
   2587.00       -0.64435
   2588.00       -0.64094
   2589.00       -0.63719
   2590.00       -0.63303
   2591.00       -0.62846
   2592.00       -0.62355
   2593.00       -0.61846
   2594.00       -0.61338
   2595.00       -0.60853
   2596.00       -0.60408
   2597.00       -0.60018
   2598.00       -0.59689
   2599.00       -0.59422
   2600.00       -0.59201
   2601.00       -0.59010
   2602.00       -0.58825
   2603.00       -0.58619
   2604.00       -0.58367
   2605.00       -0.58046
   2606.00       -0.57639
   2607.00       -0.57142
   2608.00       -0.56556
   2609.00       -0.55903
   2610.00       -0.55215
   2611.00       -0.54530
   2612.00       -0.53891
   2613.00       -0.53340
   2614.00       -0.52905
   2615.00       -0.52607
   2616.00       -0.52444
   2617.00       -0.52394
   2618.00       -0.52424
   2619.00       -0.52479
   2620.00       -0.52498
   2621.00       -0.52419
   2622.00       -0.52181
   2623.00       -0.51728
   2624.00       -0.51025
   2625.00       -0.50039
   2626.00       -0.48768
   2627.00       -0.47217
   2628.00       -0.45400
   2629.00       -0.43362
   2630.00       -0.41165
   2631.00       -0.38877
   2632.00       -0.36552
   2633.00       -0.34235
   2634.00       -0.31954
   2635.00       -0.29729
   2636.00       -0.27574
   2637.00       -0.25502
   2638.00       -0.23524
   2639.00       -0.21670
   2640.00       -0.19959
   2641.00       -0.18416
   2642.00       -0.17045
   2643.00       -0.15879
   2644.00       -0.14937
   2645.00       -0.14246
   2646.00       -0.13800
   2647.00       -0.13595
   2648.00       -0.13602
   2649.00       -0.13798
   2650.00       -0.14136
   2651.00       -0.14575
   2652.00       -0.15065
   2653.00       -0.15563
   2654.00       -0.16039
   2655.00       -0.16476
   2656.00       -0.16879
   2657.00       -0.17261
   2658.00       -0.17652
   2659.00       -0.18079
   2660.00       -0.18567
   2661.00       -0.19125
   2662.00       -0.19744
   2663.00       -0.20396
   2664.00       -0.21034
   2665.00       -0.21597
   2666.00       -0.22031
   2667.00       -0.22278
   2668.00       -0.22285
   2669.00       -0.22031
   2670.00       -0.21509
   2671.00       -0.20751
   2672.00       -0.19818
   2673.00       -0.18797
   2674.00       -0.17788
   2675.00       -0.16886
   2676.00       -0.16176
   2677.00       -0.15710
   2678.00       -0.15514
   2679.00       -0.15564
   2680.00       -0.15816
   2681.00       -0.16182
   2682.00       -0.16570
   2683.00       -0.16877
   2684.00       -0.17015
   2685.00       -0.16931
   2686.00       -0.16593
   2687.00       -0.16020
   2688.00       -0.15257
   2689.00       -0.14395
   2690.00       -0.13524
   2691.00       -0.12735
   2692.00       -0.12120
   2693.00       -0.11745
   2694.00       -0.11661
   2695.00       -0.11886
   2696.00       -0.12416
   2697.00       -0.13214
   2698.00       -0.14236
   2699.00       -0.15420
   2700.00       -0.16713
   2701.00       -0.18056
   2702.00       -0.19400
   2703.00       -0.20703
   2704.00       -0.21936
   2705.00       -0.23066
   2706.00       -0.24074
   2707.00       -0.24938
   2708.00       -0.25630
   2709.00       -0.26122
   2710.00       -0.26385
   2711.00       -0.26389
   2712.00       -0.26117
   2713.00       -0.25552
   2714.00       -0.24708
   2715.00       -0.23614
   2716.00       -0.22317
   2717.00       -0.20880
   2718.00       -0.19375
   2719.00       -0.17875
   2720.00       -0.16437
   2721.00       -0.15100
   2722.00       -0.13883
   2723.00       -0.12782
   2724.00       -0.11773
   2725.00       -0.10823
   2726.00       -0.09895
   2727.00       -0.08948
   2728.00       -0.07962
   2729.00       -0.06933
   2730.00       -0.05881
   2731.00       -0.04843
   2732.00       -0.03860
   2733.00       -0.02983
   2734.00       -0.02253
   2735.00       -0.01707
   2736.00       -0.01350
   2737.00       -0.01177
   2738.00       -0.01144
   2739.00       -0.01199
   2740.00       -0.01275
   2741.00       -0.01307
   2742.00       -0.01242
   2743.00       -0.01058
   2744.00       -0.00749
   2745.00       -0.00347
   2746.00        0.00103
   2747.00        0.00543
   2748.00        0.00912
   2749.00        0.01166
   2750.00        0.01279
   2751.00        0.01256
   2752.00        0.01120
   2753.00        0.00922
   2754.00        0.00718
   2755.00        0.00574
   2756.00        0.00549
   2757.00        0.00688
   2758.00        0.01015
   2759.00        0.01540
   2760.00        0.02237
   2761.00        0.03070
   2762.00        0.03980
   2763.00        0.04902
   2764.00        0.05770
   2765.00        0.06527
   2766.00        0.07133
   2767.00        0.07573
   2768.00        0.07854
   2769.00        0.08009
   2770.00        0.08082
   2771.00        0.08126
   2772.00        0.08191
   2773.00        0.08316
   2774.00        0.08532
   2775.00        0.08844
   2776.00        0.09254
   2777.00        0.09746
   2778.00        0.10303
   2779.00        0.10906
   2780.00        0.11535
   2781.00        0.12177
   2782.00        0.12823
   2783.00        0.13474
   2784.00        0.14134
   2785.00        0.14805
   2786.00        0.15496
   2787.00        0.16207
   2788.00        0.16936
   2789.00        0.17670
   2790.00        0.18390
   2791.00        0.19075
   2792.00        0.19703
   2793.00        0.20257
   2794.00        0.20734
   2795.00        0.21136
   2796.00        0.21479
   2797.00        0.21781
   2798.00        0.22068
   2799.00        0.22354
   2800.00        0.22652
   2801.00        0.22961
   2802.00        0.23265
   2803.00        0.23534
   2804.00        0.23729
   2805.00        0.23807
   2806.00        0.23726
   2807.00        0.23458
   2808.00        0.22995
   2809.00        0.22335
   2810.00        0.21518
   2811.00        0.20588
   2812.00        0.19605
   2813.00        0.18638
   2814.00        0.17748
   2815.00        0.16983
   2816.00        0.16371
   2817.00        0.15918
   2818.00        0.15602
   2819.00        0.15391
   2820.00        0.15231
   2821.00        0.15068
   2822.00        0.14851
   2823.00        0.14541
   2824.00        0.14115
   2825.00        0.13571
   2826.00        0.12929
   2827.00        0.12227
   2828.00        0.11516
   2829.00        0.10851
   2830.00        0.10284
   2831.00        0.09854
   2832.00        0.09584
   2833.00        0.09474
   2834.00        0.09502
   2835.00        0.09628
   2836.00        0.09806
   2837.00        0.09979
   2838.00        0.10101
   2839.00        0.10137
   2840.00        0.10054
   2841.00        0.09845
   2842.00        0.09512
   2843.00        0.09080
   2844.00        0.08591
   2845.00        0.08100
   2846.00        0.07659
   2847.00        0.07308
   2848.00        0.07066
   2849.00        0.06926
   2850.00        0.06867
   2851.00        0.06856
   2852.00        0.06859
   2853.00        0.06856
   2854.00        0.06836
   2855.00        0.06810
   2856.00        0.06798
   2857.00        0.06833
   2858.00        0.06947
   2859.00        0.07164
   2860.00        0.07495
   2861.00        0.07945
   2862.00        0.08486
   2863.00        0.09084
   2864.00        0.09696
   2865.00        0.10272
   2866.00        0.10775
   2867.00        0.11178
   2868.00        0.11473
   2869.00        0.11673
   2870.00        0.11804
   2871.00        0.11901
   2872.00        0.12000
   2873.00        0.12127
   2874.00        0.12294
   2875.00        0.12495
   2876.00        0.12706
   2877.00        0.12889
   2878.00        0.12999
   2879.00        0.12988
   2880.00        0.12826
   2881.00        0.12491
   2882.00        0.11995
   2883.00        0.11369
   2884.00        0.10659
   2885.00        0.09921
   2886.00        0.09209
   2887.00        0.08562
   2888.00        0.08011
   2889.00        0.07567
   2890.00        0.07219
   2891.00        0.06954
   2892.00        0.06742
   2893.00        0.06558
   2894.00        0.06378
   2895.00        0.06190
   2896.00        0.05993
   2897.00        0.05798
   2898.00        0.05627
   2899.00        0.05504
   2900.00        0.05458
   2901.00        0.05512
   2902.00        0.05680
   2903.00        0.05963
   2904.00        0.06348
   2905.00        0.06810
   2906.00        0.07313
   2907.00        0.07813
   2908.00        0.08266
   2909.00        0.08621
   2910.00        0.08840
   2911.00        0.08897
   2912.00        0.08762
   2913.00        0.08427
   2914.00        0.07891
   2915.00        0.07164
   2916.00        0.06249
   2917.00        0.05174
   2918.00        0.03955
   2919.00        0.02614
   2920.00        0.01175
   2921.00       -0.00338
   2922.00       -0.01901
   2923.00       -0.03500
   2924.00       -0.05108
   2925.00       -0.06702
   2926.00       -0.08256
   2927.00       -0.09747
   2928.00       -0.11151
   2929.00       -0.12442
   2930.00       -0.13608
   2931.00       -0.14625
   2932.00       -0.15492
   2933.00       -0.16207
   2934.00       -0.16781
   2935.00       -0.17221
   2936.00       -0.17545
   2937.00       -0.17767
   2938.00       -0.17909
   2939.00       -0.17989
   2940.00       -0.18027
   2941.00       -0.18043
   2942.00       -0.18058
   2943.00       -0.18093
   2944.00       -0.18171
   2945.00       -0.18313
   2946.00       -0.18535
   2947.00       -0.18853
   2948.00       -0.19274
   2949.00       -0.19805
   2950.00       -0.20441
   2951.00       -0.21184
   2952.00       -0.22019
   2953.00       -0.22932
   2954.00       -0.23899
   2955.00       -0.24893
   2956.00       -0.25878
   2957.00       -0.26822
   2958.00       -0.27690
   2959.00       -0.28452
   2960.00       -0.29086
   2961.00       -0.29575
   2962.00       -0.29922
   2963.00       -0.30129
   2964.00       -0.30218
   2965.00       -0.30211
   2966.00       -0.30142
   2967.00       -0.30044
   2968.00       -0.29950
   2969.00       -0.29885
   2970.00       -0.29866
   2971.00       -0.29899
   2972.00       -0.29976
   2973.00       -0.30082
   2974.00       -0.30190
   2975.00       -0.30274
   2976.00       -0.30306
   2977.00       -0.30263
   2978.00       -0.30132
   2979.00       -0.29908
   2980.00       -0.29600
   2981.00       -0.29220
   2982.00       -0.28793
   2983.00       -0.28342
   2984.00       -0.27895
   2985.00       -0.27473
   2986.00       -0.27089
   2987.00       -0.26747
   2988.00       -0.26447
   2989.00       -0.26181
   2990.00       -0.25940
   2991.00       -0.25709
   2992.00       -0.25476
   2993.00       -0.25227
   2994.00       -0.24948
   2995.00       -0.24627
   2996.00       -0.24252
   2997.00       -0.23818
   2998.00       -0.23320
   2999.00       -0.22761
   3000.00       -0.22148
   3001.00       -0.21493
   3002.00       -0.20820
   3003.00       -0.20154
   3004.00       -0.19523
   3005.00       -0.18958
   3006.00       -0.18484
   3007.00       -0.18125
   3008.00       -0.17889
   3009.00       -0.17781
   3010.00       -0.17795
   3011.00       -0.17913
   3012.00       -0.18123
   3013.00       -0.18405
   3014.00       -0.18745
   3015.00       -0.19139
   3016.00       -0.19586
   3017.00       -0.20098
   3018.00       -0.20683
   3019.00       -0.21352
   3020.00       -0.22110
   3021.00       -0.22953
   3022.00       -0.23878
   3023.00       -0.24874
   3024.00       -0.25922
   3025.00       -0.27007
   3026.00       -0.28111
   3027.00       -0.29216
   3028.00       -0.30308
   3029.00       -0.31374
   3030.00       -0.32404
   3031.00       -0.33395
   3032.00       -0.34343
   3033.00       -0.35245
   3034.00       -0.36104
   3035.00       -0.36925
   3036.00       -0.37713
   3037.00       -0.38477
   3038.00       -0.39227
   3039.00       -0.39971
   3040.00       -0.40718
   3041.00       -0.41478
   3042.00       -0.42255
   3043.00       -0.43050
   3044.00       -0.43864
   3045.00       -0.44694
   3046.00       -0.45534
   3047.00       -0.46377
   3048.00       -0.47218
   3049.00       -0.48083
   3050.00       -0.48985
   3051.00       -0.49922
   3052.00       -0.50827
   3053.00       -0.51691
   3054.00       -0.52519
   3055.00       -0.53332
   3056.00       -0.54143
   3057.00       -0.54956
   3058.00       -0.55755
   3059.00       -0.56511
   3060.00       -0.57196
   3061.00       -0.57787
   3062.00       -0.58282
   3063.00       -0.58689
   3064.00       -0.59034
   3065.00       -0.59346
   3066.00       -0.59657
   3067.00       -0.59991
   3068.00       -0.60361
   3069.00       -0.60771
   3070.00       -0.61207
   3071.00       -0.61648
   3072.00       -0.62061
   3073.00       -0.62410
   3074.00       -0.62658
   3075.00       -0.62774
   3076.00       -0.62739
   3077.00       -0.62548
   3078.00       -0.62212
   3079.00       -0.61745
   3080.00       -0.61181
   3081.00       -0.60550
   3082.00       -0.59890
   3083.00       -0.59232
   3084.00       -0.58603
   3085.00       -0.58023
   3086.00       -0.57501
   3087.00       -0.57041
   3088.00       -0.56633
   3089.00       -0.56261
   3090.00       -0.55906
   3091.00       -0.55547
   3092.00       -0.55167
   3093.00       -0.54760
   3094.00       -0.54323
   3095.00       -0.53867
   3096.00       -0.53402
   3097.00       -0.52945
   3098.00       -0.52510
   3099.00       -0.52109
   3100.00       -0.51753
   3101.00       -0.51444
   3102.00       -0.51185
   3103.00       -0.50977
   3104.00       -0.50816
   3105.00       -0.50697
   3106.00       -0.50615
   3107.00       -0.50561
   3108.00       -0.50524
   3109.00       -0.50495
   3110.00       -0.50465
   3111.00       -0.50424
   3112.00       -0.50367
   3113.00       -0.50287
   3114.00       -0.50180
   3115.00       -0.50044
   3116.00       -0.49875
   3117.00       -0.49674
   3118.00       -0.49440
   3119.00       -0.49176
   3120.00       -0.48888
   3121.00       -0.48580
   3122.00       -0.48261
   3123.00       -0.47936
   3124.00       -0.47611
   3125.00       -0.47290
   3126.00       -0.46972
   3127.00       -0.46653
   3128.00       -0.46329
   3129.00       -0.45999
   3130.00       -0.45655
   3131.00       -0.45293
   3132.00       -0.44905
   3133.00       -0.44486
   3134.00       -0.44034
   3135.00       -0.43547
   3136.00       -0.43031
   3137.00       -0.42495
   3138.00       -0.41950
   3139.00       -0.41411
   3140.00       -0.40898
   3141.00       -0.40434
   3142.00       -0.40036
   3143.00       -0.39721
   3144.00       -0.39500
   3145.00       -0.39379
   3146.00       -0.39353
   3147.00       -0.39414
   3148.00       -0.39540
   3149.00       -0.39710
   3150.00       -0.39892
   3151.00       -0.40053
   3152.00       -0.40159
   3153.00       -0.40175
   3154.00       -0.40074
   3155.00       -0.39837
   3156.00       -0.39456
   3157.00       -0.38941
   3158.00       -0.38305
   3159.00       -0.37580
   3160.00       -0.36795
   3161.00       -0.35984
   3162.00       -0.35176
   3163.00       -0.34391
   3164.00       -0.33643
   3165.00       -0.32935
   3166.00       -0.32263
   3167.00       -0.31618
   3168.00       -0.30991
   3169.00       -0.30370
   3170.00       -0.29749
   3171.00       -0.29122
   3172.00       -0.28497
   3173.00       -0.27882
   3174.00       -0.27292
   3175.00       -0.26749
   3176.00       -0.26270
   3177.00       -0.25877
   3178.00       -0.25581
   3179.00       -0.25395
   3180.00       -0.25318
   3181.00       -0.25347
   3182.00       -0.25469
   3183.00       -0.25672
   3184.00       -0.25935
   3185.00       -0.26242
   3186.00       -0.26572
   3187.00       -0.26908
   3188.00       -0.27233
   3189.00       -0.27529
   3190.00       -0.27782
   3191.00       -0.27974
   3192.00       -0.28091
   3193.00       -0.28120
   3194.00       -0.28049
   3195.00       -0.27870
   3196.00       -0.27577
   3197.00       -0.27172
   3198.00       -0.26661
   3199.00       -0.26056
   3200.00       -0.25374
   3201.00       -0.24642
   3202.00       -0.23887
   3203.00       -0.23140
   3204.00       -0.22434
   3205.00       -0.21799
   3206.00       -0.21259
   3207.00       -0.20828
   3208.00       -0.20509
   3209.00       -0.20293
   3210.00       -0.20162
   3211.00       -0.20088
   3212.00       -0.20043
   3213.00       -0.20001
   3214.00       -0.19940
   3215.00       -0.19851
   3216.00       -0.19733
   3217.00       -0.19593
   3218.00       -0.19443
   3219.00       -0.19299
   3220.00       -0.19174
   3221.00       -0.19076
   3222.00       -0.19009
   3223.00       -0.18969
   3224.00       -0.18948
   3225.00       -0.18931
   3226.00       -0.18899
   3227.00       -0.18830
   3228.00       -0.18698
   3229.00       -0.18481
   3230.00       -0.18156
   3231.00       -0.17708
   3232.00       -0.17123
   3233.00       -0.16404
   3234.00       -0.15551
   3235.00       -0.14582
   3236.00       -0.13512
   3237.00       -0.12371
   3238.00       -0.11188
   3239.00       -0.09992
   3240.00       -0.08809
   3241.00       -0.07667
   3242.00       -0.06587
   3243.00       -0.05576
   3244.00       -0.04647
   3245.00       -0.03796
   3246.00       -0.03017
   3247.00       -0.02299
   3248.00       -0.01633
   3249.00       -0.01007
   3250.00       -0.00412
   3251.00        0.00157
   3252.00        0.00703
   3253.00        0.01219
   3254.00        0.01699
   3255.00        0.02136
   3256.00        0.02521
   3257.00        0.02850
   3258.00        0.03125
   3259.00        0.03349
   3260.00        0.03527
   3261.00        0.03658
   3262.00        0.03744
   3263.00        0.03795
   3264.00        0.03846
   3265.00        0.03953
   3266.00        0.04176
   3267.00        0.04574
   3268.00        0.05163
   3269.00        0.05935
   3270.00        0.06833
   3271.00        0.07774
   3272.00        0.08669
   3273.00        0.09435
   3274.00        0.10013
   3275.00        0.10381
   3276.00        0.10545
   3277.00        0.10551
   3278.00        0.10458
   3279.00        0.10343
   3280.00        0.10277
   3281.00        0.10314
   3282.00        0.10483
   3283.00        0.10781
   3284.00        0.11178
   3285.00        0.11620
   3286.00        0.12039
   3287.00        0.12366
   3288.00        0.12542
   3289.00        0.12529
   3290.00        0.12316
   3291.00        0.11926
   3292.00        0.11402
   3293.00        0.10810
   3294.00        0.10222
   3295.00        0.09700
   3296.00        0.09290
   3297.00        0.09017
   3298.00        0.08873
   3299.00        0.08827
   3300.00        0.08827
   3301.00        0.08815
   3302.00        0.08731
   3303.00        0.08531
   3304.00        0.08190
   3305.00        0.07704
   3306.00        0.07091
   3307.00        0.06383
   3308.00        0.05623
   3309.00        0.04853
   3310.00        0.04104
   3311.00        0.03396
   3312.00        0.02729
   3313.00        0.02091
   3314.00        0.01452
   3315.00        0.00782
   3316.00        0.00052
   3317.00       -0.00762
   3318.00       -0.01664
   3319.00       -0.02648
   3320.00       -0.03690
   3321.00       -0.04756
   3322.00       -0.05811
   3323.00       -0.06821
   3324.00       -0.07761
   3325.00       -0.08618
   3326.00       -0.09396
   3327.00       -0.10114
   3328.00       -0.10799
   3329.00       -0.11485
   3330.00       -0.12206
   3331.00       -0.12991
   3332.00       -0.13857
   3333.00       -0.14811
   3334.00       -0.15844
   3335.00       -0.16941
   3336.00       -0.18070
   3337.00       -0.19209
   3338.00       -0.20328
   3339.00       -0.21412
   3340.00       -0.22450
   3341.00       -0.23443
   3342.00       -0.24410
   3343.00       -0.25376
   3344.00       -0.26370
   3345.00       -0.27423
   3346.00       -0.28562
   3347.00       -0.29803
   3348.00       -0.31149
   3349.00       -0.32591
   3350.00       -0.34103
   3351.00       -0.35649
   3352.00       -0.37192
   3353.00       -0.38693
   3354.00       -0.40118
   3355.00       -0.41441
   3356.00       -0.42653
   3357.00       -0.43745
   3358.00       -0.44728
   3359.00       -0.45615
   3360.00       -0.46421
   3361.00       -0.47002
   3362.00       -0.46986
   3363.00       -0.47082
   3364.00       -0.47396
   3365.00       -0.47993
   3366.00       -0.48902
   3367.00       -0.50088
   3368.00       -0.51468
   3369.00       -0.52926
   3370.00       -0.54343
   3371.00       -0.55604
   3372.00       -0.56644
   3373.00       -0.57429
   3374.00       -0.57978
   3375.00       -0.58327
   3376.00       -0.58382
   3377.00       -0.58178
   3378.00       -0.58054
   3379.00       -0.58126
   3380.00       -0.58483
   3381.00       -0.59173
   3382.00       -0.60223
   3383.00       -0.61605
   3384.00       -0.63266
   3385.00       -0.65128
   3386.00       -0.67105
   3387.00       -0.69112
   3388.00       -0.71073
   3389.00       -0.72931
   3390.00       -0.74640
   3391.00       -0.76181
   3392.00       -0.77542
   3393.00       -0.78736
   3394.00       -0.79778
   3395.00       -0.80690
   3396.00       -0.81510
   3397.00       -0.82269
   3398.00       -0.83003
   3399.00       -0.83737
   3400.00       -0.84483
   3401.00       -0.85239
   3402.00       -0.85982
   3403.00       -0.86675
   3404.00       -0.87277
   3405.00       -0.87748
   3406.00       -0.88065
   3407.00       -0.88225
   3408.00       -0.88263
   3409.00       -0.88237
   3410.00       -0.88222
   3411.00       -0.88293
   3412.00       -0.88521
   3413.00       -0.88939
   3414.00       -0.89561
   3415.00       -0.90358
   3416.00       -0.91284
   3417.00       -0.92266
   3418.00       -0.93233
   3419.00       -0.94111
   3420.00       -0.94846
   3421.00       -0.95380
   3422.00       -0.95701
   3423.00       -0.95807
   3424.00       -0.95733
   3425.00       -0.95533
   3426.00       -0.95284
   3427.00       -0.95066
   3428.00       -0.94963
   3429.00       -0.95035
   3430.00       -0.95317
   3431.00       -0.95805
   3432.00       -0.96473
   3433.00       -0.97253
   3434.00       -0.98069
   3435.00       -0.98831
   3436.00       -0.99451
   3437.00       -0.99843
   3438.00       -0.99975
   3439.00       -0.99845
   3440.00       -0.99484
   3441.00       -0.98932
   3442.00       -0.98253
   3443.00       -0.97510
   3444.00       -0.96766
   3445.00       -0.96077
   3446.00       -0.95492
   3447.00       -0.95043
   3448.00       -0.94759
   3449.00       -0.94643
   3450.00       -0.94695
   3451.00       -0.94889
   3452.00       -0.95183
   3453.00       -0.95521
   3454.00       -0.95841
   3455.00       -0.96079
   3456.00       -0.96179
   3457.00       -0.96106
   3458.00       -0.95845
   3459.00       -0.95405
   3460.00       -0.94818
   3461.00       -0.94132
   3462.00       -0.93400
   3463.00       -0.92673
   3464.00       -0.91993
   3465.00       -0.91379
   3466.00       -0.90829
   3467.00       -0.90319
   3468.00       -0.89801
   3469.00       -0.89215
   3470.00       -0.88487
   3471.00       -0.87556
   3472.00       -0.86363
   3473.00       -0.84873
   3474.00       -0.83079
   3475.00       -0.81003
   3476.00       -0.78737
   3477.00       -0.76371
   3478.00       -0.73985
   3479.00       -0.71813
   3480.00       -0.70038
   3481.00       -0.68612
   3482.00       -0.67430
   3483.00       -0.66340
   3484.00       -0.65172
   3485.00       -0.63764
   3486.00       -0.61966
   3487.00       -0.59694
   3488.00       -0.56846
   3489.00       -0.53327
   3490.00       -0.49183
   3491.00       -0.44571
   3492.00       -0.39720
   3493.00       -0.34907
   3494.00       -0.30381
   3495.00       -0.26371
   3496.00       -0.23006
   3497.00       -0.20372
   3498.00       -0.18409
   3499.00       -0.16982
   3500.00       -0.15845
   3501.00       -0.14735
   3502.00       -0.13394
   3503.00       -0.11607
   3504.00       -0.09247
   3505.00       -0.06238
   3506.00       -0.02666
   3507.00        0.01288
   3508.00        0.05344
   3509.00        0.09214
   3510.00        0.12650
   3511.00        0.15437
   3512.00        0.17510
   3513.00        0.18857
   3514.00        0.19611
   3515.00        0.19935
   3516.00        0.20051
   3517.00        0.20158
   3518.00        0.20425
   3519.00        0.20946
   3520.00        0.21776
   3521.00        0.22893
   3522.00        0.24228
   3523.00        0.25706
   3524.00        0.27233
   3525.00        0.28739
   3526.00        0.30183
   3527.00        0.31552
   3528.00        0.32873
   3529.00        0.34183
   3530.00        0.35531
   3531.00        0.36964
   3532.00        0.38497
   3533.00        0.40130
   3534.00        0.41825
   3535.00        0.43526
   3536.00        0.45172
   3537.00        0.46713
   3538.00        0.48122
   3539.00        0.49401
   3540.00        0.50584
   3541.00        0.51725
   3542.00        0.52890
   3543.00        0.54134
   3544.00        0.55491
   3545.00        0.56967
   3546.00        0.58547
   3547.00        0.60185
   3548.00        0.61831
   3549.00        0.63447
   3550.00        0.65005
   3551.00        0.66510
   3552.00        0.67988
   3553.00        0.69492
   3554.00        0.71067
   3555.00        0.72760
   3556.00        0.74588
   3557.00        0.76539
   3558.00        0.78573
   3559.00        0.80622
   3560.00        0.82610
   3561.00        0.84473
   3562.00        0.86159
   3563.00        0.87644
   3564.00        0.88933
   3565.00        0.90048
   3566.00        0.91033
   3567.00        0.91925
   3568.00        0.92760
   3569.00        0.93554
   3570.00        0.94310
   3571.00        0.95018
   3572.00        0.95654
   3573.00        0.96201
   3574.00        0.96646
   3575.00        0.96992
   3576.00        0.97263
   3577.00        0.97501
   3578.00        0.97765
   3579.00        0.98122
   3580.00        0.98641
   3581.00        0.99381
   3582.00        1.00368
   3583.00        1.01614
   3584.00        1.03074
   3585.00        1.04684
   3586.00        1.06331
   3587.00        1.07887
   3588.00        1.09224
   3589.00        1.10207
   3590.00        1.10740
   3591.00        1.10759
   3592.00        1.10288
   3593.00        1.09410
   3594.00        1.08234
   3595.00        1.06853
   3596.00        1.05355
   3597.00        1.03791
   3598.00        1.02174
   3599.00        1.00484
   3600.00        0.98665
   3601.00        0.96629
   3602.00        0.94304
   3603.00        0.91704
   3604.00        0.88900
   3605.00        0.86030
   3606.00        0.83271
   3607.00        0.80778
   3608.00        0.78667
   3609.00        0.76963
   3610.00        0.75647
   3611.00        0.74664
   3612.00        0.73940
   3613.00        0.73398
   3614.00        0.72963
   3615.00        0.72576
   3616.00        0.72193
   3617.00        0.71790
   3618.00        0.71365
   3619.00        0.70923
   3620.00        0.70477
   3621.00        0.70028
   3622.00        0.69571
   3623.00        0.69077
   3624.00        0.68476
   3625.00        0.67720
   3626.00        0.66789
   3627.00        0.65683
   3628.00        0.64426
   3629.00        0.63044
   3630.00        0.61587
   3631.00        0.60087
   3632.00        0.58575
   3633.00        0.57076
   3634.00        0.55596
   3635.00        0.54144
   3636.00        0.52711
   3637.00        0.51286
   3638.00        0.49857
   3639.00        0.48405
   3640.00        0.46902
   3641.00        0.45339
   3642.00        0.43715
   3643.00        0.42051
   3644.00        0.40392
   3645.00        0.38788
   3646.00        0.37309
   3647.00        0.36005
   3648.00        0.34906
   3649.00        0.34030
   3650.00        0.33353
   3651.00        0.32834
   3652.00        0.32414
   3653.00        0.32026
   3654.00        0.31602
   3655.00        0.31091
   3656.00        0.30453
   3657.00        0.29671
   3658.00        0.28734
   3659.00        0.27656
   3660.00        0.26444
   3661.00        0.25116
   3662.00        0.23687
   3663.00        0.22170
   3664.00        0.20579
   3665.00        0.18925
   3666.00        0.17223
   3667.00        0.15484
   3668.00        0.13725
   3669.00        0.11957
   3670.00        0.10192
   3671.00        0.08438
   3672.00        0.06698
   3673.00        0.04969
   3674.00        0.03242
   3675.00        0.01511
   3676.00       -0.00238
   3677.00       -0.02019
   3678.00       -0.03842
   3679.00       -0.05716
   3680.00       -0.07637
   3681.00       -0.09590
   3682.00       -0.11559
   3683.00       -0.13508
   3684.00       -0.15409
   3685.00       -0.17225
   3686.00       -0.18933
   3687.00       -0.20508
   3688.00       -0.21948
   3689.00       -0.23258
   3690.00       -0.24451
   3691.00       -0.25552
   3692.00       -0.26588
   3693.00       -0.27584
   3694.00       -0.28566
   3695.00       -0.29555
   3696.00       -0.30568
   3697.00       -0.31626
   3698.00       -0.32746
   3699.00       -0.33942
   3700.00       -0.35225
   3701.00       -0.36590
   3702.00       -0.38029
   3703.00       -0.39510
   3704.00       -0.41008
   3705.00       -0.42493
   3706.00       -0.43930
   3707.00       -0.45287
   3708.00       -0.46513
   3709.00       -0.47572
   3710.00       -0.48145
   3711.00       -0.47427
   3712.00       -0.46749
   3713.00       -0.46292
   3714.00       -0.46204
   3715.00       -0.46548
   3716.00       -0.47361
   3717.00       -0.48597
   3718.00       -0.50213
   3719.00       -0.52123
   3720.00       -0.54277
   3721.00       -0.56618
   3722.00       -0.59107
   3723.00       -0.61677
   3724.00       -0.64222
   3725.00       -0.66611
   3726.00       -0.68674
   3727.00       -0.70283
   3728.00       -0.71321
   3729.00       -0.71764
   3730.00       -0.71617
   3731.00       -0.70988
   3732.00       -0.70007
   3733.00       -0.68863
   3734.00       -0.67759
   3735.00       -0.66890
   3736.00       -0.66437
   3737.00       -0.66525
   3738.00       -0.67215
   3739.00       -0.68486
   3740.00       -0.70222
   3741.00       -0.72245
   3742.00       -0.74322
   3743.00       -0.76204
   3744.00       -0.77656
   3745.00       -0.78517
   3746.00       -0.78687
   3747.00       -0.78168
   3748.00       -0.77044
   3749.00       -0.75487
   3750.00       -0.73699
   3751.00       -0.71907
   3752.00       -0.70308
   3753.00       -0.69068
   3754.00       -0.68268
   3755.00       -0.67921
   3756.00       -0.67989
   3757.00       -0.68378
   3758.00       -0.68989
   3759.00       -0.69695
   3760.00       -0.70390
   3761.00       -0.70983
   3762.00       -0.71411
   3763.00       -0.71647
   3764.00       -0.71695
   3765.00       -0.71585
   3766.00       -0.71376
   3767.00       -0.71130
   3768.00       -0.70909
   3769.00       -0.70755
   3770.00       -0.70679
   3771.00       -0.70663
   3772.00       -0.70657
   3773.00       -0.70595
   3774.00       -0.70412
   3775.00       -0.70048
   3776.00       -0.69480
   3777.00       -0.68700
   3778.00       -0.67735
   3779.00       -0.66631
   3780.00       -0.65434
   3781.00       -0.64190
   3782.00       -0.62930
   3783.00       -0.61659
   3784.00       -0.60361
   3785.00       -0.59007
   3786.00       -0.57552
   3787.00       -0.55958
   3788.00       -0.54194
   3789.00       -0.52228
   3790.00       -0.50069
   3791.00       -0.47764
   3792.00       -0.45386
   3793.00       -0.43031
   3794.00       -0.40805
   3795.00       -0.38791
   3796.00       -0.37028
   3797.00       -0.35508
   3798.00       -0.34165
   3799.00       -0.32908
   3800.00       -0.31620
   3801.00       -0.30179
   3802.00       -0.28485
   3803.00       -0.26468
   3804.00       -0.24089
   3805.00       -0.21340
   3806.00       -0.18247
   3807.00       -0.14854
   3808.00       -0.11239
   3809.00       -0.07513
   3810.00       -0.03792
   3811.00       -0.00196
   3812.00        0.03128
   3813.00        0.06107
   3814.00        0.08669
   3815.00        0.10834
   3816.00        0.12647
   3817.00        0.14215
   3818.00        0.15633
   3819.00        0.17013
   3820.00        0.18428
   3821.00        0.19923
   3822.00        0.21513
   3823.00        0.23184
   3824.00        0.24912
   3825.00        0.26680
   3826.00        0.28460
   3827.00        0.30239
   3828.00        0.31999
   3829.00        0.33725
   3830.00        0.35390
   3831.00        0.36973
   3832.00        0.38446
   3833.00        0.39797
   3834.00        0.41021
   3835.00        0.42134
   3836.00        0.43164
   3837.00        0.44139
   3838.00        0.45090
   3839.00        0.46036
   3840.00        0.46984
   3841.00        0.47922
   3842.00        0.48822
   3843.00        0.49648
   3844.00        0.50358
   3845.00        0.50911
   3846.00        0.51271
   3847.00        0.51421
   3848.00        0.51343
   3849.00        0.51057
   3850.00        0.50586
   3851.00        0.49976
   3852.00        0.49287
   3853.00        0.48576
   3854.00        0.47906
   3855.00        0.47328
   3856.00        0.46885
   3857.00        0.46603
   3858.00        0.46496
   3859.00        0.46564
   3860.00        0.46797
   3861.00        0.47177
   3862.00        0.47677
   3863.00        0.48262
   3864.00        0.48899
   3865.00        0.49557
   3866.00        0.50207
   3867.00        0.50827
   3868.00        0.51407
   3869.00        0.51952
   3870.00        0.52476
   3871.00        0.52996
   3872.00        0.53533
   3873.00        0.54087
   3874.00        0.54635
   3875.00        0.55126
   3876.00        0.55481
   3877.00        0.55610
   3878.00        0.55421
   3879.00        0.54844
   3880.00        0.53832
   3881.00        0.52392
   3882.00        0.50572
   3883.00        0.48459
   3884.00        0.46167
   3885.00        0.43817
   3886.00        0.41516
   3887.00        0.39340
   3888.00        0.37332
   3889.00        0.35489
   3890.00        0.33777
   3891.00        0.32141
   3892.00        0.30528
   3893.00        0.28894
   3894.00        0.27230
   3895.00        0.25559
   3896.00        0.23938
   3897.00        0.22452
   3898.00        0.21203
   3899.00        0.20279
   3900.00        0.19758
   3901.00        0.19665
   3902.00        0.20010
   3903.00        0.20718
   3904.00        0.21690
   3905.00        0.22782
   3906.00        0.23834
   3907.00        0.24694
   3908.00        0.25230
   3909.00        0.25366
   3910.00        0.25078
   3911.00        0.24406
   3912.00        0.23417
   3913.00        0.22222
   3914.00        0.20940
   3915.00        0.19682
   3916.00        0.18527
   3917.00        0.17521
   3918.00        0.16668
   3919.00        0.15919
   3920.00        0.15195
   3921.00        0.14406
   3922.00        0.13459
   3923.00        0.12281
   3924.00        0.10840
   3925.00        0.09141
   3926.00        0.07235
   3927.00        0.05202
   3928.00        0.03136
   3929.00        0.01153
   3930.00       -0.00633
   3931.00       -0.02127
   3932.00       -0.03258
   3933.00       -0.03987
   3934.00       -0.04297
   3935.00       -0.04219
   3936.00       -0.03790
   3937.00       -0.03078
   3938.00       -0.02155
   3939.00       -0.01104
   3940.00       -0.00004
   3941.00        0.01074
   3942.00        0.02064
   3943.00        0.02917
   3944.00        0.03593
   3945.00        0.04077
   3946.00        0.04363
   3947.00        0.04459
   3948.00        0.04383
   3949.00        0.04162
   3950.00        0.03823
   3951.00        0.03393
   3952.00        0.02903
   3953.00        0.02375
   3954.00        0.01831
   3955.00        0.01286
   3956.00        0.00751
   3957.00        0.00226
   3958.00       -0.00298
   3959.00       -0.00836
   3960.00       -0.01411
   3961.00       -0.02049
   3962.00       -0.02767
   3963.00       -0.03585
   3964.00       -0.04504
   3965.00       -0.05517
   3966.00       -0.06611
   3967.00       -0.07763
   3968.00       -0.08953
   3969.00       -0.10157
   3970.00       -0.11356
   3971.00       -0.12535
   3972.00       -0.13680
   3973.00       -0.14779
   3974.00       -0.15826
   3975.00       -0.16815
   3976.00       -0.17749
   3977.00       -0.18635
   3978.00       -0.19488
   3979.00       -0.20323
   3980.00       -0.21160
   3981.00       -0.22019
   3982.00       -0.22922
   3983.00       -0.23882
   3984.00       -0.24908
   3985.00       -0.26009
   3986.00       -0.27190
   3987.00       -0.28447
   3988.00       -0.29778
   3989.00       -0.31162
   3990.00       -0.32584
   3991.00       -0.34010
   3992.00       -0.35408
   3993.00       -0.36741
   3994.00       -0.37982
   3995.00       -0.39101
   3996.00       -0.40096
   3997.00       -0.40986
   3998.00       -0.41798
   3999.00       -0.42573
   4000.00       -0.43358
   4001.00       -0.44199
   4002.00       -0.45130
   4003.00       -0.46176
   4004.00       -0.47338
   4005.00       -0.48619
   4006.00       -0.49781
   4007.00       -0.50856
   4008.00       -0.52037
   4009.00       -0.53323
   4010.00       -0.54706
   4011.00       -0.56159
   4012.00       -0.57630
   4013.00       -0.59052
   4014.00       -0.60358
   4015.00       -0.61477
   4016.00       -0.62372
   4017.00       -0.63028
   4018.00       -0.63472
   4019.00       -0.63758
   4020.00       -0.63971
   4021.00       -0.64210
   4022.00       -0.64576
   4023.00       -0.65151
   4024.00       -0.66007
   4025.00       -0.67171
   4026.00       -0.68628
   4027.00       -0.70338
   4028.00       -0.72215
   4029.00       -0.74162
   4030.00       -0.76070
   4031.00       -0.77833
   4032.00       -0.79355
   4033.00       -0.80572
   4034.00       -0.81431
   4035.00       -0.81936
   4036.00       -0.82090
   4037.00       -0.81955
   4038.00       -0.81598
   4039.00       -0.81116
   4040.00       -0.80612
   4041.00       -0.80193
   4042.00       -0.79946
   4043.00       -0.79947
   4044.00       -0.80222
   4045.00       -0.80779
   4046.00       -0.81573
   4047.00       -0.82545
   4048.00       -0.83607
   4049.00       -0.84670
   4050.00       -0.85646
   4051.00       -0.86471
   4052.00       -0.87097
   4053.00       -0.87520
   4054.00       -0.87755
   4055.00       -0.87852
   4056.00       -0.87869
   4057.00       -0.87874
   4058.00       -0.87924
   4059.00       -0.88056
   4060.00       -0.88286
   4061.00       -0.88602
   4062.00       -0.88974
   4063.00       -0.89360
   4064.00       -0.89718
   4065.00       -0.90017
   4066.00       -0.90238
   4067.00       -0.90380
   4068.00       -0.90450
   4069.00       -0.90466
   4070.00       -0.90446
   4071.00       -0.90411
   4072.00       -0.90381
   4073.00       -0.90376
   4074.00       -0.90416
   4075.00       -0.90522
   4076.00       -0.90707
   4077.00       -0.90978
   4078.00       -0.91333
   4079.00       -0.91760
   4080.00       -0.92235
   4081.00       -0.92732
   4082.00       -0.93220
   4083.00       -0.93670
   4084.00       -0.94058
   4085.00       -0.94362
   4086.00       -0.94574
   4087.00       -0.94691
   4088.00       -0.94721
   4089.00       -0.94685
   4090.00       -0.94618
   4091.00       -0.94560
   4092.00       -0.94555
   4093.00       -0.94641
   4094.00       -0.94843
   4095.00       -0.95164
   4096.00       -0.95596
   4097.00       -0.96102
   4098.00       -0.96640
   4099.00       -0.97169
   4100.00       -0.97650
   4101.00       -0.98068
   4102.00       -0.98420
   4103.00       -0.98723
   4104.00       -0.99006
   4105.00       -0.99303
   4106.00       -0.99643
   4107.00       -1.00054
   4108.00       -1.00544
   4109.00       -1.01112
   4110.00       -1.01744
   4111.00       -1.02425
   4112.00       -1.03212
   4113.00       -1.04042
   4114.00       -1.04781
   4115.00       -1.05375
   4116.00       -1.05789
   4117.00       -1.06004
   4118.00       -1.06022
   4119.00       -1.05856
   4120.00       -1.05529
   4121.00       -1.05063
   4122.00       -1.04486
   4123.00       -1.03817
   4124.00       -1.03074
   4125.00       -1.02281
   4126.00       -1.01460
   4127.00       -1.00647
   4128.00       -0.99879
   4129.00       -0.99187
   4130.00       -0.98595
   4131.00       -0.98122
   4132.00       -0.97755
   4133.00       -0.97466
   4134.00       -0.97199
   4135.00       -0.96885
   4136.00       -0.96444
   4137.00       -0.95792
   4138.00       -0.94863
   4139.00       -0.93587
   4140.00       -0.91913
   4141.00       -0.89810
   4142.00       -0.87253
   4143.00       -0.84231
   4144.00       -0.80731
   4145.00       -0.76775
   4146.00       -0.72367
   4147.00       -0.67554
   4148.00       -0.62397
   4149.00       -0.56881
   4150.00       -0.51106
   4151.00       -0.45229
   4152.00       -0.39491
   4153.00       -0.34217
   4154.00       -0.29660
   4155.00       -0.26047
   4156.00       -0.23469
   4157.00       -0.21974
   4158.00       -0.21422
   4159.00       -0.21640
   4160.00       -0.22339
   4161.00       -0.23232
   4162.00       -0.24025
   4163.00       -0.24477
   4164.00       -0.24434
   4165.00       -0.23803
   4166.00       -0.22623
   4167.00       -0.20969
   4168.00       -0.19011
   4169.00       -0.16923
   4170.00       -0.14907
   4171.00       -0.13132
   4172.00       -0.11718
   4173.00       -0.10715
   4174.00       -0.10136
   4175.00       -0.09899
   4176.00       -0.09891
   4177.00       -0.09957
   4178.00       -0.09939
   4179.00       -0.09693
   4180.00       -0.09146
   4181.00       -0.08225
   4182.00       -0.06942
   4183.00       -0.05354
   4184.00       -0.03563
   4185.00       -0.01704
   4186.00        0.00082
   4187.00        0.01681
   4188.00        0.03011
   4189.00        0.04039
   4190.00        0.04764
   4191.00        0.05233
   4192.00        0.05508
   4193.00        0.05658
   4194.00        0.05746
   4195.00        0.05820
   4196.00        0.05905
   4197.00        0.06002
   4198.00        0.06101
   4199.00        0.06191
   4200.00        0.06270
   4201.00        0.06346
   4202.00        0.06436
   4203.00        0.06567
   4204.00        0.06755
   4205.00        0.07013
   4206.00        0.07328
   4207.00        0.07674
   4208.00        0.08010
   4209.00        0.08276
   4210.00        0.08421
   4211.00        0.08417
   4212.00        0.08269
   4213.00        0.08003
   4214.00        0.07677
   4215.00        0.07357
   4216.00        0.07119
   4217.00        0.07041
   4218.00        0.07176
   4219.00        0.07548
   4220.00        0.08128
   4221.00        0.08872
   4222.00        0.09699
   4223.00        0.10522
   4224.00        0.11249
   4225.00        0.11800
   4226.00        0.12123
   4227.00        0.12178
   4228.00        0.11972
   4229.00        0.11519
   4230.00        0.10870
   4231.00        0.10074
   4232.00        0.09193
   4233.00        0.08282
   4234.00        0.07376
   4235.00        0.06507
   4236.00        0.05683
   4237.00        0.04910
   4238.00        0.04175
   4239.00        0.03474
   4240.00        0.02800
   4241.00        0.02161
   4242.00        0.01569
   4243.00        0.01046
   4244.00        0.00624
   4245.00        0.00336
   4246.00        0.00213
   4247.00        0.00281
   4248.00        0.00542
   4249.00        0.00997
   4250.00        0.01618
   4251.00        0.02364
   4252.00        0.03182
   4253.00        0.04010
   4254.00        0.04777
   4255.00        0.05426
   4256.00        0.05904
   4257.00        0.06173
   4258.00        0.06219
   4259.00        0.06033
   4260.00        0.05634
   4261.00        0.05041
   4262.00        0.04288
   4263.00        0.03410
   4264.00        0.02433
   4265.00        0.01383
   4266.00        0.00279
   4267.00       -0.00860
   4268.00       -0.02025
   4269.00       -0.03200
   4270.00       -0.04361
   4271.00       -0.05491
   4272.00       -0.06572
   4273.00       -0.07594
   4274.00       -0.08542
   4275.00       -0.09419
   4276.00       -0.10228
   4277.00       -0.10985
   4278.00       -0.11713
   4279.00       -0.12438
   4280.00       -0.13187
   4281.00       -0.13983
   4282.00       -0.14842
   4283.00       -0.15766
   4284.00       -0.16744
   4285.00       -0.17763
   4286.00       -0.18792
   4287.00       -0.19807
   4288.00       -0.20777
   4289.00       -0.21684
   4290.00       -0.22512
   4291.00       -0.23264
   4292.00       -0.23951
   4293.00       -0.24592
   4294.00       -0.25217
   4295.00       -0.25861
   4296.00       -0.26547
   4297.00       -0.27301
   4298.00       -0.28133
   4299.00       -0.29049
   4300.00       -0.30038
   4301.00       -0.31076
   4302.00       -0.32144
   4303.00       -0.33212
   4304.00       -0.34256
   4305.00       -0.35262
   4306.00       -0.36233
   4307.00       -0.37176
   4308.00       -0.38112
   4309.00       -0.39077
   4310.00       -0.40105
   4311.00       -0.41234
   4312.00       -0.42494
   4313.00       -0.43903
   4314.00       -0.45483
   4315.00       -0.47222
   4316.00       -0.49138
   4317.00       -0.50772
   4318.00       -0.51873
   4319.00       -0.53308
   4320.00       -0.55163
   4321.00       -0.57466
   4322.00       -0.60164
   4323.00       -0.63162
   4324.00       -0.66285
   4325.00       -0.69346
   4326.00       -0.72172
   4327.00       -0.74595
   4328.00       -0.76559
   4329.00       -0.78018
   4330.00       -0.79038
   4331.00       -0.79726
   4332.00       -0.80214
   4333.00       -0.80661
   4334.00       -0.81211
   4335.00       -0.81991
   4336.00       -0.83082
   4337.00       -0.84534
   4338.00       -0.86320
   4339.00       -0.88390
   4340.00       -0.90634
   4341.00       -0.92925
   4342.00       -0.95120
   4343.00       -0.97090
   4344.00       -0.98670
   4345.00       -0.99774
   4346.00       -1.00434
   4347.00       -1.00710
   4348.00       -1.00719
   4349.00       -1.00585
   4350.00       -1.00448
   4351.00       -1.00435
   4352.00       -1.00647
   4353.00       -1.01135
   4354.00       -1.01917
   4355.00       -1.04257
   4356.00       -1.07192
   4357.00       -1.09742
   4358.00       -1.11623
   4359.00       -1.12670
   4360.00       -1.12829
   4361.00       -1.12121
   4362.00       -1.10684
   4363.00       -1.08666
   4364.00       -1.06312
   4365.00       -1.03818
   4366.00       -1.01413
   4367.00       -0.99280
   4368.00       -0.97591
   4369.00       -0.96408
   4370.00       -0.95759
   4371.00       -0.95571
   4372.00       -0.95722
   4373.00       -0.96075
   4374.00       -0.96471
   4375.00       -0.96769
   4376.00       -0.96870
   4377.00       -0.96717
   4378.00       -0.96309
   4379.00       -0.95685
   4380.00       -0.94925
   4381.00       -0.94129
   4382.00       -0.93392
   4383.00       -0.92799
   4384.00       -0.92407
   4385.00       -0.92237
   4386.00       -0.92270
   4387.00       -0.92456
   4388.00       -0.92725
   4389.00       -0.92994
   4390.00       -0.93183
   4391.00       -0.93226
   4392.00       -0.93063
   4393.00       -0.92676
   4394.00       -0.92061
   4395.00       -0.91239
   4396.00       -0.90257
   4397.00       -0.89170
   4398.00       -0.88031
   4399.00       -0.86893
   4400.00       -0.85802
   4401.00       -0.84773
   4402.00       -0.83802
   4403.00       -0.82869
   4404.00       -0.81940
   4405.00       -0.80977
   4406.00       -0.79953
   4407.00       -0.78843
   4408.00       -0.77655
   4409.00       -0.76405
   4410.00       -0.75129
   4411.00       -0.73863
   4412.00       -0.72648
   4413.00       -0.71528
   4414.00       -0.70525
   4415.00       -0.69658
   4416.00       -0.68925
   4417.00       -0.68311
   4418.00       -0.67797
   4419.00       -0.67353
   4420.00       -0.66950
   4421.00       -0.66561
   4422.00       -0.66169
   4423.00       -0.65766
   4424.00       -0.65355
   4425.00       -0.64944
   4426.00       -0.64538
   4427.00       -0.64136
   4428.00       -0.63723
   4429.00       -0.63276
   4430.00       -0.62761
   4431.00       -0.62145
   4432.00       -0.61404
   4433.00       -0.60526
   4434.00       -0.59515
   4435.00       -0.58381
   4436.00       -0.57150
   4437.00       -0.55833
   4438.00       -0.54437
   4439.00       -0.52970
   4440.00       -0.51431
   4441.00       -0.49809
   4442.00       -0.48113
   4443.00       -0.46350
   4444.00       -0.44551
   4445.00       -0.42772
   4446.00       -0.41058
   4447.00       -0.39443
   4448.00       -0.37932
   4449.00       -0.36537
   4450.00       -0.35251
   4451.00       -0.34079
   4452.00       -0.33019
   4453.00       -0.32061
   4454.00       -0.31203
   4455.00       -0.30415
   4456.00       -0.29653
   4457.00       -0.28864
   4458.00       -0.27983
   4459.00       -0.26962
   4460.00       -0.25776
   4461.00       -0.24438
   4462.00       -0.22989
   4463.00       -0.21488
   4464.00       -0.20022
   4465.00       -0.18669
   4466.00       -0.17499
   4467.00       -0.16539
   4468.00       -0.15807
   4469.00       -0.15263
   4470.00       -0.14844
   4471.00       -0.14469
   4472.00       -0.14048
   4473.00       -0.13511
   4474.00       -0.12809
   4475.00       -0.11929
   4476.00       -0.10902
   4477.00       -0.09797
   4478.00       -0.08710
   4479.00       -0.07756
   4480.00       -0.07043
   4481.00       -0.06640
   4482.00       -0.06598
   4483.00       -0.06893
   4484.00       -0.07464
   4485.00       -0.08214
   4486.00       -0.09022
   4487.00       -0.09781
   4488.00       -0.10399
   4489.00       -0.10810
   4490.00       -0.11005
   4491.00       -0.11000
   4492.00       -0.10857
   4493.00       -0.10642
   4494.00       -0.10432
   4495.00       -0.10291
   4496.00       -0.10255
   4497.00       -0.10333
   4498.00       -0.10501
   4499.00       -0.10716
   4500.00       -0.10918
   4501.00       -0.11049
   4502.00       -0.11060
   4503.00       -0.10927
   4504.00       -0.10636
   4505.00       -0.10210
   4506.00       -0.09678
   4507.00       -0.09088
   4508.00       -0.08478
   4509.00       -0.07879
   4510.00       -0.07304
   4511.00       -0.06747
   4512.00       -0.06178
   4513.00       -0.05559
   4514.00       -0.04836
   4515.00       -0.03966
   4516.00       -0.02920
   4517.00       -0.01696
   4518.00       -0.00317
   4519.00        0.01152
   4520.00        0.02619
   4521.00        0.03968
   4522.00        0.05084
   4523.00        0.05870
   4524.00        0.06253
   4525.00        0.06203
   4526.00        0.05738
   4527.00        0.04922
   4528.00        0.03849
   4529.00        0.02626
   4530.00        0.01369
   4531.00        0.00172
   4532.00       -0.00901
   4533.00       -0.01829
   4534.00       -0.02615
   4535.00       -0.03302
   4536.00       -0.03940
   4537.00       -0.04588
   4538.00       -0.05281
   4539.00       -0.06031
   4540.00       -0.06823
   4541.00       -0.07608
   4542.00       -0.08313
   4543.00       -0.08863
   4544.00       -0.09186
   4545.00       -0.09235
   4546.00       -0.08971
   4547.00       -0.08416
   4548.00       -0.07613
   4549.00       -0.06653
   4550.00       -0.05636
   4551.00       -0.04682
   4552.00       -0.03906
   4553.00       -0.03402
   4554.00       -0.03236
   4555.00       -0.03434
   4556.00       -0.03979
   4557.00       -0.04828
   4558.00       -0.05904
   4559.00       -0.07122
   4560.00       -0.08404
   4561.00       -0.09677
   4562.00       -0.10901
   4563.00       -0.12050
   4564.00       -0.13139
   4565.00       -0.14195
   4566.00       -0.15258
   4567.00       -0.16369
   4568.00       -0.17558
   4569.00       -0.18846
   4570.00       -0.20242
   4571.00       -0.21736
   4572.00       -0.23293
   4573.00       -0.24887
   4574.00       -0.26470
   4575.00       -0.28015
   4576.00       -0.29487
   4577.00       -0.30862
   4578.00       -0.32130
   4579.00       -0.33288
   4580.00       -0.34342
   4581.00       -0.35312
   4582.00       -0.36197
   4583.00       -0.37009
   4584.00       -0.37743
   4585.00       -0.38390
   4586.00       -0.38937
   4587.00       -0.39363
   4588.00       -0.39646
   4589.00       -0.39766
   4590.00       -0.39721
   4591.00       -0.39508
   4592.00       -0.39147
   4593.00       -0.38681
   4594.00       -0.38157
   4595.00       -0.37639
   4596.00       -0.37198
   4597.00       -0.36884
   4598.00       -0.36745
   4599.00       -0.36790
   4600.00       -0.37011
   4601.00       -0.37368
   4602.00       -0.37804
   4603.00       -0.38251
   4604.00       -0.38648
   4605.00       -0.38937
   4606.00       -0.39091
   4607.00       -0.39095
   4608.00       -0.38963
   4609.00       -0.38720
   4610.00       -0.38405
   4611.00       -0.38058
   4612.00       -0.37720
   4613.00       -0.37426
   4614.00       -0.37201
   4615.00       -0.37056
   4616.00       -0.36995
   4617.00       -0.37002
   4618.00       -0.37051
   4619.00       -0.37111
   4620.00       -0.37146
   4621.00       -0.37124
   4622.00       -0.37026
   4623.00       -0.36845
   4624.00       -0.36589
   4625.00       -0.36282
   4626.00       -0.35956
   4627.00       -0.35643
   4628.00       -0.35376
   4629.00       -0.35177
   4630.00       -0.35054
   4631.00       -0.35009
   4632.00       -0.35023
   4633.00       -0.35072
   4634.00       -0.35118
   4635.00       -0.35125
   4636.00       -0.35051
   4637.00       -0.34862
   4638.00       -0.34524
   4639.00       -0.34015
   4640.00       -0.33336
   4641.00       -0.32482
   4642.00       -0.31475
   4643.00       -0.30347
   4644.00       -0.29120
   4645.00       -0.27834
   4646.00       -0.26521
   4647.00       -0.25207
   4648.00       -0.23916
   4649.00       -0.22671
   4650.00       -0.21493
   4651.00       -0.20407
   4652.00       -0.19433
   4653.00       -0.18600
   4654.00       -0.17927
   4655.00       -0.17429
   4656.00       -0.17118
   4657.00       -0.16992
   4658.00       -0.17036
   4659.00       -0.17230
   4660.00       -0.17550
   4661.00       -0.17965
   4662.00       -0.18442
   4663.00       -0.18955
   4664.00       -0.19486
   4665.00       -0.20018
   4666.00       -0.20544
   4667.00       -0.21064
   4668.00       -0.21581
   4669.00       -0.22093
   4670.00       -0.22597
   4671.00       -0.23081
   4672.00       -0.23522
   4673.00       -0.23894
   4674.00       -0.24163
   4675.00       -0.24309
   4676.00       -0.24311
   4677.00       -0.24177
   4678.00       -0.23925
   4679.00       -0.23597
   4680.00       -0.23249
   4681.00       -0.22944
   4682.00       -0.22731
   4683.00       -0.22657
   4684.00       -0.22737
   4685.00       -0.22969
   4686.00       -0.23334
   4687.00       -0.23790
   4688.00       -0.24293
   4689.00       -0.24793
   4690.00       -0.25248
   4691.00       -0.25626
   4692.00       -0.25903
   4693.00       -0.26074
   4694.00       -0.26136
   4695.00       -0.26103
   4696.00       -0.25985
   4697.00       -0.25804
   4698.00       -0.25577
   4699.00       -0.25324
   4700.00       -0.25064
   4701.00       -0.24810
   4702.00       -0.24574
   4703.00       -0.24366
   4704.00       -0.24191
   4705.00       -0.24052
   4706.00       -0.23948
   4707.00       -0.23878
   4708.00       -0.23834
   4709.00       -0.23805
   4710.00       -0.23774
   4711.00       -0.23717
   4712.00       -0.23606
   4713.00       -0.23406
   4714.00       -0.23087
   4715.00       -0.22611
   4716.00       -0.21956
   4717.00       -0.21111
   4718.00       -0.20066
   4719.00       -0.18823
   4720.00       -0.17405
   4721.00       -0.15825
   4722.00       -0.14119
   4723.00       -0.12305
   4724.00       -0.10421
   4725.00       -0.08488
   4726.00       -0.06537
   4727.00       -0.04576
   4728.00       -0.02617
   4729.00       -0.00658
   4730.00        0.01301
   4731.00        0.03266
   4732.00        0.05246
   4733.00        0.07235
   4734.00        0.09221
   4735.00        0.11188
   4736.00        0.13104
   4737.00        0.14963
   4738.00        0.16732
   4739.00        0.18395
   4740.00        0.19951
   4741.00        0.21407
   4742.00        0.22767
   4743.00        0.24049
   4744.00        0.25260
   4745.00        0.26417
   4746.00        0.27535
   4747.00        0.28608
   4748.00        0.29638
   4749.00        0.30624
   4750.00        0.31564
   4751.00        0.32459
   4752.00        0.33308
   4753.00        0.34121
   4754.00        0.34908
   4755.00        0.35682
   4756.00        0.36456
   4757.00        0.37243
   4758.00        0.38046
   4759.00        0.38866
   4760.00        0.39694
   4761.00        0.40521
   4762.00        0.41327
   4763.00        0.42088
   4764.00        0.42787
   4765.00        0.43401
   4766.00        0.43917
   4767.00        0.44324
   4768.00        0.44621
   4769.00        0.44811
   4770.00        0.44913
   4771.00        0.44943
   4772.00        0.44928
   4773.00        0.44888
   4774.00        0.44845
   4775.00        0.44814
   4776.00        0.44802
   4777.00        0.44809
   4778.00        0.44828
   4779.00        0.44851
   4780.00        0.44864
   4781.00        0.44860
   4782.00        0.44832
   4783.00        0.44782
   4784.00        0.44718
   4785.00        0.44650
   4786.00        0.44594
   4787.00        0.44560
   4788.00        0.44555
   4789.00        0.44579
   4790.00        0.44623
   4791.00        0.44671
   4792.00        0.44702
   4793.00        0.44693
   4794.00        0.44621
   4795.00        0.44467
   4796.00        0.44216
   4797.00        0.43864
   4798.00        0.43406
   4799.00        0.42851
   4800.00        0.42211
   4801.00        0.41507
   4802.00        0.40762
   4803.00        0.40001
   4804.00        0.39249
   4805.00        0.38532
   4806.00        0.37871
   4807.00        0.37283
   4808.00        0.36782
   4809.00        0.36374
   4810.00        0.36066
   4811.00        0.35855
   4812.00        0.35740
   4813.00        0.35712
   4814.00        0.35758
   4815.00        0.35860
   4816.00        0.36000
   4817.00        0.36163
   4818.00        0.36336
   4819.00        0.36509
   4820.00        0.36679
   4821.00        0.36849
   4822.00        0.37024
   4823.00        0.37209
   4824.00        0.37411
   4825.00        0.37632
   4826.00        0.37872
   4827.00        0.38125
   4828.00        0.38384
   4829.00        0.38640
   4830.00        0.38882
   4831.00        0.39102
   4832.00        0.39294
   4833.00        0.39456
   4834.00        0.39590
   4835.00        0.39702
   4836.00        0.39801
   4837.00        0.39899
   4838.00        0.40011
   4839.00        0.40153
   4840.00        0.40337
   4841.00        0.40577
   4842.00        0.40878
   4843.00        0.41248
   4844.00        0.41681
   4845.00        0.42169
   4846.00        0.42692
   4847.00        0.43231
   4848.00        0.43758
   4849.00        0.44249
   4850.00        0.44680
   4851.00        0.45030
   4852.00        0.45284
   4853.00        0.45432
   4854.00        0.45478
   4855.00        0.45421
   4856.00        0.45268
   4857.00        0.45022
   4858.00        0.44693
   4859.00        0.44280
   4860.00        0.43788
   4861.00        0.43212
   4862.00        0.42552
   4863.00        0.41803
   4864.00        0.40961
   4865.00        0.40024
   4866.00        0.38987
   4867.00        0.37861
   4868.00        0.36650
   4869.00        0.35376
   4870.00        0.34053
   4871.00        0.32705
   4872.00        0.31347
   4873.00        0.30000
   4874.00        0.28676
   4875.00        0.27378
   4876.00        0.26108
   4877.00        0.24855
   4878.00        0.23614
   4879.00        0.22375
   4880.00        0.21138
   4881.00        0.19894
   4882.00        0.18654
   4883.00        0.17413
   4884.00        0.16185
   4885.00        0.14975
   4886.00        0.13795
   4887.00        0.12653
   4888.00        0.11557
   4889.00        0.10509
   4890.00        0.09523
   4891.00        0.08599
   4892.00        0.07743
   4893.00        0.06951
   4894.00        0.06231
   4895.00        0.05575
   4896.00        0.04983
   4897.00        0.04449
   4898.00        0.03967
   4899.00        0.03533
   4900.00        0.03131
   4901.00        0.02758
   4902.00        0.02401
   4903.00        0.02054
   4904.00        0.01719
   4905.00        0.01397
   4906.00        0.01100
   4907.00        0.00837
   4908.00        0.00619
   4909.00        0.00451
   4910.00        0.00333
   4911.00        0.00253
   4912.00        0.00193
   4913.00        0.00127
   4914.00        0.00031
   4915.00       -0.00114
   4916.00       -0.00316
   4917.00       -0.00563
   4918.00       -0.00829
   4919.00       -0.01073
   4920.00       -0.01240
   4921.00       -0.01281
   4922.00       -0.01151
   4923.00       -0.00822
   4924.00       -0.00288
   4925.00        0.00431
   4926.00        0.01296
   4927.00        0.02255
   4928.00        0.03238
   4929.00        0.04183
   4930.00        0.05029
   4931.00        0.05733
   4932.00        0.06262
   4933.00        0.06609
   4934.00        0.06788
   4935.00        0.06834
   4936.00        0.06794
   4937.00        0.06732
   4938.00        0.06711
   4939.00        0.06786
   4940.00        0.07003
   4941.00        0.07382
   4942.00        0.07924
   4943.00        0.08606
   4944.00        0.09387
   4945.00        0.10214
   4946.00        0.11039
   4947.00        0.11817
   4948.00        0.12520
   4949.00        0.13136
   4950.00        0.13669
   4951.00        0.14141
   4952.00        0.14579
   4953.00        0.15018
   4954.00        0.15489
   4955.00        0.16018
   4956.00        0.16627
   4957.00        0.17317
   4958.00        0.18091
   4959.00        0.18934
   4960.00        0.19828
   4961.00        0.20752
   4962.00        0.21691
   4963.00        0.22623
   4964.00        0.23543
   4965.00        0.24437
   4966.00        0.25303
   4967.00        0.26136
   4968.00        0.26935
   4969.00        0.27689
   4970.00        0.28390
   4971.00        0.29017
   4972.00        0.29556
   4973.00        0.29997
   4974.00        0.30338
   4975.00        0.30587
   4976.00        0.30763
   4977.00        0.30893
   4978.00        0.31010
   4979.00        0.31147
   4980.00        0.31335
   4981.00        0.31596
   4982.00        0.31947
   4983.00        0.32395
   4984.00        0.32936
   4985.00        0.33562
   4986.00        0.34260
   4987.00        0.35013
   4988.00        0.35805
   4989.00        0.36624
   4990.00        0.37464
   4991.00        0.38320
   4992.00        0.39187
   4993.00        0.40058
   4994.00        0.40934
   4995.00        0.41812
   4996.00        0.42683
   4997.00        0.43536
   4998.00        0.44364
   4999.00        0.45138
   5000.00        0.45836
   5001.00        0.46442
   5002.00        0.46944
   5003.00        0.47340
   5004.00        0.47649
   5005.00        0.47888
   5006.00        0.48091
   5007.00        0.48286
   5008.00        0.48501
   5009.00        0.48761
   5010.00        0.49078
   5011.00        0.49463
   5012.00        0.49914
   5013.00        0.50429
   5014.00        0.50999
   5015.00        0.51614
   5016.00        0.52259
   5017.00        0.52926
   5018.00        0.53604
   5019.00        0.54290
   5020.00        0.54988
   5021.00        0.55706
   5022.00        0.56460
   5023.00        0.57274
   5024.00        0.58169
   5025.00        0.59159
   5026.00        0.60255
   5027.00        0.61455
   5028.00        0.62747
   5029.00        0.64109
   5030.00        0.65512
   5031.00        0.66928
   5032.00        0.68341
   5033.00        0.69737
   5034.00        0.71108
   5035.00        0.72457
   5036.00        0.73788
   5037.00        0.75118
   5038.00        0.76450
   5039.00        0.77788
   5040.00        0.79131
   5041.00        0.80466
   5042.00        0.81770
   5043.00        0.83015
   5044.00        0.84174
   5045.00        0.85215
   5046.00        0.86110
   5047.00        0.86836
   5048.00        0.87383
   5049.00        0.87753
   5050.00        0.87954
   5051.00        0.87998
   5052.00        0.87907
   5053.00        0.87707
   5054.00        0.87412
   5055.00        0.87042
   5056.00        0.86605
   5057.00        0.86113
   5058.00        0.85568
   5059.00        0.84973
   5060.00        0.84330
   5061.00        0.83651
   5062.00        0.82940
   5063.00        0.82214
   5064.00        0.81487
   5065.00        0.80778
   5066.00        0.80106
   5067.00        0.79487
   5068.00        0.78932
   5069.00        0.78453
   5070.00        0.78053
   5071.00        0.77730
   5072.00        0.77482
   5073.00        0.77295
   5074.00        0.77157
   5075.00        0.77048
   5076.00        0.76957
   5077.00        0.76867
   5078.00        0.76766
   5079.00        0.76640
   5080.00        0.76477
   5081.00        0.76268
   5082.00        0.76005
   5083.00        0.75686
   5084.00        0.75308
   5085.00        0.74876
   5086.00        0.74394
   5087.00        0.73866
   5088.00        0.73297
   5089.00        0.72695
   5090.00        0.72065
   5091.00        0.71413
   5092.00        0.70742
   5093.00        0.70059
   5094.00        0.69372
   5095.00        0.68685
   5096.00        0.68007
   5097.00        0.67352
   5098.00        0.66728
   5099.00        0.66153
   5100.00        0.65643
   5101.00        0.65212
   5102.00        0.64883
   5103.00        0.64667
   5104.00        0.64572
   5105.00        0.64606
   5106.00        0.64763
   5107.00        0.65040
   5108.00        0.65421
   5109.00        0.65896
   5110.00        0.66448
   5111.00        0.67069
   5112.00        0.67748
   5113.00        0.68479
   5114.00        0.69254
   5115.00        0.70063
   5116.00        0.70899
   5117.00        0.71748
   5118.00        0.72592
   5119.00        0.73413
   5120.00        0.74195
   5121.00        0.74920
   5122.00        0.75579
   5123.00        0.76162
   5124.00        0.76672
   5125.00        0.77107
   5126.00        0.77476
   5127.00        0.77786
   5128.00        0.78043
   5129.00        0.78252
   5130.00        0.78416
   5131.00        0.78529
   5132.00        0.78582
   5133.00        0.78564
   5134.00        0.78467
   5135.00        0.78279
   5136.00        0.77998
   5137.00        0.77622
   5138.00        0.77152
   5139.00        0.76588
   5140.00        0.75939
   5141.00        0.75213
   5142.00        0.74424
   5143.00        0.73583
   5144.00        0.72707
   5145.00        0.71808
   5146.00        0.70890
   5147.00        0.69969
   5148.00        0.69043
   5149.00        0.68118
   5150.00        0.67186
   5151.00        0.66246
   5152.00        0.65288
   5153.00        0.64309
   5154.00        0.63297
   5155.00        0.62250
   5156.00        0.61171
   5157.00        0.60064
   5158.00        0.58945
   5159.00        0.57820
   5160.00        0.56708
   5161.00        0.55626
   5162.00        0.54591
   5163.00        0.53613
   5164.00        0.52702
   5165.00        0.51858
   5166.00        0.51085
   5167.00        0.50369
   5168.00        0.49700
   5169.00        0.49065
   5170.00        0.48452
   5171.00        0.47843
   5172.00        0.47231
   5173.00        0.46604
   5174.00        0.45951
   5175.00        0.45268
   5176.00        0.44554
   5177.00        0.43815
   5178.00        0.43053
   5179.00        0.42278
   5180.00        0.41507
   5181.00        0.40752
   5182.00        0.40024
   5183.00        0.39331
   5184.00        0.38675
   5185.00        0.38051
   5186.00        0.37450
   5187.00        0.36850
   5188.00        0.36232
   5189.00        0.35580
   5190.00        0.34882
   5191.00        0.34130
   5192.00        0.33335
   5193.00        0.32516
   5194.00        0.31695
   5195.00        0.30910
   5196.00        0.30198
   5197.00        0.29588
   5198.00        0.29110
   5199.00        0.28782
   5200.00        0.28602
   5201.00        0.28565
   5202.00        0.28641
   5203.00        0.28800
   5204.00        0.29001
   5205.00        0.29202
   5206.00        0.29366
   5207.00        0.29461
   5208.00        0.29466
   5209.00        0.29372
   5210.00        0.29176
   5211.00        0.28886
   5212.00        0.28511
   5213.00        0.28066
   5214.00        0.27561
   5215.00        0.27004
   5216.00        0.26397
   5217.00        0.25744
   5218.00        0.25046
   5219.00        0.24299
   5220.00        0.23508
   5221.00        0.22675
   5222.00        0.21808
   5223.00        0.20917
   5224.00        0.20004
   5225.00        0.19082
   5226.00        0.18158
   5227.00        0.17230
   5228.00        0.16300
   5229.00        0.15373
   5230.00        0.14443
   5231.00        0.13515
   5232.00        0.12596
   5233.00        0.11693
   5234.00        0.10825
   5235.00        0.10012
   5236.00        0.09272
   5237.00        0.08616
   5238.00        0.08053
   5239.00        0.07575
   5240.00        0.07164
   5241.00        0.06792
   5242.00        0.06423
   5243.00        0.06022
   5244.00        0.05563
   5245.00        0.05032
   5246.00        0.04424
   5247.00        0.03753
   5248.00        0.03038
   5249.00        0.02303
   5250.00        0.01582
   5251.00        0.00897
   5252.00        0.00271
   5253.00       -0.00281
   5254.00       -0.00747
   5255.00       -0.01128
   5256.00       -0.01427
   5257.00       -0.01659
   5258.00       -0.01849
   5259.00       -0.02028
   5260.00       -0.02230
   5261.00       -0.02487
   5262.00       -0.02822
   5263.00       -0.03256
   5264.00       -0.03783
   5265.00       -0.04383
   5266.00       -0.05020
   5267.00       -0.05641
   5268.00       -0.06194
   5269.00       -0.06628
   5270.00       -0.06906
   5271.00       -0.07009
   5272.00       -0.06935
   5273.00       -0.06705
   5274.00       -0.06346
   5275.00       -0.05898
   5276.00       -0.05396
   5277.00       -0.04874
   5278.00       -0.04360
   5279.00       -0.03864
   5280.00       -0.03397
   5281.00       -0.02960
   5282.00       -0.02549
   5283.00       -0.02161
   5284.00       -0.01789
   5285.00       -0.01421
   5286.00       -0.01045
   5287.00       -0.00646
   5288.00       -0.00205
   5289.00        0.00296
   5290.00        0.00871
   5291.00        0.01525
   5292.00        0.02253
   5293.00        0.03029
   5294.00        0.03820
   5295.00        0.04583
   5296.00        0.05270
   5297.00        0.05845
   5298.00        0.06283
   5299.00        0.06578
   5300.00        0.06739
   5301.00        0.06792
   5302.00        0.06766
   5303.00        0.06698
   5304.00        0.06616
   5305.00        0.06546
   5306.00        0.06511
   5307.00        0.06525
   5308.00        0.06604
   5309.00        0.06761
   5310.00        0.07005
   5311.00        0.07341
   5312.00        0.07770
   5313.00        0.08280
   5314.00        0.08857
   5315.00        0.09475
   5316.00        0.10106
   5317.00        0.10721
   5318.00        0.11301
   5319.00        0.11835
   5320.00        0.12324
   5321.00        0.12786
   5322.00        0.13243
   5323.00        0.13726
   5324.00        0.14263
   5325.00        0.14879
   5326.00        0.15589
   5327.00        0.16399
   5328.00        0.17301
   5329.00        0.18277
   5330.00        0.19301
   5331.00        0.20345
   5332.00        0.21377
   5333.00        0.22372
   5334.00        0.23314
   5335.00        0.24193
   5336.00        0.25011
   5337.00        0.25785
   5338.00        0.26538
   5339.00        0.27297
   5340.00        0.28095
   5341.00        0.28954
   5342.00        0.29887
   5343.00        0.30898
   5344.00        0.31978
   5345.00        0.33116
   5346.00        0.34295
   5347.00        0.35492
   5348.00        0.36686
   5349.00        0.37871
   5350.00        0.39035
   5351.00        0.40183
   5352.00        0.41307
   5353.00        0.42413
   5354.00        0.43510
   5355.00        0.44600
   5356.00        0.45688
   5357.00        0.46779
   5358.00        0.47870
   5359.00        0.48958
   5360.00        0.50035
   5361.00        0.51096
   5362.00        0.52123
   5363.00        0.53107
   5364.00        0.54043
   5365.00        0.54925
   5366.00        0.55749
   5367.00        0.56521
   5368.00        0.57244
   5369.00        0.57930
   5370.00        0.58592
   5371.00        0.59242
   5372.00        0.59898
   5373.00        0.60577
   5374.00        0.61304
   5375.00        0.62097
   5376.00        0.62971
   5377.00        0.63956
   5378.00        0.65058
   5379.00        0.66277
   5380.00        0.67597
   5381.00        0.69002
   5382.00        0.70449
   5383.00        0.71885
   5384.00        0.73272
   5385.00        0.74562
   5386.00        0.75730
   5387.00        0.76765
   5388.00        0.77672
   5389.00        0.78479
   5390.00        0.79221
   5391.00        0.79942
   5392.00        0.80684
   5393.00        0.81476
   5394.00        0.82337
   5395.00        0.83272
   5396.00        0.84264
   5397.00        0.85290
   5398.00        0.86317
   5399.00        0.87306
   5400.00        0.88223
   5401.00        0.89042
   5402.00        0.89750
   5403.00        0.90351
   5404.00        0.90860
   5405.00        0.91299
   5406.00        0.91697
   5407.00        0.92079
   5408.00        0.92463
   5409.00        0.92856
   5410.00        0.93257
   5411.00        0.93657
   5412.00        0.94038
   5413.00        0.94384
   5414.00        0.94682
   5415.00        0.94926
   5416.00        0.95120
   5417.00        0.95273
   5418.00        0.95402
   5419.00        0.95530
   5420.00        0.95679
   5421.00        0.95868
   5422.00        0.96116
   5423.00        0.96430
   5424.00        0.96811
   5425.00        0.97255
   5426.00        0.97755
   5427.00        0.98296
   5428.00        0.98872
   5429.00        0.99471
   5430.00        1.00096
   5431.00        1.00746
   5432.00        1.01429
   5433.00        1.02149
   5434.00        1.02903
   5435.00        1.03679
   5436.00        1.04449
   5437.00        1.05175
   5438.00        1.05810
   5439.00        1.06297
   5440.00        1.06578
   5441.00        1.06612
   5442.00        1.06368
   5443.00        1.05837
   5444.00        1.05037
   5445.00        1.03997
   5446.00        1.02766
   5447.00        1.01397
   5448.00        0.99941
   5449.00        0.98442
   5450.00        0.96928
   5451.00        0.95415
   5452.00        0.93909
   5453.00        0.92393
   5454.00        0.90867
   5455.00        0.89318
   5456.00        0.87755
   5457.00        0.86197
   5458.00        0.84658
   5459.00        0.83168
   5460.00        0.81777
   5461.00        0.80529
   5462.00        0.79462
   5463.00        0.78608
   5464.00        0.77977
   5465.00        0.77562
   5466.00        0.77334
   5467.00        0.77244
   5468.00        0.77238
   5469.00        0.77257
   5470.00        0.77247
   5471.00        0.77165
   5472.00        0.76988
   5473.00        0.76709
   5474.00        0.76341
   5475.00        0.75904
   5476.00        0.75431
   5477.00        0.74950
   5478.00        0.74483
   5479.00        0.74043
   5480.00        0.73626
   5481.00        0.73220
   5482.00        0.72807
   5483.00        0.72362
   5484.00        0.71861
   5485.00        0.71288
   5486.00        0.70635
   5487.00        0.69910
   5488.00        0.69131
   5489.00        0.68327
   5490.00        0.67536
   5491.00        0.66794
   5492.00        0.66132
   5493.00        0.65562
   5494.00        0.65072
   5495.00        0.64646
   5496.00        0.64239
   5497.00        0.63807
   5498.00        0.63316
   5499.00        0.62740
   5500.00        0.62079
   5501.00        0.61347
   5502.00        0.60571
   5503.00        0.59791
   5504.00        0.59042
   5505.00        0.58348
   5506.00        0.57716
   5507.00        0.57136
   5508.00        0.56579
   5509.00        0.56005
   5510.00        0.55367
   5511.00        0.54624
   5512.00        0.53736
   5513.00        0.52689
   5514.00        0.51488
   5515.00        0.50156
   5516.00        0.48737
   5517.00        0.47272
   5518.00        0.45817
   5519.00        0.44415
   5520.00        0.43089
   5521.00        0.41852
   5522.00        0.40694
   5523.00        0.39583
   5524.00        0.38486
   5525.00        0.37363
   5526.00        0.36184
   5527.00        0.34928
   5528.00        0.33578
   5529.00        0.32147
   5530.00        0.30649
   5531.00        0.29103
   5532.00        0.27544
   5533.00        0.25991
   5534.00        0.24456
   5535.00        0.22958
   5536.00        0.21492
   5537.00        0.20058
   5538.00        0.18639
   5539.00        0.17221
   5540.00        0.15785
   5541.00        0.14304
   5542.00        0.12763
   5543.00        0.11152
   5544.00        0.09473
   5545.00        0.07742
   5546.00        0.05981
   5547.00        0.04217
   5548.00        0.02471
   5549.00        0.00771
   5550.00       -0.00849
   5551.00       -0.02357
   5552.00       -0.03730
   5553.00       -0.04950
   5554.00       -0.06003
   5555.00       -0.06878
   5556.00       -0.07598
   5557.00       -0.08196
   5558.00       -0.08716
   5559.00       -0.09217
   5560.00       -0.09755
   5561.00       -0.10379
   5562.00       -0.11128
   5563.00       -0.12006
   5564.00       -0.12994
   5565.00       -0.14047
   5566.00       -0.15105
   5567.00       -0.16097
   5568.00       -0.16961
   5569.00       -0.17641
   5570.00       -0.18098
   5571.00       -0.18324
   5572.00       -0.18337
   5573.00       -0.18171
   5574.00       -0.17882
   5575.00       -0.17538
   5576.00       -0.17209
   5577.00       -0.16968
   5578.00       -0.16873
   5579.00       -0.16970
   5580.00       -0.17283
   5581.00       -0.17814
   5582.00       -0.18544
   5583.00       -0.19430
   5584.00       -0.20422
   5585.00       -0.21453
   5586.00       -0.22461
   5587.00       -0.23379
   5588.00       -0.24138
   5589.00       -0.24689
   5590.00       -0.24999
   5591.00       -0.25035
   5592.00       -0.24812
   5593.00       -0.24358
   5594.00       -0.23732
   5595.00       -0.23011
   5596.00       -0.22283
   5597.00       -0.21633
   5598.00       -0.21124
   5599.00       -0.20788
   5600.00       -0.20613
   5601.00       -0.20561
   5602.00       -0.20565
   5603.00       -0.20539
   5604.00       -0.20400
   5605.00       -0.20084
   5606.00       -0.19551
   5607.00       -0.18807
   5608.00       -0.17873
   5609.00       -0.16814
   5610.00       -0.15699
   5611.00       -0.14611
   5612.00       -0.13633
   5613.00       -0.12826
   5614.00       -0.12260
   5615.00       -0.11974
   5616.00       -0.12004
   5617.00       -0.12348
   5618.00       -0.12999
   5619.00       -0.13916
   5620.00       -0.15051
   5621.00       -0.16334
   5622.00       -0.17705
   5623.00       -0.19095
   5624.00       -0.20452
   5625.00       -0.21723
   5626.00       -0.22877
   5627.00       -0.23897
   5628.00       -0.24781
   5629.00       -0.25536
   5630.00       -0.26180
   5631.00       -0.26748
   5632.00       -0.27274
   5633.00       -0.27803
   5634.00       -0.28376
   5635.00       -0.29021
   5636.00       -0.29757
   5637.00       -0.30579
   5638.00       -0.31462
   5639.00       -0.32370
   5640.00       -0.33243
   5641.00       -0.34017
   5642.00       -0.34639
   5643.00       -0.35069
   5644.00       -0.35295
   5645.00       -0.35318
   5646.00       -0.35170
   5647.00       -0.34902
   5648.00       -0.34579
   5649.00       -0.34271
   5650.00       -0.34047
   5651.00       -0.33969
   5652.00       -0.34076
   5653.00       -0.34400
   5654.00       -0.34941
   5655.00       -0.35680
   5656.00       -0.36580
   5657.00       -0.37591
   5658.00       -0.38656
   5659.00       -0.39720
   5660.00       -0.40735
   5661.00       -0.41646
   5662.00       -0.42415
   5663.00       -0.43009
   5664.00       -0.43393
   5665.00       -0.43552
   5666.00       -0.43483
   5667.00       -0.43200
   5668.00       -0.42719
   5669.00       -0.42088
   5670.00       -0.41348
   5671.00       -0.40550
   5672.00       -0.39731
   5673.00       -0.38922
   5674.00       -0.38128
   5675.00       -0.37339
   5676.00       -0.36533
   5677.00       -0.35682
   5678.00       -0.34747
   5679.00       -0.33706
   5680.00       -0.32532
   5681.00       -0.31220
   5682.00       -0.29769
   5683.00       -0.28192
   5684.00       -0.26503
   5685.00       -0.24721
   5686.00       -0.22865
   5687.00       -0.20964
   5688.00       -0.19043
   5689.00       -0.17117
   5690.00       -0.15220
   5691.00       -0.13375
   5692.00       -0.11590
   5693.00       -0.09876
   5694.00       -0.08240
   5695.00       -0.06674
   5696.00       -0.05166
   5697.00       -0.03707
   5698.00       -0.02291
   5699.00       -0.00902
   5700.00        0.00468
   5701.00        0.01818
   5702.00        0.03142
   5703.00        0.04437
   5704.00        0.05674
   5705.00        0.06835
   5706.00        0.07877
   5707.00        0.08766
   5708.00        0.09481
   5709.00        0.09998
   5710.00        0.10310
   5711.00        0.10429
   5712.00        0.10373
   5713.00        0.10176
   5714.00        0.09875
   5715.00        0.09506
   5716.00        0.09104
   5717.00        0.08697
   5718.00        0.08308
   5719.00        0.07949
   5720.00        0.07626
   5721.00        0.07338
   5722.00        0.07080
   5723.00        0.06851
   5724.00        0.06647
   5725.00        0.06466
   5726.00        0.06313
   5727.00        0.06191
   5728.00        0.06106
   5729.00        0.06060
   5730.00        0.06048
   5731.00        0.06061
   5732.00        0.06082
   5733.00        0.06089
   5734.00        0.06059
   5735.00        0.05972
   5736.00        0.05814
   5737.00        0.05582
   5738.00        0.05285
   5739.00        0.04945
   5740.00        0.04589
   5741.00        0.04252
   5742.00        0.03965
   5743.00        0.03757
   5744.00        0.03647
   5745.00        0.03649
   5746.00        0.03765
   5747.00        0.03990
   5748.00        0.04315
   5749.00        0.04731
   5750.00        0.05226
   5751.00        0.05794
   5752.00        0.06427
   5753.00        0.07125
   5754.00        0.07880
   5755.00        0.08690
   5756.00        0.09547
   5757.00        0.10437
   5758.00        0.11341
   5759.00        0.12238
   5760.00        0.13108
   5761.00        0.13925
   5762.00        0.14673
   5763.00        0.15336
   5764.00        0.15911
   5765.00        0.16402
   5766.00        0.16826
   5767.00        0.17201
   5768.00        0.17554
   5769.00        0.17915
   5770.00        0.18314
   5771.00        0.18775
   5772.00        0.19317
   5773.00        0.19953
   5774.00        0.20688
   5775.00        0.21512
   5776.00        0.22412
   5777.00        0.23360
   5778.00        0.24325
   5779.00        0.25280
   5780.00        0.26189
   5781.00        0.27030
   5782.00        0.27792
   5783.00        0.28471
   5784.00        0.29076
   5785.00        0.29627
   5786.00        0.30155
   5787.00        0.30690
   5788.00        0.31268
   5789.00        0.31917
   5790.00        0.32653
   5791.00        0.33470
   5792.00        0.34360
   5793.00        0.35288
   5794.00        0.36208
   5795.00        0.37061
   5796.00        0.37795
   5797.00        0.38350
   5798.00        0.38696
   5799.00        0.38800
   5800.00        0.38658
   5801.00        0.38280
   5802.00        0.37687
   5803.00        0.36920
   5804.00        0.36015
   5805.00        0.35017
   5806.00        0.33971
   5807.00        0.32923
   5808.00        0.31908
   5809.00        0.30960
   5810.00        0.30106
   5811.00        0.29365
   5812.00        0.28758
   5813.00        0.28290
   5814.00        0.27964
   5815.00        0.27776
   5816.00        0.27718
   5817.00        0.27774
   5818.00        0.27926
   5819.00        0.28148
   5820.00        0.28411
   5821.00        0.28693
   5822.00        0.28968
   5823.00        0.29216
   5824.00        0.29422
   5825.00        0.29574
   5826.00        0.29665
   5827.00        0.29696
   5828.00        0.29672
   5829.00        0.29596
   5830.00        0.29477
   5831.00        0.29322
   5832.00        0.29139
   5833.00        0.28939
   5834.00        0.28728
   5835.00        0.28513
   5836.00        0.28298
   5837.00        0.28085
   5838.00        0.27878
   5839.00        0.27676
   5840.00        0.27483
   5841.00        0.27299
   5842.00        0.27129
   5843.00        0.26976
   5844.00        0.26848
   5845.00        0.26751
   5846.00        0.26697
   5847.00        0.26694
   5848.00        0.26758
   5849.00        0.26898
   5850.00        0.27122
   5851.00        0.27435
   5852.00        0.27836
   5853.00        0.28319
   5854.00        0.28868
   5855.00        0.29472
   5856.00        0.30116
   5857.00        0.30782
   5858.00        0.31460
   5859.00        0.32138
   5860.00        0.32808
   5861.00        0.33464
   5862.00        0.34101
   5863.00        0.34716
   5864.00        0.35309
   5865.00        0.35879
   5866.00        0.36433
   5867.00        0.36976
   5868.00        0.37517
   5869.00        0.38052
   5870.00        0.38581
   5871.00        0.39093
   5872.00        0.39571
   5873.00        0.39990
   5874.00        0.40325
   5875.00        0.40554
   5876.00        0.40655
   5877.00        0.40622
   5878.00        0.40449
   5879.00        0.40142
   5880.00        0.39709
   5881.00        0.39165
   5882.00        0.38518
   5883.00        0.37781
   5884.00        0.36959
   5885.00        0.36057
   5886.00        0.35076
   5887.00        0.34016
   5888.00        0.32879
   5889.00        0.31673
   5890.00        0.30413
   5891.00        0.29123
   5892.00        0.27828
   5893.00        0.26562
   5894.00        0.25361
   5895.00        0.24261
   5896.00        0.23279
   5897.00        0.22419
   5898.00        0.21683
   5899.00        0.21042
   5900.00        0.20469
   5901.00        0.19926
   5902.00        0.19382
   5903.00        0.18817
   5904.00        0.18226
   5905.00        0.17615
   5906.00        0.17004
   5907.00        0.16419
   5908.00        0.15886
   5909.00        0.15421
   5910.00        0.15026
   5911.00        0.14687
   5912.00        0.14376
   5913.00        0.14053
   5914.00        0.13677
   5915.00        0.13209
   5916.00        0.12626
   5917.00        0.11914
   5918.00        0.11088
   5919.00        0.10169
   5920.00        0.09204
   5921.00        0.08244
   5922.00        0.07335
   5923.00        0.06525
   5924.00        0.05831
   5925.00        0.05257
   5926.00        0.04776
   5927.00        0.04339
   5928.00        0.03893
   5929.00        0.03380
   5930.00        0.02751
   5931.00        0.01989
   5932.00        0.01093
   5933.00        0.00099
   5934.00       -0.00940
   5935.00       -0.01946
   5936.00       -0.02852
   5937.00       -0.03577
   5938.00       -0.04080
   5939.00       -0.04333
   5940.00       -0.04350
   5941.00       -0.04153
   5942.00       -0.03807
   5943.00       -0.03381
   5944.00       -0.02953
   5945.00       -0.02591
   5946.00       -0.02347
   5947.00       -0.02249
   5948.00       -0.02304
   5949.00       -0.02499
   5950.00       -0.02813
   5951.00       -0.03217
   5952.00       -0.03691
   5953.00       -0.04225
   5954.00       -0.04816
   5955.00       -0.05475
   5956.00       -0.06215
   5957.00       -0.07048
   5958.00       -0.07978
   5959.00       -0.09004
   5960.00       -0.10115
   5961.00       -0.11286
   5962.00       -0.12488
   5963.00       -0.13696
   5964.00       -0.14872
   5965.00       -0.15994
   5966.00       -0.17038
   5967.00       -0.17994
   5968.00       -0.18854
   5969.00       -0.19631
   5970.00       -0.20339
   5971.00       -0.21002
   5972.00       -0.21643
   5973.00       -0.22281
   5974.00       -0.22931
   5975.00       -0.23593
   5976.00       -0.24259
   5977.00       -0.24909
   5978.00       -0.25518
   5979.00       -0.26062
   5980.00       -0.26519
   5981.00       -0.26881
   5982.00       -0.27151
   5983.00       -0.27346
   5984.00       -0.27492
   5985.00       -0.27625
   5986.00       -0.27777
   5987.00       -0.27975
   5988.00       -0.28236
   5989.00       -0.28561
   5990.00       -0.28943
   5991.00       -0.29357
   5992.00       -0.29778
   5993.00       -0.30176
   5994.00       -0.30523
   5995.00       -0.30801
   5996.00       -0.30996
   5997.00       -0.31109
   5998.00       -0.31144
   5999.00       -0.31119
   6000.00       -0.31054
   6001.00       -0.30969
   6002.00       -0.30886
   6003.00       -0.30820
   6004.00       -0.30781
   6005.00       -0.30772
   6006.00       -0.30788
   6007.00       -0.30818
   6008.00       -0.30847
   6009.00       -0.30864
   6010.00       -0.30857
   6011.00       -0.30821
   6012.00       -0.30760
   6013.00       -0.30680
   6014.00       -0.30596
   6015.00       -0.30525
   6016.00       -0.30484
   6017.00       -0.30487
   6018.00       -0.30542
   6019.00       -0.30651
   6020.00       -0.30808
   6021.00       -0.30999
   6022.00       -0.31206
   6023.00       -0.31407
   6024.00       -0.31582
   6025.00       -0.31713
   6026.00       -0.31785
   6027.00       -0.31795
   6028.00       -0.31741
   6029.00       -0.31627
   6030.00       -0.31462
   6031.00       -0.31254
   6032.00       -0.31015
   6033.00       -0.30756
   6034.00       -0.30489
   6035.00       -0.30222
   6036.00       -0.29958
   6037.00       -0.29694
   6038.00       -0.29420
   6039.00       -0.29120
   6040.00       -0.28778
   6041.00       -0.28378
   6042.00       -0.27909
   6043.00       -0.27370
   6044.00       -0.26768
   6045.00       -0.26119
   6046.00       -0.25447
   6047.00       -0.24778
   6048.00       -0.24135
   6049.00       -0.23536
   6050.00       -0.22988
   6051.00       -0.22498
   6052.00       -0.22064
   6053.00       -0.21685
   6054.00       -0.21358
   6055.00       -0.21080
   6056.00       -0.20858
   6057.00       -0.20692
   6058.00       -0.20583
   6059.00       -0.20534
   6060.00       -0.20540
   6061.00       -0.20590
   6062.00       -0.20672
   6063.00       -0.20767
   6064.00       -0.20855
   6065.00       -0.20917
   6066.00       -0.20936
   6067.00       -0.20900
   6068.00       -0.20805
   6069.00       -0.20655
   6070.00       -0.20459
   6071.00       -0.20237
   6072.00       -0.20007
   6073.00       -0.19789
   6074.00       -0.19601
   6075.00       -0.19454
   6076.00       -0.19349
   6077.00       -0.19280
   6078.00       -0.19236
   6079.00       -0.19198
   6080.00       -0.19149
   6081.00       -0.19071
   6082.00       -0.18954
   6083.00       -0.18796
   6084.00       -0.18603
   6085.00       -0.18384
   6086.00       -0.18157
   6087.00       -0.17941
   6088.00       -0.17753
   6089.00       -0.17610
   6090.00       -0.17520
   6091.00       -0.17487
   6092.00       -0.17508
   6093.00       -0.17574
   6094.00       -0.17669
   6095.00       -0.17777
   6096.00       -0.17878
   6097.00       -0.17957
   6098.00       -0.18001
   6099.00       -0.18003
   6100.00       -0.17964
   6101.00       -0.17884
   6102.00       -0.17773
   6103.00       -0.17638
   6104.00       -0.17487
   6105.00       -0.17329
   6106.00       -0.17169
   6107.00       -0.17013
   6108.00       -0.16866
   6109.00       -0.16731
   6110.00       -0.16612
   6111.00       -0.16511
   6112.00       -0.16427
   6113.00       -0.16356
   6114.00       -0.16286
   6115.00       -0.16205
   6116.00       -0.16098
   6117.00       -0.15951
   6118.00       -0.15754
   6119.00       -0.15502
   6120.00       -0.15199
   6121.00       -0.14854
   6122.00       -0.14487
   6123.00       -0.14122
   6124.00       -0.13783
   6125.00       -0.13495
   6126.00       -0.13274
   6127.00       -0.13131
   6128.00       -0.13070
   6129.00       -0.13081
   6130.00       -0.13150
   6131.00       -0.13257
   6132.00       -0.13381
   6133.00       -0.13504
   6134.00       -0.13619
   6135.00       -0.13723
   6136.00       -0.13823
   6137.00       -0.13933
   6138.00       -0.14065
   6139.00       -0.14229
   6140.00       -0.14428
   6141.00       -0.14660
   6142.00       -0.14914
   6143.00       -0.15174
   6144.00       -0.15428
   6145.00       -0.15665
   6146.00       -0.15883
   6147.00       -0.16082
   6148.00       -0.16267
   6149.00       -0.16443
   6150.00       -0.16615
   6151.00       -0.16784
   6152.00       -0.16950
   6153.00       -0.17108
   6154.00       -0.17254
   6155.00       -0.17387
   6156.00       -0.17505
   6157.00       -0.17613
   6158.00       -0.17716
   6159.00       -0.17820
   6160.00       -0.17938
   6161.00       -0.18076
   6162.00       -0.18245
   6163.00       -0.18450
   6164.00       -0.18693
   6165.00       -0.18970
   6166.00       -0.19275
   6167.00       -0.19597
   6168.00       -0.19924
   6169.00       -0.20248
   6170.00       -0.20561
   6171.00       -0.20859
   6172.00       -0.21139
   6173.00       -0.21401
   6174.00       -0.21640
   6175.00       -0.21849
   6176.00       -0.22020
   6177.00       -0.22137
   6178.00       -0.22187
   6179.00       -0.22161
   6180.00       -0.22054
   6181.00       -0.21872
   6182.00       -0.21632
   6183.00       -0.21360
   6184.00       -0.21085
   6185.00       -0.20841
   6186.00       -0.20654
   6187.00       -0.20546
   6188.00       -0.20524
   6189.00       -0.20584
   6190.00       -0.20709
   6191.00       -0.20873
   6192.00       -0.21045
   6193.00       -0.21191
   6194.00       -0.21283
   6195.00       -0.21298
   6196.00       -0.21230
   6197.00       -0.21077
   6198.00       -0.20853
   6199.00       -0.20580
   6200.00       -0.20285
   6201.00       -0.19990
   6202.00       -0.19718
   6203.00       -0.19478
   6204.00       -0.19273
   6205.00       -0.19097
   6206.00       -0.18933
   6207.00       -0.18762
   6208.00       -0.18566
   6209.00       -0.18321
   6210.00       -0.18018
   6211.00       -0.17647
   6212.00       -0.17209
   6213.00       -0.16709
   6214.00       -0.16163
   6215.00       -0.15589
   6216.00       -0.15005
   6217.00       -0.14432
   6218.00       -0.13887
   6219.00       -0.13383
   6220.00       -0.12928
   6221.00       -0.12520
   6222.00       -0.12159
   6223.00       -0.11838
   6224.00       -0.11547
   6225.00       -0.11276
   6226.00       -0.11015
   6227.00       -0.10752
   6228.00       -0.10480
   6229.00       -0.10193
   6230.00       -0.09884
   6231.00       -0.09553
   6232.00       -0.09200
   6233.00       -0.08827
   6234.00       -0.08434
   6235.00       -0.08024
   6236.00       -0.07597
   6237.00       -0.07153
   6238.00       -0.06692
   6239.00       -0.06211
   6240.00       -0.05712
   6241.00       -0.05195
   6242.00       -0.04663
   6243.00       -0.04123
   6244.00       -0.03581
   6245.00       -0.03045
   6246.00       -0.02520
   6247.00       -0.02014
   6248.00       -0.01525
   6249.00       -0.01050
   6250.00       -0.00581
   6251.00       -0.00107
   6252.00        0.00389
   6253.00        0.00924
   6254.00        0.01516
   6255.00        0.02180
   6256.00        0.02931
   6257.00        0.03777
   6258.00        0.04717
   6259.00        0.05747
   6260.00        0.06851
   6261.00        0.08017
   6262.00        0.09215
   6263.00        0.10428
   6264.00        0.11626
   6265.00        0.12788
   6266.00        0.13903
   6267.00        0.14963
   6268.00        0.15968
   6269.00        0.16927
   6270.00        0.17854
   6271.00        0.18763
   6272.00        0.19670
   6273.00        0.20596
   6274.00        0.21555
   6275.00        0.22559
   6276.00        0.23618
   6277.00        0.24739
   6278.00        0.25914
   6279.00        0.27133
   6280.00        0.28387
   6281.00        0.29653
   6282.00        0.30914
   6283.00        0.32144
   6284.00        0.33329
   6285.00        0.34453
   6286.00        0.35502
   6287.00        0.36469
   6288.00        0.37357
   6289.00        0.38158
   6290.00        0.38873
   6291.00        0.39504
   6292.00        0.40043
   6293.00        0.40493
   6294.00        0.40848
   6295.00        0.41112
   6296.00        0.41289
   6297.00        0.41386
   6298.00        0.41417
   6299.00        0.41394
   6300.00        0.41331
   6301.00        0.41240
   6302.00        0.41130
   6303.00        0.41008
   6304.00        0.40877
   6305.00        0.40738
   6306.00        0.40593
   6307.00        0.40441
   6308.00        0.40283
   6309.00        0.40125
   6310.00        0.39969
   6311.00        0.39823
   6312.00        0.39694
   6313.00        0.39589
   6314.00        0.39512
   6315.00        0.39467
   6316.00        0.39452
   6317.00        0.39463
   6318.00        0.39492
   6319.00        0.39531
   6320.00        0.39570
   6321.00        0.39603
   6322.00        0.39630
   6323.00        0.39652
   6324.00        0.39678
   6325.00        0.39722
   6326.00        0.39802
   6327.00        0.39935
   6328.00        0.40135
   6329.00        0.40415
   6330.00        0.40777
   6331.00        0.41214
   6332.00        0.41715
   6333.00        0.42260
   6334.00        0.42824
   6335.00        0.43383
   6336.00        0.43914
   6337.00        0.44394
   6338.00        0.44806
   6339.00        0.45135
   6340.00        0.45372
   6341.00        0.45512
   6342.00        0.45553
   6343.00        0.45498
   6344.00        0.45352
   6345.00        0.45121
   6346.00        0.44808
   6347.00        0.44422
   6348.00        0.43967
   6349.00        0.43450
   6350.00        0.42873
   6351.00        0.42245
   6352.00        0.41568
   6353.00        0.40854
   6354.00        0.40110
   6355.00        0.39348
   6356.00        0.38586
   6357.00        0.37835
   6358.00        0.37112
   6359.00        0.36435
   6360.00        0.35813
   6361.00        0.35260
   6362.00        0.34785
   6363.00        0.34393
   6364.00        0.34085
   6365.00        0.33858
   6366.00        0.33702
   6367.00        0.33603
   6368.00        0.33544
   6369.00        0.33508
   6370.00        0.33475
   6371.00        0.33429
   6372.00        0.33354
   6373.00        0.33230
   6374.00        0.33044
   6375.00        0.32782
   6376.00        0.32431
   6377.00        0.31975
   6378.00        0.31409
   6379.00        0.30726
   6380.00        0.29917
   6381.00        0.28993
   6382.00        0.27952
   6383.00        0.26806
   6384.00        0.25564
   6385.00        0.24246
   6386.00        0.22863
   6387.00        0.21438
   6388.00        0.19996
   6389.00        0.18546
   6390.00        0.17116
   6391.00        0.15716
   6392.00        0.14368
   6393.00        0.13089
   6394.00        0.11881
   6395.00        0.10752
   6396.00        0.09695
   6397.00        0.08698
   6398.00        0.07754
   6399.00        0.06849
   6400.00        0.05973
   6401.00        0.05122
   6402.00        0.04291
   6403.00        0.03490
   6404.00        0.02727
   6405.00        0.02026
   6406.00        0.01417
   6407.00        0.00931
   6408.00        0.00598
   6409.00        0.00442
   6410.00        0.00474
   6411.00        0.00684
   6412.00        0.01042
   6413.00        0.01499
   6414.00        0.01986
   6415.00        0.02426
   6416.00        0.02744
   6417.00        0.02881
   6418.00        0.02810
   6419.00        0.02515
   6420.00        0.02035
   6421.00        0.01417
   6422.00        0.00742
   6423.00        0.00089
   6424.00       -0.00462
   6425.00       -0.00857
   6426.00       -0.01067
   6427.00       -0.01088
   6428.00       -0.00956
   6429.00       -0.00715
   6430.00       -0.00431
   6431.00       -0.00170
   6432.00        0.00012
   6433.00        0.00067
   6434.00       -0.00025
   6435.00       -0.00274
   6436.00       -0.00664
   6437.00       -0.01164
   6438.00       -0.01734
   6439.00       -0.02326
   6440.00       -0.02892
   6441.00       -0.03392
   6442.00       -0.03792
   6443.00       -0.04072
   6444.00       -0.04232
   6445.00       -0.04284
   6446.00       -0.04259
   6447.00       -0.04199
   6448.00       -0.04153
   6449.00       -0.04167
   6450.00       -0.04281
   6451.00       -0.04523
   6452.00       -0.04907
   6453.00       -0.05435
   6454.00       -0.06094
   6455.00       -0.06866
   6456.00       -0.07726
   6457.00       -0.08648
   6458.00       -0.09604
   6459.00       -0.10573
   6460.00       -0.11525
   6461.00       -0.12451
   6462.00       -0.13331
   6463.00       -0.14153
   6464.00       -0.14921
   6465.00       -0.15629
   6466.00       -0.16291
   6467.00       -0.16921
   6468.00       -0.17535
   6469.00       -0.18149
   6470.00       -0.18778
   6471.00       -0.19431
   6472.00       -0.20113
   6473.00       -0.20827
   6474.00       -0.21566
   6475.00       -0.22318
   6476.00       -0.23071
   6477.00       -0.23810
   6478.00       -0.24524
   6479.00       -0.25200
   6480.00       -0.25838
   6481.00       -0.26440
   6482.00       -0.27020
   6483.00       -0.27598
   6484.00       -0.28196
   6485.00       -0.28839
   6486.00       -0.29548
   6487.00       -0.30331
   6488.00       -0.31190
   6489.00       -0.32105
   6490.00       -0.33056
   6491.00       -0.34007
   6492.00       -0.34925
   6493.00       -0.35774
   6494.00       -0.36525
   6495.00       -0.37154
   6496.00       -0.37651
   6497.00       -0.38013
   6498.00       -0.38248
   6499.00       -0.38373
   6500.00       -0.38413
   6501.00       -0.38400
   6502.00       -0.38370
   6503.00       -0.38359
   6504.00       -0.38397
   6505.00       -0.38507
   6506.00       -0.38698
   6507.00       -0.38969
   6508.00       -0.39305
   6509.00       -0.39678
   6510.00       -0.40056
   6511.00       -0.40405
   6512.00       -0.40695
   6513.00       -0.40905
   6514.00       -0.41021
   6515.00       -0.41045
   6516.00       -0.40983
   6517.00       -0.40854
   6518.00       -0.40676
   6519.00       -0.40473
   6520.00       -0.40264
   6521.00       -0.40067
   6522.00       -0.39898
   6523.00       -0.39761
   6524.00       -0.39656
   6525.00       -0.39574
   6526.00       -0.39497
   6527.00       -0.39398
   6528.00       -0.39244
   6529.00       -0.39006
   6530.00       -0.38652
   6531.00       -0.38162
   6532.00       -0.37532
   6533.00       -0.36761
   6534.00       -0.35869
   6535.00       -0.34890
   6536.00       -0.33856
   6537.00       -0.32804
   6538.00       -0.31767
   6539.00       -0.30764
   6540.00       -0.29812
   6541.00       -0.28905
   6542.00       -0.28033
   6543.00       -0.27182
   6544.00       -0.26328
   6545.00       -0.25466
   6546.00       -0.24587
   6547.00       -0.23695
   6548.00       -0.22805
   6549.00       -0.21941
   6550.00       -0.21131
   6551.00       -0.20402
   6552.00       -0.19783
   6553.00       -0.19296
   6554.00       -0.18957
   6555.00       -0.18771
   6556.00       -0.18739
   6557.00       -0.18845
   6558.00       -0.19071
   6559.00       -0.19387
   6560.00       -0.19764
   6561.00       -0.20162
   6562.00       -0.20548
   6563.00       -0.20888
   6564.00       -0.21162
   6565.00       -0.21352
   6566.00       -0.21456
   6567.00       -0.21477
   6568.00       -0.21427
   6569.00       -0.21320
   6570.00       -0.21166
   6571.00       -0.20974
   6572.00       -0.20746
   6573.00       -0.20477
   6574.00       -0.20154
   6575.00       -0.19765
   6576.00       -0.19298
   6577.00       -0.18748
   6578.00       -0.18113
   6579.00       -0.17402
   6580.00       -0.16626
   6581.00       -0.15804
   6582.00       -0.14954
   6583.00       -0.14094
   6584.00       -0.13241
   6585.00       -0.12402
   6586.00       -0.11585
   6587.00       -0.10789
   6588.00       -0.10011
   6589.00       -0.09243
   6590.00       -0.08481
   6591.00       -0.07711
   6592.00       -0.06926
   6593.00       -0.06116
   6594.00       -0.05275
   6595.00       -0.04393
   6596.00       -0.03467
   6597.00       -0.02496
   6598.00       -0.01473
   6599.00       -0.00403
   6600.00        0.00723
   6601.00        0.01901
   6602.00        0.03131
   6603.00        0.04411
   6604.00        0.05749
   6605.00        0.07138
   6606.00        0.08586
   6607.00        0.10093
   6608.00        0.11657
   6609.00        0.13283
   6610.00        0.14961
   6611.00        0.16691
   6612.00        0.18462
   6613.00        0.20279
   6614.00        0.22121
   6615.00        0.23988
   6616.00        0.25871
   6617.00        0.27759
   6618.00        0.29651
   6619.00        0.31530
   6620.00        0.33392
   6621.00        0.35212
   6622.00        0.36975
   6623.00        0.38675
   6624.00        0.40296
   6625.00        0.41831
   6626.00        0.43278
   6627.00        0.44650
   6628.00        0.45960
   6629.00        0.47217
   6630.00        0.48442
   6631.00        0.49635
   6632.00        0.50805
   6633.00        0.51954
   6634.00        0.53059
   6635.00        0.54112
   6636.00        0.55103
   6637.00        0.56012
   6638.00        0.56836
   6639.00        0.57566
   6640.00        0.58201
   6641.00        0.58745
   6642.00        0.59206
   6643.00        0.59593
   6644.00        0.59919
   6645.00        0.60199
   6646.00        0.60443
   6647.00        0.60662
   6648.00        0.60860
   6649.00        0.61034
   6650.00        0.61179
   6651.00        0.61285
   6652.00        0.61347
   6653.00        0.61359
   6654.00        0.61326
   6655.00        0.61255
   6656.00        0.61161
   6657.00        0.61062
   6658.00        0.60975
   6659.00        0.60913
   6660.00        0.60883
   6661.00        0.60887
   6662.00        0.60921
   6663.00        0.60977
   6664.00        0.61049
   6665.00        0.61130
   6666.00        0.61214
   6667.00        0.61298
   6668.00        0.61375
   6669.00        0.61443
   6670.00        0.61493
   6671.00        0.61519
   6672.00        0.61512
   6673.00        0.61463
   6674.00        0.61364
   6675.00        0.61208
   6676.00        0.60988
   6677.00        0.60697
   6678.00        0.60330
   6679.00        0.59884
   6680.00        0.59359
   6681.00        0.58758
   6682.00        0.58087
   6683.00        0.57359
   6684.00        0.56592
   6685.00        0.55801
   6686.00        0.55007
   6687.00        0.54223
   6688.00        0.53462
   6689.00        0.52734
   6690.00        0.52048
   6691.00        0.51406
   6692.00        0.50812
   6693.00        0.50271
   6694.00        0.49785
   6695.00        0.49359
   6696.00        0.49003
   6697.00        0.48720
   6698.00        0.48514
   6699.00        0.48388
   6700.00        0.48340
   6701.00        0.48362
   6702.00        0.48441
   6703.00        0.48560
   6704.00        0.48703
   6705.00        0.48853
   6706.00        0.48992
   6707.00        0.49111
   6708.00        0.49202
   6709.00        0.49265
   6710.00        0.49305
   6711.00        0.49333
   6712.00        0.49364
   6713.00        0.49410
   6714.00        0.49483
   6715.00        0.49589
   6716.00        0.49730
   6717.00        0.49900
   6718.00        0.50092
   6719.00        0.50290
   6720.00        0.50480
   6721.00        0.50645
   6722.00        0.50775
   6723.00        0.50859
   6724.00        0.50897
   6725.00        0.50890
   6726.00        0.50847
   6727.00        0.50774
   6728.00        0.50682
   6729.00        0.50579
   6730.00        0.50465
   6731.00        0.50340
   6732.00        0.50199
   6733.00        0.50035
   6734.00        0.49835
   6735.00        0.49591
   6736.00        0.49289
   6737.00        0.48923
   6738.00        0.48483
   6739.00        0.47963
   6740.00        0.47359
   6741.00        0.46671
   6742.00        0.45895
   6743.00        0.45035
   6744.00        0.44093
   6745.00        0.43077
   6746.00        0.41994
   6747.00        0.40856
   6748.00        0.39675
   6749.00        0.38468
   6750.00        0.37250
   6751.00        0.36034
   6752.00        0.34831
   6753.00        0.33658
   6754.00        0.32521
   6755.00        0.31425
   6756.00        0.30372
   6757.00        0.29362
   6758.00        0.28387
   6759.00        0.27438
   6760.00        0.26508
   6761.00        0.25582
   6762.00        0.24653
   6763.00        0.23712
   6764.00        0.22752
   6765.00        0.21775
   6766.00        0.20777
   6767.00        0.19766
   6768.00        0.18740
   6769.00        0.17706
   6770.00        0.16663
   6771.00        0.15609
   6772.00        0.14542
   6773.00        0.13448
   6774.00        0.12324
   6775.00        0.11156
   6776.00        0.09947
   6777.00        0.08700
   6778.00        0.07420
   6779.00        0.06120
   6780.00        0.04820
   6781.00        0.03537
   6782.00        0.02294
   6783.00        0.01095
   6784.00       -0.00042
   6785.00       -0.01118
   6786.00       -0.02139
   6787.00       -0.03111
   6788.00       -0.04039
   6789.00       -0.04933
   6790.00       -0.05790
   6791.00       -0.06605
   6792.00       -0.07372
   6793.00       -0.08078
   6794.00       -0.08717
   6795.00       -0.09288
   6796.00       -0.09798
   6797.00       -0.10258
   6798.00       -0.10685
   6799.00       -0.11097
   6800.00       -0.11507
   6801.00       -0.11927
   6802.00       -0.12365
   6803.00       -0.12827
   6804.00       -0.13318
   6805.00       -0.13842
   6806.00       -0.14395
   6807.00       -0.14973
   6808.00       -0.15564
   6809.00       -0.16149
   6810.00       -0.16705
   6811.00       -0.17216
   6812.00       -0.17664
   6813.00       -0.18054
   6814.00       -0.18395
   6815.00       -0.18716
   6816.00       -0.19054
   6817.00       -0.19450
   6818.00       -0.19939
   6819.00       -0.20539
   6820.00       -0.21263
   6821.00       -0.22097
   6822.00       -0.23006
   6823.00       -0.23943
   6824.00       -0.24861
   6825.00       -0.25709
   6826.00       -0.26445
   6827.00       -0.27038
   6828.00       -0.27477
   6829.00       -0.27766
   6830.00       -0.27922
   6831.00       -0.27979
   6832.00       -0.27974
   6833.00       -0.27951
   6834.00       -0.27952
   6835.00       -0.28007
   6836.00       -0.28137
   6837.00       -0.28340
   6838.00       -0.28600
   6839.00       -0.28876
   6840.00       -0.29113
   6841.00       -0.29247
   6842.00       -0.29215
   6843.00       -0.28978
   6844.00       -0.28504
   6845.00       -0.27803
   6846.00       -0.26913
   6847.00       -0.25898
   6848.00       -0.24835
   6849.00       -0.23797
   6850.00       -0.22848
   6851.00       -0.22031
   6852.00       -0.21355
   6853.00       -0.20809
   6854.00       -0.20364
   6855.00       -0.19984
   6856.00       -0.19633
   6857.00       -0.19285
   6858.00       -0.18926
   6859.00       -0.18556
   6860.00       -0.18190
   6861.00       -0.17851
   6862.00       -0.17567
   6863.00       -0.17364
   6864.00       -0.17269
   6865.00       -0.17300
   6866.00       -0.17464
   6867.00       -0.17762
   6868.00       -0.18184
   6869.00       -0.18708
   6870.00       -0.19313
   6871.00       -0.19969
   6872.00       -0.20650
   6873.00       -0.21328
   6874.00       -0.21988
   6875.00       -0.22612
   6876.00       -0.23190
   6877.00       -0.23716
   6878.00       -0.24187
   6879.00       -0.24603
   6880.00       -0.24965
   6881.00       -0.25281
   6882.00       -0.25557
   6883.00       -0.25800
   6884.00       -0.26015
   6885.00       -0.26203
   6886.00       -0.26362
   6887.00       -0.26492
   6888.00       -0.26589
   6889.00       -0.26656
   6890.00       -0.26702
   6891.00       -0.26744
   6892.00       -0.26805
   6893.00       -0.26910
   6894.00       -0.27085
   6895.00       -0.27343
   6896.00       -0.27689
   6897.00       -0.28107
   6898.00       -0.28573
   6899.00       -0.29057
   6900.00       -0.29525
   6901.00       -0.29949
   6902.00       -0.30315
   6903.00       -0.30628
   6904.00       -0.30899
   6905.00       -0.31152
   6906.00       -0.31420
   6907.00       -0.31723
   6908.00       -0.32071
   6909.00       -0.32456
   6910.00       -0.32849
   6911.00       -0.33210
   6912.00       -0.33491
   6913.00       -0.33647
   6914.00       -0.33646
   6915.00       -0.33465
   6916.00       -0.33114
   6917.00       -0.32620
   6918.00       -0.32029
   6919.00       -0.31396
   6920.00       -0.30772
   6921.00       -0.30206
   6922.00       -0.29726
   6923.00       -0.29345
   6924.00       -0.29046
   6925.00       -0.28805
   6926.00       -0.28581
   6927.00       -0.28334
   6928.00       -0.28027
   6929.00       -0.27632
   6930.00       -0.27134
   6931.00       -0.26530
   6932.00       -0.25828
   6933.00       -0.25045
   6934.00       -0.24196
   6935.00       -0.23305
   6936.00       -0.22387
   6937.00       -0.21464
   6938.00       -0.20546
   6939.00       -0.19645
   6940.00       -0.18764
   6941.00       -0.17906
   6942.00       -0.17061
   6943.00       -0.16216
   6944.00       -0.15354
   6945.00       -0.14461
   6946.00       -0.13531
   6947.00       -0.12566
   6948.00       -0.11569
   6949.00       -0.10554
   6950.00       -0.09538
   6951.00       -0.08538
   6952.00       -0.07561
   6953.00       -0.06610
   6954.00       -0.05681
   6955.00       -0.04768
   6956.00       -0.03863
   6957.00       -0.02964
   6958.00       -0.02069
   6959.00       -0.01189
   6960.00       -0.00328
   6961.00        0.00503
   6962.00        0.01302
   6963.00        0.02063
   6964.00        0.02794
   6965.00        0.03502
   6966.00        0.04200
   6967.00        0.04891
   6968.00        0.05581
   6969.00        0.06269
   6970.00        0.06946
   6971.00        0.07598
   6972.00        0.08213
   6973.00        0.08775
   6974.00        0.09282
   6975.00        0.09735
   6976.00        0.10145
   6977.00        0.10528
   6978.00        0.10906
   6979.00        0.11298
   6980.00        0.11721
   6981.00        0.12182
   6982.00        0.12675
   6983.00        0.13189
   6984.00        0.13706
   6985.00        0.14204
   6986.00        0.14666
   6987.00        0.15083
   6988.00        0.15454
   6989.00        0.15788
   6990.00        0.16097
   6991.00        0.16395
   6992.00        0.16691
   6993.00        0.16988
   6994.00        0.17278
   6995.00        0.17550
   6996.00        0.17789
   6997.00        0.17990
   6998.00        0.18150
   6999.00        0.18284
   7000.00        0.18410
   7001.00        0.18552
   7002.00        0.18730
   7003.00        0.18961
   7004.00        0.19241
   7005.00        0.19560
   7006.00        0.19893
   7007.00        0.20214
   7008.00        0.20492
   7009.00        0.20702
   7010.00        0.20828
   7011.00        0.20858
   7012.00        0.20794
   7013.00        0.20635
   7014.00        0.20387
   7015.00        0.20049
   7016.00        0.19629
   7017.00        0.19126
   7018.00        0.18549
   7019.00        0.17903
   7020.00        0.17203
   7021.00        0.16459
   7022.00        0.15692
   7023.00        0.14918
   7024.00        0.14160
   7025.00        0.13439
   7026.00        0.12774
   7027.00        0.12175
   7028.00        0.11654
   7029.00        0.11209
   7030.00        0.10838
   7031.00        0.10532
   7032.00        0.10281
   7033.00        0.10070
   7034.00        0.09888
   7035.00        0.09727
   7036.00        0.09578
   7037.00        0.09437
   7038.00        0.09301
   7039.00        0.09166
   7040.00        0.09031
   7041.00        0.08896
   7042.00        0.08762
   7043.00        0.08629
   7044.00        0.08501
   7045.00        0.08380
   7046.00        0.08269
   7047.00        0.08166
   7048.00        0.08073
   7049.00        0.07986
   7050.00        0.07902
   7051.00        0.07816
   7052.00        0.07725
   7053.00        0.07626
   7054.00        0.07516
   7055.00        0.07393
   7056.00        0.07257
   7057.00        0.07108
   7058.00        0.06944
   7059.00        0.06765
   7060.00        0.06572
   7061.00        0.06365
   7062.00        0.06149
   7063.00        0.05930
   7064.00        0.05717
   7065.00        0.05520
   7066.00        0.05349
   7067.00        0.05211
   7068.00        0.05111
   7069.00        0.05046
   7070.00        0.05015
   7071.00        0.05015
   7072.00        0.05042
   7073.00        0.05096
   7074.00        0.05181
   7075.00        0.05298
   7076.00        0.05453
   7077.00        0.05648
   7078.00        0.05883
   7079.00        0.06151
   7080.00        0.06443
   7081.00        0.06749
   7082.00        0.07059
   7083.00        0.07363
   7084.00        0.07658
   7085.00        0.07938
   7086.00        0.08198
   7087.00        0.08433
   7088.00        0.08640
   7089.00        0.08815
   7090.00        0.08955
   7091.00        0.09062
   7092.00        0.09138
   7093.00        0.09190
   7094.00        0.09227
   7095.00        0.09257
   7096.00        0.09286
   7097.00        0.09319
   7098.00        0.09357
   7099.00        0.09398
   7100.00        0.09436
   7101.00        0.09465
   7102.00        0.09476
   7103.00        0.09459
   7104.00        0.09408
   7105.00        0.09315
   7106.00        0.09174
   7107.00        0.08982
   7108.00        0.08739
   7109.00        0.08446
   7110.00        0.08104
   7111.00        0.07718
   7112.00        0.07291
   7113.00        0.06823
   7114.00        0.06314
   7115.00        0.05761
   7116.00        0.05159
   7117.00        0.04508
   7118.00        0.03804
   7119.00        0.03048
   7120.00        0.02241
   7121.00        0.01390
   7122.00        0.00499
   7123.00       -0.00428
   7124.00       -0.01380
   7125.00       -0.02357
   7126.00       -0.03356
   7127.00       -0.04376
   7128.00       -0.05420
   7129.00       -0.06485
   7130.00       -0.07567
   7131.00       -0.08667
   7132.00       -0.09773
   7133.00       -0.10870
   7134.00       -0.11941
   7135.00       -0.12966
   7136.00       -0.13930
   7137.00       -0.14811
   7138.00       -0.15591
   7139.00       -0.16262
   7140.00       -0.16820
   7141.00       -0.17267
   7142.00       -0.17606
   7143.00       -0.17846
   7144.00       -0.17996
   7145.00       -0.18072
   7146.00       -0.18087
   7147.00       -0.18058
   7148.00       -0.18001
   7149.00       -0.17932
   7150.00       -0.17864
   7151.00       -0.17810
   7152.00       -0.17782
   7153.00       -0.17786
   7154.00       -0.17826
   7155.00       -0.17903
   7156.00       -0.18016
   7157.00       -0.18161
   7158.00       -0.18330
   7159.00       -0.18515
   7160.00       -0.18708
   7161.00       -0.18896
   7162.00       -0.19066
   7163.00       -0.19205
   7164.00       -0.19297
   7165.00       -0.19328
   7166.00       -0.19283
   7167.00       -0.19154
   7168.00       -0.18934
   7169.00       -0.18630
   7170.00       -0.18253
   7171.00       -0.17827
   7172.00       -0.17380
   7173.00       -0.16948
   7174.00       -0.16566
   7175.00       -0.16268
   7176.00       -0.16086
   7177.00       -0.16035
   7178.00       -0.16129
   7179.00       -0.16360
   7180.00       -0.16720
   7181.00       -0.17182
   7182.00       -0.17726
   7183.00       -0.18317
   7184.00       -0.18929
   7185.00       -0.19531
   7186.00       -0.20101
   7187.00       -0.20621
   7188.00       -0.21079
   7189.00       -0.21467
   7190.00       -0.21785
   7191.00       -0.22036
   7192.00       -0.22223
   7193.00       -0.22355
   7194.00       -0.22435
   7195.00       -0.22472
   7196.00       -0.22467
   7197.00       -0.22426
   7198.00       -0.22345
   7199.00       -0.22228
   7200.00       -0.22072
   7201.00       -0.21879
   7202.00       -0.21653
   7203.00       -0.21401
   7204.00       -0.21134
   7205.00       -0.20869
   7206.00       -0.20624
   7207.00       -0.20416
   7208.00       -0.20264
   7209.00       -0.20182
   7210.00       -0.20181
   7211.00       -0.20266
   7212.00       -0.20444
   7213.00       -0.20714
   7214.00       -0.21081
   7215.00       -0.21544
   7216.00       -0.22111
   7217.00       -0.22782
   7218.00       -0.23568
   7219.00       -0.24465
   7220.00       -0.25476
   7221.00       -0.26591
   7222.00       -0.27803
   7223.00       -0.29086
   7224.00       -0.30421
   7225.00       -0.31774
   7226.00       -0.33115
   7227.00       -0.34412
   7228.00       -0.35635
   7229.00       -0.36764
   7230.00       -0.37779
   7231.00       -0.38673
   7232.00       -0.39443
   7233.00       -0.40099
   7234.00       -0.40652
   7235.00       -0.41117
   7236.00       -0.41510
   7237.00       -0.41848
   7238.00       -0.42140
   7239.00       -0.42390
   7240.00       -0.42595
   7241.00       -0.42748
   7242.00       -0.42832
   7243.00       -0.42838
   7244.00       -0.42747
   7245.00       -0.42555
   7246.00       -0.42253
   7247.00       -0.41851
   7248.00       -0.41357
   7249.00       -0.40796
   7250.00       -0.40191
   7251.00       -0.39573
   7252.00       -0.38974
   7253.00       -0.38425
   7254.00       -0.37958
   7255.00       -0.37594
   7256.00       -0.37352
   7257.00       -0.37235
   7258.00       -0.37242
   7259.00       -0.37356
   7260.00       -0.37557
   7261.00       -0.37814
   7262.00       -0.38099
   7263.00       -0.38380
   7264.00       -0.38631
   7265.00       -0.38831
   7266.00       -0.38965
   7267.00       -0.39028
   7268.00       -0.39014
   7269.00       -0.38930
   7270.00       -0.38780
   7271.00       -0.38576
   7272.00       -0.38325
   7273.00       -0.38041
   7274.00       -0.37732
   7275.00       -0.37407
   7276.00       -0.37073
   7277.00       -0.36731
   7278.00       -0.36381
   7279.00       -0.36019
   7280.00       -0.35637
   7281.00       -0.35228
   7282.00       -0.34781
   7283.00       -0.34294
   7284.00       -0.33765
   7285.00       -0.33204
   7286.00       -0.32621
   7287.00       -0.32041
   7288.00       -0.31484
   7289.00       -0.30973
   7290.00       -0.30527
   7291.00       -0.30155
   7292.00       -0.29866
   7293.00       -0.29653
   7294.00       -0.29514
   7295.00       -0.29440
   7296.00       -0.29423
   7297.00       -0.29456
   7298.00       -0.29535
   7299.00       -0.29654
   7300.00       -0.29809
   7301.00       -0.29993
   7302.00       -0.30201
   7303.00       -0.30425
   7304.00       -0.30662
   7305.00       -0.30909
   7306.00       -0.31167
   7307.00       -0.31433
   7308.00       -0.31708
   7309.00       -0.31989
   7310.00       -0.32272
   7311.00       -0.32550
   7312.00       -0.32816
   7313.00       -0.33063
   7314.00       -0.33289
   7315.00       -0.33491
   7316.00       -0.33670
   7317.00       -0.33830
   7318.00       -0.33972
   7319.00       -0.34099
   7320.00       -0.34213
   7321.00       -0.34313
   7322.00       -0.34398
   7323.00       -0.34465
   7324.00       -0.34510
   7325.00       -0.34525
   7326.00       -0.34503
   7327.00       -0.34437
   7328.00       -0.34317
   7329.00       -0.34139
   7330.00       -0.33899
   7331.00       -0.33600
   7332.00       -0.33245
   7333.00       -0.32848
   7334.00       -0.32418
   7335.00       -0.31974
   7336.00       -0.31531
   7337.00       -0.31106
   7338.00       -0.30714
   7339.00       -0.30361
   7340.00       -0.30057
   7341.00       -0.29800
   7342.00       -0.29589
   7343.00       -0.29416
   7344.00       -0.29271
   7345.00       -0.29146
   7346.00       -0.29030
   7347.00       -0.28917
   7348.00       -0.28803
   7349.00       -0.28686
   7350.00       -0.28569
   7351.00       -0.28457
   7352.00       -0.28357
   7353.00       -0.28277
   7354.00       -0.28225
   7355.00       -0.28205
   7356.00       -0.28217
   7357.00       -0.28256
   7358.00       -0.28311
   7359.00       -0.28366
   7360.00       -0.28401
   7361.00       -0.28396
   7362.00       -0.28328
   7363.00       -0.28180
   7364.00       -0.27937
   7365.00       -0.27592
   7366.00       -0.27141
   7367.00       -0.26594
   7368.00       -0.25960
   7369.00       -0.25261
   7370.00       -0.24513
   7371.00       -0.23743
   7372.00       -0.22969
   7373.00       -0.22209
   7374.00       -0.21473
   7375.00       -0.20770
   7376.00       -0.20102
   7377.00       -0.19466
   7378.00       -0.18861
   7379.00       -0.18285
   7380.00       -0.17736
   7381.00       -0.17215
   7382.00       -0.16725
   7383.00       -0.16269
   7384.00       -0.15847
   7385.00       -0.15455
   7386.00       -0.15086
   7387.00       -0.14730
   7388.00       -0.14373
   7389.00       -0.14004
   7390.00       -0.13615
   7391.00       -0.13203
   7392.00       -0.12771
   7393.00       -0.12327
   7394.00       -0.11881
   7395.00       -0.11445
   7396.00       -0.11030
   7397.00       -0.10640
   7398.00       -0.10280
   7399.00       -0.09949
   7400.00       -0.09647
   7401.00       -0.09371
   7402.00       -0.09119
   7403.00       -0.08889
   7404.00       -0.08680
   7405.00       -0.08492
   7406.00       -0.08326
   7407.00       -0.08183
   7408.00       -0.08068
   7409.00       -0.07985
   7410.00       -0.07938
   7411.00       -0.07931
   7412.00       -0.07970
   7413.00       -0.08053
   7414.00       -0.08183
   7415.00       -0.08354
   7416.00       -0.08562
   7417.00       -0.08798
   7418.00       -0.09054
   7419.00       -0.09321
   7420.00       -0.09591
   7421.00       -0.09855
   7422.00       -0.10108
   7423.00       -0.10344
   7424.00       -0.10561
   7425.00       -0.10764
   7426.00       -0.10953
   7427.00       -0.11138
   7428.00       -0.11327
   7429.00       -0.11530
   7430.00       -0.11759
   7431.00       -0.12023
   7432.00       -0.12329
   7433.00       -0.12684
   7434.00       -0.13089
   7435.00       -0.13543
   7436.00       -0.14043
   7437.00       -0.14581
   7438.00       -0.15142
   7439.00       -0.15714
   7440.00       -0.16281
   7441.00       -0.16825
   7442.00       -0.17330
   7443.00       -0.17780
   7444.00       -0.18165
   7445.00       -0.18483
   7446.00       -0.18738
   7447.00       -0.18941
   7448.00       -0.19110
   7449.00       -0.19270
   7450.00       -0.19446
   7451.00       -0.19661
   7452.00       -0.19936
   7453.00       -0.20281
   7454.00       -0.20702
   7455.00       -0.21189
   7456.00       -0.21721
   7457.00       -0.22270
   7458.00       -0.22800
   7459.00       -0.23276
   7460.00       -0.23657
   7461.00       -0.23913
   7462.00       -0.24018
   7463.00       -0.23963
   7464.00       -0.23746
   7465.00       -0.23381
   7466.00       -0.22895
   7467.00       -0.22312
   7468.00       -0.21671
   7469.00       -0.20998
   7470.00       -0.20320
   7471.00       -0.19652
   7472.00       -0.18999
   7473.00       -0.18356
   7474.00       -0.17710
   7475.00       -0.17040
   7476.00       -0.16324
   7477.00       -0.15549
   7478.00       -0.14703
   7479.00       -0.13794
   7480.00       -0.12834
   7481.00       -0.11854
   7482.00       -0.10889
   7483.00       -0.09982
   7484.00       -0.09168
   7485.00       -0.08480
   7486.00       -0.07934
   7487.00       -0.07542
   7488.00       -0.07284
   7489.00       -0.07143
   7490.00       -0.07079
   7491.00       -0.07056
   7492.00       -0.07033
   7493.00       -0.06980
   7494.00       -0.06872
   7495.00       -0.06700
   7496.00       -0.06466
   7497.00       -0.06183
   7498.00       -0.05872
   7499.00       -0.05560
   7500.00       -0.05272
   7501.00       -0.05031
   7502.00       -0.04856
   7503.00       -0.04755
   7504.00       -0.04733
   7505.00       -0.04782
   7506.00       -0.04899
   7507.00       -0.05074
   7508.00       -0.05300
   7509.00       -0.05580
   7510.00       -0.05914
   7511.00       -0.06316
   7512.00       -0.06798
   7513.00       -0.07374
   7514.00       -0.08055
   7515.00       -0.08844
   7516.00       -0.09741
   7517.00       -0.10732
   7518.00       -0.11794
   7519.00       -0.12888
   7520.00       -0.13988
   7521.00       -0.15052
   7522.00       -0.16044
   7523.00       -0.16942
   7524.00       -0.17726
   7525.00       -0.18395
   7526.00       -0.18957
   7527.00       -0.19431
   7528.00       -0.19841
   7529.00       -0.20217
   7530.00       -0.20581
   7531.00       -0.20950
   7532.00       -0.21335
   7533.00       -0.21730
   7534.00       -0.22125
   7535.00       -0.22502
   7536.00       -0.22839
   7537.00       -0.23114
   7538.00       -0.23316
   7539.00       -0.23435
   7540.00       -0.23474
   7541.00       -0.23443
   7542.00       -0.23362
   7543.00       -0.23254
   7544.00       -0.23144
   7545.00       -0.23056
   7546.00       -0.23011
   7547.00       -0.23020
   7548.00       -0.23087
   7549.00       -0.23208
   7550.00       -0.23365
   7551.00       -0.23536
   7552.00       -0.23689
   7553.00       -0.23792
   7554.00       -0.23812
   7555.00       -0.23724
   7556.00       -0.23506
   7557.00       -0.23146
   7558.00       -0.22640
   7559.00       -0.21994
   7560.00       -0.21216
   7561.00       -0.20318
   7562.00       -0.19317
   7563.00       -0.18236
   7564.00       -0.17091
   7565.00       -0.15897
   7566.00       -0.14677
   7567.00       -0.13442
   7568.00       -0.12218
   7569.00       -0.11011
   7570.00       -0.09837
   7571.00       -0.08706
   7572.00       -0.07618
   7573.00       -0.06577
   7574.00       -0.05583
   7575.00       -0.04622
   7576.00       -0.03679
   7577.00       -0.02737
   7578.00       -0.01775
   7579.00       -0.00771
   7580.00        0.00287
   7581.00        0.01409
   7582.00        0.02591
   7583.00        0.03816
   7584.00        0.05062
   7585.00        0.06283
   7586.00        0.07440
   7587.00        0.08499
   7588.00        0.09434
   7589.00        0.10235
   7590.00        0.10913
   7591.00        0.11492
   7592.00        0.12022
   7593.00        0.12548
   7594.00        0.13120
   7595.00        0.13774
   7596.00        0.14535
   7597.00        0.15396
   7598.00        0.16334
   7599.00        0.17300
   7600.00        0.18244
   7601.00        0.19102
   7602.00        0.19818
   7603.00        0.20347
   7604.00        0.20662
   7605.00        0.20757
   7606.00        0.20638
   7607.00        0.20334
   7608.00        0.19881
   7609.00        0.19318
   7610.00        0.18681
   7611.00        0.18003
   7612.00        0.17303
   7613.00        0.16587
   7614.00        0.15858
   7615.00        0.15115
   7616.00        0.14348
   7617.00        0.13559
   7618.00        0.12751
   7619.00        0.11929
   7620.00        0.11110
   7621.00        0.10313
   7622.00        0.09555
   7623.00        0.08859
   7624.00        0.08239
   7625.00        0.07711
   7626.00        0.07285
   7627.00        0.06966
   7628.00        0.06751
   7629.00        0.06636
   7630.00        0.06607
   7631.00        0.06650
   7632.00        0.06745
   7633.00        0.06873
   7634.00        0.07013
   7635.00        0.07150
   7636.00        0.07270
   7637.00        0.07368
   7638.00        0.07443
   7639.00        0.07498
   7640.00        0.07536
   7641.00        0.07562
   7642.00        0.07577
   7643.00        0.07576
   7644.00        0.07550
   7645.00        0.07486
   7646.00        0.07367
   7647.00        0.07178
   7648.00        0.06904
   7649.00        0.06541
   7650.00        0.06091
   7651.00        0.05564
   7652.00        0.04980
   7653.00        0.04363
   7654.00        0.03744
   7655.00        0.03153
   7656.00        0.02619
   7657.00        0.02163
   7658.00        0.01803
   7659.00        0.01547
   7660.00        0.01394
   7661.00        0.01337
   7662.00        0.01365
   7663.00        0.01467
   7664.00        0.01628
   7665.00        0.01835
   7666.00        0.02081
   7667.00        0.02355
   7668.00        0.02658
   7669.00        0.02988
   7670.00        0.03343
   7671.00        0.03721
   7672.00        0.04115
   7673.00        0.04513
   7674.00        0.04901
   7675.00        0.05260
   7676.00        0.05569
   7677.00        0.05809
   7678.00        0.05963
   7679.00        0.06017
   7680.00        0.05965
   7681.00        0.05809
   7682.00        0.05548
   7683.00        0.05196
   7684.00        0.04759
   7685.00        0.04251
   7686.00        0.03684
   7687.00        0.03065
   7688.00        0.02399
   7689.00        0.01694
   7690.00        0.00949
   7691.00        0.00169
   7692.00       -0.00642
   7693.00       -0.01481
   7694.00       -0.02338
   7695.00       -0.03199
   7696.00       -0.04047
   7697.00       -0.04869
   7698.00       -0.05646
   7699.00       -0.06363
   7700.00       -0.07012
   7701.00       -0.07586
   7702.00       -0.08085
   7703.00       -0.08516
   7704.00       -0.08885
   7705.00       -0.09208
   7706.00       -0.09497
   7707.00       -0.09765
   7708.00       -0.10019
   7709.00       -0.10265
   7710.00       -0.10505
   7711.00       -0.10737
   7712.00       -0.10958
   7713.00       -0.11164
   7714.00       -0.11354
   7715.00       -0.11527
   7716.00       -0.11686
   7717.00       -0.11836
   7718.00       -0.11987
   7719.00       -0.12150
   7720.00       -0.12335
   7721.00       -0.12552
   7722.00       -0.12807
   7723.00       -0.13103
   7724.00       -0.13439
   7725.00       -0.13809
   7726.00       -0.14203
   7727.00       -0.14607
   7728.00       -0.15003
   7729.00       -0.15375
   7730.00       -0.15703
   7731.00       -0.15974
   7732.00       -0.16173
   7733.00       -0.16292
   7734.00       -0.16330
   7735.00       -0.16282
   7736.00       -0.16155
   7737.00       -0.15960
   7738.00       -0.15708
   7739.00       -0.15414
   7740.00       -0.15094
   7741.00       -0.14764
   7742.00       -0.14442
   7743.00       -0.14142
   7744.00       -0.13884
   7745.00       -0.13681
   7746.00       -0.13550
   7747.00       -0.13504
   7748.00       -0.13554
   7749.00       -0.13702
   7750.00       -0.13954
   7751.00       -0.14301
   7752.00       -0.14733
   7753.00       -0.15238
   7754.00       -0.15799
   7755.00       -0.16400
   7756.00       -0.17026
   7757.00       -0.17668
   7758.00       -0.18315
   7759.00       -0.18966
   7760.00       -0.19614
   7761.00       -0.20257
   7762.00       -0.20884
   7763.00       -0.21485
   7764.00       -0.22049
   7765.00       -0.22564
   7766.00       -0.23017
   7767.00       -0.23398
   7768.00       -0.23707
   7769.00       -0.23943
   7770.00       -0.24113
   7771.00       -0.24230
   7772.00       -0.24305
   7773.00       -0.24353
   7774.00       -0.24384
   7775.00       -0.24410
   7776.00       -0.24437
   7777.00       -0.24472
   7778.00       -0.24518
   7779.00       -0.24580
   7780.00       -0.24658
   7781.00       -0.24753
   7782.00       -0.24860
   7783.00       -0.24973
   7784.00       -0.25082
   7785.00       -0.25175
   7786.00       -0.25242
   7787.00       -0.25274
   7788.00       -0.25267
   7789.00       -0.25225
   7790.00       -0.25154
   7791.00       -0.25065
   7792.00       -0.24969
   7793.00       -0.24879
   7794.00       -0.24800
   7795.00       -0.24732
   7796.00       -0.24669
   7797.00       -0.24599
   7798.00       -0.24507
   7799.00       -0.24378
   7800.00       -0.24197
   7801.00       -0.23959
   7802.00       -0.23661
   7803.00       -0.23308
   7804.00       -0.22913
   7805.00       -0.22489
   7806.00       -0.22057
   7807.00       -0.21635
   7808.00       -0.21244
   7809.00       -0.20902
   7810.00       -0.20623
   7811.00       -0.20418
   7812.00       -0.20295
   7813.00       -0.20253
   7814.00       -0.20284
   7815.00       -0.20380
   7816.00       -0.20527
   7817.00       -0.20711
   7818.00       -0.20922
   7819.00       -0.21149
   7820.00       -0.21387
   7821.00       -0.21630
   7822.00       -0.21874
   7823.00       -0.22118
   7824.00       -0.22356
   7825.00       -0.22587
   7826.00       -0.22805
   7827.00       -0.23007
   7828.00       -0.23187
   7829.00       -0.23345
   7830.00       -0.23478
   7831.00       -0.23584
   7832.00       -0.23661
   7833.00       -0.23705
   7834.00       -0.23713
   7835.00       -0.23685
   7836.00       -0.23618
   7837.00       -0.23514
   7838.00       -0.23376
   7839.00       -0.23212
   7840.00       -0.23030
   7841.00       -0.22839
   7842.00       -0.22653
   7843.00       -0.22484
   7844.00       -0.22343
   7845.00       -0.22241
   7846.00       -0.22193
   7847.00       -0.22207
   7848.00       -0.22295
   7849.00       -0.22465
   7850.00       -0.22722
   7851.00       -0.23069
   7852.00       -0.23504
   7853.00       -0.24019
   7854.00       -0.24602
   7855.00       -0.25238
   7856.00       -0.25911
   7857.00       -0.26604
   7858.00       -0.27297
   7859.00       -0.27975
   7860.00       -0.28629
   7861.00       -0.29243
   7862.00       -0.29811
   7863.00       -0.30326
   7864.00       -0.30785
   7865.00       -0.31185
   7866.00       -0.31523
   7867.00       -0.31796
   7868.00       -0.32000
   7869.00       -0.32132
   7870.00       -0.32188
   7871.00       -0.32163
   7872.00       -0.32054
   7873.00       -0.31857
   7874.00       -0.31571
   7875.00       -0.31195
   7876.00       -0.30734
   7877.00       -0.30193
   7878.00       -0.29579
   7879.00       -0.28907
   7880.00       -0.28185
   7881.00       -0.27430
   7882.00       -0.26653
   7883.00       -0.25869
   7884.00       -0.25092
   7885.00       -0.24337
   7886.00       -0.23612
   7887.00       -0.22926
   7888.00       -0.22288
   7889.00       -0.21704
   7890.00       -0.21176
   7891.00       -0.20708
   7892.00       -0.20301
   7893.00       -0.19949
   7894.00       -0.19653
   7895.00       -0.19405
   7896.00       -0.19199
   7897.00       -0.19028
   7898.00       -0.18882
   7899.00       -0.18756
   7900.00       -0.18642
   7901.00       -0.18535
   7902.00       -0.18431
   7903.00       -0.18326
   7904.00       -0.18217
   7905.00       -0.18103
   7906.00       -0.17979
   7907.00       -0.17841
   7908.00       -0.17685
   7909.00       -0.17504
   7910.00       -0.17289
   7911.00       -0.17034
   7912.00       -0.16728
   7913.00       -0.16367
   7914.00       -0.15947
   7915.00       -0.15466
   7916.00       -0.14926
   7917.00       -0.14330
   7918.00       -0.13682
   7919.00       -0.12993
   7920.00       -0.12271
   7921.00       -0.11528
   7922.00       -0.10774
   7923.00       -0.10015
   7924.00       -0.09265
   7925.00       -0.08530
   7926.00       -0.07819
   7927.00       -0.07140
   7928.00       -0.06497
   7929.00       -0.05897
   7930.00       -0.05346
   7931.00       -0.04846
   7932.00       -0.04403
   7933.00       -0.04021
   7934.00       -0.03701
   7935.00       -0.03447
   7936.00       -0.03259
   7937.00       -0.03137
   7938.00       -0.03079
   7939.00       -0.03085
   7940.00       -0.03152
   7941.00       -0.03279
   7942.00       -0.03460
   7943.00       -0.03695
   7944.00       -0.03977
   7945.00       -0.04306
   7946.00       -0.04676
   7947.00       -0.05084
   7948.00       -0.05526
   7949.00       -0.05994
   7950.00       -0.06482
   7951.00       -0.06980
   7952.00       -0.07479
   7953.00       -0.07967
   7954.00       -0.08437
   7955.00       -0.08875
   7956.00       -0.09278
   7957.00       -0.09638
   7958.00       -0.09953
   7959.00       -0.10223
   7960.00       -0.10455
   7961.00       -0.10655
   7962.00       -0.10835
   7963.00       -0.11005
   7964.00       -0.11175
   7965.00       -0.11351
   7966.00       -0.11533
   7967.00       -0.11716
   7968.00       -0.11889
   7969.00       -0.12034
   7970.00       -0.12134
   7971.00       -0.12166
   7972.00       -0.12118
   7973.00       -0.11977
   7974.00       -0.11742
   7975.00       -0.11422
   7976.00       -0.11031
   7977.00       -0.10595
   7978.00       -0.10142
   7979.00       -0.09703
   7980.00       -0.09301
   7981.00       -0.08961
   7982.00       -0.08693
   7983.00       -0.08504
   7984.00       -0.08384
   7985.00       -0.08325
   7986.00       -0.08303
   7987.00       -0.08296
   7988.00       -0.08281
   7989.00       -0.08238
   7990.00       -0.08149
   7991.00       -0.08008
   7992.00       -0.07813
   7993.00       -0.07571
   7994.00       -0.07297
   7995.00       -0.07006
   7996.00       -0.06719
   7997.00       -0.06451
   7998.00       -0.06218
   7999.00       -0.06026
   8000.00       -0.05881
   8001.00       -0.05779
   8002.00       -0.05715
   8003.00       -0.05677
   8004.00       -0.05654
   8005.00       -0.05632
   8006.00       -0.05598
   8007.00       -0.05539
   8008.00       -0.05444
   8009.00       -0.05308
   8010.00       -0.05129
   8011.00       -0.04904
   8012.00       -0.04642
   8013.00       -0.04353
   8014.00       -0.04051
   8015.00       -0.03750
   8016.00       -0.03461
   8017.00       -0.03196
   8018.00       -0.02961
   8019.00       -0.02760
   8020.00       -0.02593
   8021.00       -0.02456
   8022.00       -0.02346
   8023.00       -0.02258
   8024.00       -0.02192
   8025.00       -0.02144
   8026.00       -0.02112
   8027.00       -0.02096
   8028.00       -0.02094
   8029.00       -0.02104
   8030.00       -0.02128
   8031.00       -0.02168
   8032.00       -0.02228
   8033.00       -0.02314
   8034.00       -0.02434
   8035.00       -0.02596
   8036.00       -0.02805
   8037.00       -0.03074
   8038.00       -0.03403
   8039.00       -0.03800
   8040.00       -0.04261
   8041.00       -0.04785
   8042.00       -0.05366
   8043.00       -0.05991
   8044.00       -0.06646
   8045.00       -0.07312
   8046.00       -0.07970
   8047.00       -0.08600
   8048.00       -0.09184
   8049.00       -0.09705
   8050.00       -0.10153
   8051.00       -0.10516
   8052.00       -0.10792
   8053.00       -0.10980
   8054.00       -0.11083
   8055.00       -0.11109
   8056.00       -0.11065
   8057.00       -0.10962
   8058.00       -0.10807
   8059.00       -0.10609
   8060.00       -0.10374
   8061.00       -0.10107
   8062.00       -0.09811
   8063.00       -0.09487
   8064.00       -0.09133
   8065.00       -0.08750
   8066.00       -0.08338
   8067.00       -0.07898
   8068.00       -0.07434
   8069.00       -0.06950
   8070.00       -0.06452
   8071.00       -0.05949
   8072.00       -0.05452
   8073.00       -0.04966
   8074.00       -0.04500
   8075.00       -0.04058
   8076.00       -0.03645
   8077.00       -0.03262
   8078.00       -0.02908
   8079.00       -0.02577
   8080.00       -0.02265
   8081.00       -0.01962
   8082.00       -0.01660
   8083.00       -0.01352
   8084.00       -0.01027
   8085.00       -0.00680
   8086.00       -0.00303
   8087.00        0.00107
   8088.00        0.00553
   8089.00        0.01036
   8090.00        0.01551
   8091.00        0.02098
   8092.00        0.02668
   8093.00        0.03253
   8094.00        0.03840
   8095.00        0.04418
   8096.00        0.04974
   8097.00        0.05492
   8098.00        0.05967
   8099.00        0.06394
   8100.00        0.06774
   8101.00        0.07113
   8102.00        0.07421
   8103.00        0.07710
   8104.00        0.07992
   8105.00        0.08277
   8106.00        0.08569
   8107.00        0.08869
   8108.00        0.09172
   8109.00        0.09468
   8110.00        0.09745
   8111.00        0.09991
   8112.00        0.10193
   8113.00        0.10346
   8114.00        0.10446
   8115.00        0.10496
   8116.00        0.10503
   8117.00        0.10474
   8118.00        0.10420
   8119.00        0.10350
   8120.00        0.10270
   8121.00        0.10184
   8122.00        0.10090
   8123.00        0.09987
   8124.00        0.09871
   8125.00        0.09737
   8126.00        0.09584
   8127.00        0.09409
   8128.00        0.09215
   8129.00        0.09008
   8130.00        0.08795
   8131.00        0.08587
   8132.00        0.08394
   8133.00        0.08220
   8134.00        0.08065
   8135.00        0.07922
   8136.00        0.07779
   8137.00        0.07618
   8138.00        0.07419
   8139.00        0.07165
   8140.00        0.06839
   8141.00        0.06436
   8142.00        0.05958
   8143.00        0.05422
   8144.00        0.04848
   8145.00        0.04270
   8146.00        0.03720
   8147.00        0.03228
   8148.00        0.02825
   8149.00        0.02527
   8150.00        0.02341
   8151.00        0.02263
   8152.00        0.02277
   8153.00        0.02362
   8154.00        0.02494
   8155.00        0.02648
   8156.00        0.02802
   8157.00        0.02941
   8158.00        0.03057
   8159.00        0.03147
   8160.00        0.03217
   8161.00        0.03276
   8162.00        0.03335
   8163.00        0.03405
   8164.00        0.03493
   8165.00        0.03603
   8166.00        0.03735
   8167.00        0.03885
   8168.00        0.04043
   8169.00        0.04202
   8170.00        0.04353
   8171.00        0.04488
   8172.00        0.04604
   8173.00        0.04698
   8174.00        0.04772
   8175.00        0.04827
   8176.00        0.04867
   8177.00        0.04896
   8178.00        0.04919
   8179.00        0.04938
   8180.00        0.04960
   8181.00        0.04990
   8182.00        0.05036
   8183.00        0.05106
   8184.00        0.05202
   8185.00        0.05331
   8186.00        0.05492
   8187.00        0.05681
   8188.00        0.05888
   8189.00        0.06096
   8190.00        0.06286
   8191.00        0.06433
   8192.00        0.06515
   8193.00        0.06511
   8194.00        0.06409
   8195.00        0.06197
   8196.00        0.05877
   8197.00        0.05461
   8198.00        0.04968
   8199.00        0.04424
   8200.00        0.03859
   8201.00        0.03300
   8202.00        0.02779
   8203.00        0.02310
   8204.00        0.01900
   8205.00        0.01543
   8206.00        0.01223
   8207.00        0.00912
   8208.00        0.00580
   8209.00        0.00191
   8210.00       -0.00285
   8211.00       -0.00871
   8212.00       -0.01575
   8213.00       -0.02397
   8214.00       -0.03321
   8215.00       -0.04318
   8216.00       -0.05351
   8217.00       -0.06384
   8218.00       -0.07384
   8219.00       -0.08310
   8220.00       -0.09134
   8221.00       -0.09832
   8222.00       -0.10400
   8223.00       -0.10844
   8224.00       -0.11168
   8225.00       -0.11393
   8226.00       -0.11544
   8227.00       -0.11648
   8228.00       -0.11730
   8229.00       -0.11813
   8230.00       -0.11917
   8231.00       -0.12055
   8232.00       -0.12238
   8233.00       -0.12471
   8234.00       -0.12760
   8235.00       -0.13109
   8236.00       -0.13518
   8237.00       -0.13985
   8238.00       -0.14513
   8239.00       -0.15103
   8240.00       -0.15751
   8241.00       -0.16451
   8242.00       -0.17196
   8243.00       -0.17972
   8244.00       -0.18769
   8245.00       -0.19557
   8246.00       -0.20321
   8247.00       -0.21033
   8248.00       -0.21666
   8249.00       -0.22196
   8250.00       -0.22602
   8251.00       -0.22876
   8252.00       -0.23012
   8253.00       -0.23021
   8254.00       -0.22921
   8255.00       -0.22739
   8256.00       -0.22508
   8257.00       -0.22263
   8258.00       -0.22032
   8259.00       -0.21841
   8260.00       -0.21704
   8261.00       -0.21627
   8262.00       -0.21607
   8263.00       -0.21635
   8264.00       -0.21696
   8265.00       -0.21772
   8266.00       -0.21844
   8267.00       -0.21894
   8268.00       -0.21905
   8269.00       -0.21865
   8270.00       -0.21765
   8271.00       -0.21604
   8272.00       -0.21389
   8273.00       -0.21133
   8274.00       -0.20859
   8275.00       -0.20592
   8276.00       -0.20362
   8277.00       -0.20196
   8278.00       -0.20117
   8279.00       -0.20146
   8280.00       -0.20286
   8281.00       -0.20542
   8282.00       -0.20902
   8283.00       -0.21356
   8284.00       -0.21883
   8285.00       -0.22467
   8286.00       -0.23085
   8287.00       -0.23724
   8288.00       -0.24367
   8289.00       -0.24993
   8290.00       -0.25590
   8291.00       -0.26144
   8292.00       -0.26640
   8293.00       -0.27071
   8294.00       -0.27429
   8295.00       -0.27704
   8296.00       -0.27897
   8297.00       -0.28008
   8298.00       -0.28036
   8299.00       -0.27986
   8300.00       -0.27862
   8301.00       -0.27675
   8302.00       -0.27433
   8303.00       -0.27150
   8304.00       -0.26846
   8305.00       -0.26541
   8306.00       -0.26256
   8307.00       -0.26010
   8308.00       -0.25820
   8309.00       -0.25696
   8310.00       -0.25644
   8311.00       -0.25663
   8312.00       -0.25753
   8313.00       -0.25906
   8314.00       -0.26115
   8315.00       -0.26363
   8316.00       -0.26640
   8317.00       -0.26926
   8318.00       -0.27205
   8319.00       -0.27466
   8320.00       -0.27700
   8321.00       -0.27903
   8322.00       -0.28077
   8323.00       -0.28231
   8324.00       -0.28372
   8325.00       -0.28513
   8326.00       -0.28657
   8327.00       -0.28807
   8328.00       -0.28956
   8329.00       -0.29095
   8330.00       -0.29209
   8331.00       -0.29285
   8332.00       -0.29314
   8333.00       -0.29291
   8334.00       -0.29221
   8335.00       -0.29113
   8336.00       -0.28982
   8337.00       -0.28840
   8338.00       -0.28697
   8339.00       -0.28556
   8340.00       -0.28412
   8341.00       -0.28252
   8342.00       -0.28059
   8343.00       -0.27816
   8344.00       -0.27510
   8345.00       -0.27131
   8346.00       -0.26684
   8347.00       -0.26175
   8348.00       -0.25626
   8349.00       -0.25053
   8350.00       -0.24480
   8351.00       -0.23926
   8352.00       -0.23406
   8353.00       -0.22922
   8354.00       -0.22475
   8355.00       -0.22049
   8356.00       -0.21624
   8357.00       -0.21182
   8358.00       -0.20712
   8359.00       -0.20201
   8360.00       -0.19663
   8361.00       -0.19110
   8362.00       -0.18575
   8363.00       -0.18090
   8364.00       -0.17684
   8365.00       -0.17387
   8366.00       -0.17215
   8367.00       -0.17180
   8368.00       -0.17272
   8369.00       -0.17481
   8370.00       -0.17777
   8371.00       -0.18132
   8372.00       -0.18505
   8373.00       -0.18860
   8374.00       -0.19159
   8375.00       -0.19364
   8376.00       -0.19452
   8377.00       -0.19400
   8378.00       -0.19207
   8379.00       -0.18869
   8380.00       -0.18407
   8381.00       -0.17837
   8382.00       -0.17187
   8383.00       -0.16481
   8384.00       -0.15739
   8385.00       -0.14990
   8386.00       -0.14246
   8387.00       -0.13513
   8388.00       -0.12799
   8389.00       -0.12105
   8390.00       -0.11427
   8391.00       -0.10765
   8392.00       -0.10111
   8393.00       -0.09462
   8394.00       -0.08815
   8395.00       -0.08163
   8396.00       -0.07507
   8397.00       -0.06846
   8398.00       -0.06173
   8399.00       -0.05488
   8400.00       -0.04784
   8401.00       -0.04051
   8402.00       -0.03290
   8403.00       -0.02490
   8404.00       -0.01658
   8405.00       -0.00801
   8406.00        0.00066
   8407.00        0.00930
   8408.00        0.01775
   8409.00        0.02575
   8410.00        0.03322
   8411.00        0.04006
   8412.00        0.04616
   8413.00        0.05152
   8414.00        0.05621
   8415.00        0.06027
   8416.00        0.06376
   8417.00        0.06673
   8418.00        0.06922
   8419.00        0.07123
   8420.00        0.07279
   8421.00        0.07390
   8422.00        0.07459
   8423.00        0.07491
   8424.00        0.07495
   8425.00        0.07484
   8426.00        0.07471
   8427.00        0.07476
   8428.00        0.07515
   8429.00        0.07607
   8430.00        0.07768
   8431.00        0.08012
   8432.00        0.08348
   8433.00        0.08786
   8434.00        0.09325
   8435.00        0.09965
   8436.00        0.10708
   8437.00        0.11546
   8438.00        0.12466
   8439.00        0.13473
   8440.00        0.14547
   8441.00        0.15675
   8442.00        0.16861
   8443.00        0.18073
   8444.00        0.19304
   8445.00        0.20546
   8446.00        0.21768
   8447.00        0.22952
   8448.00        0.24094
   8449.00        0.25164
   8450.00        0.26153
   8451.00        0.27047
   8452.00        0.27831
   8453.00        0.28504
   8454.00        0.29062
   8455.00        0.29501
   8456.00        0.29832
   8457.00        0.30054
   8458.00        0.30182
   8459.00        0.30228
   8460.00        0.30206
   8461.00        0.30131
   8462.00        0.30017
   8463.00        0.29880
   8464.00        0.29731
   8465.00        0.29581
   8466.00        0.29440
   8467.00        0.29316
   8468.00        0.29215
   8469.00        0.29141
   8470.00        0.29099
   8471.00        0.29092
   8472.00        0.29124
   8473.00        0.29197
   8474.00        0.29313
   8475.00        0.29473
   8476.00        0.29675
   8477.00        0.29912
   8478.00        0.30176
   8479.00        0.30452
   8480.00        0.30726
   8481.00        0.30974
   8482.00        0.31180
   8483.00        0.31321
   8484.00        0.31384
   8485.00        0.31352
   8486.00        0.31221
   8487.00        0.30982
   8488.00        0.30639
   8489.00        0.30192
   8490.00        0.29658
   8491.00        0.29046
   8492.00        0.28371
   8493.00        0.27652
   8494.00        0.26911
   8495.00        0.26175
   8496.00        0.25457
   8497.00        0.24772
   8498.00        0.24135
   8499.00        0.23551
   8500.00        0.23021
   8501.00        0.22548
   8502.00        0.22124
   8503.00        0.21744
   8504.00        0.21407
   8505.00        0.21101
   8506.00        0.20829
   8507.00        0.20587
   8508.00        0.20372
   8509.00        0.20188
   8510.00        0.20032
   8511.00        0.19904
   8512.00        0.19802
   8513.00        0.19722
   8514.00        0.19662
   8515.00        0.19620
   8516.00        0.19595
   8517.00        0.19590
   8518.00        0.19607
   8519.00        0.19655
   8520.00        0.19743
   8521.00        0.19889
   8522.00        0.20111
   8523.00        0.20421
   8524.00        0.20835
   8525.00        0.21348
   8526.00        0.21959
   8527.00        0.22642
   8528.00        0.23366
   8529.00        0.24084
   8530.00        0.24753
   8531.00        0.25330
   8532.00        0.25772
   8533.00        0.26070
   8534.00        0.26226
   8535.00        0.26256
   8536.00        0.26197
   8537.00        0.26086
   8538.00        0.25965
   8539.00        0.25870
   8540.00        0.25817
   8541.00        0.25808
   8542.00        0.25823
   8543.00        0.25825
   8544.00        0.25767
   8545.00        0.25607
   8546.00        0.25299
   8547.00        0.24819
   8548.00        0.24170
   8549.00        0.23347
   8550.00        0.22396
   8551.00        0.21361
   8552.00        0.20299
   8553.00        0.19251
   8554.00        0.18271
   8555.00        0.17375
   8556.00        0.16578
   8557.00        0.15864
   8558.00        0.15212
   8559.00        0.14585
   8560.00        0.13952
   8561.00        0.13279
   8562.00        0.12551
   8563.00        0.11762
   8564.00        0.10917
   8565.00        0.10045
   8566.00        0.09174
   8567.00        0.08326
   8568.00        0.07531
   8569.00        0.06799
   8570.00        0.06133
   8571.00        0.05522
   8572.00        0.04940
   8573.00        0.04348
   8574.00        0.03712
   8575.00        0.03002
   8576.00        0.02196
   8577.00        0.01290
   8578.00        0.00301
   8579.00       -0.00742
   8580.00       -0.01802
   8581.00       -0.02847
   8582.00       -0.03843
   8583.00       -0.04744
   8584.00       -0.05538
   8585.00       -0.06208
   8586.00       -0.06751
   8587.00       -0.07175
   8588.00       -0.07495
   8589.00       -0.07734
   8590.00       -0.07920
   8591.00       -0.08085
   8592.00       -0.08261
   8593.00       -0.08478
   8594.00       -0.08757
   8595.00       -0.09111
   8596.00       -0.09541
   8597.00       -0.10036
   8598.00       -0.10573
   8599.00       -0.11111
   8600.00       -0.11612
   8601.00       -0.12028
   8602.00       -0.12309
   8603.00       -0.12423
   8604.00       -0.12342
   8605.00       -0.12062
   8606.00       -0.11593
   8607.00       -0.10972
   8608.00       -0.10257
   8609.00       -0.09505
   8610.00       -0.08795
   8611.00       -0.08196
   8612.00       -0.07778
   8613.00       -0.07577
   8614.00       -0.07608
   8615.00       -0.07877
   8616.00       -0.08340
   8617.00       -0.08957
   8618.00       -0.09649
   8619.00       -0.10342
   8620.00       -0.10962
   8621.00       -0.11434
   8622.00       -0.11706
   8623.00       -0.11736
   8624.00       -0.11518
   8625.00       -0.11057
   8626.00       -0.10394
   8627.00       -0.09576
   8628.00       -0.08672
   8629.00       -0.07746
   8630.00       -0.06865
   8631.00       -0.06081
   8632.00       -0.05434
   8633.00       -0.04948
   8634.00       -0.04626
   8635.00       -0.04464
   8636.00       -0.04439
   8637.00       -0.04532
   8638.00       -0.04710
   8639.00       -0.04954
   8640.00       -0.05241
   8641.00       -0.05563
   8642.00       -0.05916
   8643.00       -0.06313
   8644.00       -0.06766
   8645.00       -0.07304
   8646.00       -0.07951
   8647.00       -0.08741
   8648.00       -0.09688
   8649.00       -0.10816
   8650.00       -0.12122
   8651.00       -0.13603
   8652.00       -0.15227
   8653.00       -0.16965
   8654.00       -0.18768
   8655.00       -0.20591
   8656.00       -0.22377
   8657.00       -0.24081
   8658.00       -0.25666
   8659.00       -0.27100
   8660.00       -0.28369
   8661.00       -0.29468
   8662.00       -0.30413
   8663.00       -0.31219
   8664.00       -0.31916
   8665.00       -0.32536
   8666.00       -0.33113
   8667.00       -0.33673
   8668.00       -0.34237
   8669.00       -0.34816
   8670.00       -0.35414
   8671.00       -0.36024
   8672.00       -0.36627
   8673.00       -0.37201
   8674.00       -0.37716
   8675.00       -0.38137
   8676.00       -0.38436
   8677.00       -0.38584
   8678.00       -0.38572
   8679.00       -0.38393
   8680.00       -0.38066
   8681.00       -0.37618
   8682.00       -0.37094
   8683.00       -0.36544
   8684.00       -0.36022
   8685.00       -0.35577
   8686.00       -0.35245
   8687.00       -0.35053
   8688.00       -0.35001
   8689.00       -0.35085
   8690.00       -0.35273
   8691.00       -0.35530
   8692.00       -0.35809
   8693.00       -0.36063
   8694.00       -0.36248
   8695.00       -0.36322
   8696.00       -0.36263
   8697.00       -0.36054
   8698.00       -0.35706
   8699.00       -0.35234
   8700.00       -0.34677
   8701.00       -0.34073
   8702.00       -0.33468
   8703.00       -0.32901
   8704.00       -0.32400
   8705.00       -0.31981
   8706.00       -0.31643
   8707.00       -0.31377
   8708.00       -0.31159
   8709.00       -0.30963
   8710.00       -0.30763
   8711.00       -0.30531
   8712.00       -0.30248
   8713.00       -0.29894
   8714.00       -0.29465
   8715.00       -0.28950
   8716.00       -0.28356
   8717.00       -0.27686
   8718.00       -0.26954
   8719.00       -0.26172
   8720.00       -0.25358
   8721.00       -0.24527
   8722.00       -0.23695
   8723.00       -0.22872
   8724.00       -0.22065
   8725.00       -0.21279
   8726.00       -0.20518
   8727.00       -0.19784
   8728.00       -0.19080
   8729.00       -0.18413
   8730.00       -0.17788
   8731.00       -0.17214
   8732.00       -0.16695
   8733.00       -0.16242
   8734.00       -0.15861
   8735.00       -0.15565
   8736.00       -0.15362
   8737.00       -0.15270
   8738.00       -0.15298
   8739.00       -0.15460
   8740.00       -0.15753
   8741.00       -0.16173
   8742.00       -0.16700
   8743.00       -0.17312
   8744.00       -0.17974
   8745.00       -0.18653
   8746.00       -0.19314
   8747.00       -0.19927
   8748.00       -0.20463
   8749.00       -0.20898
   8750.00       -0.21215
   8751.00       -0.21397
   8752.00       -0.21443
   8753.00       -0.21353
   8754.00       -0.21143
   8755.00       -0.20829
   8756.00       -0.20441
   8757.00       -0.20005
   8758.00       -0.19548
   8759.00       -0.19091
   8760.00       -0.18644
   8761.00       -0.18207
   8762.00       -0.17772
   8763.00       -0.17326
   8764.00       -0.16855
   8765.00       -0.16344
   8766.00       -0.15790
   8767.00       -0.15190
   8768.00       -0.14553
   8769.00       -0.13890
   8770.00       -0.13217
   8771.00       -0.12550
   8772.00       -0.11903
   8773.00       -0.11286
   8774.00       -0.10698
   8775.00       -0.10134
   8776.00       -0.09577
   8777.00       -0.09008
   8778.00       -0.08412
   8779.00       -0.07771
   8780.00       -0.07085
   8781.00       -0.06354
   8782.00       -0.05593
   8783.00       -0.04816
   8784.00       -0.04041
   8785.00       -0.03278
   8786.00       -0.02534
   8787.00       -0.01805
   8788.00       -0.01083
   8789.00       -0.00359
   8790.00        0.00371
   8791.00        0.01111
   8792.00        0.01854
   8793.00        0.02594
   8794.00        0.03318
   8795.00        0.04018
   8796.00        0.04689
   8797.00        0.05333
   8798.00        0.05958
   8799.00        0.06577
   8800.00        0.07205
   8801.00        0.07858
   8802.00        0.08548
   8803.00        0.09282
   8804.00        0.10056
   8805.00        0.10861
   8806.00        0.11677
   8807.00        0.12478
   8808.00        0.13228
   8809.00        0.13891
   8810.00        0.14439
   8811.00        0.14844
   8812.00        0.15098
   8813.00        0.15199
   8814.00        0.15169
   8815.00        0.15032
   8816.00        0.14825
   8817.00        0.14579
   8818.00        0.14325
   8819.00        0.14082
   8820.00        0.13861
   8821.00        0.13662
   8822.00        0.13478
   8823.00        0.13297
   8824.00        0.13107
   8825.00        0.12896
   8826.00        0.12655
   8827.00        0.12380
   8828.00        0.12074
   8829.00        0.11742
   8830.00        0.11398
   8831.00        0.11059
   8832.00        0.10744
   8833.00        0.10476
   8834.00        0.10271
   8835.00        0.10146
   8836.00        0.10106
   8837.00        0.10154
   8838.00        0.10281
   8839.00        0.10479
   8840.00        0.10727
   8841.00        0.11009
   8842.00        0.11309
   8843.00        0.11615
   8844.00        0.11919
   8845.00        0.12218
   8846.00        0.12514
   8847.00        0.12812
   8848.00        0.13115
   8849.00        0.13423
   8850.00        0.13734
   8851.00        0.14038
   8852.00        0.14322
   8853.00        0.14569
   8854.00        0.14764
   8855.00        0.14895
   8856.00        0.14960
   8857.00        0.14959
   8858.00        0.14910
   8859.00        0.14832
   8860.00        0.14752
   8861.00        0.14699
   8862.00        0.14697
   8863.00        0.14767
   8864.00        0.14917
   8865.00        0.15150
   8866.00        0.15456
   8867.00        0.15822
   8868.00        0.16225
   8869.00        0.16647
   8870.00        0.17070
   8871.00        0.17480
   8872.00        0.17872
   8873.00        0.18243
   8874.00        0.18598
   8875.00        0.18942
   8876.00        0.19281
   8877.00        0.19614
   8878.00        0.19938
   8879.00        0.20241
   8880.00        0.20505
   8881.00        0.20707
   8882.00        0.20826
   8883.00        0.20836
   8884.00        0.20726
   8885.00        0.20480
   8886.00        0.20102
   8887.00        0.19593
   8888.00        0.18971
   8889.00        0.18246
   8890.00        0.17440
   8891.00        0.16562
   8892.00        0.15633
   8893.00        0.14653
   8894.00        0.13627
   8895.00        0.12547
   8896.00        0.11422
   8897.00        0.10253
   8898.00        0.09056
   8899.00        0.07851
   8900.00        0.06671
   8901.00        0.05552
   8902.00        0.04527
   8903.00        0.03633
   8904.00        0.02894
   8905.00        0.02329
   8906.00        0.01933
   8907.00        0.01699
   8908.00        0.01597
   8909.00        0.01593
   8910.00        0.01646
   8911.00        0.01714
   8912.00        0.01761
   8913.00        0.01759
   8914.00        0.01695
   8915.00        0.01566
   8916.00        0.01383
   8917.00        0.01163
   8918.00        0.00931
   8919.00        0.00710
   8920.00        0.00521
   8921.00        0.00380
   8922.00        0.00292
   8923.00        0.00257
   8924.00        0.00265
   8925.00        0.00306
   8926.00        0.00362
   8927.00        0.00418
   8928.00        0.00463
   8929.00        0.00490
   8930.00        0.00501
   8931.00        0.00507
   8932.00        0.00524
   8933.00        0.00578
   8934.00        0.00693
   8935.00        0.00900
   8936.00        0.01221
   8937.00        0.01682
   8938.00        0.02293
   8939.00        0.03071
   8940.00        0.04010
   8941.00        0.05114
   8942.00        0.06361
   8943.00        0.07738
   8944.00        0.09210
   8945.00        0.10744
   8946.00        0.12289
   8947.00        0.13796
   8948.00        0.15211
   8949.00        0.16475
   8950.00        0.17546
   8951.00        0.18376
   8952.00        0.18948
   8953.00        0.19246
   8954.00        0.19287
   8955.00        0.19092
   8956.00        0.18710
   8957.00        0.18184
   8958.00        0.17577
   8959.00        0.16942
   8960.00        0.16329
   8961.00        0.15779
   8962.00        0.15321
   8963.00        0.14971
   8964.00        0.14728
   8965.00        0.14583
   8966.00        0.14512
   8967.00        0.14484
   8968.00        0.14464
   8969.00        0.14413
   8970.00        0.14301
   8971.00        0.14102
   8972.00        0.13805
   8973.00        0.13405
   8974.00        0.12921
   8975.00        0.12369
   8976.00        0.11781
   8977.00        0.11186
   8978.00        0.10617
   8979.00        0.10095
   8980.00        0.09632
   8981.00        0.09233
   8982.00        0.08889
   8983.00        0.08582
   8984.00        0.08288
   8985.00        0.07985
   8986.00        0.07652
   8987.00        0.07273
   8988.00        0.06846
   8989.00        0.06372
   8990.00        0.05867
   8991.00        0.05348
   8992.00        0.04838
   8993.00        0.04360
   8994.00        0.03934
   8995.00        0.03577
   8996.00        0.03298
   8997.00        0.03105
   8998.00        0.02995
   8999.00        0.02967
   9000.00        0.03012
