# Supplementary material for: The near-field tsunami generated by the 15 January 2022 eruption of the Hunga Tonga-Hunga Ha’apai volcano and its impact on Tongatapu, Tonga
Source: Sci Rep. 2022 Sep 7;12:15187. doi: 10.1038/s41598-022-19486-w (PMC9452557; doi:10.1038/s41598-022-19486-w)
Supplement: Supplementary file 5 — Supplementary Information 5. [file 41598_2022_19486_MOESM5_ESM.zip › Output-Point_550R3.txt]

      0.00        0.00000
      1.00        0.00000
      2.00        0.00000
      3.00        0.00000
      4.00        0.00000
      5.00        0.00000
      6.00        0.00000
      7.00        0.00000
      8.00        0.00000
      9.00        0.00000
     10.00        0.00000
     11.00        0.00000
     12.00        0.00000
     13.00        0.00000
     14.00        0.00000
     15.00        0.00000
     16.00        0.00000
     17.00        0.00000
     18.00        0.00000
     19.00        0.00000
     20.00        0.00000
     21.00        0.00000
     22.00        0.00000
     23.00        0.00000
     24.00        0.00000
     25.00        0.00000
     26.00        0.00000
     27.00        0.00000
     28.00        0.00000
     29.00        0.00000
     30.00        0.00000
     31.00        0.00000
     32.00        0.00000
     33.00        0.00000
     34.00        0.00000
     35.00        0.00000
     36.00        0.00000
     37.00        0.00000
     38.00        0.00000
     39.00        0.00000
     40.00        0.00000
     41.00        0.00000
     42.00        0.00000
     43.00        0.00000
     44.00        0.00000
     45.00        0.00000
     46.00        0.00000
     47.00        0.00000
     48.00        0.00000
     49.00        0.00000
     50.00        0.00000
     51.00        0.00000
     52.00        0.00000
     53.00        0.00000
     54.00        0.00000
     55.00        0.00000
     56.00        0.00000
     57.00        0.00000
     58.00        0.00000
     59.00        0.00000
     60.00        0.00000
     61.00        0.00000
     62.00        0.00000
     63.00        0.00000
     64.00        0.00000
     65.00        0.00000
     66.00        0.00000
     67.00        0.00000
     68.00        0.00000
     69.00        0.00000
     70.00        0.00000
     71.00        0.00000
     72.00        0.00000
     73.00        0.00000
     74.00        0.00000
     75.00        0.00000
     76.00        0.00000
     77.00        0.00000
     78.00        0.00000
     79.00        0.00000
     80.00        0.00000
     81.00        0.00000
     82.00        0.00000
     83.00        0.00000
     84.00        0.00000
     85.00        0.00000
     86.00        0.00000
     87.00        0.00000
     88.00        0.00000
     89.00        0.00000
     90.00        0.00000
     91.00        0.00000
     92.00        0.00000
     93.00        0.00000
     94.00        0.00000
     95.00        0.00000
     96.00        0.00000
     97.00        0.00000
     98.00        0.00000
     99.00        0.00000
    100.00        0.00000
    101.00        0.00000
    102.00        0.00000
    103.00        0.00000
    104.00        0.00000
    105.00        0.00000
    106.00        0.00000
    107.00        0.00000
    108.00        0.00000
    109.00        0.00000
    110.00        0.00000
    111.00        0.00000
    112.00        0.00000
    113.00        0.00000
    114.00        0.00000
    115.00        0.00000
    116.00        0.00000
    117.00        0.00000
    118.00        0.00000
    119.00        0.00000
    120.00        0.00000
    121.00        0.00000
    122.00        0.00000
    123.00        0.00000
    124.00        0.00000
    125.00        0.00000
    126.00        0.00000
    127.00        0.00000
    128.00        0.00000
    129.00        0.00000
    130.00        0.00000
    131.00        0.00000
    132.00        0.00000
    133.00        0.00000
    134.00        0.00000
    135.00        0.00000
    136.00        0.00000
    137.00        0.00000
    138.00        0.00000
    139.00        0.00000
    140.00        0.00000
    141.00        0.00000
    142.00        0.00000
    143.00        0.00000
    144.00        0.00000
    145.00        0.00000
    146.00        0.00000
    147.00        0.00000
    148.00        0.00000
    149.00        0.00000
    150.00        0.00000
    151.00        0.00000
    152.00        0.00000
    153.00        0.00000
    154.00        0.00000
    155.00        0.00000
    156.00        0.00000
    157.00        0.00000
    158.00        0.00000
    159.00        0.00000
    160.00        0.00000
    161.00        0.00000
    162.00        0.00000
    163.00        0.00000
    164.00        0.00000
    165.00        0.00000
    166.00        0.00000
    167.00        0.00000
    168.00        0.00000
    169.00        0.00000
    170.00        0.00000
    171.00        0.00000
    172.00        0.00000
    173.00        0.00000
    174.00        0.00000
    175.00        0.00000
    176.00        0.00000
    177.00        0.00000
    178.00        0.00000
    179.00        0.00000
    180.00        0.00000
    181.00        0.00000
    182.00        0.00000
    183.00        0.00000
    184.00        0.00000
    185.00        0.00000
    186.00        0.00000
    187.00        0.00000
    188.00        0.00000
    189.00        0.00000
    190.00        0.00000
    191.00        0.00000
    192.00        0.00000
    193.00        0.00000
    194.00        0.00000
    195.00        0.00000
    196.00        0.00000
    197.00        0.00000
    198.00        0.00000
    199.00        0.00000
    200.00        0.00000
    201.00        0.00000
    202.00        0.00000
    203.00        0.00000
    204.00        0.00000
    205.00        0.00000
    206.00        0.00000
    207.00        0.00000
    208.00        0.00000
    209.00        0.00000
    210.00        0.00000
    211.00        0.00000
    212.00        0.00000
    213.00        0.00000
    214.00        0.00000
    215.00        0.00000
    216.00        0.00000
    217.00        0.00000
    218.00        0.00000
    219.00        0.00000
    220.00        0.00000
    221.00        0.00000
    222.00        0.00000
    223.00        0.00000
    224.00        0.00000
    225.00        0.00000
    226.00        0.00000
    227.00        0.00000
    228.00        0.00000
    229.00        0.00000
    230.00        0.00000
    231.00        0.00000
    232.00        0.00000
    233.00        0.00000
    234.00        0.00000
    235.00        0.00000
    236.00        0.00000
    237.00        0.00000
    238.00        0.00000
    239.00        0.00000
    240.00        0.00000
    241.00        0.00000
    242.00        0.00000
    243.00        0.00000
    244.00        0.00000
    245.00        0.00000
    246.00        0.00000
    247.00        0.00000
    248.00        0.00000
    249.00        0.00000
    250.00        0.00000
    251.00        0.00000
    252.00        0.00000
    253.00        0.00000
    254.00        0.00000
    255.00        0.00000
    256.00        0.00000
    257.00        0.00000
    258.00        0.00000
    259.00        0.00000
    260.00        0.00000
    261.00        0.00000
    262.00        0.00000
    263.00        0.00000
    264.00        0.00000
    265.00        0.00000
    266.00        0.00000
    267.00        0.00000
    268.00        0.00000
    269.00        0.00000
    270.00        0.00000
    271.00        0.00000
    272.00        0.00000
    273.00        0.00000
    274.00        0.00000
    275.00        0.00000
    276.00        0.00000
    277.00        0.00000
    278.00        0.00000
    279.00        0.00000
    280.00        0.00000
    281.00        0.00000
    282.00        0.00000
    283.00        0.00000
    284.00        0.00000
    285.00        0.00000
    286.00        0.00000
    287.00        0.00000
    288.00        0.00000
    289.00        0.00000
    290.00        0.00000
    291.00        0.00000
    292.00        0.00000
    293.00        0.00000
    294.00        0.00000
    295.00        0.00000
    296.00        0.00000
    297.00        0.00000
    298.00        0.00000
    299.00        0.00000
    300.00        0.00000
    301.00        0.00000
    302.00        0.00000
    303.00        0.00000
    304.00        0.00000
    305.00        0.00000
    306.00        0.00000
    307.00        0.00000
    308.00        0.00000
    309.00        0.00000
    310.00        0.00000
    311.00        0.00000
    312.00        0.00000
    313.00        0.00000
    314.00        0.00000
    315.00        0.00000
    316.00        0.00000
    317.00        0.00000
    318.00        0.00000
    319.00        0.00000
    320.00        0.00000
    321.00        0.00000
    322.00        0.00000
    323.00        0.00000
    324.00        0.00000
    325.00        0.00000
    326.00        0.00000
    327.00        0.00000
    328.00        0.00000
    329.00        0.00000
    330.00        0.00000
    331.00        0.00000
    332.00        0.00000
    333.00        0.00000
    334.00        0.00000
    335.00        0.00000
    336.00        0.00000
    337.00        0.00000
    338.00        0.00000
    339.00        0.00000
    340.00        0.00000
    341.00        0.00000
    342.00        0.00000
    343.00        0.00000
    344.00        0.00000
    345.00        0.00000
    346.00        0.00000
    347.00        0.00000
    348.00        0.00000
    349.00        0.00000
    350.00        0.00000
    351.00        0.00000
    352.00        0.00000
    353.00        0.00000
    354.00        0.00000
    355.00        0.00000
    356.00        0.00000
    357.00        0.00000
    358.00        0.00000
    359.00        0.00000
    360.00        0.00000
    361.00        0.00000
    362.00        0.00000
    363.00        0.00000
    364.00        0.00000
    365.00        0.00000
    366.00        0.00000
    367.00        0.00000
    368.00        0.00000
    369.00        0.00000
    370.00        0.00000
    371.00        0.00000
    372.00        0.00000
    373.00        0.00000
    374.00        0.00000
    375.00        0.00000
    376.00        0.00000
    377.00        0.00000
    378.00        0.00000
    379.00        0.00000
    380.00        0.00000
    381.00        0.00000
    382.00        0.00000
    383.00        0.00000
    384.00        0.00000
    385.00        0.00000
    386.00        0.00000
    387.00        0.00000
    388.00        0.00000
    389.00        0.00000
    390.00        0.00000
    391.00        0.00000
    392.00        0.00000
    393.00        0.00000
    394.00        0.00000
    395.00        0.00000
    396.00        0.00000
    397.00        0.00000
    398.00        0.00000
    399.00        0.00000
    400.00        0.00000
    401.00        0.00000
    402.00        0.00000
    403.00        0.00000
    404.00        0.00000
    405.00        0.00000
    406.00        0.00000
    407.00        0.00000
    408.00        0.00000
    409.00        0.00000
    410.00        0.00000
    411.00        0.00000
    412.00        0.00000
    413.00        0.00000
    414.00        0.00000
    415.00        0.00000
    416.00        0.00000
    417.00        0.00000
    418.00        0.00000
    419.00        0.00000
    420.00        0.00000
    421.00        0.00000
    422.00        0.00000
    423.00        0.00000
    424.00        0.00000
    425.00        0.00000
    426.00        0.00000
    427.00        0.00000
    428.00        0.00000
    429.00        0.00000
    430.00        0.00000
    431.00        0.00000
    432.00        0.00000
    433.00        0.00000
    434.00        0.00000
    435.00        0.00000
    436.00        0.00000
    437.00        0.00000
    438.00        0.00000
    439.00        0.00000
    440.00        0.00000
    441.00        0.00000
    442.00        0.00000
    443.00        0.00000
    444.00        0.00000
    445.00        0.00000
    446.00        0.00000
    447.00        0.00000
    448.00        0.00000
    449.00        0.00000
    450.00        0.00000
    451.00        0.00000
    452.00        0.00000
    453.00        0.00000
    454.00        0.00000
    455.00        0.00000
    456.00        0.00000
    457.00        0.00000
    458.00        0.00000
    459.00        0.00000
    460.00        0.00000
    461.00        0.00000
    462.00        0.00000
    463.00        0.00000
    464.00        0.00000
    465.00        0.00000
    466.00        0.00000
    467.00        0.00000
    468.00        0.00000
    469.00        0.00000
    470.00        0.00000
    471.00        0.00000
    472.00        0.00000
    473.00        0.00000
    474.00        0.00000
    475.00        0.00000
    476.00        0.00000
    477.00        0.00000
    478.00        0.00000
    479.00        0.00000
    480.00        0.00000
    481.00        0.00000
    482.00        0.00000
    483.00        0.00000
    484.00        0.00000
    485.00        0.00000
    486.00        0.00000
    487.00        0.00000
    488.00        0.00000
    489.00        0.00000
    490.00        0.00000
    491.00        0.00000
    492.00        0.00000
    493.00        0.00000
    494.00        0.00000
    495.00        0.00000
    496.00        0.00000
    497.00        0.00000
    498.00        0.00000
    499.00        0.00000
    500.00        0.00000
    501.00        0.00000
    502.00        0.00000
    503.00        0.00000
    504.00        0.00000
    505.00        0.00000
    506.00        0.00000
    507.00        0.00000
    508.00        0.00000
    509.00        0.00000
    510.00        0.00000
    511.00        0.00000
    512.00        0.00000
    513.00        0.00000
    514.00        0.00000
    515.00        0.00000
    516.00        0.00000
    517.00        0.00000
    518.00        0.00000
    519.00        0.00000
    520.00        0.00000
    521.00        0.00000
    522.00        0.00000
    523.00        0.00000
    524.00        0.00000
    525.00        0.00000
    526.00        0.00000
    527.00        0.00000
    528.00        0.00000
    529.00        0.00000
    530.00        0.00000
    531.00        0.00000
    532.00        0.00000
    533.00        0.00000
    534.00        0.00000
    535.00        0.00000
    536.00        0.00000
    537.00        0.00000
    538.00        0.00000
    539.00        0.00000
    540.00        0.00000
    541.00        0.00000
    542.00        0.00000
    543.00        0.00000
    544.00        0.00000
    545.00        0.00000
    546.00        0.00000
    547.00        0.00000
    548.00        0.00000
    549.00        0.00000
    550.00        0.00000
    551.00        0.00000
    552.00        0.00000
    553.00        0.00000
    554.00        0.00000
    555.00        0.00000
    556.00        0.00000
    557.00        0.00000
    558.00        0.00000
    559.00        0.00000
    560.00        0.00000
    561.00        0.00000
    562.00        0.00000
    563.00        0.00000
    564.00        0.00000
    565.00        0.00000
    566.00        0.00000
    567.00        0.00000
    568.00        0.00000
    569.00        0.00000
    570.00        0.00000
    571.00        0.00000
    572.00        0.00000
    573.00        0.00000
    574.00        0.00000
    575.00        0.00000
    576.00        0.00000
    577.00        0.00000
    578.00        0.00000
    579.00        0.00000
    580.00        0.00000
    581.00        0.00000
    582.00        0.00000
    583.00        0.00000
    584.00        0.00000
    585.00        0.00000
    586.00        0.00000
    587.00        0.00000
    588.00        0.00000
    589.00        0.00000
    590.00        0.00000
    591.00        0.00000
    592.00        0.00000
    593.00        0.00000
    594.00        0.00000
    595.00        0.00000
    596.00        0.00000
    597.00        0.00000
    598.00        0.00000
    599.00        0.00000
    600.00        0.00000
    601.00        0.00000
    602.00        0.00000
    603.00        0.00000
    604.00        0.00000
    605.00        0.00000
    606.00        0.00000
    607.00        0.00000
    608.00        0.00000
    609.00        0.00000
    610.00        0.00000
    611.00        0.00000
    612.00        0.00000
    613.00        0.00000
    614.00        0.00000
    615.00        0.00000
    616.00        0.00000
    617.00        0.00000
    618.00        0.00000
    619.00        0.00000
    620.00        0.00000
    621.00        0.00000
    622.00        0.00000
    623.00        0.00000
    624.00        0.00000
    625.00        0.00000
    626.00        0.00000
    627.00        0.00000
    628.00        0.00000
    629.00        0.00000
    630.00        0.00000
    631.00        0.00000
    632.00        0.00000
    633.00        0.00000
    634.00        0.00000
    635.00        0.00000
    636.00        0.00000
    637.00        0.00000
    638.00        0.00000
    639.00        0.00000
    640.00        0.00000
    641.00        0.00000
    642.00        0.00000
    643.00        0.00000
    644.00        0.00000
    645.00        0.00000
    646.00        0.00000
    647.00        0.00000
    648.00        0.00000
    649.00        0.00000
    650.00        0.00000
    651.00        0.00000
    652.00        0.00000
    653.00        0.00000
    654.00        0.00000
    655.00        0.00000
    656.00        0.00000
    657.00        0.00000
    658.00        0.00000
    659.00        0.00000
    660.00        0.00000
    661.00        0.00000
    662.00        0.00000
    663.00        0.00000
    664.00        0.00000
    665.00        0.00000
    666.00        0.00000
    667.00        0.00000
    668.00        0.00000
    669.00        0.00000
    670.00        0.00000
    671.00        0.00000
    672.00        0.00000
    673.00        0.00000
    674.00        0.00000
    675.00        0.00000
    676.00        0.00000
    677.00        0.00000
    678.00        0.00000
    679.00        0.00000
    680.00        0.00000
    681.00        0.00000
    682.00        0.00000
    683.00        0.00000
    684.00        0.00000
    685.00        0.00000
    686.00        0.00000
    687.00        0.00000
    688.00        0.00000
    689.00        0.00000
    690.00        0.00000
    691.00        0.00000
    692.00        0.00000
    693.00        0.00000
    694.00        0.00000
    695.00        0.00000
    696.00        0.00000
    697.00        0.00000
    698.00        0.00000
    699.00        0.00000
    700.00        0.00000
    701.00        0.00000
    702.00        0.00000
    703.00        0.00000
    704.00        0.00000
    705.00        0.00000
    706.00        0.00000
    707.00        0.00000
    708.00        0.00000
    709.00        0.00000
    710.00        0.00000
    711.00        0.00000
    712.00        0.00000
    713.00        0.00000
    714.00        0.00000
    715.00        0.00000
    716.00        0.00000
    717.00        0.00000
    718.00        0.00000
    719.00        0.00000
    720.00        0.00000
    721.00        0.00000
    722.00        0.00000
    723.00        0.00000
    724.00        0.00000
    725.00        0.00000
    726.00        0.00000
    727.00        0.00000
    728.00        0.00000
    729.00        0.00000
    730.00        0.00000
    731.00        0.00000
    732.00        0.00000
    733.00        0.00000
    734.00        0.00000
    735.00        0.00000
    736.00        0.00000
    737.00        0.00000
    738.00        0.00000
    739.00        0.00000
    740.00        0.00000
    741.00        0.00000
    742.00        0.00000
    743.00        0.00000
    744.00        0.00000
    745.00        0.00000
    746.00        0.00000
    747.00        0.00000
    748.00        0.00000
    749.00        0.00000
    750.00        0.00000
    751.00        0.00000
    752.00        0.00000
    753.00        0.00000
    754.00        0.00000
    755.00        0.00000
    756.00        0.00000
    757.00        0.00000
    758.00        0.00000
    759.00        0.00000
    760.00        0.00000
    761.00        0.00000
    762.00        0.00000
    763.00        0.00000
    764.00        0.00000
    765.00        0.00000
    766.00        0.00000
    767.00        0.00000
    768.00        0.00000
    769.00        0.00000
    770.00        0.00000
    771.00        0.00000
    772.00        0.00000
    773.00        0.00000
    774.00        0.00000
    775.00        0.00000
    776.00        0.00000
    777.00        0.00000
    778.00        0.00000
    779.00        0.00000
    780.00        0.00000
    781.00        0.00000
    782.00        0.00000
    783.00        0.00000
    784.00        0.00000
    785.00        0.00000
    786.00        0.00000
    787.00        0.00000
    788.00        0.00000
    789.00        0.00000
    790.00        0.00000
    791.00        0.00000
    792.00        0.00000
    793.00        0.00000
    794.00        0.00000
    795.00        0.00000
    796.00        0.00000
    797.00        0.00000
    798.00        0.00000
    799.00        0.00000
    800.00        0.00000
    801.00        0.00000
    802.00        0.00000
    803.00        0.00000
    804.00        0.00000
    805.00        0.00000
    806.00        0.00000
    807.00        0.00000
    808.00        0.00000
    809.00        0.00000
    810.00        0.00000
    811.00        0.00000
    812.00        0.00000
    813.00        0.00000
    814.00        0.00000
    815.00        0.00000
    816.00        0.00000
    817.00        0.00000
    818.00        0.00000
    819.00        0.00000
    820.00        0.00000
    821.00        0.00000
    822.00        0.00000
    823.00        0.00000
    824.00        0.00000
    825.00        0.00000
    826.00        0.00000
    827.00        0.00000
    828.00        0.00000
    829.00        0.00000
    830.00        0.00000
    831.00        0.00000
    832.00        0.00000
    833.00        0.00000
    834.00        0.00000
    835.00        0.00000
    836.00        0.00000
    837.00        0.00000
    838.00        0.00000
    839.00        0.00000
    840.00        0.00000
    841.00        0.00000
    842.00        0.00000
    843.00        0.00000
    844.00        0.00000
    845.00        0.00000
    846.00        0.00000
    847.00        0.00000
    848.00        0.00000
    849.00        0.00000
    850.00        0.00000
    851.00        0.00000
    852.00        0.00000
    853.00        0.00000
    854.00        0.00000
    855.00        0.00000
    856.00        0.00000
    857.00        0.00000
    858.00        0.00000
    859.00        0.00000
    860.00        0.00000
    861.00        0.00000
    862.00        0.00000
    863.00        0.00000
    864.00        0.00000
    865.00        0.00000
    866.00        0.00000
    867.00        0.00000
    868.00        0.00000
    869.00        0.00000
    870.00        0.00000
    871.00        0.00000
    872.00        0.00000
    873.00        0.00000
    874.00        0.00000
    875.00        0.00000
    876.00        0.00000
    877.00        0.00000
    878.00        0.00000
    879.00        0.00000
    880.00        0.00000
    881.00        0.00000
    882.00        0.00000
    883.00        0.00000
    884.00        0.00000
    885.00        0.00000
    886.00        0.00000
    887.00        0.00000
    888.00        0.00000
    889.00        0.00000
    890.00        0.00000
    891.00        0.00000
    892.00        0.00000
    893.00        0.00000
    894.00        0.00000
    895.00        0.00000
    896.00        0.00000
    897.00        0.00000
    898.00        0.00000
    899.00        0.00000
    900.00        0.00000
    901.00        0.00000
    902.00        0.00000
    903.00        0.00000
    904.00        0.00000
    905.00        0.00000
    906.00        0.00000
    907.00        0.00000
    908.00        0.00000
    909.00        0.00000
    910.00        0.00000
    911.00        0.00000
    912.00        0.00000
    913.00        0.00000
    914.00        0.00000
    915.00        0.00000
    916.00        0.00000
    917.00        0.00000
    918.00        0.00000
    919.00        0.00000
    920.00        0.00000
    921.00        0.00000
    922.00        0.00000
    923.00        0.00000
    924.00        0.00000
    925.00        0.00000
    926.00        0.00000
    927.00        0.00000
    928.00        0.00000
    929.00        0.00000
    930.00        0.00000
    931.00        0.00000
    932.00        0.00000
    933.00        0.00000
    934.00        0.00000
    935.00        0.00000
    936.00        0.00000
    937.00        0.00000
    938.00        0.00000
    939.00        0.00000
    940.00        0.00000
    941.00        0.00000
    942.00        0.00000
    943.00        0.00000
    944.00        0.00000
    945.00        0.00000
    946.00        0.00000
    947.00        0.00000
    948.00        0.00000
    949.00        0.00000
    950.00        0.00000
    951.00        0.00000
    952.00        0.00000
    953.00        0.00000
    954.00        0.00000
    955.00        0.00000
    956.00        0.00000
    957.00        0.00000
    958.00        0.00000
    959.00        0.00000
    960.00        0.00000
    961.00        0.00000
    962.00        0.00000
    963.00        0.00000
    964.00        0.00000
    965.00        0.00000
    966.00        0.00000
    967.00        0.00000
    968.00        0.00000
    969.00        0.00000
    970.00        0.00000
    971.00        0.00000
    972.00        0.00000
    973.00        0.00000
    974.00        0.00000
    975.00        0.00000
    976.00        0.00000
    977.00        0.00000
    978.00        0.00000
    979.00        0.00000
    980.00        0.00000
    981.00        0.00000
    982.00        0.00000
    983.00        0.00000
    984.00        0.00000
    985.00        0.00000
    986.00        0.00000
    987.00        0.00000
    988.00        0.00000
    989.00        0.00000
    990.00        0.00000
    991.00        0.00000
    992.00        0.00000
    993.00        0.00000
    994.00        0.00000
    995.00        0.00000
    996.00        0.00000
    997.00        0.00000
    998.00        0.00000
    999.00        0.00000
   1000.00        0.00000
   1001.00        0.00000
   1002.00        0.00000
   1003.00        0.00000
   1004.00        0.00000
   1005.00        0.00000
   1006.00        0.00000
   1007.00        0.00000
   1008.00        0.00000
   1009.00        0.00000
   1010.00        0.00000
   1011.00        0.00000
   1012.00        0.00000
   1013.00        0.00000
   1014.00        0.00000
   1015.00        0.00000
   1016.00        0.00000
   1017.00        0.00000
   1018.00        0.00000
   1019.00        0.00000
   1020.00        0.00000
   1021.00        0.00000
   1022.00        0.00000
   1023.00        0.00000
   1024.00        0.00000
   1025.00        0.00000
   1026.00        0.00000
   1027.00        0.00000
   1028.00        0.00000
   1029.00        0.00000
   1030.00        0.00000
   1031.00        0.00000
   1032.00        0.00000
   1033.00        0.00000
   1034.00        0.00000
   1035.00        0.00000
   1036.00        0.00000
   1037.00        0.00000
   1038.00        0.00000
   1039.00        0.00000
   1040.00        0.00000
   1041.00        0.00000
   1042.00        0.00000
   1043.00        0.00000
   1044.00        0.00000
   1045.00        0.00000
   1046.00        0.00000
   1047.00        0.00000
   1048.00        0.00000
   1049.00        0.00000
   1050.00        0.00000
   1051.00        0.00000
   1052.00        0.00000
   1053.00        0.00000
   1054.00        0.00000
   1055.00        0.00000
   1056.00        0.00000
   1057.00        0.00000
   1058.00        0.00000
   1059.00        0.00000
   1060.00        0.00000
   1061.00        0.00000
   1062.00        0.00000
   1063.00        0.00000
   1064.00        0.00000
   1065.00        0.00000
   1066.00        0.00000
   1067.00        0.00000
   1068.00        0.00000
   1069.00        0.00000
   1070.00        0.00000
   1071.00        0.00000
   1072.00        0.00000
   1073.00        0.00000
   1074.00        0.00000
   1075.00        0.00000
   1076.00        0.00000
   1077.00        0.00000
   1078.00        0.00000
   1079.00        0.00000
   1080.00        0.00000
   1081.00        0.00000
   1082.00        0.00000
   1083.00        0.00000
   1084.00        0.00000
   1085.00        0.00000
   1086.00        0.00000
   1087.00        0.00000
   1088.00        0.00000
   1089.00        0.00000
   1090.00        0.00000
   1091.00        0.00000
   1092.00        0.00000
   1093.00        0.00000
   1094.00        0.00000
   1095.00        0.00000
   1096.00        0.00000
   1097.00        0.00000
   1098.00        0.00000
   1099.00        0.00000
   1100.00        0.00000
   1101.00        0.00000
   1102.00        0.00000
   1103.00        0.00000
   1104.00        0.00000
   1105.00        0.00000
   1106.00        0.00000
   1107.00        0.00000
   1108.00        0.00000
   1109.00        0.00000
   1110.00        0.00000
   1111.00        0.00000
   1112.00        0.00000
   1113.00        0.00000
   1114.00        0.00000
   1115.00        0.00000
   1116.00        0.00000
   1117.00        0.00000
   1118.00        0.00000
   1119.00        0.00000
   1120.00        0.00000
   1121.00        0.00000
   1122.00        0.00000
   1123.00        0.00000
   1124.00        0.00000
   1125.00        0.00000
   1126.00        0.00000
   1127.00        0.00000
   1128.00        0.00000
   1129.00        0.00000
   1130.00        0.00000
   1131.00        0.00000
   1132.00        0.00000
   1133.00        0.00000
   1134.00        0.00000
   1135.00        0.00000
   1136.00        0.00000
   1137.00        0.00000
   1138.00        0.00000
   1139.00        0.00000
   1140.00        0.00000
   1141.00        0.00000
   1142.00        0.00000
   1143.00        0.00000
   1144.00        0.00000
   1145.00        0.00000
   1146.00        0.00000
   1147.00        0.00000
   1148.00        0.00000
   1149.00        0.00000
   1150.00        0.00000
   1151.00        0.00000
   1152.00        0.00000
   1153.00        0.00000
   1154.00        0.00000
   1155.00        0.00000
   1156.00        0.00000
   1157.00        0.00000
   1158.00        0.00000
   1159.00        0.00000
   1160.00        0.00000
   1161.00        0.00000
   1162.00        0.00000
   1163.00        0.00000
   1164.00        0.00000
   1165.00        0.00000
   1166.00        0.00000
   1167.00        0.00000
   1168.00        0.00000
   1169.00        0.00000
   1170.00        0.00000
   1171.00        0.00000
   1172.00        0.00000
   1173.00        0.00000
   1174.00        0.00000
   1175.00        0.00000
   1176.00        0.00000
   1177.00        0.00000
   1178.00        0.00000
   1179.00        0.00000
   1180.00        0.00000
   1181.00        0.00000
   1182.00        0.00000
   1183.00        0.00000
   1184.00        0.00000
   1185.00        0.00000
   1186.00        0.00000
   1187.00        0.00000
   1188.00        0.00000
   1189.00        0.00000
   1190.00        0.00000
   1191.00        0.00000
   1192.00        0.00000
   1193.00        0.00000
   1194.00        0.00000
   1195.00        0.00000
   1196.00        0.00000
   1197.00        0.00000
   1198.00        0.00000
   1199.00        0.00000
   1200.00        0.00000
   1201.00        0.00000
   1202.00        0.00000
   1203.00        0.00000
   1204.00        0.00000
   1205.00        0.00000
   1206.00        0.00000
   1207.00        0.00000
   1208.00        0.00000
   1209.00        0.00000
   1210.00        0.00000
   1211.00        0.00000
   1212.00        0.00000
   1213.00        0.00000
   1214.00        0.00000
   1215.00        0.00000
   1216.00        0.00000
   1217.00        0.00000
   1218.00        0.00000
   1219.00        0.00000
   1220.00        0.00000
   1221.00        0.00000
   1222.00        0.00000
   1223.00        0.00000
   1224.00        0.00000
   1225.00        0.00000
   1226.00        0.00000
   1227.00        0.00000
   1228.00        0.00000
   1229.00        0.00000
   1230.00        0.00000
   1231.00        0.00000
   1232.00        0.00000
   1233.00        0.00000
   1234.00        0.00000
   1235.00        0.00000
   1236.00        0.00000
   1237.00        0.00000
   1238.00        0.00000
   1239.00        0.00000
   1240.00        0.00000
   1241.00        0.00000
   1242.00        0.00000
   1243.00        0.00000
   1244.00        0.00000
   1245.00        0.00000
   1246.00        0.00000
   1247.00        0.00000
   1248.00        0.00000
   1249.00        0.00000
   1250.00        0.00000
   1251.00        0.00000
   1252.00        0.00000
   1253.00        0.00000
   1254.00        0.00000
   1255.00        0.00000
   1256.00        0.00000
   1257.00        0.00000
   1258.00        0.00000
   1259.00        0.00000
   1260.00        0.00000
   1261.00        0.00000
   1262.00        0.00000
   1263.00        0.00000
   1264.00        0.00000
   1265.00        0.00000
   1266.00        0.00000
   1267.00        0.00000
   1268.00        0.00000
   1269.00        0.00000
   1270.00        0.00000
   1271.00        0.00000
   1272.00        0.00000
   1273.00        0.00000
   1274.00        0.00000
   1275.00        0.00000
   1276.00        0.00000
   1277.00        0.00000
   1278.00        0.00000
   1279.00        0.00000
   1280.00        0.00000
   1281.00        0.00000
   1282.00        0.00000
   1283.00        0.00000
   1284.00        0.00000
   1285.00        0.00000
   1286.00        0.00000
   1287.00        0.00000
   1288.00        0.00000
   1289.00        0.00000
   1290.00        0.00000
   1291.00        0.00000
   1292.00        0.00000
   1293.00        0.00000
   1294.00        0.00000
   1295.00        0.00000
   1296.00        0.00000
   1297.00        0.00000
   1298.00        0.00000
   1299.00        0.00000
   1300.00        0.00000
   1301.00        0.00000
   1302.00        0.00000
   1303.00        0.00000
   1304.00        0.00000
   1305.00        0.00000
   1306.00        0.00000
   1307.00        0.00000
   1308.00        0.00000
   1309.00        0.00000
   1310.00        0.00000
   1311.00        0.00000
   1312.00        0.00000
   1313.00        0.00000
   1314.00        0.00000
   1315.00        0.00000
   1316.00        0.00000
   1317.00        0.00000
   1318.00        0.00000
   1319.00        0.00000
   1320.00        0.00000
   1321.00        0.00000
   1322.00        0.00000
   1323.00        0.00000
   1324.00        0.00000
   1325.00        0.00000
   1326.00        0.00000
   1327.00        0.00000
   1328.00        0.00000
   1329.00        0.00000
   1330.00        0.00000
   1331.00        0.00000
   1332.00        0.00000
   1333.00        0.00000
   1334.00        0.00000
   1335.00        0.00000
   1336.00        0.00000
   1337.00        0.00000
   1338.00        0.00000
   1339.00        0.00000
   1340.00        0.00000
   1341.00        0.00000
   1342.00        0.00000
   1343.00        0.00000
   1344.00        0.00000
   1345.00        0.00000
   1346.00        0.00000
   1347.00        0.00000
   1348.00        0.00000
   1349.00        0.00000
   1350.00        0.00000
   1351.00        0.00000
   1352.00        0.00000
   1353.00        0.00000
   1354.00        0.00000
   1355.00        0.00000
   1356.00        0.00000
   1357.00        0.00000
   1358.00        0.00000
   1359.00        0.00000
   1360.00        0.00000
   1361.00        0.00000
   1362.00        0.00000
   1363.00        0.00000
   1364.00        0.00000
   1365.00        0.00000
   1366.00        0.00000
   1367.00        0.00000
   1368.00        0.00000
   1369.00        0.00000
   1370.00        0.00000
   1371.00        0.00000
   1372.00        0.00000
   1373.00        0.00000
   1374.00        0.00000
   1375.00        0.00000
   1376.00        0.00000
   1377.00        0.00000
   1378.00        0.00000
   1379.00        0.00000
   1380.00        0.00000
   1381.00        0.00000
   1382.00        0.00000
   1383.00        0.00000
   1384.00        0.00000
   1385.00        0.00000
   1386.00        0.00000
   1387.00        0.00000
   1388.00        0.00000
   1389.00        0.00000
   1390.00        0.00000
   1391.00        0.00000
   1392.00        0.00000
   1393.00        0.00000
   1394.00        0.00000
   1395.00        0.00000
   1396.00        0.00000
   1397.00        0.00000
   1398.00        0.00000
   1399.00        0.00000
   1400.00        0.00000
   1401.00        0.00000
   1402.00        0.00000
   1403.00        0.00000
   1404.00        0.00000
   1405.00        0.00000
   1406.00        0.00000
   1407.00        0.00000
   1408.00        0.00000
   1409.00        0.00000
   1410.00        0.00000
   1411.00        0.00000
   1412.00        0.00000
   1413.00        0.00000
   1414.00        0.00000
   1415.00        0.00000
   1416.00        0.00000
   1417.00        0.00000
   1418.00        0.00000
   1419.00        0.00000
   1420.00        0.00000
   1421.00        0.00000
   1422.00        0.00000
   1423.00        0.00000
   1424.00        0.00000
   1425.00        0.00000
   1426.00        0.00000
   1427.00        0.00000
   1428.00        0.00000
   1429.00        0.00000
   1430.00        0.00000
   1431.00        0.00000
   1432.00        0.00000
   1433.00        0.00000
   1434.00        0.00000
   1435.00        0.00000
   1436.00        0.00000
   1437.00        0.00000
   1438.00        0.00000
   1439.00        0.00000
   1440.00        0.00000
   1441.00        0.00000
   1442.00        0.00000
   1443.00        0.00000
   1444.00        0.00000
   1445.00        0.00000
   1446.00        0.00000
   1447.00        0.00000
   1448.00        0.00001
   1449.00        0.00004
   1450.00        0.00009
   1451.00        0.00019
   1452.00        0.00035
   1453.00        0.00060
   1454.00        0.00099
   1455.00        0.00160
   1456.00        0.00251
   1457.00        0.00390
   1458.00        0.00595
   1459.00        0.00897
   1460.00        0.01335
   1461.00        0.01954
   1462.00        0.02822
   1463.00        0.04001
   1464.00        0.05586
   1465.00        0.07646
   1466.00        0.10279
   1467.00        0.13532
   1468.00        0.17450
   1469.00        0.21994
   1470.00        0.27103
   1471.00        0.32607
   1472.00        0.38311
   1473.00        0.43951
   1474.00        0.49267
   1475.00        0.54044
   1476.00        0.58107
   1477.00        0.61427
   1478.00        0.64043
   1479.00        0.66136
   1480.00        0.67916
   1481.00        0.69631
   1482.00        0.71498
   1483.00        0.73691
   1484.00        0.76295
   1485.00        0.79347
   1486.00        0.82780
   1487.00        0.86485
   1488.00        0.90294
   1489.00        0.94013
   1490.00        0.97456
   1491.00        1.00484
   1492.00        1.03038
   1493.00        1.05203
   1494.00        1.07144
   1495.00        1.09184
   1496.00        1.11694
   1497.00        1.15062
   1498.00        1.19485
   1499.00        1.25061
   1500.00        1.31631
   1501.00        1.38934
   1502.00        1.46563
   1503.00        1.54129
   1504.00        1.61274
   1505.00        1.67749
   1506.00        1.73429
   1507.00        1.78342
   1508.00        1.82601
   1509.00        1.86462
   1510.00        1.90207
   1511.00        1.94114
   1512.00        1.98399
   1513.00        2.03225
   1514.00        2.08636
   1515.00        2.14601
   1516.00        2.20984
   1517.00        2.27669
   1518.00        2.34571
   1519.00        2.41667
   1520.00        2.48992
   1521.00        2.56602
   1522.00        2.64517
   1523.00        2.72683
   1524.00        2.80908
   1525.00        2.88931
   1526.00        2.96325
   1527.00        3.02610
   1528.00        3.07298
   1529.00        3.10140
   1530.00        3.10998
   1531.00        3.10152
   1532.00        3.07989
   1533.00        3.05059
   1534.00        3.01847
   1535.00        2.98741
   1536.00        2.95957
   1537.00        2.93542
   1538.00        2.91412
   1539.00        2.89407
   1540.00        2.87354
   1541.00        2.85132
   1542.00        2.82682
   1543.00        2.80036
   1544.00        2.77274
   1545.00        2.74492
   1546.00        2.71774
   1547.00        2.69174
   1548.00        2.66706
   1549.00        2.64362
   1550.00        2.62115
   1551.00        2.59921
   1552.00        2.57757
   1553.00        2.55573
   1554.00        2.53312
   1555.00        2.51009
   1556.00        2.48777
   1557.00        2.46736
   1558.00        2.44990
   1559.00        2.43582
   1560.00        2.42480
   1561.00        2.41578
   1562.00        2.40750
   1563.00        2.39867
   1564.00        2.38830
   1565.00        2.37602
   1566.00        2.36177
   1567.00        2.34599
   1568.00        2.33001
   1569.00        2.31529
   1570.00        2.30304
   1571.00        2.29421
   1572.00        2.28922
   1573.00        2.28792
   1574.00        2.28995
   1575.00        2.29485
   1576.00        2.30237
   1577.00        2.31214
   1578.00        2.32393
   1579.00        2.33749
   1580.00        2.35246
   1581.00        2.36850
   1582.00        2.38521
   1583.00        2.40227
   1584.00        2.41951
   1585.00        2.43698
   1586.00        2.45509
   1587.00        2.47454
   1588.00        2.49620
   1589.00        2.52121
   1590.00        2.55034
   1591.00        2.58403
   1592.00        2.62212
   1593.00        2.66380
   1594.00        2.70750
   1595.00        2.75126
   1596.00        2.79294
   1597.00        2.83046
   1598.00        2.86206
   1599.00        2.88654
   1600.00        2.90355
   1601.00        2.91289
   1602.00        2.91547
   1603.00        2.91214
   1604.00        2.90442
   1605.00        2.89365
   1606.00        2.88132
   1607.00        2.86856
   1608.00        2.85612
   1609.00        2.84444
   1610.00        2.83328
   1611.00        2.82201
   1612.00        2.81071
   1613.00        2.79949
   1614.00        2.78829
   1615.00        2.77680
   1616.00        2.76446
   1617.00        2.75085
   1618.00        2.73554
   1619.00        2.71852
   1620.00        2.69996
   1621.00        2.68045
   1622.00        2.66048
   1623.00        2.64050
   1624.00        2.62082
   1625.00        2.60164
   1626.00        2.58306
   1627.00        2.56565
   1628.00        2.54948
   1629.00        2.53398
   1630.00        2.51843
   1631.00        2.50187
   1632.00        2.48347
   1633.00        2.46294
   1634.00        2.44071
   1635.00        2.41772
   1636.00        2.39515
   1637.00        2.37400
   1638.00        2.35494
   1639.00        2.33796
   1640.00        2.32276
   1641.00        2.30863
   1642.00        2.29490
   1643.00        2.28111
   1644.00        2.26704
   1645.00        2.25275
   1646.00        2.23840
   1647.00        2.22425
   1648.00        2.21050
   1649.00        2.19727
   1650.00        2.18461
   1651.00        2.17249
   1652.00        2.16076
   1653.00        2.14920
   1654.00        2.13743
   1655.00        2.12508
   1656.00        2.11175
   1657.00        2.09713
   1658.00        2.08110
   1659.00        2.06362
   1660.00        2.04487
   1661.00        2.02512
   1662.00        2.00464
   1663.00        1.98368
   1664.00        1.96246
   1665.00        1.94115
   1666.00        1.91987
   1667.00        1.89874
   1668.00        1.87788
   1669.00        1.85747
   1670.00        1.83770
   1671.00        1.81886
   1672.00        1.80117
   1673.00        1.78487
   1674.00        1.77016
   1675.00        1.75716
   1676.00        1.74591
   1677.00        1.73643
   1678.00        1.72863
   1679.00        1.72231
   1680.00        1.71713
   1681.00        1.71284
   1682.00        1.70945
   1683.00        1.70713
   1684.00        1.70618
   1685.00        1.70692
   1686.00        1.70957
   1687.00        1.71426
   1688.00        1.72084
   1689.00        1.72907
   1690.00        1.73849
   1691.00        1.74864
   1692.00        1.75904
   1693.00        1.76926
   1694.00        1.77903
   1695.00        1.78819
   1696.00        1.79673
   1697.00        1.80472
   1698.00        1.81226
   1699.00        1.81947
   1700.00        1.82645
   1701.00        1.83326
   1702.00        1.83996
   1703.00        1.84658
   1704.00        1.85316
   1705.00        1.85973
   1706.00        1.86631
   1707.00        1.87290
   1708.00        1.87948
   1709.00        1.88599
   1710.00        1.89230
   1711.00        1.89827
   1712.00        1.90369
   1713.00        1.90840
   1714.00        1.91220
   1715.00        1.91499
   1716.00        1.91667
   1717.00        1.91726
   1718.00        1.91679
   1719.00        1.91540
   1720.00        1.91323
   1721.00        1.91049
   1722.00        1.90737
   1723.00        1.90409
   1724.00        1.90086
   1725.00        1.89785
   1726.00        1.89524
   1727.00        1.89316
   1728.00        1.89172
   1729.00        1.89101
   1730.00        1.89103
   1731.00        1.89180
   1732.00        1.89323
   1733.00        1.89525
   1734.00        1.89769
   1735.00        1.90040
   1736.00        1.90316
   1737.00        1.90575
   1738.00        1.90793
   1739.00        1.90934
   1740.00        1.90958
   1741.00        1.90831
   1742.00        1.90536
   1743.00        1.90060
   1744.00        1.89402
   1745.00        1.88557
   1746.00        1.87527
   1747.00        1.86295
   1748.00        1.84863
   1749.00        1.83222
   1750.00        1.81372
   1751.00        1.79320
   1752.00        1.77086
   1753.00        1.74696
   1754.00        1.72179
   1755.00        1.69579
   1756.00        1.66930
   1757.00        1.64271
   1758.00        1.61636
   1759.00        1.59048
   1760.00        1.56523
   1761.00        1.54074
   1762.00        1.51704
   1763.00        1.49420
   1764.00        1.47223
   1765.00        1.45117
   1766.00        1.43102
   1767.00        1.41177
   1768.00        1.39340
   1769.00        1.37588
   1770.00        1.35913
   1771.00        1.34293
   1772.00        1.32703
   1773.00        1.31138
   1774.00        1.29596
   1775.00        1.28088
   1776.00        1.26627
   1777.00        1.25227
   1778.00        1.23903
   1779.00        1.22659
   1780.00        1.21470
   1781.00        1.20287
   1782.00        1.19088
   1783.00        1.17888
   1784.00        1.16738
   1785.00        1.15705
   1786.00        1.14797
   1787.00        1.14022
   1788.00        1.13423
   1789.00        1.13052
   1790.00        1.12948
   1791.00        1.13139
   1792.00        1.13623
   1793.00        1.14367
   1794.00        1.15322
   1795.00        1.16417
   1796.00        1.17591
   1797.00        1.18782
   1798.00        1.19944
   1799.00        1.21045
   1800.00        1.22066
   1801.00        1.23002
   1802.00        1.23852
   1803.00        1.24617
   1804.00        1.25305
   1805.00        1.25927
   1806.00        1.26514
   1807.00        1.27105
   1808.00        1.27738
   1809.00        1.28424
   1810.00        1.29136
   1811.00        1.29813
   1812.00        1.30377
   1813.00        1.30765
   1814.00        1.30957
   1815.00        1.30982
   1816.00        1.30932
   1817.00        1.30930
   1818.00        1.31097
   1819.00        1.31545
   1820.00        1.32361
   1821.00        1.33602
   1822.00        1.35278
   1823.00        1.37363
   1824.00        1.39812
   1825.00        1.42560
   1826.00        1.45553
   1827.00        1.48742
   1828.00        1.52090
   1829.00        1.55551
   1830.00        1.59062
   1831.00        1.62529
   1832.00        1.65845
   1833.00        1.68893
   1834.00        1.71566
   1835.00        1.73775
   1836.00        1.75476
   1837.00        1.76688
   1838.00        1.77445
   1839.00        1.77862
   1840.00        1.78064
   1841.00        1.78172
   1842.00        1.78296
   1843.00        1.78501
   1844.00        1.78813
   1845.00        1.79213
   1846.00        1.79654
   1847.00        1.80081
   1848.00        1.80443
   1849.00        1.80703
   1850.00        1.80848
   1851.00        1.80891
   1852.00        1.80819
   1853.00        1.80603
   1854.00        1.80246
   1855.00        1.79773
   1856.00        1.79231
   1857.00        1.78660
   1858.00        1.78089
   1859.00        1.77537
   1860.00        1.77012
   1861.00        1.76519
   1862.00        1.76066
   1863.00        1.75661
   1864.00        1.75319
   1865.00        1.75051
   1866.00        1.74870
   1867.00        1.74779
   1868.00        1.74769
   1869.00        1.74819
   1870.00        1.74890
   1871.00        1.74938
   1872.00        1.74916
   1873.00        1.74790
   1874.00        1.74548
   1875.00        1.74210
   1876.00        1.73736
   1877.00        1.73108
   1878.00        1.72373
   1879.00        1.71603
   1880.00        1.70870
   1881.00        1.70225
   1882.00        1.69706
   1883.00        1.69307
   1884.00        1.69010
   1885.00        1.68785
   1886.00        1.68595
   1887.00        1.68411
   1888.00        1.68210
   1889.00        1.67975
   1890.00        1.67688
   1891.00        1.67347
   1892.00        1.66952
   1893.00        1.66501
   1894.00        1.65996
   1895.00        1.65434
   1896.00        1.64821
   1897.00        1.64164
   1898.00        1.63465
   1899.00        1.62740
   1900.00        1.62012
   1901.00        1.61304
   1902.00        1.60629
   1903.00        1.60008
   1904.00        1.59456
   1905.00        1.58993
   1906.00        1.58628
   1907.00        1.58362
   1908.00        1.58198
   1909.00        1.58130
   1910.00        1.58157
   1911.00        1.58278
   1912.00        1.58486
   1913.00        1.58780
   1914.00        1.59151
   1915.00        1.59593
   1916.00        1.60098
   1917.00        1.60654
   1918.00        1.61230
   1919.00        1.61799
   1920.00        1.62338
   1921.00        1.62817
   1922.00        1.63211
   1923.00        1.63488
   1924.00        1.63623
   1925.00        1.63591
   1926.00        1.63383
   1927.00        1.62989
   1928.00        1.62425
   1929.00        1.61710
   1930.00        1.60876
   1931.00        1.59967
   1932.00        1.59023
   1933.00        1.58087
   1934.00        1.57201
   1935.00        1.56393
   1936.00        1.55668
   1937.00        1.55028
   1938.00        1.54469
   1939.00        1.53993
   1940.00        1.53592
   1941.00        1.53265
   1942.00        1.53005
   1943.00        1.52811
   1944.00        1.52678
   1945.00        1.52607
   1946.00        1.52594
   1947.00        1.52637
   1948.00        1.52727
   1949.00        1.52849
   1950.00        1.52985
   1951.00        1.53107
   1952.00        1.53182
   1953.00        1.53170
   1954.00        1.53037
   1955.00        1.52740
   1956.00        1.52254
   1957.00        1.51562
   1958.00        1.50660
   1959.00        1.49558
   1960.00        1.48278
   1961.00        1.46842
   1962.00        1.45275
   1963.00        1.43595
   1964.00        1.41815
   1965.00        1.39945
   1966.00        1.37986
   1967.00        1.35936
   1968.00        1.33799
   1969.00        1.31580
   1970.00        1.29289
   1971.00        1.26912
   1972.00        1.24427
   1973.00        1.21817
   1974.00        1.19102
   1975.00        1.16361
   1976.00        1.13708
   1977.00        1.11258
   1978.00        1.09079
   1979.00        1.07163
   1980.00        1.05401
   1981.00        1.03603
   1982.00        1.01633
   1983.00        0.99437
   1984.00        0.97062
   1985.00        0.94617
   1986.00        0.92264
   1987.00        0.90158
   1988.00        0.88389
   1989.00        0.86992
   1990.00        0.85937
   1991.00        0.85169
   1992.00        0.84573
   1993.00        0.84013
   1994.00        0.83342
   1995.00        0.82420
   1996.00        0.81147
   1997.00        0.79478
   1998.00        0.77434
   1999.00        0.75111
   2000.00        0.72640
   2001.00        0.70175
   2002.00        0.67849
   2003.00        0.65759
   2004.00        0.63952
   2005.00        0.62413
   2006.00        0.61097
   2007.00        0.59920
   2008.00        0.58786
   2009.00        0.57613
   2010.00        0.56354
   2011.00        0.54990
   2012.00        0.53531
   2013.00        0.52010
   2014.00        0.50471
   2015.00        0.48961
   2016.00        0.47544
   2017.00        0.46264
   2018.00        0.45151
   2019.00        0.44204
   2020.00        0.43408
   2021.00        0.42726
   2022.00        0.42109
   2023.00        0.41508
   2024.00        0.40878
   2025.00        0.40182
   2026.00        0.39399
   2027.00        0.38525
   2028.00        0.37557
   2029.00        0.36507
   2030.00        0.35383
   2031.00        0.34192
   2032.00        0.32938
   2033.00        0.31637
   2034.00        0.30299
   2035.00        0.28938
   2036.00        0.27569
   2037.00        0.26216
   2038.00        0.24902
   2039.00        0.23649
   2040.00        0.22474
   2041.00        0.21379
   2042.00        0.20363
   2043.00        0.19415
   2044.00        0.18511
   2045.00        0.17616
   2046.00        0.16690
   2047.00        0.15688
   2048.00        0.14575
   2049.00        0.13323
   2050.00        0.11920
   2051.00        0.10363
   2052.00        0.08669
   2053.00        0.06866
   2054.00        0.04997
   2055.00        0.03108
   2056.00        0.01255
   2057.00       -0.00503
   2058.00       -0.02132
   2059.00       -0.03597
   2060.00       -0.04894
   2061.00       -0.06041
   2062.00       -0.07071
   2063.00       -0.08043
   2064.00       -0.09026
   2065.00       -0.10073
   2066.00       -0.11224
   2067.00       -0.12496
   2068.00       -0.13886
   2069.00       -0.15367
   2070.00       -0.16904
   2071.00       -0.18452
   2072.00       -0.19957
   2073.00       -0.21364
   2074.00       -0.22627
   2075.00       -0.23717
   2076.00       -0.24606
   2077.00       -0.25302
   2078.00       -0.25830
   2079.00       -0.26243
   2080.00       -0.26615
   2081.00       -0.27032
   2082.00       -0.27583
   2083.00       -0.28343
   2084.00       -0.29372
   2085.00       -0.30712
   2086.00       -0.32359
   2087.00       -0.34279
   2088.00       -0.36403
   2089.00       -0.38641
   2090.00       -0.40894
   2091.00       -0.43053
   2092.00       -0.45016
   2093.00       -0.46721
   2094.00       -0.48169
   2095.00       -0.49409
   2096.00       -0.50433
   2097.00       -0.52032
   2098.00       -0.53975
   2099.00       -0.55426
   2100.00       -0.56342
   2101.00       -0.56745
   2102.00       -0.56762
   2103.00       -0.56552
   2104.00       -0.56283
   2105.00       -0.56112
   2106.00       -0.56167
   2107.00       -0.56531
   2108.00       -0.57257
   2109.00       -0.58338
   2110.00       -0.59747
   2111.00       -0.61411
   2112.00       -0.63243
   2113.00       -0.65150
   2114.00       -0.67033
   2115.00       -0.68815
   2116.00       -0.70436
   2117.00       -0.71858
   2118.00       -0.73057
   2119.00       -0.74037
   2120.00       -0.74816
   2121.00       -0.75420
   2122.00       -0.75899
   2123.00       -0.76301
   2124.00       -0.76683
   2125.00       -0.77092
   2126.00       -0.77562
   2127.00       -0.78110
   2128.00       -0.78726
   2129.00       -0.79383
   2130.00       -0.80036
   2131.00       -0.80632
   2132.00       -0.81117
   2133.00       -0.81448
   2134.00       -0.81602
   2135.00       -0.81567
   2136.00       -0.81365
   2137.00       -0.81043
   2138.00       -0.80660
   2139.00       -0.80295
   2140.00       -0.80024
   2141.00       -0.79918
   2142.00       -0.80024
   2143.00       -0.80369
   2144.00       -0.80941
   2145.00       -0.81711
   2146.00       -0.82617
   2147.00       -0.83588
   2148.00       -0.84547
   2149.00       -0.85419
   2150.00       -0.86146
   2151.00       -0.86691
   2152.00       -0.87026
   2153.00       -0.87153
   2154.00       -0.87074
   2155.00       -0.86818
   2156.00       -0.86413
   2157.00       -0.85891
   2158.00       -0.85287
   2159.00       -0.84625
   2160.00       -0.83922
   2161.00       -0.83184
   2162.00       -0.82406
   2163.00       -0.81575
   2164.00       -0.80676
   2165.00       -0.79692
   2166.00       -0.78610
   2167.00       -0.77429
   2168.00       -0.76140
   2169.00       -0.74751
   2170.00       -0.73261
   2171.00       -0.71682
   2172.00       -0.70028
   2173.00       -0.68323
   2174.00       -0.66592
   2175.00       -0.64881
   2176.00       -0.63225
   2177.00       -0.61674
   2178.00       -0.60261
   2179.00       -0.59010
   2180.00       -0.57940
   2181.00       -0.57039
   2182.00       -0.56286
   2183.00       -0.55653
   2184.00       -0.55107
   2185.00       -0.54615
   2186.00       -0.54150
   2187.00       -0.53691
   2188.00       -0.53219
   2189.00       -0.52721
   2190.00       -0.52184
   2191.00       -0.51597
   2192.00       -0.50951
   2193.00       -0.50240
   2194.00       -0.49469
   2195.00       -0.48662
   2196.00       -0.47860
   2197.00       -0.47095
   2198.00       -0.46354
   2199.00       -0.45583
   2200.00       -0.44734
   2201.00       -0.43747
   2202.00       -0.42585
   2203.00       -0.41250
   2204.00       -0.39804
   2205.00       -0.38312
   2206.00       -0.36846
   2207.00       -0.35485
   2208.00       -0.34287
   2209.00       -0.33276
   2210.00       -0.32446
   2211.00       -0.31763
   2212.00       -0.31166
   2213.00       -0.30581
   2214.00       -0.29915
   2215.00       -0.29075
   2216.00       -0.28011
   2217.00       -0.26716
   2218.00       -0.25234
   2219.00       -0.23629
   2220.00       -0.21998
   2221.00       -0.20444
   2222.00       -0.19068
   2223.00       -0.17950
   2224.00       -0.17135
   2225.00       -0.16630
   2226.00       -0.16386
   2227.00       -0.16340
   2228.00       -0.16382
   2229.00       -0.16407
   2230.00       -0.16323
   2231.00       -0.16069
   2232.00       -0.15617
   2233.00       -0.14990
   2234.00       -0.14241
   2235.00       -0.13450
   2236.00       -0.12713
   2237.00       -0.12112
   2238.00       -0.11755
   2239.00       -0.11687
   2240.00       -0.11917
   2241.00       -0.12387
   2242.00       -0.13002
   2243.00       -0.13631
   2244.00       -0.14131
   2245.00       -0.14380
   2246.00       -0.14294
   2247.00       -0.13890
   2248.00       -0.13239
   2249.00       -0.12481
   2250.00       -0.11771
   2251.00       -0.11257
   2252.00       -0.11052
   2253.00       -0.11208
   2254.00       -0.11713
   2255.00       -0.12508
   2256.00       -0.13490
   2257.00       -0.14541
   2258.00       -0.15536
   2259.00       -0.16383
   2260.00       -0.17002
   2261.00       -0.17370
   2262.00       -0.17509
   2263.00       -0.17477
   2264.00       -0.17363
   2265.00       -0.17266
   2266.00       -0.17279
   2267.00       -0.17474
   2268.00       -0.17883
   2269.00       -0.18507
   2270.00       -0.19297
   2271.00       -0.20185
   2272.00       -0.21082
   2273.00       -0.21895
   2274.00       -0.22549
   2275.00       -0.22993
   2276.00       -0.23205
   2277.00       -0.23208
   2278.00       -0.23043
   2279.00       -0.22782
   2280.00       -0.22506
   2281.00       -0.22294
   2282.00       -0.22204
   2283.00       -0.22279
   2284.00       -0.22525
   2285.00       -0.22926
   2286.00       -0.23440
   2287.00       -0.24017
   2288.00       -0.24600
   2289.00       -0.25141
   2290.00       -0.25608
   2291.00       -0.25982
   2292.00       -0.26261
   2293.00       -0.26456
   2294.00       -0.26587
   2295.00       -0.26677
   2296.00       -0.26747
   2297.00       -0.26810
   2298.00       -0.26872
   2299.00       -0.26930
   2300.00       -0.26969
   2301.00       -0.26970
   2302.00       -0.26912
   2303.00       -0.26777
   2304.00       -0.26557
   2305.00       -0.26256
   2306.00       -0.25893
   2307.00       -0.25501
   2308.00       -0.25115
   2309.00       -0.24772
   2310.00       -0.24500
   2311.00       -0.24316
   2312.00       -0.24220
   2313.00       -0.24200
   2314.00       -0.24232
   2315.00       -0.24291
   2316.00       -0.24352
   2317.00       -0.24399
   2318.00       -0.24426
   2319.00       -0.24435
   2320.00       -0.24441
   2321.00       -0.24468
   2322.00       -0.24543
   2323.00       -0.24695
   2324.00       -0.24943
   2325.00       -0.25303
   2326.00       -0.25766
   2327.00       -0.26312
   2328.00       -0.26897
   2329.00       -0.27472
   2330.00       -0.27981
   2331.00       -0.28376
   2332.00       -0.28626
   2333.00       -0.28725
   2334.00       -0.28690
   2335.00       -0.28567
   2336.00       -0.28420
   2337.00       -0.28322
   2338.00       -0.28347
   2339.00       -0.28557
   2340.00       -0.28988
   2341.00       -0.29671
   2342.00       -0.30598
   2343.00       -0.31740
   2344.00       -0.33061
   2345.00       -0.34507
   2346.00       -0.36034
   2347.00       -0.37591
   2348.00       -0.39150
   2349.00       -0.40696
   2350.00       -0.42224
   2351.00       -0.43745
   2352.00       -0.45277
   2353.00       -0.46848
   2354.00       -0.48517
   2355.00       -0.50316
   2356.00       -0.51800
   2357.00       -0.53375
   2358.00       -0.55150
   2359.00       -0.57166
   2360.00       -0.59433
   2361.00       -0.61910
   2362.00       -0.64512
   2363.00       -0.67100
   2364.00       -0.69513
   2365.00       -0.71618
   2366.00       -0.73304
   2367.00       -0.74555
   2368.00       -0.75382
   2369.00       -0.75886
   2370.00       -0.76196
   2371.00       -0.76459
   2372.00       -0.76829
   2373.00       -0.77444
   2374.00       -0.78394
   2375.00       -0.79759
   2376.00       -0.81549
   2377.00       -0.83724
   2378.00       -0.86203
   2379.00       -0.88878
   2380.00       -0.91617
   2381.00       -0.94288
   2382.00       -0.96782
   2383.00       -0.99010
   2384.00       -1.00920
   2385.00       -1.02518
   2386.00       -1.05661
   2387.00       -1.08791
   2388.00       -1.11171
   2389.00       -1.12774
   2390.00       -1.13670
   2391.00       -1.14022
   2392.00       -1.14031
   2393.00       -1.13882
   2394.00       -1.13750
   2395.00       -1.13758
   2396.00       -1.13976
   2397.00       -1.14447
   2398.00       -1.15153
   2399.00       -1.16051
   2400.00       -1.17080
   2401.00       -1.18164
   2402.00       -1.19238
   2403.00       -1.20250
   2404.00       -1.21171
   2405.00       -1.21998
   2406.00       -1.22750
   2407.00       -1.23462
   2408.00       -1.24174
   2409.00       -1.24927
   2410.00       -1.25754
   2411.00       -1.26677
   2412.00       -1.27697
   2413.00       -1.28782
   2414.00       -1.29883
   2415.00       -1.30931
   2416.00       -1.31852
   2417.00       -1.32582
   2418.00       -1.33077
   2419.00       -1.33318
   2420.00       -1.33322
   2421.00       -1.33123
   2422.00       -1.32782
   2423.00       -1.32371
   2424.00       -1.31969
   2425.00       -1.31648
   2426.00       -1.31479
   2427.00       -1.31501
   2428.00       -1.31740
   2429.00       -1.32181
   2430.00       -1.32793
   2431.00       -1.33511
   2432.00       -1.34261
   2433.00       -1.34964
   2434.00       -1.35546
   2435.00       -1.35955
   2436.00       -1.36147
   2437.00       -1.36118
   2438.00       -1.35878
   2439.00       -1.35473
   2440.00       -1.34966
   2441.00       -1.34436
   2442.00       -1.33962
   2443.00       -1.33621
   2444.00       -1.33470
   2445.00       -1.33537
   2446.00       -1.33842
   2447.00       -1.34359
   2448.00       -1.35056
   2449.00       -1.35875
   2450.00       -1.36755
   2451.00       -1.37627
   2452.00       -1.38429
   2453.00       -1.39110
   2454.00       -1.39626
   2455.00       -1.39962
   2456.00       -1.40108
   2457.00       -1.40083
   2458.00       -1.39910
   2459.00       -1.39631
   2460.00       -1.39283
   2461.00       -1.38895
   2462.00       -1.38484
   2463.00       -1.38051
   2464.00       -1.37585
   2465.00       -1.37061
   2466.00       -1.36447
   2467.00       -1.35708
   2468.00       -1.34808
   2469.00       -1.33724
   2470.00       -1.32420
   2471.00       -1.30890
   2472.00       -1.29123
   2473.00       -1.27120
   2474.00       -1.24897
   2475.00       -1.22476
   2476.00       -1.19874
   2477.00       -1.17133
   2478.00       -1.14289
   2479.00       -1.11379
   2480.00       -1.08436
   2481.00       -1.05499
   2482.00       -1.02613
   2483.00       -0.99827
   2484.00       -0.97235
   2485.00       -0.94876
   2486.00       -0.92798
   2487.00       -0.91004
   2488.00       -0.89503
   2489.00       -0.88272
   2490.00       -0.87278
   2491.00       -0.86491
   2492.00       -0.85863
   2493.00       -0.85361
   2494.00       -0.84941
   2495.00       -0.84571
   2496.00       -0.84214
   2497.00       -0.83838
   2498.00       -0.83415
   2499.00       -0.82919
   2500.00       -0.82323
   2501.00       -0.81616
   2502.00       -0.80787
   2503.00       -0.79838
   2504.00       -0.78786
   2505.00       -0.77653
   2506.00       -0.76454
   2507.00       -0.75202
   2508.00       -0.73925
   2509.00       -0.72651
   2510.00       -0.71407
   2511.00       -0.70217
   2512.00       -0.69103
   2513.00       -0.68089
   2514.00       -0.67187
   2515.00       -0.66407
   2516.00       -0.65738
   2517.00       -0.65174
   2518.00       -0.64701
   2519.00       -0.64321
   2520.00       -0.64049
   2521.00       -0.63908
   2522.00       -0.63942
   2523.00       -0.64188
   2524.00       -0.64679
   2525.00       -0.65421
   2526.00       -0.66399
   2527.00       -0.67568
   2528.00       -0.68852
   2529.00       -0.70162
   2530.00       -0.71402
   2531.00       -0.72485
   2532.00       -0.73350
   2533.00       -0.73966
   2534.00       -0.74339
   2535.00       -0.74488
   2536.00       -0.74474
   2537.00       -0.74353
   2538.00       -0.74191
   2539.00       -0.74042
   2540.00       -0.73945
   2541.00       -0.73922
   2542.00       -0.73975
   2543.00       -0.74089
   2544.00       -0.74241
   2545.00       -0.74399
   2546.00       -0.74534
   2547.00       -0.74623
   2548.00       -0.74657
   2549.00       -0.74637
   2550.00       -0.74577
   2551.00       -0.74505
   2552.00       -0.74450
   2553.00       -0.74443
   2554.00       -0.74508
   2555.00       -0.74658
   2556.00       -0.74897
   2557.00       -0.75213
   2558.00       -0.75578
   2559.00       -0.75960
   2560.00       -0.76312
   2561.00       -0.76584
   2562.00       -0.76727
   2563.00       -0.76694
   2564.00       -0.76446
   2565.00       -0.75963
   2566.00       -0.75235
   2567.00       -0.74267
   2568.00       -0.73084
   2569.00       -0.71725
   2570.00       -0.70245
   2571.00       -0.68705
   2572.00       -0.67178
   2573.00       -0.65739
   2574.00       -0.64459
   2575.00       -0.63395
   2576.00       -0.62585
   2577.00       -0.62039
   2578.00       -0.61751
   2579.00       -0.61677
   2580.00       -0.61773
   2581.00       -0.61967
   2582.00       -0.62191
   2583.00       -0.62378
   2584.00       -0.62473
   2585.00       -0.62433
   2586.00       -0.62243
   2587.00       -0.61893
   2588.00       -0.61401
   2589.00       -0.60796
   2590.00       -0.60110
   2591.00       -0.59383
   2592.00       -0.58646
   2593.00       -0.57926
   2594.00       -0.57234
   2595.00       -0.56575
   2596.00       -0.55941
   2597.00       -0.55317
   2598.00       -0.54691
   2599.00       -0.54054
   2600.00       -0.53411
   2601.00       -0.52770
   2602.00       -0.52154
   2603.00       -0.51590
   2604.00       -0.51106
   2605.00       -0.50727
   2606.00       -0.50466
   2607.00       -0.50327
   2608.00       -0.50303
   2609.00       -0.50369
   2610.00       -0.50494
   2611.00       -0.50642
   2612.00       -0.50773
   2613.00       -0.50848
   2614.00       -0.50832
   2615.00       -0.50697
   2616.00       -0.50424
   2617.00       -0.49998
   2618.00       -0.49414
   2619.00       -0.48665
   2620.00       -0.47751
   2621.00       -0.46660
   2622.00       -0.45379
   2623.00       -0.43906
   2624.00       -0.42256
   2625.00       -0.40431
   2626.00       -0.38439
   2627.00       -0.36300
   2628.00       -0.34027
   2629.00       -0.31655
   2630.00       -0.29218
   2631.00       -0.26774
   2632.00       -0.24367
   2633.00       -0.22064
   2634.00       -0.19921
   2635.00       -0.17990
   2636.00       -0.16320
   2637.00       -0.14938
   2638.00       -0.13856
   2639.00       -0.13061
   2640.00       -0.12543
   2641.00       -0.12276
   2642.00       -0.12247
   2643.00       -0.12419
   2644.00       -0.12768
   2645.00       -0.13261
   2646.00       -0.13874
   2647.00       -0.14581
   2648.00       -0.15363
   2649.00       -0.16197
   2650.00       -0.17065
   2651.00       -0.17952
   2652.00       -0.18849
   2653.00       -0.19752
   2654.00       -0.20662
   2655.00       -0.21577
   2656.00       -0.22496
   2657.00       -0.23409
   2658.00       -0.24289
   2659.00       -0.25105
   2660.00       -0.25812
   2661.00       -0.26364
   2662.00       -0.26719
   2663.00       -0.26831
   2664.00       -0.26675
   2665.00       -0.26233
   2666.00       -0.25523
   2667.00       -0.24582
   2668.00       -0.23467
   2669.00       -0.22243
   2670.00       -0.20982
   2671.00       -0.19748
   2672.00       -0.18600
   2673.00       -0.17575
   2674.00       -0.16702
   2675.00       -0.15984
   2676.00       -0.15419
   2677.00       -0.14988
   2678.00       -0.14666
   2679.00       -0.14431
   2680.00       -0.14259
   2681.00       -0.14135
   2682.00       -0.14052
   2683.00       -0.14023
   2684.00       -0.14063
   2685.00       -0.14193
   2686.00       -0.14443
   2687.00       -0.14847
   2688.00       -0.15439
   2689.00       -0.16250
   2690.00       -0.17292
   2691.00       -0.18570
   2692.00       -0.20058
   2693.00       -0.21722
   2694.00       -0.23502
   2695.00       -0.25327
   2696.00       -0.27121
   2697.00       -0.28817
   2698.00       -0.30341
   2699.00       -0.31639
   2700.00       -0.32664
   2701.00       -0.33388
   2702.00       -0.33797
   2703.00       -0.33874
   2704.00       -0.33638
   2705.00       -0.33092
   2706.00       -0.32273
   2707.00       -0.31206
   2708.00       -0.29938
   2709.00       -0.28509
   2710.00       -0.26972
   2711.00       -0.25372
   2712.00       -0.23751
   2713.00       -0.22154
   2714.00       -0.20613
   2715.00       -0.19154
   2716.00       -0.17806
   2717.00       -0.16580
   2718.00       -0.15494
   2719.00       -0.14551
   2720.00       -0.13758
   2721.00       -0.13111
   2722.00       -0.12606
   2723.00       -0.12228
   2724.00       -0.11960
   2725.00       -0.11777
   2726.00       -0.11651
   2727.00       -0.11549
   2728.00       -0.11433
   2729.00       -0.11265
   2730.00       -0.11009
   2731.00       -0.10638
   2732.00       -0.10132
   2733.00       -0.09492
   2734.00       -0.08732
   2735.00       -0.07883
   2736.00       -0.06989
   2737.00       -0.06096
   2738.00       -0.05244
   2739.00       -0.04467
   2740.00       -0.03776
   2741.00       -0.03182
   2742.00       -0.02678
   2743.00       -0.02262
   2744.00       -0.01922
   2745.00       -0.01643
   2746.00       -0.01413
   2747.00       -0.01214
   2748.00       -0.01026
   2749.00       -0.00825
   2750.00       -0.00590
   2751.00       -0.00299
   2752.00        0.00066
   2753.00        0.00511
   2754.00        0.01038
   2755.00        0.01632
   2756.00        0.02270
   2757.00        0.02922
   2758.00        0.03547
   2759.00        0.04107
   2760.00        0.04570
   2761.00        0.04914
   2762.00        0.05135
   2763.00        0.05249
   2764.00        0.05292
   2765.00        0.05307
   2766.00        0.05345
   2767.00        0.05451
   2768.00        0.05653
   2769.00        0.05970
   2770.00        0.06399
   2771.00        0.06924
   2772.00        0.07521
   2773.00        0.08165
   2774.00        0.08840
   2775.00        0.09539
   2776.00        0.10264
   2777.00        0.11023
   2778.00        0.11820
   2779.00        0.12663
   2780.00        0.13542
   2781.00        0.14443
   2782.00        0.15340
   2783.00        0.16203
   2784.00        0.16995
   2785.00        0.17684
   2786.00        0.18248
   2787.00        0.18679
   2788.00        0.18981
   2789.00        0.19172
   2790.00        0.19279
   2791.00        0.19331
   2792.00        0.19355
   2793.00        0.19372
   2794.00        0.19396
   2795.00        0.19432
   2796.00        0.19476
   2797.00        0.19516
   2798.00        0.19533
   2799.00        0.19506
   2800.00        0.19419
   2801.00        0.19258
   2802.00        0.19017
   2803.00        0.18693
   2804.00        0.18290
   2805.00        0.17813
   2806.00        0.17274
   2807.00        0.16686
   2808.00        0.16060
   2809.00        0.15396
   2810.00        0.14695
   2811.00        0.13958
   2812.00        0.13183
   2813.00        0.12376
   2814.00        0.11538
   2815.00        0.10678
   2816.00        0.09810
   2817.00        0.08951
   2818.00        0.08114
   2819.00        0.07320
   2820.00        0.06581
   2821.00        0.05909
   2822.00        0.05309
   2823.00        0.04782
   2824.00        0.04321
   2825.00        0.03914
   2826.00        0.03544
   2827.00        0.03191
   2828.00        0.02834
   2829.00        0.02455
   2830.00        0.02039
   2831.00        0.01580
   2832.00        0.01072
   2833.00        0.00510
   2834.00       -0.00101
   2835.00       -0.00752
   2836.00       -0.01418
   2837.00       -0.02063
   2838.00       -0.02649
   2839.00       -0.03140
   2840.00       -0.03524
   2841.00       -0.03803
   2842.00       -0.04007
   2843.00       -0.04172
   2844.00       -0.04344
   2845.00       -0.04561
   2846.00       -0.04843
   2847.00       -0.05198
   2848.00       -0.05610
   2849.00       -0.06047
   2850.00       -0.06468
   2851.00       -0.06833
   2852.00       -0.07100
   2853.00       -0.07244
   2854.00       -0.07253
   2855.00       -0.07133
   2856.00       -0.06904
   2857.00       -0.06597
   2858.00       -0.06247
   2859.00       -0.05888
   2860.00       -0.05544
   2861.00       -0.05223
   2862.00       -0.04925
   2863.00       -0.04631
   2864.00       -0.04317
   2865.00       -0.03959
   2866.00       -0.03540
   2867.00       -0.03058
   2868.00       -0.02525
   2869.00       -0.01967
   2870.00       -0.01418
   2871.00       -0.00920
   2872.00       -0.00512
   2873.00       -0.00232
   2874.00       -0.00110
   2875.00       -0.00163
   2876.00       -0.00399
   2877.00       -0.00807
   2878.00       -0.01363
   2879.00       -0.02031
   2880.00       -0.02765
   2881.00       -0.03522
   2882.00       -0.04260
   2883.00       -0.04948
   2884.00       -0.05558
   2885.00       -0.06082
   2886.00       -0.06515
   2887.00       -0.06866
   2888.00       -0.07144
   2889.00       -0.07361
   2890.00       -0.07529
   2891.00       -0.07657
   2892.00       -0.07747
   2893.00       -0.07799
   2894.00       -0.07810
   2895.00       -0.07772
   2896.00       -0.07680
   2897.00       -0.07529
   2898.00       -0.07321
   2899.00       -0.07060
   2900.00       -0.06754
   2901.00       -0.06418
   2902.00       -0.06069
   2903.00       -0.05722
   2904.00       -0.05396
   2905.00       -0.05106
   2906.00       -0.04865
   2907.00       -0.04685
   2908.00       -0.04579
   2909.00       -0.04553
   2910.00       -0.04620
   2911.00       -0.04788
   2912.00       -0.05070
   2913.00       -0.05473
   2914.00       -0.06001
   2915.00       -0.06656
   2916.00       -0.07428
   2917.00       -0.08310
   2918.00       -0.09282
   2919.00       -0.10331
   2920.00       -0.11439
   2921.00       -0.12588
   2922.00       -0.13756
   2923.00       -0.14917
   2924.00       -0.16049
   2925.00       -0.17127
   2926.00       -0.18131
   2927.00       -0.19046
   2928.00       -0.19864
   2929.00       -0.20586
   2930.00       -0.21226
   2931.00       -0.21796
   2932.00       -0.22318
   2933.00       -0.22811
   2934.00       -0.23289
   2935.00       -0.23760
   2936.00       -0.24225
   2937.00       -0.24675
   2938.00       -0.25098
   2939.00       -0.25478
   2940.00       -0.25804
   2941.00       -0.26067
   2942.00       -0.26270
   2943.00       -0.26420
   2944.00       -0.26536
   2945.00       -0.26640
   2946.00       -0.26756
   2947.00       -0.26909
   2948.00       -0.27119
   2949.00       -0.27403
   2950.00       -0.27765
   2951.00       -0.28209
   2952.00       -0.28726
   2953.00       -0.29299
   2954.00       -0.29911
   2955.00       -0.30538
   2956.00       -0.31154
   2957.00       -0.31742
   2958.00       -0.32281
   2959.00       -0.32762
   2960.00       -0.33183
   2961.00       -0.33541
   2962.00       -0.33841
   2963.00       -0.34090
   2964.00       -0.34291
   2965.00       -0.34451
   2966.00       -0.34571
   2967.00       -0.34652
   2968.00       -0.34698
   2969.00       -0.34707
   2970.00       -0.34681
   2971.00       -0.34618
   2972.00       -0.34520
   2973.00       -0.34387
   2974.00       -0.34218
   2975.00       -0.34014
   2976.00       -0.33774
   2977.00       -0.33502
   2978.00       -0.33202
   2979.00       -0.32881
   2980.00       -0.32550
   2981.00       -0.32219
   2982.00       -0.31897
   2983.00       -0.31596
   2984.00       -0.31323
   2985.00       -0.31085
   2986.00       -0.30886
   2987.00       -0.30732
   2988.00       -0.30622
   2989.00       -0.30555
   2990.00       -0.30528
   2991.00       -0.30534
   2992.00       -0.30561
   2993.00       -0.30596
   2994.00       -0.30621
   2995.00       -0.30616
   2996.00       -0.30561
   2997.00       -0.30434
   2998.00       -0.30222
   2999.00       -0.29911
   3000.00       -0.29501
   3001.00       -0.28998
   3002.00       -0.28417
   3003.00       -0.27780
   3004.00       -0.27112
   3005.00       -0.26439
   3006.00       -0.25781
   3007.00       -0.25153
   3008.00       -0.24568
   3009.00       -0.24030
   3010.00       -0.23546
   3011.00       -0.23120
   3012.00       -0.22756
   3013.00       -0.22464
   3014.00       -0.22253
   3015.00       -0.22136
   3016.00       -0.22125
   3017.00       -0.22231
   3018.00       -0.22461
   3019.00       -0.22822
   3020.00       -0.23313
   3021.00       -0.23929
   3022.00       -0.24659
   3023.00       -0.25492
   3024.00       -0.26412
   3025.00       -0.27400
   3026.00       -0.28436
   3027.00       -0.29510
   3028.00       -0.30605
   3029.00       -0.31704
   3030.00       -0.32798
   3031.00       -0.33875
   3032.00       -0.34925
   3033.00       -0.35943
   3034.00       -0.36921
   3035.00       -0.37861
   3036.00       -0.38761
   3037.00       -0.39620
   3038.00       -0.40438
   3039.00       -0.41215
   3040.00       -0.41948
   3041.00       -0.42635
   3042.00       -0.43276
   3043.00       -0.43870
   3044.00       -0.44421
   3045.00       -0.44933
   3046.00       -0.45416
   3047.00       -0.45882
   3048.00       -0.46344
   3049.00       -0.46817
   3050.00       -0.47333
   3051.00       -0.47943
   3052.00       -0.48654
   3053.00       -0.49452
   3054.00       -0.50316
   3055.00       -0.51217
   3056.00       -0.52126
   3057.00       -0.52965
   3058.00       -0.53714
   3059.00       -0.54434
   3060.00       -0.55130
   3061.00       -0.55805
   3062.00       -0.56461
   3063.00       -0.57089
   3064.00       -0.57670
   3065.00       -0.58181
   3066.00       -0.58596
   3067.00       -0.58897
   3068.00       -0.59080
   3069.00       -0.59148
   3070.00       -0.59120
   3071.00       -0.59019
   3072.00       -0.58876
   3073.00       -0.58715
   3074.00       -0.58558
   3075.00       -0.58421
   3076.00       -0.58307
   3077.00       -0.58214
   3078.00       -0.58128
   3079.00       -0.58028
   3080.00       -0.57892
   3081.00       -0.57693
   3082.00       -0.57408
   3083.00       -0.57025
   3084.00       -0.56537
   3085.00       -0.55952
   3086.00       -0.55290
   3087.00       -0.54583
   3088.00       -0.53869
   3089.00       -0.53183
   3090.00       -0.52561
   3091.00       -0.52026
   3092.00       -0.51590
   3093.00       -0.51251
   3094.00       -0.50996
   3095.00       -0.50797
   3096.00       -0.50625
   3097.00       -0.50446
   3098.00       -0.50228
   3099.00       -0.49945
   3100.00       -0.49586
   3101.00       -0.49145
   3102.00       -0.48638
   3103.00       -0.48083
   3104.00       -0.47513
   3105.00       -0.46966
   3106.00       -0.46481
   3107.00       -0.46091
   3108.00       -0.45825
   3109.00       -0.45694
   3110.00       -0.45699
   3111.00       -0.45836
   3112.00       -0.46063
   3113.00       -0.46325
   3114.00       -0.46560
   3115.00       -0.46708
   3116.00       -0.46720
   3117.00       -0.46570
   3118.00       -0.46244
   3119.00       -0.45761
   3120.00       -0.45146
   3121.00       -0.44448
   3122.00       -0.43711
   3123.00       -0.42986
   3124.00       -0.42312
   3125.00       -0.41716
   3126.00       -0.41210
   3127.00       -0.40790
   3128.00       -0.40438
   3129.00       -0.40128
   3130.00       -0.39831
   3131.00       -0.39518
   3132.00       -0.39168
   3133.00       -0.38775
   3134.00       -0.38339
   3135.00       -0.37877
   3136.00       -0.37413
   3137.00       -0.36979
   3138.00       -0.36606
   3139.00       -0.36322
   3140.00       -0.36146
   3141.00       -0.36086
   3142.00       -0.36137
   3143.00       -0.36286
   3144.00       -0.36510
   3145.00       -0.36783
   3146.00       -0.37075
   3147.00       -0.37362
   3148.00       -0.37625
   3149.00       -0.37852
   3150.00       -0.38038
   3151.00       -0.38184
   3152.00       -0.38292
   3153.00       -0.38362
   3154.00       -0.38388
   3155.00       -0.38360
   3156.00       -0.38253
   3157.00       -0.38047
   3158.00       -0.37715
   3159.00       -0.37238
   3160.00       -0.36599
   3161.00       -0.35808
   3162.00       -0.34876
   3163.00       -0.33837
   3164.00       -0.32733
   3165.00       -0.31612
   3166.00       -0.30523
   3167.00       -0.29511
   3168.00       -0.28606
   3169.00       -0.27831
   3170.00       -0.27191
   3171.00       -0.26686
   3172.00       -0.26299
   3173.00       -0.26014
   3174.00       -0.25809
   3175.00       -0.25670
   3176.00       -0.25583
   3177.00       -0.25546
   3178.00       -0.25562
   3179.00       -0.25639
   3180.00       -0.25790
   3181.00       -0.26023
   3182.00       -0.26345
   3183.00       -0.26753
   3184.00       -0.27241
   3185.00       -0.27794
   3186.00       -0.28385
   3187.00       -0.28982
   3188.00       -0.29541
   3189.00       -0.30023
   3190.00       -0.30387
   3191.00       -0.30613
   3192.00       -0.30685
   3193.00       -0.30614
   3194.00       -0.30407
   3195.00       -0.30089
   3196.00       -0.29678
   3197.00       -0.29195
   3198.00       -0.28660
   3199.00       -0.28086
   3200.00       -0.27487
   3201.00       -0.26874
   3202.00       -0.26257
   3203.00       -0.25647
   3204.00       -0.25058
   3205.00       -0.24511
   3206.00       -0.24025
   3207.00       -0.23625
   3208.00       -0.23336
   3209.00       -0.23177
   3210.00       -0.23164
   3211.00       -0.23301
   3212.00       -0.23581
   3213.00       -0.23985
   3214.00       -0.24484
   3215.00       -0.25043
   3216.00       -0.25629
   3217.00       -0.26205
   3218.00       -0.26741
   3219.00       -0.27208
   3220.00       -0.27581
   3221.00       -0.27841
   3222.00       -0.27980
   3223.00       -0.27999
   3224.00       -0.27913
   3225.00       -0.27740
   3226.00       -0.27504
   3227.00       -0.27222
   3228.00       -0.26903
   3229.00       -0.26546
   3230.00       -0.26143
   3231.00       -0.25673
   3232.00       -0.25109
   3233.00       -0.24423
   3234.00       -0.23596
   3235.00       -0.22608
   3236.00       -0.21469
   3237.00       -0.20186
   3238.00       -0.18791
   3239.00       -0.17320
   3240.00       -0.15817
   3241.00       -0.14335
   3242.00       -0.12914
   3243.00       -0.11597
   3244.00       -0.10410
   3245.00       -0.09364
   3246.00       -0.08463
   3247.00       -0.07693
   3248.00       -0.07040
   3249.00       -0.06482
   3250.00       -0.05997
   3251.00       -0.05567
   3252.00       -0.05176
   3253.00       -0.04819
   3254.00       -0.04485
   3255.00       -0.04168
   3256.00       -0.03858
   3257.00       -0.03542
   3258.00       -0.03199
   3259.00       -0.02810
   3260.00       -0.02354
   3261.00       -0.01818
   3262.00       -0.01198
   3263.00       -0.00501
   3264.00        0.00254
   3265.00        0.01051
   3266.00        0.01873
   3267.00        0.02707
   3268.00        0.03545
   3269.00        0.04377
   3270.00        0.05188
   3271.00        0.05961
   3272.00        0.06677
   3273.00        0.07314
   3274.00        0.07860
   3275.00        0.08306
   3276.00        0.08656
   3277.00        0.08913
   3278.00        0.09093
   3279.00        0.09210
   3280.00        0.09275
   3281.00        0.09303
   3282.00        0.09306
   3283.00        0.09295
   3284.00        0.09277
   3285.00        0.09254
   3286.00        0.09220
   3287.00        0.09162
   3288.00        0.09060
   3289.00        0.08898
   3290.00        0.08660
   3291.00        0.08335
   3292.00        0.07928
   3293.00        0.07451
   3294.00        0.06924
   3295.00        0.06375
   3296.00        0.05832
   3297.00        0.05323
   3298.00        0.04869
   3299.00        0.04475
   3300.00        0.04142
   3301.00        0.03850
   3302.00        0.03573
   3303.00        0.03282
   3304.00        0.02942
   3305.00        0.02529
   3306.00        0.02028
   3307.00        0.01431
   3308.00        0.00747
   3309.00       -0.00010
   3310.00       -0.00818
   3311.00       -0.01657
   3312.00       -0.02506
   3313.00       -0.03352
   3314.00       -0.04190
   3315.00       -0.05019
   3316.00       -0.05846
   3317.00       -0.06684
   3318.00       -0.07547
   3319.00       -0.08448
   3320.00       -0.09396
   3321.00       -0.10396
   3322.00       -0.11448
   3323.00       -0.12544
   3324.00       -0.13677
   3325.00       -0.14832
   3326.00       -0.16001
   3327.00       -0.17170
   3328.00       -0.18336
   3329.00       -0.19492
   3330.00       -0.20644
   3331.00       -0.21794
   3332.00       -0.22951
   3333.00       -0.24121
   3334.00       -0.25305
   3335.00       -0.26501
   3336.00       -0.27704
   3337.00       -0.28901
   3338.00       -0.30078
   3339.00       -0.31217
   3340.00       -0.32301
   3341.00       -0.33320
   3342.00       -0.34270
   3343.00       -0.35154
   3344.00       -0.35987
   3345.00       -0.36790
   3346.00       -0.37590
   3347.00       -0.38416
   3348.00       -0.39295
   3349.00       -0.40248
   3350.00       -0.41288
   3351.00       -0.42411
   3352.00       -0.43606
   3353.00       -0.44846
   3354.00       -0.46091
   3355.00       -0.47301
   3356.00       -0.48441
   3357.00       -0.49503
   3358.00       -0.50495
   3359.00       -0.51423
   3360.00       -0.52293
   3361.00       -0.52640
   3362.00       -0.52527
   3363.00       -0.52509
   3364.00       -0.52667
   3365.00       -0.53039
   3366.00       -0.53648
   3367.00       -0.54473
   3368.00       -0.55466
   3369.00       -0.56574
   3370.00       -0.57731
   3371.00       -0.58889
   3372.00       -0.60012
   3373.00       -0.61084
   3374.00       -0.62113
   3375.00       -0.63121
   3376.00       -0.64137
   3377.00       -0.65194
   3378.00       -0.66316
   3379.00       -0.67532
   3380.00       -0.68852
   3381.00       -0.70281
   3382.00       -0.71813
   3383.00       -0.73426
   3384.00       -0.75095
   3385.00       -0.76779
   3386.00       -0.78433
   3387.00       -0.79999
   3388.00       -0.81440
   3389.00       -0.82716
   3390.00       -0.83812
   3391.00       -0.84730
   3392.00       -0.85497
   3393.00       -0.86149
   3394.00       -0.86740
   3395.00       -0.87328
   3396.00       -0.87959
   3397.00       -0.88662
   3398.00       -0.89443
   3399.00       -0.90280
   3400.00       -0.91125
   3401.00       -0.91913
   3402.00       -0.92576
   3403.00       -0.93049
   3404.00       -0.93299
   3405.00       -0.93319
   3406.00       -0.93143
   3407.00       -0.92839
   3408.00       -0.92493
   3409.00       -0.92201
   3410.00       -0.92050
   3411.00       -0.92105
   3412.00       -0.92391
   3413.00       -0.92917
   3414.00       -0.93632
   3415.00       -0.94473
   3416.00       -0.95351
   3417.00       -0.96177
   3418.00       -0.96871
   3419.00       -0.97380
   3420.00       -0.97664
   3421.00       -0.97726
   3422.00       -0.97594
   3423.00       -0.97315
   3424.00       -0.96952
   3425.00       -0.96573
   3426.00       -0.96241
   3427.00       -0.96007
   3428.00       -0.95904
   3429.00       -0.95937
   3430.00       -0.96094
   3431.00       -0.96331
   3432.00       -0.96590
   3433.00       -0.96805
   3434.00       -0.96909
   3435.00       -0.96854
   3436.00       -0.96611
   3437.00       -0.96182
   3438.00       -0.95597
   3439.00       -0.94902
   3440.00       -0.94163
   3441.00       -0.93444
   3442.00       -0.92797
   3443.00       -0.92266
   3444.00       -0.91865
   3445.00       -0.91587
   3446.00       -0.91414
   3447.00       -0.91306
   3448.00       -0.91221
   3449.00       -0.91118
   3450.00       -0.90962
   3451.00       -0.90738
   3452.00       -0.90442
   3453.00       -0.90090
   3454.00       -0.89709
   3455.00       -0.89336
   3456.00       -0.89005
   3457.00       -0.88745
   3458.00       -0.88574
   3459.00       -0.88489
   3460.00       -0.88470
   3461.00       -0.88475
   3462.00       -0.88451
   3463.00       -0.88337
   3464.00       -0.88067
   3465.00       -0.87590
   3466.00       -0.86868
   3467.00       -0.85893
   3468.00       -0.84664
   3469.00       -0.83223
   3470.00       -0.81617
   3471.00       -0.79901
   3472.00       -0.78132
   3473.00       -0.76345
   3474.00       -0.74570
   3475.00       -0.72804
   3476.00       -0.71040
   3477.00       -0.69252
   3478.00       -0.67406
   3479.00       -0.65475
   3480.00       -0.63428
   3481.00       -0.61248
   3482.00       -0.58919
   3483.00       -0.56439
   3484.00       -0.53810
   3485.00       -0.50963
   3486.00       -0.47869
   3487.00       -0.44582
   3488.00       -0.41224
   3489.00       -0.37913
   3490.00       -0.34770
   3491.00       -0.31861
   3492.00       -0.29233
   3493.00       -0.26901
   3494.00       -0.24824
   3495.00       -0.22901
   3496.00       -0.20990
   3497.00       -0.18947
   3498.00       -0.16634
   3499.00       -0.13937
   3500.00       -0.10809
   3501.00       -0.07299
   3502.00       -0.03506
   3503.00        0.00414
   3504.00        0.04316
   3505.00        0.08057
   3506.00        0.11540
   3507.00        0.14699
   3508.00        0.17522
   3509.00        0.20021
   3510.00        0.22245
   3511.00        0.24239
   3512.00        0.26024
   3513.00        0.27634
   3514.00        0.29082
   3515.00        0.30381
   3516.00        0.31534
   3517.00        0.32558
   3518.00        0.33477
   3519.00        0.34316
   3520.00        0.35117
   3521.00        0.35927
   3522.00        0.36790
   3523.00        0.37745
   3524.00        0.38818
   3525.00        0.40011
   3526.00        0.41314
   3527.00        0.42687
   3528.00        0.44084
   3529.00        0.45446
   3530.00        0.46726
   3531.00        0.47886
   3532.00        0.48915
   3533.00        0.49820
   3534.00        0.50635
   3535.00        0.51407
   3536.00        0.52184
   3537.00        0.53011
   3538.00        0.53925
   3539.00        0.54938
   3540.00        0.56055
   3541.00        0.57259
   3542.00        0.58526
   3543.00        0.59837
   3544.00        0.61162
   3545.00        0.62494
   3546.00        0.63828
   3547.00        0.65170
   3548.00        0.66532
   3549.00        0.67937
   3550.00        0.69406
   3551.00        0.70951
   3552.00        0.72580
   3553.00        0.74292
   3554.00        0.76065
   3555.00        0.77877
   3556.00        0.79690
   3557.00        0.81474
   3558.00        0.83203
   3559.00        0.84857
   3560.00        0.86435
   3561.00        0.87945
   3562.00        0.89397
   3563.00        0.90803
   3564.00        0.92172
   3565.00        0.93505
   3566.00        0.94787
   3567.00        0.95995
   3568.00        0.97104
   3569.00        0.98087
   3570.00        0.98927
   3571.00        0.99609
   3572.00        1.00139
   3573.00        1.00540
   3574.00        1.00844
   3575.00        1.01104
   3576.00        1.01380
   3577.00        1.01737
   3578.00        1.02243
   3579.00        1.02948
   3580.00        1.03899
   3581.00        1.05099
   3582.00        1.06535
   3583.00        1.08138
   3584.00        1.09801
   3585.00        1.11390
   3586.00        1.12760
   3587.00        1.13768
   3588.00        1.14302
   3589.00        1.14360
   3590.00        1.13968
   3591.00        1.13227
   3592.00        1.12246
   3593.00        1.11145
   3594.00        1.09987
   3595.00        1.08783
   3596.00        1.07498
   3597.00        1.06055
   3598.00        1.04346
   3599.00        1.02262
   3600.00        0.99734
   3601.00        0.96782
   3602.00        0.93536
   3603.00        0.90231
   3604.00        0.87115
   3605.00        0.84392
   3606.00        0.82188
   3607.00        0.80560
   3608.00        0.79451
   3609.00        0.78739
   3610.00        0.78276
   3611.00        0.77915
   3612.00        0.77529
   3613.00        0.77037
   3614.00        0.76398
   3615.00        0.75624
   3616.00        0.74756
   3617.00        0.73864
   3618.00        0.73020
   3619.00        0.72276
   3620.00        0.71646
   3621.00        0.71114
   3622.00        0.70631
   3623.00        0.70122
   3624.00        0.69506
   3625.00        0.68724
   3626.00        0.67727
   3627.00        0.66511
   3628.00        0.65096
   3629.00        0.63512
   3630.00        0.61806
   3631.00        0.60025
   3632.00        0.58204
   3633.00        0.56375
   3634.00        0.54569
   3635.00        0.52798
   3636.00        0.51076
   3637.00        0.49416
   3638.00        0.47822
   3639.00        0.46304
   3640.00        0.44866
   3641.00        0.43511
   3642.00        0.42246
   3643.00        0.41075
   3644.00        0.39996
   3645.00        0.38998
   3646.00        0.38064
   3647.00        0.37157
   3648.00        0.36242
   3649.00        0.35271
   3650.00        0.34197
   3651.00        0.32991
   3652.00        0.31659
   3653.00        0.30236
   3654.00        0.28796
   3655.00        0.27415
   3656.00        0.26148
   3657.00        0.25016
   3658.00        0.23986
   3659.00        0.22986
   3660.00        0.21917
   3661.00        0.20674
   3662.00        0.19170
   3663.00        0.17352
   3664.00        0.15212
   3665.00        0.12792
   3666.00        0.10171
   3667.00        0.07455
   3668.00        0.04745
   3669.00        0.02153
   3670.00       -0.00249
   3671.00       -0.02403
   3672.00       -0.04315
   3673.00       -0.05996
   3674.00       -0.07501
   3675.00       -0.08904
   3676.00       -0.10277
   3677.00       -0.11682
   3678.00       -0.13161
   3679.00       -0.14727
   3680.00       -0.16360
   3681.00       -0.18021
   3682.00       -0.19648
   3683.00       -0.21195
   3684.00       -0.22627
   3685.00       -0.23939
   3686.00       -0.25154
   3687.00       -0.26303
   3688.00       -0.27414
   3689.00       -0.28508
   3690.00       -0.29595
   3691.00       -0.30673
   3692.00       -0.31747
   3693.00       -0.32813
   3694.00       -0.33879
   3695.00       -0.34952
   3696.00       -0.36040
   3697.00       -0.37151
   3698.00       -0.38290
   3699.00       -0.39455
   3700.00       -0.40641
   3701.00       -0.41838
   3702.00       -0.43030
   3703.00       -0.44200
   3704.00       -0.45333
   3705.00       -0.46421
   3706.00       -0.47470
   3707.00       -0.48528
   3708.00       -0.49599
   3709.00       -0.50175
   3710.00       -0.50006
   3711.00       -0.50093
   3712.00       -0.50553
   3713.00       -0.51432
   3714.00       -0.52740
   3715.00       -0.54414
   3716.00       -0.56365
   3717.00       -0.58438
   3718.00       -0.60463
   3719.00       -0.62261
   3720.00       -0.63702
   3721.00       -0.64682
   3722.00       -0.65194
   3723.00       -0.65283
   3724.00       -0.65051
   3725.00       -0.64634
   3726.00       -0.64174
   3727.00       -0.63813
   3728.00       -0.63667
   3729.00       -0.63815
   3730.00       -0.64291
   3731.00       -0.65091
   3732.00       -0.66164
   3733.00       -0.67424
   3734.00       -0.68778
   3735.00       -0.70110
   3736.00       -0.71320
   3737.00       -0.72336
   3738.00       -0.73104
   3739.00       -0.73618
   3740.00       -0.73892
   3741.00       -0.73961
   3742.00       -0.73875
   3743.00       -0.73690
   3744.00       -0.73472
   3745.00       -0.73288
   3746.00       -0.73195
   3747.00       -0.73248
   3748.00       -0.73476
   3749.00       -0.73878
   3750.00       -0.74422
   3751.00       -0.75052
   3752.00       -0.75687
   3753.00       -0.76243
   3754.00       -0.76651
   3755.00       -0.76871
   3756.00       -0.76897
   3757.00       -0.76759
   3758.00       -0.76514
   3759.00       -0.76223
   3760.00       -0.75952
   3761.00       -0.75750
   3762.00       -0.75648
   3763.00       -0.75654
   3764.00       -0.75754
   3765.00       -0.75917
   3766.00       -0.76099
   3767.00       -0.76246
   3768.00       -0.76304
   3769.00       -0.76223
   3770.00       -0.75975
   3771.00       -0.75546
   3772.00       -0.74959
   3773.00       -0.74252
   3774.00       -0.73488
   3775.00       -0.72737
   3776.00       -0.72064
   3777.00       -0.71513
   3778.00       -0.71101
   3779.00       -0.70814
   3780.00       -0.70608
   3781.00       -0.70412
   3782.00       -0.70143
   3783.00       -0.69718
   3784.00       -0.69059
   3785.00       -0.68121
   3786.00       -0.66872
   3787.00       -0.65337
   3788.00       -0.63549
   3789.00       -0.61584
   3790.00       -0.59533
   3791.00       -0.57498
   3792.00       -0.55556
   3793.00       -0.53727
   3794.00       -0.52012
   3795.00       -0.50432
   3796.00       -0.48964
   3797.00       -0.47572
   3798.00       -0.46184
   3799.00       -0.44704
   3800.00       -0.43055
   3801.00       -0.41174
   3802.00       -0.39017
   3803.00       -0.36540
   3804.00       -0.33737
   3805.00       -0.30629
   3806.00       -0.27241
   3807.00       -0.23643
   3808.00       -0.19915
   3809.00       -0.16131
   3810.00       -0.12387
   3811.00       -0.08740
   3812.00       -0.05229
   3813.00       -0.01894
   3814.00        0.01269
   3815.00        0.04258
   3816.00        0.07074
   3817.00        0.09725
   3818.00        0.12206
   3819.00        0.14525
   3820.00        0.16687
   3821.00        0.18715
   3822.00        0.20628
   3823.00        0.22437
   3824.00        0.24162
   3825.00        0.25791
   3826.00        0.27318
   3827.00        0.28729
   3828.00        0.30016
   3829.00        0.31186
   3830.00        0.32264
   3831.00        0.33291
   3832.00        0.34304
   3833.00        0.35342
   3834.00        0.36427
   3835.00        0.37556
   3836.00        0.38715
   3837.00        0.39872
   3838.00        0.41002
   3839.00        0.42082
   3840.00        0.43109
   3841.00        0.44093
   3842.00        0.45044
   3843.00        0.45978
   3844.00        0.46892
   3845.00        0.47768
   3846.00        0.48565
   3847.00        0.49232
   3848.00        0.49714
   3849.00        0.49962
   3850.00        0.49950
   3851.00        0.49672
   3852.00        0.49144
   3853.00        0.48387
   3854.00        0.47426
   3855.00        0.46323
   3856.00        0.45186
   3857.00        0.44176
   3858.00        0.43464
   3859.00        0.43199
   3860.00        0.43440
   3861.00        0.44162
   3862.00        0.45226
   3863.00        0.46446
   3864.00        0.47613
   3865.00        0.48560
   3866.00        0.49191
   3867.00        0.49498
   3868.00        0.49572
   3869.00        0.49551
   3870.00        0.49619
   3871.00        0.49941
   3872.00        0.50644
   3873.00        0.51748
   3874.00        0.53180
   3875.00        0.54764
   3876.00        0.56244
   3877.00        0.57337
   3878.00        0.57777
   3879.00        0.57376
   3880.00        0.56068
   3881.00        0.53923
   3882.00        0.51119
   3883.00        0.47924
   3884.00        0.44652
   3885.00        0.41590
   3886.00        0.38950
   3887.00        0.36865
   3888.00        0.35326
   3889.00        0.34252
   3890.00        0.33460
   3891.00        0.32745
   3892.00        0.31900
   3893.00        0.30761
   3894.00        0.29255
   3895.00        0.27375
   3896.00        0.25227
   3897.00        0.22975
   3898.00        0.20829
   3899.00        0.19012
   3900.00        0.17703
   3901.00        0.17027
   3902.00        0.17024
   3903.00        0.17620
   3904.00        0.18687
   3905.00        0.20002
   3906.00        0.21323
   3907.00        0.22407
   3908.00        0.23070
   3909.00        0.23212
   3910.00        0.22832
   3911.00        0.21965
   3912.00        0.20760
   3913.00        0.19365
   3914.00        0.17941
   3915.00        0.16614
   3916.00        0.15458
   3917.00        0.14492
   3918.00        0.13687
   3919.00        0.12974
   3920.00        0.12255
   3921.00        0.11431
   3922.00        0.10421
   3923.00        0.09175
   3924.00        0.07681
   3925.00        0.05971
   3926.00        0.04111
   3927.00        0.02191
   3928.00        0.00318
   3929.00       -0.01417
   3930.00       -0.02926
   3931.00       -0.04138
   3932.00       -0.05015
   3933.00       -0.05535
   3934.00       -0.05706
   3935.00       -0.05558
   3936.00       -0.05122
   3937.00       -0.04448
   3938.00       -0.03582
   3939.00       -0.02576
   3940.00       -0.01476
   3941.00       -0.00336
   3942.00        0.00796
   3943.00        0.01868
   3944.00        0.02837
   3945.00        0.03656
   3946.00        0.04294
   3947.00        0.04735
   3948.00        0.04967
   3949.00        0.05006
   3950.00        0.04884
   3951.00        0.04632
   3952.00        0.04296
   3953.00        0.03919
   3954.00        0.03533
   3955.00        0.03158
   3956.00        0.02792
   3957.00        0.02415
   3958.00        0.01990
   3959.00        0.01467
   3960.00        0.00796
   3961.00       -0.00068
   3962.00       -0.01153
   3963.00       -0.02462
   3964.00       -0.03978
   3965.00       -0.05652
   3966.00       -0.07431
   3967.00       -0.09244
   3968.00       -0.11025
   3969.00       -0.12721
   3970.00       -0.14287
   3971.00       -0.15697
   3972.00       -0.16944
   3973.00       -0.18040
   3974.00       -0.19004
   3975.00       -0.19877
   3976.00       -0.20696
   3977.00       -0.21504
   3978.00       -0.22337
   3979.00       -0.23219
   3980.00       -0.24167
   3981.00       -0.25180
   3982.00       -0.26244
   3983.00       -0.27338
   3984.00       -0.28437
   3985.00       -0.29523
   3986.00       -0.30589
   3987.00       -0.31638
   3988.00       -0.32682
   3989.00       -0.33738
   3990.00       -0.34828
   3991.00       -0.35963
   3992.00       -0.37150
   3993.00       -0.38387
   3994.00       -0.39667
   3995.00       -0.40981
   3996.00       -0.42321
   3997.00       -0.43682
   3998.00       -0.45055
   3999.00       -0.46428
   4000.00       -0.47745
   4001.00       -0.48734
   4002.00       -0.49810
   4003.00       -0.51012
   4004.00       -0.52374
   4005.00       -0.53909
   4006.00       -0.55602
   4007.00       -0.57416
   4008.00       -0.59276
   4009.00       -0.61085
   4010.00       -0.62748
   4011.00       -0.64177
   4012.00       -0.65321
   4013.00       -0.66163
   4014.00       -0.66730
   4015.00       -0.67077
   4016.00       -0.67298
   4017.00       -0.67497
   4018.00       -0.67778
   4019.00       -0.68231
   4020.00       -0.68913
   4021.00       -0.69862
   4022.00       -0.71051
   4023.00       -0.72436
   4024.00       -0.73933
   4025.00       -0.75440
   4026.00       -0.76858
   4027.00       -0.78093
   4028.00       -0.79076
   4029.00       -0.79778
   4030.00       -0.80211
   4031.00       -0.80417
   4032.00       -0.80482
   4033.00       -0.80498
   4034.00       -0.80565
   4035.00       -0.80776
   4036.00       -0.81185
   4037.00       -0.81830
   4038.00       -0.82695
   4039.00       -0.83738
   4040.00       -0.84881
   4041.00       -0.86036
   4042.00       -0.87113
   4043.00       -0.88029
   4044.00       -0.88729
   4045.00       -0.89194
   4046.00       -0.89436
   4047.00       -0.89496
   4048.00       -0.89439
   4049.00       -0.89337
   4050.00       -0.89265
   4051.00       -0.89286
   4052.00       -0.89452
   4053.00       -0.89792
   4054.00       -0.90307
   4055.00       -0.90997
   4056.00       -0.91822
   4057.00       -0.92726
   4058.00       -0.93645
   4059.00       -0.94500
   4060.00       -0.95215
   4061.00       -0.95723
   4062.00       -0.95979
   4063.00       -0.95973
   4064.00       -0.95719
   4065.00       -0.95268
   4066.00       -0.94687
   4067.00       -0.94057
   4068.00       -0.93457
   4069.00       -0.92955
   4070.00       -0.92605
   4071.00       -0.92437
   4072.00       -0.92470
   4073.00       -0.92702
   4074.00       -0.93110
   4075.00       -0.93672
   4076.00       -0.94342
   4077.00       -0.95077
   4078.00       -0.95835
   4079.00       -0.96583
   4080.00       -0.97302
   4081.00       -0.97987
   4082.00       -0.98647
   4083.00       -0.99298
   4084.00       -0.99955
   4085.00       -1.00625
   4086.00       -1.01302
   4087.00       -1.01954
   4088.00       -1.02307
   4089.00       -1.02301
   4090.00       -1.02297
   4091.00       -1.02330
   4092.00       -1.02429
   4093.00       -1.02610
   4094.00       -1.02881
   4095.00       -1.03243
   4096.00       -1.03694
   4097.00       -1.04226
   4098.00       -1.04849
   4099.00       -1.05561
   4100.00       -1.06366
   4101.00       -1.07262
   4102.00       -1.08234
   4103.00       -1.09253
   4104.00       -1.10280
   4105.00       -1.11257
   4106.00       -1.12124
   4107.00       -1.12814
   4108.00       -1.13292
   4109.00       -1.13524
   4110.00       -1.13525
   4111.00       -1.13320
   4112.00       -1.12971
   4113.00       -1.12542
   4114.00       -1.12103
   4115.00       -1.11717
   4116.00       -1.11429
   4117.00       -1.11261
   4118.00       -1.11215
   4119.00       -1.11273
   4120.00       -1.11398
   4121.00       -1.11551
   4122.00       -1.11684
   4123.00       -1.11751
   4124.00       -1.11720
   4125.00       -1.11570
   4126.00       -1.11296
   4127.00       -1.10913
   4128.00       -1.10443
   4129.00       -1.09925
   4130.00       -1.09388
   4131.00       -1.08861
   4132.00       -1.08365
   4133.00       -1.07898
   4134.00       -1.07449
   4135.00       -1.06990
   4136.00       -1.06480
   4137.00       -1.05874
   4138.00       -1.05112
   4139.00       -1.04128
   4140.00       -1.02861
   4141.00       -1.01224
   4142.00       -0.99142
   4143.00       -0.96538
   4144.00       -0.93346
   4145.00       -0.89482
   4146.00       -0.84916
   4147.00       -0.79638
   4148.00       -0.73792
   4149.00       -0.67729
   4150.00       -0.61589
   4151.00       -0.55439
   4152.00       -0.49482
   4153.00       -0.43860
   4154.00       -0.38757
   4155.00       -0.34450
   4156.00       -0.31098
   4157.00       -0.28845
   4158.00       -0.27577
   4159.00       -0.27225
   4160.00       -0.27615
   4161.00       -0.28546
   4162.00       -0.29733
   4163.00       -0.30891
   4164.00       -0.31754
   4165.00       -0.32155
   4166.00       -0.32006
   4167.00       -0.31329
   4168.00       -0.30191
   4169.00       -0.28668
   4170.00       -0.26834
   4171.00       -0.24729
   4172.00       -0.22444
   4173.00       -0.20073
   4174.00       -0.17730
   4175.00       -0.15555
   4176.00       -0.13660
   4177.00       -0.12121
   4178.00       -0.10962
   4179.00       -0.10157
   4180.00       -0.09625
   4181.00       -0.09199
   4182.00       -0.08707
   4183.00       -0.07987
   4184.00       -0.06923
   4185.00       -0.05459
   4186.00       -0.03616
   4187.00       -0.01439
   4188.00        0.00907
   4189.00        0.03224
   4190.00        0.05318
   4191.00        0.06993
   4192.00        0.08123
   4193.00        0.08668
   4194.00        0.08619
   4195.00        0.08092
   4196.00        0.07246
   4197.00        0.06275
   4198.00        0.05380
   4199.00        0.04732
   4200.00        0.04460
   4201.00        0.04633
   4202.00        0.05247
   4203.00        0.06225
   4204.00        0.07450
   4205.00        0.08755
   4206.00        0.09990
   4207.00        0.10991
   4208.00        0.11633
   4209.00        0.11825
   4210.00        0.11556
   4211.00        0.10892
   4212.00        0.09955
   4213.00        0.08902
   4214.00        0.07912
   4215.00        0.07143
   4216.00        0.06712
   4217.00        0.06680
   4218.00        0.07069
   4219.00        0.07824
   4220.00        0.08861
   4221.00        0.10038
   4222.00        0.11228
   4223.00        0.12308
   4224.00        0.13184
   4225.00        0.13809
   4226.00        0.14152
   4227.00        0.14233
   4228.00        0.14073
   4229.00        0.13718
   4230.00        0.13200
   4231.00        0.12555
   4232.00        0.11794
   4233.00        0.10928
   4234.00        0.09954
   4235.00        0.08870
   4236.00        0.07677
   4237.00        0.06386
   4238.00        0.05031
   4239.00        0.03663
   4240.00        0.02355
   4241.00        0.01174
   4242.00        0.00193
   4243.00       -0.00529
   4244.00       -0.00955
   4245.00       -0.01066
   4246.00       -0.00892
   4247.00       -0.00467
   4248.00        0.00136
   4249.00        0.00837
   4250.00        0.01554
   4251.00        0.02217
   4252.00        0.02768
   4253.00        0.03169
   4254.00        0.03402
   4255.00        0.03465
   4256.00        0.03371
   4257.00        0.03136
   4258.00        0.02771
   4259.00        0.02274
   4260.00        0.01647
   4261.00        0.00884
   4262.00       -0.00020
   4263.00       -0.01073
   4264.00       -0.02262
   4265.00       -0.03578
   4266.00       -0.04988
   4267.00       -0.06456
   4268.00       -0.07923
   4269.00       -0.09327
   4270.00       -0.10625
   4271.00       -0.11758
   4272.00       -0.12707
   4273.00       -0.13471
   4274.00       -0.14066
   4275.00       -0.14539
   4276.00       -0.14941
   4277.00       -0.15338
   4278.00       -0.15784
   4279.00       -0.16335
   4280.00       -0.17011
   4281.00       -0.17814
   4282.00       -0.18726
   4283.00       -0.19702
   4284.00       -0.20699
   4285.00       -0.21660
   4286.00       -0.22535
   4287.00       -0.23291
   4288.00       -0.23913
   4289.00       -0.24401
   4290.00       -0.24787
   4291.00       -0.25113
   4292.00       -0.25438
   4293.00       -0.25822
   4294.00       -0.26319
   4295.00       -0.26971
   4296.00       -0.27796
   4297.00       -0.28791
   4298.00       -0.29931
   4299.00       -0.31175
   4300.00       -0.32476
   4301.00       -0.33777
   4302.00       -0.35045
   4303.00       -0.36251
   4304.00       -0.37386
   4305.00       -0.38457
   4306.00       -0.39496
   4307.00       -0.40540
   4308.00       -0.41629
   4309.00       -0.42812
   4310.00       -0.44122
   4311.00       -0.45590
   4312.00       -0.47037
   4313.00       -0.47941
   4314.00       -0.49199
   4315.00       -0.50900
   4316.00       -0.53088
   4317.00       -0.55597
   4318.00       -0.58320
   4319.00       -0.61309
   4320.00       -0.64433
   4321.00       -0.67513
   4322.00       -0.70398
   4323.00       -0.72963
   4324.00       -0.75122
   4325.00       -0.76849
   4326.00       -0.78170
   4327.00       -0.79150
   4328.00       -0.79883
   4329.00       -0.80478
   4330.00       -0.81057
   4331.00       -0.81725
   4332.00       -0.82572
   4333.00       -0.83658
   4334.00       -0.85004
   4335.00       -0.86593
   4336.00       -0.88379
   4337.00       -0.90291
   4338.00       -0.92245
   4339.00       -0.94151
   4340.00       -0.95933
   4341.00       -0.97518
   4342.00       -0.98813
   4343.00       -0.99772
   4344.00       -1.00458
   4345.00       -1.00949
   4346.00       -1.01354
   4347.00       -1.01775
   4348.00       -1.02478
   4349.00       -1.05522
   4350.00       -1.08352
   4351.00       -1.10742
   4352.00       -1.12539
   4353.00       -1.13661
   4354.00       -1.14110
   4355.00       -1.13914
   4356.00       -1.13194
   4357.00       -1.12077
   4358.00       -1.10727
   4359.00       -1.09297
   4360.00       -1.07944
   4361.00       -1.06806
   4362.00       -1.05967
   4363.00       -1.05481
   4364.00       -1.05326
   4365.00       -1.05451
   4366.00       -1.05755
   4367.00       -1.06123
   4368.00       -1.06425
   4369.00       -1.06540
   4370.00       -1.06369
   4371.00       -1.05848
   4372.00       -1.04942
   4373.00       -1.03682
   4374.00       -1.02136
   4375.00       -1.00416
   4376.00       -0.98691
   4377.00       -0.97106
   4378.00       -0.95809
   4379.00       -0.94887
   4380.00       -0.94382
   4381.00       -0.94265
   4382.00       -0.94471
   4383.00       -0.94882
   4384.00       -0.95370
   4385.00       -0.95808
   4386.00       -0.96089
   4387.00       -0.96146
   4388.00       -0.95939
   4389.00       -0.95476
   4390.00       -0.94798
   4391.00       -0.93965
   4392.00       -0.93053
   4393.00       -0.92131
   4394.00       -0.91257
   4395.00       -0.90469
   4396.00       -0.89774
   4397.00       -0.89161
   4398.00       -0.88597
   4399.00       -0.88034
   4400.00       -0.87423
   4401.00       -0.86722
   4402.00       -0.85895
   4403.00       -0.84931
   4404.00       -0.83831
   4405.00       -0.82629
   4406.00       -0.81380
   4407.00       -0.80138
   4408.00       -0.78960
   4409.00       -0.77897
   4410.00       -0.76965
   4411.00       -0.76161
   4412.00       -0.75440
   4413.00       -0.74744
   4414.00       -0.73996
   4415.00       -0.73124
   4416.00       -0.72080
   4417.00       -0.70842
   4418.00       -0.69422
   4419.00       -0.67883
   4420.00       -0.66307
   4421.00       -0.64797
   4422.00       -0.63458
   4423.00       -0.62365
   4424.00       -0.61557
   4425.00       -0.61052
   4426.00       -0.60808
   4427.00       -0.60758
   4428.00       -0.60808
   4429.00       -0.60855
   4430.00       -0.60808
   4431.00       -0.60579
   4432.00       -0.60127
   4433.00       -0.59416
   4434.00       -0.58464
   4435.00       -0.57298
   4436.00       -0.55969
   4437.00       -0.54525
   4438.00       -0.53031
   4439.00       -0.51521
   4440.00       -0.50030
   4441.00       -0.48581
   4442.00       -0.47167
   4443.00       -0.45775
   4444.00       -0.44394
   4445.00       -0.43008
   4446.00       -0.41616
   4447.00       -0.40220
   4448.00       -0.38819
   4449.00       -0.37430
   4450.00       -0.36064
   4451.00       -0.34751
   4452.00       -0.33506
   4453.00       -0.32338
   4454.00       -0.31243
   4455.00       -0.30207
   4456.00       -0.29202
   4457.00       -0.28203
   4458.00       -0.27182
   4459.00       -0.26121
   4460.00       -0.25005
   4461.00       -0.23839
   4462.00       -0.22638
   4463.00       -0.21441
   4464.00       -0.20286
   4465.00       -0.19204
   4466.00       -0.18218
   4467.00       -0.17320
   4468.00       -0.16488
   4469.00       -0.15672
   4470.00       -0.14804
   4471.00       -0.13815
   4472.00       -0.12654
   4473.00       -0.11287
   4474.00       -0.09725
   4475.00       -0.08011
   4476.00       -0.06229
   4477.00       -0.04490
   4478.00       -0.02919
   4479.00       -0.01622
   4480.00       -0.00674
   4481.00       -0.00126
   4482.00        0.00029
   4483.00       -0.00168
   4484.00       -0.00632
   4485.00       -0.01271
   4486.00       -0.01981
   4487.00       -0.02684
   4488.00       -0.03327
   4489.00       -0.03889
   4490.00       -0.04385
   4491.00       -0.04856
   4492.00       -0.05358
   4493.00       -0.05941
   4494.00       -0.06630
   4495.00       -0.07424
   4496.00       -0.08285
   4497.00       -0.09140
   4498.00       -0.09911
   4499.00       -0.10512
   4500.00       -0.10888
   4501.00       -0.10997
   4502.00       -0.10852
   4503.00       -0.10481
   4504.00       -0.09940
   4505.00       -0.09279
   4506.00       -0.08541
   4507.00       -0.07744
   4508.00       -0.06874
   4509.00       -0.05891
   4510.00       -0.04746
   4511.00       -0.03360
   4512.00       -0.01702
   4513.00        0.00235
   4514.00        0.02418
   4515.00        0.04759
   4516.00        0.07120
   4517.00        0.09335
   4518.00        0.11225
   4519.00        0.12607
   4520.00        0.13369
   4521.00        0.13424
   4522.00        0.12801
   4523.00        0.11567
   4524.00        0.09868
   4525.00        0.07866
   4526.00        0.05748
   4527.00        0.03656
   4528.00        0.01698
   4529.00       -0.00049
   4530.00       -0.01586
   4531.00       -0.02942
   4532.00       -0.04176
   4533.00       -0.05352
   4534.00       -0.06524
   4535.00       -0.07721
   4536.00       -0.08936
   4537.00       -0.10132
   4538.00       -0.11242
   4539.00       -0.12187
   4540.00       -0.12883
   4541.00       -0.13265
   4542.00       -0.13274
   4543.00       -0.12909
   4544.00       -0.12188
   4545.00       -0.11178
   4546.00       -0.09981
   4547.00       -0.08703
   4548.00       -0.07458
   4549.00       -0.06359
   4550.00       -0.05491
   4551.00       -0.04898
   4552.00       -0.04618
   4553.00       -0.04635
   4554.00       -0.04922
   4555.00       -0.05430
   4556.00       -0.06103
   4557.00       -0.06899
   4558.00       -0.07783
   4559.00       -0.08732
   4560.00       -0.09742
   4561.00       -0.10814
   4562.00       -0.11962
   4563.00       -0.13192
   4564.00       -0.14517
   4565.00       -0.15932
   4566.00       -0.17430
   4567.00       -0.18987
   4568.00       -0.20582
   4569.00       -0.22185
   4570.00       -0.23773
   4571.00       -0.25325
   4572.00       -0.26828
   4573.00       -0.28273
   4574.00       -0.29669
   4575.00       -0.31013
   4576.00       -0.32303
   4577.00       -0.33539
   4578.00       -0.34706
   4579.00       -0.35780
   4580.00       -0.36738
   4581.00       -0.37533
   4582.00       -0.38138
   4583.00       -0.38514
   4584.00       -0.38645
   4585.00       -0.38522
   4586.00       -0.38166
   4587.00       -0.37615
   4588.00       -0.36931
   4589.00       -0.36199
   4590.00       -0.35504
   4591.00       -0.34935
   4592.00       -0.34564
   4593.00       -0.34437
   4594.00       -0.34573
   4595.00       -0.34947
   4596.00       -0.35513
   4597.00       -0.36202
   4598.00       -0.36939
   4599.00       -0.37647
   4600.00       -0.38276
   4601.00       -0.38794
   4602.00       -0.39188
   4603.00       -0.39469
   4604.00       -0.39662
   4605.00       -0.39800
   4606.00       -0.39917
   4607.00       -0.40039
   4608.00       -0.40189
   4609.00       -0.40380
   4610.00       -0.40611
   4611.00       -0.40871
   4612.00       -0.41140
   4613.00       -0.41387
   4614.00       -0.41578
   4615.00       -0.41679
   4616.00       -0.41666
   4617.00       -0.41522
   4618.00       -0.41248
   4619.00       -0.40861
   4620.00       -0.40394
   4621.00       -0.39889
   4622.00       -0.39395
   4623.00       -0.38960
   4624.00       -0.38620
   4625.00       -0.38409
   4626.00       -0.38336
   4627.00       -0.38404
   4628.00       -0.38593
   4629.00       -0.38880
   4630.00       -0.39222
   4631.00       -0.39578
   4632.00       -0.39898
   4633.00       -0.40129
   4634.00       -0.40229
   4635.00       -0.40155
   4636.00       -0.39884
   4637.00       -0.39390
   4638.00       -0.38684
   4639.00       -0.37780
   4640.00       -0.36714
   4641.00       -0.35528
   4642.00       -0.34271
   4643.00       -0.32990
   4644.00       -0.31724
   4645.00       -0.30495
   4646.00       -0.29312
   4647.00       -0.28178
   4648.00       -0.27082
   4649.00       -0.26019
   4650.00       -0.24991
   4651.00       -0.23999
   4652.00       -0.23062
   4653.00       -0.22206
   4654.00       -0.21453
   4655.00       -0.20834
   4656.00       -0.20366
   4657.00       -0.20057
   4658.00       -0.19905
   4659.00       -0.19902
   4660.00       -0.20024
   4661.00       -0.20249
   4662.00       -0.20551
   4663.00       -0.20904
   4664.00       -0.21293
   4665.00       -0.21705
   4666.00       -0.22134
   4667.00       -0.22579
   4668.00       -0.23039
   4669.00       -0.23512
   4670.00       -0.23987
   4671.00       -0.24457
   4672.00       -0.24906
   4673.00       -0.25319
   4674.00       -0.25687
   4675.00       -0.26005
   4676.00       -0.26277
   4677.00       -0.26510
   4678.00       -0.26725
   4679.00       -0.26940
   4680.00       -0.27171
   4681.00       -0.27427
   4682.00       -0.27709
   4683.00       -0.28009
   4684.00       -0.28311
   4685.00       -0.28596
   4686.00       -0.28845
   4687.00       -0.29047
   4688.00       -0.29195
   4689.00       -0.29293
   4690.00       -0.29347
   4691.00       -0.29369
   4692.00       -0.29370
   4693.00       -0.29359
   4694.00       -0.29341
   4695.00       -0.29315
   4696.00       -0.29279
   4697.00       -0.29228
   4698.00       -0.29154
   4699.00       -0.29051
   4700.00       -0.28913
   4701.00       -0.28738
   4702.00       -0.28522
   4703.00       -0.28269
   4704.00       -0.27980
   4705.00       -0.27663
   4706.00       -0.27322
   4707.00       -0.26962
   4708.00       -0.26585
   4709.00       -0.26191
   4710.00       -0.25778
   4711.00       -0.25341
   4712.00       -0.24874
   4713.00       -0.24361
   4714.00       -0.23789
   4715.00       -0.23140
   4716.00       -0.22392
   4717.00       -0.21526
   4718.00       -0.20524
   4719.00       -0.19375
   4720.00       -0.18076
   4721.00       -0.16615
   4722.00       -0.15019
   4723.00       -0.13303
   4724.00       -0.11504
   4725.00       -0.09652
   4726.00       -0.07782
   4727.00       -0.05933
   4728.00       -0.04127
   4729.00       -0.02371
   4730.00       -0.00680
   4731.00        0.00967
   4732.00        0.02580
   4733.00        0.04181
   4734.00        0.05788
   4735.00        0.07430
   4736.00        0.09108
   4737.00        0.10828
   4738.00        0.12584
   4739.00        0.14367
   4740.00        0.16157
   4741.00        0.17936
   4742.00        0.19681
   4743.00        0.21380
   4744.00        0.23026
   4745.00        0.24604
   4746.00        0.26115
   4747.00        0.27558
   4748.00        0.28932
   4749.00        0.30245
   4750.00        0.31498
   4751.00        0.32692
   4752.00        0.33834
   4753.00        0.34922
   4754.00        0.35957
   4755.00        0.36938
   4756.00        0.37861
   4757.00        0.38724
   4758.00        0.39521
   4759.00        0.40249
   4760.00        0.40905
   4761.00        0.41488
   4762.00        0.41995
   4763.00        0.42428
   4764.00        0.42785
   4765.00        0.43069
   4766.00        0.43283
   4767.00        0.43432
   4768.00        0.43525
   4769.00        0.43568
   4770.00        0.43574
   4771.00        0.43554
   4772.00        0.43524
   4773.00        0.43498
   4774.00        0.43489
   4775.00        0.43512
   4776.00        0.43577
   4777.00        0.43692
   4778.00        0.43860
   4779.00        0.44081
   4780.00        0.44348
   4781.00        0.44653
   4782.00        0.44983
   4783.00        0.45325
   4784.00        0.45664
   4785.00        0.45987
   4786.00        0.46279
   4787.00        0.46532
   4788.00        0.46737
   4789.00        0.46885
   4790.00        0.46973
   4791.00        0.46992
   4792.00        0.46938
   4793.00        0.46801
   4794.00        0.46571
   4795.00        0.46241
   4796.00        0.45803
   4797.00        0.45256
   4798.00        0.44600
   4799.00        0.43852
   4800.00        0.43026
   4801.00        0.42150
   4802.00        0.41256
   4803.00        0.40383
   4804.00        0.39560
   4805.00        0.38821
   4806.00        0.38189
   4807.00        0.37681
   4808.00        0.37307
   4809.00        0.37065
   4810.00        0.36955
   4811.00        0.36966
   4812.00        0.37086
   4813.00        0.37302
   4814.00        0.37602
   4815.00        0.37970
   4816.00        0.38400
   4817.00        0.38880
   4818.00        0.39403
   4819.00        0.39962
   4820.00        0.40550
   4821.00        0.41157
   4822.00        0.41767
   4823.00        0.42368
   4824.00        0.42945
   4825.00        0.43478
   4826.00        0.43954
   4827.00        0.44365
   4828.00        0.44697
   4829.00        0.44949
   4830.00        0.45120
   4831.00        0.45215
   4832.00        0.45246
   4833.00        0.45225
   4834.00        0.45169
   4835.00        0.45092
   4836.00        0.45009
   4837.00        0.44930
   4838.00        0.44862
   4839.00        0.44810
   4840.00        0.44774
   4841.00        0.44755
   4842.00        0.44752
   4843.00        0.44762
   4844.00        0.44783
   4845.00        0.44813
   4846.00        0.44851
   4847.00        0.44898
   4848.00        0.44959
   4849.00        0.45034
   4850.00        0.45126
   4851.00        0.45230
   4852.00        0.45342
   4853.00        0.45454
   4854.00        0.45555
   4855.00        0.45631
   4856.00        0.45668
   4857.00        0.45649
   4858.00        0.45560
   4859.00        0.45386
   4860.00        0.45119
   4861.00        0.44743
   4862.00        0.44257
   4863.00        0.43657
   4864.00        0.42946
   4865.00        0.42129
   4866.00        0.41208
   4867.00        0.40198
   4868.00        0.39105
   4869.00        0.37944
   4870.00        0.36730
   4871.00        0.35480
   4872.00        0.34203
   4873.00        0.32917
   4874.00        0.31634
   4875.00        0.30357
   4876.00        0.29104
   4877.00        0.27879
   4878.00        0.26686
   4879.00        0.25533
   4880.00        0.24420
   4881.00        0.23351
   4882.00        0.22330
   4883.00        0.21360
   4884.00        0.20448
   4885.00        0.19596
   4886.00        0.18810
   4887.00        0.18094
   4888.00        0.17451
   4889.00        0.16885
   4890.00        0.16396
   4891.00        0.15980
   4892.00        0.15633
   4893.00        0.15345
   4894.00        0.15105
   4895.00        0.14900
   4896.00        0.14717
   4897.00        0.14546
   4898.00        0.14381
   4899.00        0.14217
   4900.00        0.14055
   4901.00        0.13898
   4902.00        0.13755
   4903.00        0.13634
   4904.00        0.13547
   4905.00        0.13501
   4906.00        0.13501
   4907.00        0.13541
   4908.00        0.13614
   4909.00        0.13698
   4910.00        0.13771
   4911.00        0.13805
   4912.00        0.13775
   4913.00        0.13662
   4914.00        0.13458
   4915.00        0.13167
   4916.00        0.12808
   4917.00        0.12413
   4918.00        0.12021
   4919.00        0.11675
   4920.00        0.11412
   4921.00        0.11256
   4922.00        0.11213
   4923.00        0.11277
   4924.00        0.11419
   4925.00        0.11603
   4926.00        0.11788
   4927.00        0.11942
   4928.00        0.12046
   4929.00        0.12097
   4930.00        0.12113
   4931.00        0.12119
   4932.00        0.12152
   4933.00        0.12250
   4934.00        0.12442
   4935.00        0.12751
   4936.00        0.13188
   4937.00        0.13747
   4938.00        0.14421
   4939.00        0.15187
   4940.00        0.16018
   4941.00        0.16884
   4942.00        0.17758
   4943.00        0.18620
   4944.00        0.19454
   4945.00        0.20251
   4946.00        0.21017
   4947.00        0.21762
   4948.00        0.22502
   4949.00        0.23253
   4950.00        0.24029
   4951.00        0.24837
   4952.00        0.25670
   4953.00        0.26517
   4954.00        0.27358
   4955.00        0.28165
   4956.00        0.28920
   4957.00        0.29602
   4958.00        0.30203
   4959.00        0.30725
   4960.00        0.31175
   4961.00        0.31569
   4962.00        0.31925
   4963.00        0.32254
   4964.00        0.32563
   4965.00        0.32850
   4966.00        0.33108
   4967.00        0.33327
   4968.00        0.33499
   4969.00        0.33620
   4970.00        0.33699
   4971.00        0.33750
   4972.00        0.33801
   4973.00        0.33884
   4974.00        0.34029
   4975.00        0.34271
   4976.00        0.34628
   4977.00        0.35105
   4978.00        0.35701
   4979.00        0.36399
   4980.00        0.37171
   4981.00        0.37987
   4982.00        0.38812
   4983.00        0.39626
   4984.00        0.40407
   4985.00        0.41141
   4986.00        0.41833
   4987.00        0.42490
   4988.00        0.43129
   4989.00        0.43767
   4990.00        0.44419
   4991.00        0.45092
   4992.00        0.45786
   4993.00        0.46493
   4994.00        0.47200
   4995.00        0.47887
   4996.00        0.48541
   4997.00        0.49146
   4998.00        0.49700
   4999.00        0.50207
   5000.00        0.50679
   5001.00        0.51131
   5002.00        0.51586
   5003.00        0.52061
   5004.00        0.52568
   5005.00        0.53110
   5006.00        0.53684
   5007.00        0.54279
   5008.00        0.54875
   5009.00        0.55453
   5010.00        0.55994
   5011.00        0.56488
   5012.00        0.56929
   5013.00        0.57318
   5014.00        0.57664
   5015.00        0.57978
   5016.00        0.58275
   5017.00        0.58567
   5018.00        0.58865
   5019.00        0.59176
   5020.00        0.59509
   5021.00        0.59873
   5022.00        0.60279
   5023.00        0.60742
   5024.00        0.61273
   5025.00        0.61891
   5026.00        0.62609
   5027.00        0.63436
   5028.00        0.64381
   5029.00        0.65452
   5030.00        0.66645
   5031.00        0.67965
   5032.00        0.69398
   5033.00        0.70939
   5034.00        0.72571
   5035.00        0.74287
   5036.00        0.76070
   5037.00        0.77903
   5038.00        0.79761
   5039.00        0.81614
   5040.00        0.83434
   5041.00        0.85175
   5042.00        0.86801
   5043.00        0.88258
   5044.00        0.89507
   5045.00        0.90507
   5046.00        0.91234
   5047.00        0.91668
   5048.00        0.91811
   5049.00        0.91677
   5050.00        0.91284
   5051.00        0.90675
   5052.00        0.89882
   5053.00        0.88948
   5054.00        0.87911
   5055.00        0.86812
   5056.00        0.85674
   5057.00        0.84525
   5058.00        0.83390
   5059.00        0.82289
   5060.00        0.81243
   5061.00        0.80279
   5062.00        0.79410
   5063.00        0.78662
   5064.00        0.78048
   5065.00        0.77582
   5066.00        0.77273
   5067.00        0.77116
   5068.00        0.77111
   5069.00        0.77241
   5070.00        0.77486
   5071.00        0.77826
   5072.00        0.78228
   5073.00        0.78661
   5074.00        0.79090
   5075.00        0.79487
   5076.00        0.79824
   5077.00        0.80077
   5078.00        0.80226
   5079.00        0.80259
   5080.00        0.80169
   5081.00        0.79953
   5082.00        0.79616
   5083.00        0.79162
   5084.00        0.78604
   5085.00        0.77951
   5086.00        0.77217
   5087.00        0.76415
   5088.00        0.75560
   5089.00        0.74671
   5090.00        0.73764
   5091.00        0.72859
   5092.00        0.71971
   5093.00        0.71120
   5094.00        0.70321
   5095.00        0.69589
   5096.00        0.68942
   5097.00        0.68390
   5098.00        0.67946
   5099.00        0.67615
   5100.00        0.67400
   5101.00        0.67297
   5102.00        0.67300
   5103.00        0.67402
   5104.00        0.67590
   5105.00        0.67853
   5106.00        0.68178
   5107.00        0.68556
   5108.00        0.68975
   5109.00        0.69428
   5110.00        0.69907
   5111.00        0.70407
   5112.00        0.70921
   5113.00        0.71448
   5114.00        0.71981
   5115.00        0.72520
   5116.00        0.73056
   5117.00        0.73585
   5118.00        0.74106
   5119.00        0.74613
   5120.00        0.75107
   5121.00        0.75588
   5122.00        0.76065
   5123.00        0.76542
   5124.00        0.77028
   5125.00        0.77526
   5126.00        0.78035
   5127.00        0.78549
   5128.00        0.79054
   5129.00        0.79529
   5130.00        0.79947
   5131.00        0.80278
   5132.00        0.80496
   5133.00        0.80577
   5134.00        0.80510
   5135.00        0.80278
   5136.00        0.79884
   5137.00        0.79338
   5138.00        0.78648
   5139.00        0.77835
   5140.00        0.76913
   5141.00        0.75905
   5142.00        0.74826
   5143.00        0.73688
   5144.00        0.72505
   5145.00        0.71281
   5146.00        0.70024
   5147.00        0.68743
   5148.00        0.67447
   5149.00        0.66138
   5150.00        0.64824
   5151.00        0.63515
   5152.00        0.62221
   5153.00        0.60949
   5154.00        0.59712
   5155.00        0.58516
   5156.00        0.57374
   5157.00        0.56291
   5158.00        0.55270
   5159.00        0.54314
   5160.00        0.53428
   5161.00        0.52609
   5162.00        0.51853
   5163.00        0.51152
   5164.00        0.50493
   5165.00        0.49863
   5166.00        0.49248
   5167.00        0.48633
   5168.00        0.48008
   5169.00        0.47362
   5170.00        0.46689
   5171.00        0.45984
   5172.00        0.45252
   5173.00        0.44494
   5174.00        0.43717
   5175.00        0.42931
   5176.00        0.42144
   5177.00        0.41364
   5178.00        0.40605
   5179.00        0.39874
   5180.00        0.39185
   5181.00        0.38539
   5182.00        0.37938
   5183.00        0.37381
   5184.00        0.36853
   5185.00        0.36347
   5186.00        0.35843
   5187.00        0.35327
   5188.00        0.34786
   5189.00        0.34209
   5190.00        0.33599
   5191.00        0.32962
   5192.00        0.32318
   5193.00        0.31689
   5194.00        0.31097
   5195.00        0.30565
   5196.00        0.30116
   5197.00        0.29755
   5198.00        0.29488
   5199.00        0.29300
   5200.00        0.29175
   5201.00        0.29088
   5202.00        0.29013
   5203.00        0.28921
   5204.00        0.28790
   5205.00        0.28604
   5206.00        0.28354
   5207.00        0.28035
   5208.00        0.27648
   5209.00        0.27199
   5210.00        0.26695
   5211.00        0.26144
   5212.00        0.25551
   5213.00        0.24925
   5214.00        0.24278
   5215.00        0.23614
   5216.00        0.22946
   5217.00        0.22281
   5218.00        0.21625
   5219.00        0.20987
   5220.00        0.20369
   5221.00        0.19771
   5222.00        0.19187
   5223.00        0.18603
   5224.00        0.18012
   5225.00        0.17400
   5226.00        0.16754
   5227.00        0.16068
   5228.00        0.15338
   5229.00        0.14565
   5230.00        0.13758
   5231.00        0.12926
   5232.00        0.12094
   5233.00        0.11284
   5234.00        0.10522
   5235.00        0.09827
   5236.00        0.09216
   5237.00        0.08689
   5238.00        0.08240
   5239.00        0.07847
   5240.00        0.07482
   5241.00        0.07109
   5242.00        0.06693
   5243.00        0.06205
   5244.00        0.05629
   5245.00        0.04965
   5246.00        0.04230
   5247.00        0.03457
   5248.00        0.02700
   5249.00        0.02006
   5250.00        0.01426
   5251.00        0.00993
   5252.00        0.00727
   5253.00        0.00611
   5254.00        0.00614
   5255.00        0.00677
   5256.00        0.00735
   5257.00        0.00714
   5258.00        0.00558
   5259.00        0.00225
   5260.00       -0.00300
   5261.00       -0.01008
   5262.00       -0.01862
   5263.00       -0.02813
   5264.00       -0.03797
   5265.00       -0.04758
   5266.00       -0.05631
   5267.00       -0.06371
   5268.00       -0.06941
   5269.00       -0.07333
   5270.00       -0.07533
   5271.00       -0.07560
   5272.00       -0.07440
   5273.00       -0.07211
   5274.00       -0.06913
   5275.00       -0.06584
   5276.00       -0.06254
   5277.00       -0.05944
   5278.00       -0.05658
   5279.00       -0.05389
   5280.00       -0.05121
   5281.00       -0.04832
   5282.00       -0.04502
   5283.00       -0.04119
   5284.00       -0.03676
   5285.00       -0.03179
   5286.00       -0.02636
   5287.00       -0.02067
   5288.00       -0.01487
   5289.00       -0.00909
   5290.00       -0.00340
   5291.00        0.00223
   5292.00        0.00785
   5293.00        0.01356
   5294.00        0.01951
   5295.00        0.02579
   5296.00        0.03242
   5297.00        0.03936
   5298.00        0.04648
   5299.00        0.05357
   5300.00        0.06040
   5301.00        0.06672
   5302.00        0.07233
   5303.00        0.07716
   5304.00        0.08120
   5305.00        0.08453
   5306.00        0.08737
   5307.00        0.08992
   5308.00        0.09243
   5309.00        0.09514
   5310.00        0.09823
   5311.00        0.10188
   5312.00        0.10617
   5313.00        0.11117
   5314.00        0.11689
   5315.00        0.12330
   5316.00        0.13029
   5317.00        0.13780
   5318.00        0.14566
   5319.00        0.15371
   5320.00        0.16180
   5321.00        0.16979
   5322.00        0.17763
   5323.00        0.18528
   5324.00        0.19269
   5325.00        0.19999
   5326.00        0.20720
   5327.00        0.21443
   5328.00        0.22168
   5329.00        0.22902
   5330.00        0.23639
   5331.00        0.24378
   5332.00        0.25117
   5333.00        0.25853
   5334.00        0.26588
   5335.00        0.27334
   5336.00        0.28098
   5337.00        0.28902
   5338.00        0.29755
   5339.00        0.30677
   5340.00        0.31680
   5341.00        0.32769
   5342.00        0.33944
   5343.00        0.35208
   5344.00        0.36549
   5345.00        0.37956
   5346.00        0.39415
   5347.00        0.40910
   5348.00        0.42431
   5349.00        0.43961
   5350.00        0.45486
   5351.00        0.46987
   5352.00        0.48460
   5353.00        0.49896
   5354.00        0.51283
   5355.00        0.52612
   5356.00        0.53885
   5357.00        0.55087
   5358.00        0.56219
   5359.00        0.57280
   5360.00        0.58274
   5361.00        0.59205
   5362.00        0.60076
   5363.00        0.60897
   5364.00        0.61682
   5365.00        0.62446
   5366.00        0.63204
   5367.00        0.63972
   5368.00        0.64766
   5369.00        0.65596
   5370.00        0.66467
   5371.00        0.67379
   5372.00        0.68327
   5373.00        0.69296
   5374.00        0.70282
   5375.00        0.71271
   5376.00        0.72255
   5377.00        0.73234
   5378.00        0.74209
   5379.00        0.75177
   5380.00        0.76144
   5381.00        0.77108
   5382.00        0.78070
   5383.00        0.79027
   5384.00        0.79973
   5385.00        0.80904
   5386.00        0.81811
   5387.00        0.82702
   5388.00        0.83573
   5389.00        0.84434
   5390.00        0.85291
   5391.00        0.86152
   5392.00        0.87025
   5393.00        0.87917
   5394.00        0.88831
   5395.00        0.89771
   5396.00        0.90737
   5397.00        0.91727
   5398.00        0.92731
   5399.00        0.93743
   5400.00        0.94756
   5401.00        0.95754
   5402.00        0.96731
   5403.00        0.97667
   5404.00        0.98553
   5405.00        0.99372
   5406.00        1.00116
   5407.00        1.00774
   5408.00        1.01339
   5409.00        1.01809
   5410.00        1.02184
   5411.00        1.02477
   5412.00        1.02696
   5413.00        1.02866
   5414.00        1.03009
   5415.00        1.03153
   5416.00        1.03324
   5417.00        1.03546
   5418.00        1.03839
   5419.00        1.04217
   5420.00        1.04685
   5421.00        1.05250
   5422.00        1.05898
   5423.00        1.06629
   5424.00        1.07429
   5425.00        1.08286
   5426.00        1.09181
   5427.00        1.10101
   5428.00        1.11023
   5429.00        1.11921
   5430.00        1.12768
   5431.00        1.13532
   5432.00        1.14168
   5433.00        1.14643
   5434.00        1.14924
   5435.00        1.14975
   5436.00        1.14778
   5437.00        1.14320
   5438.00        1.13602
   5439.00        1.12642
   5440.00        1.11458
   5441.00        1.10079
   5442.00        1.08538
   5443.00        1.06872
   5444.00        1.05109
   5445.00        1.03281
   5446.00        1.01426
   5447.00        0.99564
   5448.00        0.97729
   5449.00        0.95943
   5450.00        0.94227
   5451.00        0.92603
   5452.00        0.91091
   5453.00        0.89707
   5454.00        0.88445
   5455.00        0.87305
   5456.00        0.86273
   5457.00        0.85353
   5458.00        0.84539
   5459.00        0.83841
   5460.00        0.83259
   5461.00        0.82794
   5462.00        0.82436
   5463.00        0.82163
   5464.00        0.81953
   5465.00        0.81769
   5466.00        0.81581
   5467.00        0.81360
   5468.00        0.81087
   5469.00        0.80751
   5470.00        0.80355
   5471.00        0.79903
   5472.00        0.79391
   5473.00        0.78813
   5474.00        0.78178
   5475.00        0.77508
   5476.00        0.76824
   5477.00        0.76149
   5478.00        0.75499
   5479.00        0.74893
   5480.00        0.74336
   5481.00        0.73836
   5482.00        0.73394
   5483.00        0.73016
   5484.00        0.72701
   5485.00        0.72453
   5486.00        0.72273
   5487.00        0.72162
   5488.00        0.72117
   5489.00        0.72129
   5490.00        0.72185
   5491.00        0.72264
   5492.00        0.72346
   5493.00        0.72404
   5494.00        0.72417
   5495.00        0.72364
   5496.00        0.72233
   5497.00        0.72017
   5498.00        0.71716
   5499.00        0.71336
   5500.00        0.70880
   5501.00        0.70355
   5502.00        0.69761
   5503.00        0.69093
   5504.00        0.68346
   5505.00        0.67499
   5506.00        0.66543
   5507.00        0.65464
   5508.00        0.64259
   5509.00        0.62937
   5510.00        0.61518
   5511.00        0.60029
   5512.00        0.58498
   5513.00        0.56955
   5514.00        0.55438
   5515.00        0.53958
   5516.00        0.52531
   5517.00        0.51152
   5518.00        0.49810
   5519.00        0.48486
   5520.00        0.47162
   5521.00        0.45817
   5522.00        0.44430
   5523.00        0.42994
   5524.00        0.41497
   5525.00        0.39944
   5526.00        0.38338
   5527.00        0.36683
   5528.00        0.34992
   5529.00        0.33279
   5530.00        0.31538
   5531.00        0.29777
   5532.00        0.28003
   5533.00        0.26221
   5534.00        0.24426
   5535.00        0.22631
   5536.00        0.20840
   5537.00        0.19060
   5538.00        0.17307
   5539.00        0.15575
   5540.00        0.13868
   5541.00        0.12183
   5542.00        0.10503
   5543.00        0.08815
   5544.00        0.07124
   5545.00        0.05445
   5546.00        0.03822
   5547.00        0.02308
   5548.00        0.00937
   5549.00       -0.00267
   5550.00       -0.01300
   5551.00       -0.02184
   5552.00       -0.02958
   5553.00       -0.03666
   5554.00       -0.04352
   5555.00       -0.05056
   5556.00       -0.05800
   5557.00       -0.06596
   5558.00       -0.07448
   5559.00       -0.08347
   5560.00       -0.09277
   5561.00       -0.10221
   5562.00       -0.11159
   5563.00       -0.12069
   5564.00       -0.12938
   5565.00       -0.13756
   5566.00       -0.14521
   5567.00       -0.15229
   5568.00       -0.15881
   5569.00       -0.16475
   5570.00       -0.17018
   5571.00       -0.17513
   5572.00       -0.17961
   5573.00       -0.18360
   5574.00       -0.18702
   5575.00       -0.18974
   5576.00       -0.19168
   5577.00       -0.19288
   5578.00       -0.19352
   5579.00       -0.19393
   5580.00       -0.19457
   5581.00       -0.19592
   5582.00       -0.19846
   5583.00       -0.20247
   5584.00       -0.20813
   5585.00       -0.21529
   5586.00       -0.22357
   5587.00       -0.23226
   5588.00       -0.24050
   5589.00       -0.24729
   5590.00       -0.25177
   5591.00       -0.25322
   5592.00       -0.25138
   5593.00       -0.24624
   5594.00       -0.23840
   5595.00       -0.22864
   5596.00       -0.21802
   5597.00       -0.20764
   5598.00       -0.19847
   5599.00       -0.19114
   5600.00       -0.18589
   5601.00       -0.18269
   5602.00       -0.18108
   5603.00       -0.18038
   5604.00       -0.17980
   5605.00       -0.17866
   5606.00       -0.17648
   5607.00       -0.17303
   5608.00       -0.16846
   5609.00       -0.16317
   5610.00       -0.15776
   5611.00       -0.15299
   5612.00       -0.14958
   5613.00       -0.14819
   5614.00       -0.14914
   5615.00       -0.15268
   5616.00       -0.15857
   5617.00       -0.16654
   5618.00       -0.17612
   5619.00       -0.18690
   5620.00       -0.19839
   5621.00       -0.21027
   5622.00       -0.22226
   5623.00       -0.23418
   5624.00       -0.24589
   5625.00       -0.25725
   5626.00       -0.26805
   5627.00       -0.27811
   5628.00       -0.28711
   5629.00       -0.29478
   5630.00       -0.30091
   5631.00       -0.30539
   5632.00       -0.30825
   5633.00       -0.30966
   5634.00       -0.30993
   5635.00       -0.30946
   5636.00       -0.30866
   5637.00       -0.30791
   5638.00       -0.30751
   5639.00       -0.30757
   5640.00       -0.30815
   5641.00       -0.30920
   5642.00       -0.31061
   5643.00       -0.31225
   5644.00       -0.31397
   5645.00       -0.31565
   5646.00       -0.31718
   5647.00       -0.31851
   5648.00       -0.31962
   5649.00       -0.32059
   5650.00       -0.32158
   5651.00       -0.32287
   5652.00       -0.32479
   5653.00       -0.32771
   5654.00       -0.33190
   5655.00       -0.33762
   5656.00       -0.34491
   5657.00       -0.35364
   5658.00       -0.36354
   5659.00       -0.37422
   5660.00       -0.38514
   5661.00       -0.39577
   5662.00       -0.40549
   5663.00       -0.41387
   5664.00       -0.42038
   5665.00       -0.42469
   5666.00       -0.42648
   5667.00       -0.42563
   5668.00       -0.42219
   5669.00       -0.41626
   5670.00       -0.40822
   5671.00       -0.39831
   5672.00       -0.38709
   5673.00       -0.37499
   5674.00       -0.36241
   5675.00       -0.34984
   5676.00       -0.33752
   5677.00       -0.32576
   5678.00       -0.31465
   5679.00       -0.30409
   5680.00       -0.29404
   5681.00       -0.28414
   5682.00       -0.27406
   5683.00       -0.26341
   5684.00       -0.25187
   5685.00       -0.23924
   5686.00       -0.22539
   5687.00       -0.21048
   5688.00       -0.19472
   5689.00       -0.17848
   5690.00       -0.16218
   5691.00       -0.14623
   5692.00       -0.13095
   5693.00       -0.11666
   5694.00       -0.10349
   5695.00       -0.09150
   5696.00       -0.08069
   5697.00       -0.07089
   5698.00       -0.06194
   5699.00       -0.05361
   5700.00       -0.04563
   5701.00       -0.03779
   5702.00       -0.02994
   5703.00       -0.02200
   5704.00       -0.01402
   5705.00       -0.00614
   5706.00        0.00145
   5707.00        0.00849
   5708.00        0.01474
   5709.00        0.02000
   5710.00        0.02417
   5711.00        0.02727
   5712.00        0.02940
   5713.00        0.03084
   5714.00        0.03189
   5715.00        0.03294
   5716.00        0.03431
   5717.00        0.03623
   5718.00        0.03867
   5719.00        0.04132
   5720.00        0.04368
   5721.00        0.04532
   5722.00        0.04605
   5723.00        0.04605
   5724.00        0.04576
   5725.00        0.04573
   5726.00        0.04634
   5727.00        0.04772
   5728.00        0.04965
   5729.00        0.05170
   5730.00        0.05327
   5731.00        0.05384
   5732.00        0.05303
   5733.00        0.05074
   5734.00        0.04711
   5735.00        0.04255
   5736.00        0.03768
   5737.00        0.03319
   5738.00        0.02974
   5739.00        0.02782
   5740.00        0.02773
   5741.00        0.02936
   5742.00        0.03243
   5743.00        0.03633
   5744.00        0.04043
   5745.00        0.04412
   5746.00        0.04689
   5747.00        0.04856
   5748.00        0.04922
   5749.00        0.04919
   5750.00        0.04907
   5751.00        0.04957
   5752.00        0.05134
   5753.00        0.05500
   5754.00        0.06085
   5755.00        0.06900
   5756.00        0.07920
   5757.00        0.09099
   5758.00        0.10366
   5759.00        0.11645
   5760.00        0.12871
   5761.00        0.13979
   5762.00        0.14938
   5763.00        0.15735
   5764.00        0.16381
   5765.00        0.16915
   5766.00        0.17379
   5767.00        0.17822
   5768.00        0.18289
   5769.00        0.18812
   5770.00        0.19412
   5771.00        0.20089
   5772.00        0.20835
   5773.00        0.21632
   5774.00        0.22455
   5775.00        0.23281
   5776.00        0.24087
   5777.00        0.24861
   5778.00        0.25596
   5779.00        0.26290
   5780.00        0.26949
   5781.00        0.27578
   5782.00        0.28183
   5783.00        0.28771
   5784.00        0.29350
   5785.00        0.29926
   5786.00        0.30499
   5787.00        0.31074
   5788.00        0.31650
   5789.00        0.32224
   5790.00        0.32791
   5791.00        0.33342
   5792.00        0.33865
   5793.00        0.34349
   5794.00        0.34775
   5795.00        0.35127
   5796.00        0.35384
   5797.00        0.35527
   5798.00        0.35541
   5799.00        0.35413
   5800.00        0.35143
   5801.00        0.34731
   5802.00        0.34191
   5803.00        0.33549
   5804.00        0.32829
   5805.00        0.32063
   5806.00        0.31290
   5807.00        0.30542
   5808.00        0.29854
   5809.00        0.29254
   5810.00        0.28760
   5811.00        0.28369
   5812.00        0.28054
   5813.00        0.27782
   5814.00        0.27528
   5815.00        0.27304
   5816.00        0.27155
   5817.00        0.27147
   5818.00        0.27333
   5819.00        0.27740
   5820.00        0.28338
   5821.00        0.29054
   5822.00        0.29786
   5823.00        0.30424
   5824.00        0.30881
   5825.00        0.31104
   5826.00        0.31085
   5827.00        0.30854
   5828.00        0.30481
   5829.00        0.30052
   5830.00        0.29664
   5831.00        0.29404
   5832.00        0.29329
   5833.00        0.29458
   5834.00        0.29769
   5835.00        0.30203
   5836.00        0.30674
   5837.00        0.31088
   5838.00        0.31362
   5839.00        0.31432
   5840.00        0.31279
   5841.00        0.30919
   5842.00        0.30410
   5843.00        0.29828
   5844.00        0.29266
   5845.00        0.28814
   5846.00        0.28539
   5847.00        0.28489
   5848.00        0.28671
   5849.00        0.29065
   5850.00        0.29616
   5851.00        0.30261
   5852.00        0.30927
   5853.00        0.31551
   5854.00        0.32092
   5855.00        0.32531
   5856.00        0.32883
   5857.00        0.33177
   5858.00        0.33458
   5859.00        0.33774
   5860.00        0.34156
   5861.00        0.34625
   5862.00        0.35174
   5863.00        0.35778
   5864.00        0.36392
   5865.00        0.36972
   5866.00        0.37467
   5867.00        0.37847
   5868.00        0.38093
   5869.00        0.38204
   5870.00        0.38197
   5871.00        0.38097
   5872.00        0.37934
   5873.00        0.37735
   5874.00        0.37516
   5875.00        0.37281
   5876.00        0.37021
   5877.00        0.36713
   5878.00        0.36330
   5879.00        0.35841
   5880.00        0.35225
   5881.00        0.34469
   5882.00        0.33580
   5883.00        0.32575
   5884.00        0.31494
   5885.00        0.30377
   5886.00        0.29271
   5887.00        0.28217
   5888.00        0.27247
   5889.00        0.26379
   5890.00        0.25603
   5891.00        0.24905
   5892.00        0.24243
   5893.00        0.23579
   5894.00        0.22876
   5895.00        0.22105
   5896.00        0.21258
   5897.00        0.20338
   5898.00        0.19377
   5899.00        0.18416
   5900.00        0.17504
   5901.00        0.16684
   5902.00        0.15984
   5903.00        0.15422
   5904.00        0.14988
   5905.00        0.14656
   5906.00        0.14381
   5907.00        0.14111
   5908.00        0.13795
   5909.00        0.13397
   5910.00        0.12893
   5911.00        0.12293
   5912.00        0.11617
   5913.00        0.10908
   5914.00        0.10225
   5915.00        0.09617
   5916.00        0.09136
   5917.00        0.08806
   5918.00        0.08637
   5919.00        0.08611
   5920.00        0.08690
   5921.00        0.08814
   5922.00        0.08914
   5923.00        0.08919
   5924.00        0.08762
   5925.00        0.08405
   5926.00        0.07828
   5927.00        0.07049
   5928.00        0.06109
   5929.00        0.05080
   5930.00        0.04046
   5931.00        0.03085
   5932.00        0.02262
   5933.00        0.01633
   5934.00        0.01217
   5935.00        0.01013
   5936.00        0.00985
   5937.00        0.01081
   5938.00        0.01238
   5939.00        0.01391
   5940.00        0.01481
   5941.00        0.01470
   5942.00        0.01337
   5943.00        0.01089
   5944.00        0.00742
   5945.00        0.00331
   5946.00       -0.00106
   5947.00       -0.00538
   5948.00       -0.00947
   5949.00       -0.01329
   5950.00       -0.01695
   5951.00       -0.02073
   5952.00       -0.02493
   5953.00       -0.02995
   5954.00       -0.03606
   5955.00       -0.04348
   5956.00       -0.05228
   5957.00       -0.06233
   5958.00       -0.07343
   5959.00       -0.08539
   5960.00       -0.09782
   5961.00       -0.11048
   5962.00       -0.12314
   5963.00       -0.13557
   5964.00       -0.14763
   5965.00       -0.15922
   5966.00       -0.17030
   5967.00       -0.18079
   5968.00       -0.19076
   5969.00       -0.20011
   5970.00       -0.20890
   5971.00       -0.21712
   5972.00       -0.22480
   5973.00       -0.23183
   5974.00       -0.23821
   5975.00       -0.24383
   5976.00       -0.24864
   5977.00       -0.25260
   5978.00       -0.25577
   5979.00       -0.25823
   5980.00       -0.26014
   5981.00       -0.26169
   5982.00       -0.26308
   5983.00       -0.26453
   5984.00       -0.26618
   5985.00       -0.26815
   5986.00       -0.27043
   5987.00       -0.27292
   5988.00       -0.27542
   5989.00       -0.27768
   5990.00       -0.27947
   5991.00       -0.28063
   5992.00       -0.28112
   5993.00       -0.28101
   5994.00       -0.28045
   5995.00       -0.27967
   5996.00       -0.27888
   5997.00       -0.27824
   5998.00       -0.27785
   5999.00       -0.27772
   6000.00       -0.27780
   6001.00       -0.27793
   6002.00       -0.27794
   6003.00       -0.27764
   6004.00       -0.27688
   6005.00       -0.27552
   6006.00       -0.27357
   6007.00       -0.27110
   6008.00       -0.26838
   6009.00       -0.26569
   6010.00       -0.26347
   6011.00       -0.26208
   6012.00       -0.26182
   6013.00       -0.26288
   6014.00       -0.26525
   6015.00       -0.26875
   6016.00       -0.27307
   6017.00       -0.27777
   6018.00       -0.28242
   6019.00       -0.28666
   6020.00       -0.29021
   6021.00       -0.29294
   6022.00       -0.29485
   6023.00       -0.29599
   6024.00       -0.29652
   6025.00       -0.29653
   6026.00       -0.29611
   6027.00       -0.29530
   6028.00       -0.29408
   6029.00       -0.29242
   6030.00       -0.29023
   6031.00       -0.28748
   6032.00       -0.28414
   6033.00       -0.28022
   6034.00       -0.27572
   6035.00       -0.27068
   6036.00       -0.26518
   6037.00       -0.25926
   6038.00       -0.25306
   6039.00       -0.24669
   6040.00       -0.24026
   6041.00       -0.23387
   6042.00       -0.22766
   6043.00       -0.22174
   6044.00       -0.21619
   6045.00       -0.21110
   6046.00       -0.20657
   6047.00       -0.20276
   6048.00       -0.19978
   6049.00       -0.19781
   6050.00       -0.19698
   6051.00       -0.19741
   6052.00       -0.19909
   6053.00       -0.20200
   6054.00       -0.20596
   6055.00       -0.21072
   6056.00       -0.21600
   6057.00       -0.22147
   6058.00       -0.22684
   6059.00       -0.23183
   6060.00       -0.23622
   6061.00       -0.23988
   6062.00       -0.24272
   6063.00       -0.24470
   6064.00       -0.24584
   6065.00       -0.24616
   6066.00       -0.24573
   6067.00       -0.24465
   6068.00       -0.24301
   6069.00       -0.24095
   6070.00       -0.23858
   6071.00       -0.23601
   6072.00       -0.23330
   6073.00       -0.23050
   6074.00       -0.22758
   6075.00       -0.22451
   6076.00       -0.22119
   6077.00       -0.21752
   6078.00       -0.21342
   6079.00       -0.20884
   6080.00       -0.20377
   6081.00       -0.19822
   6082.00       -0.19231
   6083.00       -0.18618
   6084.00       -0.17999
   6085.00       -0.17393
   6086.00       -0.16817
   6087.00       -0.16290
   6088.00       -0.15823
   6089.00       -0.15428
   6090.00       -0.15109
   6091.00       -0.14870
   6092.00       -0.14710
   6093.00       -0.14624
   6094.00       -0.14605
   6095.00       -0.14642
   6096.00       -0.14721
   6097.00       -0.14824
   6098.00       -0.14936
   6099.00       -0.15042
   6100.00       -0.15130
   6101.00       -0.15192
   6102.00       -0.15228
   6103.00       -0.15242
   6104.00       -0.15238
   6105.00       -0.15227
   6106.00       -0.15214
   6107.00       -0.15205
   6108.00       -0.15204
   6109.00       -0.15210
   6110.00       -0.15218
   6111.00       -0.15223
   6112.00       -0.15216
   6113.00       -0.15189
   6114.00       -0.15131
   6115.00       -0.15036
   6116.00       -0.14896
   6117.00       -0.14710
   6118.00       -0.14480
   6119.00       -0.14214
   6120.00       -0.13927
   6121.00       -0.13632
   6122.00       -0.13351
   6123.00       -0.13104
   6124.00       -0.12909
   6125.00       -0.12781
   6126.00       -0.12732
   6127.00       -0.12764
   6128.00       -0.12873
   6129.00       -0.13050
   6130.00       -0.13278
   6131.00       -0.13540
   6132.00       -0.13817
   6133.00       -0.14091
   6134.00       -0.14351
   6135.00       -0.14594
   6136.00       -0.14824
   6137.00       -0.15051
   6138.00       -0.15294
   6139.00       -0.15567
   6140.00       -0.15881
   6141.00       -0.16242
   6142.00       -0.16642
   6143.00       -0.17067
   6144.00       -0.17498
   6145.00       -0.17911
   6146.00       -0.18289
   6147.00       -0.18618
   6148.00       -0.18895
   6149.00       -0.19123
   6150.00       -0.19310
   6151.00       -0.19467
   6152.00       -0.19603
   6153.00       -0.19725
   6154.00       -0.19836
   6155.00       -0.19937
   6156.00       -0.20026
   6157.00       -0.20103
   6158.00       -0.20168
   6159.00       -0.20221
   6160.00       -0.20267
   6161.00       -0.20311
   6162.00       -0.20361
   6163.00       -0.20425
   6164.00       -0.20514
   6165.00       -0.20635
   6166.00       -0.20793
   6167.00       -0.20992
   6168.00       -0.21227
   6169.00       -0.21497
   6170.00       -0.21793
   6171.00       -0.22113
   6172.00       -0.22452
   6173.00       -0.22810
   6174.00       -0.23189
   6175.00       -0.23589
   6176.00       -0.24007
   6177.00       -0.24432
   6178.00       -0.24849
   6179.00       -0.25233
   6180.00       -0.25558
   6181.00       -0.25794
   6182.00       -0.25923
   6183.00       -0.25929
   6184.00       -0.25814
   6185.00       -0.25590
   6186.00       -0.25281
   6187.00       -0.24918
   6188.00       -0.24534
   6189.00       -0.24161
   6190.00       -0.23822
   6191.00       -0.23529
   6192.00       -0.23286
   6193.00       -0.23085
   6194.00       -0.22912
   6195.00       -0.22748
   6196.00       -0.22578
   6197.00       -0.22388
   6198.00       -0.22169
   6199.00       -0.21918
   6200.00       -0.21639
   6201.00       -0.21342
   6202.00       -0.21042
   6203.00       -0.20756
   6204.00       -0.20503
   6205.00       -0.20299
   6206.00       -0.20154
   6207.00       -0.20069
   6208.00       -0.20041
   6209.00       -0.20054
   6210.00       -0.20086
   6211.00       -0.20114
   6212.00       -0.20112
   6213.00       -0.20057
   6214.00       -0.19933
   6215.00       -0.19731
   6216.00       -0.19443
   6217.00       -0.19078
   6218.00       -0.18648
   6219.00       -0.18163
   6220.00       -0.17641
   6221.00       -0.17095
   6222.00       -0.16539
   6223.00       -0.15983
   6224.00       -0.15430
   6225.00       -0.14881
   6226.00       -0.14334
   6227.00       -0.13783
   6228.00       -0.13220
   6229.00       -0.12639
   6230.00       -0.12035
   6231.00       -0.11406
   6232.00       -0.10751
   6233.00       -0.10075
   6234.00       -0.09384
   6235.00       -0.08690
   6236.00       -0.07997
   6237.00       -0.07312
   6238.00       -0.06643
   6239.00       -0.05989
   6240.00       -0.05351
   6241.00       -0.04724
   6242.00       -0.04102
   6243.00       -0.03476
   6244.00       -0.02837
   6245.00       -0.02179
   6246.00       -0.01499
   6247.00       -0.00791
   6248.00       -0.00063
   6249.00        0.00689
   6250.00        0.01461
   6251.00        0.02255
   6252.00        0.03070
   6253.00        0.03913
   6254.00        0.04798
   6255.00        0.05736
   6256.00        0.06746
   6257.00        0.07840
   6258.00        0.09033
   6259.00        0.10330
   6260.00        0.11728
   6261.00        0.13221
   6262.00        0.14790
   6263.00        0.16420
   6264.00        0.18079
   6265.00        0.19747
   6266.00        0.21403
   6267.00        0.23020
   6268.00        0.24587
   6269.00        0.26096
   6270.00        0.27549
   6271.00        0.28939
   6272.00        0.30280
   6273.00        0.31573
   6274.00        0.32822
   6275.00        0.34029
   6276.00        0.35188
   6277.00        0.36288
   6278.00        0.37309
   6279.00        0.38234
   6280.00        0.39042
   6281.00        0.39718
   6282.00        0.40243
   6283.00        0.40621
   6284.00        0.40848
   6285.00        0.40942
   6286.00        0.40918
   6287.00        0.40800
   6288.00        0.40605
   6289.00        0.40358
   6290.00        0.40088
   6291.00        0.39835
   6292.00        0.39646
   6293.00        0.39560
   6294.00        0.39609
   6295.00        0.39798
   6296.00        0.40108
   6297.00        0.40500
   6298.00        0.40936
   6299.00        0.41373
   6300.00        0.41780
   6301.00        0.42136
   6302.00        0.42437
   6303.00        0.42684
   6304.00        0.42888
   6305.00        0.43061
   6306.00        0.43215
   6307.00        0.43358
   6308.00        0.43492
   6309.00        0.43611
   6310.00        0.43701
   6311.00        0.43744
   6312.00        0.43720
   6313.00        0.43613
   6314.00        0.43416
   6315.00        0.43134
   6316.00        0.42785
   6317.00        0.42395
   6318.00        0.42004
   6319.00        0.41655
   6320.00        0.41388
   6321.00        0.41241
   6322.00        0.41241
   6323.00        0.41402
   6324.00        0.41727
   6325.00        0.42206
   6326.00        0.42827
   6327.00        0.43566
   6328.00        0.44398
   6329.00        0.45302
   6330.00        0.46252
   6331.00        0.47226
   6332.00        0.48206
   6333.00        0.49173
   6334.00        0.50105
   6335.00        0.50977
   6336.00        0.51763
   6337.00        0.52435
   6338.00        0.52961
   6339.00        0.53322
   6340.00        0.53488
   6341.00        0.53446
   6342.00        0.53187
   6343.00        0.52720
   6344.00        0.52053
   6345.00        0.51216
   6346.00        0.50233
   6347.00        0.49142
   6348.00        0.47977
   6349.00        0.46772
   6350.00        0.45561
   6351.00        0.44367
   6352.00        0.43218
   6353.00        0.42133
   6354.00        0.41125
   6355.00        0.40199
   6356.00        0.39366
   6357.00        0.38630
   6358.00        0.38000
   6359.00        0.37473
   6360.00        0.37054
   6361.00        0.36730
   6362.00        0.36492
   6363.00        0.36323
   6364.00        0.36199
   6365.00        0.36097
   6366.00        0.35987
   6367.00        0.35840
   6368.00        0.35631
   6369.00        0.35334
   6370.00        0.34929
   6371.00        0.34403
   6372.00        0.33746
   6373.00        0.32951
   6374.00        0.32017
   6375.00        0.30944
   6376.00        0.29738
   6377.00        0.28409
   6378.00        0.26963
   6379.00        0.25420
   6380.00        0.23790
   6381.00        0.22088
   6382.00        0.20336
   6383.00        0.18560
   6384.00        0.16778
   6385.00        0.15013
   6386.00        0.13282
   6387.00        0.11612
   6388.00        0.10014
   6389.00        0.08494
   6390.00        0.07052
   6391.00        0.05691
   6392.00        0.04416
   6393.00        0.03229
   6394.00        0.02132
   6395.00        0.01138
   6396.00        0.00255
   6397.00       -0.00498
   6398.00       -0.01100
   6399.00       -0.01535
   6400.00       -0.01782
   6401.00       -0.01835
   6402.00       -0.01698
   6403.00       -0.01378
   6404.00       -0.00911
   6405.00       -0.00342
   6406.00        0.00267
   6407.00        0.00847
   6408.00        0.01331
   6409.00        0.01650
   6410.00        0.01770
   6411.00        0.01682
   6412.00        0.01425
   6413.00        0.01063
   6414.00        0.00686
   6415.00        0.00385
   6416.00        0.00230
   6417.00        0.00272
   6418.00        0.00516
   6419.00        0.00937
   6420.00        0.01473
   6421.00        0.02042
   6422.00        0.02553
   6423.00        0.02921
   6424.00        0.03083
   6425.00        0.03017
   6426.00        0.02720
   6427.00        0.02236
   6428.00        0.01629
   6429.00        0.00980
   6430.00        0.00373
   6431.00       -0.00132
   6432.00       -0.00484
   6433.00       -0.00672
   6434.00       -0.00709
   6435.00       -0.00628
   6436.00       -0.00472
   6437.00       -0.00292
   6438.00       -0.00132
   6439.00       -0.00026
   6440.00        0.00002
   6441.00       -0.00056
   6442.00       -0.00207
   6443.00       -0.00445
   6444.00       -0.00767
   6445.00       -0.01168
   6446.00       -0.01644
   6447.00       -0.02195
   6448.00       -0.02816
   6449.00       -0.03507
   6450.00       -0.04269
   6451.00       -0.05091
   6452.00       -0.05967
   6453.00       -0.06885
   6454.00       -0.07827
   6455.00       -0.08781
   6456.00       -0.09720
   6457.00       -0.10627
   6458.00       -0.11480
   6459.00       -0.12266
   6460.00       -0.12984
   6461.00       -0.13636
   6462.00       -0.14237
   6463.00       -0.14809
   6464.00       -0.15375
   6465.00       -0.15961
   6466.00       -0.16586
   6467.00       -0.17261
   6468.00       -0.17987
   6469.00       -0.18757
   6470.00       -0.19550
   6471.00       -0.20353
   6472.00       -0.21142
   6473.00       -0.21911
   6474.00       -0.22654
   6475.00       -0.23376
   6476.00       -0.24087
   6477.00       -0.24803
   6478.00       -0.25548
   6479.00       -0.26338
   6480.00       -0.27189
   6481.00       -0.28117
   6482.00       -0.29123
   6483.00       -0.30198
   6484.00       -0.31329
   6485.00       -0.32483
   6486.00       -0.33617
   6487.00       -0.34690
   6488.00       -0.35643
   6489.00       -0.36438
   6490.00       -0.37041
   6491.00       -0.37439
   6492.00       -0.37634
   6493.00       -0.37651
   6494.00       -0.37534
   6495.00       -0.37339
   6496.00       -0.37125
   6497.00       -0.36947
   6498.00       -0.36852
   6499.00       -0.36867
   6500.00       -0.37009
   6501.00       -0.37268
   6502.00       -0.37629
   6503.00       -0.38061
   6504.00       -0.38531
   6505.00       -0.39005
   6506.00       -0.39445
   6507.00       -0.39826
   6508.00       -0.40122
   6509.00       -0.40318
   6510.00       -0.40408
   6511.00       -0.40402
   6512.00       -0.40318
   6513.00       -0.40188
   6514.00       -0.40046
   6515.00       -0.39925
   6516.00       -0.39845
   6517.00       -0.39813
   6518.00       -0.39822
   6519.00       -0.39854
   6520.00       -0.39881
   6521.00       -0.39877
   6522.00       -0.39812
   6523.00       -0.39665
   6524.00       -0.39422
   6525.00       -0.39070
   6526.00       -0.38611
   6527.00       -0.38048
   6528.00       -0.37387
   6529.00       -0.36639
   6530.00       -0.35820
   6531.00       -0.34932
   6532.00       -0.33985
   6533.00       -0.32981
   6534.00       -0.31918
   6535.00       -0.30794
   6536.00       -0.29599
   6537.00       -0.28341
   6538.00       -0.27022
   6539.00       -0.25667
   6540.00       -0.24301
   6541.00       -0.22970
   6542.00       -0.21705
   6543.00       -0.20548
   6544.00       -0.19524
   6545.00       -0.18653
   6546.00       -0.17933
   6547.00       -0.17353
   6548.00       -0.16896
   6549.00       -0.16539
   6550.00       -0.16264
   6551.00       -0.16061
   6552.00       -0.15922
   6553.00       -0.15848
   6554.00       -0.15840
   6555.00       -0.15899
   6556.00       -0.16022
   6557.00       -0.16197
   6558.00       -0.16407
   6559.00       -0.16630
   6560.00       -0.16842
   6561.00       -0.17021
   6562.00       -0.17144
   6563.00       -0.17185
   6564.00       -0.17114
   6565.00       -0.16905
   6566.00       -0.16547
   6567.00       -0.16034
   6568.00       -0.15389
   6569.00       -0.14649
   6570.00       -0.13864
   6571.00       -0.13076
   6572.00       -0.12332
   6573.00       -0.11658
   6574.00       -0.11062
   6575.00       -0.10539
   6576.00       -0.10068
   6577.00       -0.09618
   6578.00       -0.09156
   6579.00       -0.08655
   6580.00       -0.08089
   6581.00       -0.07449
   6582.00       -0.06736
   6583.00       -0.05967
   6584.00       -0.05165
   6585.00       -0.04353
   6586.00       -0.03560
   6587.00       -0.02800
   6588.00       -0.02076
   6589.00       -0.01380
   6590.00       -0.00692
   6591.00        0.00013
   6592.00        0.00768
   6593.00        0.01599
   6594.00        0.02530
   6595.00        0.03569
   6596.00        0.04714
   6597.00        0.05958
   6598.00        0.07285
   6599.00        0.08668
   6600.00        0.10092
   6601.00        0.11534
   6602.00        0.12991
   6603.00        0.14451
   6604.00        0.15913
   6605.00        0.17386
   6606.00        0.18867
   6607.00        0.20373
   6608.00        0.21908
   6609.00        0.23484
   6610.00        0.25092
   6611.00        0.26730
   6612.00        0.28397
   6613.00        0.30083
   6614.00        0.31790
   6615.00        0.33504
   6616.00        0.35211
   6617.00        0.36897
   6618.00        0.38551
   6619.00        0.40152
   6620.00        0.41691
   6621.00        0.43158
   6622.00        0.44555
   6623.00        0.45893
   6624.00        0.47191
   6625.00        0.48482
   6626.00        0.49783
   6627.00        0.51124
   6628.00        0.52510
   6629.00        0.53942
   6630.00        0.55394
   6631.00        0.56823
   6632.00        0.58190
   6633.00        0.59450
   6634.00        0.60564
   6635.00        0.61511
   6636.00        0.62285
   6637.00        0.62889
   6638.00        0.63344
   6639.00        0.63677
   6640.00        0.63922
   6641.00        0.64114
   6642.00        0.64287
   6643.00        0.64466
   6644.00        0.64667
   6645.00        0.64900
   6646.00        0.65157
   6647.00        0.65419
   6648.00        0.65662
   6649.00        0.65858
   6650.00        0.65984
   6651.00        0.66027
   6652.00        0.65980
   6653.00        0.65856
   6654.00        0.65673
   6655.00        0.65454
   6656.00        0.65207
   6657.00        0.64931
   6658.00        0.64628
   6659.00        0.64322
   6660.00        0.64065
   6661.00        0.63925
   6662.00        0.63963
   6663.00        0.64210
   6664.00        0.64641
   6665.00        0.65188
   6666.00        0.65745
   6667.00        0.66195
   6668.00        0.66439
   6669.00        0.66419
   6670.00        0.66113
   6671.00        0.65548
   6672.00        0.64794
   6673.00        0.63933
   6674.00        0.63059
   6675.00        0.62257
   6676.00        0.61583
   6677.00        0.61054
   6678.00        0.60665
   6679.00        0.60362
   6680.00        0.60076
   6681.00        0.59732
   6682.00        0.59264
   6683.00        0.58638
   6684.00        0.57848
   6685.00        0.56928
   6686.00        0.55940
   6687.00        0.54966
   6688.00        0.54086
   6689.00        0.53365
   6690.00        0.52862
   6691.00        0.52585
   6692.00        0.52515
   6693.00        0.52607
   6694.00        0.52799
   6695.00        0.53022
   6696.00        0.53215
   6697.00        0.53338
   6698.00        0.53372
   6699.00        0.53325
   6700.00        0.53217
   6701.00        0.53083
   6702.00        0.52958
   6703.00        0.52864
   6704.00        0.52813
   6705.00        0.52801
   6706.00        0.52810
   6707.00        0.52819
   6708.00        0.52809
   6709.00        0.52769
   6710.00        0.52698
   6711.00        0.52610
   6712.00        0.52531
   6713.00        0.52493
   6714.00        0.52522
   6715.00        0.52644
   6716.00        0.52862
   6717.00        0.53168
   6718.00        0.53532
   6719.00        0.53914
   6720.00        0.54271
   6721.00        0.54558
   6722.00        0.54742
   6723.00        0.54805
   6724.00        0.54743
   6725.00        0.54571
   6726.00        0.54313
   6727.00        0.54000
   6728.00        0.53658
   6729.00        0.53308
   6730.00        0.52959
   6731.00        0.52608
   6732.00        0.52239
   6733.00        0.51831
   6734.00        0.51355
   6735.00        0.50789
   6736.00        0.50113
   6737.00        0.49313
   6738.00        0.48387
   6739.00        0.47345
   6740.00        0.46204
   6741.00        0.44980
   6742.00        0.43699
   6743.00        0.42378
   6744.00        0.41040
   6745.00        0.39694
   6746.00        0.38345
   6747.00        0.37006
   6748.00        0.35680
   6749.00        0.34366
   6750.00        0.33068
   6751.00        0.31792
   6752.00        0.30546
   6753.00        0.29345
   6754.00        0.28190
   6755.00        0.27096
   6756.00        0.26059
   6757.00        0.25081
   6758.00        0.24154
   6759.00        0.23270
   6760.00        0.22416
   6761.00        0.21578
   6762.00        0.20738
   6763.00        0.19891
   6764.00        0.19027
   6765.00        0.18145
   6766.00        0.17254
   6767.00        0.16358
   6768.00        0.15469
   6769.00        0.14593
   6770.00        0.13737
   6771.00        0.12884
   6772.00        0.12020
   6773.00        0.11123
   6774.00        0.10187
   6775.00        0.09220
   6776.00        0.08242
   6777.00        0.07285
   6778.00        0.06378
   6779.00        0.05542
   6780.00        0.04770
   6781.00        0.04046
   6782.00        0.03325
   6783.00        0.02562
   6784.00        0.01707
   6785.00        0.00718
   6786.00       -0.00424
   6787.00       -0.01722
   6788.00       -0.03157
   6789.00       -0.04684
   6790.00       -0.06245
   6791.00       -0.07774
   6792.00       -0.09196
   6793.00       -0.10459
   6794.00       -0.11522
   6795.00       -0.12372
   6796.00       -0.13026
   6797.00       -0.13513
   6798.00       -0.13897
   6799.00       -0.14248
   6800.00       -0.14639
   6801.00       -0.15130
   6802.00       -0.15753
   6803.00       -0.16527
   6804.00       -0.17430
   6805.00       -0.18411
   6806.00       -0.19412
   6807.00       -0.20365
   6808.00       -0.21203
   6809.00       -0.21882
   6810.00       -0.22373
   6811.00       -0.22678
   6812.00       -0.22829
   6813.00       -0.22876
   6814.00       -0.22890
   6815.00       -0.22949
   6816.00       -0.23122
   6817.00       -0.23472
   6818.00       -0.24031
   6819.00       -0.24808
   6820.00       -0.25775
   6821.00       -0.26884
   6822.00       -0.28065
   6823.00       -0.29236
   6824.00       -0.30325
   6825.00       -0.31263
   6826.00       -0.32012
   6827.00       -0.32557
   6828.00       -0.32913
   6829.00       -0.33126
   6830.00       -0.33247
   6831.00       -0.33348
   6832.00       -0.33487
   6833.00       -0.33715
   6834.00       -0.34054
   6835.00       -0.34499
   6836.00       -0.35020
   6837.00       -0.35565
   6838.00       -0.36075
   6839.00       -0.36483
   6840.00       -0.36737
   6841.00       -0.36794
   6842.00       -0.36643
   6843.00       -0.36284
   6844.00       -0.35751
   6845.00       -0.35082
   6846.00       -0.34334
   6847.00       -0.33561
   6848.00       -0.32811
   6849.00       -0.32121
   6850.00       -0.31518
   6851.00       -0.31006
   6852.00       -0.30580
   6853.00       -0.30225
   6854.00       -0.29917
   6855.00       -0.29632
   6856.00       -0.29345
   6857.00       -0.29039
   6858.00       -0.28705
   6859.00       -0.28345
   6860.00       -0.27969
   6861.00       -0.27594
   6862.00       -0.27238
   6863.00       -0.26926
   6864.00       -0.26678
   6865.00       -0.26514
   6866.00       -0.26450
   6867.00       -0.26501
   6868.00       -0.26673
   6869.00       -0.26968
   6870.00       -0.27374
   6871.00       -0.27868
   6872.00       -0.28428
   6873.00       -0.29017
   6874.00       -0.29605
   6875.00       -0.30164
   6876.00       -0.30673
   6877.00       -0.31116
   6878.00       -0.31494
   6879.00       -0.31819
   6880.00       -0.32113
   6881.00       -0.32403
   6882.00       -0.32718
   6883.00       -0.33087
   6884.00       -0.33520
   6885.00       -0.34026
   6886.00       -0.34598
   6887.00       -0.35216
   6888.00       -0.35859
   6889.00       -0.36496
   6890.00       -0.37099
   6891.00       -0.37633
   6892.00       -0.38081
   6893.00       -0.38419
   6894.00       -0.38641
   6895.00       -0.38739
   6896.00       -0.38718
   6897.00       -0.38586
   6898.00       -0.38357
   6899.00       -0.38048
   6900.00       -0.37676
   6901.00       -0.37255
   6902.00       -0.36801
   6903.00       -0.36320
   6904.00       -0.35820
   6905.00       -0.35302
   6906.00       -0.34768
   6907.00       -0.34216
   6908.00       -0.33645
   6909.00       -0.33052
   6910.00       -0.32434
   6911.00       -0.31786
   6912.00       -0.31106
   6913.00       -0.30392
   6914.00       -0.29643
   6915.00       -0.28865
   6916.00       -0.28069
   6917.00       -0.27266
   6918.00       -0.26468
   6919.00       -0.25693
   6920.00       -0.24947
   6921.00       -0.24232
   6922.00       -0.23550
   6923.00       -0.22894
   6924.00       -0.22253
   6925.00       -0.21623
   6926.00       -0.20994
   6927.00       -0.20364
   6928.00       -0.19736
   6929.00       -0.19113
   6930.00       -0.18501
   6931.00       -0.17906
   6932.00       -0.17332
   6933.00       -0.16779
   6934.00       -0.16248
   6935.00       -0.15733
   6936.00       -0.15222
   6937.00       -0.14709
   6938.00       -0.14180
   6939.00       -0.13624
   6940.00       -0.13030
   6941.00       -0.12390
   6942.00       -0.11709
   6943.00       -0.10977
   6944.00       -0.10184
   6945.00       -0.09309
   6946.00       -0.08323
   6947.00       -0.07200
   6948.00       -0.05927
   6949.00       -0.04511
   6950.00       -0.02998
   6951.00       -0.01433
   6952.00        0.00121
   6953.00        0.01597
   6954.00        0.02951
   6955.00        0.04141
   6956.00        0.05160
   6957.00        0.06009
   6958.00        0.06715
   6959.00        0.07302
   6960.00        0.07808
   6961.00        0.08265
   6962.00        0.08697
   6963.00        0.09122
   6964.00        0.09547
   6965.00        0.09973
   6966.00        0.10396
   6967.00        0.10811
   6968.00        0.11216
   6969.00        0.11615
   6970.00        0.12019
   6971.00        0.12443
   6972.00        0.12908
   6973.00        0.13435
   6974.00        0.14044
   6975.00        0.14746
   6976.00        0.15540
   6977.00        0.16418
   6978.00        0.17348
   6979.00        0.18302
   6980.00        0.19238
   6981.00        0.20119
   6982.00        0.20908
   6983.00        0.21592
   6984.00        0.22169
   6985.00        0.22646
   6986.00        0.23048
   6987.00        0.23414
   6988.00        0.23777
   6989.00        0.24165
   6990.00        0.24595
   6991.00        0.25067
   6992.00        0.25565
   6993.00        0.26061
   6994.00        0.26528
   6995.00        0.26939
   6996.00        0.27273
   6997.00        0.27520
   6998.00        0.27678
   6999.00        0.27753
   7000.00        0.27764
   7001.00        0.27729
   7002.00        0.27674
   7003.00        0.27614
   7004.00        0.27558
   7005.00        0.27501
   7006.00        0.27427
   7007.00        0.27313
   7008.00        0.27134
   7009.00        0.26867
   7010.00        0.26500
   7011.00        0.26029
   7012.00        0.25462
   7013.00        0.24815
   7014.00        0.24116
   7015.00        0.23395
   7016.00        0.22686
   7017.00        0.22006
   7018.00        0.21372
   7019.00        0.20789
   7020.00        0.20249
   7021.00        0.19746
   7022.00        0.19270
   7023.00        0.18817
   7024.00        0.18386
   7025.00        0.17981
   7026.00        0.17611
   7027.00        0.17290
   7028.00        0.17027
   7029.00        0.16837
   7030.00        0.16727
   7031.00        0.16700
   7032.00        0.16757
   7033.00        0.16889
   7034.00        0.17080
   7035.00        0.17308
   7036.00        0.17547
   7037.00        0.17767
   7038.00        0.17940
   7039.00        0.18044
   7040.00        0.18063
   7041.00        0.17994
   7042.00        0.17834
   7043.00        0.17592
   7044.00        0.17269
   7045.00        0.16873
   7046.00        0.16407
   7047.00        0.15874
   7048.00        0.15274
   7049.00        0.14610
   7050.00        0.13890
   7051.00        0.13126
   7052.00        0.12335
   7053.00        0.11538
   7054.00        0.10759
   7055.00        0.10017
   7056.00        0.09342
   7057.00        0.08753
   7058.00        0.08259
   7059.00        0.07875
   7060.00        0.07598
   7061.00        0.07418
   7062.00        0.07322
   7063.00        0.07290
   7064.00        0.07301
   7065.00        0.07338
   7066.00        0.07394
   7067.00        0.07470
   7068.00        0.07575
   7069.00        0.07730
   7070.00        0.07954
   7071.00        0.08266
   7072.00        0.08672
   7073.00        0.09172
   7074.00        0.09745
   7075.00        0.10363
   7076.00        0.10984
   7077.00        0.11568
   7078.00        0.12075
   7079.00        0.12481
   7080.00        0.12765
   7081.00        0.12931
   7082.00        0.12991
   7083.00        0.12971
   7084.00        0.12903
   7085.00        0.12821
   7086.00        0.12756
   7087.00        0.12734
   7088.00        0.12769
   7089.00        0.12861
   7090.00        0.13002
   7091.00        0.13174
   7092.00        0.13350
   7093.00        0.13505
   7094.00        0.13616
   7095.00        0.13667
   7096.00        0.13653
   7097.00        0.13576
   7098.00        0.13449
   7099.00        0.13292
   7100.00        0.13125
   7101.00        0.12970
   7102.00        0.12844
   7103.00        0.12756
   7104.00        0.12708
   7105.00        0.12693
   7106.00        0.12696
   7107.00        0.12697
   7108.00        0.12670
   7109.00        0.12591
   7110.00        0.12433
   7111.00        0.12181
   7112.00        0.11811
   7113.00        0.11314
   7114.00        0.10689
   7115.00        0.09927
   7116.00        0.09039
   7117.00        0.08027
   7118.00        0.06905
   7119.00        0.05689
   7120.00        0.04397
   7121.00        0.03045
   7122.00        0.01648
   7123.00        0.00225
   7124.00       -0.01207
   7125.00       -0.02630
   7126.00       -0.04032
   7127.00       -0.05403
   7128.00       -0.06729
   7129.00       -0.08001
   7130.00       -0.09208
   7131.00       -0.10340
   7132.00       -0.11394
   7133.00       -0.12358
   7134.00       -0.13231
   7135.00       -0.14017
   7136.00       -0.14713
   7137.00       -0.15316
   7138.00       -0.15829
   7139.00       -0.16249
   7140.00       -0.16575
   7141.00       -0.16810
   7142.00       -0.16958
   7143.00       -0.17027
   7144.00       -0.17027
   7145.00       -0.16974
   7146.00       -0.16888
   7147.00       -0.16791
   7148.00       -0.16702
   7149.00       -0.16637
   7150.00       -0.16608
   7151.00       -0.16619
   7152.00       -0.16669
   7153.00       -0.16749
   7154.00       -0.16847
   7155.00       -0.16948
   7156.00       -0.17038
   7157.00       -0.17100
   7158.00       -0.17125
   7159.00       -0.17106
   7160.00       -0.17043
   7161.00       -0.16936
   7162.00       -0.16794
   7163.00       -0.16625
   7164.00       -0.16441
   7165.00       -0.16253
   7166.00       -0.16071
   7167.00       -0.15908
   7168.00       -0.15772
   7169.00       -0.15672
   7170.00       -0.15616
   7171.00       -0.15608
   7172.00       -0.15657
   7173.00       -0.15762
   7174.00       -0.15926
   7175.00       -0.16145
   7176.00       -0.16412
   7177.00       -0.16719
   7178.00       -0.17051
   7179.00       -0.17398
   7180.00       -0.17742
   7181.00       -0.18074
   7182.00       -0.18382
   7183.00       -0.18662
   7184.00       -0.18914
   7185.00       -0.19143
   7186.00       -0.19358
   7187.00       -0.19571
   7188.00       -0.19794
   7189.00       -0.20036
   7190.00       -0.20301
   7191.00       -0.20588
   7192.00       -0.20887
   7193.00       -0.21183
   7194.00       -0.21455
   7195.00       -0.21681
   7196.00       -0.21835
   7197.00       -0.21904
   7198.00       -0.21879
   7199.00       -0.21766
   7200.00       -0.21583
   7201.00       -0.21356
   7202.00       -0.21125
   7203.00       -0.20929
   7204.00       -0.20804
   7205.00       -0.20781
   7206.00       -0.20872
   7207.00       -0.21086
   7208.00       -0.21411
   7209.00       -0.21838
   7210.00       -0.22343
   7211.00       -0.22918
   7212.00       -0.23548
   7213.00       -0.24231
   7214.00       -0.24971
   7215.00       -0.25773
   7216.00       -0.26651
   7217.00       -0.27606
   7218.00       -0.28642
   7219.00       -0.29752
   7220.00       -0.30926
   7221.00       -0.32146
   7222.00       -0.33386
   7223.00       -0.34625
   7224.00       -0.35829
   7225.00       -0.36974
   7226.00       -0.38039
   7227.00       -0.39004
   7228.00       -0.39859
   7229.00       -0.40590
   7230.00       -0.41211
   7231.00       -0.41727
   7232.00       -0.42157
   7233.00       -0.42521
   7234.00       -0.42842
   7235.00       -0.43138
   7236.00       -0.43426
   7237.00       -0.43718
   7238.00       -0.44019
   7239.00       -0.44334
   7240.00       -0.44657
   7241.00       -0.44983
   7242.00       -0.45302
   7243.00       -0.45604
   7244.00       -0.45874
   7245.00       -0.46103
   7246.00       -0.46282
   7247.00       -0.46406
   7248.00       -0.46478
   7249.00       -0.46505
   7250.00       -0.46502
   7251.00       -0.46491
   7252.00       -0.46493
   7253.00       -0.46535
   7254.00       -0.46633
   7255.00       -0.46800
   7256.00       -0.47037
   7257.00       -0.47349
   7258.00       -0.47715
   7259.00       -0.48154
   7260.00       -0.48602
   7261.00       -0.48971
   7262.00       -0.49214
   7263.00       -0.49307
   7264.00       -0.49239
   7265.00       -0.49019
   7266.00       -0.48669
   7267.00       -0.48226
   7268.00       -0.47734
   7269.00       -0.47236
   7270.00       -0.46764
   7271.00       -0.46339
   7272.00       -0.45973
   7273.00       -0.45658
   7274.00       -0.45375
   7275.00       -0.45102
   7276.00       -0.44814
   7277.00       -0.44494
   7278.00       -0.44133
   7279.00       -0.43732
   7280.00       -0.43296
   7281.00       -0.42844
   7282.00       -0.42384
   7283.00       -0.41924
   7284.00       -0.41471
   7285.00       -0.41020
   7286.00       -0.40567
   7287.00       -0.40103
   7288.00       -0.39627
   7289.00       -0.39138
   7290.00       -0.38642
   7291.00       -0.38153
   7292.00       -0.37684
   7293.00       -0.37256
   7294.00       -0.36883
   7295.00       -0.36580
   7296.00       -0.36352
   7297.00       -0.36200
   7298.00       -0.36121
   7299.00       -0.36103
   7300.00       -0.36132
   7301.00       -0.36191
   7302.00       -0.36260
   7303.00       -0.36325
   7304.00       -0.36375
   7305.00       -0.36406
   7306.00       -0.36425
   7307.00       -0.36445
   7308.00       -0.36488
   7309.00       -0.36576
   7310.00       -0.36733
   7311.00       -0.36973
   7312.00       -0.37306
   7313.00       -0.37728
   7314.00       -0.38226
   7315.00       -0.38778
   7316.00       -0.39359
   7317.00       -0.39937
   7318.00       -0.40486
   7319.00       -0.40980
   7320.00       -0.41397
   7321.00       -0.41725
   7322.00       -0.41950
   7323.00       -0.42067
   7324.00       -0.42074
   7325.00       -0.41977
   7326.00       -0.41783
   7327.00       -0.41503
   7328.00       -0.41155
   7329.00       -0.40756
   7330.00       -0.40323
   7331.00       -0.39878
   7332.00       -0.39437
   7333.00       -0.39013
   7334.00       -0.38615
   7335.00       -0.38244
   7336.00       -0.37898
   7337.00       -0.37570
   7338.00       -0.37251
   7339.00       -0.36929
   7340.00       -0.36598
   7341.00       -0.36248
   7342.00       -0.35881
   7343.00       -0.35494
   7344.00       -0.35092
   7345.00       -0.34685
   7346.00       -0.34283
   7347.00       -0.33897
   7348.00       -0.33539
   7349.00       -0.33219
   7350.00       -0.32946
   7351.00       -0.32723
   7352.00       -0.32552
   7353.00       -0.32433
   7354.00       -0.32361
   7355.00       -0.32326
   7356.00       -0.32319
   7357.00       -0.32326
   7358.00       -0.32333
   7359.00       -0.32324
   7360.00       -0.32286
   7361.00       -0.32207
   7362.00       -0.32077
   7363.00       -0.31889
   7364.00       -0.31638
   7365.00       -0.31323
   7366.00       -0.30944
   7367.00       -0.30503
   7368.00       -0.30003
   7369.00       -0.29451
   7370.00       -0.28849
   7371.00       -0.28205
   7372.00       -0.27527
   7373.00       -0.26822
   7374.00       -0.26100
   7375.00       -0.25365
   7376.00       -0.24626
   7377.00       -0.23890
   7378.00       -0.23161
   7379.00       -0.22446
   7380.00       -0.21748
   7381.00       -0.21075
   7382.00       -0.20430
   7383.00       -0.19822
   7384.00       -0.19251
   7385.00       -0.18721
   7386.00       -0.18236
   7387.00       -0.17793
   7388.00       -0.17393
   7389.00       -0.17029
   7390.00       -0.16691
   7391.00       -0.16372
   7392.00       -0.16059
   7393.00       -0.15738
   7394.00       -0.15397
   7395.00       -0.15024
   7396.00       -0.14610
   7397.00       -0.14150
   7398.00       -0.13641
   7399.00       -0.13082
   7400.00       -0.12472
   7401.00       -0.11818
   7402.00       -0.11122
   7403.00       -0.10395
   7404.00       -0.09645
   7405.00       -0.08888
   7406.00       -0.08141
   7407.00       -0.07424
   7408.00       -0.06755
   7409.00       -0.06151
   7410.00       -0.05628
   7411.00       -0.05190
   7412.00       -0.04844
   7413.00       -0.04583
   7414.00       -0.04401
   7415.00       -0.04289
   7416.00       -0.04235
   7417.00       -0.04228
   7418.00       -0.04262
   7419.00       -0.04331
   7420.00       -0.04432
   7421.00       -0.04566
   7422.00       -0.04732
   7423.00       -0.04933
   7424.00       -0.05168
   7425.00       -0.05440
   7426.00       -0.05746
   7427.00       -0.06081
   7428.00       -0.06439
   7429.00       -0.06813
   7430.00       -0.07195
   7431.00       -0.07574
   7432.00       -0.07945
   7433.00       -0.08300
   7434.00       -0.08634
   7435.00       -0.08946
   7436.00       -0.09231
   7437.00       -0.09492
   7438.00       -0.09729
   7439.00       -0.09946
   7440.00       -0.10147
   7441.00       -0.10339
   7442.00       -0.10529
   7443.00       -0.10726
   7444.00       -0.10941
   7445.00       -0.11181
   7446.00       -0.11457
   7447.00       -0.11771
   7448.00       -0.12125
   7449.00       -0.12516
   7450.00       -0.12933
   7451.00       -0.13363
   7452.00       -0.13793
   7453.00       -0.14209
   7454.00       -0.14596
   7455.00       -0.14945
   7456.00       -0.15248
   7457.00       -0.15502
   7458.00       -0.15705
   7459.00       -0.15859
   7460.00       -0.15966
   7461.00       -0.16029
   7462.00       -0.16047
   7463.00       -0.16024
   7464.00       -0.15957
   7465.00       -0.15847
   7466.00       -0.15692
   7467.00       -0.15487
   7468.00       -0.15233
   7469.00       -0.14926
   7470.00       -0.14562
   7471.00       -0.14140
   7472.00       -0.13659
   7473.00       -0.13121
   7474.00       -0.12530
   7475.00       -0.11895
   7476.00       -0.11227
   7477.00       -0.10537
   7478.00       -0.09843
   7479.00       -0.09161
   7480.00       -0.08511
   7481.00       -0.07910
   7482.00       -0.07372
   7483.00       -0.06911
   7484.00       -0.06535
   7485.00       -0.06248
   7486.00       -0.06044
   7487.00       -0.05918
   7488.00       -0.05853
   7489.00       -0.05829
   7490.00       -0.05824
   7491.00       -0.05816
   7492.00       -0.05783
   7493.00       -0.05708
   7494.00       -0.05578
   7495.00       -0.05391
   7496.00       -0.05146
   7497.00       -0.04854
   7498.00       -0.04531
   7499.00       -0.04196
   7500.00       -0.03870
   7501.00       -0.03577
   7502.00       -0.03337
   7503.00       -0.03168
   7504.00       -0.03079
   7505.00       -0.03078
   7506.00       -0.03162
   7507.00       -0.03324
   7508.00       -0.03550
   7509.00       -0.03828
   7510.00       -0.04140
   7511.00       -0.04479
   7512.00       -0.04836
   7513.00       -0.05214
   7514.00       -0.05620
   7515.00       -0.06067
   7516.00       -0.06570
   7517.00       -0.07147
   7518.00       -0.07806
   7519.00       -0.08559
   7520.00       -0.09398
   7521.00       -0.10322
   7522.00       -0.11310
   7523.00       -0.12346
   7524.00       -0.13399
   7525.00       -0.14441
   7526.00       -0.15448
   7527.00       -0.16395
   7528.00       -0.17255
   7529.00       -0.18018
   7530.00       -0.18678
   7531.00       -0.19234
   7532.00       -0.19693
   7533.00       -0.20072
   7534.00       -0.20380
   7535.00       -0.20637
   7536.00       -0.20858
   7537.00       -0.21054
   7538.00       -0.21234
   7539.00       -0.21400
   7540.00       -0.21554
   7541.00       -0.21691
   7542.00       -0.21806
   7543.00       -0.21891
   7544.00       -0.21936
   7545.00       -0.21934
   7546.00       -0.21874
   7547.00       -0.21753
   7548.00       -0.21566
   7549.00       -0.21318
   7550.00       -0.21014
   7551.00       -0.20666
   7552.00       -0.20287
   7553.00       -0.19892
   7554.00       -0.19492
   7555.00       -0.19098
   7556.00       -0.18712
   7557.00       -0.18328
   7558.00       -0.17933
   7559.00       -0.17509
   7560.00       -0.17030
   7561.00       -0.16476
   7562.00       -0.15827
   7563.00       -0.15070
   7564.00       -0.14204
   7565.00       -0.13233
   7566.00       -0.12175
   7567.00       -0.11055
   7568.00       -0.09900
   7569.00       -0.08741
   7570.00       -0.07602
   7571.00       -0.06507
   7572.00       -0.05465
   7573.00       -0.04481
   7574.00       -0.03555
   7575.00       -0.02672
   7576.00       -0.01816
   7577.00       -0.00970
   7578.00       -0.00123
   7579.00        0.00735
   7580.00        0.01606
   7581.00        0.02488
   7582.00        0.03378
   7583.00        0.04269
   7584.00        0.05157
   7585.00        0.06031
   7586.00        0.06898
   7587.00        0.07751
   7588.00        0.08592
   7589.00        0.09423
   7590.00        0.10235
   7591.00        0.11019
   7592.00        0.11769
   7593.00        0.12478
   7594.00        0.13143
   7595.00        0.13766
   7596.00        0.14357
   7597.00        0.14930
   7598.00        0.15504
   7599.00        0.16095
   7600.00        0.16713
   7601.00        0.17361
   7602.00        0.18036
   7603.00        0.18718
   7604.00        0.19383
   7605.00        0.19995
   7606.00        0.20518
   7607.00        0.20911
   7608.00        0.21143
   7609.00        0.21182
   7610.00        0.21018
   7611.00        0.20643
   7612.00        0.20068
   7613.00        0.19316
   7614.00        0.18415
   7615.00        0.17406
   7616.00        0.16323
   7617.00        0.15204
   7618.00        0.14087
   7619.00        0.13004
   7620.00        0.11975
   7621.00        0.11016
   7622.00        0.10132
   7623.00        0.09324
   7624.00        0.08588
   7625.00        0.07919
   7626.00        0.07311
   7627.00        0.06761
   7628.00        0.06271
   7629.00        0.05845
   7630.00        0.05485
   7631.00        0.05206
   7632.00        0.05010
   7633.00        0.04908
   7634.00        0.04895
   7635.00        0.04968
   7636.00        0.05107
   7637.00        0.05291
   7638.00        0.05486
   7639.00        0.05659
   7640.00        0.05772
   7641.00        0.05794
   7642.00        0.05698
   7643.00        0.05470
   7644.00        0.05103
   7645.00        0.04610
   7646.00        0.04007
   7647.00        0.03325
   7648.00        0.02596
   7649.00        0.01848
   7650.00        0.01105
   7651.00        0.00384
   7652.00       -0.00308
   7653.00       -0.00972
   7654.00       -0.01614
   7655.00       -0.02243
   7656.00       -0.02866
   7657.00       -0.03481
   7658.00       -0.04080
   7659.00       -0.04637
   7660.00       -0.05126
   7661.00       -0.05511
   7662.00       -0.05747
   7663.00       -0.05803
   7664.00       -0.05650
   7665.00       -0.05273
   7666.00       -0.04675
   7667.00       -0.03874
   7668.00       -0.02907
   7669.00       -0.01821
   7670.00       -0.00678
   7671.00        0.00459
   7672.00        0.01537
   7673.00        0.02492
   7674.00        0.03288
   7675.00        0.03897
   7676.00        0.04302
   7677.00        0.04508
   7678.00        0.04524
   7679.00        0.04380
   7680.00        0.04100
   7681.00        0.03720
   7682.00        0.03266
   7683.00        0.02765
   7684.00        0.02236
   7685.00        0.01689
   7686.00        0.01130
   7687.00        0.00553
   7688.00       -0.00041
   7689.00       -0.00663
   7690.00       -0.01324
   7691.00       -0.02027
   7692.00       -0.02779
   7693.00       -0.03579
   7694.00       -0.04429
   7695.00       -0.05315
   7696.00       -0.06226
   7697.00       -0.07147
   7698.00       -0.08060
   7699.00       -0.08939
   7700.00       -0.09768
   7701.00       -0.10522
   7702.00       -0.11184
   7703.00       -0.11741
   7704.00       -0.12183
   7705.00       -0.12513
   7706.00       -0.12735
   7707.00       -0.12867
   7708.00       -0.12931
   7709.00       -0.12956
   7710.00       -0.12977
   7711.00       -0.13024
   7712.00       -0.13133
   7713.00       -0.13326
   7714.00       -0.13623
   7715.00       -0.14034
   7716.00       -0.14557
   7717.00       -0.15181
   7718.00       -0.15888
   7719.00       -0.16652
   7720.00       -0.17445
   7721.00       -0.18242
   7722.00       -0.19019
   7723.00       -0.19759
   7724.00       -0.20446
   7725.00       -0.21074
   7726.00       -0.21638
   7727.00       -0.22138
   7728.00       -0.22574
   7729.00       -0.22946
   7730.00       -0.23253
   7731.00       -0.23491
   7732.00       -0.23655
   7733.00       -0.23739
   7734.00       -0.23740
   7735.00       -0.23652
   7736.00       -0.23477
   7737.00       -0.23218
   7738.00       -0.22887
   7739.00       -0.22500
   7740.00       -0.22072
   7741.00       -0.21628
   7742.00       -0.21190
   7743.00       -0.20779
   7744.00       -0.20412
   7745.00       -0.20103
   7746.00       -0.19866
   7747.00       -0.19705
   7748.00       -0.19627
   7749.00       -0.19633
   7750.00       -0.19720
   7751.00       -0.19886
   7752.00       -0.20118
   7753.00       -0.20408
   7754.00       -0.20737
   7755.00       -0.21088
   7756.00       -0.21444
   7757.00       -0.21783
   7758.00       -0.22090
   7759.00       -0.22352
   7760.00       -0.22565
   7761.00       -0.22729
   7762.00       -0.22852
   7763.00       -0.22947
   7764.00       -0.23030
   7765.00       -0.23120
   7766.00       -0.23234
   7767.00       -0.23386
   7768.00       -0.23583
   7769.00       -0.23830
   7770.00       -0.24121
   7771.00       -0.24447
   7772.00       -0.24792
   7773.00       -0.25140
   7774.00       -0.25473
   7775.00       -0.25776
   7776.00       -0.26037
   7777.00       -0.26248
   7778.00       -0.26410
   7779.00       -0.26526
   7780.00       -0.26606
   7781.00       -0.26663
   7782.00       -0.26709
   7783.00       -0.26754
   7784.00       -0.26804
   7785.00       -0.26861
   7786.00       -0.26923
   7787.00       -0.26983
   7788.00       -0.27036
   7789.00       -0.27074
   7790.00       -0.27094
   7791.00       -0.27093
   7792.00       -0.27074
   7793.00       -0.27038
   7794.00       -0.26991
   7795.00       -0.26936
   7796.00       -0.26875
   7797.00       -0.26813
   7798.00       -0.26751
   7799.00       -0.26691
   7800.00       -0.26633
   7801.00       -0.26576
   7802.00       -0.26519
   7803.00       -0.26455
   7804.00       -0.26380
   7805.00       -0.26286
   7806.00       -0.26167
   7807.00       -0.26020
   7808.00       -0.25843
   7809.00       -0.25642
   7810.00       -0.25423
   7811.00       -0.25200
   7812.00       -0.24985
   7813.00       -0.24793
   7814.00       -0.24637
   7815.00       -0.24525
   7816.00       -0.24467
   7817.00       -0.24464
   7818.00       -0.24519
   7819.00       -0.24630
   7820.00       -0.24795
   7821.00       -0.25008
   7822.00       -0.25265
   7823.00       -0.25558
   7824.00       -0.25878
   7825.00       -0.26215
   7826.00       -0.26557
   7827.00       -0.26889
   7828.00       -0.27199
   7829.00       -0.27478
   7830.00       -0.27715
   7831.00       -0.27908
   7832.00       -0.28059
   7833.00       -0.28170
   7834.00       -0.28249
   7835.00       -0.28304
   7836.00       -0.28342
   7837.00       -0.28369
   7838.00       -0.28387
   7839.00       -0.28395
   7840.00       -0.28390
   7841.00       -0.28365
   7842.00       -0.28314
   7843.00       -0.28233
   7844.00       -0.28122
   7845.00       -0.27984
   7846.00       -0.27831
   7847.00       -0.27676
   7848.00       -0.27535
   7849.00       -0.27424
   7850.00       -0.27355
   7851.00       -0.27338
   7852.00       -0.27371
   7853.00       -0.27454
   7854.00       -0.27576
   7855.00       -0.27730
   7856.00       -0.27906
   7857.00       -0.28095
   7858.00       -0.28293
   7859.00       -0.28501
   7860.00       -0.28721
   7861.00       -0.28954
   7862.00       -0.29203
   7863.00       -0.29469
   7864.00       -0.29749
   7865.00       -0.30033
   7866.00       -0.30311
   7867.00       -0.30569
   7868.00       -0.30795
   7869.00       -0.30972
   7870.00       -0.31091
   7871.00       -0.31141
   7872.00       -0.31118
   7873.00       -0.31022
   7874.00       -0.30853
   7875.00       -0.30617
   7876.00       -0.30317
   7877.00       -0.29962
   7878.00       -0.29555
   7879.00       -0.29104
   7880.00       -0.28611
   7881.00       -0.28079
   7882.00       -0.27509
   7883.00       -0.26902
   7884.00       -0.26258
   7885.00       -0.25578
   7886.00       -0.24866
   7887.00       -0.24125
   7888.00       -0.23361
   7889.00       -0.22581
   7890.00       -0.21798
   7891.00       -0.21021
   7892.00       -0.20266
   7893.00       -0.19544
   7894.00       -0.18867
   7895.00       -0.18246
   7896.00       -0.17688
   7897.00       -0.17200
   7898.00       -0.16784
   7899.00       -0.16438
   7900.00       -0.16160
   7901.00       -0.15943
   7902.00       -0.15779
   7903.00       -0.15656
   7904.00       -0.15561
   7905.00       -0.15479
   7906.00       -0.15393
   7907.00       -0.15286
   7908.00       -0.15143
   7909.00       -0.14951
   7910.00       -0.14699
   7911.00       -0.14383
   7912.00       -0.13999
   7913.00       -0.13549
   7914.00       -0.13040
   7915.00       -0.12477
   7916.00       -0.11868
   7917.00       -0.11226
   7918.00       -0.10556
   7919.00       -0.09869
   7920.00       -0.09168
   7921.00       -0.08459
   7922.00       -0.07747
   7923.00       -0.07035
   7924.00       -0.06327
   7925.00       -0.05629
   7926.00       -0.04949
   7927.00       -0.04290
   7928.00       -0.03669
   7929.00       -0.03096
   7930.00       -0.02580
   7931.00       -0.02135
   7932.00       -0.01767
   7933.00       -0.01482
   7934.00       -0.01285
   7935.00       -0.01171
   7936.00       -0.01141
   7937.00       -0.01185
   7938.00       -0.01300
   7939.00       -0.01478
   7940.00       -0.01714
   7941.00       -0.02001
   7942.00       -0.02336
   7943.00       -0.02713
   7944.00       -0.03126
   7945.00       -0.03568
   7946.00       -0.04033
   7947.00       -0.04510
   7948.00       -0.04986
   7949.00       -0.05451
   7950.00       -0.05895
   7951.00       -0.06309
   7952.00       -0.06687
   7953.00       -0.07028
   7954.00       -0.07335
   7955.00       -0.07615
   7956.00       -0.07878
   7957.00       -0.08138
   7958.00       -0.08403
   7959.00       -0.08685
   7960.00       -0.08989
   7961.00       -0.09315
   7962.00       -0.09660
   7963.00       -0.10018
   7964.00       -0.10375
   7965.00       -0.10721
   7966.00       -0.11041
   7967.00       -0.11324
   7968.00       -0.11562
   7969.00       -0.11746
   7970.00       -0.11873
   7971.00       -0.11945
   7972.00       -0.11961
   7973.00       -0.11926
   7974.00       -0.11845
   7975.00       -0.11725
   7976.00       -0.11570
   7977.00       -0.11385
   7978.00       -0.11172
   7979.00       -0.10934
   7980.00       -0.10669
   7981.00       -0.10378
   7982.00       -0.10061
   7983.00       -0.09717
   7984.00       -0.09350
   7985.00       -0.08966
   7986.00       -0.08569
   7987.00       -0.08167
   7988.00       -0.07771
   7989.00       -0.07386
   7990.00       -0.07023
   7991.00       -0.06685
   7992.00       -0.06379
   7993.00       -0.06109
   7994.00       -0.05873
   7995.00       -0.05672
   7996.00       -0.05501
   7997.00       -0.05356
   7998.00       -0.05232
   7999.00       -0.05124
   8000.00       -0.05030
   8001.00       -0.04947
   8002.00       -0.04877
   8003.00       -0.04819
   8004.00       -0.04776
   8005.00       -0.04748
   8006.00       -0.04733
   8007.00       -0.04724
   8008.00       -0.04715
   8009.00       -0.04692
   8010.00       -0.04643
   8011.00       -0.04556
   8012.00       -0.04422
   8013.00       -0.04237
   8014.00       -0.03999
   8015.00       -0.03714
   8016.00       -0.03391
   8017.00       -0.03038
   8018.00       -0.02670
   8019.00       -0.02302
   8020.00       -0.01945
   8021.00       -0.01609
   8022.00       -0.01302
   8023.00       -0.01031
   8024.00       -0.00799
   8025.00       -0.00609
   8026.00       -0.00463
   8027.00       -0.00363
   8028.00       -0.00310
   8029.00       -0.00307
   8030.00       -0.00358
   8031.00       -0.00468
   8032.00       -0.00642
   8033.00       -0.00882
   8034.00       -0.01190
   8035.00       -0.01561
   8036.00       -0.01989
   8037.00       -0.02464
   8038.00       -0.02973
   8039.00       -0.03501
   8040.00       -0.04037
   8041.00       -0.04565
   8042.00       -0.05075
   8043.00       -0.05554
   8044.00       -0.05999
   8045.00       -0.06403
   8046.00       -0.06762
   8047.00       -0.07074
   8048.00       -0.07339
   8049.00       -0.07560
   8050.00       -0.07740
   8051.00       -0.07886
   8052.00       -0.08007
   8053.00       -0.08112
   8054.00       -0.08211
   8055.00       -0.08310
   8056.00       -0.08411
   8057.00       -0.08512
   8058.00       -0.08606
   8059.00       -0.08681
   8060.00       -0.08722
   8061.00       -0.08711
   8062.00       -0.08632
   8063.00       -0.08474
   8064.00       -0.08224
   8065.00       -0.07881
   8066.00       -0.07450
   8067.00       -0.06938
   8068.00       -0.06366
   8069.00       -0.05753
   8070.00       -0.05122
   8071.00       -0.04499
   8072.00       -0.03906
   8073.00       -0.03359
   8074.00       -0.02875
   8075.00       -0.02457
   8076.00       -0.02109
   8077.00       -0.01821
   8078.00       -0.01581
   8079.00       -0.01371
   8080.00       -0.01173
   8081.00       -0.00964
   8082.00       -0.00726
   8083.00       -0.00442
   8084.00       -0.00098
   8085.00        0.00312
   8086.00        0.00787
   8087.00        0.01325
   8088.00        0.01911
   8089.00        0.02535
   8090.00        0.03178
   8091.00        0.03819
   8092.00        0.04446
   8093.00        0.05044
   8094.00        0.05604
   8095.00        0.06120
   8096.00        0.06594
   8097.00        0.07028
   8098.00        0.07427
   8099.00        0.07798
   8100.00        0.08147
   8101.00        0.08479
   8102.00        0.08794
   8103.00        0.09093
   8104.00        0.09370
   8105.00        0.09623
   8106.00        0.09842
   8107.00        0.10021
   8108.00        0.10153
   8109.00        0.10234
   8110.00        0.10265
   8111.00        0.10246
   8112.00        0.10184
   8113.00        0.10084
   8114.00        0.09954
   8115.00        0.09799
   8116.00        0.09622
   8117.00        0.09423
   8118.00        0.09202
   8119.00        0.08958
   8120.00        0.08688
   8121.00        0.08392
   8122.00        0.08076
   8123.00        0.07740
   8124.00        0.07394
   8125.00        0.07046
   8126.00        0.06709
   8127.00        0.06391
   8128.00        0.06096
   8129.00        0.05831
   8130.00        0.05597
   8131.00        0.05392
   8132.00        0.05210
   8133.00        0.05042
   8134.00        0.04882
   8135.00        0.04719
   8136.00        0.04546
   8137.00        0.04356
   8138.00        0.04146
   8139.00        0.03915
   8140.00        0.03662
   8141.00        0.03391
   8142.00        0.03102
   8143.00        0.02800
   8144.00        0.02490
   8145.00        0.02174
   8146.00        0.01861
   8147.00        0.01555
   8148.00        0.01265
   8149.00        0.01001
   8150.00        0.00771
   8151.00        0.00586
   8152.00        0.00453
   8153.00        0.00373
   8154.00        0.00350
   8155.00        0.00377
   8156.00        0.00445
   8157.00        0.00539
   8158.00        0.00646
   8159.00        0.00749
   8160.00        0.00836
   8161.00        0.00897
   8162.00        0.00927
   8163.00        0.00926
   8164.00        0.00899
   8165.00        0.00851
   8166.00        0.00791
   8167.00        0.00728
   8168.00        0.00666
   8169.00        0.00608
   8170.00        0.00552
   8171.00        0.00492
   8172.00        0.00420
   8173.00        0.00328
   8174.00        0.00208
   8175.00        0.00054
   8176.00       -0.00129
   8177.00       -0.00336
   8178.00       -0.00553
   8179.00       -0.00763
   8180.00       -0.00947
   8181.00       -0.01086
   8182.00       -0.01169
   8183.00       -0.01188
   8184.00       -0.01148
   8185.00       -0.01060
   8186.00       -0.00943
   8187.00       -0.00821
   8188.00       -0.00724
   8189.00       -0.00675
   8190.00       -0.00698
   8191.00       -0.00803
   8192.00       -0.00994
   8193.00       -0.01259
   8194.00       -0.01580
   8195.00       -0.01934
   8196.00       -0.02291
   8197.00       -0.02628
   8198.00       -0.02921
   8199.00       -0.03160
   8200.00       -0.03342
   8201.00       -0.03476
   8202.00       -0.03581
   8203.00       -0.03679
   8204.00       -0.03800
   8205.00       -0.03970
   8206.00       -0.04220
   8207.00       -0.04564
   8208.00       -0.05018
   8209.00       -0.05588
   8210.00       -0.06271
   8211.00       -0.07056
   8212.00       -0.07925
   8213.00       -0.08861
   8214.00       -0.09837
   8215.00       -0.10842
   8216.00       -0.11851
   8217.00       -0.12841
   8218.00       -0.13795
   8219.00       -0.14691
   8220.00       -0.15511
   8221.00       -0.16245
   8222.00       -0.16886
   8223.00       -0.17422
   8224.00       -0.17848
   8225.00       -0.18171
   8226.00       -0.18397
   8227.00       -0.18541
   8228.00       -0.18618
   8229.00       -0.18654
   8230.00       -0.18673
   8231.00       -0.18703
   8232.00       -0.18768
   8233.00       -0.18890
   8234.00       -0.19082
   8235.00       -0.19350
   8236.00       -0.19693
   8237.00       -0.20100
   8238.00       -0.20556
   8239.00       -0.21036
   8240.00       -0.21525
   8241.00       -0.21997
   8242.00       -0.22436
   8243.00       -0.22825
   8244.00       -0.23164
   8245.00       -0.23447
   8246.00       -0.23682
   8247.00       -0.23876
   8248.00       -0.24041
   8249.00       -0.24188
   8250.00       -0.24327
   8251.00       -0.24466
   8252.00       -0.24611
   8253.00       -0.24765
   8254.00       -0.24927
   8255.00       -0.25094
   8256.00       -0.25261
   8257.00       -0.25415
   8258.00       -0.25543
   8259.00       -0.25633
   8260.00       -0.25673
   8261.00       -0.25657
   8262.00       -0.25585
   8263.00       -0.25471
   8264.00       -0.25331
   8265.00       -0.25188
   8266.00       -0.25067
   8267.00       -0.24985
   8268.00       -0.24954
   8269.00       -0.24974
   8270.00       -0.25036
   8271.00       -0.25123
   8272.00       -0.25219
   8273.00       -0.25309
   8274.00       -0.25382
   8275.00       -0.25438
   8276.00       -0.25485
   8277.00       -0.25537
   8278.00       -0.25611
   8279.00       -0.25721
   8280.00       -0.25883
   8281.00       -0.26102
   8282.00       -0.26380
   8283.00       -0.26707
   8284.00       -0.27071
   8285.00       -0.27459
   8286.00       -0.27843
   8287.00       -0.28203
   8288.00       -0.28517
   8289.00       -0.28761
   8290.00       -0.28922
   8291.00       -0.28988
   8292.00       -0.28960
   8293.00       -0.28841
   8294.00       -0.28644
   8295.00       -0.28385
   8296.00       -0.28079
   8297.00       -0.27741
   8298.00       -0.27381
   8299.00       -0.27007
   8300.00       -0.26624
   8301.00       -0.26233
   8302.00       -0.25841
   8303.00       -0.25457
   8304.00       -0.25092
   8305.00       -0.24760
   8306.00       -0.24477
   8307.00       -0.24263
   8308.00       -0.24131
   8309.00       -0.24100
   8310.00       -0.24179
   8311.00       -0.24373
   8312.00       -0.24677
   8313.00       -0.25081
   8314.00       -0.25568
   8315.00       -0.26112
   8316.00       -0.26693
   8317.00       -0.27285
   8318.00       -0.27868
   8319.00       -0.28420
   8320.00       -0.28932
   8321.00       -0.29390
   8322.00       -0.29784
   8323.00       -0.30113
   8324.00       -0.30372
   8325.00       -0.30560
   8326.00       -0.30673
   8327.00       -0.30714
   8328.00       -0.30689
   8329.00       -0.30601
   8330.00       -0.30462
   8331.00       -0.30276
   8332.00       -0.30051
   8333.00       -0.29794
   8334.00       -0.29508
   8335.00       -0.29191
   8336.00       -0.28840
   8337.00       -0.28452
   8338.00       -0.28022
   8339.00       -0.27557
   8340.00       -0.27051
   8341.00       -0.26518
   8342.00       -0.25965
   8343.00       -0.25409
   8344.00       -0.24867
   8345.00       -0.24365
   8346.00       -0.23909
   8347.00       -0.23508
   8348.00       -0.23158
   8349.00       -0.22851
   8350.00       -0.22570
   8351.00       -0.22287
   8352.00       -0.21978
   8353.00       -0.21620
   8354.00       -0.21207
   8355.00       -0.20734
   8356.00       -0.20217
   8357.00       -0.19683
   8358.00       -0.19159
   8359.00       -0.18677
   8360.00       -0.18265
   8361.00       -0.17941
   8362.00       -0.17719
   8363.00       -0.17592
   8364.00       -0.17550
   8365.00       -0.17573
   8366.00       -0.17636
   8367.00       -0.17714
   8368.00       -0.17781
   8369.00       -0.17815
   8370.00       -0.17801
   8371.00       -0.17729
   8372.00       -0.17592
   8373.00       -0.17391
   8374.00       -0.17129
   8375.00       -0.16811
   8376.00       -0.16445
   8377.00       -0.16036
   8378.00       -0.15591
   8379.00       -0.15106
   8380.00       -0.14585
   8381.00       -0.14030
   8382.00       -0.13445
   8383.00       -0.12829
   8384.00       -0.12187
   8385.00       -0.11525
   8386.00       -0.10854
   8387.00       -0.10177
   8388.00       -0.09502
   8389.00       -0.08836
   8390.00       -0.08178
   8391.00       -0.07532
   8392.00       -0.06903
   8393.00       -0.06282
   8394.00       -0.05665
   8395.00       -0.05039
   8396.00       -0.04403
   8397.00       -0.03742
   8398.00       -0.03051
   8399.00       -0.02320
   8400.00       -0.01544
   8401.00       -0.00722
   8402.00        0.00146
   8403.00        0.01045
   8404.00        0.01976
   8405.00        0.02919
   8406.00        0.03870
   8407.00        0.04812
   8408.00        0.05743
   8409.00        0.06648
   8410.00        0.07524
   8411.00        0.08359
   8412.00        0.09142
   8413.00        0.09874
   8414.00        0.10544
   8415.00        0.11139
   8416.00        0.11652
   8417.00        0.12065
   8418.00        0.12379
   8419.00        0.12584
   8420.00        0.12683
   8421.00        0.12681
   8422.00        0.12594
   8423.00        0.12439
   8424.00        0.12244
   8425.00        0.12032
   8426.00        0.11835
   8427.00        0.11676
   8428.00        0.11575
   8429.00        0.11550
   8430.00        0.11609
   8431.00        0.11761
   8432.00        0.12002
   8433.00        0.12332
   8434.00        0.12746
   8435.00        0.13243
   8436.00        0.13815
   8437.00        0.14458
   8438.00        0.15173
   8439.00        0.15963
   8440.00        0.16821
   8441.00        0.17748
   8442.00        0.18740
   8443.00        0.19794
   8444.00        0.20891
   8445.00        0.22021
   8446.00        0.23160
   8447.00        0.24283
   8448.00        0.25362
   8449.00        0.26363
   8450.00        0.27262
   8451.00        0.28030
   8452.00        0.28652
   8453.00        0.29112
   8454.00        0.29413
   8455.00        0.29556
   8456.00        0.29557
   8457.00        0.29430
   8458.00        0.29201
   8459.00        0.28887
   8460.00        0.28517
   8461.00        0.28108
   8462.00        0.27680
   8463.00        0.27250
   8464.00        0.26830
   8465.00        0.26440
   8466.00        0.26086
   8467.00        0.25781
   8468.00        0.25535
   8469.00        0.25356
   8470.00        0.25254
   8471.00        0.25234
   8472.00        0.25300
   8473.00        0.25449
   8474.00        0.25678
   8475.00        0.25971
   8476.00        0.26314
   8477.00        0.26688
   8478.00        0.27071
   8479.00        0.27435
   8480.00        0.27760
   8481.00        0.28022
   8482.00        0.28204
   8483.00        0.28291
   8484.00        0.28274
   8485.00        0.28145
   8486.00        0.27908
   8487.00        0.27564
   8488.00        0.27120
   8489.00        0.26590
   8490.00        0.25983
   8491.00        0.25311
   8492.00        0.24589
   8493.00        0.23839
   8494.00        0.23072
   8495.00        0.22306
   8496.00        0.21561
   8497.00        0.20843
   8498.00        0.20172
   8499.00        0.19549
   8500.00        0.18989
   8501.00        0.18496
   8502.00        0.18070
   8503.00        0.17707
   8504.00        0.17407
   8505.00        0.17164
   8506.00        0.16970
   8507.00        0.16814
   8508.00        0.16690
   8509.00        0.16587
   8510.00        0.16493
   8511.00        0.16402
   8512.00        0.16304
   8513.00        0.16198
   8514.00        0.16082
   8515.00        0.15960
   8516.00        0.15840
   8517.00        0.15733
   8518.00        0.15652
   8519.00        0.15611
   8520.00        0.15624
   8521.00        0.15704
   8522.00        0.15862
   8523.00        0.16102
   8524.00        0.16422
   8525.00        0.16820
   8526.00        0.17276
   8527.00        0.17767
   8528.00        0.18273
   8529.00        0.18761
   8530.00        0.19207
   8531.00        0.19595
   8532.00        0.19912
   8533.00        0.20158
   8534.00        0.20340
   8535.00        0.20469
   8536.00        0.20563
   8537.00        0.20634
   8538.00        0.20693
   8539.00        0.20741
   8540.00        0.20767
   8541.00        0.20755
   8542.00        0.20673
   8543.00        0.20492
   8544.00        0.20183
   8545.00        0.19720
   8546.00        0.19092
   8547.00        0.18296
   8548.00        0.17356
   8549.00        0.16292
   8550.00        0.15142
   8551.00        0.13943
   8552.00        0.12733
   8553.00        0.11554
   8554.00        0.10422
   8555.00        0.09360
   8556.00        0.08372
   8557.00        0.07459
   8558.00        0.06616
   8559.00        0.05830
   8560.00        0.05085
   8561.00        0.04380
   8562.00        0.03711
   8563.00        0.03073
   8564.00        0.02467
   8565.00        0.01893
   8566.00        0.01361
   8567.00        0.00871
   8568.00        0.00426
   8569.00        0.00023
   8570.00       -0.00345
   8571.00       -0.00686
   8572.00       -0.01014
   8573.00       -0.01345
   8574.00       -0.01701
   8575.00       -0.02095
   8576.00       -0.02536
   8577.00       -0.03036
   8578.00       -0.03591
   8579.00       -0.04192
   8580.00       -0.04832
   8581.00       -0.05496
   8582.00       -0.06170
   8583.00       -0.06840
   8584.00       -0.07502
   8585.00       -0.08151
   8586.00       -0.08790
   8587.00       -0.09411
   8588.00       -0.10018
   8589.00       -0.10609
   8590.00       -0.11191
   8591.00       -0.11760
   8592.00       -0.12317
   8593.00       -0.12855
   8594.00       -0.13372
   8595.00       -0.13861
   8596.00       -0.14310
   8597.00       -0.14702
   8598.00       -0.15022
   8599.00       -0.15256
   8600.00       -0.15389
   8601.00       -0.15410
   8602.00       -0.15323
   8603.00       -0.15135
   8604.00       -0.14867
   8605.00       -0.14539
   8606.00       -0.14181
   8607.00       -0.13819
   8608.00       -0.13479
   8609.00       -0.13180
   8610.00       -0.12934
   8611.00       -0.12748
   8612.00       -0.12625
   8613.00       -0.12561
   8614.00       -0.12547
   8615.00       -0.12576
   8616.00       -0.12634
   8617.00       -0.12709
   8618.00       -0.12785
   8619.00       -0.12847
   8620.00       -0.12881
   8621.00       -0.12871
   8622.00       -0.12807
   8623.00       -0.12677
   8624.00       -0.12477
   8625.00       -0.12201
   8626.00       -0.11855
   8627.00       -0.11445
   8628.00       -0.10983
   8629.00       -0.10491
   8630.00       -0.09986
   8631.00       -0.09494
   8632.00       -0.09045
   8633.00       -0.08657
   8634.00       -0.08347
   8635.00       -0.08128
   8636.00       -0.08008
   8637.00       -0.07986
   8638.00       -0.08060
   8639.00       -0.08224
   8640.00       -0.08471
   8641.00       -0.08800
   8642.00       -0.09206
   8643.00       -0.09686
   8644.00       -0.10244
   8645.00       -0.10882
   8646.00       -0.11607
   8647.00       -0.12424
   8648.00       -0.13346
   8649.00       -0.14364
   8650.00       -0.15489
   8651.00       -0.16712
   8652.00       -0.18019
   8653.00       -0.19387
   8654.00       -0.20819
   8655.00       -0.22262
   8656.00       -0.23701
   8657.00       -0.25116
   8658.00       -0.26491
   8659.00       -0.27790
   8660.00       -0.29019
   8661.00       -0.30162
   8662.00       -0.31223
   8663.00       -0.32205
   8664.00       -0.33107
   8665.00       -0.33938
   8666.00       -0.34696
   8667.00       -0.35382
   8668.00       -0.35997
   8669.00       -0.36537
   8670.00       -0.37000
   8671.00       -0.37389
   8672.00       -0.37702
   8673.00       -0.37941
   8674.00       -0.38108
   8675.00       -0.38207
   8676.00       -0.38241
   8677.00       -0.38217
   8678.00       -0.38140
   8679.00       -0.38019
   8680.00       -0.37868
   8681.00       -0.37699
   8682.00       -0.37528
   8683.00       -0.37371
   8684.00       -0.37240
   8685.00       -0.37150
   8686.00       -0.37108
   8687.00       -0.37114
   8688.00       -0.37165
   8689.00       -0.37244
   8690.00       -0.37331
   8691.00       -0.37398
   8692.00       -0.37416
   8693.00       -0.37360
   8694.00       -0.37211
   8695.00       -0.36957
   8696.00       -0.36606
   8697.00       -0.36169
   8698.00       -0.35669
   8699.00       -0.35141
   8700.00       -0.34613
   8701.00       -0.34112
   8702.00       -0.33650
   8703.00       -0.33234
   8704.00       -0.32857
   8705.00       -0.32502
   8706.00       -0.32146
   8707.00       -0.31761
   8708.00       -0.31324
   8709.00       -0.30822
   8710.00       -0.30240
   8711.00       -0.29581
   8712.00       -0.28844
   8713.00       -0.28045
   8714.00       -0.27191
   8715.00       -0.26285
   8716.00       -0.25341
   8717.00       -0.24364
   8718.00       -0.23353
   8719.00       -0.22318
   8720.00       -0.21259
   8721.00       -0.20195
   8722.00       -0.19127
   8723.00       -0.18086
   8724.00       -0.17073
   8725.00       -0.16101
   8726.00       -0.15183
   8727.00       -0.14331
   8728.00       -0.13544
   8729.00       -0.12832
   8730.00       -0.12194
   8731.00       -0.11638
   8732.00       -0.11172
   8733.00       -0.10806
   8734.00       -0.10558
   8735.00       -0.10442
   8736.00       -0.10473
   8737.00       -0.10658
   8738.00       -0.11000
   8739.00       -0.11486
   8740.00       -0.12089
   8741.00       -0.12789
   8742.00       -0.13543
   8743.00       -0.14312
   8744.00       -0.15066
   8745.00       -0.15770
   8746.00       -0.16404
   8747.00       -0.16953
   8748.00       -0.17405
   8749.00       -0.17747
   8750.00       -0.17975
   8751.00       -0.18086
   8752.00       -0.18079
   8753.00       -0.17957
   8754.00       -0.17734
   8755.00       -0.17421
   8756.00       -0.17042
   8757.00       -0.16619
   8758.00       -0.16168
   8759.00       -0.15697
   8760.00       -0.15216
   8761.00       -0.14722
   8762.00       -0.14215
   8763.00       -0.13689
   8764.00       -0.13142
   8765.00       -0.12579
   8766.00       -0.12004
   8767.00       -0.11432
   8768.00       -0.10877
   8769.00       -0.10348
   8770.00       -0.09847
   8771.00       -0.09380
   8772.00       -0.08935
   8773.00       -0.08499
   8774.00       -0.08047
   8775.00       -0.07550
   8776.00       -0.06995
   8777.00       -0.06364
   8778.00       -0.05662
   8779.00       -0.04895
   8780.00       -0.04086
   8781.00       -0.03265
   8782.00       -0.02455
   8783.00       -0.01683
   8784.00       -0.00947
   8785.00       -0.00253
   8786.00        0.00410
   8787.00        0.01056
   8788.00        0.01710
   8789.00        0.02384
   8790.00        0.03099
   8791.00        0.03867
   8792.00        0.04679
   8793.00        0.05531
   8794.00        0.06415
   8795.00        0.07307
   8796.00        0.08192
   8797.00        0.09053
   8798.00        0.09877
   8799.00        0.10662
   8800.00        0.11408
   8801.00        0.12126
   8802.00        0.12828
   8803.00        0.13517
   8804.00        0.14200
   8805.00        0.14872
   8806.00        0.15529
   8807.00        0.16148
   8808.00        0.16710
   8809.00        0.17193
   8810.00        0.17576
   8811.00        0.17837
   8812.00        0.17968
   8813.00        0.17967
   8814.00        0.17847
   8815.00        0.17626
   8816.00        0.17332
   8817.00        0.16990
   8818.00        0.16628
   8819.00        0.16270
   8820.00        0.15933
   8821.00        0.15620
   8822.00        0.15333
   8823.00        0.15066
   8824.00        0.14809
   8825.00        0.14553
   8826.00        0.14286
   8827.00        0.14008
   8828.00        0.13718
   8829.00        0.13422
   8830.00        0.13137
   8831.00        0.12876
   8832.00        0.12655
   8833.00        0.12490
   8834.00        0.12389
   8835.00        0.12359
   8836.00        0.12399
   8837.00        0.12504
   8838.00        0.12662
   8839.00        0.12858
   8840.00        0.13075
   8841.00        0.13300
   8842.00        0.13519
   8843.00        0.13724
   8844.00        0.13912
   8845.00        0.14086
   8846.00        0.14248
   8847.00        0.14405
   8848.00        0.14563
   8849.00        0.14726
   8850.00        0.14891
   8851.00        0.15054
   8852.00        0.15203
   8853.00        0.15329
   8854.00        0.15417
   8855.00        0.15456
   8856.00        0.15444
   8857.00        0.15384
   8858.00        0.15289
   8859.00        0.15178
   8860.00        0.15075
   8861.00        0.15006
   8862.00        0.14994
   8863.00        0.15055
   8864.00        0.15202
   8865.00        0.15434
   8866.00        0.15741
   8867.00        0.16111
   8868.00        0.16516
   8869.00        0.16933
   8870.00        0.17341
   8871.00        0.17706
   8872.00        0.18016
   8873.00        0.18255
   8874.00        0.18418
   8875.00        0.18504
   8876.00        0.18523
   8877.00        0.18481
   8878.00        0.18392
   8879.00        0.18266
   8880.00        0.18113
   8881.00        0.17939
   8882.00        0.17747
   8883.00        0.17532
   8884.00        0.17290
   8885.00        0.17009
   8886.00        0.16677
   8887.00        0.16274
   8888.00        0.15787
   8889.00        0.15199
   8890.00        0.14499
   8891.00        0.13675
   8892.00        0.12735
   8893.00        0.11689
   8894.00        0.10545
   8895.00        0.09336
   8896.00        0.08088
   8897.00        0.06832
   8898.00        0.05610
   8899.00        0.04455
   8900.00        0.03399
   8901.00        0.02462
   8902.00        0.01673
   8903.00        0.01041
   8904.00        0.00552
   8905.00        0.00217
   8906.00        0.00010
   8907.00       -0.00089
   8908.00       -0.00107
   8909.00       -0.00073
   8910.00       -0.00015
   8911.00        0.00043
   8912.00        0.00080
   8913.00        0.00085
   8914.00        0.00054
   8915.00       -0.00008
   8916.00       -0.00089
   8917.00       -0.00172
   8918.00       -0.00236
   8919.00       -0.00267
   8920.00       -0.00249
   8921.00       -0.00174
   8922.00       -0.00045
   8923.00        0.00134
   8924.00        0.00352
   8925.00        0.00594
   8926.00        0.00845
   8927.00        0.01094
   8928.00        0.01332
   8929.00        0.01554
   8930.00        0.01764
   8931.00        0.01971
   8932.00        0.02189
   8933.00        0.02437
   8934.00        0.02739
   8935.00        0.03116
   8936.00        0.03595
   8937.00        0.04192
   8938.00        0.04927
   8939.00        0.05803
   8940.00        0.06816
   8941.00        0.07953
   8942.00        0.09185
   8943.00        0.10476
   8944.00        0.11769
   8945.00        0.13025
   8946.00        0.14184
   8947.00        0.15213
   8948.00        0.16048
   8949.00        0.16666
   8950.00        0.17044
   8951.00        0.17175
   8952.00        0.17070
   8953.00        0.16753
   8954.00        0.16267
   8955.00        0.15660
   8956.00        0.14983
   8957.00        0.14292
   8958.00        0.13635
   8959.00        0.13057
   8960.00        0.12589
   8961.00        0.12247
   8962.00        0.12032
   8963.00        0.11936
   8964.00        0.11932
   8965.00        0.11985
   8966.00        0.12055
   8967.00        0.12104
   8968.00        0.12096
   8969.00        0.12011
   8970.00        0.11833
   8971.00        0.11568
   8972.00        0.11228
   8973.00        0.10843
   8974.00        0.10444
   8975.00        0.10064
   8976.00        0.09729
   8977.00        0.09462
   8978.00        0.09267
   8979.00        0.09141
   8980.00        0.09066
   8981.00        0.09017
   8982.00        0.08964
   8983.00        0.08876
   8984.00        0.08732
   8985.00        0.08511
   8986.00        0.08215
   8987.00        0.07843
   8988.00        0.07411
   8989.00        0.06946
   8990.00        0.06471
   8991.00        0.06014
   8992.00        0.05602
   8993.00        0.05254
   8994.00        0.04979
   8995.00        0.04790
   8996.00        0.04684
   8997.00        0.04658
   8998.00        0.04704
   8999.00        0.04817
   9000.00        0.04986
