# Supplementary material for: The near-field tsunami generated by the 15 January 2022 eruption of the Hunga Tonga-Hunga Ha’apai volcano and its impact on Tongatapu, Tonga
Source: Sci Rep. 2022 Sep 7;12:15187. doi: 10.1038/s41598-022-19486-w (PMC9452557; doi:10.1038/s41598-022-19486-w)
Supplement: Supplementary file 5 — Supplementary Information 5. [file 41598_2022_19486_MOESM5_ESM.zip › Output-Point_600R3.txt]

      0.00        0.00000
      1.00        0.00000
      2.00        0.00000
      3.00        0.00000
      4.00        0.00000
      5.00        0.00000
      6.00        0.00000
      7.00        0.00000
      8.00        0.00000
      9.00        0.00000
     10.00        0.00000
     11.00        0.00000
     12.00        0.00000
     13.00        0.00000
     14.00        0.00000
     15.00        0.00000
     16.00        0.00000
     17.00        0.00000
     18.00        0.00000
     19.00        0.00000
     20.00        0.00000
     21.00        0.00000
     22.00        0.00000
     23.00        0.00000
     24.00        0.00000
     25.00        0.00000
     26.00        0.00000
     27.00        0.00000
     28.00        0.00000
     29.00        0.00000
     30.00        0.00000
     31.00        0.00000
     32.00        0.00000
     33.00        0.00000
     34.00        0.00000
     35.00        0.00000
     36.00        0.00000
     37.00        0.00000
     38.00        0.00000
     39.00        0.00000
     40.00        0.00000
     41.00        0.00000
     42.00        0.00000
     43.00        0.00000
     44.00        0.00000
     45.00        0.00000
     46.00        0.00000
     47.00        0.00000
     48.00        0.00000
     49.00        0.00000
     50.00        0.00000
     51.00        0.00000
     52.00        0.00000
     53.00        0.00000
     54.00        0.00000
     55.00        0.00000
     56.00        0.00000
     57.00        0.00000
     58.00        0.00000
     59.00        0.00000
     60.00        0.00000
     61.00        0.00000
     62.00        0.00000
     63.00        0.00000
     64.00        0.00000
     65.00        0.00000
     66.00        0.00000
     67.00        0.00000
     68.00        0.00000
     69.00        0.00000
     70.00        0.00000
     71.00        0.00000
     72.00        0.00000
     73.00        0.00000
     74.00        0.00000
     75.00        0.00000
     76.00        0.00000
     77.00        0.00000
     78.00        0.00000
     79.00        0.00000
     80.00        0.00000
     81.00        0.00000
     82.00        0.00000
     83.00        0.00000
     84.00        0.00000
     85.00        0.00000
     86.00        0.00000
     87.00        0.00000
     88.00        0.00000
     89.00        0.00000
     90.00        0.00000
     91.00        0.00000
     92.00        0.00000
     93.00        0.00000
     94.00        0.00000
     95.00        0.00000
     96.00        0.00000
     97.00        0.00000
     98.00        0.00000
     99.00        0.00000
    100.00        0.00000
    101.00        0.00000
    102.00        0.00000
    103.00        0.00000
    104.00        0.00000
    105.00        0.00000
    106.00        0.00000
    107.00        0.00000
    108.00        0.00000
    109.00        0.00000
    110.00        0.00000
    111.00        0.00000
    112.00        0.00000
    113.00        0.00000
    114.00        0.00000
    115.00        0.00000
    116.00        0.00000
    117.00        0.00000
    118.00        0.00000
    119.00        0.00000
    120.00        0.00000
    121.00        0.00000
    122.00        0.00000
    123.00        0.00000
    124.00        0.00000
    125.00        0.00000
    126.00        0.00000
    127.00        0.00000
    128.00        0.00000
    129.00        0.00000
    130.00        0.00000
    131.00        0.00000
    132.00        0.00000
    133.00        0.00000
    134.00        0.00000
    135.00        0.00000
    136.00        0.00000
    137.00        0.00000
    138.00        0.00000
    139.00        0.00000
    140.00        0.00000
    141.00        0.00000
    142.00        0.00000
    143.00        0.00000
    144.00        0.00000
    145.00        0.00000
    146.00        0.00000
    147.00        0.00000
    148.00        0.00000
    149.00        0.00000
    150.00        0.00000
    151.00        0.00000
    152.00        0.00000
    153.00        0.00000
    154.00        0.00000
    155.00        0.00000
    156.00        0.00000
    157.00        0.00000
    158.00        0.00000
    159.00        0.00000
    160.00        0.00000
    161.00        0.00000
    162.00        0.00000
    163.00        0.00000
    164.00        0.00000
    165.00        0.00000
    166.00        0.00000
    167.00        0.00000
    168.00        0.00000
    169.00        0.00000
    170.00        0.00000
    171.00        0.00000
    172.00        0.00000
    173.00        0.00000
    174.00        0.00000
    175.00        0.00000
    176.00        0.00000
    177.00        0.00000
    178.00        0.00000
    179.00        0.00000
    180.00        0.00000
    181.00        0.00000
    182.00        0.00000
    183.00        0.00000
    184.00        0.00000
    185.00        0.00000
    186.00        0.00000
    187.00        0.00000
    188.00        0.00000
    189.00        0.00000
    190.00        0.00000
    191.00        0.00000
    192.00        0.00000
    193.00        0.00000
    194.00        0.00000
    195.00        0.00000
    196.00        0.00000
    197.00        0.00000
    198.00        0.00000
    199.00        0.00000
    200.00        0.00000
    201.00        0.00000
    202.00        0.00000
    203.00        0.00000
    204.00        0.00000
    205.00        0.00000
    206.00        0.00000
    207.00        0.00000
    208.00        0.00000
    209.00        0.00000
    210.00        0.00000
    211.00        0.00000
    212.00        0.00000
    213.00        0.00000
    214.00        0.00000
    215.00        0.00000
    216.00        0.00000
    217.00        0.00000
    218.00        0.00000
    219.00        0.00000
    220.00        0.00000
    221.00        0.00000
    222.00        0.00000
    223.00        0.00000
    224.00        0.00000
    225.00        0.00000
    226.00        0.00000
    227.00        0.00000
    228.00        0.00000
    229.00        0.00000
    230.00        0.00000
    231.00        0.00000
    232.00        0.00000
    233.00        0.00000
    234.00        0.00000
    235.00        0.00000
    236.00        0.00000
    237.00        0.00000
    238.00        0.00000
    239.00        0.00000
    240.00        0.00000
    241.00        0.00000
    242.00        0.00000
    243.00        0.00000
    244.00        0.00000
    245.00        0.00000
    246.00        0.00000
    247.00        0.00000
    248.00        0.00000
    249.00        0.00000
    250.00        0.00000
    251.00        0.00000
    252.00        0.00000
    253.00        0.00000
    254.00        0.00000
    255.00        0.00000
    256.00        0.00000
    257.00        0.00000
    258.00        0.00000
    259.00        0.00000
    260.00        0.00000
    261.00        0.00000
    262.00        0.00000
    263.00        0.00000
    264.00        0.00000
    265.00        0.00000
    266.00        0.00000
    267.00        0.00000
    268.00        0.00000
    269.00        0.00000
    270.00        0.00000
    271.00        0.00000
    272.00        0.00000
    273.00        0.00000
    274.00        0.00000
    275.00        0.00000
    276.00        0.00000
    277.00        0.00000
    278.00        0.00000
    279.00        0.00000
    280.00        0.00000
    281.00        0.00000
    282.00        0.00000
    283.00        0.00000
    284.00        0.00000
    285.00        0.00000
    286.00        0.00000
    287.00        0.00000
    288.00        0.00000
    289.00        0.00000
    290.00        0.00000
    291.00        0.00000
    292.00        0.00000
    293.00        0.00000
    294.00        0.00000
    295.00        0.00000
    296.00        0.00000
    297.00        0.00000
    298.00        0.00000
    299.00        0.00000
    300.00        0.00000
    301.00        0.00000
    302.00        0.00000
    303.00        0.00000
    304.00        0.00000
    305.00        0.00000
    306.00        0.00000
    307.00        0.00000
    308.00        0.00000
    309.00        0.00000
    310.00        0.00000
    311.00        0.00000
    312.00        0.00000
    313.00        0.00000
    314.00        0.00000
    315.00        0.00000
    316.00        0.00000
    317.00        0.00000
    318.00        0.00000
    319.00        0.00000
    320.00        0.00000
    321.00        0.00000
    322.00        0.00000
    323.00        0.00000
    324.00        0.00000
    325.00        0.00000
    326.00        0.00000
    327.00        0.00000
    328.00        0.00000
    329.00        0.00000
    330.00        0.00000
    331.00        0.00000
    332.00        0.00000
    333.00        0.00000
    334.00        0.00000
    335.00        0.00000
    336.00        0.00000
    337.00        0.00000
    338.00        0.00000
    339.00        0.00000
    340.00        0.00000
    341.00        0.00000
    342.00        0.00000
    343.00        0.00000
    344.00        0.00000
    345.00        0.00000
    346.00        0.00000
    347.00        0.00000
    348.00        0.00000
    349.00        0.00000
    350.00        0.00000
    351.00        0.00000
    352.00        0.00000
    353.00        0.00000
    354.00        0.00000
    355.00        0.00000
    356.00        0.00000
    357.00        0.00000
    358.00        0.00000
    359.00        0.00000
    360.00        0.00000
    361.00        0.00000
    362.00        0.00000
    363.00        0.00000
    364.00        0.00000
    365.00        0.00000
    366.00        0.00000
    367.00        0.00000
    368.00        0.00000
    369.00        0.00000
    370.00        0.00000
    371.00        0.00000
    372.00        0.00000
    373.00        0.00000
    374.00        0.00000
    375.00        0.00000
    376.00        0.00000
    377.00        0.00000
    378.00        0.00000
    379.00        0.00000
    380.00        0.00000
    381.00        0.00000
    382.00        0.00000
    383.00        0.00000
    384.00        0.00000
    385.00        0.00000
    386.00        0.00000
    387.00        0.00000
    388.00        0.00000
    389.00        0.00000
    390.00        0.00000
    391.00        0.00000
    392.00        0.00000
    393.00        0.00000
    394.00        0.00000
    395.00        0.00000
    396.00        0.00000
    397.00        0.00000
    398.00        0.00000
    399.00        0.00000
    400.00        0.00000
    401.00        0.00000
    402.00        0.00000
    403.00        0.00000
    404.00        0.00000
    405.00        0.00000
    406.00        0.00000
    407.00        0.00000
    408.00        0.00000
    409.00        0.00000
    410.00        0.00000
    411.00        0.00000
    412.00        0.00000
    413.00        0.00000
    414.00        0.00000
    415.00        0.00000
    416.00        0.00000
    417.00        0.00000
    418.00        0.00000
    419.00        0.00000
    420.00        0.00000
    421.00        0.00000
    422.00        0.00000
    423.00        0.00000
    424.00        0.00000
    425.00        0.00000
    426.00        0.00000
    427.00        0.00000
    428.00        0.00000
    429.00        0.00000
    430.00        0.00000
    431.00        0.00000
    432.00        0.00000
    433.00        0.00000
    434.00        0.00000
    435.00        0.00000
    436.00        0.00000
    437.00        0.00000
    438.00        0.00000
    439.00        0.00000
    440.00        0.00000
    441.00        0.00000
    442.00        0.00000
    443.00        0.00000
    444.00        0.00000
    445.00        0.00000
    446.00        0.00000
    447.00        0.00000
    448.00        0.00000
    449.00        0.00000
    450.00        0.00000
    451.00        0.00000
    452.00        0.00000
    453.00        0.00000
    454.00        0.00000
    455.00        0.00000
    456.00        0.00000
    457.00        0.00000
    458.00        0.00000
    459.00        0.00000
    460.00        0.00000
    461.00        0.00000
    462.00        0.00000
    463.00        0.00000
    464.00        0.00000
    465.00        0.00000
    466.00        0.00000
    467.00        0.00000
    468.00        0.00000
    469.00        0.00000
    470.00        0.00000
    471.00        0.00000
    472.00        0.00000
    473.00        0.00000
    474.00        0.00000
    475.00        0.00000
    476.00        0.00000
    477.00        0.00000
    478.00        0.00000
    479.00        0.00000
    480.00        0.00000
    481.00        0.00000
    482.00        0.00000
    483.00        0.00000
    484.00        0.00000
    485.00        0.00000
    486.00        0.00000
    487.00        0.00000
    488.00        0.00000
    489.00        0.00000
    490.00        0.00000
    491.00        0.00000
    492.00        0.00000
    493.00        0.00000
    494.00        0.00000
    495.00        0.00000
    496.00        0.00000
    497.00        0.00000
    498.00        0.00000
    499.00        0.00000
    500.00        0.00000
    501.00        0.00000
    502.00        0.00000
    503.00        0.00000
    504.00        0.00000
    505.00        0.00000
    506.00        0.00000
    507.00        0.00000
    508.00        0.00000
    509.00        0.00000
    510.00        0.00000
    511.00        0.00000
    512.00        0.00000
    513.00        0.00000
    514.00        0.00000
    515.00        0.00000
    516.00        0.00000
    517.00        0.00000
    518.00        0.00000
    519.00        0.00000
    520.00        0.00000
    521.00        0.00000
    522.00        0.00000
    523.00        0.00000
    524.00        0.00000
    525.00        0.00000
    526.00        0.00000
    527.00        0.00000
    528.00        0.00000
    529.00        0.00000
    530.00        0.00000
    531.00        0.00000
    532.00        0.00000
    533.00        0.00000
    534.00        0.00000
    535.00        0.00000
    536.00        0.00000
    537.00        0.00000
    538.00        0.00000
    539.00        0.00000
    540.00        0.00000
    541.00        0.00000
    542.00        0.00000
    543.00        0.00000
    544.00        0.00000
    545.00        0.00000
    546.00        0.00000
    547.00        0.00000
    548.00        0.00000
    549.00        0.00000
    550.00        0.00000
    551.00        0.00000
    552.00        0.00000
    553.00        0.00000
    554.00        0.00000
    555.00        0.00000
    556.00        0.00000
    557.00        0.00000
    558.00        0.00000
    559.00        0.00000
    560.00        0.00000
    561.00        0.00000
    562.00        0.00000
    563.00        0.00000
    564.00        0.00000
    565.00        0.00000
    566.00        0.00000
    567.00        0.00000
    568.00        0.00000
    569.00        0.00000
    570.00        0.00000
    571.00        0.00000
    572.00        0.00000
    573.00        0.00000
    574.00        0.00000
    575.00        0.00000
    576.00        0.00000
    577.00        0.00000
    578.00        0.00000
    579.00        0.00000
    580.00        0.00000
    581.00        0.00000
    582.00        0.00000
    583.00        0.00000
    584.00        0.00000
    585.00        0.00000
    586.00        0.00000
    587.00        0.00000
    588.00        0.00000
    589.00        0.00000
    590.00        0.00000
    591.00        0.00000
    592.00        0.00000
    593.00        0.00000
    594.00        0.00000
    595.00        0.00000
    596.00        0.00000
    597.00        0.00000
    598.00        0.00000
    599.00        0.00000
    600.00        0.00000
    601.00        0.00000
    602.00        0.00000
    603.00        0.00000
    604.00        0.00000
    605.00        0.00000
    606.00        0.00000
    607.00        0.00000
    608.00        0.00000
    609.00        0.00000
    610.00        0.00000
    611.00        0.00000
    612.00        0.00000
    613.00        0.00000
    614.00        0.00000
    615.00        0.00000
    616.00        0.00000
    617.00        0.00000
    618.00        0.00000
    619.00        0.00000
    620.00        0.00000
    621.00        0.00000
    622.00        0.00000
    623.00        0.00000
    624.00        0.00000
    625.00        0.00000
    626.00        0.00000
    627.00        0.00000
    628.00        0.00000
    629.00        0.00000
    630.00        0.00000
    631.00        0.00000
    632.00        0.00000
    633.00        0.00000
    634.00        0.00000
    635.00        0.00000
    636.00        0.00000
    637.00        0.00000
    638.00        0.00000
    639.00        0.00000
    640.00        0.00000
    641.00        0.00000
    642.00        0.00000
    643.00        0.00000
    644.00        0.00000
    645.00        0.00000
    646.00        0.00000
    647.00        0.00000
    648.00        0.00000
    649.00        0.00000
    650.00        0.00000
    651.00        0.00000
    652.00        0.00000
    653.00        0.00000
    654.00        0.00000
    655.00        0.00000
    656.00        0.00000
    657.00        0.00000
    658.00        0.00000
    659.00        0.00000
    660.00        0.00000
    661.00        0.00000
    662.00        0.00000
    663.00        0.00000
    664.00        0.00000
    665.00        0.00000
    666.00        0.00000
    667.00        0.00000
    668.00        0.00000
    669.00        0.00000
    670.00        0.00000
    671.00        0.00000
    672.00        0.00000
    673.00        0.00000
    674.00        0.00000
    675.00        0.00000
    676.00        0.00000
    677.00        0.00000
    678.00        0.00000
    679.00        0.00000
    680.00        0.00000
    681.00        0.00000
    682.00        0.00000
    683.00        0.00000
    684.00        0.00000
    685.00        0.00000
    686.00        0.00000
    687.00        0.00000
    688.00        0.00000
    689.00        0.00000
    690.00        0.00000
    691.00        0.00000
    692.00        0.00000
    693.00        0.00000
    694.00        0.00000
    695.00        0.00000
    696.00        0.00000
    697.00        0.00000
    698.00        0.00000
    699.00        0.00000
    700.00        0.00000
    701.00        0.00000
    702.00        0.00000
    703.00        0.00000
    704.00        0.00000
    705.00        0.00000
    706.00        0.00000
    707.00        0.00000
    708.00        0.00000
    709.00        0.00000
    710.00        0.00000
    711.00        0.00000
    712.00        0.00000
    713.00        0.00000
    714.00        0.00000
    715.00        0.00000
    716.00        0.00000
    717.00        0.00000
    718.00        0.00000
    719.00        0.00000
    720.00        0.00000
    721.00        0.00000
    722.00        0.00000
    723.00        0.00000
    724.00        0.00000
    725.00        0.00000
    726.00        0.00000
    727.00        0.00000
    728.00        0.00000
    729.00        0.00000
    730.00        0.00000
    731.00        0.00000
    732.00        0.00000
    733.00        0.00000
    734.00        0.00000
    735.00        0.00000
    736.00        0.00000
    737.00        0.00000
    738.00        0.00000
    739.00        0.00000
    740.00        0.00000
    741.00        0.00000
    742.00        0.00000
    743.00        0.00000
    744.00        0.00000
    745.00        0.00000
    746.00        0.00000
    747.00        0.00000
    748.00        0.00000
    749.00        0.00000
    750.00        0.00000
    751.00        0.00000
    752.00        0.00000
    753.00        0.00000
    754.00        0.00000
    755.00        0.00000
    756.00        0.00000
    757.00        0.00000
    758.00        0.00000
    759.00        0.00000
    760.00        0.00000
    761.00        0.00000
    762.00        0.00000
    763.00        0.00000
    764.00        0.00000
    765.00        0.00000
    766.00        0.00000
    767.00        0.00000
    768.00        0.00000
    769.00        0.00000
    770.00        0.00000
    771.00        0.00000
    772.00        0.00000
    773.00        0.00000
    774.00        0.00000
    775.00        0.00000
    776.00        0.00000
    777.00        0.00000
    778.00        0.00000
    779.00        0.00000
    780.00        0.00000
    781.00        0.00000
    782.00        0.00000
    783.00        0.00000
    784.00        0.00000
    785.00        0.00000
    786.00        0.00000
    787.00        0.00000
    788.00        0.00000
    789.00        0.00000
    790.00        0.00000
    791.00        0.00000
    792.00        0.00000
    793.00        0.00000
    794.00        0.00000
    795.00        0.00000
    796.00        0.00000
    797.00        0.00000
    798.00        0.00000
    799.00        0.00000
    800.00        0.00000
    801.00        0.00000
    802.00        0.00000
    803.00        0.00000
    804.00        0.00000
    805.00        0.00000
    806.00        0.00000
    807.00        0.00000
    808.00        0.00000
    809.00        0.00000
    810.00        0.00000
    811.00        0.00000
    812.00        0.00000
    813.00        0.00000
    814.00        0.00000
    815.00        0.00000
    816.00        0.00000
    817.00        0.00000
    818.00        0.00000
    819.00        0.00000
    820.00        0.00000
    821.00        0.00000
    822.00        0.00000
    823.00        0.00000
    824.00        0.00000
    825.00        0.00000
    826.00        0.00000
    827.00        0.00000
    828.00        0.00000
    829.00        0.00000
    830.00        0.00000
    831.00        0.00000
    832.00        0.00000
    833.00        0.00000
    834.00        0.00000
    835.00        0.00000
    836.00        0.00000
    837.00        0.00000
    838.00        0.00000
    839.00        0.00000
    840.00        0.00000
    841.00        0.00000
    842.00        0.00000
    843.00        0.00000
    844.00        0.00000
    845.00        0.00000
    846.00        0.00000
    847.00        0.00000
    848.00        0.00000
    849.00        0.00000
    850.00        0.00000
    851.00        0.00000
    852.00        0.00000
    853.00        0.00000
    854.00        0.00000
    855.00        0.00000
    856.00        0.00000
    857.00        0.00000
    858.00        0.00000
    859.00        0.00000
    860.00        0.00000
    861.00        0.00000
    862.00        0.00000
    863.00        0.00000
    864.00        0.00000
    865.00        0.00000
    866.00        0.00000
    867.00        0.00000
    868.00        0.00000
    869.00        0.00000
    870.00        0.00000
    871.00        0.00000
    872.00        0.00000
    873.00        0.00000
    874.00        0.00000
    875.00        0.00000
    876.00        0.00000
    877.00        0.00000
    878.00        0.00000
    879.00        0.00000
    880.00        0.00000
    881.00        0.00000
    882.00        0.00000
    883.00        0.00000
    884.00        0.00000
    885.00        0.00000
    886.00        0.00000
    887.00        0.00000
    888.00        0.00000
    889.00        0.00000
    890.00        0.00000
    891.00        0.00000
    892.00        0.00000
    893.00        0.00000
    894.00        0.00000
    895.00        0.00000
    896.00        0.00000
    897.00        0.00000
    898.00        0.00000
    899.00        0.00000
    900.00        0.00000
    901.00        0.00000
    902.00        0.00000
    903.00        0.00000
    904.00        0.00000
    905.00        0.00000
    906.00        0.00000
    907.00        0.00000
    908.00        0.00000
    909.00        0.00000
    910.00        0.00000
    911.00        0.00000
    912.00        0.00000
    913.00        0.00000
    914.00        0.00000
    915.00        0.00000
    916.00        0.00000
    917.00        0.00000
    918.00        0.00000
    919.00        0.00000
    920.00        0.00000
    921.00        0.00000
    922.00        0.00000
    923.00        0.00000
    924.00        0.00000
    925.00        0.00000
    926.00        0.00000
    927.00        0.00000
    928.00        0.00000
    929.00        0.00000
    930.00        0.00000
    931.00        0.00000
    932.00        0.00000
    933.00        0.00000
    934.00        0.00000
    935.00        0.00000
    936.00        0.00000
    937.00        0.00000
    938.00        0.00000
    939.00        0.00000
    940.00        0.00000
    941.00        0.00000
    942.00        0.00000
    943.00        0.00000
    944.00        0.00000
    945.00        0.00000
    946.00        0.00000
    947.00        0.00000
    948.00        0.00000
    949.00        0.00000
    950.00        0.00000
    951.00        0.00000
    952.00        0.00000
    953.00        0.00000
    954.00        0.00000
    955.00        0.00000
    956.00        0.00000
    957.00        0.00000
    958.00        0.00000
    959.00        0.00000
    960.00        0.00000
    961.00        0.00000
    962.00        0.00000
    963.00        0.00000
    964.00        0.00000
    965.00        0.00000
    966.00        0.00000
    967.00        0.00000
    968.00        0.00000
    969.00        0.00000
    970.00        0.00000
    971.00        0.00000
    972.00        0.00000
    973.00        0.00000
    974.00        0.00000
    975.00        0.00000
    976.00        0.00000
    977.00        0.00000
    978.00        0.00000
    979.00        0.00000
    980.00        0.00000
    981.00        0.00000
    982.00        0.00000
    983.00        0.00000
    984.00        0.00000
    985.00        0.00000
    986.00        0.00000
    987.00        0.00000
    988.00        0.00000
    989.00        0.00000
    990.00        0.00000
    991.00        0.00000
    992.00        0.00000
    993.00        0.00000
    994.00        0.00000
    995.00        0.00000
    996.00        0.00000
    997.00        0.00000
    998.00        0.00000
    999.00        0.00000
   1000.00        0.00000
   1001.00        0.00000
   1002.00        0.00000
   1003.00        0.00000
   1004.00        0.00000
   1005.00        0.00000
   1006.00        0.00000
   1007.00        0.00000
   1008.00        0.00000
   1009.00        0.00000
   1010.00        0.00000
   1011.00        0.00000
   1012.00        0.00000
   1013.00        0.00000
   1014.00        0.00000
   1015.00        0.00000
   1016.00        0.00000
   1017.00        0.00000
   1018.00        0.00000
   1019.00        0.00000
   1020.00        0.00000
   1021.00        0.00000
   1022.00        0.00000
   1023.00        0.00000
   1024.00        0.00000
   1025.00        0.00000
   1026.00        0.00000
   1027.00        0.00000
   1028.00        0.00000
   1029.00        0.00000
   1030.00        0.00000
   1031.00        0.00000
   1032.00        0.00000
   1033.00        0.00000
   1034.00        0.00000
   1035.00        0.00000
   1036.00        0.00000
   1037.00        0.00000
   1038.00        0.00000
   1039.00        0.00000
   1040.00        0.00000
   1041.00        0.00000
   1042.00        0.00000
   1043.00        0.00000
   1044.00        0.00000
   1045.00        0.00000
   1046.00        0.00000
   1047.00        0.00000
   1048.00        0.00000
   1049.00        0.00000
   1050.00        0.00000
   1051.00        0.00000
   1052.00        0.00000
   1053.00        0.00000
   1054.00        0.00000
   1055.00        0.00000
   1056.00        0.00000
   1057.00        0.00000
   1058.00        0.00000
   1059.00        0.00000
   1060.00        0.00000
   1061.00        0.00000
   1062.00        0.00000
   1063.00        0.00000
   1064.00        0.00000
   1065.00        0.00000
   1066.00        0.00000
   1067.00        0.00000
   1068.00        0.00000
   1069.00        0.00000
   1070.00        0.00000
   1071.00        0.00000
   1072.00        0.00000
   1073.00        0.00000
   1074.00        0.00000
   1075.00        0.00000
   1076.00        0.00000
   1077.00        0.00000
   1078.00        0.00000
   1079.00        0.00000
   1080.00        0.00000
   1081.00        0.00000
   1082.00        0.00000
   1083.00        0.00000
   1084.00        0.00000
   1085.00        0.00000
   1086.00        0.00000
   1087.00        0.00000
   1088.00        0.00000
   1089.00        0.00000
   1090.00        0.00000
   1091.00        0.00000
   1092.00        0.00000
   1093.00        0.00000
   1094.00        0.00000
   1095.00        0.00000
   1096.00        0.00000
   1097.00        0.00000
   1098.00        0.00000
   1099.00        0.00000
   1100.00        0.00000
   1101.00        0.00000
   1102.00        0.00000
   1103.00        0.00000
   1104.00        0.00000
   1105.00        0.00000
   1106.00        0.00000
   1107.00        0.00000
   1108.00        0.00000
   1109.00        0.00000
   1110.00        0.00000
   1111.00        0.00000
   1112.00        0.00000
   1113.00        0.00000
   1114.00        0.00000
   1115.00        0.00000
   1116.00        0.00000
   1117.00        0.00000
   1118.00        0.00000
   1119.00        0.00000
   1120.00        0.00000
   1121.00        0.00000
   1122.00        0.00000
   1123.00        0.00000
   1124.00        0.00000
   1125.00        0.00000
   1126.00        0.00000
   1127.00        0.00000
   1128.00        0.00000
   1129.00        0.00000
   1130.00        0.00000
   1131.00        0.00000
   1132.00        0.00000
   1133.00        0.00000
   1134.00        0.00000
   1135.00        0.00000
   1136.00        0.00000
   1137.00        0.00000
   1138.00        0.00000
   1139.00        0.00000
   1140.00        0.00000
   1141.00        0.00000
   1142.00        0.00000
   1143.00        0.00000
   1144.00        0.00000
   1145.00        0.00000
   1146.00        0.00000
   1147.00        0.00000
   1148.00        0.00000
   1149.00        0.00000
   1150.00        0.00000
   1151.00        0.00000
   1152.00        0.00000
   1153.00        0.00000
   1154.00        0.00000
   1155.00        0.00000
   1156.00        0.00000
   1157.00        0.00000
   1158.00        0.00000
   1159.00        0.00000
   1160.00        0.00000
   1161.00        0.00000
   1162.00        0.00000
   1163.00        0.00000
   1164.00        0.00000
   1165.00        0.00000
   1166.00        0.00000
   1167.00        0.00000
   1168.00        0.00000
   1169.00        0.00000
   1170.00        0.00000
   1171.00        0.00000
   1172.00        0.00000
   1173.00        0.00000
   1174.00        0.00000
   1175.00        0.00000
   1176.00        0.00000
   1177.00        0.00000
   1178.00        0.00000
   1179.00        0.00000
   1180.00        0.00000
   1181.00        0.00000
   1182.00        0.00000
   1183.00        0.00000
   1184.00        0.00000
   1185.00        0.00000
   1186.00        0.00000
   1187.00        0.00000
   1188.00        0.00000
   1189.00        0.00000
   1190.00        0.00000
   1191.00        0.00000
   1192.00        0.00000
   1193.00        0.00000
   1194.00        0.00000
   1195.00        0.00000
   1196.00        0.00000
   1197.00        0.00000
   1198.00        0.00000
   1199.00        0.00000
   1200.00        0.00000
   1201.00        0.00000
   1202.00        0.00000
   1203.00        0.00000
   1204.00        0.00000
   1205.00        0.00000
   1206.00        0.00000
   1207.00        0.00000
   1208.00        0.00000
   1209.00        0.00000
   1210.00        0.00000
   1211.00        0.00000
   1212.00        0.00000
   1213.00        0.00000
   1214.00        0.00000
   1215.00        0.00000
   1216.00        0.00000
   1217.00        0.00000
   1218.00        0.00000
   1219.00        0.00000
   1220.00        0.00000
   1221.00        0.00000
   1222.00        0.00000
   1223.00        0.00000
   1224.00        0.00000
   1225.00        0.00000
   1226.00        0.00000
   1227.00        0.00000
   1228.00        0.00000
   1229.00        0.00000
   1230.00        0.00000
   1231.00        0.00000
   1232.00        0.00000
   1233.00        0.00000
   1234.00        0.00000
   1235.00        0.00000
   1236.00        0.00000
   1237.00        0.00000
   1238.00        0.00000
   1239.00        0.00000
   1240.00        0.00000
   1241.00        0.00000
   1242.00        0.00000
   1243.00        0.00000
   1244.00        0.00000
   1245.00        0.00000
   1246.00        0.00000
   1247.00        0.00000
   1248.00        0.00000
   1249.00        0.00000
   1250.00        0.00000
   1251.00        0.00000
   1252.00        0.00000
   1253.00        0.00000
   1254.00        0.00000
   1255.00        0.00000
   1256.00        0.00000
   1257.00        0.00000
   1258.00        0.00000
   1259.00        0.00000
   1260.00        0.00000
   1261.00        0.00000
   1262.00        0.00000
   1263.00        0.00000
   1264.00        0.00000
   1265.00        0.00000
   1266.00        0.00000
   1267.00        0.00000
   1268.00        0.00000
   1269.00        0.00000
   1270.00        0.00000
   1271.00        0.00000
   1272.00        0.00000
   1273.00        0.00000
   1274.00        0.00000
   1275.00        0.00000
   1276.00        0.00000
   1277.00        0.00000
   1278.00        0.00000
   1279.00        0.00000
   1280.00        0.00000
   1281.00        0.00000
   1282.00        0.00000
   1283.00        0.00000
   1284.00        0.00000
   1285.00        0.00000
   1286.00        0.00000
   1287.00        0.00000
   1288.00        0.00000
   1289.00        0.00000
   1290.00        0.00000
   1291.00        0.00000
   1292.00        0.00000
   1293.00        0.00000
   1294.00        0.00000
   1295.00        0.00000
   1296.00        0.00000
   1297.00        0.00000
   1298.00        0.00000
   1299.00        0.00000
   1300.00        0.00000
   1301.00        0.00000
   1302.00        0.00000
   1303.00        0.00000
   1304.00        0.00000
   1305.00        0.00000
   1306.00        0.00000
   1307.00        0.00000
   1308.00        0.00000
   1309.00        0.00000
   1310.00        0.00000
   1311.00        0.00000
   1312.00        0.00000
   1313.00        0.00000
   1314.00        0.00000
   1315.00        0.00000
   1316.00        0.00000
   1317.00        0.00000
   1318.00        0.00000
   1319.00        0.00000
   1320.00        0.00000
   1321.00        0.00000
   1322.00        0.00000
   1323.00        0.00000
   1324.00        0.00000
   1325.00        0.00000
   1326.00        0.00000
   1327.00        0.00000
   1328.00        0.00000
   1329.00        0.00000
   1330.00        0.00000
   1331.00        0.00000
   1332.00        0.00000
   1333.00        0.00000
   1334.00        0.00000
   1335.00        0.00000
   1336.00        0.00000
   1337.00        0.00000
   1338.00        0.00000
   1339.00        0.00000
   1340.00        0.00000
   1341.00        0.00000
   1342.00        0.00000
   1343.00        0.00000
   1344.00        0.00000
   1345.00        0.00000
   1346.00        0.00000
   1347.00        0.00000
   1348.00        0.00000
   1349.00        0.00000
   1350.00        0.00000
   1351.00        0.00000
   1352.00        0.00000
   1353.00        0.00000
   1354.00        0.00000
   1355.00        0.00000
   1356.00        0.00000
   1357.00        0.00000
   1358.00        0.00000
   1359.00        0.00000
   1360.00        0.00000
   1361.00        0.00000
   1362.00        0.00000
   1363.00        0.00000
   1364.00        0.00000
   1365.00        0.00000
   1366.00        0.00000
   1367.00        0.00000
   1368.00        0.00000
   1369.00        0.00000
   1370.00        0.00000
   1371.00        0.00000
   1372.00        0.00000
   1373.00        0.00000
   1374.00        0.00000
   1375.00        0.00000
   1376.00        0.00000
   1377.00        0.00000
   1378.00        0.00000
   1379.00        0.00000
   1380.00        0.00000
   1381.00        0.00000
   1382.00        0.00000
   1383.00        0.00000
   1384.00        0.00000
   1385.00        0.00000
   1386.00        0.00000
   1387.00        0.00000
   1388.00        0.00000
   1389.00        0.00000
   1390.00        0.00000
   1391.00        0.00000
   1392.00        0.00000
   1393.00        0.00000
   1394.00        0.00000
   1395.00        0.00000
   1396.00        0.00000
   1397.00        0.00000
   1398.00        0.00000
   1399.00        0.00000
   1400.00        0.00000
   1401.00        0.00000
   1402.00        0.00000
   1403.00        0.00000
   1404.00        0.00000
   1405.00        0.00000
   1406.00        0.00000
   1407.00        0.00000
   1408.00        0.00000
   1409.00        0.00000
   1410.00        0.00000
   1411.00        0.00000
   1412.00        0.00000
   1413.00        0.00000
   1414.00        0.00000
   1415.00        0.00000
   1416.00        0.00000
   1417.00        0.00000
   1418.00        0.00000
   1419.00        0.00000
   1420.00        0.00000
   1421.00        0.00000
   1422.00        0.00000
   1423.00        0.00000
   1424.00        0.00000
   1425.00        0.00000
   1426.00        0.00000
   1427.00        0.00000
   1428.00        0.00000
   1429.00        0.00000
   1430.00        0.00000
   1431.00        0.00000
   1432.00        0.00000
   1433.00        0.00000
   1434.00        0.00000
   1435.00        0.00000
   1436.00        0.00000
   1437.00        0.00000
   1438.00        0.00000
   1439.00        0.00000
   1440.00        0.00001
   1441.00        0.00004
   1442.00        0.00009
   1443.00        0.00018
   1444.00        0.00033
   1445.00        0.00058
   1446.00        0.00096
   1447.00        0.00155
   1448.00        0.00244
   1449.00        0.00380
   1450.00        0.00582
   1451.00        0.00883
   1452.00        0.01319
   1453.00        0.01944
   1454.00        0.02816
   1455.00        0.04017
   1456.00        0.05627
   1457.00        0.07742
   1458.00        0.10441
   1459.00        0.13800
   1460.00        0.17852
   1461.00        0.22567
   1462.00        0.27884
   1463.00        0.33627
   1464.00        0.39586
   1465.00        0.45483
   1466.00        0.51044
   1467.00        0.56037
   1468.00        0.60283
   1469.00        0.63749
   1470.00        0.66478
   1471.00        0.68666
   1472.00        0.70537
   1473.00        0.72356
   1474.00        0.74354
   1475.00        0.76708
   1476.00        0.79509
   1477.00        0.82784
   1478.00        0.86468
   1479.00        0.90432
   1480.00        0.94487
   1481.00        0.98427
   1482.00        1.02048
   1483.00        1.05203
   1484.00        1.07838
   1485.00        1.10054
   1486.00        1.12056
   1487.00        1.14197
   1488.00        1.16908
   1489.00        1.20560
   1490.00        1.25338
   1491.00        1.31330
   1492.00        1.38320
   1493.00        1.45987
   1494.00        1.53899
   1495.00        1.61637
   1496.00        1.68832
   1497.00        1.75277
   1498.00        1.80897
   1499.00        1.85780
   1500.00        1.90161
   1501.00        1.94318
   1502.00        1.98552
   1503.00        2.03129
   1504.00        2.08240
   1505.00        2.14012
   1506.00        2.20424
   1507.00        2.27403
   1508.00        2.34757
   1509.00        2.42386
   1510.00        2.50235
   1511.00        2.58314
   1512.00        2.66632
   1513.00        2.75214
   1514.00        2.83974
   1515.00        2.92685
   1516.00        3.01005
   1517.00        3.08464
   1518.00        3.14603
   1519.00        3.19166
   1520.00        3.21911
   1521.00        3.22813
   1522.00        3.21986
   1523.00        3.19871
   1524.00        3.16945
   1525.00        3.13734
   1526.00        3.10638
   1527.00        3.07877
   1528.00        3.05483
   1529.00        3.03352
   1530.00        3.01293
   1531.00        2.99117
   1532.00        2.96711
   1533.00        2.94034
   1534.00        2.91146
   1535.00        2.88142
   1536.00        2.85131
   1537.00        2.82204
   1538.00        2.79413
   1539.00        2.76776
   1540.00        2.74274
   1541.00        2.71890
   1542.00        2.69596
   1543.00        2.67381
   1544.00        2.65238
   1545.00        2.63217
   1546.00        2.61368
   1547.00        2.59722
   1548.00        2.58287
   1549.00        2.57016
   1550.00        2.55847
   1551.00        2.54683
   1552.00        2.53432
   1553.00        2.51998
   1554.00        2.50265
   1555.00        2.48225
   1556.00        2.45952
   1557.00        2.43599
   1558.00        2.41347
   1559.00        2.39349
   1560.00        2.37753
   1561.00        2.36660
   1562.00        2.36116
   1563.00        2.36094
   1564.00        2.36543
   1565.00        2.37359
   1566.00        2.38450
   1567.00        2.39725
   1568.00        2.41114
   1569.00        2.42582
   1570.00        2.44112
   1571.00        2.45715
   1572.00        2.47411
   1573.00        2.49231
   1574.00        2.51208
   1575.00        2.53381
   1576.00        2.55787
   1577.00        2.58472
   1578.00        2.61473
   1579.00        2.64806
   1580.00        2.68482
   1581.00        2.72463
   1582.00        2.76666
   1583.00        2.80963
   1584.00        2.85186
   1585.00        2.89149
   1586.00        2.92685
   1587.00        2.95663
   1588.00        2.97996
   1589.00        2.99669
   1590.00        3.00744
   1591.00        3.01294
   1592.00        3.01443
   1593.00        3.01316
   1594.00        3.01015
   1595.00        3.00620
   1596.00        3.00181
   1597.00        2.99724
   1598.00        2.99253
   1599.00        2.98759
   1600.00        2.98230
   1601.00        2.97645
   1602.00        2.96986
   1603.00        2.96230
   1604.00        2.95350
   1605.00        2.94272
   1606.00        2.92997
   1607.00        2.91584
   1608.00        2.90093
   1609.00        2.88580
   1610.00        2.87070
   1611.00        2.85569
   1612.00        2.84056
   1613.00        2.82517
   1614.00        2.80946
   1615.00        2.79332
   1616.00        2.77670
   1617.00        2.75958
   1618.00        2.74214
   1619.00        2.72436
   1620.00        2.70606
   1621.00        2.68712
   1622.00        2.66750
   1623.00        2.64788
   1624.00        2.62883
   1625.00        2.61041
   1626.00        2.59259
   1627.00        2.57539
   1628.00        2.55884
   1629.00        2.54304
   1630.00        2.52799
   1631.00        2.51372
   1632.00        2.50008
   1633.00        2.48689
   1634.00        2.47387
   1635.00        2.46076
   1636.00        2.44734
   1637.00        2.43340
   1638.00        2.41882
   1639.00        2.40343
   1640.00        2.38719
   1641.00        2.37015
   1642.00        2.35261
   1643.00        2.33485
   1644.00        2.31708
   1645.00        2.29936
   1646.00        2.28160
   1647.00        2.26356
   1648.00        2.24485
   1649.00        2.22524
   1650.00        2.20449
   1651.00        2.18256
   1652.00        2.15952
   1653.00        2.13561
   1654.00        2.11114
   1655.00        2.08643
   1656.00        2.06176
   1657.00        2.03727
   1658.00        2.01298
   1659.00        1.98880
   1660.00        1.96467
   1661.00        1.94057
   1662.00        1.91653
   1663.00        1.89274
   1664.00        1.86940
   1665.00        1.84680
   1666.00        1.82515
   1667.00        1.80474
   1668.00        1.78569
   1669.00        1.76817
   1670.00        1.75219
   1671.00        1.73783
   1672.00        1.72507
   1673.00        1.71388
   1674.00        1.70436
   1675.00        1.69657
   1676.00        1.69066
   1677.00        1.68676
   1678.00        1.68497
   1679.00        1.68548
   1680.00        1.68831
   1681.00        1.69345
   1682.00        1.70077
   1683.00        1.71007
   1684.00        1.72107
   1685.00        1.73341
   1686.00        1.74674
   1687.00        1.76071
   1688.00        1.77500
   1689.00        1.78938
   1690.00        1.80364
   1691.00        1.81762
   1692.00        1.83115
   1693.00        1.84411
   1694.00        1.85642
   1695.00        1.86791
   1696.00        1.87857
   1697.00        1.88831
   1698.00        1.89714
   1699.00        1.90503
   1700.00        1.91201
   1701.00        1.91807
   1702.00        1.92329
   1703.00        1.92767
   1704.00        1.93132
   1705.00        1.93430
   1706.00        1.93676
   1707.00        1.93883
   1708.00        1.94063
   1709.00        1.94228
   1710.00        1.94388
   1711.00        1.94546
   1712.00        1.94699
   1713.00        1.94839
   1714.00        1.94955
   1715.00        1.95033
   1716.00        1.95058
   1717.00        1.95021
   1718.00        1.94916
   1719.00        1.94750
   1720.00        1.94531
   1721.00        1.94280
   1722.00        1.94016
   1723.00        1.93765
   1724.00        1.93548
   1725.00        1.93383
   1726.00        1.93287
   1727.00        1.93267
   1728.00        1.93329
   1729.00        1.93472
   1730.00        1.93691
   1731.00        1.93975
   1732.00        1.94311
   1733.00        1.94679
   1734.00        1.95056
   1735.00        1.95416
   1736.00        1.95730
   1737.00        1.95972
   1738.00        1.96114
   1739.00        1.96136
   1740.00        1.96021
   1741.00        1.95768
   1742.00        1.95376
   1743.00        1.94859
   1744.00        1.94230
   1745.00        1.93500
   1746.00        1.92674
   1747.00        1.91764
   1748.00        1.90777
   1749.00        1.89707
   1750.00        1.88541
   1751.00        1.87255
   1752.00        1.85832
   1753.00        1.84249
   1754.00        1.82505
   1755.00        1.80609
   1756.00        1.78604
   1757.00        1.76516
   1758.00        1.74370
   1759.00        1.72183
   1760.00        1.69973
   1761.00        1.67758
   1762.00        1.65552
   1763.00        1.63377
   1764.00        1.61252
   1765.00        1.59192
   1766.00        1.57213
   1767.00        1.55326
   1768.00        1.53533
   1769.00        1.51829
   1770.00        1.50190
   1771.00        1.48587
   1772.00        1.47004
   1773.00        1.45440
   1774.00        1.43904
   1775.00        1.42422
   1776.00        1.41022
   1777.00        1.39735
   1778.00        1.38589
   1779.00        1.37609
   1780.00        1.36802
   1781.00        1.36176
   1782.00        1.35722
   1783.00        1.35428
   1784.00        1.35279
   1785.00        1.35256
   1786.00        1.35350
   1787.00        1.35547
   1788.00        1.35837
   1789.00        1.36215
   1790.00        1.36678
   1791.00        1.37224
   1792.00        1.37849
   1793.00        1.38552
   1794.00        1.39337
   1795.00        1.40203
   1796.00        1.41151
   1797.00        1.42181
   1798.00        1.43298
   1799.00        1.44496
   1800.00        1.45779
   1801.00        1.47139
   1802.00        1.48569
   1803.00        1.50059
   1804.00        1.51597
   1805.00        1.53168
   1806.00        1.54752
   1807.00        1.56331
   1808.00        1.57882
   1809.00        1.59380
   1810.00        1.60807
   1811.00        1.62143
   1812.00        1.63378
   1813.00        1.64507
   1814.00        1.65534
   1815.00        1.66475
   1816.00        1.67346
   1817.00        1.68173
   1818.00        1.68969
   1819.00        1.69744
   1820.00        1.70501
   1821.00        1.71240
   1822.00        1.71957
   1823.00        1.72649
   1824.00        1.73314
   1825.00        1.73949
   1826.00        1.74555
   1827.00        1.75135
   1828.00        1.75696
   1829.00        1.76246
   1830.00        1.76794
   1831.00        1.77346
   1832.00        1.77908
   1833.00        1.78482
   1834.00        1.79067
   1835.00        1.79663
   1836.00        1.80266
   1837.00        1.80870
   1838.00        1.81470
   1839.00        1.82057
   1840.00        1.82621
   1841.00        1.83149
   1842.00        1.83628
   1843.00        1.84044
   1844.00        1.84381
   1845.00        1.84625
   1846.00        1.84761
   1847.00        1.84782
   1848.00        1.84683
   1849.00        1.84468
   1850.00        1.84140
   1851.00        1.83723
   1852.00        1.83239
   1853.00        1.82721
   1854.00        1.82203
   1855.00        1.81722
   1856.00        1.81314
   1857.00        1.81007
   1858.00        1.80820
   1859.00        1.80771
   1860.00        1.80866
   1861.00        1.81105
   1862.00        1.81490
   1863.00        1.82011
   1864.00        1.82594
   1865.00        1.83194
   1866.00        1.83826
   1867.00        1.84521
   1868.00        1.85315
   1869.00        1.86222
   1870.00        1.87235
   1871.00        1.88319
   1872.00        1.89422
   1873.00        1.90487
   1874.00        1.91449
   1875.00        1.92256
   1876.00        1.92856
   1877.00        1.93216
   1878.00        1.93321
   1879.00        1.93172
   1880.00        1.92791
   1881.00        1.92195
   1882.00        1.91423
   1883.00        1.90509
   1884.00        1.89492
   1885.00        1.88404
   1886.00        1.87281
   1887.00        1.86153
   1888.00        1.85047
   1889.00        1.83990
   1890.00        1.83009
   1891.00        1.82084
   1892.00        1.81148
   1893.00        1.80184
   1894.00        1.79227
   1895.00        1.78337
   1896.00        1.77565
   1897.00        1.76953
   1898.00        1.76498
   1899.00        1.76190
   1900.00        1.75990
   1901.00        1.75862
   1902.00        1.75760
   1903.00        1.75650
   1904.00        1.75505
   1905.00        1.75302
   1906.00        1.75035
   1907.00        1.74702
   1908.00        1.74316
   1909.00        1.73891
   1910.00        1.73448
   1911.00        1.73005
   1912.00        1.72574
   1913.00        1.72159
   1914.00        1.71757
   1915.00        1.71363
   1916.00        1.70966
   1917.00        1.70556
   1918.00        1.70110
   1919.00        1.69614
   1920.00        1.69060
   1921.00        1.68447
   1922.00        1.67782
   1923.00        1.67073
   1924.00        1.66331
   1925.00        1.65560
   1926.00        1.64773
   1927.00        1.63982
   1928.00        1.63200
   1929.00        1.62442
   1930.00        1.61721
   1931.00        1.61045
   1932.00        1.60424
   1933.00        1.59860
   1934.00        1.59357
   1935.00        1.58915
   1936.00        1.58533
   1937.00        1.58211
   1938.00        1.57943
   1939.00        1.57727
   1940.00        1.57556
   1941.00        1.57425
   1942.00        1.57323
   1943.00        1.57237
   1944.00        1.57155
   1945.00        1.57056
   1946.00        1.56920
   1947.00        1.56724
   1948.00        1.56451
   1949.00        1.56083
   1950.00        1.55613
   1951.00        1.55037
   1952.00        1.54361
   1953.00        1.53597
   1954.00        1.52759
   1955.00        1.51862
   1956.00        1.50919
   1957.00        1.49935
   1958.00        1.48910
   1959.00        1.47838
   1960.00        1.46711
   1961.00        1.45512
   1962.00        1.44235
   1963.00        1.42875
   1964.00        1.41430
   1965.00        1.39904
   1966.00        1.38301
   1967.00        1.36633
   1968.00        1.34904
   1969.00        1.33119
   1970.00        1.31277
   1971.00        1.29372
   1972.00        1.27387
   1973.00        1.25303
   1974.00        1.23117
   1975.00        1.20850
   1976.00        1.18544
   1977.00        1.16205
   1978.00        1.13838
   1979.00        1.11440
   1980.00        1.09024
   1981.00        1.06614
   1982.00        1.04245
   1983.00        1.01956
   1984.00        0.99777
   1985.00        0.97735
   1986.00        0.95844
   1987.00        0.94095
   1988.00        0.92468
   1989.00        0.90931
   1990.00        0.89446
   1991.00        0.87968
   1992.00        0.86456
   1993.00        0.84870
   1994.00        0.83183
   1995.00        0.81376
   1996.00        0.79444
   1997.00        0.77402
   1998.00        0.75273
   1999.00        0.73093
   2000.00        0.70906
   2001.00        0.68754
   2002.00        0.66632
   2003.00        0.64561
   2004.00        0.62590
   2005.00        0.60762
   2006.00        0.59103
   2007.00        0.57637
   2008.00        0.56363
   2009.00        0.55270
   2010.00        0.54334
   2011.00        0.53524
   2012.00        0.52811
   2013.00        0.52159
   2014.00        0.51538
   2015.00        0.50940
   2016.00        0.50360
   2017.00        0.49793
   2018.00        0.49231
   2019.00        0.48665
   2020.00        0.48084
   2021.00        0.47484
   2022.00        0.46856
   2023.00        0.46189
   2024.00        0.45466
   2025.00        0.44680
   2026.00        0.43819
   2027.00        0.42867
   2028.00        0.41816
   2029.00        0.40671
   2030.00        0.39427
   2031.00        0.38089
   2032.00        0.36655
   2033.00        0.35131
   2034.00        0.33528
   2035.00        0.31860
   2036.00        0.30148
   2037.00        0.28418
   2038.00        0.26699
   2039.00        0.25017
   2040.00        0.23392
   2041.00        0.21839
   2042.00        0.20360
   2043.00        0.18950
   2044.00        0.17595
   2045.00        0.16275
   2046.00        0.14965
   2047.00        0.13641
   2048.00        0.12283
   2049.00        0.10873
   2050.00        0.09401
   2051.00        0.07861
   2052.00        0.06258
   2053.00        0.04607
   2054.00        0.02920
   2055.00        0.01226
   2056.00       -0.00450
   2057.00       -0.02074
   2058.00       -0.03622
   2059.00       -0.05059
   2060.00       -0.06367
   2061.00       -0.07532
   2062.00       -0.08558
   2063.00       -0.09455
   2064.00       -0.10261
   2065.00       -0.11015
   2066.00       -0.11771
   2067.00       -0.12587
   2068.00       -0.13509
   2069.00       -0.14579
   2070.00       -0.15813
   2071.00       -0.17203
   2072.00       -0.18716
   2073.00       -0.20306
   2074.00       -0.21918
   2075.00       -0.23502
   2076.00       -0.25002
   2077.00       -0.26373
   2078.00       -0.27591
   2079.00       -0.28647
   2080.00       -0.29566
   2081.00       -0.30389
   2082.00       -0.31174
   2083.00       -0.31996
   2084.00       -0.32919
   2085.00       -0.34013
   2086.00       -0.35321
   2087.00       -0.36861
   2088.00       -0.38619
   2089.00       -0.40539
   2090.00       -0.42547
   2091.00       -0.44543
   2092.00       -0.46425
   2093.00       -0.48125
   2094.00       -0.50300
   2095.00       -0.53121
   2096.00       -0.55265
   2097.00       -0.56629
   2098.00       -0.57212
   2099.00       -0.57154
   2100.00       -0.56677
   2101.00       -0.56016
   2102.00       -0.55415
   2103.00       -0.55082
   2104.00       -0.55163
   2105.00       -0.55728
   2106.00       -0.56820
   2107.00       -0.58385
   2108.00       -0.60333
   2109.00       -0.62542
   2110.00       -0.64858
   2111.00       -0.67122
   2112.00       -0.69182
   2113.00       -0.70904
   2114.00       -0.72203
   2115.00       -0.73030
   2116.00       -0.73404
   2117.00       -0.73376
   2118.00       -0.73060
   2119.00       -0.72590
   2120.00       -0.72121
   2121.00       -0.71792
   2122.00       -0.71722
   2123.00       -0.71974
   2124.00       -0.72573
   2125.00       -0.73475
   2126.00       -0.74615
   2127.00       -0.75886
   2128.00       -0.77182
   2129.00       -0.78399
   2130.00       -0.79450
   2131.00       -0.80281
   2132.00       -0.80862
   2133.00       -0.81206
   2134.00       -0.81360
   2135.00       -0.81386
   2136.00       -0.81378
   2137.00       -0.81425
   2138.00       -0.81608
   2139.00       -0.81991
   2140.00       -0.82594
   2141.00       -0.83413
   2142.00       -0.84402
   2143.00       -0.85493
   2144.00       -0.86604
   2145.00       -0.87656
   2146.00       -0.88588
   2147.00       -0.89354
   2148.00       -0.89943
   2149.00       -0.90368
   2150.00       -0.90661
   2151.00       -0.90858
   2152.00       -0.90999
   2153.00       -0.91113
   2154.00       -0.91213
   2155.00       -0.91301
   2156.00       -0.91366
   2157.00       -0.91396
   2158.00       -0.91370
   2159.00       -0.91278
   2160.00       -0.91107
   2161.00       -0.90850
   2162.00       -0.90500
   2163.00       -0.90055
   2164.00       -0.89514
   2165.00       -0.88883
   2166.00       -0.88172
   2167.00       -0.87396
   2168.00       -0.86573
   2169.00       -0.85722
   2170.00       -0.84857
   2171.00       -0.83999
   2172.00       -0.83166
   2173.00       -0.82370
   2174.00       -0.81621
   2175.00       -0.80922
   2176.00       -0.80271
   2177.00       -0.79657
   2178.00       -0.79066
   2179.00       -0.78488
   2180.00       -0.77911
   2181.00       -0.77331
   2182.00       -0.76752
   2183.00       -0.76184
   2184.00       -0.75642
   2185.00       -0.75140
   2186.00       -0.74685
   2187.00       -0.74281
   2188.00       -0.73918
   2189.00       -0.73581
   2190.00       -0.73246
   2191.00       -0.72886
   2192.00       -0.72476
   2193.00       -0.71994
   2194.00       -0.71420
   2195.00       -0.70744
   2196.00       -0.69917
   2197.00       -0.68908
   2198.00       -0.67733
   2199.00       -0.66431
   2200.00       -0.65048
   2201.00       -0.63631
   2202.00       -0.62225
   2203.00       -0.60862
   2204.00       -0.59561
   2205.00       -0.58328
   2206.00       -0.57146
   2207.00       -0.55985
   2208.00       -0.54804
   2209.00       -0.53562
   2210.00       -0.52223
   2211.00       -0.50761
   2212.00       -0.49170
   2213.00       -0.47462
   2214.00       -0.45651
   2215.00       -0.43775
   2216.00       -0.41910
   2217.00       -0.40125
   2218.00       -0.38474
   2219.00       -0.36990
   2220.00       -0.35676
   2221.00       -0.34500
   2222.00       -0.33404
   2223.00       -0.32357
   2224.00       -0.31323
   2225.00       -0.30264
   2226.00       -0.29148
   2227.00       -0.27956
   2228.00       -0.26679
   2229.00       -0.25328
   2230.00       -0.23927
   2231.00       -0.22514
   2232.00       -0.21130
   2233.00       -0.19813
   2234.00       -0.18602
   2235.00       -0.17530
   2236.00       -0.16619
   2237.00       -0.15883
   2238.00       -0.15335
   2239.00       -0.14972
   2240.00       -0.14804
   2241.00       -0.14817
   2242.00       -0.15003
   2243.00       -0.15343
   2244.00       -0.15818
   2245.00       -0.16393
   2246.00       -0.17039
   2247.00       -0.17713
   2248.00       -0.18381
   2249.00       -0.19010
   2250.00       -0.19576
   2251.00       -0.20060
   2252.00       -0.20460
   2253.00       -0.20778
   2254.00       -0.21034
   2255.00       -0.21251
   2256.00       -0.21457
   2257.00       -0.21681
   2258.00       -0.21971
   2259.00       -0.22381
   2260.00       -0.22956
   2261.00       -0.23692
   2262.00       -0.24514
   2263.00       -0.25286
   2264.00       -0.25848
   2265.00       -0.26045
   2266.00       -0.25801
   2267.00       -0.25122
   2268.00       -0.24117
   2269.00       -0.22966
   2270.00       -0.21885
   2271.00       -0.21069
   2272.00       -0.20672
   2273.00       -0.20776
   2274.00       -0.21368
   2275.00       -0.22374
   2276.00       -0.23634
   2277.00       -0.24964
   2278.00       -0.26170
   2279.00       -0.27084
   2280.00       -0.27593
   2281.00       -0.27656
   2282.00       -0.27321
   2283.00       -0.26696
   2284.00       -0.25944
   2285.00       -0.25246
   2286.00       -0.24764
   2287.00       -0.24627
   2288.00       -0.24888
   2289.00       -0.25516
   2290.00       -0.26450
   2291.00       -0.27543
   2292.00       -0.28633
   2293.00       -0.29556
   2294.00       -0.30166
   2295.00       -0.30372
   2296.00       -0.30152
   2297.00       -0.29518
   2298.00       -0.28573
   2299.00       -0.27435
   2300.00       -0.26249
   2301.00       -0.25150
   2302.00       -0.24245
   2303.00       -0.23590
   2304.00       -0.23206
   2305.00       -0.23051
   2306.00       -0.23062
   2307.00       -0.23144
   2308.00       -0.23212
   2309.00       -0.23194
   2310.00       -0.23052
   2311.00       -0.22783
   2312.00       -0.22425
   2313.00       -0.22038
   2314.00       -0.21703
   2315.00       -0.21490
   2316.00       -0.21465
   2317.00       -0.21655
   2318.00       -0.22060
   2319.00       -0.22643
   2320.00       -0.23344
   2321.00       -0.24092
   2322.00       -0.24807
   2323.00       -0.25425
   2324.00       -0.25901
   2325.00       -0.26210
   2326.00       -0.26364
   2327.00       -0.26394
   2328.00       -0.26347
   2329.00       -0.26281
   2330.00       -0.26256
   2331.00       -0.26319
   2332.00       -0.26506
   2333.00       -0.26823
   2334.00       -0.27261
   2335.00       -0.27789
   2336.00       -0.28369
   2337.00       -0.28961
   2338.00       -0.29531
   2339.00       -0.30057
   2340.00       -0.30531
   2341.00       -0.30964
   2342.00       -0.31376
   2343.00       -0.31801
   2344.00       -0.32273
   2345.00       -0.32828
   2346.00       -0.33495
   2347.00       -0.34297
   2348.00       -0.35246
   2349.00       -0.36344
   2350.00       -0.37591
   2351.00       -0.38972
   2352.00       -0.40486
   2353.00       -0.42114
   2354.00       -0.43847
   2355.00       -0.45673
   2356.00       -0.47586
   2357.00       -0.49349
   2358.00       -0.50929
   2359.00       -0.52707
   2360.00       -0.54741
   2361.00       -0.57092
   2362.00       -0.59753
   2363.00       -0.62674
   2364.00       -0.65730
   2365.00       -0.68763
   2366.00       -0.71605
   2367.00       -0.74099
   2368.00       -0.76158
   2369.00       -0.77724
   2370.00       -0.78841
   2371.00       -0.79574
   2372.00       -0.80045
   2373.00       -0.80393
   2374.00       -0.80765
   2375.00       -0.81283
   2376.00       -0.82071
   2377.00       -0.83189
   2378.00       -0.84669
   2379.00       -0.86491
   2380.00       -0.88594
   2381.00       -0.90888
   2382.00       -0.93261
   2383.00       -0.95600
   2384.00       -0.97810
   2385.00       -0.99808
   2386.00       -1.01563
   2387.00       -1.03064
   2388.00       -1.04631
   2389.00       -1.08505
   2390.00       -1.11729
   2391.00       -1.14170
   2392.00       -1.15795
   2393.00       -1.16731
   2394.00       -1.17123
   2395.00       -1.17191
   2396.00       -1.17127
   2397.00       -1.17095
   2398.00       -1.17220
   2399.00       -1.17565
   2400.00       -1.18163
   2401.00       -1.18996
   2402.00       -1.20020
   2403.00       -1.21173
   2404.00       -1.22390
   2405.00       -1.23612
   2406.00       -1.24792
   2407.00       -1.25908
   2408.00       -1.26951
   2409.00       -1.27931
   2410.00       -1.28866
   2411.00       -1.29777
   2412.00       -1.30675
   2413.00       -1.31571
   2414.00       -1.32464
   2415.00       -1.33345
   2416.00       -1.34198
   2417.00       -1.35002
   2418.00       -1.35733
   2419.00       -1.36374
   2420.00       -1.36910
   2421.00       -1.37336
   2422.00       -1.37656
   2423.00       -1.37886
   2424.00       -1.38050
   2425.00       -1.38177
   2426.00       -1.38302
   2427.00       -1.38459
   2428.00       -1.38674
   2429.00       -1.38973
   2430.00       -1.39367
   2431.00       -1.39861
   2432.00       -1.40445
   2433.00       -1.41097
   2434.00       -1.41793
   2435.00       -1.42502
   2436.00       -1.43199
   2437.00       -1.43873
   2438.00       -1.44517
   2439.00       -1.45127
   2440.00       -1.45697
   2441.00       -1.46220
   2442.00       -1.46683
   2443.00       -1.47080
   2444.00       -1.47412
   2445.00       -1.47682
   2446.00       -1.47906
   2447.00       -1.48101
   2448.00       -1.48286
   2449.00       -1.48478
   2450.00       -1.48688
   2451.00       -1.48926
   2452.00       -1.49195
   2453.00       -1.49494
   2454.00       -1.49816
   2455.00       -1.50147
   2456.00       -1.50467
   2457.00       -1.50753
   2458.00       -1.50981
   2459.00       -1.51119
   2460.00       -1.51136
   2461.00       -1.51003
   2462.00       -1.50678
   2463.00       -1.50137
   2464.00       -1.49353
   2465.00       -1.48325
   2466.00       -1.47051
   2467.00       -1.45557
   2468.00       -1.43889
   2469.00       -1.42087
   2470.00       -1.40205
   2471.00       -1.38294
   2472.00       -1.36394
   2473.00       -1.34530
   2474.00       -1.32706
   2475.00       -1.30908
   2476.00       -1.29110
   2477.00       -1.27272
   2478.00       -1.25350
   2479.00       -1.23301
   2480.00       -1.21095
   2481.00       -1.18715
   2482.00       -1.16162
   2483.00       -1.13467
   2484.00       -1.10678
   2485.00       -1.07871
   2486.00       -1.05115
   2487.00       -1.02496
   2488.00       -1.00109
   2489.00       -0.98055
   2490.00       -0.96394
   2491.00       -0.95149
   2492.00       -0.94300
   2493.00       -0.93812
   2494.00       -0.93619
   2495.00       -0.93646
   2496.00       -0.93825
   2497.00       -0.94077
   2498.00       -0.94335
   2499.00       -0.94535
   2500.00       -0.94624
   2501.00       -0.94554
   2502.00       -0.94293
   2503.00       -0.93816
   2504.00       -0.93121
   2505.00       -0.92209
   2506.00       -0.91121
   2507.00       -0.89874
   2508.00       -0.88503
   2509.00       -0.87045
   2510.00       -0.85537
   2511.00       -0.84003
   2512.00       -0.82480
   2513.00       -0.81006
   2514.00       -0.79625
   2515.00       -0.78375
   2516.00       -0.77271
   2517.00       -0.76316
   2518.00       -0.75503
   2519.00       -0.74815
   2520.00       -0.74235
   2521.00       -0.73757
   2522.00       -0.73388
   2523.00       -0.73146
   2524.00       -0.73065
   2525.00       -0.73181
   2526.00       -0.73526
   2527.00       -0.74125
   2528.00       -0.74973
   2529.00       -0.76058
   2530.00       -0.77327
   2531.00       -0.78717
   2532.00       -0.80147
   2533.00       -0.81519
   2534.00       -0.82746
   2535.00       -0.83740
   2536.00       -0.84460
   2537.00       -0.84885
   2538.00       -0.85043
   2539.00       -0.84982
   2540.00       -0.84780
   2541.00       -0.84521
   2542.00       -0.84282
   2543.00       -0.84123
   2544.00       -0.84079
   2545.00       -0.84150
   2546.00       -0.84312
   2547.00       -0.84519
   2548.00       -0.84712
   2549.00       -0.84838
   2550.00       -0.84849
   2551.00       -0.84719
   2552.00       -0.84447
   2553.00       -0.84044
   2554.00       -0.83551
   2555.00       -0.83011
   2556.00       -0.82474
   2557.00       -0.81991
   2558.00       -0.81602
   2559.00       -0.81352
   2560.00       -0.81249
   2561.00       -0.81282
   2562.00       -0.81404
   2563.00       -0.81546
   2564.00       -0.81627
   2565.00       -0.81568
   2566.00       -0.81285
   2567.00       -0.80733
   2568.00       -0.79882
   2569.00       -0.78738
   2570.00       -0.77329
   2571.00       -0.75724
   2572.00       -0.74002
   2573.00       -0.72252
   2574.00       -0.70564
   2575.00       -0.69012
   2576.00       -0.67636
   2577.00       -0.66467
   2578.00       -0.65497
   2579.00       -0.64699
   2580.00       -0.64045
   2581.00       -0.63598
   2582.00       -0.63155
   2583.00       -0.62655
   2584.00       -0.62056
   2585.00       -0.61344
   2586.00       -0.60522
   2587.00       -0.59622
   2588.00       -0.58689
   2589.00       -0.57778
   2590.00       -0.56936
   2591.00       -0.56197
   2592.00       -0.55581
   2593.00       -0.55093
   2594.00       -0.54717
   2595.00       -0.54429
   2596.00       -0.54189
   2597.00       -0.53962
   2598.00       -0.53717
   2599.00       -0.53434
   2600.00       -0.53110
   2601.00       -0.52756
   2602.00       -0.52397
   2603.00       -0.52061
   2604.00       -0.51780
   2605.00       -0.51580
   2606.00       -0.51474
   2607.00       -0.51464
   2608.00       -0.51532
   2609.00       -0.51654
   2610.00       -0.51791
   2611.00       -0.51903
   2612.00       -0.51945
   2613.00       -0.51882
   2614.00       -0.51683
   2615.00       -0.51327
   2616.00       -0.50801
   2617.00       -0.50101
   2618.00       -0.49221
   2619.00       -0.48161
   2620.00       -0.46918
   2621.00       -0.45476
   2622.00       -0.43844
   2623.00       -0.42037
   2624.00       -0.40076
   2625.00       -0.37982
   2626.00       -0.35768
   2627.00       -0.33454
   2628.00       -0.31078
   2629.00       -0.28678
   2630.00       -0.26284
   2631.00       -0.23943
   2632.00       -0.21697
   2633.00       -0.19598
   2634.00       -0.17696
   2635.00       -0.16040
   2636.00       -0.14666
   2637.00       -0.13600
   2638.00       -0.12864
   2639.00       -0.12453
   2640.00       -0.12359
   2641.00       -0.12558
   2642.00       -0.13026
   2643.00       -0.13716
   2644.00       -0.14591
   2645.00       -0.15593
   2646.00       -0.16672
   2647.00       -0.17778
   2648.00       -0.18866
   2649.00       -0.19906
   2650.00       -0.20882
   2651.00       -0.21793
   2652.00       -0.22653
   2653.00       -0.23483
   2654.00       -0.24305
   2655.00       -0.25135
   2656.00       -0.25978
   2657.00       -0.26819
   2658.00       -0.27627
   2659.00       -0.28345
   2660.00       -0.28916
   2661.00       -0.29269
   2662.00       -0.29347
   2663.00       -0.29110
   2664.00       -0.28537
   2665.00       -0.27638
   2666.00       -0.26459
   2667.00       -0.25065
   2668.00       -0.23545
   2669.00       -0.21998
   2670.00       -0.20521
   2671.00       -0.19199
   2672.00       -0.18107
   2673.00       -0.17275
   2674.00       -0.16719
   2675.00       -0.16418
   2676.00       -0.16342
   2677.00       -0.16437
   2678.00       -0.16658
   2679.00       -0.16959
   2680.00       -0.17308
   2681.00       -0.17694
   2682.00       -0.18116
   2683.00       -0.18590
   2684.00       -0.19142
   2685.00       -0.19801
   2686.00       -0.20599
   2687.00       -0.21560
   2688.00       -0.22689
   2689.00       -0.23988
   2690.00       -0.25433
   2691.00       -0.26983
   2692.00       -0.28599
   2693.00       -0.30216
   2694.00       -0.31775
   2695.00       -0.33216
   2696.00       -0.34482
   2697.00       -0.35518
   2698.00       -0.36287
   2699.00       -0.36760
   2700.00       -0.36919
   2701.00       -0.36755
   2702.00       -0.36278
   2703.00       -0.35510
   2704.00       -0.34487
   2705.00       -0.33240
   2706.00       -0.31823
   2707.00       -0.30289
   2708.00       -0.28696
   2709.00       -0.27099
   2710.00       -0.25550
   2711.00       -0.24092
   2712.00       -0.22756
   2713.00       -0.21557
   2714.00       -0.20504
   2715.00       -0.19584
   2716.00       -0.18784
   2717.00       -0.18080
   2718.00       -0.17449
   2719.00       -0.16877
   2720.00       -0.16348
   2721.00       -0.15851
   2722.00       -0.15380
   2723.00       -0.14928
   2724.00       -0.14486
   2725.00       -0.14038
   2726.00       -0.13560
   2727.00       -0.13026
   2728.00       -0.12403
   2729.00       -0.11664
   2730.00       -0.10789
   2731.00       -0.09775
   2732.00       -0.08640
   2733.00       -0.07415
   2734.00       -0.06153
   2735.00       -0.04918
   2736.00       -0.03766
   2737.00       -0.02754
   2738.00       -0.01910
   2739.00       -0.01235
   2740.00       -0.00713
   2741.00       -0.00309
   2742.00        0.00027
   2743.00        0.00347
   2744.00        0.00700
   2745.00        0.01125
   2746.00        0.01648
   2747.00        0.02276
   2748.00        0.03003
   2749.00        0.03803
   2750.00        0.04638
   2751.00        0.05462
   2752.00        0.06230
   2753.00        0.06901
   2754.00        0.07446
   2755.00        0.07847
   2756.00        0.08103
   2757.00        0.08224
   2758.00        0.08227
   2759.00        0.08143
   2760.00        0.07998
   2761.00        0.07824
   2762.00        0.07652
   2763.00        0.07512
   2764.00        0.07427
   2765.00        0.07417
   2766.00        0.07486
   2767.00        0.07641
   2768.00        0.07875
   2769.00        0.08183
   2770.00        0.08563
   2771.00        0.09017
   2772.00        0.09555
   2773.00        0.10184
   2774.00        0.10917
   2775.00        0.11757
   2776.00        0.12696
   2777.00        0.13716
   2778.00        0.14784
   2779.00        0.15863
   2780.00        0.16903
   2781.00        0.17853
   2782.00        0.18668
   2783.00        0.19315
   2784.00        0.19766
   2785.00        0.20021
   2786.00        0.20095
   2787.00        0.20020
   2788.00        0.19840
   2789.00        0.19602
   2790.00        0.19356
   2791.00        0.19146
   2792.00        0.19001
   2793.00        0.18943
   2794.00        0.18974
   2795.00        0.19087
   2796.00        0.19259
   2797.00        0.19461
   2798.00        0.19660
   2799.00        0.19823
   2800.00        0.19915
   2801.00        0.19913
   2802.00        0.19799
   2803.00        0.19562
   2804.00        0.19199
   2805.00        0.18723
   2806.00        0.18146
   2807.00        0.17489
   2808.00        0.16780
   2809.00        0.16042
   2810.00        0.15292
   2811.00        0.14544
   2812.00        0.13809
   2813.00        0.13097
   2814.00        0.12412
   2815.00        0.11756
   2816.00        0.11132
   2817.00        0.10537
   2818.00        0.09970
   2819.00        0.09425
   2820.00        0.08897
   2821.00        0.08379
   2822.00        0.07865
   2823.00        0.07350
   2824.00        0.06833
   2825.00        0.06313
   2826.00        0.05793
   2827.00        0.05276
   2828.00        0.04764
   2829.00        0.04261
   2830.00        0.03764
   2831.00        0.03271
   2832.00        0.02781
   2833.00        0.02290
   2834.00        0.01799
   2835.00        0.01306
   2836.00        0.00808
   2837.00        0.00302
   2838.00       -0.00215
   2839.00       -0.00734
   2840.00       -0.01238
   2841.00       -0.01701
   2842.00       -0.02086
   2843.00       -0.02372
   2844.00       -0.02549
   2845.00       -0.02621
   2846.00       -0.02610
   2847.00       -0.02550
   2848.00       -0.02474
   2849.00       -0.02414
   2850.00       -0.02391
   2851.00       -0.02416
   2852.00       -0.02484
   2853.00       -0.02581
   2854.00       -0.02680
   2855.00       -0.02752
   2856.00       -0.02769
   2857.00       -0.02703
   2858.00       -0.02544
   2859.00       -0.02281
   2860.00       -0.01925
   2861.00       -0.01492
   2862.00       -0.01004
   2863.00       -0.00487
   2864.00        0.00034
   2865.00        0.00540
   2866.00        0.01017
   2867.00        0.01452
   2868.00        0.01841
   2869.00        0.02177
   2870.00        0.02452
   2871.00        0.02658
   2872.00        0.02778
   2873.00        0.02795
   2874.00        0.02689
   2875.00        0.02437
   2876.00        0.02027
   2877.00        0.01452
   2878.00        0.00721
   2879.00       -0.00151
   2880.00       -0.01129
   2881.00       -0.02172
   2882.00       -0.03234
   2883.00       -0.04265
   2884.00       -0.05217
   2885.00       -0.06056
   2886.00       -0.06751
   2887.00       -0.07292
   2888.00       -0.07675
   2889.00       -0.07915
   2890.00       -0.08027
   2891.00       -0.08040
   2892.00       -0.07982
   2893.00       -0.07876
   2894.00       -0.07749
   2895.00       -0.07620
   2896.00       -0.07502
   2897.00       -0.07402
   2898.00       -0.07322
   2899.00       -0.07260
   2900.00       -0.07211
   2901.00       -0.07170
   2902.00       -0.07134
   2903.00       -0.07101
   2904.00       -0.07074
   2905.00       -0.07061
   2906.00       -0.07072
   2907.00       -0.07116
   2908.00       -0.07207
   2909.00       -0.07350
   2910.00       -0.07553
   2911.00       -0.07818
   2912.00       -0.08146
   2913.00       -0.08532
   2914.00       -0.08965
   2915.00       -0.09430
   2916.00       -0.09910
   2917.00       -0.10388
   2918.00       -0.10856
   2919.00       -0.11314
   2920.00       -0.11771
   2921.00       -0.12241
   2922.00       -0.12744
   2923.00       -0.13295
   2924.00       -0.13913
   2925.00       -0.14599
   2926.00       -0.15357
   2927.00       -0.16174
   2928.00       -0.17031
   2929.00       -0.17908
   2930.00       -0.18783
   2931.00       -0.19635
   2932.00       -0.20445
   2933.00       -0.21202
   2934.00       -0.21898
   2935.00       -0.22525
   2936.00       -0.23078
   2937.00       -0.23555
   2938.00       -0.23949
   2939.00       -0.24259
   2940.00       -0.24487
   2941.00       -0.24635
   2942.00       -0.24715
   2943.00       -0.24741
   2944.00       -0.24739
   2945.00       -0.24736
   2946.00       -0.24762
   2947.00       -0.24844
   2948.00       -0.25004
   2949.00       -0.25251
   2950.00       -0.25585
   2951.00       -0.25989
   2952.00       -0.26446
   2953.00       -0.26927
   2954.00       -0.27406
   2955.00       -0.27862
   2956.00       -0.28279
   2957.00       -0.28650
   2958.00       -0.28977
   2959.00       -0.29269
   2960.00       -0.29542
   2961.00       -0.29812
   2962.00       -0.30097
   2963.00       -0.30411
   2964.00       -0.30761
   2965.00       -0.31148
   2966.00       -0.31565
   2967.00       -0.31996
   2968.00       -0.32420
   2969.00       -0.32816
   2970.00       -0.33159
   2971.00       -0.33434
   2972.00       -0.33626
   2973.00       -0.33732
   2974.00       -0.33751
   2975.00       -0.33691
   2976.00       -0.33561
   2977.00       -0.33375
   2978.00       -0.33148
   2979.00       -0.32894
   2980.00       -0.32630
   2981.00       -0.32369
   2982.00       -0.32126
   2983.00       -0.31916
   2984.00       -0.31747
   2985.00       -0.31624
   2986.00       -0.31548
   2987.00       -0.31515
   2988.00       -0.31516
   2989.00       -0.31544
   2990.00       -0.31584
   2991.00       -0.31622
   2992.00       -0.31639
   2993.00       -0.31617
   2994.00       -0.31536
   2995.00       -0.31378
   2996.00       -0.31133
   2997.00       -0.30791
   2998.00       -0.30359
   2999.00       -0.29840
   3000.00       -0.29255
   3001.00       -0.28621
   3002.00       -0.27960
   3003.00       -0.27291
   3004.00       -0.26633
   3005.00       -0.25998
   3006.00       -0.25398
   3007.00       -0.24828
   3008.00       -0.24285
   3009.00       -0.23760
   3010.00       -0.23247
   3011.00       -0.22744
   3012.00       -0.22252
   3013.00       -0.21785
   3014.00       -0.21358
   3015.00       -0.20997
   3016.00       -0.20730
   3017.00       -0.20580
   3018.00       -0.20571
   3019.00       -0.20712
   3020.00       -0.21009
   3021.00       -0.21447
   3022.00       -0.22013
   3023.00       -0.22681
   3024.00       -0.23426
   3025.00       -0.24220
   3026.00       -0.25042
   3027.00       -0.25877
   3028.00       -0.26719
   3029.00       -0.27570
   3030.00       -0.28435
   3031.00       -0.29319
   3032.00       -0.30231
   3033.00       -0.31172
   3034.00       -0.32137
   3035.00       -0.33120
   3036.00       -0.34108
   3037.00       -0.35082
   3038.00       -0.36027
   3039.00       -0.36924
   3040.00       -0.37762
   3041.00       -0.38539
   3042.00       -0.39258
   3043.00       -0.39930
   3044.00       -0.40579
   3045.00       -0.41228
   3046.00       -0.41905
   3047.00       -0.42635
   3048.00       -0.43436
   3049.00       -0.44316
   3050.00       -0.45278
   3051.00       -0.46307
   3052.00       -0.47392
   3053.00       -0.48534
   3054.00       -0.49958
   3055.00       -0.51338
   3056.00       -0.52586
   3057.00       -0.53673
   3058.00       -0.54598
   3059.00       -0.55378
   3060.00       -0.56023
   3061.00       -0.56535
   3062.00       -0.56904
   3063.00       -0.57115
   3064.00       -0.57170
   3065.00       -0.57067
   3066.00       -0.56831
   3067.00       -0.56493
   3068.00       -0.56087
   3069.00       -0.55655
   3070.00       -0.55235
   3071.00       -0.54864
   3072.00       -0.54570
   3073.00       -0.54368
   3074.00       -0.54264
   3075.00       -0.54243
   3076.00       -0.54278
   3077.00       -0.54328
   3078.00       -0.54347
   3079.00       -0.54293
   3080.00       -0.54138
   3081.00       -0.53869
   3082.00       -0.53498
   3083.00       -0.53053
   3084.00       -0.52580
   3085.00       -0.52130
   3086.00       -0.51751
   3087.00       -0.51477
   3088.00       -0.51334
   3089.00       -0.51317
   3090.00       -0.51406
   3091.00       -0.51563
   3092.00       -0.51733
   3093.00       -0.51857
   3094.00       -0.51877
   3095.00       -0.51740
   3096.00       -0.51421
   3097.00       -0.50896
   3098.00       -0.50179
   3099.00       -0.49306
   3100.00       -0.48313
   3101.00       -0.47270
   3102.00       -0.46240
   3103.00       -0.45286
   3104.00       -0.44483
   3105.00       -0.43893
   3106.00       -0.43530
   3107.00       -0.43395
   3108.00       -0.43445
   3109.00       -0.43624
   3110.00       -0.43868
   3111.00       -0.44109
   3112.00       -0.44293
   3113.00       -0.44376
   3114.00       -0.44336
   3115.00       -0.44169
   3116.00       -0.43891
   3117.00       -0.43530
   3118.00       -0.43127
   3119.00       -0.42722
   3120.00       -0.42350
   3121.00       -0.42040
   3122.00       -0.41804
   3123.00       -0.41641
   3124.00       -0.41540
   3125.00       -0.41478
   3126.00       -0.41428
   3127.00       -0.41367
   3128.00       -0.41276
   3129.00       -0.41147
   3130.00       -0.40982
   3131.00       -0.40794
   3132.00       -0.40603
   3133.00       -0.40433
   3134.00       -0.40305
   3135.00       -0.40242
   3136.00       -0.40252
   3137.00       -0.40336
   3138.00       -0.40491
   3139.00       -0.40697
   3140.00       -0.40936
   3141.00       -0.41184
   3142.00       -0.41422
   3143.00       -0.41637
   3144.00       -0.41826
   3145.00       -0.41995
   3146.00       -0.42157
   3147.00       -0.42329
   3148.00       -0.42525
   3149.00       -0.42754
   3150.00       -0.43013
   3151.00       -0.43288
   3152.00       -0.43553
   3153.00       -0.43771
   3154.00       -0.43904
   3155.00       -0.43913
   3156.00       -0.43774
   3157.00       -0.43465
   3158.00       -0.42996
   3159.00       -0.42380
   3160.00       -0.41654
   3161.00       -0.40860
   3162.00       -0.40042
   3163.00       -0.39248
   3164.00       -0.38512
   3165.00       -0.37854
   3166.00       -0.37285
   3167.00       -0.36797
   3168.00       -0.36374
   3169.00       -0.35992
   3170.00       -0.35626
   3171.00       -0.35255
   3172.00       -0.34864
   3173.00       -0.34449
   3174.00       -0.34016
   3175.00       -0.33578
   3176.00       -0.33160
   3177.00       -0.32783
   3178.00       -0.32469
   3179.00       -0.32229
   3180.00       -0.32071
   3181.00       -0.31988
   3182.00       -0.31969
   3183.00       -0.31996
   3184.00       -0.32048
   3185.00       -0.32108
   3186.00       -0.32162
   3187.00       -0.32201
   3188.00       -0.32220
   3189.00       -0.32220
   3190.00       -0.32205
   3191.00       -0.32176
   3192.00       -0.32126
   3193.00       -0.32039
   3194.00       -0.31884
   3195.00       -0.31628
   3196.00       -0.31244
   3197.00       -0.30707
   3198.00       -0.30015
   3199.00       -0.29182
   3200.00       -0.28240
   3201.00       -0.27237
   3202.00       -0.26230
   3203.00       -0.25274
   3204.00       -0.24429
   3205.00       -0.23737
   3206.00       -0.23235
   3207.00       -0.22941
   3208.00       -0.22852
   3209.00       -0.22959
   3210.00       -0.23231
   3211.00       -0.23639
   3212.00       -0.24145
   3213.00       -0.24716
   3214.00       -0.25324
   3215.00       -0.25952
   3216.00       -0.26585
   3217.00       -0.27212
   3218.00       -0.27818
   3219.00       -0.28382
   3220.00       -0.28885
   3221.00       -0.29308
   3222.00       -0.29641
   3223.00       -0.29884
   3224.00       -0.30038
   3225.00       -0.30118
   3226.00       -0.30133
   3227.00       -0.30091
   3228.00       -0.29991
   3229.00       -0.29831
   3230.00       -0.29599
   3231.00       -0.29272
   3232.00       -0.28827
   3233.00       -0.28240
   3234.00       -0.27497
   3235.00       -0.26593
   3236.00       -0.25539
   3237.00       -0.24362
   3238.00       -0.23105
   3239.00       -0.21820
   3240.00       -0.20570
   3241.00       -0.19411
   3242.00       -0.18400
   3243.00       -0.17574
   3244.00       -0.16950
   3245.00       -0.16523
   3246.00       -0.16270
   3247.00       -0.16151
   3248.00       -0.16115
   3249.00       -0.16110
   3250.00       -0.16087
   3251.00       -0.16006
   3252.00       -0.15838
   3253.00       -0.15563
   3254.00       -0.15181
   3255.00       -0.14693
   3256.00       -0.14117
   3257.00       -0.13473
   3258.00       -0.12783
   3259.00       -0.12067
   3260.00       -0.11345
   3261.00       -0.10628
   3262.00       -0.09923
   3263.00       -0.09230
   3264.00       -0.08549
   3265.00       -0.07875
   3266.00       -0.07201
   3267.00       -0.06527
   3268.00       -0.05857
   3269.00       -0.05203
   3270.00       -0.04584
   3271.00       -0.04016
   3272.00       -0.03511
   3273.00       -0.03068
   3274.00       -0.02672
   3275.00       -0.02303
   3276.00       -0.01942
   3277.00       -0.01578
   3278.00       -0.01211
   3279.00       -0.00849
   3280.00       -0.00508
   3281.00       -0.00207
   3282.00        0.00038
   3283.00        0.00220
   3284.00        0.00331
   3285.00        0.00380
   3286.00        0.00376
   3287.00        0.00338
   3288.00        0.00283
   3289.00        0.00231
   3290.00        0.00196
   3291.00        0.00187
   3292.00        0.00203
   3293.00        0.00237
   3294.00        0.00270
   3295.00        0.00284
   3296.00        0.00255
   3297.00        0.00169
   3298.00        0.00011
   3299.00       -0.00216
   3300.00       -0.00510
   3301.00       -0.00855
   3302.00       -0.01232
   3303.00       -0.01622
   3304.00       -0.02010
   3305.00       -0.02384
   3306.00       -0.02741
   3307.00       -0.03087
   3308.00       -0.03433
   3309.00       -0.03799
   3310.00       -0.04202
   3311.00       -0.04660
   3312.00       -0.05187
   3313.00       -0.05789
   3314.00       -0.06463
   3315.00       -0.07205
   3316.00       -0.08002
   3317.00       -0.08843
   3318.00       -0.09715
   3319.00       -0.10605
   3320.00       -0.11506
   3321.00       -0.12413
   3322.00       -0.13321
   3323.00       -0.14235
   3324.00       -0.15156
   3325.00       -0.16090
   3326.00       -0.17045
   3327.00       -0.18024
   3328.00       -0.19032
   3329.00       -0.20073
   3330.00       -0.21150
   3331.00       -0.22261
   3332.00       -0.23406
   3333.00       -0.24580
   3334.00       -0.25777
   3335.00       -0.26986
   3336.00       -0.28198
   3337.00       -0.29404
   3338.00       -0.30593
   3339.00       -0.31760
   3340.00       -0.32902
   3341.00       -0.34016
   3342.00       -0.35109
   3343.00       -0.36188
   3344.00       -0.37263
   3345.00       -0.38350
   3346.00       -0.39459
   3347.00       -0.40601
   3348.00       -0.41781
   3349.00       -0.43006
   3350.00       -0.44268
   3351.00       -0.45542
   3352.00       -0.46823
   3353.00       -0.48099
   3354.00       -0.49380
   3355.00       -0.50678
   3356.00       -0.52001
   3357.00       -0.53331
   3358.00       -0.54635
   3359.00       -0.55868
   3360.00       -0.56988
   3361.00       -0.57957
   3362.00       -0.58754
   3363.00       -0.59379
   3364.00       -0.59846
   3365.00       -0.60187
   3366.00       -0.60443
   3367.00       -0.60665
   3368.00       -0.60908
   3369.00       -0.61222
   3370.00       -0.61659
   3371.00       -0.62248
   3372.00       -0.63019
   3373.00       -0.63967
   3374.00       -0.65071
   3375.00       -0.66294
   3376.00       -0.67596
   3377.00       -0.68932
   3378.00       -0.70270
   3379.00       -0.71555
   3380.00       -0.72150
   3381.00       -0.72816
   3382.00       -0.73671
   3383.00       -0.74794
   3384.00       -0.76202
   3385.00       -0.77875
   3386.00       -0.79740
   3387.00       -0.81694
   3388.00       -0.83620
   3389.00       -0.85401
   3390.00       -0.86943
   3391.00       -0.88186
   3392.00       -0.89104
   3393.00       -0.89718
   3394.00       -0.90070
   3395.00       -0.90236
   3396.00       -0.90310
   3397.00       -0.90381
   3398.00       -0.90534
   3399.00       -0.90828
   3400.00       -0.91294
   3401.00       -0.91920
   3402.00       -0.92678
   3403.00       -0.93501
   3404.00       -0.94316
   3405.00       -0.95056
   3406.00       -0.95668
   3407.00       -0.96119
   3408.00       -0.96411
   3409.00       -0.96571
   3410.00       -0.96643
   3411.00       -0.96679
   3412.00       -0.96727
   3413.00       -0.96823
   3414.00       -0.96986
   3415.00       -0.97216
   3416.00       -0.97505
   3417.00       -0.97822
   3418.00       -0.98109
   3419.00       -0.98354
   3420.00       -0.98558
   3421.00       -0.98727
   3422.00       -0.98871
   3423.00       -0.99003
   3424.00       -0.99138
   3425.00       -0.99289
   3426.00       -0.99476
   3427.00       -0.99716
   3428.00       -1.00026
   3429.00       -1.00412
   3430.00       -1.00867
   3431.00       -1.01361
   3432.00       -1.01850
   3433.00       -1.02285
   3434.00       -1.03063
   3435.00       -1.03605
   3436.00       -1.03819
   3437.00       -1.03679
   3438.00       -1.03188
   3439.00       -1.02399
   3440.00       -1.01397
   3441.00       -1.00281
   3442.00       -0.99147
   3443.00       -0.98078
   3444.00       -0.97127
   3445.00       -0.96322
   3446.00       -0.95664
   3447.00       -0.95135
   3448.00       -0.94704
   3449.00       -0.94336
   3450.00       -0.94000
   3451.00       -0.93674
   3452.00       -0.93347
   3453.00       -0.93020
   3454.00       -0.92702
   3455.00       -0.92403
   3456.00       -0.92135
   3457.00       -0.91897
   3458.00       -0.91682
   3459.00       -0.91470
   3460.00       -0.91235
   3461.00       -0.90949
   3462.00       -0.90585
   3463.00       -0.90129
   3464.00       -0.89566
   3465.00       -0.88895
   3466.00       -0.88119
   3467.00       -0.87240
   3468.00       -0.86264
   3469.00       -0.85184
   3470.00       -0.83997
   3471.00       -0.82683
   3472.00       -0.81239
   3473.00       -0.79647
   3474.00       -0.77907
   3475.00       -0.76018
   3476.00       -0.73998
   3477.00       -0.71856
   3478.00       -0.69610
   3479.00       -0.67273
   3480.00       -0.64852
   3481.00       -0.62339
   3482.00       -0.59731
   3483.00       -0.57006
   3484.00       -0.54164
   3485.00       -0.51144
   3486.00       -0.47896
   3487.00       -0.44470
   3488.00       -0.40976
   3489.00       -0.37547
   3490.00       -0.34287
   3491.00       -0.31263
   3492.00       -0.28498
   3493.00       -0.25990
   3494.00       -0.23716
   3495.00       -0.21589
   3496.00       -0.19512
   3497.00       -0.17387
   3498.00       -0.15133
   3499.00       -0.12658
   3500.00       -0.09893
   3501.00       -0.06833
   3502.00       -0.03494
   3503.00        0.00076
   3504.00        0.03819
   3505.00        0.07645
   3506.00        0.11445
   3507.00        0.15102
   3508.00        0.18500
   3509.00        0.21547
   3510.00        0.24166
   3511.00        0.26334
   3512.00        0.28078
   3513.00        0.29441
   3514.00        0.30521
   3515.00        0.31426
   3516.00        0.32271
   3517.00        0.33163
   3518.00        0.34188
   3519.00        0.35403
   3520.00        0.36834
   3521.00        0.38470
   3522.00        0.40265
   3523.00        0.42150
   3524.00        0.44039
   3525.00        0.45844
   3526.00        0.47488
   3527.00        0.48929
   3528.00        0.50151
   3529.00        0.51176
   3530.00        0.52051
   3531.00        0.52837
   3532.00        0.53600
   3533.00        0.54396
   3534.00        0.55254
   3535.00        0.56188
   3536.00        0.57179
   3537.00        0.58204
   3538.00        0.59227
   3539.00        0.60223
   3540.00        0.61179
   3541.00        0.62102
   3542.00        0.63017
   3543.00        0.63961
   3544.00        0.64981
   3545.00        0.66117
   3546.00        0.67400
   3547.00        0.68839
   3548.00        0.70436
   3549.00        0.72162
   3550.00        0.73990
   3551.00        0.75878
   3552.00        0.77802
   3553.00        0.79740
   3554.00        0.81671
   3555.00        0.83601
   3556.00        0.85526
   3557.00        0.87450
   3558.00        0.89364
   3559.00        0.91261
   3560.00        0.93120
   3561.00        0.94913
   3562.00        0.96612
   3563.00        0.98183
   3564.00        0.99612
   3565.00        1.00879
   3566.00        1.01985
   3567.00        1.02935
   3568.00        1.03748
   3569.00        1.04438
   3570.00        1.05027
   3571.00        1.05524
   3572.00        1.05945
   3573.00        1.06302
   3574.00        1.06614
   3575.00        1.06916
   3576.00        1.07260
   3577.00        1.07709
   3578.00        1.08341
   3579.00        1.09219
   3580.00        1.10384
   3581.00        1.11814
   3582.00        1.13434
   3583.00        1.15105
   3584.00        1.16650
   3585.00        1.17852
   3586.00        1.18573
   3587.00        1.18723
   3588.00        1.18349
   3589.00        1.17539
   3590.00        1.16462
   3591.00        1.15292
   3592.00        1.14154
   3593.00        1.13103
   3594.00        1.12118
   3595.00        1.11129
   3596.00        1.10029
   3597.00        1.08703
   3598.00        1.07073
   3599.00        1.05104
   3600.00        1.02816
   3601.00        1.00266
   3602.00        0.97587
   3603.00        0.94927
   3604.00        0.92433
   3605.00        0.90224
   3606.00        0.88370
   3607.00        0.86877
   3608.00        0.85728
   3609.00        0.84915
   3610.00        0.84412
   3611.00        0.84190
   3612.00        0.84185
   3613.00        0.84291
   3614.00        0.84371
   3615.00        0.84284
   3616.00        0.83916
   3617.00        0.83202
   3618.00        0.82127
   3619.00        0.80727
   3620.00        0.79069
   3621.00        0.77239
   3622.00        0.75322
   3623.00        0.73398
   3624.00        0.71524
   3625.00        0.69734
   3626.00        0.67985
   3627.00        0.66203
   3628.00        0.64334
   3629.00        0.62344
   3630.00        0.60220
   3631.00        0.57975
   3632.00        0.55652
   3633.00        0.53305
   3634.00        0.50999
   3635.00        0.48801
   3636.00        0.46770
   3637.00        0.44957
   3638.00        0.43385
   3639.00        0.42061
   3640.00        0.40973
   3641.00        0.40082
   3642.00        0.39334
   3643.00        0.38665
   3644.00        0.38008
   3645.00        0.37292
   3646.00        0.36462
   3647.00        0.35474
   3648.00        0.34294
   3649.00        0.32902
   3650.00        0.31296
   3651.00        0.29517
   3652.00        0.27639
   3653.00        0.25764
   3654.00        0.23994
   3655.00        0.22408
   3656.00        0.21028
   3657.00        0.19829
   3658.00        0.18725
   3659.00        0.17609
   3660.00        0.16368
   3661.00        0.14917
   3662.00        0.13186
   3663.00        0.11179
   3664.00        0.08924
   3665.00        0.06500
   3666.00        0.04008
   3667.00        0.01551
   3668.00       -0.00768
   3669.00       -0.02870
   3670.00       -0.04711
   3671.00       -0.06273
   3672.00       -0.07584
   3673.00       -0.08702
   3674.00       -0.09697
   3675.00       -0.10649
   3676.00       -0.11625
   3677.00       -0.12670
   3678.00       -0.13812
   3679.00       -0.15050
   3680.00       -0.16373
   3681.00       -0.17759
   3682.00       -0.19187
   3683.00       -0.20616
   3684.00       -0.22004
   3685.00       -0.23306
   3686.00       -0.24495
   3687.00       -0.25575
   3688.00       -0.26567
   3689.00       -0.27531
   3690.00       -0.28533
   3691.00       -0.29641
   3692.00       -0.30902
   3693.00       -0.32329
   3694.00       -0.33905
   3695.00       -0.35580
   3696.00       -0.37275
   3697.00       -0.38901
   3698.00       -0.40376
   3699.00       -0.41629
   3700.00       -0.42618
   3701.00       -0.43331
   3702.00       -0.43794
   3703.00       -0.44068
   3704.00       -0.44231
   3705.00       -0.44389
   3706.00       -0.44652
   3707.00       -0.45131
   3708.00       -0.45895
   3709.00       -0.46910
   3710.00       -0.47120
   3711.00       -0.47674
   3712.00       -0.48740
   3713.00       -0.50308
   3714.00       -0.52273
   3715.00       -0.54491
   3716.00       -0.56791
   3717.00       -0.59013
   3718.00       -0.60986
   3719.00       -0.62584
   3720.00       -0.63710
   3721.00       -0.64335
   3722.00       -0.64493
   3723.00       -0.64283
   3724.00       -0.63838
   3725.00       -0.63315
   3726.00       -0.62871
   3727.00       -0.62637
   3728.00       -0.62702
   3729.00       -0.63131
   3730.00       -0.63917
   3731.00       -0.65037
   3732.00       -0.66420
   3733.00       -0.67976
   3734.00       -0.69599
   3735.00       -0.71179
   3736.00       -0.72626
   3737.00       -0.73859
   3738.00       -0.74838
   3739.00       -0.75534
   3740.00       -0.75958
   3741.00       -0.76140
   3742.00       -0.76117
   3743.00       -0.75950
   3744.00       -0.75695
   3745.00       -0.75421
   3746.00       -0.75193
   3747.00       -0.75070
   3748.00       -0.75100
   3749.00       -0.75302
   3750.00       -0.75667
   3751.00       -0.76152
   3752.00       -0.76692
   3753.00       -0.77201
   3754.00       -0.77594
   3755.00       -0.77804
   3756.00       -0.77783
   3757.00       -0.77519
   3758.00       -0.77034
   3759.00       -0.76364
   3760.00       -0.75567
   3761.00       -0.74706
   3762.00       -0.73835
   3763.00       -0.73008
   3764.00       -0.72269
   3765.00       -0.71643
   3766.00       -0.71149
   3767.00       -0.70786
   3768.00       -0.70543
   3769.00       -0.70388
   3770.00       -0.70286
   3771.00       -0.70195
   3772.00       -0.70076
   3773.00       -0.69895
   3774.00       -0.69628
   3775.00       -0.69259
   3776.00       -0.68777
   3777.00       -0.68175
   3778.00       -0.67453
   3779.00       -0.66600
   3780.00       -0.65616
   3781.00       -0.64493
   3782.00       -0.63228
   3783.00       -0.61826
   3784.00       -0.60292
   3785.00       -0.58645
   3786.00       -0.56902
   3787.00       -0.55095
   3788.00       -0.53220
   3789.00       -0.51288
   3790.00       -0.49344
   3791.00       -0.47436
   3792.00       -0.45595
   3793.00       -0.43834
   3794.00       -0.42155
   3795.00       -0.40532
   3796.00       -0.38906
   3797.00       -0.37196
   3798.00       -0.35312
   3799.00       -0.33179
   3800.00       -0.30725
   3801.00       -0.27922
   3802.00       -0.24790
   3803.00       -0.21370
   3804.00       -0.17748
   3805.00       -0.14032
   3806.00       -0.10319
   3807.00       -0.06723
   3808.00       -0.03313
   3809.00       -0.00148
   3810.00        0.02762
   3811.00        0.05401
   3812.00        0.07785
   3813.00        0.09941
   3814.00        0.11895
   3815.00        0.13686
   3816.00        0.15350
   3817.00        0.16934
   3818.00        0.18473
   3819.00        0.20001
   3820.00        0.21531
   3821.00        0.23062
   3822.00        0.24574
   3823.00        0.26035
   3824.00        0.27417
   3825.00        0.28698
   3826.00        0.29885
   3827.00        0.30996
   3828.00        0.32071
   3829.00        0.33157
   3830.00        0.34285
   3831.00        0.35473
   3832.00        0.36719
   3833.00        0.37999
   3834.00        0.39282
   3835.00        0.40532
   3836.00        0.41719
   3837.00        0.42826
   3838.00        0.43846
   3839.00        0.44774
   3840.00        0.45610
   3841.00        0.46348
   3842.00        0.46973
   3843.00        0.47466
   3844.00        0.47803
   3845.00        0.47961
   3846.00        0.47932
   3847.00        0.47714
   3848.00        0.47329
   3849.00        0.46811
   3850.00        0.46210
   3851.00        0.45564
   3852.00        0.44896
   3853.00        0.44238
   3854.00        0.43643
   3855.00        0.43206
   3856.00        0.43037
   3857.00        0.43238
   3858.00        0.43844
   3859.00        0.44827
   3860.00        0.46077
   3861.00        0.47446
   3862.00        0.48771
   3863.00        0.49934
   3864.00        0.50870
   3865.00        0.51583
   3866.00        0.52126
   3867.00        0.52593
   3868.00        0.53083
   3869.00        0.53672
   3870.00        0.54390
   3871.00        0.55199
   3872.00        0.55988
   3873.00        0.56598
   3874.00        0.56831
   3875.00        0.56509
   3876.00        0.55523
   3877.00        0.53808
   3878.00        0.51436
   3879.00        0.48579
   3880.00        0.45429
   3881.00        0.42249
   3882.00        0.39257
   3883.00        0.36628
   3884.00        0.34453
   3885.00        0.32733
   3886.00        0.31407
   3887.00        0.30343
   3888.00        0.29383
   3889.00        0.28383
   3890.00        0.27227
   3891.00        0.25871
   3892.00        0.24322
   3893.00        0.22663
   3894.00        0.21026
   3895.00        0.19564
   3896.00        0.18433
   3897.00        0.17741
   3898.00        0.17568
   3899.00        0.17877
   3900.00        0.18583
   3901.00        0.19517
   3902.00        0.20484
   3903.00        0.21281
   3904.00        0.21742
   3905.00        0.21755
   3906.00        0.21291
   3907.00        0.20377
   3908.00        0.19111
   3909.00        0.17625
   3910.00        0.16054
   3911.00        0.14527
   3912.00        0.13137
   3913.00        0.11924
   3914.00        0.10879
   3915.00        0.09945
   3916.00        0.09033
   3917.00        0.08042
   3918.00        0.06879
   3919.00        0.05479
   3920.00        0.03809
   3921.00        0.01888
   3922.00       -0.00224
   3923.00       -0.02433
   3924.00       -0.04631
   3925.00       -0.06693
   3926.00       -0.08510
   3927.00       -0.09996
   3928.00       -0.11099
   3929.00       -0.11784
   3930.00       -0.12066
   3931.00       -0.11956
   3932.00       -0.11514
   3933.00       -0.10785
   3934.00       -0.09846
   3935.00       -0.08764
   3936.00       -0.07610
   3937.00       -0.06447
   3938.00       -0.05334
   3939.00       -0.04314
   3940.00       -0.03415
   3941.00       -0.02643
   3942.00       -0.01990
   3943.00       -0.01433
   3944.00       -0.00942
   3945.00       -0.00488
   3946.00       -0.00041
   3947.00        0.00412
   3948.00        0.00874
   3949.00        0.01329
   3950.00        0.01743
   3951.00        0.02068
   3952.00        0.02250
   3953.00        0.02231
   3954.00        0.01965
   3955.00        0.01418
   3956.00        0.00583
   3957.00       -0.00536
   3958.00       -0.01909
   3959.00       -0.03490
   3960.00       -0.05223
   3961.00       -0.07042
   3962.00       -0.08882
   3963.00       -0.10692
   3964.00       -0.12430
   3965.00       -0.14055
   3966.00       -0.15545
   3967.00       -0.16894
   3968.00       -0.18097
   3969.00       -0.19159
   3970.00       -0.20090
   3971.00       -0.20905
   3972.00       -0.21626
   3973.00       -0.22274
   3974.00       -0.22880
   3975.00       -0.23473
   3976.00       -0.24087
   3977.00       -0.24751
   3978.00       -0.25492
   3979.00       -0.26329
   3980.00       -0.27267
   3981.00       -0.28313
   3982.00       -0.29452
   3983.00       -0.30663
   3984.00       -0.31920
   3985.00       -0.33191
   3986.00       -0.34440
   3987.00       -0.35637
   3988.00       -0.36769
   3989.00       -0.37826
   3990.00       -0.38817
   3991.00       -0.39755
   3992.00       -0.40662
   3993.00       -0.41562
   3994.00       -0.42482
   3995.00       -0.43441
   3996.00       -0.44451
   3997.00       -0.45519
   3998.00       -0.46648
   3999.00       -0.47707
   4000.00       -0.48795
   4001.00       -0.49988
   4002.00       -0.51304
   4003.00       -0.52762
   4004.00       -0.54354
   4005.00       -0.56044
   4006.00       -0.57777
   4007.00       -0.59463
   4008.00       -0.61021
   4009.00       -0.62384
   4010.00       -0.63499
   4011.00       -0.64366
   4012.00       -0.65018
   4013.00       -0.65516
   4014.00       -0.65943
   4015.00       -0.66386
   4016.00       -0.66925
   4017.00       -0.67622
   4018.00       -0.68513
   4019.00       -0.69599
   4020.00       -0.70853
   4021.00       -0.72220
   4022.00       -0.73629
   4023.00       -0.75005
   4024.00       -0.76268
   4025.00       -0.77365
   4026.00       -0.78265
   4027.00       -0.78970
   4028.00       -0.79507
   4029.00       -0.79932
   4030.00       -0.80309
   4031.00       -0.80703
   4032.00       -0.81172
   4033.00       -0.81749
   4034.00       -0.82450
   4035.00       -0.83257
   4036.00       -0.84136
   4037.00       -0.85038
   4038.00       -0.85909
   4039.00       -0.86703
   4040.00       -0.87390
   4041.00       -0.87951
   4042.00       -0.88392
   4043.00       -0.88731
   4044.00       -0.88997
   4045.00       -0.89218
   4046.00       -0.89421
   4047.00       -0.89625
   4048.00       -0.89842
   4049.00       -0.90079
   4050.00       -0.90336
   4051.00       -0.90613
   4052.00       -0.90908
   4053.00       -0.91210
   4054.00       -0.91505
   4055.00       -0.91768
   4056.00       -0.91965
   4057.00       -0.92062
   4058.00       -0.92031
   4059.00       -0.91855
   4060.00       -0.91543
   4061.00       -0.91120
   4062.00       -0.90635
   4063.00       -0.90144
   4064.00       -0.89703
   4065.00       -0.89361
   4066.00       -0.89150
   4067.00       -0.89081
   4068.00       -0.89157
   4069.00       -0.89354
   4070.00       -0.89649
   4071.00       -0.90008
   4072.00       -0.90401
   4073.00       -0.90800
   4074.00       -0.91184
   4075.00       -0.91544
   4076.00       -0.91878
   4077.00       -0.92196
   4078.00       -0.92519
   4079.00       -0.92864
   4080.00       -0.93251
   4081.00       -0.93685
   4082.00       -0.94161
   4083.00       -0.94659
   4084.00       -0.95153
   4085.00       -0.95610
   4086.00       -0.96000
   4087.00       -0.96302
   4088.00       -0.96502
   4089.00       -0.96601
   4090.00       -0.96603
   4091.00       -0.96524
   4092.00       -0.96384
   4093.00       -0.96209
   4094.00       -0.96026
   4095.00       -0.95868
   4096.00       -0.95774
   4097.00       -0.95779
   4098.00       -0.95919
   4099.00       -0.96213
   4100.00       -0.96674
   4101.00       -0.97289
   4102.00       -0.98039
   4103.00       -0.98882
   4104.00       -0.99776
   4105.00       -1.00676
   4106.00       -1.01547
   4107.00       -1.02368
   4108.00       -1.03146
   4109.00       -1.04074
   4110.00       -1.05100
   4111.00       -1.05986
   4112.00       -1.06707
   4113.00       -1.07261
   4114.00       -1.07671
   4115.00       -1.07970
   4116.00       -1.08198
   4117.00       -1.08377
   4118.00       -1.08522
   4119.00       -1.08625
   4120.00       -1.08671
   4121.00       -1.08637
   4122.00       -1.08504
   4123.00       -1.08265
   4124.00       -1.07920
   4125.00       -1.07489
   4126.00       -1.06995
   4127.00       -1.06470
   4128.00       -1.05946
   4129.00       -1.05445
   4130.00       -1.04987
   4131.00       -1.04576
   4132.00       -1.04210
   4133.00       -1.03878
   4134.00       -1.03558
   4135.00       -1.03223
   4136.00       -1.02838
   4137.00       -1.02359
   4138.00       -1.01750
   4139.00       -1.00966
   4140.00       -0.99965
   4141.00       -0.98702
   4142.00       -0.97131
   4143.00       -0.95214
   4144.00       -0.92889
   4145.00       -0.90118
   4146.00       -0.86830
   4147.00       -0.83001
   4148.00       -0.78575
   4149.00       -0.73562
   4150.00       -0.67985
   4151.00       -0.61851
   4152.00       -0.55235
   4153.00       -0.48376
   4154.00       -0.41554
   4155.00       -0.35157
   4156.00       -0.29614
   4157.00       -0.25180
   4158.00       -0.22009
   4159.00       -0.20068
   4160.00       -0.19285
   4161.00       -0.19437
   4162.00       -0.20243
   4163.00       -0.21385
   4164.00       -0.22537
   4165.00       -0.23437
   4166.00       -0.23900
   4167.00       -0.23860
   4168.00       -0.23370
   4169.00       -0.22580
   4170.00       -0.21650
   4171.00       -0.20714
   4172.00       -0.19838
   4173.00       -0.19014
   4174.00       -0.18193
   4175.00       -0.17329
   4176.00       -0.16387
   4177.00       -0.15385
   4178.00       -0.14362
   4179.00       -0.13374
   4180.00       -0.12480
   4181.00       -0.11719
   4182.00       -0.11123
   4183.00       -0.10644
   4184.00       -0.10206
   4185.00       -0.09710
   4186.00       -0.09042
   4187.00       -0.08092
   4188.00       -0.06791
   4189.00       -0.05071
   4190.00       -0.02991
   4191.00       -0.00657
   4192.00        0.01733
   4193.00        0.03946
   4194.00        0.05750
   4195.00        0.06921
   4196.00        0.07315
   4197.00        0.06871
   4198.00        0.05685
   4199.00        0.03947
   4200.00        0.01925
   4201.00       -0.00085
   4202.00       -0.01792
   4203.00       -0.02963
   4204.00       -0.03453
   4205.00       -0.03211
   4206.00       -0.02304
   4207.00       -0.00916
   4208.00        0.00703
   4209.00        0.02281
   4210.00        0.03570
   4211.00        0.04354
   4212.00        0.04527
   4213.00        0.04081
   4214.00        0.03128
   4215.00        0.01836
   4216.00        0.00447
   4217.00       -0.00791
   4218.00       -0.01656
   4219.00       -0.01977
   4220.00       -0.01678
   4221.00       -0.00762
   4222.00        0.00687
   4223.00        0.02500
   4224.00        0.04465
   4225.00        0.06368
   4226.00        0.08009
   4227.00        0.09266
   4228.00        0.10058
   4229.00        0.10398
   4230.00        0.10326
   4231.00        0.09937
   4232.00        0.09315
   4233.00        0.08551
   4234.00        0.07708
   4235.00        0.06825
   4236.00        0.05914
   4237.00        0.04975
   4238.00        0.03999
   4239.00        0.02982
   4240.00        0.01935
   4241.00        0.00884
   4242.00       -0.00137
   4243.00       -0.01092
   4244.00       -0.01917
   4245.00       -0.02566
   4246.00       -0.02999
   4247.00       -0.03202
   4248.00       -0.03184
   4249.00       -0.02985
   4250.00       -0.02651
   4251.00       -0.02248
   4252.00       -0.01835
   4253.00       -0.01470
   4254.00       -0.01195
   4255.00       -0.01039
   4256.00       -0.01013
   4257.00       -0.01127
   4258.00       -0.01371
   4259.00       -0.01741
   4260.00       -0.02236
   4261.00       -0.02863
   4262.00       -0.03624
   4263.00       -0.04526
   4264.00       -0.05568
   4265.00       -0.06742
   4266.00       -0.08034
   4267.00       -0.09408
   4268.00       -0.10829
   4269.00       -0.12252
   4270.00       -0.13632
   4271.00       -0.14930
   4272.00       -0.16117
   4273.00       -0.17176
   4274.00       -0.18111
   4275.00       -0.18944
   4276.00       -0.19704
   4277.00       -0.20433
   4278.00       -0.21180
   4279.00       -0.21985
   4280.00       -0.22888
   4281.00       -0.23906
   4282.00       -0.25046
   4283.00       -0.26295
   4284.00       -0.27621
   4285.00       -0.28979
   4286.00       -0.30325
   4287.00       -0.31609
   4288.00       -0.32799
   4289.00       -0.33869
   4290.00       -0.34819
   4291.00       -0.35647
   4292.00       -0.36374
   4293.00       -0.37019
   4294.00       -0.37600
   4295.00       -0.38139
   4296.00       -0.38646
   4297.00       -0.39129
   4298.00       -0.39592
   4299.00       -0.40032
   4300.00       -0.40450
   4301.00       -0.40851
   4302.00       -0.41242
   4303.00       -0.41642
   4304.00       -0.42070
   4305.00       -0.42491
   4306.00       -0.42929
   4307.00       -0.43478
   4308.00       -0.44204
   4309.00       -0.45129
   4310.00       -0.46283
   4311.00       -0.47659
   4312.00       -0.49281
   4313.00       -0.51125
   4314.00       -0.53159
   4315.00       -0.55321
   4316.00       -0.57561
   4317.00       -0.59814
   4318.00       -0.62036
   4319.00       -0.64192
   4320.00       -0.66271
   4321.00       -0.68266
   4322.00       -0.70186
   4323.00       -0.72065
   4324.00       -0.73924
   4325.00       -0.75789
   4326.00       -0.77682
   4327.00       -0.79638
   4328.00       -0.81656
   4329.00       -0.83741
   4330.00       -0.85879
   4331.00       -0.88029
   4332.00       -0.90173
   4333.00       -0.92255
   4334.00       -0.93767
   4335.00       -0.94893
   4336.00       -0.96024
   4337.00       -0.97211
   4338.00       -0.98471
   4339.00       -0.99685
   4340.00       -1.00793
   4341.00       -1.01790
   4342.00       -1.04547
   4343.00       -1.08080
   4344.00       -1.10873
   4345.00       -1.12769
   4346.00       -1.13759
   4347.00       -1.13889
   4348.00       -1.13340
   4349.00       -1.12324
   4350.00       -1.11066
   4351.00       -1.09772
   4352.00       -1.08645
   4353.00       -1.07851
   4354.00       -1.07504
   4355.00       -1.07706
   4356.00       -1.08461
   4357.00       -1.09737
   4358.00       -1.11431
   4359.00       -1.13412
   4360.00       -1.15495
   4361.00       -1.17487
   4362.00       -1.19200
   4363.00       -1.20484
   4364.00       -1.21208
   4365.00       -1.21313
   4366.00       -1.20797
   4367.00       -1.19707
   4368.00       -1.18154
   4369.00       -1.16269
   4370.00       -1.14204
   4371.00       -1.12123
   4372.00       -1.10168
   4373.00       -1.08459
   4374.00       -1.07072
   4375.00       -1.06042
   4376.00       -1.05372
   4377.00       -1.05019
   4378.00       -1.04907
   4379.00       -1.04952
   4380.00       -1.05054
   4381.00       -1.05125
   4382.00       -1.05098
   4383.00       -1.04932
   4384.00       -1.04623
   4385.00       -1.04191
   4386.00       -1.03680
   4387.00       -1.03143
   4388.00       -1.02631
   4389.00       -1.02183
   4390.00       -1.01827
   4391.00       -1.01561
   4392.00       -1.01360
   4393.00       -1.01188
   4394.00       -1.00997
   4395.00       -1.00747
   4396.00       -1.00401
   4397.00       -0.99944
   4398.00       -0.99367
   4399.00       -0.98696
   4400.00       -0.97987
   4401.00       -0.97275
   4402.00       -0.96580
   4403.00       -0.95919
   4404.00       -0.95289
   4405.00       -0.94676
   4406.00       -0.94042
   4407.00       -0.93335
   4408.00       -0.92489
   4409.00       -0.91445
   4410.00       -0.90134
   4411.00       -0.88530
   4412.00       -0.86589
   4413.00       -0.84352
   4414.00       -0.81882
   4415.00       -0.79277
   4416.00       -0.76675
   4417.00       -0.74212
   4418.00       -0.72037
   4419.00       -0.70252
   4420.00       -0.68953
   4421.00       -0.68143
   4422.00       -0.67813
   4423.00       -0.67866
   4424.00       -0.68182
   4425.00       -0.68605
   4426.00       -0.68973
   4427.00       -0.69151
   4428.00       -0.69031
   4429.00       -0.68564
   4430.00       -0.67749
   4431.00       -0.66638
   4432.00       -0.65332
   4433.00       -0.63932
   4434.00       -0.62548
   4435.00       -0.61269
   4436.00       -0.60144
   4437.00       -0.59191
   4438.00       -0.58378
   4439.00       -0.57636
   4440.00       -0.56873
   4441.00       -0.55992
   4442.00       -0.54888
   4443.00       -0.53482
   4444.00       -0.51727
   4445.00       -0.49625
   4446.00       -0.47228
   4447.00       -0.44642
   4448.00       -0.42049
   4449.00       -0.39646
   4450.00       -0.37615
   4451.00       -0.36053
   4452.00       -0.34993
   4453.00       -0.34376
   4454.00       -0.34081
   4455.00       -0.33936
   4456.00       -0.33754
   4457.00       -0.33377
   4458.00       -0.32710
   4459.00       -0.31724
   4460.00       -0.30452
   4461.00       -0.28988
   4462.00       -0.27454
   4463.00       -0.25976
   4464.00       -0.24671
   4465.00       -0.23616
   4466.00       -0.22824
   4467.00       -0.22279
   4468.00       -0.21902
   4469.00       -0.21592
   4470.00       -0.21235
   4471.00       -0.20725
   4472.00       -0.19998
   4473.00       -0.19022
   4474.00       -0.17829
   4475.00       -0.16475
   4476.00       -0.15052
   4477.00       -0.13652
   4478.00       -0.12354
   4479.00       -0.11217
   4480.00       -0.10261
   4481.00       -0.09471
   4482.00       -0.08819
   4483.00       -0.08265
   4484.00       -0.07773
   4485.00       -0.07328
   4486.00       -0.06934
   4487.00       -0.06621
   4488.00       -0.06434
   4489.00       -0.06416
   4490.00       -0.06600
   4491.00       -0.06997
   4492.00       -0.07590
   4493.00       -0.08332
   4494.00       -0.09149
   4495.00       -0.09960
   4496.00       -0.10681
   4497.00       -0.11248
   4498.00       -0.11617
   4499.00       -0.11781
   4500.00       -0.11762
   4501.00       -0.11611
   4502.00       -0.11388
   4503.00       -0.11155
   4504.00       -0.10956
   4505.00       -0.10811
   4506.00       -0.10705
   4507.00       -0.10586
   4508.00       -0.10376
   4509.00       -0.09986
   4510.00       -0.09309
   4511.00       -0.08281
   4512.00       -0.06868
   4513.00       -0.05062
   4514.00       -0.02940
   4515.00       -0.00608
   4516.00        0.01785
   4517.00        0.04059
   4518.00        0.06039
   4519.00        0.07580
   4520.00        0.08558
   4521.00        0.08927
   4522.00        0.08664
   4523.00        0.07854
   4524.00        0.06588
   4525.00        0.05020
   4526.00        0.03296
   4527.00        0.01558
   4528.00       -0.00085
   4529.00       -0.01569
   4530.00       -0.02874
   4531.00       -0.04009
   4532.00       -0.05029
   4533.00       -0.05999
   4534.00       -0.06984
   4535.00       -0.08033
   4536.00       -0.09175
   4537.00       -0.10398
   4538.00       -0.11670
   4539.00       -0.12933
   4540.00       -0.14103
   4541.00       -0.15107
   4542.00       -0.15866
   4543.00       -0.16342
   4544.00       -0.16498
   4545.00       -0.16348
   4546.00       -0.15925
   4547.00       -0.15298
   4548.00       -0.14550
   4549.00       -0.13775
   4550.00       -0.13054
   4551.00       -0.12461
   4552.00       -0.12042
   4553.00       -0.11822
   4554.00       -0.11802
   4555.00       -0.11965
   4556.00       -0.12286
   4557.00       -0.12734
   4558.00       -0.13281
   4559.00       -0.13911
   4560.00       -0.14616
   4561.00       -0.15395
   4562.00       -0.16251
   4563.00       -0.17194
   4564.00       -0.18228
   4565.00       -0.19356
   4566.00       -0.20578
   4567.00       -0.21890
   4568.00       -0.23285
   4569.00       -0.24748
   4570.00       -0.26258
   4571.00       -0.27794
   4572.00       -0.29333
   4573.00       -0.30838
   4574.00       -0.32289
   4575.00       -0.33653
   4576.00       -0.34920
   4577.00       -0.36062
   4578.00       -0.37072
   4579.00       -0.37948
   4580.00       -0.38685
   4581.00       -0.39275
   4582.00       -0.39721
   4583.00       -0.40014
   4584.00       -0.40151
   4585.00       -0.40137
   4586.00       -0.39984
   4587.00       -0.39715
   4588.00       -0.39358
   4589.00       -0.38958
   4590.00       -0.38563
   4591.00       -0.38220
   4592.00       -0.37975
   4593.00       -0.37862
   4594.00       -0.37901
   4595.00       -0.38096
   4596.00       -0.38433
   4597.00       -0.38882
   4598.00       -0.39398
   4599.00       -0.39933
   4600.00       -0.40443
   4601.00       -0.40891
   4602.00       -0.41254
   4603.00       -0.41526
   4604.00       -0.41717
   4605.00       -0.41850
   4606.00       -0.41952
   4607.00       -0.42052
   4608.00       -0.42173
   4609.00       -0.42328
   4610.00       -0.42518
   4611.00       -0.42731
   4612.00       -0.42940
   4613.00       -0.43114
   4614.00       -0.43218
   4615.00       -0.43213
   4616.00       -0.43074
   4617.00       -0.42786
   4618.00       -0.42349
   4619.00       -0.41779
   4620.00       -0.41115
   4621.00       -0.40407
   4622.00       -0.39706
   4623.00       -0.39078
   4624.00       -0.38571
   4625.00       -0.38227
   4626.00       -0.38062
   4627.00       -0.38083
   4628.00       -0.38258
   4629.00       -0.38544
   4630.00       -0.38882
   4631.00       -0.39205
   4632.00       -0.39455
   4633.00       -0.39576
   4634.00       -0.39539
   4635.00       -0.39331
   4636.00       -0.38963
   4637.00       -0.38458
   4638.00       -0.37847
   4639.00       -0.37157
   4640.00       -0.36408
   4641.00       -0.35609
   4642.00       -0.34759
   4643.00       -0.33854
   4644.00       -0.32878
   4645.00       -0.31828
   4646.00       -0.30709
   4647.00       -0.29527
   4648.00       -0.28304
   4649.00       -0.27061
   4650.00       -0.25822
   4651.00       -0.24605
   4652.00       -0.23437
   4653.00       -0.22335
   4654.00       -0.21327
   4655.00       -0.20427
   4656.00       -0.19656
   4657.00       -0.19028
   4658.00       -0.18559
   4659.00       -0.18256
   4660.00       -0.18114
   4661.00       -0.18144
   4662.00       -0.18341
   4663.00       -0.18707
   4664.00       -0.19241
   4665.00       -0.19939
   4666.00       -0.20786
   4667.00       -0.21754
   4668.00       -0.22804
   4669.00       -0.23875
   4670.00       -0.24918
   4671.00       -0.25870
   4672.00       -0.26689
   4673.00       -0.27345
   4674.00       -0.27824
   4675.00       -0.28136
   4676.00       -0.28304
   4677.00       -0.28354
   4678.00       -0.28319
   4679.00       -0.28226
   4680.00       -0.28095
   4681.00       -0.27939
   4682.00       -0.27765
   4683.00       -0.27578
   4684.00       -0.27378
   4685.00       -0.27171
   4686.00       -0.26965
   4687.00       -0.26769
   4688.00       -0.26595
   4689.00       -0.26452
   4690.00       -0.26349
   4691.00       -0.26290
   4692.00       -0.26279
   4693.00       -0.26314
   4694.00       -0.26394
   4695.00       -0.26512
   4696.00       -0.26666
   4697.00       -0.26852
   4698.00       -0.27066
   4699.00       -0.27301
   4700.00       -0.27550
   4701.00       -0.27801
   4702.00       -0.28040
   4703.00       -0.28250
   4704.00       -0.28417
   4705.00       -0.28524
   4706.00       -0.28560
   4707.00       -0.28523
   4708.00       -0.28411
   4709.00       -0.28231
   4710.00       -0.27988
   4711.00       -0.27689
   4712.00       -0.27336
   4713.00       -0.26921
   4714.00       -0.26432
   4715.00       -0.25853
   4716.00       -0.25157
   4717.00       -0.24326
   4718.00       -0.23334
   4719.00       -0.22174
   4720.00       -0.20839
   4721.00       -0.19344
   4722.00       -0.17697
   4723.00       -0.15931
   4724.00       -0.14088
   4725.00       -0.12193
   4726.00       -0.10295
   4727.00       -0.08423
   4728.00       -0.06599
   4729.00       -0.04836
   4730.00       -0.03125
   4731.00       -0.01452
   4732.00        0.00212
   4733.00        0.01888
   4734.00        0.03611
   4735.00        0.05403
   4736.00        0.07266
   4737.00        0.09212
   4738.00        0.11237
   4739.00        0.13308
   4740.00        0.15408
   4741.00        0.17492
   4742.00        0.19534
   4743.00        0.21502
   4744.00        0.23381
   4745.00        0.25151
   4746.00        0.26817
   4747.00        0.28381
   4748.00        0.29857
   4749.00        0.31263
   4750.00        0.32617
   4751.00        0.33936
   4752.00        0.35230
   4753.00        0.36507
   4754.00        0.37748
   4755.00        0.38943
   4756.00        0.40067
   4757.00        0.41088
   4758.00        0.41980
   4759.00        0.42723
   4760.00        0.43302
   4761.00        0.43717
   4762.00        0.43973
   4763.00        0.44091
   4764.00        0.44101
   4765.00        0.44030
   4766.00        0.43910
   4767.00        0.43770
   4768.00        0.43630
   4769.00        0.43507
   4770.00        0.43412
   4771.00        0.43353
   4772.00        0.43334
   4773.00        0.43362
   4774.00        0.43445
   4775.00        0.43592
   4776.00        0.43812
   4777.00        0.44114
   4778.00        0.44503
   4779.00        0.44975
   4780.00        0.45521
   4781.00        0.46123
   4782.00        0.46757
   4783.00        0.47393
   4784.00        0.47999
   4785.00        0.48549
   4786.00        0.49019
   4787.00        0.49400
   4788.00        0.49688
   4789.00        0.49886
   4790.00        0.49999
   4791.00        0.50033
   4792.00        0.49989
   4793.00        0.49860
   4794.00        0.49637
   4795.00        0.49301
   4796.00        0.48840
   4797.00        0.48244
   4798.00        0.47508
   4799.00        0.46646
   4800.00        0.45670
   4801.00        0.44611
   4802.00        0.43517
   4803.00        0.42429
   4804.00        0.41394
   4805.00        0.40463
   4806.00        0.39662
   4807.00        0.39021
   4808.00        0.38546
   4809.00        0.38237
   4810.00        0.38084
   4811.00        0.38066
   4812.00        0.38171
   4813.00        0.38380
   4814.00        0.38681
   4815.00        0.39070
   4816.00        0.39541
   4817.00        0.40099
   4818.00        0.40741
   4819.00        0.41461
   4820.00        0.42249
   4821.00        0.43090
   4822.00        0.43953
   4823.00        0.44812
   4824.00        0.45634
   4825.00        0.46381
   4826.00        0.47031
   4827.00        0.47558
   4828.00        0.47951
   4829.00        0.48206
   4830.00        0.48327
   4831.00        0.48327
   4832.00        0.48222
   4833.00        0.48024
   4834.00        0.47752
   4835.00        0.47423
   4836.00        0.47050
   4837.00        0.46644
   4838.00        0.46214
   4839.00        0.45771
   4840.00        0.45329
   4841.00        0.44902
   4842.00        0.44501
   4843.00        0.44142
   4844.00        0.43838
   4845.00        0.43606
   4846.00        0.43454
   4847.00        0.43393
   4848.00        0.43424
   4849.00        0.43540
   4850.00        0.43738
   4851.00        0.44004
   4852.00        0.44326
   4853.00        0.44688
   4854.00        0.45074
   4855.00        0.45465
   4856.00        0.45843
   4857.00        0.46187
   4858.00        0.46480
   4859.00        0.46698
   4860.00        0.46823
   4861.00        0.46836
   4862.00        0.46719
   4863.00        0.46463
   4864.00        0.46050
   4865.00        0.45481
   4866.00        0.44763
   4867.00        0.43902
   4868.00        0.42918
   4869.00        0.41824
   4870.00        0.40650
   4871.00        0.39418
   4872.00        0.38153
   4873.00        0.36873
   4874.00        0.35589
   4875.00        0.34317
   4876.00        0.33062
   4877.00        0.31833
   4878.00        0.30629
   4879.00        0.29456
   4880.00        0.28321
   4881.00        0.27235
   4882.00        0.26210
   4883.00        0.25253
   4884.00        0.24373
   4885.00        0.23586
   4886.00        0.22894
   4887.00        0.22301
   4888.00        0.21805
   4889.00        0.21399
   4890.00        0.21075
   4891.00        0.20820
   4892.00        0.20622
   4893.00        0.20471
   4894.00        0.20352
   4895.00        0.20258
   4896.00        0.20183
   4897.00        0.20120
   4898.00        0.20066
   4899.00        0.20017
   4900.00        0.19972
   4901.00        0.19927
   4902.00        0.19879
   4903.00        0.19825
   4904.00        0.19759
   4905.00        0.19681
   4906.00        0.19588
   4907.00        0.19483
   4908.00        0.19370
   4909.00        0.19256
   4910.00        0.19149
   4911.00        0.19055
   4912.00        0.18975
   4913.00        0.18905
   4914.00        0.18831
   4915.00        0.18732
   4916.00        0.18583
   4917.00        0.18360
   4918.00        0.18041
   4919.00        0.17616
   4920.00        0.17095
   4921.00        0.16498
   4922.00        0.15859
   4923.00        0.15228
   4924.00        0.14652
   4925.00        0.14172
   4926.00        0.13817
   4927.00        0.13599
   4928.00        0.13514
   4929.00        0.13542
   4930.00        0.13653
   4931.00        0.13817
   4932.00        0.14008
   4933.00        0.14211
   4934.00        0.14422
   4935.00        0.14652
   4936.00        0.14920
   4937.00        0.15254
   4938.00        0.15680
   4939.00        0.16230
   4940.00        0.16924
   4941.00        0.17773
   4942.00        0.18786
   4943.00        0.19945
   4944.00        0.21235
   4945.00        0.22614
   4946.00        0.24037
   4947.00        0.25453
   4948.00        0.26812
   4949.00        0.28077
   4950.00        0.29218
   4951.00        0.30235
   4952.00        0.31134
   4953.00        0.31952
   4954.00        0.32716
   4955.00        0.33463
   4956.00        0.34218
   4957.00        0.34987
   4958.00        0.35760
   4959.00        0.36517
   4960.00        0.37227
   4961.00        0.37861
   4962.00        0.38392
   4963.00        0.38801
   4964.00        0.39088
   4965.00        0.39269
   4966.00        0.39366
   4967.00        0.39418
   4968.00        0.39465
   4969.00        0.39546
   4970.00        0.39694
   4971.00        0.39937
   4972.00        0.40287
   4973.00        0.40753
   4974.00        0.41327
   4975.00        0.42001
   4976.00        0.42756
   4977.00        0.43579
   4978.00        0.44461
   4979.00        0.45388
   4980.00        0.46356
   4981.00        0.47363
   4982.00        0.48397
   4983.00        0.49453
   4984.00        0.50517
   4985.00        0.51575
   4986.00        0.52616
   4987.00        0.53622
   4988.00        0.54578
   4989.00        0.55477
   4990.00        0.56312
   4991.00        0.57088
   4992.00        0.57805
   4993.00        0.58474
   4994.00        0.59101
   4995.00        0.59698
   4996.00        0.60263
   4997.00        0.60795
   4998.00        0.61294
   4999.00        0.61752
   5000.00        0.62165
   5001.00        0.62532
   5002.00        0.62851
   5003.00        0.63122
   5004.00        0.63348
   5005.00        0.63538
   5006.00        0.63705
   5007.00        0.63863
   5008.00        0.64027
   5009.00        0.64209
   5010.00        0.64413
   5011.00        0.64641
   5012.00        0.64891
   5013.00        0.65160
   5014.00        0.65446
   5015.00        0.65749
   5016.00        0.66072
   5017.00        0.66424
   5018.00        0.66814
   5019.00        0.67255
   5020.00        0.67755
   5021.00        0.68323
   5022.00        0.68965
   5023.00        0.69687
   5024.00        0.70491
   5025.00        0.71372
   5026.00        0.72335
   5027.00        0.73380
   5028.00        0.74504
   5029.00        0.75711
   5030.00        0.77007
   5031.00        0.78383
   5032.00        0.79841
   5033.00        0.81375
   5034.00        0.82975
   5035.00        0.84614
   5036.00        0.86278
   5037.00        0.87926
   5038.00        0.89521
   5039.00        0.91024
   5040.00        0.92390
   5041.00        0.93583
   5042.00        0.94560
   5043.00        0.95299
   5044.00        0.95772
   5045.00        0.95972
   5046.00        0.95905
   5047.00        0.95585
   5048.00        0.95040
   5049.00        0.94300
   5050.00        0.93405
   5051.00        0.92393
   5052.00        0.91307
   5053.00        0.90180
   5054.00        0.89046
   5055.00        0.87933
   5056.00        0.86870
   5057.00        0.85885
   5058.00        0.85000
   5059.00        0.84232
   5060.00        0.83604
   5061.00        0.83125
   5062.00        0.82807
   5063.00        0.82651
   5064.00        0.82665
   5065.00        0.82843
   5066.00        0.83184
   5067.00        0.83671
   5068.00        0.84287
   5069.00        0.84996
   5070.00        0.85765
   5071.00        0.86544
   5072.00        0.87293
   5073.00        0.87963
   5074.00        0.88502
   5075.00        0.88880
   5076.00        0.89065
   5077.00        0.89052
   5078.00        0.88836
   5079.00        0.88433
   5080.00        0.87854
   5081.00        0.87121
   5082.00        0.86255
   5083.00        0.85272
   5084.00        0.84188
   5085.00        0.83022
   5086.00        0.81786
   5087.00        0.80505
   5088.00        0.79199
   5089.00        0.77900
   5090.00        0.76636
   5091.00        0.75454
   5092.00        0.74383
   5093.00        0.73452
   5094.00        0.72698
   5095.00        0.72127
   5096.00        0.71750
   5097.00        0.71564
   5098.00        0.71552
   5099.00        0.71696
   5100.00        0.71966
   5101.00        0.72341
   5102.00        0.72790
   5103.00        0.73298
   5104.00        0.73852
   5105.00        0.74440
   5106.00        0.75060
   5107.00        0.75705
   5108.00        0.76363
   5109.00        0.77016
   5110.00        0.77650
   5111.00        0.78248
   5112.00        0.78790
   5113.00        0.79265
   5114.00        0.79669
   5115.00        0.80002
   5116.00        0.80278
   5117.00        0.80516
   5118.00        0.80734
   5119.00        0.80949
   5120.00        0.81175
   5121.00        0.81414
   5122.00        0.81660
   5123.00        0.81900
   5124.00        0.82114
   5125.00        0.82280
   5126.00        0.82379
   5127.00        0.82398
   5128.00        0.82333
   5129.00        0.82188
   5130.00        0.81973
   5131.00        0.81700
   5132.00        0.81377
   5133.00        0.81007
   5134.00        0.80583
   5135.00        0.80094
   5136.00        0.79526
   5137.00        0.78864
   5138.00        0.78100
   5139.00        0.77217
   5140.00        0.76228
   5141.00        0.75142
   5142.00        0.73979
   5143.00        0.72764
   5144.00        0.71522
   5145.00        0.70279
   5146.00        0.69044
   5147.00        0.67826
   5148.00        0.66626
   5149.00        0.65440
   5150.00        0.64257
   5151.00        0.63071
   5152.00        0.61879
   5153.00        0.60684
   5154.00        0.59503
   5155.00        0.58352
   5156.00        0.57250
   5157.00        0.56217
   5158.00        0.55264
   5159.00        0.54402
   5160.00        0.53631
   5161.00        0.52940
   5162.00        0.52310
   5163.00        0.51719
   5164.00        0.51140
   5165.00        0.50551
   5166.00        0.49931
   5167.00        0.49268
   5168.00        0.48563
   5169.00        0.47817
   5170.00        0.47040
   5171.00        0.46250
   5172.00        0.45457
   5173.00        0.44673
   5174.00        0.43912
   5175.00        0.43178
   5176.00        0.42469
   5177.00        0.41783
   5178.00        0.41114
   5179.00        0.40456
   5180.00        0.39798
   5181.00        0.39128
   5182.00        0.38439
   5183.00        0.37725
   5184.00        0.36980
   5185.00        0.36208
   5186.00        0.35414
   5187.00        0.34608
   5188.00        0.33804
   5189.00        0.33019
   5190.00        0.32272
   5191.00        0.31577
   5192.00        0.30951
   5193.00        0.30397
   5194.00        0.29925
   5195.00        0.29528
   5196.00        0.29196
   5197.00        0.28914
   5198.00        0.28660
   5199.00        0.28411
   5200.00        0.28144
   5201.00        0.27836
   5202.00        0.27470
   5203.00        0.27032
   5204.00        0.26518
   5205.00        0.25927
   5206.00        0.25268
   5207.00        0.24558
   5208.00        0.23814
   5209.00        0.23057
   5210.00        0.22308
   5211.00        0.21591
   5212.00        0.20923
   5213.00        0.20320
   5214.00        0.19790
   5215.00        0.19332
   5216.00        0.18943
   5217.00        0.18608
   5218.00        0.18308
   5219.00        0.18019
   5220.00        0.17711
   5221.00        0.17358
   5222.00        0.16937
   5223.00        0.16430
   5224.00        0.15834
   5225.00        0.15156
   5226.00        0.14409
   5227.00        0.13626
   5228.00        0.12832
   5229.00        0.12068
   5230.00        0.11358
   5231.00        0.10723
   5232.00        0.10172
   5233.00        0.09699
   5234.00        0.09287
   5235.00        0.08919
   5236.00        0.08566
   5237.00        0.08208
   5238.00        0.07826
   5239.00        0.07406
   5240.00        0.06938
   5241.00        0.06416
   5242.00        0.05835
   5243.00        0.05196
   5244.00        0.04508
   5245.00        0.03777
   5246.00        0.03033
   5247.00        0.02312
   5248.00        0.01650
   5249.00        0.01092
   5250.00        0.00664
   5251.00        0.00386
   5252.00        0.00253
   5253.00        0.00239
   5254.00        0.00304
   5255.00        0.00392
   5256.00        0.00441
   5257.00        0.00395
   5258.00        0.00216
   5259.00       -0.00125
   5260.00       -0.00626
   5261.00       -0.01272
   5262.00       -0.02028
   5263.00       -0.02853
   5264.00       -0.03705
   5265.00       -0.04537
   5266.00       -0.05313
   5267.00       -0.05999
   5268.00       -0.06569
   5269.00       -0.07010
   5270.00       -0.07309
   5271.00       -0.07476
   5272.00       -0.07525
   5273.00       -0.07488
   5274.00       -0.07398
   5275.00       -0.07290
   5276.00       -0.07189
   5277.00       -0.07108
   5278.00       -0.07042
   5279.00       -0.06973
   5280.00       -0.06869
   5281.00       -0.06697
   5282.00       -0.06428
   5283.00       -0.06038
   5284.00       -0.05524
   5285.00       -0.04890
   5286.00       -0.04156
   5287.00       -0.03349
   5288.00       -0.02496
   5289.00       -0.01624
   5290.00       -0.00758
   5291.00        0.00096
   5292.00        0.00938
   5293.00        0.01768
   5294.00        0.02597
   5295.00        0.03429
   5296.00        0.04266
   5297.00        0.05108
   5298.00        0.05938
   5299.00        0.06741
   5300.00        0.07498
   5301.00        0.08187
   5302.00        0.08800
   5303.00        0.09333
   5304.00        0.09798
   5305.00        0.10209
   5306.00        0.10589
   5307.00        0.10962
   5308.00        0.11354
   5309.00        0.11781
   5310.00        0.12254
   5311.00        0.12780
   5312.00        0.13360
   5313.00        0.13992
   5314.00        0.14673
   5315.00        0.15408
   5316.00        0.16199
   5317.00        0.17052
   5318.00        0.17978
   5319.00        0.18982
   5320.00        0.20068
   5321.00        0.21240
   5322.00        0.22492
   5323.00        0.23808
   5324.00        0.25163
   5325.00        0.26531
   5326.00        0.27877
   5327.00        0.29178
   5328.00        0.30405
   5329.00        0.31544
   5330.00        0.32588
   5331.00        0.33547
   5332.00        0.34435
   5333.00        0.35270
   5334.00        0.36080
   5335.00        0.36885
   5336.00        0.37700
   5337.00        0.38536
   5338.00        0.39397
   5339.00        0.40284
   5340.00        0.41193
   5341.00        0.42133
   5342.00        0.43109
   5343.00        0.44134
   5344.00        0.45227
   5345.00        0.46408
   5346.00        0.47692
   5347.00        0.49098
   5348.00        0.50629
   5349.00        0.52269
   5350.00        0.54003
   5351.00        0.55803
   5352.00        0.57634
   5353.00        0.59466
   5354.00        0.61257
   5355.00        0.63002
   5356.00        0.64684
   5357.00        0.66299
   5358.00        0.67856
   5359.00        0.69364
   5360.00        0.70837
   5361.00        0.72268
   5362.00        0.73661
   5363.00        0.75011
   5364.00        0.76293
   5365.00        0.77489
   5366.00        0.78577
   5367.00        0.79534
   5368.00        0.80352
   5369.00        0.81026
   5370.00        0.81568
   5371.00        0.81993
   5372.00        0.82329
   5373.00        0.82609
   5374.00        0.82868
   5375.00        0.83147
   5376.00        0.83487
   5377.00        0.83929
   5378.00        0.84507
   5379.00        0.85249
   5380.00        0.86163
   5381.00        0.87247
   5382.00        0.88471
   5383.00        0.89799
   5384.00        0.91177
   5385.00        0.92564
   5386.00        0.93903
   5387.00        0.95170
   5388.00        0.96346
   5389.00        0.97431
   5390.00        0.98437
   5391.00        0.99392
   5392.00        1.00322
   5393.00        1.01265
   5394.00        1.02238
   5395.00        1.03251
   5396.00        1.04309
   5397.00        1.05388
   5398.00        1.06454
   5399.00        1.07475
   5400.00        1.08401
   5401.00        1.09194
   5402.00        1.09825
   5403.00        1.10287
   5404.00        1.10571
   5405.00        1.10704
   5406.00        1.10714
   5407.00        1.10640
   5408.00        1.10527
   5409.00        1.10421
   5410.00        1.10366
   5411.00        1.10396
   5412.00        1.10552
   5413.00        1.10855
   5414.00        1.11329
   5415.00        1.11984
   5416.00        1.12830
   5417.00        1.13864
   5418.00        1.15074
   5419.00        1.16426
   5420.00        1.17891
   5421.00        1.19407
   5422.00        1.20910
   5423.00        1.22316
   5424.00        1.23544
   5425.00        1.24507
   5426.00        1.25134
   5427.00        1.25384
   5428.00        1.25223
   5429.00        1.24665
   5430.00        1.23754
   5431.00        1.22554
   5432.00        1.21145
   5433.00        1.19605
   5434.00        1.18021
   5435.00        1.16444
   5436.00        1.14924
   5437.00        1.13464
   5438.00        1.12059
   5439.00        1.10677
   5440.00        1.09274
   5441.00        1.07818
   5442.00        1.06283
   5443.00        1.04678
   5444.00        1.03045
   5445.00        1.01443
   5446.00        0.99940
   5447.00        0.98600
   5448.00        0.97488
   5449.00        0.96603
   5450.00        0.95927
   5451.00        0.95395
   5452.00        0.94930
   5453.00        0.94460
   5454.00        0.93930
   5455.00        0.93313
   5456.00        0.92610
   5457.00        0.91844
   5458.00        0.91044
   5459.00        0.90238
   5460.00        0.89448
   5461.00        0.88680
   5462.00        0.87942
   5463.00        0.87234
   5464.00        0.86565
   5465.00        0.85945
   5466.00        0.85388
   5467.00        0.84875
   5468.00        0.84399
   5469.00        0.83971
   5470.00        0.83608
   5471.00        0.83334
   5472.00        0.83159
   5473.00        0.83085
   5474.00        0.83095
   5475.00        0.83168
   5476.00        0.83270
   5477.00        0.83372
   5478.00        0.83450
   5479.00        0.83491
   5480.00        0.83494
   5481.00        0.83466
   5482.00        0.83418
   5483.00        0.83358
   5484.00        0.83286
   5485.00        0.83184
   5486.00        0.83025
   5487.00        0.82768
   5488.00        0.82375
   5489.00        0.81813
   5490.00        0.81063
   5491.00        0.80127
   5492.00        0.79034
   5493.00        0.77823
   5494.00        0.76546
   5495.00        0.75250
   5496.00        0.73979
   5497.00        0.72748
   5498.00        0.71558
   5499.00        0.70393
   5500.00        0.69222
   5501.00        0.68005
   5502.00        0.66713
   5503.00        0.65329
   5504.00        0.63852
   5505.00        0.62294
   5506.00        0.60686
   5507.00        0.59075
   5508.00        0.57497
   5509.00        0.55994
   5510.00        0.54590
   5511.00        0.53292
   5512.00        0.52106
   5513.00        0.51010
   5514.00        0.49974
   5515.00        0.48960
   5516.00        0.47931
   5517.00        0.46853
   5518.00        0.45688
   5519.00        0.44419
   5520.00        0.43035
   5521.00        0.41535
   5522.00        0.39909
   5523.00        0.38169
   5524.00        0.36330
   5525.00        0.34402
   5526.00        0.32404
   5527.00        0.30348
   5528.00        0.28256
   5529.00        0.26145
   5530.00        0.24037
   5531.00        0.21949
   5532.00        0.19903
   5533.00        0.17898
   5534.00        0.15947
   5535.00        0.14034
   5536.00        0.12137
   5537.00        0.10272
   5538.00        0.08463
   5539.00        0.06764
   5540.00        0.05227
   5541.00        0.03907
   5542.00        0.02807
   5543.00        0.01910
   5544.00        0.01164
   5545.00        0.00499
   5546.00       -0.00156
   5547.00       -0.00859
   5548.00       -0.01645
   5549.00       -0.02533
   5550.00       -0.03510
   5551.00       -0.04553
   5552.00       -0.05626
   5553.00       -0.06702
   5554.00       -0.07748
   5555.00       -0.08756
   5556.00       -0.09723
   5557.00       -0.10671
   5558.00       -0.11623
   5559.00       -0.12612
   5560.00       -0.13663
   5561.00       -0.14790
   5562.00       -0.15984
   5563.00       -0.17233
   5564.00       -0.18502
   5565.00       -0.19755
   5566.00       -0.20944
   5567.00       -0.22011
   5568.00       -0.22915
   5569.00       -0.23627
   5570.00       -0.24132
   5571.00       -0.24460
   5572.00       -0.24657
   5573.00       -0.24805
   5574.00       -0.24994
   5575.00       -0.25309
   5576.00       -0.25827
   5577.00       -0.26585
   5578.00       -0.27590
   5579.00       -0.28802
   5580.00       -0.30142
   5581.00       -0.31498
   5582.00       -0.32741
   5583.00       -0.33749
   5584.00       -0.34414
   5585.00       -0.34686
   5586.00       -0.34544
   5587.00       -0.34041
   5588.00       -0.33257
   5589.00       -0.32315
   5590.00       -0.31341
   5591.00       -0.30444
   5592.00       -0.29706
   5593.00       -0.29152
   5594.00       -0.28760
   5595.00       -0.28485
   5596.00       -0.28253
   5597.00       -0.28001
   5598.00       -0.27678
   5599.00       -0.27252
   5600.00       -0.26718
   5601.00       -0.26094
   5602.00       -0.25418
   5603.00       -0.24733
   5604.00       -0.24093
   5605.00       -0.23540
   5606.00       -0.23113
   5607.00       -0.22834
   5608.00       -0.22723
   5609.00       -0.22773
   5610.00       -0.22976
   5611.00       -0.23309
   5612.00       -0.23754
   5613.00       -0.24295
   5614.00       -0.24923
   5615.00       -0.25649
   5616.00       -0.26475
   5617.00       -0.27414
   5618.00       -0.28466
   5619.00       -0.29616
   5620.00       -0.30847
   5621.00       -0.32113
   5622.00       -0.33373
   5623.00       -0.34574
   5624.00       -0.35675
   5625.00       -0.36649
   5626.00       -0.37470
   5627.00       -0.38109
   5628.00       -0.38464
   5629.00       -0.38577
   5630.00       -0.38514
   5631.00       -0.38367
   5632.00       -0.38218
   5633.00       -0.38135
   5634.00       -0.38171
   5635.00       -0.38351
   5636.00       -0.38679
   5637.00       -0.39137
   5638.00       -0.39691
   5639.00       -0.40292
   5640.00       -0.40886
   5641.00       -0.41425
   5642.00       -0.41866
   5643.00       -0.42187
   5644.00       -0.42379
   5645.00       -0.42450
   5646.00       -0.42414
   5647.00       -0.42303
   5648.00       -0.42146
   5649.00       -0.41978
   5650.00       -0.41836
   5651.00       -0.41753
   5652.00       -0.41760
   5653.00       -0.41877
   5654.00       -0.42114
   5655.00       -0.42462
   5656.00       -0.42899
   5657.00       -0.43392
   5658.00       -0.43894
   5659.00       -0.44357
   5660.00       -0.44740
   5661.00       -0.45010
   5662.00       -0.45154
   5663.00       -0.45176
   5664.00       -0.45096
   5665.00       -0.44944
   5666.00       -0.44757
   5667.00       -0.44564
   5668.00       -0.44381
   5669.00       -0.44206
   5670.00       -0.44016
   5671.00       -0.43771
   5672.00       -0.43421
   5673.00       -0.42914
   5674.00       -0.42206
   5675.00       -0.41277
   5676.00       -0.40118
   5677.00       -0.38752
   5678.00       -0.37219
   5679.00       -0.35571
   5680.00       -0.33874
   5681.00       -0.32192
   5682.00       -0.30576
   5683.00       -0.29071
   5684.00       -0.27690
   5685.00       -0.26437
   5686.00       -0.25343
   5687.00       -0.24568
   5688.00       -0.24022
   5689.00       -0.23583
   5690.00       -0.23088
   5691.00       -0.22388
   5692.00       -0.21384
   5693.00       -0.20013
   5694.00       -0.18251
   5695.00       -0.16107
   5696.00       -0.13622
   5697.00       -0.10858
   5698.00       -0.07884
   5699.00       -0.04794
   5700.00       -0.01697
   5701.00        0.01279
   5702.00        0.04004
   5703.00        0.06383
   5704.00        0.08328
   5705.00        0.09806
   5706.00        0.10780
   5707.00        0.11289
   5708.00        0.11370
   5709.00        0.11103
   5710.00        0.10582
   5711.00        0.09906
   5712.00        0.09180
   5713.00        0.08491
   5714.00        0.07911
   5715.00        0.07488
   5716.00        0.07259
   5717.00        0.07222
   5718.00        0.07365
   5719.00        0.07663
   5720.00        0.08085
   5721.00        0.08595
   5722.00        0.09168
   5723.00        0.09782
   5724.00        0.10421
   5725.00        0.11062
   5726.00        0.11670
   5727.00        0.12215
   5728.00        0.12687
   5729.00        0.13119
   5730.00        0.13577
   5731.00        0.14141
   5732.00        0.14868
   5733.00        0.15767
   5734.00        0.16787
   5735.00        0.17834
   5736.00        0.18787
   5737.00        0.19525
   5738.00        0.19967
   5739.00        0.20085
   5740.00        0.19887
   5741.00        0.19443
   5742.00        0.18852
   5743.00        0.18232
   5744.00        0.17694
   5745.00        0.17342
   5746.00        0.17240
   5747.00        0.17410
   5748.00        0.17838
   5749.00        0.18461
   5750.00        0.19201
   5751.00        0.19968
   5752.00        0.20669
   5753.00        0.21252
   5754.00        0.21686
   5755.00        0.21979
   5756.00        0.22172
   5757.00        0.22326
   5758.00        0.22508
   5759.00        0.22783
   5760.00        0.23197
   5761.00        0.23766
   5762.00        0.24493
   5763.00        0.25340
   5764.00        0.26265
   5765.00        0.27205
   5766.00        0.28106
   5767.00        0.28928
   5768.00        0.29643
   5769.00        0.30240
   5770.00        0.30735
   5771.00        0.31150
   5772.00        0.31522
   5773.00        0.31878
   5774.00        0.32242
   5775.00        0.32622
   5776.00        0.33014
   5777.00        0.33404
   5778.00        0.33769
   5779.00        0.34094
   5780.00        0.34367
   5781.00        0.34587
   5782.00        0.34767
   5783.00        0.34926
   5784.00        0.35092
   5785.00        0.35286
   5786.00        0.35530
   5787.00        0.35830
   5788.00        0.36182
   5789.00        0.36572
   5790.00        0.36977
   5791.00        0.37371
   5792.00        0.37725
   5793.00        0.38019
   5794.00        0.38237
   5795.00        0.38379
   5796.00        0.38447
   5797.00        0.38457
   5798.00        0.38424
   5799.00        0.38365
   5800.00        0.38289
   5801.00        0.38196
   5802.00        0.38079
   5803.00        0.37920
   5804.00        0.37700
   5805.00        0.37403
   5806.00        0.36995
   5807.00        0.36452
   5808.00        0.35760
   5809.00        0.34944
   5810.00        0.34073
   5811.00        0.33250
   5812.00        0.32583
   5813.00        0.32158
   5814.00        0.32009
   5815.00        0.32122
   5816.00        0.32418
   5817.00        0.32804
   5818.00        0.33173
   5819.00        0.33439
   5820.00        0.33545
   5821.00        0.33483
   5822.00        0.33276
   5823.00        0.32990
   5824.00        0.32705
   5825.00        0.32506
   5826.00        0.32466
   5827.00        0.32624
   5828.00        0.32984
   5829.00        0.33508
   5830.00        0.34127
   5831.00        0.34750
   5832.00        0.35280
   5833.00        0.35650
   5834.00        0.35801
   5835.00        0.35734
   5836.00        0.35477
   5837.00        0.35086
   5838.00        0.34641
   5839.00        0.34216
   5840.00        0.33876
   5841.00        0.33660
   5842.00        0.33584
   5843.00        0.33624
   5844.00        0.33742
   5845.00        0.33883
   5846.00        0.33993
   5847.00        0.34032
   5848.00        0.33976
   5849.00        0.33833
   5850.00        0.33625
   5851.00        0.33400
   5852.00        0.33209
   5853.00        0.33104
   5854.00        0.33120
   5855.00        0.33273
   5856.00        0.33563
   5857.00        0.33960
   5858.00        0.34424
   5859.00        0.34903
   5860.00        0.35345
   5861.00        0.35708
   5862.00        0.35967
   5863.00        0.36115
   5864.00        0.36158
   5865.00        0.36122
   5866.00        0.36030
   5867.00        0.35908
   5868.00        0.35770
   5869.00        0.35617
   5870.00        0.35438
   5871.00        0.35210
   5872.00        0.34904
   5873.00        0.34494
   5874.00        0.33954
   5875.00        0.33277
   5876.00        0.32462
   5877.00        0.31530
   5878.00        0.30506
   5879.00        0.29421
   5880.00        0.28311
   5881.00        0.27208
   5882.00        0.26149
   5883.00        0.25147
   5884.00        0.24213
   5885.00        0.23346
   5886.00        0.22535
   5887.00        0.21764
   5888.00        0.21015
   5889.00        0.20270
   5890.00        0.19519
   5891.00        0.18756
   5892.00        0.17993
   5893.00        0.17239
   5894.00        0.16509
   5895.00        0.15819
   5896.00        0.15178
   5897.00        0.14598
   5898.00        0.14068
   5899.00        0.13578
   5900.00        0.13098
   5901.00        0.12599
   5902.00        0.12050
   5903.00        0.11431
   5904.00        0.10734
   5905.00        0.09966
   5906.00        0.09149
   5907.00        0.08324
   5908.00        0.07541
   5909.00        0.06842
   5910.00        0.06270
   5911.00        0.05841
   5912.00        0.05561
   5913.00        0.05408
   5914.00        0.05344
   5915.00        0.05316
   5916.00        0.05264
   5917.00        0.05123
   5918.00        0.04842
   5919.00        0.04386
   5920.00        0.03743
   5921.00        0.02932
   5922.00        0.01986
   5923.00        0.00977
   5924.00       -0.00022
   5925.00       -0.00925
   5926.00       -0.01668
   5927.00       -0.02195
   5928.00       -0.02489
   5929.00       -0.02552
   5930.00       -0.02436
   5931.00       -0.02203
   5932.00       -0.01939
   5933.00       -0.01723
   5934.00       -0.01623
   5935.00       -0.01678
   5936.00       -0.01899
   5937.00       -0.02261
   5938.00       -0.02717
   5939.00       -0.03207
   5940.00       -0.03670
   5941.00       -0.04059
   5942.00       -0.04348
   5943.00       -0.04532
   5944.00       -0.04635
   5945.00       -0.04698
   5946.00       -0.04777
   5947.00       -0.04929
   5948.00       -0.05201
   5949.00       -0.05632
   5950.00       -0.06238
   5951.00       -0.07026
   5952.00       -0.07973
   5953.00       -0.09062
   5954.00       -0.10255
   5955.00       -0.11517
   5956.00       -0.12814
   5957.00       -0.14111
   5958.00       -0.15394
   5959.00       -0.16643
   5960.00       -0.17851
   5961.00       -0.19022
   5962.00       -0.20156
   5963.00       -0.21263
   5964.00       -0.22336
   5965.00       -0.23376
   5966.00       -0.24377
   5967.00       -0.25324
   5968.00       -0.26208
   5969.00       -0.27021
   5970.00       -0.27758
   5971.00       -0.28421
   5972.00       -0.29012
   5973.00       -0.29542
   5974.00       -0.30018
   5975.00       -0.30448
   5976.00       -0.30836
   5977.00       -0.31178
   5978.00       -0.31468
   5979.00       -0.31699
   5980.00       -0.31861
   5981.00       -0.31943
   5982.00       -0.31933
   5983.00       -0.31826
   5984.00       -0.31619
   5985.00       -0.31328
   5986.00       -0.30972
   5987.00       -0.30589
   5988.00       -0.30218
   5989.00       -0.29905
   5990.00       -0.29684
   5991.00       -0.29589
   5992.00       -0.29630
   5993.00       -0.29806
   5994.00       -0.30098
   5995.00       -0.30473
   5996.00       -0.30892
   5997.00       -0.31305
   5998.00       -0.31664
   5999.00       -0.31927
   6000.00       -0.32057
   6001.00       -0.32036
   6002.00       -0.31856
   6003.00       -0.31537
   6004.00       -0.31106
   6005.00       -0.30616
   6006.00       -0.30122
   6007.00       -0.29679
   6008.00       -0.29342
   6009.00       -0.29141
   6010.00       -0.29094
   6011.00       -0.29188
   6012.00       -0.29391
   6013.00       -0.29656
   6014.00       -0.29927
   6015.00       -0.30152
   6016.00       -0.30295
   6017.00       -0.30329
   6018.00       -0.30255
   6019.00       -0.30086
   6020.00       -0.29850
   6021.00       -0.29578
   6022.00       -0.29300
   6023.00       -0.29037
   6024.00       -0.28800
   6025.00       -0.28592
   6026.00       -0.28405
   6027.00       -0.28226
   6028.00       -0.28044
   6029.00       -0.27848
   6030.00       -0.27636
   6031.00       -0.27407
   6032.00       -0.27171
   6033.00       -0.26940
   6034.00       -0.26729
   6035.00       -0.26553
   6036.00       -0.26422
   6037.00       -0.26342
   6038.00       -0.26309
   6039.00       -0.26315
   6040.00       -0.26341
   6041.00       -0.26367
   6042.00       -0.26374
   6043.00       -0.26348
   6044.00       -0.26282
   6045.00       -0.26185
   6046.00       -0.26070
   6047.00       -0.25958
   6048.00       -0.25872
   6049.00       -0.25829
   6050.00       -0.25839
   6051.00       -0.25896
   6052.00       -0.25978
   6053.00       -0.26056
   6054.00       -0.26088
   6055.00       -0.26032
   6056.00       -0.25857
   6057.00       -0.25535
   6058.00       -0.25064
   6059.00       -0.24452
   6060.00       -0.23730
   6061.00       -0.22947
   6062.00       -0.22150
   6063.00       -0.21392
   6064.00       -0.20717
   6065.00       -0.20155
   6066.00       -0.19724
   6067.00       -0.19420
   6068.00       -0.19226
   6069.00       -0.19114
   6070.00       -0.19052
   6071.00       -0.19006
   6072.00       -0.18951
   6073.00       -0.18873
   6074.00       -0.18769
   6075.00       -0.18647
   6076.00       -0.18524
   6077.00       -0.18418
   6078.00       -0.18347
   6079.00       -0.18326
   6080.00       -0.18361
   6081.00       -0.18453
   6082.00       -0.18593
   6083.00       -0.18768
   6084.00       -0.18964
   6085.00       -0.19159
   6086.00       -0.19336
   6087.00       -0.19480
   6088.00       -0.19577
   6089.00       -0.19622
   6090.00       -0.19611
   6091.00       -0.19545
   6092.00       -0.19425
   6093.00       -0.19253
   6094.00       -0.19030
   6095.00       -0.18751
   6096.00       -0.18417
   6097.00       -0.18026
   6098.00       -0.17581
   6099.00       -0.17088
   6100.00       -0.16561
   6101.00       -0.16020
   6102.00       -0.15489
   6103.00       -0.14997
   6104.00       -0.14565
   6105.00       -0.14211
   6106.00       -0.13945
   6107.00       -0.13766
   6108.00       -0.13663
   6109.00       -0.13618
   6110.00       -0.13608
   6111.00       -0.13610
   6112.00       -0.13606
   6113.00       -0.13585
   6114.00       -0.13543
   6115.00       -0.13485
   6116.00       -0.13421
   6117.00       -0.13368
   6118.00       -0.13339
   6119.00       -0.13347
   6120.00       -0.13399
   6121.00       -0.13500
   6122.00       -0.13646
   6123.00       -0.13831
   6124.00       -0.14047
   6125.00       -0.14283
   6126.00       -0.14535
   6127.00       -0.14793
   6128.00       -0.15057
   6129.00       -0.15324
   6130.00       -0.15591
   6131.00       -0.15859
   6132.00       -0.16126
   6133.00       -0.16385
   6134.00       -0.16633
   6135.00       -0.16867
   6136.00       -0.17083
   6137.00       -0.17288
   6138.00       -0.17490
   6139.00       -0.17704
   6140.00       -0.17950
   6141.00       -0.18242
   6142.00       -0.18595
   6143.00       -0.19013
   6144.00       -0.19491
   6145.00       -0.20018
   6146.00       -0.20569
   6147.00       -0.21116
   6148.00       -0.21632
   6149.00       -0.22087
   6150.00       -0.22463
   6151.00       -0.22745
   6152.00       -0.22932
   6153.00       -0.23031
   6154.00       -0.23055
   6155.00       -0.23026
   6156.00       -0.22968
   6157.00       -0.22904
   6158.00       -0.22856
   6159.00       -0.22839
   6160.00       -0.22862
   6161.00       -0.22927
   6162.00       -0.23032
   6163.00       -0.23171
   6164.00       -0.23336
   6165.00       -0.23522
   6166.00       -0.23727
   6167.00       -0.23950
   6168.00       -0.24189
   6169.00       -0.24448
   6170.00       -0.24723
   6171.00       -0.25009
   6172.00       -0.25298
   6173.00       -0.25576
   6174.00       -0.25827
   6175.00       -0.26037
   6176.00       -0.26192
   6177.00       -0.26285
   6178.00       -0.26313
   6179.00       -0.26281
   6180.00       -0.26201
   6181.00       -0.26083
   6182.00       -0.25942
   6183.00       -0.25786
   6184.00       -0.25620
   6185.00       -0.25441
   6186.00       -0.25239
   6187.00       -0.25002
   6188.00       -0.24716
   6189.00       -0.24367
   6190.00       -0.23951
   6191.00       -0.23466
   6192.00       -0.22919
   6193.00       -0.22329
   6194.00       -0.21716
   6195.00       -0.21098
   6196.00       -0.20502
   6197.00       -0.19951
   6198.00       -0.19462
   6199.00       -0.19045
   6200.00       -0.18703
   6201.00       -0.18425
   6202.00       -0.18202
   6203.00       -0.18012
   6204.00       -0.17831
   6205.00       -0.17638
   6206.00       -0.17414
   6207.00       -0.17151
   6208.00       -0.16844
   6209.00       -0.16498
   6210.00       -0.16122
   6211.00       -0.15730
   6212.00       -0.15339
   6213.00       -0.14964
   6214.00       -0.14614
   6215.00       -0.14296
   6216.00       -0.14008
   6217.00       -0.13745
   6218.00       -0.13493
   6219.00       -0.13236
   6220.00       -0.12957
   6221.00       -0.12639
   6222.00       -0.12270
   6223.00       -0.11845
   6224.00       -0.11365
   6225.00       -0.10839
   6226.00       -0.10284
   6227.00       -0.09722
   6228.00       -0.09175
   6229.00       -0.08665
   6230.00       -0.08210
   6231.00       -0.07824
   6232.00       -0.07507
   6233.00       -0.07258
   6234.00       -0.07063
   6235.00       -0.06903
   6236.00       -0.06753
   6237.00       -0.06589
   6238.00       -0.06386
   6239.00       -0.06124
   6240.00       -0.05787
   6241.00       -0.05371
   6242.00       -0.04870
   6243.00       -0.04288
   6244.00       -0.03635
   6245.00       -0.02918
   6246.00       -0.02150
   6247.00       -0.01345
   6248.00       -0.00514
   6249.00        0.00339
   6250.00        0.01202
   6251.00        0.02071
   6252.00        0.02939
   6253.00        0.03809
   6254.00        0.04680
   6255.00        0.05556
   6256.00        0.06440
   6257.00        0.07339
   6258.00        0.08254
   6259.00        0.09192
   6260.00        0.10155
   6261.00        0.11152
   6262.00        0.12182
   6263.00        0.13244
   6264.00        0.14348
   6265.00        0.15490
   6266.00        0.16678
   6267.00        0.17912
   6268.00        0.19196
   6269.00        0.20533
   6270.00        0.21933
   6271.00        0.23395
   6272.00        0.24921
   6273.00        0.26511
   6274.00        0.28155
   6275.00        0.29841
   6276.00        0.31547
   6277.00        0.33255
   6278.00        0.34932
   6279.00        0.36543
   6280.00        0.38061
   6281.00        0.39456
   6282.00        0.40703
   6283.00        0.41790
   6284.00        0.42700
   6285.00        0.43427
   6286.00        0.43978
   6287.00        0.44359
   6288.00        0.44587
   6289.00        0.44676
   6290.00        0.44652
   6291.00        0.44540
   6292.00        0.44365
   6293.00        0.44145
   6294.00        0.43894
   6295.00        0.43624
   6296.00        0.43349
   6297.00        0.43094
   6298.00        0.42886
   6299.00        0.42751
   6300.00        0.42711
   6301.00        0.42765
   6302.00        0.42900
   6303.00        0.43088
   6304.00        0.43297
   6305.00        0.43498
   6306.00        0.43670
   6307.00        0.43808
   6308.00        0.43915
   6309.00        0.44009
   6310.00        0.44111
   6311.00        0.44243
   6312.00        0.44423
   6313.00        0.44660
   6314.00        0.44956
   6315.00        0.45300
   6316.00        0.45678
   6317.00        0.46069
   6318.00        0.46453
   6319.00        0.46817
   6320.00        0.47148
   6321.00        0.47448
   6322.00        0.47721
   6323.00        0.47979
   6324.00        0.48236
   6325.00        0.48504
   6326.00        0.48786
   6327.00        0.49077
   6328.00        0.49366
   6329.00        0.49631
   6330.00        0.49845
   6331.00        0.49985
   6332.00        0.50028
   6333.00        0.49961
   6334.00        0.49780
   6335.00        0.49490
   6336.00        0.49105
   6337.00        0.48637
   6338.00        0.48105
   6339.00        0.47510
   6340.00        0.46859
   6341.00        0.46150
   6342.00        0.45383
   6343.00        0.44554
   6344.00        0.43675
   6345.00        0.42751
   6346.00        0.41809
   6347.00        0.40872
   6348.00        0.39971
   6349.00        0.39130
   6350.00        0.38374
   6351.00        0.37714
   6352.00        0.37152
   6353.00        0.36678
   6354.00        0.36276
   6355.00        0.35920
   6356.00        0.35581
   6357.00        0.35231
   6358.00        0.34850
   6359.00        0.34428
   6360.00        0.33958
   6361.00        0.33448
   6362.00        0.32913
   6363.00        0.32378
   6364.00        0.31871
   6365.00        0.31421
   6366.00        0.31052
   6367.00        0.30779
   6368.00        0.30601
   6369.00        0.30502
   6370.00        0.30444
   6371.00        0.30380
   6372.00        0.30248
   6373.00        0.29993
   6374.00        0.29558
   6375.00        0.28913
   6376.00        0.28038
   6377.00        0.26952
   6378.00        0.25673
   6379.00        0.24260
   6380.00        0.22779
   6381.00        0.21289
   6382.00        0.19844
   6383.00        0.18491
   6384.00        0.17256
   6385.00        0.16144
   6386.00        0.15151
   6387.00        0.14245
   6388.00        0.13395
   6389.00        0.12567
   6390.00        0.11723
   6391.00        0.10838
   6392.00        0.09892
   6393.00        0.08891
   6394.00        0.07848
   6395.00        0.06801
   6396.00        0.05789
   6397.00        0.04864
   6398.00        0.04076
   6399.00        0.03462
   6400.00        0.03062
   6401.00        0.02885
   6402.00        0.02936
   6403.00        0.03208
   6404.00        0.03672
   6405.00        0.04297
   6406.00        0.05036
   6407.00        0.05831
   6408.00        0.06626
   6409.00        0.07353
   6410.00        0.07961
   6411.00        0.08411
   6412.00        0.08691
   6413.00        0.08803
   6414.00        0.08775
   6415.00        0.08639
   6416.00        0.08426
   6417.00        0.08167
   6418.00        0.07879
   6419.00        0.07576
   6420.00        0.07262
   6421.00        0.06942
   6422.00        0.06618
   6423.00        0.06291
   6424.00        0.05969
   6425.00        0.05656
   6426.00        0.05362
   6427.00        0.05091
   6428.00        0.04847
   6429.00        0.04627
   6430.00        0.04420
   6431.00        0.04214
   6432.00        0.03991
   6433.00        0.03738
   6434.00        0.03447
   6435.00        0.03122
   6436.00        0.02777
   6437.00        0.02432
   6438.00        0.02117
   6439.00        0.01861
   6440.00        0.01684
   6441.00        0.01598
   6442.00        0.01600
   6443.00        0.01671
   6444.00        0.01776
   6445.00        0.01873
   6446.00        0.01907
   6447.00        0.01828
   6448.00        0.01585
   6449.00        0.01148
   6450.00        0.00497
   6451.00       -0.00349
   6452.00       -0.01364
   6453.00       -0.02488
   6454.00       -0.03654
   6455.00       -0.04800
   6456.00       -0.05871
   6457.00       -0.06818
   6458.00       -0.07626
   6459.00       -0.08295
   6460.00       -0.08846
   6461.00       -0.09318
   6462.00       -0.09754
   6463.00       -0.10202
   6464.00       -0.10701
   6465.00       -0.11283
   6466.00       -0.11962
   6467.00       -0.12742
   6468.00       -0.13610
   6469.00       -0.14540
   6470.00       -0.15502
   6471.00       -0.16462
   6472.00       -0.17387
   6473.00       -0.18251
   6474.00       -0.19044
   6475.00       -0.19768
   6476.00       -0.20441
   6477.00       -0.21090
   6478.00       -0.21746
   6479.00       -0.22447
   6480.00       -0.23222
   6481.00       -0.24091
   6482.00       -0.25058
   6483.00       -0.26118
   6484.00       -0.27243
   6485.00       -0.28396
   6486.00       -0.29529
   6487.00       -0.30594
   6488.00       -0.31535
   6489.00       -0.32317
   6490.00       -0.32915
   6491.00       -0.33317
   6492.00       -0.33532
   6493.00       -0.33588
   6494.00       -0.33525
   6495.00       -0.33390
   6496.00       -0.33232
   6497.00       -0.33096
   6498.00       -0.33018
   6499.00       -0.33017
   6500.00       -0.33106
   6501.00       -0.33275
   6502.00       -0.33501
   6503.00       -0.33752
   6504.00       -0.33993
   6505.00       -0.34191
   6506.00       -0.34321
   6507.00       -0.34377
   6508.00       -0.34362
   6509.00       -0.34297
   6510.00       -0.34208
   6511.00       -0.34130
   6512.00       -0.34089
   6513.00       -0.34109
   6514.00       -0.34195
   6515.00       -0.34345
   6516.00       -0.34538
   6517.00       -0.34748
   6518.00       -0.34944
   6519.00       -0.35090
   6520.00       -0.35163
   6521.00       -0.35138
   6522.00       -0.35008
   6523.00       -0.34767
   6524.00       -0.34424
   6525.00       -0.33990
   6526.00       -0.33474
   6527.00       -0.32891
   6528.00       -0.32250
   6529.00       -0.31551
   6530.00       -0.30800
   6531.00       -0.29990
   6532.00       -0.29126
   6533.00       -0.28212
   6534.00       -0.27253
   6535.00       -0.26272
   6536.00       -0.25288
   6537.00       -0.24320
   6538.00       -0.23392
   6539.00       -0.22524
   6540.00       -0.21729
   6541.00       -0.21011
   6542.00       -0.20369
   6543.00       -0.19802
   6544.00       -0.19300
   6545.00       -0.18855
   6546.00       -0.18461
   6547.00       -0.18112
   6548.00       -0.17805
   6549.00       -0.17536
   6550.00       -0.17305
   6551.00       -0.17112
   6552.00       -0.16958
   6553.00       -0.16845
   6554.00       -0.16775
   6555.00       -0.16749
   6556.00       -0.16772
   6557.00       -0.16842
   6558.00       -0.16962
   6559.00       -0.17129
   6560.00       -0.17340
   6561.00       -0.17581
   6562.00       -0.17833
   6563.00       -0.18062
   6564.00       -0.18232
   6565.00       -0.18310
   6566.00       -0.18275
   6567.00       -0.18119
   6568.00       -0.17855
   6569.00       -0.17506
   6570.00       -0.17102
   6571.00       -0.16676
   6572.00       -0.16251
   6573.00       -0.15844
   6574.00       -0.15461
   6575.00       -0.15099
   6576.00       -0.14748
   6577.00       -0.14391
   6578.00       -0.14009
   6579.00       -0.13583
   6580.00       -0.13095
   6581.00       -0.12527
   6582.00       -0.11873
   6583.00       -0.11129
   6584.00       -0.10300
   6585.00       -0.09397
   6586.00       -0.08424
   6587.00       -0.07399
   6588.00       -0.06328
   6589.00       -0.05228
   6590.00       -0.04104
   6591.00       -0.02958
   6592.00       -0.01800
   6593.00       -0.00625
   6594.00        0.00564
   6595.00        0.01765
   6596.00        0.02973
   6597.00        0.04194
   6598.00        0.05421
   6599.00        0.06653
   6600.00        0.07877
   6601.00        0.09083
   6602.00        0.10264
   6603.00        0.11411
   6604.00        0.12524
   6605.00        0.13608
   6606.00        0.14683
   6607.00        0.15769
   6608.00        0.16902
   6609.00        0.18109
   6610.00        0.19419
   6611.00        0.20848
   6612.00        0.22408
   6613.00        0.24102
   6614.00        0.25910
   6615.00        0.27819
   6616.00        0.29807
   6617.00        0.31854
   6618.00        0.33939
   6619.00        0.36039
   6620.00        0.38140
   6621.00        0.40236
   6622.00        0.42326
   6623.00        0.44400
   6624.00        0.46464
   6625.00        0.48507
   6626.00        0.50534
   6627.00        0.52521
   6628.00        0.54453
   6629.00        0.56286
   6630.00        0.58002
   6631.00        0.59558
   6632.00        0.60939
   6633.00        0.62120
   6634.00        0.63092
   6635.00        0.63854
   6636.00        0.64402
   6637.00        0.64747
   6638.00        0.64890
   6639.00        0.64852
   6640.00        0.64652
   6641.00        0.64326
   6642.00        0.63920
   6643.00        0.63487
   6644.00        0.63086
   6645.00        0.62773
   6646.00        0.62591
   6647.00        0.62559
   6648.00        0.62688
   6649.00        0.62957
   6650.00        0.63334
   6651.00        0.63771
   6652.00        0.64214
   6653.00        0.64614
   6654.00        0.64914
   6655.00        0.65052
   6656.00        0.64991
   6657.00        0.64731
   6658.00        0.64348
   6659.00        0.63961
   6660.00        0.63712
   6661.00        0.63700
   6662.00        0.63987
   6663.00        0.64525
   6664.00        0.65216
   6665.00        0.65903
   6666.00        0.66435
   6667.00        0.66675
   6668.00        0.66555
   6669.00        0.66046
   6670.00        0.65214
   6671.00        0.64146
   6672.00        0.62978
   6673.00        0.61844
   6674.00        0.60851
   6675.00        0.60084
   6676.00        0.59543
   6677.00        0.59191
   6678.00        0.58939
   6679.00        0.58679
   6680.00        0.58304
   6681.00        0.57733
   6682.00        0.56933
   6683.00        0.55917
   6684.00        0.54760
   6685.00        0.53557
   6686.00        0.52426
   6687.00        0.51470
   6688.00        0.50774
   6689.00        0.50362
   6690.00        0.50234
   6691.00        0.50324
   6692.00        0.50545
   6693.00        0.50803
   6694.00        0.51008
   6695.00        0.51099
   6696.00        0.51046
   6697.00        0.50871
   6698.00        0.50624
   6699.00        0.50380
   6700.00        0.50212
   6701.00        0.50186
   6702.00        0.50336
   6703.00        0.50666
   6704.00        0.51136
   6705.00        0.51686
   6706.00        0.52233
   6707.00        0.52704
   6708.00        0.53039
   6709.00        0.53209
   6710.00        0.53224
   6711.00        0.53122
   6712.00        0.52960
   6713.00        0.52810
   6714.00        0.52739
   6715.00        0.52793
   6716.00        0.52984
   6717.00        0.53304
   6718.00        0.53713
   6719.00        0.54153
   6720.00        0.54565
   6721.00        0.54896
   6722.00        0.55112
   6723.00        0.55204
   6724.00        0.55185
   6725.00        0.55088
   6726.00        0.54955
   6727.00        0.54825
   6728.00        0.54727
   6729.00        0.54669
   6730.00        0.54638
   6731.00        0.54603
   6732.00        0.54518
   6733.00        0.54336
   6734.00        0.54019
   6735.00        0.53535
   6736.00        0.52879
   6737.00        0.52057
   6738.00        0.51096
   6739.00        0.50030
   6740.00        0.48894
   6741.00        0.47716
   6742.00        0.46515
   6743.00        0.45301
   6744.00        0.44070
   6745.00        0.42807
   6746.00        0.41499
   6747.00        0.40126
   6748.00        0.38690
   6749.00        0.37197
   6750.00        0.35660
   6751.00        0.34111
   6752.00        0.32589
   6753.00        0.31122
   6754.00        0.29743
   6755.00        0.28476
   6756.00        0.27323
   6757.00        0.26282
   6758.00        0.25332
   6759.00        0.24449
   6760.00        0.23595
   6761.00        0.22743
   6762.00        0.21871
   6763.00        0.20964
   6764.00        0.20021
   6765.00        0.19047
   6766.00        0.18067
   6767.00        0.17101
   6768.00        0.16165
   6769.00        0.15275
   6770.00        0.14436
   6771.00        0.13640
   6772.00        0.12868
   6773.00        0.12086
   6774.00        0.11258
   6775.00        0.10351
   6776.00        0.09355
   6777.00        0.08280
   6778.00        0.07151
   6779.00        0.06007
   6780.00        0.04889
   6781.00        0.03817
   6782.00        0.02808
   6783.00        0.01853
   6784.00        0.00928
   6785.00        0.00002
   6786.00       -0.00954
   6787.00       -0.01965
   6788.00       -0.03053
   6789.00       -0.04210
   6790.00       -0.05418
   6791.00       -0.06627
   6792.00       -0.07789
   6793.00       -0.08850
   6794.00       -0.09762
   6795.00       -0.10498
   6796.00       -0.11051
   6797.00       -0.11449
   6798.00       -0.11731
   6799.00       -0.11954
   6800.00       -0.12180
   6801.00       -0.12458
   6802.00       -0.12832
   6803.00       -0.13320
   6804.00       -0.13924
   6805.00       -0.14623
   6806.00       -0.15388
   6807.00       -0.16175
   6808.00       -0.16939
   6809.00       -0.17637
   6810.00       -0.18238
   6811.00       -0.18719
   6812.00       -0.19087
   6813.00       -0.19353
   6814.00       -0.19562
   6815.00       -0.19765
   6816.00       -0.20023
   6817.00       -0.20387
   6818.00       -0.20907
   6819.00       -0.21602
   6820.00       -0.22466
   6821.00       -0.23472
   6822.00       -0.24574
   6823.00       -0.25705
   6824.00       -0.26793
   6825.00       -0.27772
   6826.00       -0.28589
   6827.00       -0.29209
   6828.00       -0.29625
   6829.00       -0.29842
   6830.00       -0.29897
   6831.00       -0.29846
   6832.00       -0.29748
   6833.00       -0.29665
   6834.00       -0.29647
   6835.00       -0.29722
   6836.00       -0.29889
   6837.00       -0.30119
   6838.00       -0.30358
   6839.00       -0.30540
   6840.00       -0.30599
   6841.00       -0.30484
   6842.00       -0.30174
   6843.00       -0.29665
   6844.00       -0.28993
   6845.00       -0.28211
   6846.00       -0.27381
   6847.00       -0.26560
   6848.00       -0.25790
   6849.00       -0.25085
   6850.00       -0.24438
   6851.00       -0.23833
   6852.00       -0.23237
   6853.00       -0.22622
   6854.00       -0.21964
   6855.00       -0.21255
   6856.00       -0.20504
   6857.00       -0.19729
   6858.00       -0.18960
   6859.00       -0.18236
   6860.00       -0.17596
   6861.00       -0.17077
   6862.00       -0.16713
   6863.00       -0.16523
   6864.00       -0.16524
   6865.00       -0.16712
   6866.00       -0.17081
   6867.00       -0.17610
   6868.00       -0.18280
   6869.00       -0.19063
   6870.00       -0.19942
   6871.00       -0.20900
   6872.00       -0.21921
   6873.00       -0.22997
   6874.00       -0.24116
   6875.00       -0.25263
   6876.00       -0.26414
   6877.00       -0.27555
   6878.00       -0.28653
   6879.00       -0.29682
   6880.00       -0.30617
   6881.00       -0.31445
   6882.00       -0.32155
   6883.00       -0.32750
   6884.00       -0.33240
   6885.00       -0.33647
   6886.00       -0.33996
   6887.00       -0.34310
   6888.00       -0.34606
   6889.00       -0.34895
   6890.00       -0.35173
   6891.00       -0.35427
   6892.00       -0.35637
   6893.00       -0.35773
   6894.00       -0.35815
   6895.00       -0.35744
   6896.00       -0.35559
   6897.00       -0.35277
   6898.00       -0.34927
   6899.00       -0.34557
   6900.00       -0.34222
   6901.00       -0.33972
   6902.00       -0.33854
   6903.00       -0.33888
   6904.00       -0.34074
   6905.00       -0.34385
   6906.00       -0.34776
   6907.00       -0.35188
   6908.00       -0.35562
   6909.00       -0.35841
   6910.00       -0.35987
   6911.00       -0.35968
   6912.00       -0.35782
   6913.00       -0.35433
   6914.00       -0.34946
   6915.00       -0.34361
   6916.00       -0.33717
   6917.00       -0.33061
   6918.00       -0.32431
   6919.00       -0.31855
   6920.00       -0.31345
   6921.00       -0.30901
   6922.00       -0.30505
   6923.00       -0.30129
   6924.00       -0.29738
   6925.00       -0.29303
   6926.00       -0.28801
   6927.00       -0.28222
   6928.00       -0.27573
   6929.00       -0.26871
   6930.00       -0.26143
   6931.00       -0.25410
   6932.00       -0.24691
   6933.00       -0.23997
   6934.00       -0.23323
   6935.00       -0.22655
   6936.00       -0.21975
   6937.00       -0.21261
   6938.00       -0.20495
   6939.00       -0.19667
   6940.00       -0.18770
   6941.00       -0.17808
   6942.00       -0.16788
   6943.00       -0.15720
   6944.00       -0.14618
   6945.00       -0.13486
   6946.00       -0.12340
   6947.00       -0.11187
   6948.00       -0.10028
   6949.00       -0.08869
   6950.00       -0.07720
   6951.00       -0.06585
   6952.00       -0.05462
   6953.00       -0.04361
   6954.00       -0.03278
   6955.00       -0.02212
   6956.00       -0.01158
   6957.00       -0.00119
   6958.00        0.00913
   6959.00        0.01942
   6960.00        0.02962
   6961.00        0.03970
   6962.00        0.04962
   6963.00        0.05924
   6964.00        0.06843
   6965.00        0.07706
   6966.00        0.08502
   6967.00        0.09228
   6968.00        0.09883
   6969.00        0.10466
   6970.00        0.10994
   6971.00        0.11474
   6972.00        0.11924
   6973.00        0.12353
   6974.00        0.12774
   6975.00        0.13194
   6976.00        0.13611
   6977.00        0.14024
   6978.00        0.14424
   6979.00        0.14800
   6980.00        0.15138
   6981.00        0.15429
   6982.00        0.15670
   6983.00        0.15860
   6984.00        0.16008
   6985.00        0.16131
   6986.00        0.16250
   6987.00        0.16388
   6988.00        0.16566
   6989.00        0.16804
   6990.00        0.17109
   6991.00        0.17487
   6992.00        0.17928
   6993.00        0.18423
   6994.00        0.18952
   6995.00        0.19501
   6996.00        0.20049
   6997.00        0.20579
   6998.00        0.21077
   6999.00        0.21528
   7000.00        0.21921
   7001.00        0.22248
   7002.00        0.22510
   7003.00        0.22708
   7004.00        0.22856
   7005.00        0.22962
   7006.00        0.23040
   7007.00        0.23090
   7008.00        0.23107
   7009.00        0.23075
   7010.00        0.22972
   7011.00        0.22770
   7012.00        0.22451
   7013.00        0.22000
   7014.00        0.21420
   7015.00        0.20719
   7016.00        0.19923
   7017.00        0.19055
   7018.00        0.18149
   7019.00        0.17228
   7020.00        0.16307
   7021.00        0.15383
   7022.00        0.14463
   7023.00        0.13559
   7024.00        0.12715
   7025.00        0.11988
   7026.00        0.11431
   7027.00        0.11092
   7028.00        0.10972
   7029.00        0.11048
   7030.00        0.11259
   7031.00        0.11533
   7032.00        0.11798
   7033.00        0.11991
   7034.00        0.12076
   7035.00        0.12039
   7036.00        0.11898
   7037.00        0.11686
   7038.00        0.11451
   7039.00        0.11245
   7040.00        0.11114
   7041.00        0.11079
   7042.00        0.11147
   7043.00        0.11294
   7044.00        0.11474
   7045.00        0.11624
   7046.00        0.11682
   7047.00        0.11588
   7048.00        0.11314
   7049.00        0.10843
   7050.00        0.10199
   7051.00        0.09434
   7052.00        0.08612
   7053.00        0.07805
   7054.00        0.07082
   7055.00        0.06491
   7056.00        0.06051
   7057.00        0.05767
   7058.00        0.05605
   7059.00        0.05525
   7060.00        0.05477
   7061.00        0.05414
   7062.00        0.05305
   7063.00        0.05141
   7064.00        0.04930
   7065.00        0.04703
   7066.00        0.04496
   7067.00        0.04351
   7068.00        0.04299
   7069.00        0.04361
   7070.00        0.04537
   7071.00        0.04810
   7072.00        0.05148
   7073.00        0.05513
   7074.00        0.05864
   7075.00        0.06170
   7076.00        0.06406
   7077.00        0.06571
   7078.00        0.06674
   7079.00        0.06742
   7080.00        0.06807
   7081.00        0.06902
   7082.00        0.07053
   7083.00        0.07275
   7084.00        0.07562
   7085.00        0.07898
   7086.00        0.08248
   7087.00        0.08576
   7088.00        0.08840
   7089.00        0.09011
   7090.00        0.09076
   7091.00        0.09039
   7092.00        0.08918
   7093.00        0.08753
   7094.00        0.08583
   7095.00        0.08454
   7096.00        0.08400
   7097.00        0.08448
   7098.00        0.08599
   7099.00        0.08846
   7100.00        0.09159
   7101.00        0.09502
   7102.00        0.09832
   7103.00        0.10109
   7104.00        0.10297
   7105.00        0.10374
   7106.00        0.10323
   7107.00        0.10142
   7108.00        0.09838
   7109.00        0.09425
   7110.00        0.08921
   7111.00        0.08343
   7112.00        0.07706
   7113.00        0.07018
   7114.00        0.06285
   7115.00        0.05503
   7116.00        0.04666
   7117.00        0.03768
   7118.00        0.02802
   7119.00        0.01765
   7120.00        0.00658
   7121.00       -0.00504
   7122.00       -0.01718
   7123.00       -0.02968
   7124.00       -0.04248
   7125.00       -0.05539
   7126.00       -0.06834
   7127.00       -0.08122
   7128.00       -0.09389
   7129.00       -0.10619
   7130.00       -0.11804
   7131.00       -0.12923
   7132.00       -0.13964
   7133.00       -0.14903
   7134.00       -0.15731
   7135.00       -0.16436
   7136.00       -0.17005
   7137.00       -0.17431
   7138.00       -0.17714
   7139.00       -0.17861
   7140.00       -0.17884
   7141.00       -0.17806
   7142.00       -0.17650
   7143.00       -0.17448
   7144.00       -0.17231
   7145.00       -0.17029
   7146.00       -0.16863
   7147.00       -0.16752
   7148.00       -0.16701
   7149.00       -0.16708
   7150.00       -0.16766
   7151.00       -0.16863
   7152.00       -0.16985
   7153.00       -0.17118
   7154.00       -0.17250
   7155.00       -0.17374
   7156.00       -0.17486
   7157.00       -0.17587
   7158.00       -0.17677
   7159.00       -0.17762
   7160.00       -0.17843
   7161.00       -0.17920
   7162.00       -0.17992
   7163.00       -0.18053
   7164.00       -0.18098
   7165.00       -0.18121
   7166.00       -0.18116
   7167.00       -0.18082
   7168.00       -0.18021
   7169.00       -0.17937
   7170.00       -0.17837
   7171.00       -0.17730
   7172.00       -0.17626
   7173.00       -0.17535
   7174.00       -0.17464
   7175.00       -0.17422
   7176.00       -0.17418
   7177.00       -0.17460
   7178.00       -0.17555
   7179.00       -0.17710
   7180.00       -0.17926
   7181.00       -0.18202
   7182.00       -0.18534
   7183.00       -0.18908
   7184.00       -0.19310
   7185.00       -0.19719
   7186.00       -0.20110
   7187.00       -0.20460
   7188.00       -0.20747
   7189.00       -0.20949
   7190.00       -0.21056
   7191.00       -0.21057
   7192.00       -0.20958
   7193.00       -0.20767
   7194.00       -0.20503
   7195.00       -0.20192
   7196.00       -0.19865
   7197.00       -0.19547
   7198.00       -0.19267
   7199.00       -0.19045
   7200.00       -0.18894
   7201.00       -0.18816
   7202.00       -0.18811
   7203.00       -0.18872
   7204.00       -0.18991
   7205.00       -0.19163
   7206.00       -0.19384
   7207.00       -0.19653
   7208.00       -0.19977
   7209.00       -0.20363
   7210.00       -0.20824
   7211.00       -0.21373
   7212.00       -0.22022
   7213.00       -0.22779
   7214.00       -0.23655
   7215.00       -0.24648
   7216.00       -0.25757
   7217.00       -0.26963
   7218.00       -0.28248
   7219.00       -0.29579
   7220.00       -0.30926
   7221.00       -0.32248
   7222.00       -0.33510
   7223.00       -0.34685
   7224.00       -0.35748
   7225.00       -0.36693
   7226.00       -0.37515
   7227.00       -0.38229
   7228.00       -0.38849
   7229.00       -0.39400
   7230.00       -0.39907
   7231.00       -0.40392
   7232.00       -0.40875
   7233.00       -0.41370
   7234.00       -0.41885
   7235.00       -0.42416
   7236.00       -0.42957
   7237.00       -0.43496
   7238.00       -0.44011
   7239.00       -0.44489
   7240.00       -0.44905
   7241.00       -0.45250
   7242.00       -0.45510
   7243.00       -0.45685
   7244.00       -0.45778
   7245.00       -0.45800
   7246.00       -0.45769
   7247.00       -0.45703
   7248.00       -0.45622
   7249.00       -0.45544
   7250.00       -0.45483
   7251.00       -0.45452
   7252.00       -0.45461
   7253.00       -0.45518
   7254.00       -0.45631
   7255.00       -0.45802
   7256.00       -0.46031
   7257.00       -0.46314
   7258.00       -0.46637
   7259.00       -0.46983
   7260.00       -0.47329
   7261.00       -0.47660
   7262.00       -0.47951
   7263.00       -0.48184
   7264.00       -0.48335
   7265.00       -0.48393
   7266.00       -0.48344
   7267.00       -0.48188
   7268.00       -0.47930
   7269.00       -0.47585
   7270.00       -0.47173
   7271.00       -0.46720
   7272.00       -0.46248
   7273.00       -0.45789
   7274.00       -0.45361
   7275.00       -0.44980
   7276.00       -0.44640
   7277.00       -0.44324
   7278.00       -0.44014
   7279.00       -0.43683
   7280.00       -0.43313
   7281.00       -0.42892
   7282.00       -0.42420
   7283.00       -0.41912
   7284.00       -0.41383
   7285.00       -0.40857
   7286.00       -0.40356
   7287.00       -0.39894
   7288.00       -0.39483
   7289.00       -0.39119
   7290.00       -0.38793
   7291.00       -0.38490
   7292.00       -0.38196
   7293.00       -0.37896
   7294.00       -0.37579
   7295.00       -0.37245
   7296.00       -0.36902
   7297.00       -0.36561
   7298.00       -0.36242
   7299.00       -0.35957
   7300.00       -0.35721
   7301.00       -0.35537
   7302.00       -0.35403
   7303.00       -0.35311
   7304.00       -0.35249
   7305.00       -0.35204
   7306.00       -0.35169
   7307.00       -0.35142
   7308.00       -0.35128
   7309.00       -0.35137
   7310.00       -0.35183
   7311.00       -0.35277
   7312.00       -0.35423
   7313.00       -0.35626
   7314.00       -0.35880
   7315.00       -0.36174
   7316.00       -0.36497
   7317.00       -0.36838
   7318.00       -0.37189
   7319.00       -0.37544
   7320.00       -0.37903
   7321.00       -0.38265
   7322.00       -0.38628
   7323.00       -0.38993
   7324.00       -0.39352
   7325.00       -0.39697
   7326.00       -0.40018
   7327.00       -0.40308
   7328.00       -0.40557
   7329.00       -0.40760
   7330.00       -0.40912
   7331.00       -0.41014
   7332.00       -0.41064
   7333.00       -0.41062
   7334.00       -0.41006
   7335.00       -0.40893
   7336.00       -0.40720
   7337.00       -0.40481
   7338.00       -0.40176
   7339.00       -0.39801
   7340.00       -0.39360
   7341.00       -0.38855
   7342.00       -0.38295
   7343.00       -0.37691
   7344.00       -0.37052
   7345.00       -0.36393
   7346.00       -0.35728
   7347.00       -0.35068
   7348.00       -0.34427
   7349.00       -0.33814
   7350.00       -0.33235
   7351.00       -0.32700
   7352.00       -0.32214
   7353.00       -0.31784
   7354.00       -0.31417
   7355.00       -0.31115
   7356.00       -0.30881
   7357.00       -0.30713
   7358.00       -0.30604
   7359.00       -0.30544
   7360.00       -0.30518
   7361.00       -0.30508
   7362.00       -0.30498
   7363.00       -0.30473
   7364.00       -0.30425
   7365.00       -0.30346
   7366.00       -0.30233
   7367.00       -0.30082
   7368.00       -0.29889
   7369.00       -0.29652
   7370.00       -0.29368
   7371.00       -0.29036
   7372.00       -0.28662
   7373.00       -0.28249
   7374.00       -0.27801
   7375.00       -0.27317
   7376.00       -0.26793
   7377.00       -0.26225
   7378.00       -0.25604
   7379.00       -0.24924
   7380.00       -0.24183
   7381.00       -0.23384
   7382.00       -0.22533
   7383.00       -0.21653
   7384.00       -0.20757
   7385.00       -0.19874
   7386.00       -0.19028
   7387.00       -0.18234
   7388.00       -0.17506
   7389.00       -0.16850
   7390.00       -0.16257
   7391.00       -0.15713
   7392.00       -0.15201
   7393.00       -0.14701
   7394.00       -0.14198
   7395.00       -0.13685
   7396.00       -0.13155
   7397.00       -0.12616
   7398.00       -0.12075
   7399.00       -0.11539
   7400.00       -0.11021
   7401.00       -0.10519
   7402.00       -0.10035
   7403.00       -0.09562
   7404.00       -0.09091
   7405.00       -0.08616
   7406.00       -0.08130
   7407.00       -0.07636
   7408.00       -0.07140
   7409.00       -0.06659
   7410.00       -0.06213
   7411.00       -0.05826
   7412.00       -0.05521
   7413.00       -0.05319
   7414.00       -0.05235
   7415.00       -0.05274
   7416.00       -0.05431
   7417.00       -0.05679
   7418.00       -0.05983
   7419.00       -0.06298
   7420.00       -0.06581
   7421.00       -0.06801
   7422.00       -0.06942
   7423.00       -0.07008
   7424.00       -0.07022
   7425.00       -0.07015
   7426.00       -0.07024
   7427.00       -0.07084
   7428.00       -0.07223
   7429.00       -0.07454
   7430.00       -0.07780
   7431.00       -0.08184
   7432.00       -0.08645
   7433.00       -0.09130
   7434.00       -0.09605
   7435.00       -0.10044
   7436.00       -0.10425
   7437.00       -0.10743
   7438.00       -0.11003
   7439.00       -0.11223
   7440.00       -0.11429
   7441.00       -0.11648
   7442.00       -0.11909
   7443.00       -0.12234
   7444.00       -0.12632
   7445.00       -0.13104
   7446.00       -0.13637
   7447.00       -0.14209
   7448.00       -0.14794
   7449.00       -0.15364
   7450.00       -0.15889
   7451.00       -0.16349
   7452.00       -0.16735
   7453.00       -0.17044
   7454.00       -0.17282
   7455.00       -0.17462
   7456.00       -0.17599
   7457.00       -0.17705
   7458.00       -0.17788
   7459.00       -0.17850
   7460.00       -0.17883
   7461.00       -0.17874
   7462.00       -0.17807
   7463.00       -0.17661
   7464.00       -0.17423
   7465.00       -0.17084
   7466.00       -0.16644
   7467.00       -0.16112
   7468.00       -0.15504
   7469.00       -0.14848
   7470.00       -0.14164
   7471.00       -0.13481
   7472.00       -0.12815
   7473.00       -0.12184
   7474.00       -0.11594
   7475.00       -0.11043
   7476.00       -0.10529
   7477.00       -0.10040
   7478.00       -0.09572
   7479.00       -0.09116
   7480.00       -0.08668
   7481.00       -0.08231
   7482.00       -0.07811
   7483.00       -0.07415
   7484.00       -0.07056
   7485.00       -0.06738
   7486.00       -0.06470
   7487.00       -0.06250
   7488.00       -0.06073
   7489.00       -0.05929
   7490.00       -0.05805
   7491.00       -0.05683
   7492.00       -0.05548
   7493.00       -0.05386
   7494.00       -0.05190
   7495.00       -0.04955
   7496.00       -0.04684
   7497.00       -0.04385
   7498.00       -0.04072
   7499.00       -0.03758
   7500.00       -0.03456
   7501.00       -0.03184
   7502.00       -0.02952
   7503.00       -0.02775
   7504.00       -0.02658
   7505.00       -0.02611
   7506.00       -0.02639
   7507.00       -0.02750
   7508.00       -0.02948
   7509.00       -0.03239
   7510.00       -0.03626
   7511.00       -0.04113
   7512.00       -0.04697
   7513.00       -0.05379
   7514.00       -0.06148
   7515.00       -0.06992
   7516.00       -0.07895
   7517.00       -0.08836
   7518.00       -0.09797
   7519.00       -0.10755
   7520.00       -0.11691
   7521.00       -0.12597
   7522.00       -0.13462
   7523.00       -0.14282
   7524.00       -0.15057
   7525.00       -0.15787
   7526.00       -0.16475
   7527.00       -0.17122
   7528.00       -0.17725
   7529.00       -0.18278
   7530.00       -0.18780
   7531.00       -0.19218
   7532.00       -0.19594
   7533.00       -0.19904
   7534.00       -0.20149
   7535.00       -0.20337
   7536.00       -0.20479
   7537.00       -0.20589
   7538.00       -0.20686
   7539.00       -0.20788
   7540.00       -0.20914
   7541.00       -0.21082
   7542.00       -0.21302
   7543.00       -0.21580
   7544.00       -0.21908
   7545.00       -0.22278
   7546.00       -0.22665
   7547.00       -0.23041
   7548.00       -0.23376
   7549.00       -0.23638
   7550.00       -0.23803
   7551.00       -0.23852
   7552.00       -0.23770
   7553.00       -0.23558
   7554.00       -0.23209
   7555.00       -0.22733
   7556.00       -0.22140
   7557.00       -0.21438
   7558.00       -0.20634
   7559.00       -0.19740
   7560.00       -0.18754
   7561.00       -0.17684
   7562.00       -0.16529
   7563.00       -0.15290
   7564.00       -0.13968
   7565.00       -0.12563
   7566.00       -0.11089
   7567.00       -0.09554
   7568.00       -0.07979
   7569.00       -0.06373
   7570.00       -0.04753
   7571.00       -0.03142
   7572.00       -0.01558
   7573.00       -0.00022
   7574.00        0.01456
   7575.00        0.02860
   7576.00        0.04177
   7577.00        0.05413
   7578.00        0.06564
   7579.00        0.07633
   7580.00        0.08629
   7581.00        0.09557
   7582.00        0.10429
   7583.00        0.11253
   7584.00        0.12038
   7585.00        0.12784
   7586.00        0.13493
   7587.00        0.14160
   7588.00        0.14782
   7589.00        0.15352
   7590.00        0.15871
   7591.00        0.16350
   7592.00        0.16799
   7593.00        0.17244
   7594.00        0.17710
   7595.00        0.18225
   7596.00        0.18813
   7597.00        0.19486
   7598.00        0.20244
   7599.00        0.21073
   7600.00        0.21950
   7601.00        0.22830
   7602.00        0.23668
   7603.00        0.24421
   7604.00        0.25044
   7605.00        0.25497
   7606.00        0.25763
   7607.00        0.25826
   7608.00        0.25698
   7609.00        0.25391
   7610.00        0.24936
   7611.00        0.24353
   7612.00        0.23672
   7613.00        0.22908
   7614.00        0.22073
   7615.00        0.21177
   7616.00        0.20228
   7617.00        0.19236
   7618.00        0.18215
   7619.00        0.17183
   7620.00        0.16163
   7621.00        0.15177
   7622.00        0.14249
   7623.00        0.13399
   7624.00        0.12646
   7625.00        0.11994
   7626.00        0.11456
   7627.00        0.11024
   7628.00        0.10696
   7629.00        0.10458
   7630.00        0.10298
   7631.00        0.10198
   7632.00        0.10141
   7633.00        0.10105
   7634.00        0.10069
   7635.00        0.10007
   7636.00        0.09894
   7637.00        0.09704
   7638.00        0.09416
   7639.00        0.09008
   7640.00        0.08473
   7641.00        0.07805
   7642.00        0.07020
   7643.00        0.06131
   7644.00        0.05167
   7645.00        0.04161
   7646.00        0.03153
   7647.00        0.02179
   7648.00        0.01275
   7649.00        0.00467
   7650.00       -0.00238
   7651.00       -0.00828
   7652.00       -0.01317
   7653.00       -0.01716
   7654.00       -0.02040
   7655.00       -0.02307
   7656.00       -0.02524
   7657.00       -0.02693
   7658.00       -0.02800
   7659.00       -0.02819
   7660.00       -0.02711
   7661.00       -0.02436
   7662.00       -0.01952
   7663.00       -0.01233
   7664.00       -0.00262
   7665.00        0.00957
   7666.00        0.02390
   7667.00        0.03990
   7668.00        0.05687
   7669.00        0.07391
   7670.00        0.09019
   7671.00        0.10479
   7672.00        0.11696
   7673.00        0.12613
   7674.00        0.13192
   7675.00        0.13433
   7676.00        0.13351
   7677.00        0.12983
   7678.00        0.12385
   7679.00        0.11619
   7680.00        0.10743
   7681.00        0.09808
   7682.00        0.08845
   7683.00        0.07877
   7684.00        0.06907
   7685.00        0.05933
   7686.00        0.04938
   7687.00        0.03904
   7688.00        0.02821
   7689.00        0.01679
   7690.00        0.00478
   7691.00       -0.00769
   7692.00       -0.02055
   7693.00       -0.03353
   7694.00       -0.04642
   7695.00       -0.05898
   7696.00       -0.07089
   7697.00       -0.08192
   7698.00       -0.09187
   7699.00       -0.10059
   7700.00       -0.10794
   7701.00       -0.11393
   7702.00       -0.11862
   7703.00       -0.12209
   7704.00       -0.12456
   7705.00       -0.12622
   7706.00       -0.12735
   7707.00       -0.12819
   7708.00       -0.12899
   7709.00       -0.12995
   7710.00       -0.13124
   7711.00       -0.13296
   7712.00       -0.13518
   7713.00       -0.13792
   7714.00       -0.14121
   7715.00       -0.14504
   7716.00       -0.14937
   7717.00       -0.15424
   7718.00       -0.15963
   7719.00       -0.16551
   7720.00       -0.17188
   7721.00       -0.17868
   7722.00       -0.18588
   7723.00       -0.19341
   7724.00       -0.20117
   7725.00       -0.20905
   7726.00       -0.21694
   7727.00       -0.22467
   7728.00       -0.23205
   7729.00       -0.23887
   7730.00       -0.24492
   7731.00       -0.24996
   7732.00       -0.25384
   7733.00       -0.25634
   7734.00       -0.25744
   7735.00       -0.25706
   7736.00       -0.25531
   7737.00       -0.25229
   7738.00       -0.24829
   7739.00       -0.24356
   7740.00       -0.23849
   7741.00       -0.23341
   7742.00       -0.22866
   7743.00       -0.22459
   7744.00       -0.22142
   7745.00       -0.21937
   7746.00       -0.21849
   7747.00       -0.21882
   7748.00       -0.22020
   7749.00       -0.22245
   7750.00       -0.22526
   7751.00       -0.22828
   7752.00       -0.23112
   7753.00       -0.23347
   7754.00       -0.23507
   7755.00       -0.23580
   7756.00       -0.23569
   7757.00       -0.23488
   7758.00       -0.23363
   7759.00       -0.23228
   7760.00       -0.23118
   7761.00       -0.23061
   7762.00       -0.23081
   7763.00       -0.23192
   7764.00       -0.23401
   7765.00       -0.23701
   7766.00       -0.24082
   7767.00       -0.24531
   7768.00       -0.25031
   7769.00       -0.25566
   7770.00       -0.26119
   7771.00       -0.26672
   7772.00       -0.27215
   7773.00       -0.27733
   7774.00       -0.28215
   7775.00       -0.28656
   7776.00       -0.29055
   7777.00       -0.29414
   7778.00       -0.29740
   7779.00       -0.30039
   7780.00       -0.30313
   7781.00       -0.30556
   7782.00       -0.30755
   7783.00       -0.30899
   7784.00       -0.30968
   7785.00       -0.30953
   7786.00       -0.30848
   7787.00       -0.30660
   7788.00       -0.30404
   7789.00       -0.30105
   7790.00       -0.29787
   7791.00       -0.29476
   7792.00       -0.29196
   7793.00       -0.28960
   7794.00       -0.28779
   7795.00       -0.28659
   7796.00       -0.28601
   7797.00       -0.28606
   7798.00       -0.28672
   7799.00       -0.28800
   7800.00       -0.28983
   7801.00       -0.29212
   7802.00       -0.29476
   7803.00       -0.29755
   7804.00       -0.30030
   7805.00       -0.30281
   7806.00       -0.30489
   7807.00       -0.30638
   7808.00       -0.30722
   7809.00       -0.30737
   7810.00       -0.30691
   7811.00       -0.30595
   7812.00       -0.30468
   7813.00       -0.30330
   7814.00       -0.30203
   7815.00       -0.30104
   7816.00       -0.30050
   7817.00       -0.30048
   7818.00       -0.30103
   7819.00       -0.30214
   7820.00       -0.30373
   7821.00       -0.30572
   7822.00       -0.30799
   7823.00       -0.31042
   7824.00       -0.31292
   7825.00       -0.31539
   7826.00       -0.31776
   7827.00       -0.31996
   7828.00       -0.32192
   7829.00       -0.32363
   7830.00       -0.32504
   7831.00       -0.32616
   7832.00       -0.32701
   7833.00       -0.32766
   7834.00       -0.32817
   7835.00       -0.32861
   7836.00       -0.32903
   7837.00       -0.32944
   7838.00       -0.32982
   7839.00       -0.33013
   7840.00       -0.33028
   7841.00       -0.33022
   7842.00       -0.32988
   7843.00       -0.32927
   7844.00       -0.32844
   7845.00       -0.32751
   7846.00       -0.32667
   7847.00       -0.32613
   7848.00       -0.32610
   7849.00       -0.32678
   7850.00       -0.32830
   7851.00       -0.33073
   7852.00       -0.33406
   7853.00       -0.33817
   7854.00       -0.34288
   7855.00       -0.34795
   7856.00       -0.35311
   7857.00       -0.35809
   7858.00       -0.36270
   7859.00       -0.36676
   7860.00       -0.37019
   7861.00       -0.37294
   7862.00       -0.37506
   7863.00       -0.37662
   7864.00       -0.37767
   7865.00       -0.37830
   7866.00       -0.37853
   7867.00       -0.37838
   7868.00       -0.37779
   7869.00       -0.37672
   7870.00       -0.37507
   7871.00       -0.37277
   7872.00       -0.36974
   7873.00       -0.36593
   7874.00       -0.36136
   7875.00       -0.35597
   7876.00       -0.34986
   7877.00       -0.34303
   7878.00       -0.33558
   7879.00       -0.32753
   7880.00       -0.31897
   7881.00       -0.30996
   7882.00       -0.30057
   7883.00       -0.29093
   7884.00       -0.28110
   7885.00       -0.27122
   7886.00       -0.26140
   7887.00       -0.25175
   7888.00       -0.24245
   7889.00       -0.23359
   7890.00       -0.22526
   7891.00       -0.21751
   7892.00       -0.21033
   7893.00       -0.20367
   7894.00       -0.19746
   7895.00       -0.19160
   7896.00       -0.18600
   7897.00       -0.18055
   7898.00       -0.17516
   7899.00       -0.16979
   7900.00       -0.16444
   7901.00       -0.15911
   7902.00       -0.15381
   7903.00       -0.14858
   7904.00       -0.14345
   7905.00       -0.13840
   7906.00       -0.13340
   7907.00       -0.12840
   7908.00       -0.12331
   7909.00       -0.11804
   7910.00       -0.11250
   7911.00       -0.10664
   7912.00       -0.10043
   7913.00       -0.09386
   7914.00       -0.08696
   7915.00       -0.07982
   7916.00       -0.07245
   7917.00       -0.06494
   7918.00       -0.05739
   7919.00       -0.04983
   7920.00       -0.04233
   7921.00       -0.03493
   7922.00       -0.02770
   7923.00       -0.02066
   7924.00       -0.01390
   7925.00       -0.00743
   7926.00       -0.00124
   7927.00        0.00464
   7928.00        0.01023
   7929.00        0.01555
   7930.00        0.02062
   7931.00        0.02542
   7932.00        0.02999
   7933.00        0.03425
   7934.00        0.03820
   7935.00        0.04177
   7936.00        0.04487
   7937.00        0.04744
   7938.00        0.04939
   7939.00        0.05067
   7940.00        0.05128
   7941.00        0.05122
   7942.00        0.05057
   7943.00        0.04945
   7944.00        0.04797
   7945.00        0.04626
   7946.00        0.04443
   7947.00        0.04254
   7948.00        0.04055
   7949.00        0.03835
   7950.00        0.03576
   7951.00        0.03256
   7952.00        0.02851
   7953.00        0.02347
   7954.00        0.01739
   7955.00        0.01036
   7956.00        0.00258
   7957.00       -0.00559
   7958.00       -0.01379
   7959.00       -0.02164
   7960.00       -0.02888
   7961.00       -0.03536
   7962.00       -0.04106
   7963.00       -0.04606
   7964.00       -0.05053
   7965.00       -0.05456
   7966.00       -0.05830
   7967.00       -0.06176
   7968.00       -0.06488
   7969.00       -0.06751
   7970.00       -0.06948
   7971.00       -0.07058
   7972.00       -0.07063
   7973.00       -0.06949
   7974.00       -0.06710
   7975.00       -0.06347
   7976.00       -0.05868
   7977.00       -0.05288
   7978.00       -0.04627
   7979.00       -0.03910
   7980.00       -0.03161
   7981.00       -0.02401
   7982.00       -0.01654
   7983.00       -0.00939
   7984.00       -0.00274
   7985.00        0.00320
   7986.00        0.00821
   7987.00        0.01208
   7988.00        0.01462
   7989.00        0.01576
   7990.00        0.01537
   7991.00        0.01357
   7992.00        0.01054
   7993.00        0.00645
   7994.00        0.00163
   7995.00       -0.00368
   7996.00       -0.00922
   7997.00       -0.01474
   7998.00       -0.02011
   7999.00       -0.02517
   8000.00       -0.02983
   8001.00       -0.03398
   8002.00       -0.03756
   8003.00       -0.04049
   8004.00       -0.04271
   8005.00       -0.04417
   8006.00       -0.04486
   8007.00       -0.04487
   8008.00       -0.04426
   8009.00       -0.04319
   8010.00       -0.04185
   8011.00       -0.04039
   8012.00       -0.03894
   8013.00       -0.03755
   8014.00       -0.03621
   8015.00       -0.03487
   8016.00       -0.03342
   8017.00       -0.03173
   8018.00       -0.02971
   8019.00       -0.02729
   8020.00       -0.02447
   8021.00       -0.02132
   8022.00       -0.01798
   8023.00       -0.01466
   8024.00       -0.01153
   8025.00       -0.00886
   8026.00       -0.00678
   8027.00       -0.00543
   8028.00       -0.00484
   8029.00       -0.00501
   8030.00       -0.00582
   8031.00       -0.00713
   8032.00       -0.00880
   8033.00       -0.01068
   8034.00       -0.01267
   8035.00       -0.01471
   8036.00       -0.01684
   8037.00       -0.01912
   8038.00       -0.02168
   8039.00       -0.02464
   8040.00       -0.02811
   8041.00       -0.03212
   8042.00       -0.03667
   8043.00       -0.04163
   8044.00       -0.04680
   8045.00       -0.05194
   8046.00       -0.05677
   8047.00       -0.06104
   8048.00       -0.06456
   8049.00       -0.06721
   8050.00       -0.06901
   8051.00       -0.07000
   8052.00       -0.07037
   8053.00       -0.07031
   8054.00       -0.07001
   8055.00       -0.06965
   8056.00       -0.06935
   8057.00       -0.06911
   8058.00       -0.06888
   8059.00       -0.06850
   8060.00       -0.06777
   8061.00       -0.06649
   8062.00       -0.06444
   8063.00       -0.06151
   8064.00       -0.05772
   8065.00       -0.05318
   8066.00       -0.04814
   8067.00       -0.04292
   8068.00       -0.03793
   8069.00       -0.03353
   8070.00       -0.03006
   8071.00       -0.02768
   8072.00       -0.02644
   8073.00       -0.02621
   8074.00       -0.02674
   8075.00       -0.02764
   8076.00       -0.02850
   8077.00       -0.02892
   8078.00       -0.02858
   8079.00       -0.02725
   8080.00       -0.02482
   8081.00       -0.02135
   8082.00       -0.01698
   8083.00       -0.01202
   8084.00       -0.00672
   8085.00       -0.00146
   8086.00        0.00347
   8087.00        0.00784
   8088.00        0.01152
   8089.00        0.01444
   8090.00        0.01676
   8091.00        0.01865
   8092.00        0.02041
   8093.00        0.02236
   8094.00        0.02482
   8095.00        0.02804
   8096.00        0.03214
   8097.00        0.03716
   8098.00        0.04295
   8099.00        0.04925
   8100.00        0.05574
   8101.00        0.06200
   8102.00        0.06767
   8103.00        0.07239
   8104.00        0.07595
   8105.00        0.07828
   8106.00        0.07941
   8107.00        0.07955
   8108.00        0.07893
   8109.00        0.07790
   8110.00        0.07677
   8111.00        0.07577
   8112.00        0.07506
   8113.00        0.07468
   8114.00        0.07455
   8115.00        0.07449
   8116.00        0.07426
   8117.00        0.07361
   8118.00        0.07232
   8119.00        0.07021
   8120.00        0.06723
   8121.00        0.06339
   8122.00        0.05885
   8123.00        0.05380
   8124.00        0.04853
   8125.00        0.04331
   8126.00        0.03832
   8127.00        0.03375
   8128.00        0.02965
   8129.00        0.02596
   8130.00        0.02257
   8131.00        0.01935
   8132.00        0.01610
   8133.00        0.01265
   8134.00        0.00887
   8135.00        0.00470
   8136.00        0.00009
   8137.00       -0.00494
   8138.00       -0.01033
   8139.00       -0.01599
   8140.00       -0.02183
   8141.00       -0.02770
   8142.00       -0.03351
   8143.00       -0.03908
   8144.00       -0.04430
   8145.00       -0.04902
   8146.00       -0.05307
   8147.00       -0.05633
   8148.00       -0.05871
   8149.00       -0.06021
   8150.00       -0.06087
   8151.00       -0.06083
   8152.00       -0.06029
   8153.00       -0.05948
   8154.00       -0.05866
   8155.00       -0.05803
   8156.00       -0.05778
   8157.00       -0.05799
   8158.00       -0.05867
   8159.00       -0.05974
   8160.00       -0.06107
   8161.00       -0.06251
   8162.00       -0.06388
   8163.00       -0.06508
   8164.00       -0.06603
   8165.00       -0.06674
   8166.00       -0.06733
   8167.00       -0.06795
   8168.00       -0.06882
   8169.00       -0.07014
   8170.00       -0.07214
   8171.00       -0.07491
   8172.00       -0.07847
   8173.00       -0.08274
   8174.00       -0.08750
   8175.00       -0.09242
   8176.00       -0.09713
   8177.00       -0.10124
   8178.00       -0.10446
   8179.00       -0.10656
   8180.00       -0.10745
   8181.00       -0.10714
   8182.00       -0.10580
   8183.00       -0.10369
   8184.00       -0.10118
   8185.00       -0.09863
   8186.00       -0.09638
   8187.00       -0.09469
   8188.00       -0.09375
   8189.00       -0.09356
   8190.00       -0.09404
   8191.00       -0.09496
   8192.00       -0.09599
   8193.00       -0.09676
   8194.00       -0.09688
   8195.00       -0.09604
   8196.00       -0.09402
   8197.00       -0.09072
   8198.00       -0.08622
   8199.00       -0.08072
   8200.00       -0.07458
   8201.00       -0.06821
   8202.00       -0.06217
   8203.00       -0.05704
   8204.00       -0.05330
   8205.00       -0.05143
   8206.00       -0.05181
   8207.00       -0.05460
   8208.00       -0.05994
   8209.00       -0.06769
   8210.00       -0.07773
   8211.00       -0.08965
   8212.00       -0.10315
   8213.00       -0.11756
   8214.00       -0.13256
   8215.00       -0.14777
   8216.00       -0.16272
   8217.00       -0.17710
   8218.00       -0.19051
   8219.00       -0.20293
   8220.00       -0.21427
   8221.00       -0.22447
   8222.00       -0.23361
   8223.00       -0.24158
   8224.00       -0.24839
   8225.00       -0.25406
   8226.00       -0.25863
   8227.00       -0.26200
   8228.00       -0.26424
   8229.00       -0.26547
   8230.00       -0.26586
   8231.00       -0.26563
   8232.00       -0.26506
   8233.00       -0.26443
   8234.00       -0.26399
   8235.00       -0.26399
   8236.00       -0.26455
   8237.00       -0.26580
   8238.00       -0.26775
   8239.00       -0.27039
   8240.00       -0.27363
   8241.00       -0.27745
   8242.00       -0.28168
   8243.00       -0.28625
   8244.00       -0.29105
   8245.00       -0.29600
   8246.00       -0.30093
   8247.00       -0.30582
   8248.00       -0.31053
   8249.00       -0.31495
   8250.00       -0.31902
   8251.00       -0.32258
   8252.00       -0.32556
   8253.00       -0.32785
   8254.00       -0.32937
   8255.00       -0.33009
   8256.00       -0.33002
   8257.00       -0.32925
   8258.00       -0.32790
   8259.00       -0.32613
   8260.00       -0.32412
   8261.00       -0.32205
   8262.00       -0.32007
   8263.00       -0.31833
   8264.00       -0.31683
   8265.00       -0.31555
   8266.00       -0.31441
   8267.00       -0.31331
   8268.00       -0.31213
   8269.00       -0.31080
   8270.00       -0.30932
   8271.00       -0.30769
   8272.00       -0.30601
   8273.00       -0.30434
   8274.00       -0.30279
   8275.00       -0.30140
   8276.00       -0.30015
   8277.00       -0.29901
   8278.00       -0.29789
   8279.00       -0.29666
   8280.00       -0.29522
   8281.00       -0.29347
   8282.00       -0.29135
   8283.00       -0.28883
   8284.00       -0.28597
   8285.00       -0.28281
   8286.00       -0.27944
   8287.00       -0.27600
   8288.00       -0.27261
   8289.00       -0.26939
   8290.00       -0.26640
   8291.00       -0.26367
   8292.00       -0.26121
   8293.00       -0.25892
   8294.00       -0.25673
   8295.00       -0.25448
   8296.00       -0.25208
   8297.00       -0.24941
   8298.00       -0.24641
   8299.00       -0.24298
   8300.00       -0.23918
   8301.00       -0.23499
   8302.00       -0.23049
   8303.00       -0.22573
   8304.00       -0.22078
   8305.00       -0.21571
   8306.00       -0.21063
   8307.00       -0.20572
   8308.00       -0.20114
   8309.00       -0.19716
   8310.00       -0.19399
   8311.00       -0.19188
   8312.00       -0.19099
   8313.00       -0.19145
   8314.00       -0.19328
   8315.00       -0.19639
   8316.00       -0.20073
   8317.00       -0.20605
   8318.00       -0.21205
   8319.00       -0.21851
   8320.00       -0.22516
   8321.00       -0.23172
   8322.00       -0.23797
   8323.00       -0.24373
   8324.00       -0.24887
   8325.00       -0.25331
   8326.00       -0.25697
   8327.00       -0.25986
   8328.00       -0.26195
   8329.00       -0.26328
   8330.00       -0.26386
   8331.00       -0.26373
   8332.00       -0.26288
   8333.00       -0.26130
   8334.00       -0.25895
   8335.00       -0.25581
   8336.00       -0.25180
   8337.00       -0.24697
   8338.00       -0.24130
   8339.00       -0.23495
   8340.00       -0.22807
   8341.00       -0.22097
   8342.00       -0.21388
   8343.00       -0.20700
   8344.00       -0.20068
   8345.00       -0.19504
   8346.00       -0.19021
   8347.00       -0.18623
   8348.00       -0.18300
   8349.00       -0.18040
   8350.00       -0.17821
   8351.00       -0.17621
   8352.00       -0.17420
   8353.00       -0.17202
   8354.00       -0.16957
   8355.00       -0.16686
   8356.00       -0.16395
   8357.00       -0.16097
   8358.00       -0.15809
   8359.00       -0.15550
   8360.00       -0.15327
   8361.00       -0.15146
   8362.00       -0.14997
   8363.00       -0.14870
   8364.00       -0.14740
   8365.00       -0.14584
   8366.00       -0.14376
   8367.00       -0.14095
   8368.00       -0.13722
   8369.00       -0.13251
   8370.00       -0.12678
   8371.00       -0.12007
   8372.00       -0.11255
   8373.00       -0.10430
   8374.00       -0.09558
   8375.00       -0.08649
   8376.00       -0.07722
   8377.00       -0.06788
   8378.00       -0.05854
   8379.00       -0.04923
   8380.00       -0.03997
   8381.00       -0.03075
   8382.00       -0.02161
   8383.00       -0.01257
   8384.00       -0.00372
   8385.00        0.00482
   8386.00        0.01290
   8387.00        0.02036
   8388.00        0.02709
   8389.00        0.03298
   8390.00        0.03799
   8391.00        0.04210
   8392.00        0.04543
   8393.00        0.04806
   8394.00        0.05018
   8395.00        0.05197
   8396.00        0.05365
   8397.00        0.05543
   8398.00        0.05753
   8399.00        0.06014
   8400.00        0.06341
   8401.00        0.06747
   8402.00        0.07234
   8403.00        0.07803
   8404.00        0.08443
   8405.00        0.09145
   8406.00        0.09887
   8407.00        0.10654
   8408.00        0.11431
   8409.00        0.12191
   8410.00        0.12933
   8411.00        0.13653
   8412.00        0.14348
   8413.00        0.15020
   8414.00        0.15687
   8415.00        0.16351
   8416.00        0.17017
   8417.00        0.17690
   8418.00        0.18367
   8419.00        0.19036
   8420.00        0.19676
   8421.00        0.20269
   8422.00        0.20797
   8423.00        0.21230
   8424.00        0.21562
   8425.00        0.21777
   8426.00        0.21876
   8427.00        0.21864
   8428.00        0.21759
   8429.00        0.21586
   8430.00        0.21376
   8431.00        0.21164
   8432.00        0.20985
   8433.00        0.20874
   8434.00        0.20853
   8435.00        0.20945
   8436.00        0.21153
   8437.00        0.21479
   8438.00        0.21913
   8439.00        0.22434
   8440.00        0.23024
   8441.00        0.23657
   8442.00        0.24314
   8443.00        0.24981
   8444.00        0.25650
   8445.00        0.26315
   8446.00        0.26967
   8447.00        0.27614
   8448.00        0.28256
   8449.00        0.28889
   8450.00        0.29510
   8451.00        0.30102
   8452.00        0.30659
   8453.00        0.31162
   8454.00        0.31594
   8455.00        0.31936
   8456.00        0.32178
   8457.00        0.32315
   8458.00        0.32349
   8459.00        0.32291
   8460.00        0.32159
   8461.00        0.31975
   8462.00        0.31761
   8463.00        0.31540
   8464.00        0.31332
   8465.00        0.31149
   8466.00        0.31001
   8467.00        0.30885
   8468.00        0.30797
   8469.00        0.30729
   8470.00        0.30670
   8471.00        0.30611
   8472.00        0.30547
   8473.00        0.30474
   8474.00        0.30389
   8475.00        0.30294
   8476.00        0.30188
   8477.00        0.30070
   8478.00        0.29934
   8479.00        0.29767
   8480.00        0.29553
   8481.00        0.29272
   8482.00        0.28908
   8483.00        0.28442
   8484.00        0.27868
   8485.00        0.27178
   8486.00        0.26383
   8487.00        0.25495
   8488.00        0.24532
   8489.00        0.23530
   8490.00        0.22520
   8491.00        0.21540
   8492.00        0.20624
   8493.00        0.19799
   8494.00        0.19073
   8495.00        0.18457
   8496.00        0.17944
   8497.00        0.17522
   8498.00        0.17161
   8499.00        0.16845
   8500.00        0.16548
   8501.00        0.16242
   8502.00        0.15914
   8503.00        0.15552
   8504.00        0.15155
   8505.00        0.14729
   8506.00        0.14284
   8507.00        0.13836
   8508.00        0.13402
   8509.00        0.12998
   8510.00        0.12640
   8511.00        0.12340
   8512.00        0.12109
   8513.00        0.11959
   8514.00        0.11894
   8515.00        0.11921
   8516.00        0.12035
   8517.00        0.12229
   8518.00        0.12489
   8519.00        0.12796
   8520.00        0.13128
   8521.00        0.13465
   8522.00        0.13788
   8523.00        0.14093
   8524.00        0.14383
   8525.00        0.14672
   8526.00        0.14982
   8527.00        0.15336
   8528.00        0.15763
   8529.00        0.16268
   8530.00        0.16865
   8531.00        0.17531
   8532.00        0.18239
   8533.00        0.18942
   8534.00        0.19583
   8535.00        0.20100
   8536.00        0.20439
   8537.00        0.20565
   8538.00        0.20446
   8539.00        0.20086
   8540.00        0.19493
   8541.00        0.18708
   8542.00        0.17765
   8543.00        0.16723
   8544.00        0.15621
   8545.00        0.14487
   8546.00        0.13363
   8547.00        0.12252
   8548.00        0.11159
   8549.00        0.10085
   8550.00        0.09022
   8551.00        0.07958
   8552.00        0.06902
   8553.00        0.05839
   8554.00        0.04789
   8555.00        0.03760
   8556.00        0.02770
   8557.00        0.01846
   8558.00        0.01012
   8559.00        0.00291
   8560.00       -0.00300
   8561.00       -0.00764
   8562.00       -0.01102
   8563.00       -0.01333
   8564.00       -0.01489
   8565.00       -0.01603
   8566.00       -0.01712
   8567.00       -0.01850
   8568.00       -0.02043
   8569.00       -0.02312
   8570.00       -0.02663
   8571.00       -0.03101
   8572.00       -0.03613
   8573.00       -0.04202
   8574.00       -0.04855
   8575.00       -0.05557
   8576.00       -0.06306
   8577.00       -0.07094
   8578.00       -0.07912
   8579.00       -0.08752
   8580.00       -0.09614
   8581.00       -0.10490
   8582.00       -0.11382
   8583.00       -0.12281
   8584.00       -0.13181
   8585.00       -0.14064
   8586.00       -0.14928
   8587.00       -0.15754
   8588.00       -0.16531
   8589.00       -0.17249
   8590.00       -0.17894
   8591.00       -0.18463
   8592.00       -0.18948
   8593.00       -0.19348
   8594.00       -0.19657
   8595.00       -0.19877
   8596.00       -0.20007
   8597.00       -0.20048
   8598.00       -0.20001
   8599.00       -0.19875
   8600.00       -0.19676
   8601.00       -0.19417
   8602.00       -0.19121
   8603.00       -0.18811
   8604.00       -0.18513
   8605.00       -0.18254
   8606.00       -0.18062
   8607.00       -0.17957
   8608.00       -0.17958
   8609.00       -0.18069
   8610.00       -0.18289
   8611.00       -0.18607
   8612.00       -0.19008
   8613.00       -0.19466
   8614.00       -0.19955
   8615.00       -0.20448
   8616.00       -0.20923
   8617.00       -0.21354
   8618.00       -0.21723
   8619.00       -0.22012
   8620.00       -0.22211
   8621.00       -0.22316
   8622.00       -0.22320
   8623.00       -0.22226
   8624.00       -0.22032
   8625.00       -0.21742
   8626.00       -0.21360
   8627.00       -0.20890
   8628.00       -0.20343
   8629.00       -0.19727
   8630.00       -0.19055
   8631.00       -0.18350
   8632.00       -0.17631
   8633.00       -0.16934
   8634.00       -0.16285
   8635.00       -0.15722
   8636.00       -0.15271
   8637.00       -0.14958
   8638.00       -0.14799
   8639.00       -0.14798
   8640.00       -0.14949
   8641.00       -0.15238
   8642.00       -0.15642
   8643.00       -0.16144
   8644.00       -0.16724
   8645.00       -0.17373
   8646.00       -0.18096
   8647.00       -0.18894
   8648.00       -0.19771
   8649.00       -0.20745
   8650.00       -0.21819
   8651.00       -0.22989
   8652.00       -0.24254
   8653.00       -0.25596
   8654.00       -0.26989
   8655.00       -0.28405
   8656.00       -0.29809
   8657.00       -0.31182
   8658.00       -0.32494
   8659.00       -0.33727
   8660.00       -0.34861
   8661.00       -0.35889
   8662.00       -0.36814
   8663.00       -0.37642
   8664.00       -0.38380
   8665.00       -0.39043
   8666.00       -0.39638
   8667.00       -0.40173
   8668.00       -0.40652
   8669.00       -0.41074
   8670.00       -0.41432
   8671.00       -0.41723
   8672.00       -0.41946
   8673.00       -0.42094
   8674.00       -0.42169
   8675.00       -0.42173
   8676.00       -0.42111
   8677.00       -0.41993
   8678.00       -0.41832
   8679.00       -0.41641
   8680.00       -0.41440
   8681.00       -0.41244
   8682.00       -0.41067
   8683.00       -0.40921
   8684.00       -0.40808
   8685.00       -0.40728
   8686.00       -0.40669
   8687.00       -0.40614
   8688.00       -0.40541
   8689.00       -0.40431
   8690.00       -0.40264
   8691.00       -0.40029
   8692.00       -0.39722
   8693.00       -0.39346
   8694.00       -0.38918
   8695.00       -0.38464
   8696.00       -0.38015
   8697.00       -0.37599
   8698.00       -0.37237
   8699.00       -0.36958
   8700.00       -0.36759
   8701.00       -0.36630
   8702.00       -0.36547
   8703.00       -0.36472
   8704.00       -0.36361
   8705.00       -0.36168
   8706.00       -0.35859
   8707.00       -0.35413
   8708.00       -0.34827
   8709.00       -0.34120
   8710.00       -0.33312
   8711.00       -0.32442
   8712.00       -0.31546
   8713.00       -0.30652
   8714.00       -0.29769
   8715.00       -0.28909
   8716.00       -0.28051
   8717.00       -0.27178
   8718.00       -0.26277
   8719.00       -0.25313
   8720.00       -0.24267
   8721.00       -0.23141
   8722.00       -0.21934
   8723.00       -0.20657
   8724.00       -0.19345
   8725.00       -0.18029
   8726.00       -0.16728
   8727.00       -0.15476
   8728.00       -0.14297
   8729.00       -0.13205
   8730.00       -0.12217
   8731.00       -0.11328
   8732.00       -0.10554
   8733.00       -0.09885
   8734.00       -0.09322
   8735.00       -0.08868
   8736.00       -0.08534
   8737.00       -0.08320
   8738.00       -0.08249
   8739.00       -0.08329
   8740.00       -0.08576
   8741.00       -0.08995
   8742.00       -0.09584
   8743.00       -0.10324
   8744.00       -0.11183
   8745.00       -0.12130
   8746.00       -0.13117
   8747.00       -0.14108
   8748.00       -0.15059
   8749.00       -0.15950
   8750.00       -0.16755
   8751.00       -0.17476
   8752.00       -0.18104
   8753.00       -0.18651
   8754.00       -0.19132
   8755.00       -0.19545
   8756.00       -0.19900
   8757.00       -0.20190
   8758.00       -0.20405
   8759.00       -0.20532
   8760.00       -0.20549
   8761.00       -0.20437
   8762.00       -0.20175
   8763.00       -0.19756
   8764.00       -0.19177
   8765.00       -0.18451
   8766.00       -0.17605
   8767.00       -0.16657
   8768.00       -0.15661
   8769.00       -0.14646
   8770.00       -0.13642
   8771.00       -0.12683
   8772.00       -0.11796
   8773.00       -0.10983
   8774.00       -0.10241
   8775.00       -0.09557
   8776.00       -0.08916
   8777.00       -0.08292
   8778.00       -0.07662
   8779.00       -0.07003
   8780.00       -0.06296
   8781.00       -0.05528
   8782.00       -0.04687
   8783.00       -0.03786
   8784.00       -0.02830
   8785.00       -0.01831
   8786.00       -0.00816
   8787.00        0.00199
   8788.00        0.01196
   8789.00        0.02151
   8790.00        0.03054
   8791.00        0.03897
   8792.00        0.04681
   8793.00        0.05404
   8794.00        0.06075
   8795.00        0.06706
   8796.00        0.07315
   8797.00        0.07911
   8798.00        0.08517
   8799.00        0.09150
   8800.00        0.09823
   8801.00        0.10550
   8802.00        0.11334
   8803.00        0.12177
   8804.00        0.13072
   8805.00        0.14009
   8806.00        0.14964
   8807.00        0.15927
   8808.00        0.16867
   8809.00        0.17762
   8810.00        0.18582
   8811.00        0.19315
   8812.00        0.19936
   8813.00        0.20432
   8814.00        0.20797
   8815.00        0.21036
   8816.00        0.21153
   8817.00        0.21168
   8818.00        0.21100
   8819.00        0.20971
   8820.00        0.20804
   8821.00        0.20613
   8822.00        0.20415
   8823.00        0.20219
   8824.00        0.20032
   8825.00        0.19857
   8826.00        0.19697
   8827.00        0.19550
   8828.00        0.19409
   8829.00        0.19268
   8830.00        0.19117
   8831.00        0.18949
   8832.00        0.18762
   8833.00        0.18555
   8834.00        0.18340
   8835.00        0.18128
   8836.00        0.17942
   8837.00        0.17800
   8838.00        0.17724
   8839.00        0.17722
   8840.00        0.17804
   8841.00        0.17960
   8842.00        0.18178
   8843.00        0.18433
   8844.00        0.18698
   8845.00        0.18942
   8846.00        0.19138
   8847.00        0.19270
   8848.00        0.19328
   8849.00        0.19322
   8850.00        0.19269
   8851.00        0.19196
   8852.00        0.19136
   8853.00        0.19123
   8854.00        0.19191
   8855.00        0.19357
   8856.00        0.19637
   8857.00        0.20025
   8858.00        0.20501
   8859.00        0.21031
   8860.00        0.21573
   8861.00        0.22071
   8862.00        0.22481
   8863.00        0.22756
   8864.00        0.22874
   8865.00        0.22821
   8866.00        0.22612
   8867.00        0.22285
   8868.00        0.21887
   8869.00        0.21476
   8870.00        0.21115
   8871.00        0.20853
   8872.00        0.20726
   8873.00        0.20753
   8874.00        0.20919
   8875.00        0.21201
   8876.00        0.21547
   8877.00        0.21893
   8878.00        0.22179
   8879.00        0.22345
   8880.00        0.22344
   8881.00        0.22155
   8882.00        0.21760
   8883.00        0.21186
   8884.00        0.20461
   8885.00        0.19639
   8886.00        0.18768
   8887.00        0.17903
   8888.00        0.17084
   8889.00        0.16342
   8890.00        0.15690
   8891.00        0.15117
   8892.00        0.14615
   8893.00        0.14149
   8894.00        0.13685
   8895.00        0.13193
   8896.00        0.12642
   8897.00        0.12021
   8898.00        0.11319
   8899.00        0.10540
   8900.00        0.09705
   8901.00        0.08843
   8902.00        0.07988
   8903.00        0.07179
   8904.00        0.06445
   8905.00        0.05805
   8906.00        0.05287
   8907.00        0.04893
   8908.00        0.04615
   8909.00        0.04438
   8910.00        0.04341
   8911.00        0.04291
   8912.00        0.04260
   8913.00        0.04221
   8914.00        0.04152
   8915.00        0.04042
   8916.00        0.03891
   8917.00        0.03705
   8918.00        0.03502
   8919.00        0.03300
   8920.00        0.03124
   8921.00        0.02996
   8922.00        0.02936
   8923.00        0.02958
   8924.00        0.03065
   8925.00        0.03252
   8926.00        0.03501
   8927.00        0.03788
   8928.00        0.04089
   8929.00        0.04371
   8930.00        0.04615
   8931.00        0.04805
   8932.00        0.04939
   8933.00        0.05030
   8934.00        0.05108
   8935.00        0.05212
   8936.00        0.05393
   8937.00        0.05696
   8938.00        0.06174
   8939.00        0.06850
   8940.00        0.07750
   8941.00        0.08860
   8942.00        0.10159
   8943.00        0.11584
   8944.00        0.13070
   8945.00        0.14531
   8946.00        0.15877
   8947.00        0.17033
   8948.00        0.17919
   8949.00        0.18508
   8950.00        0.18769
   8951.00        0.18724
   8952.00        0.18419
   8953.00        0.17915
   8954.00        0.17293
   8955.00        0.16632
   8956.00        0.16005
   8957.00        0.15468
   8958.00        0.15058
   8959.00        0.14787
   8960.00        0.14656
   8961.00        0.14638
   8962.00        0.14701
   8963.00        0.14806
   8964.00        0.14917
   8965.00        0.15001
   8966.00        0.15033
   8967.00        0.14999
   8968.00        0.14892
   8969.00        0.14719
   8970.00        0.14489
   8971.00        0.14223
   8972.00        0.13937
   8973.00        0.13656
   8974.00        0.13399
   8975.00        0.13178
   8976.00        0.13006
   8977.00        0.12885
   8978.00        0.12811
   8979.00        0.12772
   8980.00        0.12751
   8981.00        0.12728
   8982.00        0.12679
   8983.00        0.12587
   8984.00        0.12433
   8985.00        0.12213
   8986.00        0.11920
   8987.00        0.11566
   8988.00        0.11160
   8989.00        0.10716
   8990.00        0.10255
   8991.00        0.09800
   8992.00        0.09368
   8993.00        0.08972
   8994.00        0.08628
   8995.00        0.08340
   8996.00        0.08111
   8997.00        0.07938
   8998.00        0.07815
   8999.00        0.07732
   9000.00        0.07676
