# Supplementary material for: The near-field tsunami generated by the 15 January 2022 eruption of the Hunga Tonga-Hunga Ha’apai volcano and its impact on Tongatapu, Tonga
Source: Sci Rep. 2022 Sep 7;12:15187. doi: 10.1038/s41598-022-19486-w (PMC9452557; doi:10.1038/s41598-022-19486-w)
Supplement: Supplementary file 5 — Supplementary Information 5. [file 41598_2022_19486_MOESM5_ESM.zip › Output-Point_750R3.txt]

      0.00        0.00000
      1.00        0.00000
      2.00        0.00000
      3.00        0.00000
      4.00        0.00000
      5.00        0.00000
      6.00        0.00000
      7.00        0.00000
      8.00        0.00000
      9.00        0.00000
     10.00        0.00000
     11.00        0.00000
     12.00        0.00000
     13.00        0.00000
     14.00        0.00000
     15.00        0.00000
     16.00        0.00000
     17.00        0.00000
     18.00        0.00000
     19.00        0.00000
     20.00        0.00000
     21.00        0.00000
     22.00        0.00000
     23.00        0.00000
     24.00        0.00000
     25.00        0.00000
     26.00        0.00000
     27.00        0.00000
     28.00        0.00000
     29.00        0.00000
     30.00        0.00000
     31.00        0.00000
     32.00        0.00000
     33.00        0.00000
     34.00        0.00000
     35.00        0.00000
     36.00        0.00000
     37.00        0.00000
     38.00        0.00000
     39.00        0.00000
     40.00        0.00000
     41.00        0.00000
     42.00        0.00000
     43.00        0.00000
     44.00        0.00000
     45.00        0.00000
     46.00        0.00000
     47.00        0.00000
     48.00        0.00000
     49.00        0.00000
     50.00        0.00000
     51.00        0.00000
     52.00        0.00000
     53.00        0.00000
     54.00        0.00000
     55.00        0.00000
     56.00        0.00000
     57.00        0.00000
     58.00        0.00000
     59.00        0.00000
     60.00        0.00000
     61.00        0.00000
     62.00        0.00000
     63.00        0.00000
     64.00        0.00000
     65.00        0.00000
     66.00        0.00000
     67.00        0.00000
     68.00        0.00000
     69.00        0.00000
     70.00        0.00000
     71.00        0.00000
     72.00        0.00000
     73.00        0.00000
     74.00        0.00000
     75.00        0.00000
     76.00        0.00000
     77.00        0.00000
     78.00        0.00000
     79.00        0.00000
     80.00        0.00000
     81.00        0.00000
     82.00        0.00000
     83.00        0.00000
     84.00        0.00000
     85.00        0.00000
     86.00        0.00000
     87.00        0.00000
     88.00        0.00000
     89.00        0.00000
     90.00        0.00000
     91.00        0.00000
     92.00        0.00000
     93.00        0.00000
     94.00        0.00000
     95.00        0.00000
     96.00        0.00000
     97.00        0.00000
     98.00        0.00000
     99.00        0.00000
    100.00        0.00000
    101.00        0.00000
    102.00        0.00000
    103.00        0.00000
    104.00        0.00000
    105.00        0.00000
    106.00        0.00000
    107.00        0.00000
    108.00        0.00000
    109.00        0.00000
    110.00        0.00000
    111.00        0.00000
    112.00        0.00000
    113.00        0.00000
    114.00        0.00000
    115.00        0.00000
    116.00        0.00000
    117.00        0.00000
    118.00        0.00000
    119.00        0.00000
    120.00        0.00000
    121.00        0.00000
    122.00        0.00000
    123.00        0.00000
    124.00        0.00000
    125.00        0.00000
    126.00        0.00000
    127.00        0.00000
    128.00        0.00000
    129.00        0.00000
    130.00        0.00000
    131.00        0.00000
    132.00        0.00000
    133.00        0.00000
    134.00        0.00000
    135.00        0.00000
    136.00        0.00000
    137.00        0.00000
    138.00        0.00000
    139.00        0.00000
    140.00        0.00000
    141.00        0.00000
    142.00        0.00000
    143.00        0.00000
    144.00        0.00000
    145.00        0.00000
    146.00        0.00000
    147.00        0.00000
    148.00        0.00000
    149.00        0.00000
    150.00        0.00000
    151.00        0.00000
    152.00        0.00000
    153.00        0.00000
    154.00        0.00000
    155.00        0.00000
    156.00        0.00000
    157.00        0.00000
    158.00        0.00000
    159.00        0.00000
    160.00        0.00000
    161.00        0.00000
    162.00        0.00000
    163.00        0.00000
    164.00        0.00000
    165.00        0.00000
    166.00        0.00000
    167.00        0.00000
    168.00        0.00000
    169.00        0.00000
    170.00        0.00000
    171.00        0.00000
    172.00        0.00000
    173.00        0.00000
    174.00        0.00000
    175.00        0.00000
    176.00        0.00000
    177.00        0.00000
    178.00        0.00000
    179.00        0.00000
    180.00        0.00000
    181.00        0.00000
    182.00        0.00000
    183.00        0.00000
    184.00        0.00000
    185.00        0.00000
    186.00        0.00000
    187.00        0.00000
    188.00        0.00000
    189.00        0.00000
    190.00        0.00000
    191.00        0.00000
    192.00        0.00000
    193.00        0.00000
    194.00        0.00000
    195.00        0.00000
    196.00        0.00000
    197.00        0.00000
    198.00        0.00000
    199.00        0.00000
    200.00        0.00000
    201.00        0.00000
    202.00        0.00000
    203.00        0.00000
    204.00        0.00000
    205.00        0.00000
    206.00        0.00000
    207.00        0.00000
    208.00        0.00000
    209.00        0.00000
    210.00        0.00000
    211.00        0.00000
    212.00        0.00000
    213.00        0.00000
    214.00        0.00000
    215.00        0.00000
    216.00        0.00000
    217.00        0.00000
    218.00        0.00000
    219.00        0.00000
    220.00        0.00000
    221.00        0.00000
    222.00        0.00000
    223.00        0.00000
    224.00        0.00000
    225.00        0.00000
    226.00        0.00000
    227.00        0.00000
    228.00        0.00000
    229.00        0.00000
    230.00        0.00000
    231.00        0.00000
    232.00        0.00000
    233.00        0.00000
    234.00        0.00000
    235.00        0.00000
    236.00        0.00000
    237.00        0.00000
    238.00        0.00000
    239.00        0.00000
    240.00        0.00000
    241.00        0.00000
    242.00        0.00000
    243.00        0.00000
    244.00        0.00000
    245.00        0.00000
    246.00        0.00000
    247.00        0.00000
    248.00        0.00000
    249.00        0.00000
    250.00        0.00000
    251.00        0.00000
    252.00        0.00000
    253.00        0.00000
    254.00        0.00000
    255.00        0.00000
    256.00        0.00000
    257.00        0.00000
    258.00        0.00000
    259.00        0.00000
    260.00        0.00000
    261.00        0.00000
    262.00        0.00000
    263.00        0.00000
    264.00        0.00000
    265.00        0.00000
    266.00        0.00000
    267.00        0.00000
    268.00        0.00000
    269.00        0.00000
    270.00        0.00000
    271.00        0.00000
    272.00        0.00000
    273.00        0.00000
    274.00        0.00000
    275.00        0.00000
    276.00        0.00000
    277.00        0.00000
    278.00        0.00000
    279.00        0.00000
    280.00        0.00000
    281.00        0.00000
    282.00        0.00000
    283.00        0.00000
    284.00        0.00000
    285.00        0.00000
    286.00        0.00000
    287.00        0.00000
    288.00        0.00000
    289.00        0.00000
    290.00        0.00000
    291.00        0.00000
    292.00        0.00000
    293.00        0.00000
    294.00        0.00000
    295.00        0.00000
    296.00        0.00000
    297.00        0.00000
    298.00        0.00000
    299.00        0.00000
    300.00        0.00000
    301.00        0.00000
    302.00        0.00000
    303.00        0.00000
    304.00        0.00000
    305.00        0.00000
    306.00        0.00000
    307.00        0.00000
    308.00        0.00000
    309.00        0.00000
    310.00        0.00000
    311.00        0.00000
    312.00        0.00000
    313.00        0.00000
    314.00        0.00000
    315.00        0.00000
    316.00        0.00000
    317.00        0.00000
    318.00        0.00000
    319.00        0.00000
    320.00        0.00000
    321.00        0.00000
    322.00        0.00000
    323.00        0.00000
    324.00        0.00000
    325.00        0.00000
    326.00        0.00000
    327.00        0.00000
    328.00        0.00000
    329.00        0.00000
    330.00        0.00000
    331.00        0.00000
    332.00        0.00000
    333.00        0.00000
    334.00        0.00000
    335.00        0.00000
    336.00        0.00000
    337.00        0.00000
    338.00        0.00000
    339.00        0.00000
    340.00        0.00000
    341.00        0.00000
    342.00        0.00000
    343.00        0.00000
    344.00        0.00000
    345.00        0.00000
    346.00        0.00000
    347.00        0.00000
    348.00        0.00000
    349.00        0.00000
    350.00        0.00000
    351.00        0.00000
    352.00        0.00000
    353.00        0.00000
    354.00        0.00000
    355.00        0.00000
    356.00        0.00000
    357.00        0.00000
    358.00        0.00000
    359.00        0.00000
    360.00        0.00000
    361.00        0.00000
    362.00        0.00000
    363.00        0.00000
    364.00        0.00000
    365.00        0.00000
    366.00        0.00000
    367.00        0.00000
    368.00        0.00000
    369.00        0.00000
    370.00        0.00000
    371.00        0.00000
    372.00        0.00000
    373.00        0.00000
    374.00        0.00000
    375.00        0.00000
    376.00        0.00000
    377.00        0.00000
    378.00        0.00000
    379.00        0.00000
    380.00        0.00000
    381.00        0.00000
    382.00        0.00000
    383.00        0.00000
    384.00        0.00000
    385.00        0.00000
    386.00        0.00000
    387.00        0.00000
    388.00        0.00000
    389.00        0.00000
    390.00        0.00000
    391.00        0.00000
    392.00        0.00000
    393.00        0.00000
    394.00        0.00000
    395.00        0.00000
    396.00        0.00000
    397.00        0.00000
    398.00        0.00000
    399.00        0.00000
    400.00        0.00000
    401.00        0.00000
    402.00        0.00000
    403.00        0.00000
    404.00        0.00000
    405.00        0.00000
    406.00        0.00000
    407.00        0.00000
    408.00        0.00000
    409.00        0.00000
    410.00        0.00000
    411.00        0.00000
    412.00        0.00000
    413.00        0.00000
    414.00        0.00000
    415.00        0.00000
    416.00        0.00000
    417.00        0.00000
    418.00        0.00000
    419.00        0.00000
    420.00        0.00000
    421.00        0.00000
    422.00        0.00000
    423.00        0.00000
    424.00        0.00000
    425.00        0.00000
    426.00        0.00000
    427.00        0.00000
    428.00        0.00000
    429.00        0.00000
    430.00        0.00000
    431.00        0.00000
    432.00        0.00000
    433.00        0.00000
    434.00        0.00000
    435.00        0.00000
    436.00        0.00000
    437.00        0.00000
    438.00        0.00000
    439.00        0.00000
    440.00        0.00000
    441.00        0.00000
    442.00        0.00000
    443.00        0.00000
    444.00        0.00000
    445.00        0.00000
    446.00        0.00000
    447.00        0.00000
    448.00        0.00000
    449.00        0.00000
    450.00        0.00000
    451.00        0.00000
    452.00        0.00000
    453.00        0.00000
    454.00        0.00000
    455.00        0.00000
    456.00        0.00000
    457.00        0.00000
    458.00        0.00000
    459.00        0.00000
    460.00        0.00000
    461.00        0.00000
    462.00        0.00000
    463.00        0.00000
    464.00        0.00000
    465.00        0.00000
    466.00        0.00000
    467.00        0.00000
    468.00        0.00000
    469.00        0.00000
    470.00        0.00000
    471.00        0.00000
    472.00        0.00000
    473.00        0.00000
    474.00        0.00000
    475.00        0.00000
    476.00        0.00000
    477.00        0.00000
    478.00        0.00000
    479.00        0.00000
    480.00        0.00000
    481.00        0.00000
    482.00        0.00000
    483.00        0.00000
    484.00        0.00000
    485.00        0.00000
    486.00        0.00000
    487.00        0.00000
    488.00        0.00000
    489.00        0.00000
    490.00        0.00000
    491.00        0.00000
    492.00        0.00000
    493.00        0.00000
    494.00        0.00000
    495.00        0.00000
    496.00        0.00000
    497.00        0.00000
    498.00        0.00000
    499.00        0.00000
    500.00        0.00000
    501.00        0.00000
    502.00        0.00000
    503.00        0.00000
    504.00        0.00000
    505.00        0.00000
    506.00        0.00000
    507.00        0.00000
    508.00        0.00000
    509.00        0.00000
    510.00        0.00000
    511.00        0.00000
    512.00        0.00000
    513.00        0.00000
    514.00        0.00000
    515.00        0.00000
    516.00        0.00000
    517.00        0.00000
    518.00        0.00000
    519.00        0.00000
    520.00        0.00000
    521.00        0.00000
    522.00        0.00000
    523.00        0.00000
    524.00        0.00000
    525.00        0.00000
    526.00        0.00000
    527.00        0.00000
    528.00        0.00000
    529.00        0.00000
    530.00        0.00000
    531.00        0.00000
    532.00        0.00000
    533.00        0.00000
    534.00        0.00000
    535.00        0.00000
    536.00        0.00000
    537.00        0.00000
    538.00        0.00000
    539.00        0.00000
    540.00        0.00000
    541.00        0.00000
    542.00        0.00000
    543.00        0.00000
    544.00        0.00000
    545.00        0.00000
    546.00        0.00000
    547.00        0.00000
    548.00        0.00000
    549.00        0.00000
    550.00        0.00000
    551.00        0.00000
    552.00        0.00000
    553.00        0.00000
    554.00        0.00000
    555.00        0.00000
    556.00        0.00000
    557.00        0.00000
    558.00        0.00000
    559.00        0.00000
    560.00        0.00000
    561.00        0.00000
    562.00        0.00000
    563.00        0.00000
    564.00        0.00000
    565.00        0.00000
    566.00        0.00000
    567.00        0.00000
    568.00        0.00000
    569.00        0.00000
    570.00        0.00000
    571.00        0.00000
    572.00        0.00000
    573.00        0.00000
    574.00        0.00000
    575.00        0.00000
    576.00        0.00000
    577.00        0.00000
    578.00        0.00000
    579.00        0.00000
    580.00        0.00000
    581.00        0.00000
    582.00        0.00000
    583.00        0.00000
    584.00        0.00000
    585.00        0.00000
    586.00        0.00000
    587.00        0.00000
    588.00        0.00000
    589.00        0.00000
    590.00        0.00000
    591.00        0.00000
    592.00        0.00000
    593.00        0.00000
    594.00        0.00000
    595.00        0.00000
    596.00        0.00000
    597.00        0.00000
    598.00        0.00000
    599.00        0.00000
    600.00        0.00000
    601.00        0.00000
    602.00        0.00000
    603.00        0.00000
    604.00        0.00000
    605.00        0.00000
    606.00        0.00000
    607.00        0.00000
    608.00        0.00000
    609.00        0.00000
    610.00        0.00000
    611.00        0.00000
    612.00        0.00000
    613.00        0.00000
    614.00        0.00000
    615.00        0.00000
    616.00        0.00000
    617.00        0.00000
    618.00        0.00000
    619.00        0.00000
    620.00        0.00000
    621.00        0.00000
    622.00        0.00000
    623.00        0.00000
    624.00        0.00000
    625.00        0.00000
    626.00        0.00000
    627.00        0.00000
    628.00        0.00000
    629.00        0.00000
    630.00        0.00000
    631.00        0.00000
    632.00        0.00000
    633.00        0.00000
    634.00        0.00000
    635.00        0.00000
    636.00        0.00000
    637.00        0.00000
    638.00        0.00000
    639.00        0.00000
    640.00        0.00000
    641.00        0.00000
    642.00        0.00000
    643.00        0.00000
    644.00        0.00000
    645.00        0.00000
    646.00        0.00000
    647.00        0.00000
    648.00        0.00000
    649.00        0.00000
    650.00        0.00000
    651.00        0.00000
    652.00        0.00000
    653.00        0.00000
    654.00        0.00000
    655.00        0.00000
    656.00        0.00000
    657.00        0.00000
    658.00        0.00000
    659.00        0.00000
    660.00        0.00000
    661.00        0.00000
    662.00        0.00000
    663.00        0.00000
    664.00        0.00000
    665.00        0.00000
    666.00        0.00000
    667.00        0.00000
    668.00        0.00000
    669.00        0.00000
    670.00        0.00000
    671.00        0.00000
    672.00        0.00000
    673.00        0.00000
    674.00        0.00000
    675.00        0.00000
    676.00        0.00000
    677.00        0.00000
    678.00        0.00000
    679.00        0.00000
    680.00        0.00000
    681.00        0.00000
    682.00        0.00000
    683.00        0.00000
    684.00        0.00000
    685.00        0.00000
    686.00        0.00000
    687.00        0.00000
    688.00        0.00000
    689.00        0.00000
    690.00        0.00000
    691.00        0.00000
    692.00        0.00000
    693.00        0.00000
    694.00        0.00000
    695.00        0.00000
    696.00        0.00000
    697.00        0.00000
    698.00        0.00000
    699.00        0.00000
    700.00        0.00000
    701.00        0.00000
    702.00        0.00000
    703.00        0.00000
    704.00        0.00000
    705.00        0.00000
    706.00        0.00000
    707.00        0.00000
    708.00        0.00000
    709.00        0.00000
    710.00        0.00000
    711.00        0.00000
    712.00        0.00000
    713.00        0.00000
    714.00        0.00000
    715.00        0.00000
    716.00        0.00000
    717.00        0.00000
    718.00        0.00000
    719.00        0.00000
    720.00        0.00000
    721.00        0.00000
    722.00        0.00000
    723.00        0.00000
    724.00        0.00000
    725.00        0.00000
    726.00        0.00000
    727.00        0.00000
    728.00        0.00000
    729.00        0.00000
    730.00        0.00000
    731.00        0.00000
    732.00        0.00000
    733.00        0.00000
    734.00        0.00000
    735.00        0.00000
    736.00        0.00000
    737.00        0.00000
    738.00        0.00000
    739.00        0.00000
    740.00        0.00000
    741.00        0.00000
    742.00        0.00000
    743.00        0.00000
    744.00        0.00000
    745.00        0.00000
    746.00        0.00000
    747.00        0.00000
    748.00        0.00000
    749.00        0.00000
    750.00        0.00000
    751.00        0.00000
    752.00        0.00000
    753.00        0.00000
    754.00        0.00000
    755.00        0.00000
    756.00        0.00000
    757.00        0.00000
    758.00        0.00000
    759.00        0.00000
    760.00        0.00000
    761.00        0.00000
    762.00        0.00000
    763.00        0.00000
    764.00        0.00000
    765.00        0.00000
    766.00        0.00000
    767.00        0.00000
    768.00        0.00000
    769.00        0.00000
    770.00        0.00000
    771.00        0.00000
    772.00        0.00000
    773.00        0.00000
    774.00        0.00000
    775.00        0.00000
    776.00        0.00000
    777.00        0.00000
    778.00        0.00000
    779.00        0.00000
    780.00        0.00000
    781.00        0.00000
    782.00        0.00000
    783.00        0.00000
    784.00        0.00000
    785.00        0.00000
    786.00        0.00000
    787.00        0.00000
    788.00        0.00000
    789.00        0.00000
    790.00        0.00000
    791.00        0.00000
    792.00        0.00000
    793.00        0.00000
    794.00        0.00000
    795.00        0.00000
    796.00        0.00000
    797.00        0.00000
    798.00        0.00000
    799.00        0.00000
    800.00        0.00000
    801.00        0.00000
    802.00        0.00000
    803.00        0.00000
    804.00        0.00000
    805.00        0.00000
    806.00        0.00000
    807.00        0.00000
    808.00        0.00000
    809.00        0.00000
    810.00        0.00000
    811.00        0.00000
    812.00        0.00000
    813.00        0.00000
    814.00        0.00000
    815.00        0.00000
    816.00        0.00000
    817.00        0.00000
    818.00        0.00000
    819.00        0.00000
    820.00        0.00000
    821.00        0.00000
    822.00        0.00000
    823.00        0.00000
    824.00        0.00000
    825.00        0.00000
    826.00        0.00000
    827.00        0.00000
    828.00        0.00000
    829.00        0.00000
    830.00        0.00000
    831.00        0.00000
    832.00        0.00000
    833.00        0.00000
    834.00        0.00000
    835.00        0.00000
    836.00        0.00000
    837.00        0.00000
    838.00        0.00000
    839.00        0.00000
    840.00        0.00000
    841.00        0.00000
    842.00        0.00000
    843.00        0.00000
    844.00        0.00000
    845.00        0.00000
    846.00        0.00000
    847.00        0.00000
    848.00        0.00000
    849.00        0.00000
    850.00        0.00000
    851.00        0.00000
    852.00        0.00000
    853.00        0.00000
    854.00        0.00000
    855.00        0.00000
    856.00        0.00000
    857.00        0.00000
    858.00        0.00000
    859.00        0.00000
    860.00        0.00000
    861.00        0.00000
    862.00        0.00000
    863.00        0.00000
    864.00        0.00000
    865.00        0.00000
    866.00        0.00000
    867.00        0.00000
    868.00        0.00000
    869.00        0.00000
    870.00        0.00000
    871.00        0.00000
    872.00        0.00000
    873.00        0.00000
    874.00        0.00000
    875.00        0.00000
    876.00        0.00000
    877.00        0.00000
    878.00        0.00000
    879.00        0.00000
    880.00        0.00000
    881.00        0.00000
    882.00        0.00000
    883.00        0.00000
    884.00        0.00000
    885.00        0.00000
    886.00        0.00000
    887.00        0.00000
    888.00        0.00000
    889.00        0.00000
    890.00        0.00000
    891.00        0.00000
    892.00        0.00000
    893.00        0.00000
    894.00        0.00000
    895.00        0.00000
    896.00        0.00000
    897.00        0.00000
    898.00        0.00000
    899.00        0.00000
    900.00        0.00000
    901.00        0.00000
    902.00        0.00000
    903.00        0.00000
    904.00        0.00000
    905.00        0.00000
    906.00        0.00000
    907.00        0.00000
    908.00        0.00000
    909.00        0.00000
    910.00        0.00000
    911.00        0.00000
    912.00        0.00000
    913.00        0.00000
    914.00        0.00000
    915.00        0.00000
    916.00        0.00000
    917.00        0.00000
    918.00        0.00000
    919.00        0.00000
    920.00        0.00000
    921.00        0.00000
    922.00        0.00000
    923.00        0.00000
    924.00        0.00000
    925.00        0.00000
    926.00        0.00000
    927.00        0.00000
    928.00        0.00000
    929.00        0.00000
    930.00        0.00000
    931.00        0.00000
    932.00        0.00000
    933.00        0.00000
    934.00        0.00000
    935.00        0.00000
    936.00        0.00000
    937.00        0.00000
    938.00        0.00000
    939.00        0.00000
    940.00        0.00000
    941.00        0.00000
    942.00        0.00000
    943.00        0.00000
    944.00        0.00000
    945.00        0.00000
    946.00        0.00000
    947.00        0.00000
    948.00        0.00000
    949.00        0.00000
    950.00        0.00000
    951.00        0.00000
    952.00        0.00000
    953.00        0.00000
    954.00        0.00000
    955.00        0.00000
    956.00        0.00000
    957.00        0.00000
    958.00        0.00000
    959.00        0.00000
    960.00        0.00000
    961.00        0.00000
    962.00        0.00000
    963.00        0.00000
    964.00        0.00000
    965.00        0.00000
    966.00        0.00000
    967.00        0.00000
    968.00        0.00000
    969.00        0.00000
    970.00        0.00000
    971.00        0.00000
    972.00        0.00000
    973.00        0.00000
    974.00        0.00000
    975.00        0.00000
    976.00        0.00000
    977.00        0.00000
    978.00        0.00000
    979.00        0.00000
    980.00        0.00000
    981.00        0.00000
    982.00        0.00000
    983.00        0.00000
    984.00        0.00000
    985.00        0.00000
    986.00        0.00000
    987.00        0.00000
    988.00        0.00000
    989.00        0.00000
    990.00        0.00000
    991.00        0.00000
    992.00        0.00000
    993.00        0.00000
    994.00        0.00000
    995.00        0.00000
    996.00        0.00000
    997.00        0.00000
    998.00        0.00000
    999.00        0.00000
   1000.00        0.00000
   1001.00        0.00000
   1002.00        0.00000
   1003.00        0.00000
   1004.00        0.00000
   1005.00        0.00000
   1006.00        0.00000
   1007.00        0.00000
   1008.00        0.00000
   1009.00        0.00000
   1010.00        0.00000
   1011.00        0.00000
   1012.00        0.00000
   1013.00        0.00000
   1014.00        0.00000
   1015.00        0.00000
   1016.00        0.00000
   1017.00        0.00000
   1018.00        0.00000
   1019.00        0.00000
   1020.00        0.00000
   1021.00        0.00000
   1022.00        0.00000
   1023.00        0.00000
   1024.00        0.00000
   1025.00        0.00000
   1026.00        0.00000
   1027.00        0.00000
   1028.00        0.00000
   1029.00        0.00000
   1030.00        0.00000
   1031.00        0.00000
   1032.00        0.00000
   1033.00        0.00000
   1034.00        0.00000
   1035.00        0.00000
   1036.00        0.00000
   1037.00        0.00000
   1038.00        0.00000
   1039.00        0.00000
   1040.00        0.00000
   1041.00        0.00000
   1042.00        0.00000
   1043.00        0.00000
   1044.00        0.00000
   1045.00        0.00000
   1046.00        0.00000
   1047.00        0.00000
   1048.00        0.00000
   1049.00        0.00000
   1050.00        0.00000
   1051.00        0.00000
   1052.00        0.00000
   1053.00        0.00000
   1054.00        0.00000
   1055.00        0.00000
   1056.00        0.00000
   1057.00        0.00000
   1058.00        0.00000
   1059.00        0.00000
   1060.00        0.00000
   1061.00        0.00000
   1062.00        0.00000
   1063.00        0.00000
   1064.00        0.00000
   1065.00        0.00000
   1066.00        0.00000
   1067.00        0.00000
   1068.00        0.00000
   1069.00        0.00000
   1070.00        0.00000
   1071.00        0.00000
   1072.00        0.00000
   1073.00        0.00000
   1074.00        0.00000
   1075.00        0.00000
   1076.00        0.00000
   1077.00        0.00000
   1078.00        0.00000
   1079.00        0.00000
   1080.00        0.00000
   1081.00        0.00000
   1082.00        0.00000
   1083.00        0.00000
   1084.00        0.00000
   1085.00        0.00000
   1086.00        0.00000
   1087.00        0.00000
   1088.00        0.00000
   1089.00        0.00000
   1090.00        0.00000
   1091.00        0.00000
   1092.00        0.00000
   1093.00        0.00000
   1094.00        0.00000
   1095.00        0.00000
   1096.00        0.00000
   1097.00        0.00000
   1098.00        0.00000
   1099.00        0.00000
   1100.00        0.00000
   1101.00        0.00000
   1102.00        0.00000
   1103.00        0.00000
   1104.00        0.00000
   1105.00        0.00000
   1106.00        0.00000
   1107.00        0.00000
   1108.00        0.00000
   1109.00        0.00000
   1110.00        0.00000
   1111.00        0.00000
   1112.00        0.00000
   1113.00        0.00000
   1114.00        0.00000
   1115.00        0.00000
   1116.00        0.00000
   1117.00        0.00000
   1118.00        0.00000
   1119.00        0.00000
   1120.00        0.00000
   1121.00        0.00000
   1122.00        0.00000
   1123.00        0.00000
   1124.00        0.00000
   1125.00        0.00000
   1126.00        0.00000
   1127.00        0.00000
   1128.00        0.00000
   1129.00        0.00000
   1130.00        0.00000
   1131.00        0.00000
   1132.00        0.00000
   1133.00        0.00000
   1134.00        0.00000
   1135.00        0.00000
   1136.00        0.00000
   1137.00        0.00000
   1138.00        0.00000
   1139.00        0.00000
   1140.00        0.00000
   1141.00        0.00000
   1142.00        0.00000
   1143.00        0.00000
   1144.00        0.00000
   1145.00        0.00000
   1146.00        0.00000
   1147.00        0.00000
   1148.00        0.00000
   1149.00        0.00000
   1150.00        0.00000
   1151.00        0.00000
   1152.00        0.00000
   1153.00        0.00000
   1154.00        0.00000
   1155.00        0.00000
   1156.00        0.00000
   1157.00        0.00000
   1158.00        0.00000
   1159.00        0.00000
   1160.00        0.00000
   1161.00        0.00000
   1162.00        0.00000
   1163.00        0.00000
   1164.00        0.00000
   1165.00        0.00000
   1166.00        0.00000
   1167.00        0.00000
   1168.00        0.00000
   1169.00        0.00000
   1170.00        0.00000
   1171.00        0.00000
   1172.00        0.00000
   1173.00        0.00000
   1174.00        0.00000
   1175.00        0.00000
   1176.00        0.00000
   1177.00        0.00000
   1178.00        0.00000
   1179.00        0.00000
   1180.00        0.00000
   1181.00        0.00000
   1182.00        0.00000
   1183.00        0.00000
   1184.00        0.00000
   1185.00        0.00000
   1186.00        0.00000
   1187.00        0.00000
   1188.00        0.00000
   1189.00        0.00000
   1190.00        0.00000
   1191.00        0.00000
   1192.00        0.00000
   1193.00        0.00000
   1194.00        0.00000
   1195.00        0.00000
   1196.00        0.00000
   1197.00        0.00000
   1198.00        0.00000
   1199.00        0.00000
   1200.00        0.00000
   1201.00        0.00000
   1202.00        0.00000
   1203.00        0.00000
   1204.00        0.00000
   1205.00        0.00000
   1206.00        0.00000
   1207.00        0.00000
   1208.00        0.00000
   1209.00        0.00000
   1210.00        0.00000
   1211.00        0.00000
   1212.00        0.00000
   1213.00        0.00000
   1214.00        0.00000
   1215.00        0.00000
   1216.00        0.00000
   1217.00        0.00000
   1218.00        0.00000
   1219.00        0.00000
   1220.00        0.00000
   1221.00        0.00000
   1222.00        0.00000
   1223.00        0.00000
   1224.00        0.00000
   1225.00        0.00000
   1226.00        0.00000
   1227.00        0.00000
   1228.00        0.00000
   1229.00        0.00000
   1230.00        0.00000
   1231.00        0.00000
   1232.00        0.00000
   1233.00        0.00000
   1234.00        0.00000
   1235.00        0.00000
   1236.00        0.00000
   1237.00        0.00000
   1238.00        0.00000
   1239.00        0.00000
   1240.00        0.00000
   1241.00        0.00000
   1242.00        0.00000
   1243.00        0.00000
   1244.00        0.00000
   1245.00        0.00000
   1246.00        0.00000
   1247.00        0.00000
   1248.00        0.00000
   1249.00        0.00000
   1250.00        0.00000
   1251.00        0.00000
   1252.00        0.00000
   1253.00        0.00000
   1254.00        0.00000
   1255.00        0.00000
   1256.00        0.00000
   1257.00        0.00000
   1258.00        0.00000
   1259.00        0.00000
   1260.00        0.00000
   1261.00        0.00000
   1262.00        0.00000
   1263.00        0.00000
   1264.00        0.00000
   1265.00        0.00000
   1266.00        0.00000
   1267.00        0.00000
   1268.00        0.00000
   1269.00        0.00000
   1270.00        0.00000
   1271.00        0.00000
   1272.00        0.00000
   1273.00        0.00000
   1274.00        0.00000
   1275.00        0.00000
   1276.00        0.00000
   1277.00        0.00000
   1278.00        0.00000
   1279.00        0.00000
   1280.00        0.00000
   1281.00        0.00000
   1282.00        0.00000
   1283.00        0.00000
   1284.00        0.00000
   1285.00        0.00000
   1286.00        0.00000
   1287.00        0.00000
   1288.00        0.00000
   1289.00        0.00000
   1290.00        0.00000
   1291.00        0.00000
   1292.00        0.00000
   1293.00        0.00000
   1294.00        0.00000
   1295.00        0.00000
   1296.00        0.00000
   1297.00        0.00000
   1298.00        0.00000
   1299.00        0.00000
   1300.00        0.00000
   1301.00        0.00000
   1302.00        0.00000
   1303.00        0.00000
   1304.00        0.00000
   1305.00        0.00000
   1306.00        0.00000
   1307.00        0.00000
   1308.00        0.00000
   1309.00        0.00000
   1310.00        0.00000
   1311.00        0.00000
   1312.00        0.00000
   1313.00        0.00000
   1314.00        0.00000
   1315.00        0.00000
   1316.00        0.00000
   1317.00        0.00000
   1318.00        0.00000
   1319.00        0.00000
   1320.00        0.00000
   1321.00        0.00000
   1322.00        0.00000
   1323.00        0.00000
   1324.00        0.00000
   1325.00        0.00000
   1326.00        0.00000
   1327.00        0.00000
   1328.00        0.00000
   1329.00        0.00000
   1330.00        0.00000
   1331.00        0.00000
   1332.00        0.00000
   1333.00        0.00000
   1334.00        0.00000
   1335.00        0.00000
   1336.00        0.00000
   1337.00        0.00000
   1338.00        0.00000
   1339.00        0.00000
   1340.00        0.00000
   1341.00        0.00000
   1342.00        0.00000
   1343.00        0.00000
   1344.00        0.00000
   1345.00        0.00000
   1346.00        0.00000
   1347.00        0.00000
   1348.00        0.00000
   1349.00        0.00000
   1350.00        0.00000
   1351.00        0.00000
   1352.00        0.00000
   1353.00        0.00000
   1354.00        0.00000
   1355.00        0.00000
   1356.00        0.00000
   1357.00        0.00000
   1358.00        0.00000
   1359.00        0.00000
   1360.00        0.00000
   1361.00        0.00000
   1362.00        0.00000
   1363.00        0.00000
   1364.00        0.00000
   1365.00        0.00000
   1366.00        0.00000
   1367.00        0.00000
   1368.00        0.00000
   1369.00        0.00000
   1370.00        0.00000
   1371.00        0.00000
   1372.00        0.00000
   1373.00        0.00000
   1374.00        0.00000
   1375.00        0.00000
   1376.00        0.00000
   1377.00        0.00000
   1378.00        0.00000
   1379.00        0.00000
   1380.00        0.00000
   1381.00        0.00000
   1382.00        0.00000
   1383.00        0.00000
   1384.00        0.00000
   1385.00        0.00000
   1386.00        0.00000
   1387.00        0.00000
   1388.00        0.00000
   1389.00        0.00000
   1390.00        0.00000
   1391.00        0.00000
   1392.00        0.00000
   1393.00        0.00000
   1394.00        0.00000
   1395.00        0.00000
   1396.00        0.00000
   1397.00        0.00000
   1398.00        0.00000
   1399.00        0.00000
   1400.00        0.00000
   1401.00        0.00000
   1402.00        0.00000
   1403.00        0.00000
   1404.00        0.00000
   1405.00        0.00000
   1406.00        0.00000
   1407.00        0.00000
   1408.00        0.00000
   1409.00        0.00000
   1410.00        0.00000
   1411.00        0.00000
   1412.00        0.00001
   1413.00        0.00003
   1414.00        0.00007
   1415.00        0.00015
   1416.00        0.00029
   1417.00        0.00051
   1418.00        0.00088
   1419.00        0.00146
   1420.00        0.00236
   1421.00        0.00375
   1422.00        0.00586
   1423.00        0.00903
   1424.00        0.01371
   1425.00        0.02049
   1426.00        0.03013
   1427.00        0.04357
   1428.00        0.06186
   1429.00        0.08611
   1430.00        0.11741
   1431.00        0.15677
   1432.00        0.20461
   1433.00        0.26063
   1434.00        0.32385
   1435.00        0.39227
   1436.00        0.46296
   1437.00        0.53254
   1438.00        0.59755
   1439.00        0.65533
   1440.00        0.70375
   1441.00        0.74278
   1442.00        0.77360
   1443.00        0.79878
   1444.00        0.82152
   1445.00        0.84507
   1446.00        0.87213
   1447.00        0.90464
   1448.00        0.94341
   1449.00        0.98821
   1450.00        1.03781
   1451.00        1.09003
   1452.00        1.14190
   1453.00        1.19046
   1454.00        1.23285
   1455.00        1.26798
   1456.00        1.29630
   1457.00        1.32027
   1458.00        1.34447
   1459.00        1.37458
   1460.00        1.41537
   1461.00        1.47040
   1462.00        1.53937
   1463.00        1.61991
   1464.00        1.70748
   1465.00        1.79702
   1466.00        1.88465
   1467.00        1.96747
   1468.00        2.04405
   1469.00        2.11510
   1470.00        2.18257
   1471.00        2.24949
   1472.00        2.31883
   1473.00        2.39369
   1474.00        2.47573
   1475.00        2.56601
   1476.00        2.66444
   1477.00        2.76986
   1478.00        2.88131
   1479.00        2.99688
   1480.00        3.11449
   1481.00        3.23143
   1482.00        3.34425
   1483.00        3.44882
   1484.00        3.53956
   1485.00        3.61159
   1486.00        3.66277
   1487.00        3.69209
   1488.00        3.70143
   1489.00        3.69426
   1490.00        3.67543
   1491.00        3.65061
   1492.00        3.62659
   1493.00        3.60545
   1494.00        3.58544
   1495.00        3.56428
   1496.00        3.54012
   1497.00        3.51200
   1498.00        3.47968
   1499.00        3.44383
   1500.00        3.40555
   1501.00        3.36644
   1502.00        3.32806
   1503.00        3.29147
   1504.00        3.25713
   1505.00        3.22483
   1506.00        3.19417
   1507.00        3.16450
   1508.00        3.13557
   1509.00        3.10736
   1510.00        3.08016
   1511.00        3.05436
   1512.00        3.03029
   1513.00        3.00801
   1514.00        2.98736
   1515.00        2.96787
   1516.00        2.94907
   1517.00        2.93045
   1518.00        2.91169
   1519.00        2.89269
   1520.00        2.87360
   1521.00        2.85483
   1522.00        2.83700
   1523.00        2.82071
   1524.00        2.80657
   1525.00        2.79504
   1526.00        2.78651
   1527.00        2.78113
   1528.00        2.77908
   1529.00        2.78060
   1530.00        2.78547
   1531.00        2.79333
   1532.00        2.80358
   1533.00        2.81599
   1534.00        2.83046
   1535.00        2.84703
   1536.00        2.86589
   1537.00        2.88717
   1538.00        2.91117
   1539.00        2.93794
   1540.00        2.96770
   1541.00        3.00044
   1542.00        3.03629
   1543.00        3.07500
   1544.00        3.11631
   1545.00        3.15952
   1546.00        3.20371
   1547.00        3.24772
   1548.00        3.29003
   1549.00        3.32924
   1550.00        3.36408
   1551.00        3.39387
   1552.00        3.41782
   1553.00        3.43607
   1554.00        3.44903
   1555.00        3.45748
   1556.00        3.46219
   1557.00        3.46389
   1558.00        3.46325
   1559.00        3.46065
   1560.00        3.45637
   1561.00        3.45052
   1562.00        3.44313
   1563.00        3.43419
   1564.00        3.42375
   1565.00        3.41194
   1566.00        3.39890
   1567.00        3.38466
   1568.00        3.36924
   1569.00        3.35263
   1570.00        3.33481
   1571.00        3.31592
   1572.00        3.29616
   1573.00        3.27584
   1574.00        3.25527
   1575.00        3.23475
   1576.00        3.21447
   1577.00        3.19452
   1578.00        3.17480
   1579.00        3.15459
   1580.00        3.13377
   1581.00        3.11307
   1582.00        3.09312
   1583.00        3.07425
   1584.00        3.05635
   1585.00        3.03908
   1586.00        3.02185
   1587.00        3.00441
   1588.00        2.98685
   1589.00        2.96943
   1590.00        2.95248
   1591.00        2.93644
   1592.00        2.92158
   1593.00        2.90780
   1594.00        2.89481
   1595.00        2.88225
   1596.00        2.86975
   1597.00        2.85752
   1598.00        2.84581
   1599.00        2.83446
   1600.00        2.82332
   1601.00        2.81229
   1602.00        2.80134
   1603.00        2.79040
   1604.00        2.77941
   1605.00        2.76827
   1606.00        2.75682
   1607.00        2.74496
   1608.00        2.73259
   1609.00        2.71965
   1610.00        2.70612
   1611.00        2.69199
   1612.00        2.67723
   1613.00        2.66184
   1614.00        2.64579
   1615.00        2.62901
   1616.00        2.61151
   1617.00        2.59330
   1618.00        2.57441
   1619.00        2.55495
   1620.00        2.53500
   1621.00        2.51470
   1622.00        2.49407
   1623.00        2.47312
   1624.00        2.45178
   1625.00        2.42990
   1626.00        2.40738
   1627.00        2.38425
   1628.00        2.36063
   1629.00        2.33682
   1630.00        2.31325
   1631.00        2.29032
   1632.00        2.26823
   1633.00        2.24696
   1634.00        2.22625
   1635.00        2.20571
   1636.00        2.18495
   1637.00        2.16375
   1638.00        2.14209
   1639.00        2.12028
   1640.00        2.09875
   1641.00        2.07812
   1642.00        2.05891
   1643.00        2.04153
   1644.00        2.02630
   1645.00        2.01323
   1646.00        2.00221
   1647.00        1.99304
   1648.00        1.98546
   1649.00        1.97923
   1650.00        1.97426
   1651.00        1.97053
   1652.00        1.96812
   1653.00        1.96717
   1654.00        1.96791
   1655.00        1.97045
   1656.00        1.97505
   1657.00        1.98172
   1658.00        1.99059
   1659.00        2.00164
   1660.00        2.01478
   1661.00        2.02994
   1662.00        2.04683
   1663.00        2.06507
   1664.00        2.08419
   1665.00        2.10369
   1666.00        2.12298
   1667.00        2.14154
   1668.00        2.15890
   1669.00        2.17468
   1670.00        2.18857
   1671.00        2.20043
   1672.00        2.21013
   1673.00        2.21776
   1674.00        2.22338
   1675.00        2.22720
   1676.00        2.22940
   1677.00        2.23024
   1678.00        2.22995
   1679.00        2.22880
   1680.00        2.22702
   1681.00        2.22486
   1682.00        2.22258
   1683.00        2.22045
   1684.00        2.21874
   1685.00        2.21773
   1686.00        2.21765
   1687.00        2.21867
   1688.00        2.22083
   1689.00        2.22396
   1690.00        2.22777
   1691.00        2.23178
   1692.00        2.23547
   1693.00        2.23835
   1694.00        2.24006
   1695.00        2.24045
   1696.00        2.23955
   1697.00        2.23760
   1698.00        2.23496
   1699.00        2.23202
   1700.00        2.22917
   1701.00        2.22674
   1702.00        2.22497
   1703.00        2.22394
   1704.00        2.22370
   1705.00        2.22418
   1706.00        2.22527
   1707.00        2.22687
   1708.00        2.22885
   1709.00        2.23113
   1710.00        2.23360
   1711.00        2.23620
   1712.00        2.23887
   1713.00        2.24159
   1714.00        2.24438
   1715.00        2.24729
   1716.00        2.25044
   1717.00        2.25401
   1718.00        2.25815
   1719.00        2.26303
   1720.00        2.26868
   1721.00        2.27496
   1722.00        2.28155
   1723.00        2.28792
   1724.00        2.29312
   1725.00        2.29617
   1726.00        2.29596
   1727.00        2.29182
   1728.00        2.28313
   1729.00        2.27013
   1730.00        2.25315
   1731.00        2.23305
   1732.00        2.21068
   1733.00        2.18721
   1734.00        2.16367
   1735.00        2.14079
   1736.00        2.11889
   1737.00        2.09819
   1738.00        2.07871
   1739.00        2.06002
   1740.00        2.04176
   1741.00        2.02384
   1742.00        2.00650
   1743.00        1.99022
   1744.00        1.97555
   1745.00        1.96292
   1746.00        1.95249
   1747.00        1.94401
   1748.00        1.93689
   1749.00        1.93034
   1750.00        1.92359
   1751.00        1.91605
   1752.00        1.90736
   1753.00        1.89748
   1754.00        1.88669
   1755.00        1.87549
   1756.00        1.86450
   1757.00        1.85440
   1758.00        1.84572
   1759.00        1.83882
   1760.00        1.83379
   1761.00        1.83055
   1762.00        1.82879
   1763.00        1.82819
   1764.00        1.82841
   1765.00        1.82921
   1766.00        1.83048
   1767.00        1.83221
   1768.00        1.83450
   1769.00        1.83747
   1770.00        1.84132
   1771.00        1.84612
   1772.00        1.85193
   1773.00        1.85873
   1774.00        1.86640
   1775.00        1.87477
   1776.00        1.88365
   1777.00        1.89284
   1778.00        1.90219
   1779.00        1.91160
   1780.00        1.92103
   1781.00        1.93051
   1782.00        1.94008
   1783.00        1.94983
   1784.00        1.95982
   1785.00        1.97012
   1786.00        1.98072
   1787.00        1.99160
   1788.00        2.00270
   1789.00        2.01390
   1790.00        2.02504
   1791.00        2.03593
   1792.00        2.04638
   1793.00        2.05617
   1794.00        2.06502
   1795.00        2.07274
   1796.00        2.07918
   1797.00        2.08431
   1798.00        2.08820
   1799.00        2.09101
   1800.00        2.09296
   1801.00        2.09425
   1802.00        2.09506
   1803.00        2.09546
   1804.00        2.09547
   1805.00        2.09508
   1806.00        2.09421
   1807.00        2.09285
   1808.00        2.09099
   1809.00        2.08871
   1810.00        2.08613
   1811.00        2.08343
   1812.00        2.08082
   1813.00        2.07854
   1814.00        2.07688
   1815.00        2.07612
   1816.00        2.07652
   1817.00        2.07828
   1818.00        2.08160
   1819.00        2.08652
   1820.00        2.09309
   1821.00        2.10119
   1822.00        2.11078
   1823.00        2.12160
   1824.00        2.13343
   1825.00        2.14600
   1826.00        2.15898
   1827.00        2.17211
   1828.00        2.18506
   1829.00        2.19754
   1830.00        2.20929
   1831.00        2.22003
   1832.00        2.22954
   1833.00        2.23762
   1834.00        2.24413
   1835.00        2.24904
   1836.00        2.25226
   1837.00        2.25391
   1838.00        2.25414
   1839.00        2.25322
   1840.00        2.25140
   1841.00        2.24905
   1842.00        2.24651
   1843.00        2.24412
   1844.00        2.24217
   1845.00        2.24090
   1846.00        2.24044
   1847.00        2.24084
   1848.00        2.24205
   1849.00        2.24393
   1850.00        2.24626
   1851.00        2.24878
   1852.00        2.25118
   1853.00        2.25317
   1854.00        2.25448
   1855.00        2.25488
   1856.00        2.25422
   1857.00        2.25240
   1858.00        2.24945
   1859.00        2.24543
   1860.00        2.24050
   1861.00        2.23459
   1862.00        2.22732
   1863.00        2.21875
   1864.00        2.20928
   1865.00        2.19962
   1866.00        2.19054
   1867.00        2.18264
   1868.00        2.17628
   1869.00        2.17145
   1870.00        2.16800
   1871.00        2.16550
   1872.00        2.16337
   1873.00        2.16103
   1874.00        2.15800
   1875.00        2.15391
   1876.00        2.14858
   1877.00        2.14211
   1878.00        2.13469
   1879.00        2.12657
   1880.00        2.11800
   1881.00        2.10919
   1882.00        2.10033
   1883.00        2.09155
   1884.00        2.08292
   1885.00        2.07446
   1886.00        2.06620
   1887.00        2.05813
   1888.00        2.05026
   1889.00        2.04261
   1890.00        2.03516
   1891.00        2.02790
   1892.00        2.02080
   1893.00        2.01383
   1894.00        2.00693
   1895.00        1.99992
   1896.00        1.99258
   1897.00        1.98486
   1898.00        1.97678
   1899.00        1.96848
   1900.00        1.96011
   1901.00        1.95180
   1902.00        1.94362
   1903.00        1.93557
   1904.00        1.92758
   1905.00        1.91957
   1906.00        1.91144
   1907.00        1.90312
   1908.00        1.89459
   1909.00        1.88592
   1910.00        1.87716
   1911.00        1.86841
   1912.00        1.85971
   1913.00        1.85111
   1914.00        1.84261
   1915.00        1.83418
   1916.00        1.82574
   1917.00        1.81723
   1918.00        1.80853
   1919.00        1.79954
   1920.00        1.79022
   1921.00        1.78049
   1922.00        1.77033
   1923.00        1.75974
   1924.00        1.74871
   1925.00        1.73722
   1926.00        1.72530
   1927.00        1.71297
   1928.00        1.70026
   1929.00        1.68728
   1930.00        1.67416
   1931.00        1.66107
   1932.00        1.64818
   1933.00        1.63571
   1934.00        1.62381
   1935.00        1.61263
   1936.00        1.60224
   1937.00        1.59273
   1938.00        1.58414
   1939.00        1.57648
   1940.00        1.56982
   1941.00        1.56413
   1942.00        1.55945
   1943.00        1.55570
   1944.00        1.55284
   1945.00        1.55070
   1946.00        1.54906
   1947.00        1.54766
   1948.00        1.54615
   1949.00        1.54415
   1950.00        1.54124
   1951.00        1.53702
   1952.00        1.53118
   1953.00        1.52332
   1954.00        1.51330
   1955.00        1.50104
   1956.00        1.48650
   1957.00        1.46986
   1958.00        1.45132
   1959.00        1.43114
   1960.00        1.40967
   1961.00        1.38711
   1962.00        1.36375
   1963.00        1.33983
   1964.00        1.31546
   1965.00        1.29078
   1966.00        1.26578
   1967.00        1.24042
   1968.00        1.21446
   1969.00        1.18771
   1970.00        1.16016
   1971.00        1.13210
   1972.00        1.10405
   1973.00        1.07664
   1974.00        1.05041
   1975.00        1.02564
   1976.00        1.00214
   1977.00        0.97878
   1978.00        0.95512
   1979.00        0.93135
   1980.00        0.90803
   1981.00        0.88590
   1982.00        0.86558
   1983.00        0.84731
   1984.00        0.83149
   1985.00        0.81828
   1986.00        0.80759
   1987.00        0.79902
   1988.00        0.79192
   1989.00        0.78542
   1990.00        0.77859
   1991.00        0.77051
   1992.00        0.76048
   1993.00        0.74805
   1994.00        0.73320
   1995.00        0.71625
   1996.00        0.69793
   1997.00        0.67884
   1998.00        0.65960
   1999.00        0.64063
   2000.00        0.62223
   2001.00        0.60448
   2002.00        0.58734
   2003.00        0.57058
   2004.00        0.55391
   2005.00        0.53717
   2006.00        0.52029
   2007.00        0.50333
   2008.00        0.48644
   2009.00        0.46986
   2010.00        0.45383
   2011.00        0.43858
   2012.00        0.42425
   2013.00        0.41087
   2014.00        0.39842
   2015.00        0.38666
   2016.00        0.37534
   2017.00        0.36412
   2018.00        0.35264
   2019.00        0.34059
   2020.00        0.32774
   2021.00        0.31397
   2022.00        0.29937
   2023.00        0.28406
   2024.00        0.26837
   2025.00        0.25264
   2026.00        0.23722
   2027.00        0.22232
   2028.00        0.20806
   2029.00        0.19437
   2030.00        0.18117
   2031.00        0.16830
   2032.00        0.15556
   2033.00        0.14274
   2034.00        0.12970
   2035.00        0.11632
   2036.00        0.10255
   2037.00        0.08837
   2038.00        0.07382
   2039.00        0.05896
   2040.00        0.04386
   2041.00        0.02858
   2042.00        0.01321
   2043.00       -0.00218
   2044.00       -0.01746
   2045.00       -0.03250
   2046.00       -0.04712
   2047.00       -0.06114
   2048.00       -0.07432
   2049.00       -0.08652
   2050.00       -0.09763
   2051.00       -0.10771
   2052.00       -0.11695
   2053.00       -0.12570
   2054.00       -0.13439
   2055.00       -0.14344
   2056.00       -0.15321
   2057.00       -0.16390
   2058.00       -0.17557
   2059.00       -0.18807
   2060.00       -0.20115
   2061.00       -0.21449
   2062.00       -0.22772
   2063.00       -0.24046
   2064.00       -0.25240
   2065.00       -0.26333
   2066.00       -0.27309
   2067.00       -0.28156
   2068.00       -0.28871
   2069.00       -0.29458
   2070.00       -0.29931
   2071.00       -0.30314
   2072.00       -0.30647
   2073.00       -0.30972
   2074.00       -0.31337
   2075.00       -0.31784
   2076.00       -0.32341
   2077.00       -0.33012
   2078.00       -0.33786
   2079.00       -0.34625
   2080.00       -0.35481
   2081.00       -0.36308
   2082.00       -0.37075
   2083.00       -0.37769
   2084.00       -0.38402
   2085.00       -0.39010
   2086.00       -0.39638
   2087.00       -0.40329
   2088.00       -0.41120
   2089.00       -0.42029
   2090.00       -0.43052
   2091.00       -0.44165
   2092.00       -0.45335
   2093.00       -0.46519
   2094.00       -0.47697
   2095.00       -0.48898
   2096.00       -0.50085
   2097.00       -0.51212
   2098.00       -0.52242
   2099.00       -0.53161
   2100.00       -0.55211
   2101.00       -0.57583
   2102.00       -0.59401
   2103.00       -0.60571
   2104.00       -0.61093
   2105.00       -0.61053
   2106.00       -0.60633
   2107.00       -0.60026
   2108.00       -0.59453
   2109.00       -0.59110
   2110.00       -0.59127
   2111.00       -0.59587
   2112.00       -0.60486
   2113.00       -0.61748
   2114.00       -0.63259
   2115.00       -0.64866
   2116.00       -0.66403
   2117.00       -0.67743
   2118.00       -0.68780
   2119.00       -0.69483
   2120.00       -0.69848
   2121.00       -0.69942
   2122.00       -0.69847
   2123.00       -0.69676
   2124.00       -0.69541
   2125.00       -0.69535
   2126.00       -0.69732
   2127.00       -0.70163
   2128.00       -0.70821
   2129.00       -0.71665
   2130.00       -0.72626
   2131.00       -0.73632
   2132.00       -0.74610
   2133.00       -0.75511
   2134.00       -0.76312
   2135.00       -0.77023
   2136.00       -0.77674
   2137.00       -0.78305
   2138.00       -0.78953
   2139.00       -0.79642
   2140.00       -0.80372
   2141.00       -0.81119
   2142.00       -0.81843
   2143.00       -0.82492
   2144.00       -0.83019
   2145.00       -0.83390
   2146.00       -0.83585
   2147.00       -0.83612
   2148.00       -0.83490
   2149.00       -0.83252
   2150.00       -0.82933
   2151.00       -0.82561
   2152.00       -0.82160
   2153.00       -0.81738
   2154.00       -0.81296
   2155.00       -0.80822
   2156.00       -0.80300
   2157.00       -0.79719
   2158.00       -0.79061
   2159.00       -0.78321
   2160.00       -0.77506
   2161.00       -0.76633
   2162.00       -0.75725
   2163.00       -0.74814
   2164.00       -0.73930
   2165.00       -0.73099
   2166.00       -0.72334
   2167.00       -0.71630
   2168.00       -0.70974
   2169.00       -0.70338
   2170.00       -0.69691
   2171.00       -0.69009
   2172.00       -0.68273
   2173.00       -0.67482
   2174.00       -0.66648
   2175.00       -0.65793
   2176.00       -0.64951
   2177.00       -0.64149
   2178.00       -0.63411
   2179.00       -0.62748
   2180.00       -0.62155
   2181.00       -0.61613
   2182.00       -0.61093
   2183.00       -0.60558
   2184.00       -0.59978
   2185.00       -0.59323
   2186.00       -0.58580
   2187.00       -0.57750
   2188.00       -0.56846
   2189.00       -0.55890
   2190.00       -0.54912
   2191.00       -0.53945
   2192.00       -0.53009
   2193.00       -0.52123
   2194.00       -0.51289
   2195.00       -0.50499
   2196.00       -0.49686
   2197.00       -0.48773
   2198.00       -0.47744
   2199.00       -0.46582
   2200.00       -0.45294
   2201.00       -0.43911
   2202.00       -0.42470
   2203.00       -0.41016
   2204.00       -0.39596
   2205.00       -0.38248
   2206.00       -0.36999
   2207.00       -0.35858
   2208.00       -0.34767
   2209.00       -0.33700
   2210.00       -0.32647
   2211.00       -0.31596
   2212.00       -0.30531
   2213.00       -0.29438
   2214.00       -0.28302
   2215.00       -0.27120
   2216.00       -0.25897
   2217.00       -0.24647
   2218.00       -0.23394
   2219.00       -0.22162
   2220.00       -0.20980
   2221.00       -0.19865
   2222.00       -0.18833
   2223.00       -0.17888
   2224.00       -0.17035
   2225.00       -0.16268
   2226.00       -0.15587
   2227.00       -0.15039
   2228.00       -0.14701
   2229.00       -0.14556
   2230.00       -0.14579
   2231.00       -0.14690
   2232.00       -0.14757
   2233.00       -0.14627
   2234.00       -0.14162
   2235.00       -0.13309
   2236.00       -0.12103
   2237.00       -0.10689
   2238.00       -0.09268
   2239.00       -0.08061
   2240.00       -0.07268
   2241.00       -0.06970
   2242.00       -0.07157
   2243.00       -0.07723
   2244.00       -0.08537
   2245.00       -0.09427
   2246.00       -0.10235
   2247.00       -0.10829
   2248.00       -0.11119
   2249.00       -0.11075
   2250.00       -0.10732
   2251.00       -0.10180
   2252.00       -0.09552
   2253.00       -0.09001
   2254.00       -0.08667
   2255.00       -0.08660
   2256.00       -0.09029
   2257.00       -0.09756
   2258.00       -0.10774
   2259.00       -0.11952
   2260.00       -0.13147
   2261.00       -0.14222
   2262.00       -0.15056
   2263.00       -0.15585
   2264.00       -0.15777
   2265.00       -0.15656
   2266.00       -0.15280
   2267.00       -0.14737
   2268.00       -0.14129
   2269.00       -0.13552
   2270.00       -0.13093
   2271.00       -0.12798
   2272.00       -0.12689
   2273.00       -0.12737
   2274.00       -0.12889
   2275.00       -0.13068
   2276.00       -0.13193
   2277.00       -0.13204
   2278.00       -0.13057
   2279.00       -0.12748
   2280.00       -0.12297
   2281.00       -0.11753
   2282.00       -0.11181
   2283.00       -0.10647
   2284.00       -0.10210
   2285.00       -0.09912
   2286.00       -0.09775
   2287.00       -0.09795
   2288.00       -0.09954
   2289.00       -0.10217
   2290.00       -0.10547
   2291.00       -0.10908
   2292.00       -0.11275
   2293.00       -0.11635
   2294.00       -0.11989
   2295.00       -0.12351
   2296.00       -0.12745
   2297.00       -0.13199
   2298.00       -0.13738
   2299.00       -0.14382
   2300.00       -0.15143
   2301.00       -0.16019
   2302.00       -0.16996
   2303.00       -0.18048
   2304.00       -0.19141
   2305.00       -0.20242
   2306.00       -0.21314
   2307.00       -0.22318
   2308.00       -0.23227
   2309.00       -0.24018
   2310.00       -0.24678
   2311.00       -0.25211
   2312.00       -0.25636
   2313.00       -0.25978
   2314.00       -0.26267
   2315.00       -0.26534
   2316.00       -0.26805
   2317.00       -0.27099
   2318.00       -0.27425
   2319.00       -0.27783
   2320.00       -0.28166
   2321.00       -0.28559
   2322.00       -0.28949
   2323.00       -0.29329
   2324.00       -0.29693
   2325.00       -0.30050
   2326.00       -0.30416
   2327.00       -0.30814
   2328.00       -0.31275
   2329.00       -0.31832
   2330.00       -0.32516
   2331.00       -0.33351
   2332.00       -0.34355
   2333.00       -0.35542
   2334.00       -0.36911
   2335.00       -0.38458
   2336.00       -0.40171
   2337.00       -0.42038
   2338.00       -0.44044
   2339.00       -0.46175
   2340.00       -0.48427
   2341.00       -0.50784
   2342.00       -0.52750
   2343.00       -0.54876
   2344.00       -0.57206
   2345.00       -0.59772
   2346.00       -0.62586
   2347.00       -0.65596
   2348.00       -0.68695
   2349.00       -0.71726
   2350.00       -0.74527
   2351.00       -0.76912
   2352.00       -0.78790
   2353.00       -0.80108
   2354.00       -0.80896
   2355.00       -0.81254
   2356.00       -0.81307
   2357.00       -0.81230
   2358.00       -0.81198
   2359.00       -0.81368
   2360.00       -0.81889
   2361.00       -0.82848
   2362.00       -0.84315
   2363.00       -0.86276
   2364.00       -0.88691
   2365.00       -0.91436
   2366.00       -0.94368
   2367.00       -0.97305
   2368.00       -1.00083
   2369.00       -1.02553
   2370.00       -1.07247
   2371.00       -1.11476
   2372.00       -1.14537
   2373.00       -1.16385
   2374.00       -1.17160
   2375.00       -1.17092
   2376.00       -1.16522
   2377.00       -1.15771
   2378.00       -1.15136
   2379.00       -1.14848
   2380.00       -1.15049
   2381.00       -1.15795
   2382.00       -1.17049
   2383.00       -1.18737
   2384.00       -1.20706
   2385.00       -1.22800
   2386.00       -1.24872
   2387.00       -1.26794
   2388.00       -1.28499
   2389.00       -1.29945
   2390.00       -1.31165
   2391.00       -1.32208
   2392.00       -1.33148
   2393.00       -1.34056
   2394.00       -1.34983
   2395.00       -1.35965
   2396.00       -1.37010
   2397.00       -1.38117
   2398.00       -1.39269
   2399.00       -1.40446
   2400.00       -1.41618
   2401.00       -1.42755
   2402.00       -1.43832
   2403.00       -1.44817
   2404.00       -1.45698
   2405.00       -1.46477
   2406.00       -1.47164
   2407.00       -1.47792
   2408.00       -1.48398
   2409.00       -1.49022
   2410.00       -1.49692
   2411.00       -1.50428
   2412.00       -1.51226
   2413.00       -1.52066
   2414.00       -1.52913
   2415.00       -1.53731
   2416.00       -1.54484
   2417.00       -1.55143
   2418.00       -1.55688
   2419.00       -1.56103
   2420.00       -1.56376
   2421.00       -1.56506
   2422.00       -1.56491
   2423.00       -1.56344
   2424.00       -1.56087
   2425.00       -1.55746
   2426.00       -1.55361
   2427.00       -1.54968
   2428.00       -1.54608
   2429.00       -1.54316
   2430.00       -1.54119
   2431.00       -1.54040
   2432.00       -1.54083
   2433.00       -1.54248
   2434.00       -1.54521
   2435.00       -1.54879
   2436.00       -1.55296
   2437.00       -1.55736
   2438.00       -1.56169
   2439.00       -1.56569
   2440.00       -1.56910
   2441.00       -1.57179
   2442.00       -1.57367
   2443.00       -1.57468
   2444.00       -1.57482
   2445.00       -1.57420
   2446.00       -1.57292
   2447.00       -1.57120
   2448.00       -1.56926
   2449.00       -1.56734
   2450.00       -1.56564
   2451.00       -1.56432
   2452.00       -1.56344
   2453.00       -1.56297
   2454.00       -1.56274
   2455.00       -1.56243
   2456.00       -1.56164
   2457.00       -1.55978
   2458.00       -1.55626
   2459.00       -1.55042
   2460.00       -1.54179
   2461.00       -1.52996
   2462.00       -1.51472
   2463.00       -1.49626
   2464.00       -1.47490
   2465.00       -1.45127
   2466.00       -1.42611
   2467.00       -1.40021
   2468.00       -1.37427
   2469.00       -1.34879
   2470.00       -1.32409
   2471.00       -1.30025
   2472.00       -1.27708
   2473.00       -1.25412
   2474.00       -1.23082
   2475.00       -1.20642
   2476.00       -1.18032
   2477.00       -1.15205
   2478.00       -1.12129
   2479.00       -1.08817
   2480.00       -1.05315
   2481.00       -1.01721
   2482.00       -0.98176
   2483.00       -0.94864
   2484.00       -0.91960
   2485.00       -0.89605
   2486.00       -0.87890
   2487.00       -0.86894
   2488.00       -0.86611
   2489.00       -0.87001
   2490.00       -0.87969
   2491.00       -0.89366
   2492.00       -0.91057
   2493.00       -0.92871
   2494.00       -0.94664
   2495.00       -0.96311
   2496.00       -0.97711
   2497.00       -0.98792
   2498.00       -0.99514
   2499.00       -0.99850
   2500.00       -0.99805
   2501.00       -0.99370
   2502.00       -0.98565
   2503.00       -0.97388
   2504.00       -0.95865
   2505.00       -0.94035
   2506.00       -0.91958
   2507.00       -0.89730
   2508.00       -0.87484
   2509.00       -0.85360
   2510.00       -0.83511
   2511.00       -0.82052
   2512.00       -0.81105
   2513.00       -0.80713
   2514.00       -0.80947
   2515.00       -0.81781
   2516.00       -0.83091
   2517.00       -0.84759
   2518.00       -0.86662
   2519.00       -0.88669
   2520.00       -0.90656
   2521.00       -0.92521
   2522.00       -0.94189
   2523.00       -0.95609
   2524.00       -0.96776
   2525.00       -0.97703
   2526.00       -0.98435
   2527.00       -0.99019
   2528.00       -0.99419
   2529.00       -0.99571
   2530.00       -0.99529
   2531.00       -0.99369
   2532.00       -0.99166
   2533.00       -0.98975
   2534.00       -0.98827
   2535.00       -0.98724
   2536.00       -0.98639
   2537.00       -0.98527
   2538.00       -0.98329
   2539.00       -0.97982
   2540.00       -0.97440
   2541.00       -0.96656
   2542.00       -0.95625
   2543.00       -0.94364
   2544.00       -0.92930
   2545.00       -0.91382
   2546.00       -0.89815
   2547.00       -0.88323
   2548.00       -0.86994
   2549.00       -0.85902
   2550.00       -0.85090
   2551.00       -0.84564
   2552.00       -0.84306
   2553.00       -0.84257
   2554.00       -0.84356
   2555.00       -0.84515
   2556.00       -0.84655
   2557.00       -0.84702
   2558.00       -0.84602
   2559.00       -0.84316
   2560.00       -0.83836
   2561.00       -0.83165
   2562.00       -0.82338
   2563.00       -0.81392
   2564.00       -0.80378
   2565.00       -0.79347
   2566.00       -0.78334
   2567.00       -0.77370
   2568.00       -0.76469
   2569.00       -0.75628
   2570.00       -0.74968
   2571.00       -0.74589
   2572.00       -0.74393
   2573.00       -0.74257
   2574.00       -0.74036
   2575.00       -0.73591
   2576.00       -0.72829
   2577.00       -0.71700
   2578.00       -0.70179
   2579.00       -0.68297
   2580.00       -0.66090
   2581.00       -0.63643
   2582.00       -0.61087
   2583.00       -0.58561
   2584.00       -0.56225
   2585.00       -0.54223
   2586.00       -0.52690
   2587.00       -0.51682
   2588.00       -0.51246
   2589.00       -0.51346
   2590.00       -0.51936
   2591.00       -0.52902
   2592.00       -0.54117
   2593.00       -0.55436
   2594.00       -0.56714
   2595.00       -0.57812
   2596.00       -0.58627
   2597.00       -0.59099
   2598.00       -0.59192
   2599.00       -0.58930
   2600.00       -0.58360
   2601.00       -0.57565
   2602.00       -0.56630
   2603.00       -0.55646
   2604.00       -0.54687
   2605.00       -0.53804
   2606.00       -0.53021
   2607.00       -0.52334
   2608.00       -0.51714
   2609.00       -0.51114
   2610.00       -0.50483
   2611.00       -0.49774
   2612.00       -0.48946
   2613.00       -0.47982
   2614.00       -0.46883
   2615.00       -0.45673
   2616.00       -0.44397
   2617.00       -0.43107
   2618.00       -0.41844
   2619.00       -0.40620
   2620.00       -0.39431
   2621.00       -0.38253
   2622.00       -0.37044
   2623.00       -0.35751
   2624.00       -0.34332
   2625.00       -0.32772
   2626.00       -0.31065
   2627.00       -0.29238
   2628.00       -0.27340
   2629.00       -0.25425
   2630.00       -0.23559
   2631.00       -0.21818
   2632.00       -0.20258
   2633.00       -0.18930
   2634.00       -0.17849
   2635.00       -0.17025
   2636.00       -0.16437
   2637.00       -0.16052
   2638.00       -0.15837
   2639.00       -0.15761
   2640.00       -0.15806
   2641.00       -0.15966
   2642.00       -0.16243
   2643.00       -0.16659
   2644.00       -0.17224
   2645.00       -0.17945
   2646.00       -0.18812
   2647.00       -0.19791
   2648.00       -0.20821
   2649.00       -0.21822
   2650.00       -0.22696
   2651.00       -0.23329
   2652.00       -0.23626
   2653.00       -0.23491
   2654.00       -0.22873
   2655.00       -0.21769
   2656.00       -0.20197
   2657.00       -0.18250
   2658.00       -0.16063
   2659.00       -0.13781
   2660.00       -0.11579
   2661.00       -0.09643
   2662.00       -0.08115
   2663.00       -0.07123
   2664.00       -0.06701
   2665.00       -0.06863
   2666.00       -0.07536
   2667.00       -0.08637
   2668.00       -0.10043
   2669.00       -0.11642
   2670.00       -0.13324
   2671.00       -0.15012
   2672.00       -0.16665
   2673.00       -0.18269
   2674.00       -0.19826
   2675.00       -0.21337
   2676.00       -0.22803
   2677.00       -0.24212
   2678.00       -0.25535
   2679.00       -0.26728
   2680.00       -0.27745
   2681.00       -0.28546
   2682.00       -0.29102
   2683.00       -0.29410
   2684.00       -0.29485
   2685.00       -0.29372
   2686.00       -0.29118
   2687.00       -0.28778
   2688.00       -0.28397
   2689.00       -0.28016
   2690.00       -0.27663
   2691.00       -0.27346
   2692.00       -0.27053
   2693.00       -0.26754
   2694.00       -0.26411
   2695.00       -0.25986
   2696.00       -0.25449
   2697.00       -0.24790
   2698.00       -0.24020
   2699.00       -0.23164
   2700.00       -0.22279
   2701.00       -0.21434
   2702.00       -0.20695
   2703.00       -0.20121
   2704.00       -0.19751
   2705.00       -0.19603
   2706.00       -0.19670
   2707.00       -0.19922
   2708.00       -0.20309
   2709.00       -0.20777
   2710.00       -0.21263
   2711.00       -0.21711
   2712.00       -0.22074
   2713.00       -0.22315
   2714.00       -0.22410
   2715.00       -0.22343
   2716.00       -0.22109
   2717.00       -0.21701
   2718.00       -0.21114
   2719.00       -0.20344
   2720.00       -0.19372
   2721.00       -0.18187
   2722.00       -0.16781
   2723.00       -0.15152
   2724.00       -0.13321
   2725.00       -0.11332
   2726.00       -0.09235
   2727.00       -0.07096
   2728.00       -0.04987
   2729.00       -0.02980
   2730.00       -0.01138
   2731.00        0.00500
   2732.00        0.01908
   2733.00        0.03092
   2734.00        0.04067
   2735.00        0.04878
   2736.00        0.05564
   2737.00        0.06171
   2738.00        0.06732
   2739.00        0.07264
   2740.00        0.07767
   2741.00        0.08224
   2742.00        0.08606
   2743.00        0.08878
   2744.00        0.09002
   2745.00        0.08958
   2746.00        0.08736
   2747.00        0.08350
   2748.00        0.07831
   2749.00        0.07222
   2750.00        0.06575
   2751.00        0.05937
   2752.00        0.05351
   2753.00        0.04840
   2754.00        0.04421
   2755.00        0.04090
   2756.00        0.03842
   2757.00        0.03663
   2758.00        0.03543
   2759.00        0.03476
   2760.00        0.03460
   2761.00        0.03504
   2762.00        0.03619
   2763.00        0.03823
   2764.00        0.04128
   2765.00        0.04550
   2766.00        0.05087
   2767.00        0.05737
   2768.00        0.06482
   2769.00        0.07299
   2770.00        0.08155
   2771.00        0.09023
   2772.00        0.09869
   2773.00        0.10666
   2774.00        0.11394
   2775.00        0.12049
   2776.00        0.12624
   2777.00        0.13127
   2778.00        0.13562
   2779.00        0.13939
   2780.00        0.14263
   2781.00        0.14537
   2782.00        0.14761
   2783.00        0.14928
   2784.00        0.15034
   2785.00        0.15064
   2786.00        0.15001
   2787.00        0.14832
   2788.00        0.14544
   2789.00        0.14132
   2790.00        0.13599
   2791.00        0.12955
   2792.00        0.12216
   2793.00        0.11404
   2794.00        0.10546
   2795.00        0.09671
   2796.00        0.08807
   2797.00        0.07984
   2798.00        0.07229
   2799.00        0.06561
   2800.00        0.05995
   2801.00        0.05534
   2802.00        0.05173
   2803.00        0.04897
   2804.00        0.04681
   2805.00        0.04500
   2806.00        0.04320
   2807.00        0.04112
   2808.00        0.03851
   2809.00        0.03515
   2810.00        0.03098
   2811.00        0.02594
   2812.00        0.02012
   2813.00        0.01361
   2814.00        0.00660
   2815.00       -0.00080
   2816.00       -0.00839
   2817.00       -0.01608
   2818.00       -0.02379
   2819.00       -0.03150
   2820.00       -0.03920
   2821.00       -0.04691
   2822.00       -0.05465
   2823.00       -0.06240
   2824.00       -0.07008
   2825.00       -0.07761
   2826.00       -0.08482
   2827.00       -0.09150
   2828.00       -0.09746
   2829.00       -0.10257
   2830.00       -0.10677
   2831.00       -0.11009
   2832.00       -0.11251
   2833.00       -0.11392
   2834.00       -0.11422
   2835.00       -0.11327
   2836.00       -0.11108
   2837.00       -0.10782
   2838.00       -0.10385
   2839.00       -0.09968
   2840.00       -0.09593
   2841.00       -0.09313
   2842.00       -0.09164
   2843.00       -0.09172
   2844.00       -0.09325
   2845.00       -0.09598
   2846.00       -0.09941
   2847.00       -0.10298
   2848.00       -0.10608
   2849.00       -0.10823
   2850.00       -0.10902
   2851.00       -0.10831
   2852.00       -0.10615
   2853.00       -0.10284
   2854.00       -0.09881
   2855.00       -0.09465
   2856.00       -0.09095
   2857.00       -0.08824
   2858.00       -0.08684
   2859.00       -0.08685
   2860.00       -0.08803
   2861.00       -0.09003
   2862.00       -0.09233
   2863.00       -0.09443
   2864.00       -0.09599
   2865.00       -0.09683
   2866.00       -0.09703
   2867.00       -0.09686
   2868.00       -0.09675
   2869.00       -0.09723
   2870.00       -0.09885
   2871.00       -0.10200
   2872.00       -0.10701
   2873.00       -0.11390
   2874.00       -0.12256
   2875.00       -0.13263
   2876.00       -0.14362
   2877.00       -0.15502
   2878.00       -0.16630
   2879.00       -0.17701
   2880.00       -0.18691
   2881.00       -0.19580
   2882.00       -0.20373
   2883.00       -0.21077
   2884.00       -0.21715
   2885.00       -0.22309
   2886.00       -0.22881
   2887.00       -0.23445
   2888.00       -0.24013
   2889.00       -0.24586
   2890.00       -0.25164
   2891.00       -0.25737
   2892.00       -0.26301
   2893.00       -0.26850
   2894.00       -0.27381
   2895.00       -0.27897
   2896.00       -0.28400
   2897.00       -0.28897
   2898.00       -0.29388
   2899.00       -0.29872
   2900.00       -0.30339
   2901.00       -0.30774
   2902.00       -0.31161
   2903.00       -0.31485
   2904.00       -0.31724
   2905.00       -0.31867
   2906.00       -0.31902
   2907.00       -0.31824
   2908.00       -0.31639
   2909.00       -0.31362
   2910.00       -0.31016
   2911.00       -0.30636
   2912.00       -0.30260
   2913.00       -0.29929
   2914.00       -0.29682
   2915.00       -0.29549
   2916.00       -0.29555
   2917.00       -0.29711
   2918.00       -0.30013
   2919.00       -0.30456
   2920.00       -0.31014
   2921.00       -0.31659
   2922.00       -0.32370
   2923.00       -0.33123
   2924.00       -0.33900
   2925.00       -0.34693
   2926.00       -0.35502
   2927.00       -0.36334
   2928.00       -0.37195
   2929.00       -0.38096
   2930.00       -0.39041
   2931.00       -0.40030
   2932.00       -0.41050
   2933.00       -0.42085
   2934.00       -0.43099
   2935.00       -0.44053
   2936.00       -0.44856
   2937.00       -0.45457
   2938.00       -0.45828
   2939.00       -0.45967
   2940.00       -0.45869
   2941.00       -0.45570
   2942.00       -0.45104
   2943.00       -0.44529
   2944.00       -0.43906
   2945.00       -0.43302
   2946.00       -0.42779
   2947.00       -0.42387
   2948.00       -0.42150
   2949.00       -0.42087
   2950.00       -0.42183
   2951.00       -0.42414
   2952.00       -0.42746
   2953.00       -0.43143
   2954.00       -0.43569
   2955.00       -0.43991
   2956.00       -0.44383
   2957.00       -0.44726
   2958.00       -0.45009
   2959.00       -0.45223
   2960.00       -0.45367
   2961.00       -0.45443
   2962.00       -0.45450
   2963.00       -0.45392
   2964.00       -0.45270
   2965.00       -0.45086
   2966.00       -0.44845
   2967.00       -0.44556
   2968.00       -0.44239
   2969.00       -0.43915
   2970.00       -0.43616
   2971.00       -0.43374
   2972.00       -0.43223
   2973.00       -0.43186
   2974.00       -0.43284
   2975.00       -0.43515
   2976.00       -0.43861
   2977.00       -0.44295
   2978.00       -0.44774
   2979.00       -0.45251
   2980.00       -0.45675
   2981.00       -0.46005
   2982.00       -0.46208
   2983.00       -0.46266
   2984.00       -0.46172
   2985.00       -0.45932
   2986.00       -0.45564
   2987.00       -0.45089
   2988.00       -0.44533
   2989.00       -0.43920
   2990.00       -0.43274
   2991.00       -0.42614
   2992.00       -0.41954
   2993.00       -0.41301
   2994.00       -0.40659
   2995.00       -0.40023
   2996.00       -0.39385
   2997.00       -0.38727
   2998.00       -0.38032
   2999.00       -0.37281
   3000.00       -0.36460
   3001.00       -0.35558
   3002.00       -0.34582
   3003.00       -0.33546
   3004.00       -0.32475
   3005.00       -0.31409
   3006.00       -0.30386
   3007.00       -0.29449
   3008.00       -0.28629
   3009.00       -0.27957
   3010.00       -0.27440
   3011.00       -0.27080
   3012.00       -0.26862
   3013.00       -0.26774
   3014.00       -0.26788
   3015.00       -0.26888
   3016.00       -0.27057
   3017.00       -0.27322
   3018.00       -0.27902
   3019.00       -0.28740
   3020.00       -0.29714
   3021.00       -0.30694
   3022.00       -0.31567
   3023.00       -0.32245
   3024.00       -0.32683
   3025.00       -0.32851
   3026.00       -0.32745
   3027.00       -0.32354
   3028.00       -0.31712
   3029.00       -0.30869
   3030.00       -0.29910
   3031.00       -0.28940
   3032.00       -0.28077
   3033.00       -0.27438
   3034.00       -0.27109
   3035.00       -0.27166
   3036.00       -0.27619
   3037.00       -0.28443
   3038.00       -0.29572
   3039.00       -0.30907
   3040.00       -0.32337
   3041.00       -0.33743
   3042.00       -0.35022
   3043.00       -0.36091
   3044.00       -0.36913
   3045.00       -0.37477
   3046.00       -0.37830
   3047.00       -0.38037
   3048.00       -0.38193
   3049.00       -0.38395
   3050.00       -0.38726
   3051.00       -0.39235
   3052.00       -0.39945
   3053.00       -0.40829
   3054.00       -0.41836
   3055.00       -0.42879
   3056.00       -0.43870
   3057.00       -0.44729
   3058.00       -0.45397
   3059.00       -0.45836
   3060.00       -0.46046
   3061.00       -0.46048
   3062.00       -0.45897
   3063.00       -0.45654
   3064.00       -0.45392
   3065.00       -0.45176
   3066.00       -0.45058
   3067.00       -0.45066
   3068.00       -0.45211
   3069.00       -0.45475
   3070.00       -0.45817
   3071.00       -0.46173
   3072.00       -0.46497
   3073.00       -0.46758
   3074.00       -0.46940
   3075.00       -0.47110
   3076.00       -0.47253
   3077.00       -0.47318
   3078.00       -0.47320
   3079.00       -0.47285
   3080.00       -0.47241
   3081.00       -0.47226
   3082.00       -0.47274
   3083.00       -0.47419
   3084.00       -0.47668
   3085.00       -0.48004
   3086.00       -0.48390
   3087.00       -0.48766
   3088.00       -0.49073
   3089.00       -0.49261
   3090.00       -0.49300
   3091.00       -0.49178
   3092.00       -0.48907
   3093.00       -0.48508
   3094.00       -0.48015
   3095.00       -0.47463
   3096.00       -0.46888
   3097.00       -0.46324
   3098.00       -0.45796
   3099.00       -0.45326
   3100.00       -0.44940
   3101.00       -0.44644
   3102.00       -0.44423
   3103.00       -0.44241
   3104.00       -0.44057
   3105.00       -0.43836
   3106.00       -0.43553
   3107.00       -0.43201
   3108.00       -0.42798
   3109.00       -0.42377
   3110.00       -0.41984
   3111.00       -0.41671
   3112.00       -0.41476
   3113.00       -0.41427
   3114.00       -0.41523
   3115.00       -0.41747
   3116.00       -0.42056
   3117.00       -0.42398
   3118.00       -0.42718
   3119.00       -0.42963
   3120.00       -0.43100
   3121.00       -0.43110
   3122.00       -0.43006
   3123.00       -0.42816
   3124.00       -0.42590
   3125.00       -0.42382
   3126.00       -0.42242
   3127.00       -0.42210
   3128.00       -0.42300
   3129.00       -0.42507
   3130.00       -0.42798
   3131.00       -0.43125
   3132.00       -0.43427
   3133.00       -0.43647
   3134.00       -0.43732
   3135.00       -0.43653
   3136.00       -0.43397
   3137.00       -0.42983
   3138.00       -0.42442
   3139.00       -0.41824
   3140.00       -0.41188
   3141.00       -0.40589
   3142.00       -0.40073
   3143.00       -0.39673
   3144.00       -0.39405
   3145.00       -0.39265
   3146.00       -0.39229
   3147.00       -0.39261
   3148.00       -0.39322
   3149.00       -0.39370
   3150.00       -0.39374
   3151.00       -0.39315
   3152.00       -0.39186
   3153.00       -0.39000
   3154.00       -0.38774
   3155.00       -0.38534
   3156.00       -0.38305
   3157.00       -0.38105
   3158.00       -0.37946
   3159.00       -0.37823
   3160.00       -0.37728
   3161.00       -0.37637
   3162.00       -0.37524
   3163.00       -0.37365
   3164.00       -0.37139
   3165.00       -0.36829
   3166.00       -0.36435
   3167.00       -0.35963
   3168.00       -0.35433
   3169.00       -0.34874
   3170.00       -0.34319
   3171.00       -0.33802
   3172.00       -0.33358
   3173.00       -0.33011
   3174.00       -0.32779
   3175.00       -0.32665
   3176.00       -0.32660
   3177.00       -0.32747
   3178.00       -0.32900
   3179.00       -0.33093
   3180.00       -0.33299
   3181.00       -0.33493
   3182.00       -0.33662
   3183.00       -0.33795
   3184.00       -0.33895
   3185.00       -0.33964
   3186.00       -0.34013
   3187.00       -0.34049
   3188.00       -0.34073
   3189.00       -0.34082
   3190.00       -0.34066
   3191.00       -0.34007
   3192.00       -0.33884
   3193.00       -0.33674
   3194.00       -0.33361
   3195.00       -0.32927
   3196.00       -0.32367
   3197.00       -0.31683
   3198.00       -0.30890
   3199.00       -0.30007
   3200.00       -0.29069
   3201.00       -0.28118
   3202.00       -0.27195
   3203.00       -0.26350
   3204.00       -0.25622
   3205.00       -0.25054
   3206.00       -0.24673
   3207.00       -0.24506
   3208.00       -0.24555
   3209.00       -0.24825
   3210.00       -0.25302
   3211.00       -0.25972
   3212.00       -0.26805
   3213.00       -0.27768
   3214.00       -0.28814
   3215.00       -0.29889
   3216.00       -0.30932
   3217.00       -0.31890
   3218.00       -0.32722
   3219.00       -0.33400
   3220.00       -0.33924
   3221.00       -0.34307
   3222.00       -0.34581
   3223.00       -0.34782
   3224.00       -0.34949
   3225.00       -0.35064
   3226.00       -0.35021
   3227.00       -0.34852
   3228.00       -0.34607
   3229.00       -0.34329
   3230.00       -0.34043
   3231.00       -0.33753
   3232.00       -0.33448
   3233.00       -0.33161
   3234.00       -0.33018
   3235.00       -0.32958
   3236.00       -0.32893
   3237.00       -0.32736
   3238.00       -0.32423
   3239.00       -0.31895
   3240.00       -0.31134
   3241.00       -0.30130
   3242.00       -0.28880
   3243.00       -0.27389
   3244.00       -0.25673
   3245.00       -0.23741
   3246.00       -0.21625
   3247.00       -0.19372
   3248.00       -0.17046
   3249.00       -0.14725
   3250.00       -0.12493
   3251.00       -0.10439
   3252.00       -0.08645
   3253.00       -0.07183
   3254.00       -0.06091
   3255.00       -0.05385
   3256.00       -0.05050
   3257.00       -0.05042
   3258.00       -0.05307
   3259.00       -0.05766
   3260.00       -0.06354
   3261.00       -0.07000
   3262.00       -0.07656
   3263.00       -0.08287
   3264.00       -0.08885
   3265.00       -0.09459
   3266.00       -0.10025
   3267.00       -0.10590
   3268.00       -0.11144
   3269.00       -0.11649
   3270.00       -0.12054
   3271.00       -0.12297
   3272.00       -0.12328
   3273.00       -0.12110
   3274.00       -0.11634
   3275.00       -0.10907
   3276.00       -0.09959
   3277.00       -0.08830
   3278.00       -0.07566
   3279.00       -0.06217
   3280.00       -0.04828
   3281.00       -0.03440
   3282.00       -0.02090
   3283.00       -0.00805
   3284.00        0.00388
   3285.00        0.01458
   3286.00        0.02381
   3287.00        0.03124
   3288.00        0.03655
   3289.00        0.03949
   3290.00        0.03978
   3291.00        0.03736
   3292.00        0.03222
   3293.00        0.02459
   3294.00        0.01490
   3295.00        0.00366
   3296.00       -0.00843
   3297.00       -0.02067
   3298.00       -0.03238
   3299.00       -0.04295
   3300.00       -0.05200
   3301.00       -0.05936
   3302.00       -0.06504
   3303.00       -0.06936
   3304.00       -0.07280
   3305.00       -0.07595
   3306.00       -0.07943
   3307.00       -0.08376
   3308.00       -0.08933
   3309.00       -0.09629
   3310.00       -0.10453
   3311.00       -0.11378
   3312.00       -0.12353
   3313.00       -0.13329
   3314.00       -0.14259
   3315.00       -0.15107
   3316.00       -0.15862
   3317.00       -0.16534
   3318.00       -0.17142
   3319.00       -0.17724
   3320.00       -0.18320
   3321.00       -0.18965
   3322.00       -0.19689
   3323.00       -0.20507
   3324.00       -0.21425
   3325.00       -0.22440
   3326.00       -0.23534
   3327.00       -0.24688
   3328.00       -0.25881
   3329.00       -0.27095
   3330.00       -0.28316
   3331.00       -0.29533
   3332.00       -0.30744
   3333.00       -0.31944
   3334.00       -0.33134
   3335.00       -0.34306
   3336.00       -0.35453
   3337.00       -0.36560
   3338.00       -0.37612
   3339.00       -0.38594
   3340.00       -0.39497
   3341.00       -0.40317
   3342.00       -0.41057
   3343.00       -0.41726
   3344.00       -0.42343
   3345.00       -0.42927
   3346.00       -0.43500
   3347.00       -0.44080
   3348.00       -0.44685
   3349.00       -0.45324
   3350.00       -0.46006
   3351.00       -0.46728
   3352.00       -0.47494
   3353.00       -0.48328
   3354.00       -0.49214
   3355.00       -0.50134
   3356.00       -0.51057
   3357.00       -0.51954
   3358.00       -0.52483
   3359.00       -0.52720
   3360.00       -0.52948
   3361.00       -0.53207
   3362.00       -0.53524
   3363.00       -0.53912
   3364.00       -0.54374
   3365.00       -0.54900
   3366.00       -0.55489
   3367.00       -0.56142
   3368.00       -0.56877
   3369.00       -0.57725
   3370.00       -0.58723
   3371.00       -0.59914
   3372.00       -0.61324
   3373.00       -0.62975
   3374.00       -0.64868
   3375.00       -0.66982
   3376.00       -0.69281
   3377.00       -0.71707
   3378.00       -0.74198
   3379.00       -0.76691
   3380.00       -0.79112
   3381.00       -0.81389
   3382.00       -0.83472
   3383.00       -0.85298
   3384.00       -0.86839
   3385.00       -0.88064
   3386.00       -0.88978
   3387.00       -0.89587
   3388.00       -0.89928
   3389.00       -0.90043
   3390.00       -0.89996
   3391.00       -0.89850
   3392.00       -0.89675
   3393.00       -0.89511
   3394.00       -0.89287
   3395.00       -0.89063
   3396.00       -0.88921
   3397.00       -0.88919
   3398.00       -0.89091
   3399.00       -0.89442
   3400.00       -0.89953
   3401.00       -0.90592
   3402.00       -0.91315
   3403.00       -0.92090
   3404.00       -0.92884
   3405.00       -0.93678
   3406.00       -0.94462
   3407.00       -0.95234
   3408.00       -0.95994
   3409.00       -0.96744
   3410.00       -0.97477
   3411.00       -0.98178
   3412.00       -0.98819
   3413.00       -0.99357
   3414.00       -0.99752
   3415.00       -0.99952
   3416.00       -0.99931
   3417.00       -0.99669
   3418.00       -0.99181
   3419.00       -0.98490
   3420.00       -0.97649
   3421.00       -0.96719
   3422.00       -0.95765
   3423.00       -0.94850
   3424.00       -0.94040
   3425.00       -0.93385
   3426.00       -0.92917
   3427.00       -0.92655
   3428.00       -0.92588
   3429.00       -0.92696
   3430.00       -0.92927
   3431.00       -0.93221
   3432.00       -0.93513
   3433.00       -0.93739
   3434.00       -0.93849
   3435.00       -0.93812
   3436.00       -0.93618
   3437.00       -0.93274
   3438.00       -0.92807
   3439.00       -0.92253
   3440.00       -0.91651
   3441.00       -0.91041
   3442.00       -0.90449
   3443.00       -0.89894
   3444.00       -0.89385
   3445.00       -0.88918
   3446.00       -0.88486
   3447.00       -0.88111
   3448.00       -0.87881
   3449.00       -0.87747
   3450.00       -0.87637
   3451.00       -0.87477
   3452.00       -0.87220
   3453.00       -0.86841
   3454.00       -0.86333
   3455.00       -0.85694
   3456.00       -0.84956
   3457.00       -0.84174
   3458.00       -0.83409
   3459.00       -0.82718
   3460.00       -0.82151
   3461.00       -0.81735
   3462.00       -0.81487
   3463.00       -0.81388
   3464.00       -0.81411
   3465.00       -0.81504
   3466.00       -0.81610
   3467.00       -0.81664
   3468.00       -0.81604
   3469.00       -0.81377
   3470.00       -0.80955
   3471.00       -0.80319
   3472.00       -0.79463
   3473.00       -0.78401
   3474.00       -0.77131
   3475.00       -0.75681
   3476.00       -0.74071
   3477.00       -0.72320
   3478.00       -0.70441
   3479.00       -0.68452
   3480.00       -0.66368
   3481.00       -0.64200
   3482.00       -0.61970
   3483.00       -0.59699
   3484.00       -0.57403
   3485.00       -0.55092
   3486.00       -0.52710
   3487.00       -0.50174
   3488.00       -0.47492
   3489.00       -0.44678
   3490.00       -0.41766
   3491.00       -0.38801
   3492.00       -0.35829
   3493.00       -0.32884
   3494.00       -0.29998
   3495.00       -0.27194
   3496.00       -0.24481
   3497.00       -0.21843
   3498.00       -0.19239
   3499.00       -0.16601
   3500.00       -0.13854
   3501.00       -0.10924
   3502.00       -0.07719
   3503.00       -0.04195
   3504.00       -0.00328
   3505.00        0.03871
   3506.00        0.08331
   3507.00        0.12972
   3508.00        0.17677
   3509.00        0.22274
   3510.00        0.26620
   3511.00        0.30569
   3512.00        0.34005
   3513.00        0.36847
   3514.00        0.39068
   3515.00        0.40714
   3516.00        0.41842
   3517.00        0.42563
   3518.00        0.42992
   3519.00        0.43247
   3520.00        0.43425
   3521.00        0.43598
   3522.00        0.43814
   3523.00        0.44095
   3524.00        0.44449
   3525.00        0.44871
   3526.00        0.45356
   3527.00        0.45906
   3528.00        0.46520
   3529.00        0.47207
   3530.00        0.47972
   3531.00        0.48812
   3532.00        0.49718
   3533.00        0.50672
   3534.00        0.51650
   3535.00        0.52631
   3536.00        0.53607
   3537.00        0.54584
   3538.00        0.55588
   3539.00        0.56663
   3540.00        0.57857
   3541.00        0.59222
   3542.00        0.60786
   3543.00        0.62561
   3544.00        0.64521
   3545.00        0.66615
   3546.00        0.68772
   3547.00        0.70918
   3548.00        0.72985
   3549.00        0.74932
   3550.00        0.76750
   3551.00        0.78462
   3552.00        0.80122
   3553.00        0.81796
   3554.00        0.83549
   3555.00        0.85439
   3556.00        0.87485
   3557.00        0.89677
   3558.00        0.91980
   3559.00        0.94331
   3560.00        0.96655
   3561.00        0.98882
   3562.00        1.00963
   3563.00        1.02868
   3564.00        1.04602
   3565.00        1.06193
   3566.00        1.07685
   3567.00        1.09120
   3568.00        1.10531
   3569.00        1.11932
   3570.00        1.13304
   3571.00        1.14612
   3572.00        1.15810
   3573.00        1.16847
   3574.00        1.17696
   3575.00        1.18352
   3576.00        1.18846
   3577.00        1.19239
   3578.00        1.19617
   3579.00        1.20085
   3580.00        1.20737
   3581.00        1.21666
   3582.00        1.22911
   3583.00        1.24467
   3584.00        1.26272
   3585.00        1.28218
   3586.00        1.30156
   3587.00        1.31939
   3588.00        1.33434
   3589.00        1.34551
   3590.00        1.35256
   3591.00        1.35573
   3592.00        1.35561
   3593.00        1.35288
   3594.00        1.34796
   3595.00        1.34072
   3596.00        1.33025
   3597.00        1.31564
   3598.00        1.29597
   3599.00        1.27156
   3600.00        1.24348
   3601.00        1.21378
   3602.00        1.18456
   3603.00        1.15734
   3604.00        1.13303
   3605.00        1.11156
   3606.00        1.09238
   3607.00        1.07469
   3608.00        1.05769
   3609.00        1.04085
   3610.00        1.02416
   3611.00        1.00778
   3612.00        0.99186
   3613.00        0.97655
   3614.00        0.96187
   3615.00        0.94784
   3616.00        0.93437
   3617.00        0.92117
   3618.00        0.90787
   3619.00        0.89395
   3620.00        0.87896
   3621.00        0.86257
   3622.00        0.84463
   3623.00        0.82518
   3624.00        0.80463
   3625.00        0.78348
   3626.00        0.76202
   3627.00        0.74004
   3628.00        0.71780
   3629.00        0.69591
   3630.00        0.67510
   3631.00        0.65588
   3632.00        0.63854
   3633.00        0.62297
   3634.00        0.60883
   3635.00        0.59558
   3636.00        0.58256
   3637.00        0.56925
   3638.00        0.55518
   3639.00        0.54002
   3640.00        0.52349
   3641.00        0.50550
   3642.00        0.48608
   3643.00        0.46565
   3644.00        0.44463
   3645.00        0.42366
   3646.00        0.40319
   3647.00        0.38352
   3648.00        0.36475
   3649.00        0.34663
   3650.00        0.32884
   3651.00        0.31097
   3652.00        0.29273
   3653.00        0.27392
   3654.00        0.25455
   3655.00        0.23486
   3656.00        0.21538
   3657.00        0.19660
   3658.00        0.17905
   3659.00        0.16314
   3660.00        0.14910
   3661.00        0.13689
   3662.00        0.12621
   3663.00        0.11660
   3664.00        0.10742
   3665.00        0.09803
   3666.00        0.08780
   3667.00        0.07631
   3668.00        0.06332
   3669.00        0.04890
   3670.00        0.03336
   3671.00        0.01714
   3672.00        0.00083
   3673.00       -0.01501
   3674.00       -0.02982
   3675.00       -0.04329
   3676.00       -0.05520
   3677.00       -0.06557
   3678.00       -0.07451
   3679.00       -0.08233
   3680.00       -0.08945
   3681.00       -0.09630
   3682.00       -0.10335
   3683.00       -0.11100
   3684.00       -0.11953
   3685.00       -0.12913
   3686.00       -0.13983
   3687.00       -0.15153
   3688.00       -0.16407
   3689.00       -0.17723
   3690.00       -0.19085
   3691.00       -0.20476
   3692.00       -0.21894
   3693.00       -0.23341
   3694.00       -0.24821
   3695.00       -0.26340
   3696.00       -0.27895
   3697.00       -0.29485
   3698.00       -0.31083
   3699.00       -0.32665
   3700.00       -0.34192
   3701.00       -0.35616
   3702.00       -0.36899
   3703.00       -0.37991
   3704.00       -0.38864
   3705.00       -0.39501
   3706.00       -0.39925
   3707.00       -0.40182
   3708.00       -0.40361
   3709.00       -0.40572
   3710.00       -0.40929
   3711.00       -0.41539
   3712.00       -0.42452
   3713.00       -0.43639
   3714.00       -0.45081
   3715.00       -0.46741
   3716.00       -0.47524
   3717.00       -0.48369
   3718.00       -0.49482
   3719.00       -0.50824
   3720.00       -0.52305
   3721.00       -0.53794
   3722.00       -0.55160
   3723.00       -0.56297
   3724.00       -0.57139
   3725.00       -0.57700
   3726.00       -0.58049
   3727.00       -0.58315
   3728.00       -0.58639
   3729.00       -0.59148
   3730.00       -0.59922
   3731.00       -0.60987
   3732.00       -0.62307
   3733.00       -0.63817
   3734.00       -0.65431
   3735.00       -0.67048
   3736.00       -0.68584
   3737.00       -0.69957
   3738.00       -0.71123
   3739.00       -0.72065
   3740.00       -0.72795
   3741.00       -0.73355
   3742.00       -0.73800
   3743.00       -0.74198
   3744.00       -0.74610
   3745.00       -0.75079
   3746.00       -0.75621
   3747.00       -0.76238
   3748.00       -0.76916
   3749.00       -0.77638
   3750.00       -0.78395
   3751.00       -0.79188
   3752.00       -0.80036
   3753.00       -0.80956
   3754.00       -0.81968
   3755.00       -0.83072
   3756.00       -0.84245
   3757.00       -0.85438
   3758.00       -0.86577
   3759.00       -0.87575
   3760.00       -0.88341
   3761.00       -0.88783
   3762.00       -0.88825
   3763.00       -0.88410
   3764.00       -0.87522
   3765.00       -0.86177
   3766.00       -0.84426
   3767.00       -0.82380
   3768.00       -0.80176
   3769.00       -0.77951
   3770.00       -0.75847
   3771.00       -0.73981
   3772.00       -0.72449
   3773.00       -0.71280
   3774.00       -0.70468
   3775.00       -0.69942
   3776.00       -0.69607
   3777.00       -0.69330
   3778.00       -0.68972
   3779.00       -0.68404
   3780.00       -0.67528
   3781.00       -0.66269
   3782.00       -0.64617
   3783.00       -0.62624
   3784.00       -0.60366
   3785.00       -0.57959
   3786.00       -0.55539
   3787.00       -0.53239
   3788.00       -0.51115
   3789.00       -0.49188
   3790.00       -0.47513
   3791.00       -0.46132
   3792.00       -0.45048
   3793.00       -0.44231
   3794.00       -0.43619
   3795.00       -0.43108
   3796.00       -0.42582
   3797.00       -0.41924
   3798.00       -0.41020
   3799.00       -0.39793
   3800.00       -0.38176
   3801.00       -0.36151
   3802.00       -0.33715
   3803.00       -0.30922
   3804.00       -0.27817
   3805.00       -0.24486
   3806.00       -0.21020
   3807.00       -0.17513
   3808.00       -0.14038
   3809.00       -0.10666
   3810.00       -0.07451
   3811.00       -0.04413
   3812.00       -0.01550
   3813.00        0.01166
   3814.00        0.03773
   3815.00        0.06315
   3816.00        0.08821
   3817.00        0.11306
   3818.00        0.13755
   3819.00        0.16143
   3820.00        0.18420
   3821.00        0.20542
   3822.00        0.22470
   3823.00        0.24188
   3824.00        0.25702
   3825.00        0.27039
   3826.00        0.28234
   3827.00        0.29328
   3828.00        0.30348
   3829.00        0.31306
   3830.00        0.32197
   3831.00        0.33007
   3832.00        0.33708
   3833.00        0.34283
   3834.00        0.34716
   3835.00        0.35009
   3836.00        0.35172
   3837.00        0.35228
   3838.00        0.35201
   3839.00        0.35125
   3840.00        0.35026
   3841.00        0.34930
   3842.00        0.34852
   3843.00        0.34799
   3844.00        0.34763
   3845.00        0.34728
   3846.00        0.34669
   3847.00        0.34564
   3848.00        0.34396
   3849.00        0.34171
   3850.00        0.33914
   3851.00        0.33674
   3852.00        0.33523
   3853.00        0.33536
   3854.00        0.33784
   3855.00        0.34332
   3856.00        0.35205
   3857.00        0.36416
   3858.00        0.37929
   3859.00        0.39702
   3860.00        0.41663
   3861.00        0.43720
   3862.00        0.45777
   3863.00        0.47737
   3864.00        0.49498
   3865.00        0.50964
   3866.00        0.52054
   3867.00        0.52680
   3868.00        0.52794
   3869.00        0.52364
   3870.00        0.51388
   3871.00        0.49885
   3872.00        0.47918
   3873.00        0.45551
   3874.00        0.42882
   3875.00        0.40022
   3876.00        0.37077
   3877.00        0.34133
   3878.00        0.31270
   3879.00        0.28518
   3880.00        0.25901
   3881.00        0.23412
   3882.00        0.21038
   3883.00        0.18762
   3884.00        0.16583
   3885.00        0.14517
   3886.00        0.12600
   3887.00        0.10887
   3888.00        0.09429
   3889.00        0.08287
   3890.00        0.07503
   3891.00        0.07115
   3892.00        0.07129
   3893.00        0.07526
   3894.00        0.08258
   3895.00        0.09222
   3896.00        0.10291
   3897.00        0.11311
   3898.00        0.12128
   3899.00        0.12630
   3900.00        0.12715
   3901.00        0.12382
   3902.00        0.11669
   3903.00        0.10682
   3904.00        0.09537
   3905.00        0.08354
   3906.00        0.07208
   3907.00        0.06124
   3908.00        0.05072
   3909.00        0.03984
   3910.00        0.02773
   3911.00        0.01356
   3912.00       -0.00318
   3913.00       -0.02254
   3914.00       -0.04423
   3915.00       -0.06752
   3916.00       -0.09133
   3917.00       -0.11449
   3918.00       -0.13575
   3919.00       -0.15408
   3920.00       -0.16848
   3921.00       -0.17843
   3922.00       -0.18350
   3923.00       -0.18391
   3924.00       -0.17998
   3925.00       -0.17261
   3926.00       -0.16273
   3927.00       -0.15144
   3928.00       -0.13969
   3929.00       -0.12820
   3930.00       -0.11746
   3931.00       -0.10756
   3932.00       -0.09840
   3933.00       -0.08970
   3934.00       -0.08117
   3935.00       -0.07266
   3936.00       -0.06416
   3937.00       -0.05585
   3938.00       -0.04804
   3939.00       -0.04122
   3940.00       -0.03584
   3941.00       -0.03234
   3942.00       -0.03088
   3943.00       -0.03157
   3944.00       -0.03417
   3945.00       -0.03828
   3946.00       -0.04348
   3947.00       -0.04924
   3948.00       -0.05520
   3949.00       -0.06108
   3950.00       -0.06683
   3951.00       -0.07251
   3952.00       -0.07831
   3953.00       -0.08441
   3954.00       -0.09099
   3955.00       -0.09806
   3956.00       -0.10558
   3957.00       -0.11330
   3958.00       -0.12095
   3959.00       -0.12817
   3960.00       -0.13462
   3961.00       -0.14006
   3962.00       -0.14435
   3963.00       -0.14751
   3964.00       -0.14971
   3965.00       -0.15135
   3966.00       -0.15293
   3967.00       -0.15502
   3968.00       -0.15825
   3969.00       -0.16309
   3970.00       -0.16983
   3971.00       -0.17861
   3972.00       -0.18928
   3973.00       -0.20149
   3974.00       -0.21467
   3975.00       -0.22825
   3976.00       -0.24165
   3977.00       -0.25434
   3978.00       -0.26596
   3979.00       -0.27642
   3980.00       -0.28573
   3981.00       -0.29416
   3982.00       -0.30211
   3983.00       -0.31009
   3984.00       -0.31860
   3985.00       -0.32810
   3986.00       -0.33890
   3987.00       -0.35118
   3988.00       -0.36491
   3989.00       -0.37983
   3990.00       -0.39549
   3991.00       -0.41138
   3992.00       -0.42690
   3993.00       -0.44161
   3994.00       -0.45516
   3995.00       -0.46746
   3996.00       -0.47884
   3997.00       -0.48997
   3998.00       -0.50113
   3999.00       -0.51259
   4000.00       -0.52442
   4001.00       -0.53657
   4002.00       -0.54891
   4003.00       -0.56036
   4004.00       -0.57140
   4005.00       -0.58192
   4006.00       -0.59172
   4007.00       -0.60056
   4008.00       -0.60824
   4009.00       -0.61455
   4010.00       -0.61935
   4011.00       -0.62263
   4012.00       -0.62453
   4013.00       -0.62540
   4014.00       -0.62568
   4015.00       -0.62597
   4016.00       -0.62685
   4017.00       -0.62879
   4018.00       -0.63214
   4019.00       -0.63702
   4020.00       -0.64335
   4021.00       -0.65090
   4022.00       -0.65930
   4023.00       -0.66816
   4024.00       -0.67704
   4025.00       -0.68562
   4026.00       -0.69367
   4027.00       -0.70102
   4028.00       -0.70770
   4029.00       -0.71379
   4030.00       -0.71953
   4031.00       -0.72520
   4032.00       -0.73107
   4033.00       -0.73742
   4034.00       -0.74440
   4035.00       -0.75219
   4036.00       -0.76073
   4037.00       -0.76989
   4038.00       -0.77939
   4039.00       -0.78892
   4040.00       -0.79810
   4041.00       -0.80648
   4042.00       -0.81366
   4043.00       -0.81924
   4044.00       -0.82302
   4045.00       -0.82483
   4046.00       -0.82482
   4047.00       -0.82322
   4048.00       -0.82051
   4049.00       -0.81720
   4050.00       -0.81385
   4051.00       -0.81099
   4052.00       -0.80900
   4053.00       -0.80811
   4054.00       -0.80838
   4055.00       -0.80971
   4056.00       -0.81192
   4057.00       -0.81470
   4058.00       -0.81777
   4059.00       -0.82084
   4060.00       -0.82372
   4061.00       -0.82631
   4062.00       -0.82865
   4063.00       -0.83089
   4064.00       -0.83331
   4065.00       -0.83623
   4066.00       -0.83997
   4067.00       -0.84483
   4068.00       -0.85090
   4069.00       -0.85821
   4070.00       -0.86660
   4071.00       -0.87577
   4072.00       -0.88537
   4073.00       -0.89499
   4074.00       -0.90423
   4075.00       -0.91270
   4076.00       -0.92010
   4077.00       -0.92611
   4078.00       -0.93065
   4079.00       -0.93369
   4080.00       -0.93548
   4081.00       -0.93639
   4082.00       -0.93697
   4083.00       -0.93779
   4084.00       -0.93938
   4085.00       -0.94211
   4086.00       -0.94607
   4087.00       -0.95119
   4088.00       -0.95710
   4089.00       -0.96340
   4090.00       -0.96967
   4091.00       -0.97555
   4092.00       -0.98091
   4093.00       -0.98578
   4094.00       -0.99034
   4095.00       -0.99490
   4096.00       -0.99980
   4097.00       -1.00540
   4098.00       -1.01188
   4099.00       -1.01947
   4100.00       -1.02826
   4101.00       -1.03878
   4102.00       -1.05071
   4103.00       -1.06381
   4104.00       -1.07762
   4105.00       -1.09273
   4106.00       -1.10893
   4107.00       -1.12440
   4108.00       -1.13876
   4109.00       -1.15174
   4110.00       -1.16341
   4111.00       -1.17381
   4112.00       -1.18323
   4113.00       -1.19197
   4114.00       -1.20033
   4115.00       -1.20862
   4116.00       -1.21706
   4117.00       -1.22581
   4118.00       -1.23491
   4119.00       -1.24421
   4120.00       -1.25352
   4121.00       -1.26251
   4122.00       -1.27083
   4123.00       -1.27814
   4124.00       -1.28415
   4125.00       -1.28868
   4126.00       -1.29159
   4127.00       -1.29294
   4128.00       -1.29292
   4129.00       -1.29182
   4130.00       -1.29000
   4131.00       -1.28784
   4132.00       -1.28572
   4133.00       -1.28391
   4134.00       -1.28253
   4135.00       -1.28159
   4136.00       -1.28090
   4137.00       -1.28015
   4138.00       -1.27893
   4139.00       -1.27680
   4140.00       -1.27325
   4141.00       -1.26788
   4142.00       -1.26042
   4143.00       -1.25054
   4144.00       -1.23823
   4145.00       -1.22344
   4146.00       -1.20650
   4147.00       -1.18749
   4148.00       -1.16686
   4149.00       -1.14497
   4150.00       -1.12199
   4151.00       -1.09821
   4152.00       -1.07343
   4153.00       -1.04744
   4154.00       -1.01977
   4155.00       -0.99024
   4156.00       -0.95804
   4157.00       -0.92213
   4158.00       -0.88188
   4159.00       -0.83723
   4160.00       -0.78800
   4161.00       -0.73500
   4162.00       -0.67904
   4163.00       -0.62199
   4164.00       -0.56587
   4165.00       -0.51356
   4166.00       -0.46748
   4167.00       -0.42961
   4168.00       -0.40191
   4169.00       -0.38579
   4170.00       -0.38191
   4171.00       -0.38884
   4172.00       -0.40478
   4173.00       -0.42649
   4174.00       -0.45014
   4175.00       -0.47220
   4176.00       -0.49081
   4177.00       -0.50412
   4178.00       -0.50997
   4179.00       -0.50655
   4180.00       -0.49360
   4181.00       -0.47115
   4182.00       -0.43919
   4183.00       -0.39883
   4184.00       -0.35403
   4185.00       -0.30881
   4186.00       -0.26691
   4187.00       -0.23136
   4188.00       -0.20375
   4189.00       -0.18463
   4190.00       -0.17290
   4191.00       -0.16718
   4192.00       -0.16534
   4193.00       -0.16545
   4194.00       -0.16602
   4195.00       -0.16607
   4196.00       -0.16510
   4197.00       -0.16306
   4198.00       -0.16034
   4199.00       -0.15750
   4200.00       -0.15501
   4201.00       -0.15315
   4202.00       -0.15194
   4203.00       -0.15114
   4204.00       -0.15033
   4205.00       -0.14901
   4206.00       -0.14670
   4207.00       -0.14303
   4208.00       -0.13781
   4209.00       -0.13112
   4210.00       -0.12314
   4211.00       -0.11430
   4212.00       -0.10503
   4213.00       -0.09582
   4214.00       -0.08702
   4215.00       -0.07886
   4216.00       -0.07147
   4217.00       -0.06474
   4218.00       -0.05856
   4219.00       -0.05282
   4220.00       -0.04746
   4221.00       -0.04259
   4222.00       -0.03839
   4223.00       -0.03523
   4224.00       -0.03343
   4225.00       -0.03338
   4226.00       -0.03543
   4227.00       -0.03951
   4228.00       -0.04528
   4229.00       -0.05207
   4230.00       -0.05904
   4231.00       -0.06533
   4232.00       -0.07022
   4233.00       -0.07318
   4234.00       -0.07398
   4235.00       -0.07277
   4236.00       -0.06989
   4237.00       -0.06599
   4238.00       -0.06173
   4239.00       -0.05788
   4240.00       -0.05516
   4241.00       -0.05417
   4242.00       -0.05535
   4243.00       -0.05894
   4244.00       -0.06510
   4245.00       -0.07369
   4246.00       -0.08457
   4247.00       -0.09726
   4248.00       -0.11133
   4249.00       -0.12619
   4250.00       -0.14099
   4251.00       -0.15509
   4252.00       -0.16775
   4253.00       -0.17842
   4254.00       -0.18657
   4255.00       -0.19189
   4256.00       -0.19421
   4257.00       -0.19381
   4258.00       -0.19106
   4259.00       -0.18660
   4260.00       -0.18118
   4261.00       -0.17555
   4262.00       -0.17044
   4263.00       -0.16643
   4264.00       -0.16405
   4265.00       -0.16366
   4266.00       -0.16546
   4267.00       -0.16957
   4268.00       -0.17613
   4269.00       -0.18516
   4270.00       -0.19671
   4271.00       -0.21069
   4272.00       -0.22686
   4273.00       -0.24497
   4274.00       -0.26444
   4275.00       -0.28471
   4276.00       -0.30487
   4277.00       -0.32427
   4278.00       -0.34212
   4279.00       -0.35793
   4280.00       -0.37131
   4281.00       -0.38224
   4282.00       -0.39082
   4283.00       -0.39750
   4284.00       -0.40278
   4285.00       -0.40718
   4286.00       -0.41125
   4287.00       -0.41534
   4288.00       -0.41974
   4289.00       -0.42453
   4290.00       -0.42965
   4291.00       -0.43493
   4292.00       -0.44015
   4293.00       -0.44502
   4294.00       -0.44934
   4295.00       -0.45288
   4296.00       -0.45552
   4297.00       -0.45723
   4298.00       -0.45811
   4299.00       -0.45832
   4300.00       -0.45815
   4301.00       -0.45792
   4302.00       -0.45805
   4303.00       -0.45893
   4304.00       -0.46090
   4305.00       -0.46432
   4306.00       -0.46927
   4307.00       -0.47585
   4308.00       -0.48392
   4309.00       -0.49348
   4310.00       -0.50429
   4311.00       -0.51599
   4312.00       -0.52797
   4313.00       -0.53955
   4314.00       -0.55012
   4315.00       -0.55907
   4316.00       -0.56630
   4317.00       -0.57199
   4318.00       -0.57667
   4319.00       -0.58004
   4320.00       -0.58424
   4321.00       -0.59052
   4322.00       -0.59992
   4323.00       -0.61288
   4324.00       -0.62975
   4325.00       -0.65021
   4326.00       -0.67377
   4327.00       -0.69958
   4328.00       -0.72690
   4329.00       -0.75460
   4330.00       -0.78186
   4331.00       -0.80808
   4332.00       -0.83266
   4333.00       -0.85550
   4334.00       -0.87655
   4335.00       -0.89609
   4336.00       -0.91455
   4337.00       -0.93225
   4338.00       -0.94956
   4339.00       -0.96685
   4340.00       -0.98412
   4341.00       -1.00032
   4342.00       -1.01478
   4343.00       -1.04485
   4344.00       -1.08863
   4345.00       -1.12443
   4346.00       -1.14974
   4347.00       -1.16415
   4348.00       -1.16851
   4349.00       -1.16428
   4350.00       -1.15394
   4351.00       -1.13986
   4352.00       -1.12439
   4353.00       -1.10960
   4354.00       -1.09713
   4355.00       -1.08830
   4356.00       -1.08380
   4357.00       -1.08385
   4358.00       -1.08834
   4359.00       -1.09656
   4360.00       -1.10777
   4361.00       -1.12087
   4362.00       -1.13486
   4363.00       -1.14866
   4364.00       -1.16150
   4365.00       -1.17264
   4366.00       -1.18154
   4367.00       -1.18787
   4368.00       -1.19149
   4369.00       -1.19241
   4370.00       -1.19087
   4371.00       -1.18720
   4372.00       -1.18192
   4373.00       -1.17558
   4374.00       -1.16875
   4375.00       -1.16190
   4376.00       -1.15539
   4377.00       -1.14939
   4378.00       -1.14391
   4379.00       -1.13871
   4380.00       -1.13348
   4381.00       -1.12787
   4382.00       -1.12156
   4383.00       -1.11433
   4384.00       -1.10616
   4385.00       -1.09715
   4386.00       -1.08759
   4387.00       -1.07778
   4388.00       -1.06810
   4389.00       -1.05891
   4390.00       -1.05046
   4391.00       -1.04293
   4392.00       -1.03639
   4393.00       -1.03083
   4394.00       -1.02621
   4395.00       -1.02236
   4396.00       -1.01909
   4397.00       -1.01613
   4398.00       -1.01315
   4399.00       -1.00980
   4400.00       -1.00584
   4401.00       -1.00113
   4402.00       -0.99581
   4403.00       -0.98992
   4404.00       -0.98345
   4405.00       -0.97645
   4406.00       -0.96890
   4407.00       -0.96079
   4408.00       -0.95204
   4409.00       -0.94249
   4410.00       -0.93188
   4411.00       -0.91994
   4412.00       -0.90667
   4413.00       -0.89198
   4414.00       -0.87601
   4415.00       -0.85903
   4416.00       -0.84129
   4417.00       -0.82336
   4418.00       -0.80567
   4419.00       -0.78885
   4420.00       -0.77341
   4421.00       -0.75973
   4422.00       -0.74830
   4423.00       -0.73926
   4424.00       -0.73248
   4425.00       -0.72761
   4426.00       -0.72411
   4427.00       -0.72138
   4428.00       -0.71875
   4429.00       -0.71566
   4430.00       -0.71163
   4431.00       -0.70635
   4432.00       -0.69973
   4433.00       -0.69183
   4434.00       -0.68287
   4435.00       -0.67309
   4436.00       -0.66278
   4437.00       -0.65216
   4438.00       -0.64149
   4439.00       -0.63092
   4440.00       -0.62065
   4441.00       -0.61085
   4442.00       -0.60168
   4443.00       -0.59336
   4444.00       -0.58602
   4445.00       -0.57972
   4446.00       -0.57455
   4447.00       -0.57045
   4448.00       -0.56728
   4449.00       -0.56487
   4450.00       -0.56291
   4451.00       -0.56108
   4452.00       -0.55901
   4453.00       -0.55636
   4454.00       -0.55285
   4455.00       -0.54823
   4456.00       -0.54247
   4457.00       -0.53551
   4458.00       -0.52749
   4459.00       -0.51859
   4460.00       -0.50899
   4461.00       -0.49875
   4462.00       -0.48794
   4463.00       -0.47652
   4464.00       -0.46441
   4465.00       -0.45144
   4466.00       -0.43783
   4467.00       -0.42381
   4468.00       -0.40969
   4469.00       -0.39579
   4470.00       -0.38235
   4471.00       -0.36962
   4472.00       -0.35779
   4473.00       -0.34683
   4474.00       -0.33668
   4475.00       -0.32716
   4476.00       -0.31801
   4477.00       -0.30895
   4478.00       -0.29978
   4479.00       -0.29027
   4480.00       -0.28035
   4481.00       -0.27008
   4482.00       -0.25952
   4483.00       -0.24898
   4484.00       -0.23879
   4485.00       -0.22934
   4486.00       -0.22104
   4487.00       -0.21421
   4488.00       -0.20924
   4489.00       -0.20628
   4490.00       -0.20544
   4491.00       -0.20654
   4492.00       -0.20940
   4493.00       -0.21358
   4494.00       -0.21865
   4495.00       -0.22407
   4496.00       -0.22942
   4497.00       -0.23433
   4498.00       -0.23857
   4499.00       -0.24203
   4500.00       -0.24469
   4501.00       -0.24666
   4502.00       -0.24807
   4503.00       -0.24907
   4504.00       -0.24973
   4505.00       -0.25005
   4506.00       -0.24987
   4507.00       -0.24893
   4508.00       -0.24683
   4509.00       -0.24307
   4510.00       -0.23720
   4511.00       -0.22866
   4512.00       -0.21720
   4513.00       -0.20249
   4514.00       -0.18455
   4515.00       -0.16369
   4516.00       -0.14029
   4517.00       -0.11523
   4518.00       -0.08936
   4519.00       -0.06387
   4520.00       -0.03993
   4521.00       -0.01861
   4522.00       -0.00097
   4523.00        0.01219
   4524.00        0.02048
   4525.00        0.02357
   4526.00        0.02175
   4527.00        0.01561
   4528.00        0.00570
   4529.00       -0.00703
   4530.00       -0.02163
   4531.00       -0.03720
   4532.00       -0.05311
   4533.00       -0.06880
   4534.00       -0.08401
   4535.00       -0.09858
   4536.00       -0.11266
   4537.00       -0.12629
   4538.00       -0.13967
   4539.00       -0.15290
   4540.00       -0.16598
   4541.00       -0.17880
   4542.00       -0.19122
   4543.00       -0.20287
   4544.00       -0.21343
   4545.00       -0.22255
   4546.00       -0.22989
   4547.00       -0.23519
   4548.00       -0.23839
   4549.00       -0.23941
   4550.00       -0.23850
   4551.00       -0.23593
   4552.00       -0.23226
   4553.00       -0.22806
   4554.00       -0.22396
   4555.00       -0.22055
   4556.00       -0.21823
   4557.00       -0.21731
   4558.00       -0.21785
   4559.00       -0.21968
   4560.00       -0.22260
   4561.00       -0.22621
   4562.00       -0.23024
   4563.00       -0.23445
   4564.00       -0.23874
   4565.00       -0.24320
   4566.00       -0.24810
   4567.00       -0.25377
   4568.00       -0.26064
   4569.00       -0.26912
   4570.00       -0.27944
   4571.00       -0.29175
   4572.00       -0.30595
   4573.00       -0.32184
   4574.00       -0.33910
   4575.00       -0.35717
   4576.00       -0.37550
   4577.00       -0.39360
   4578.00       -0.41105
   4579.00       -0.42695
   4580.00       -0.44072
   4581.00       -0.45249
   4582.00       -0.46257
   4583.00       -0.47161
   4584.00       -0.48061
   4585.00       -0.48848
   4586.00       -0.49521
   4587.00       -0.50078
   4588.00       -0.50524
   4589.00       -0.50873
   4590.00       -0.51149
   4591.00       -0.51371
   4592.00       -0.51546
   4593.00       -0.51664
   4594.00       -0.51701
   4595.00       -0.51635
   4596.00       -0.51445
   4597.00       -0.51130
   4598.00       -0.50692
   4599.00       -0.50153
   4600.00       -0.49544
   4601.00       -0.48900
   4602.00       -0.48260
   4603.00       -0.47663
   4604.00       -0.47149
   4605.00       -0.46751
   4606.00       -0.46487
   4607.00       -0.46368
   4608.00       -0.46382
   4609.00       -0.46503
   4610.00       -0.46696
   4611.00       -0.46915
   4612.00       -0.47120
   4613.00       -0.47277
   4614.00       -0.47363
   4615.00       -0.47375
   4616.00       -0.47325
   4617.00       -0.47234
   4618.00       -0.47131
   4619.00       -0.47048
   4620.00       -0.47005
   4621.00       -0.47014
   4622.00       -0.47070
   4623.00       -0.47155
   4624.00       -0.47239
   4625.00       -0.47281
   4626.00       -0.47247
   4627.00       -0.47099
   4628.00       -0.46822
   4629.00       -0.46407
   4630.00       -0.45869
   4631.00       -0.45244
   4632.00       -0.44572
   4633.00       -0.43911
   4634.00       -0.43315
   4635.00       -0.42829
   4636.00       -0.42486
   4637.00       -0.42294
   4638.00       -0.42291
   4639.00       -0.42433
   4640.00       -0.42627
   4641.00       -0.42764
   4642.00       -0.42731
   4643.00       -0.42436
   4644.00       -0.41816
   4645.00       -0.40839
   4646.00       -0.39509
   4647.00       -0.37856
   4648.00       -0.35927
   4649.00       -0.33794
   4650.00       -0.31526
   4651.00       -0.29199
   4652.00       -0.26879
   4653.00       -0.24645
   4654.00       -0.22543
   4655.00       -0.20628
   4656.00       -0.18938
   4657.00       -0.17507
   4658.00       -0.16353
   4659.00       -0.15477
   4660.00       -0.14867
   4661.00       -0.14503
   4662.00       -0.14351
   4663.00       -0.14377
   4664.00       -0.14542
   4665.00       -0.14823
   4666.00       -0.15199
   4667.00       -0.15661
   4668.00       -0.16204
   4669.00       -0.16825
   4670.00       -0.17516
   4671.00       -0.18260
   4672.00       -0.19034
   4673.00       -0.19806
   4674.00       -0.20547
   4675.00       -0.21227
   4676.00       -0.21825
   4677.00       -0.22337
   4678.00       -0.22769
   4679.00       -0.23133
   4680.00       -0.23449
   4681.00       -0.23736
   4682.00       -0.24007
   4683.00       -0.24263
   4684.00       -0.24494
   4685.00       -0.24675
   4686.00       -0.24777
   4687.00       -0.24770
   4688.00       -0.24631
   4689.00       -0.24348
   4690.00       -0.23924
   4691.00       -0.23386
   4692.00       -0.22770
   4693.00       -0.22127
   4694.00       -0.21514
   4695.00       -0.20979
   4696.00       -0.20565
   4697.00       -0.20297
   4698.00       -0.20182
   4699.00       -0.20209
   4700.00       -0.20345
   4701.00       -0.20544
   4702.00       -0.20750
   4703.00       -0.20903
   4704.00       -0.20951
   4705.00       -0.20849
   4706.00       -0.20579
   4707.00       -0.20133
   4708.00       -0.19524
   4709.00       -0.18782
   4710.00       -0.17943
   4711.00       -0.17061
   4712.00       -0.16185
   4713.00       -0.15360
   4714.00       -0.14618
   4715.00       -0.13982
   4716.00       -0.13459
   4717.00       -0.13045
   4718.00       -0.12719
   4719.00       -0.12447
   4720.00       -0.12201
   4721.00       -0.11947
   4722.00       -0.11653
   4723.00       -0.11297
   4724.00       -0.10855
   4725.00       -0.10316
   4726.00       -0.09676
   4727.00       -0.08926
   4728.00       -0.08068
   4729.00       -0.07102
   4730.00       -0.06023
   4731.00       -0.04827
   4732.00       -0.03509
   4733.00       -0.02066
   4734.00       -0.00484
   4735.00        0.01248
   4736.00        0.03136
   4737.00        0.05181
   4738.00        0.07385
   4739.00        0.09741
   4740.00        0.12225
   4741.00        0.14813
   4742.00        0.17484
   4743.00        0.20190
   4744.00        0.22907
   4745.00        0.25580
   4746.00        0.28183
   4747.00        0.30678
   4748.00        0.33043
   4749.00        0.35235
   4750.00        0.37243
   4751.00        0.39024
   4752.00        0.40570
   4753.00        0.41851
   4754.00        0.42866
   4755.00        0.43617
   4756.00        0.44111
   4757.00        0.44374
   4758.00        0.44434
   4759.00        0.44342
   4760.00        0.44148
   4761.00        0.43917
   4762.00        0.43712
   4763.00        0.43596
   4764.00        0.43629
   4765.00        0.43851
   4766.00        0.44299
   4767.00        0.44976
   4768.00        0.45882
   4769.00        0.46988
   4770.00        0.48258
   4771.00        0.49653
   4772.00        0.51124
   4773.00        0.52638
   4774.00        0.54162
   4775.00        0.55668
   4776.00        0.57141
   4777.00        0.58564
   4778.00        0.59921
   4779.00        0.61190
   4780.00        0.62362
   4781.00        0.63418
   4782.00        0.64346
   4783.00        0.65132
   4784.00        0.65771
   4785.00        0.66256
   4786.00        0.66582
   4787.00        0.66754
   4788.00        0.66778
   4789.00        0.66654
   4790.00        0.66396
   4791.00        0.66018
   4792.00        0.65532
   4793.00        0.64958
   4794.00        0.64318
   4795.00        0.63631
   4796.00        0.62921
   4797.00        0.62215
   4798.00        0.61538
   4799.00        0.60910
   4800.00        0.60355
   4801.00        0.59886
   4802.00        0.59513
   4803.00        0.59227
   4804.00        0.59022
   4805.00        0.58872
   4806.00        0.58753
   4807.00        0.58638
   4808.00        0.58500
   4809.00        0.58320
   4810.00        0.58082
   4811.00        0.57780
   4812.00        0.57413
   4813.00        0.56981
   4814.00        0.56492
   4815.00        0.55949
   4816.00        0.55358
   4817.00        0.54722
   4818.00        0.54044
   4819.00        0.53324
   4820.00        0.52564
   4821.00        0.51766
   4822.00        0.50928
   4823.00        0.50054
   4824.00        0.49150
   4825.00        0.48226
   4826.00        0.47286
   4827.00        0.46347
   4828.00        0.45409
   4829.00        0.44473
   4830.00        0.43543
   4831.00        0.42620
   4832.00        0.41712
   4833.00        0.40828
   4834.00        0.39975
   4835.00        0.39174
   4836.00        0.38439
   4837.00        0.37791
   4838.00        0.37244
   4839.00        0.36810
   4840.00        0.36496
   4841.00        0.36303
   4842.00        0.36215
   4843.00        0.36224
   4844.00        0.36306
   4845.00        0.36444
   4846.00        0.36619
   4847.00        0.36817
   4848.00        0.37026
   4849.00        0.37243
   4850.00        0.37467
   4851.00        0.37699
   4852.00        0.37944
   4853.00        0.38206
   4854.00        0.38485
   4855.00        0.38778
   4856.00        0.39077
   4857.00        0.39368
   4858.00        0.39638
   4859.00        0.39867
   4860.00        0.40042
   4861.00        0.40149
   4862.00        0.40182
   4863.00        0.40139
   4864.00        0.40025
   4865.00        0.39852
   4866.00        0.39630
   4867.00        0.39373
   4868.00        0.39089
   4869.00        0.38786
   4870.00        0.38463
   4871.00        0.38120
   4872.00        0.37749
   4873.00        0.37343
   4874.00        0.36897
   4875.00        0.36407
   4876.00        0.35876
   4877.00        0.35306
   4878.00        0.34701
   4879.00        0.34073
   4880.00        0.33429
   4881.00        0.32775
   4882.00        0.32122
   4883.00        0.31474
   4884.00        0.30839
   4885.00        0.30224
   4886.00        0.29638
   4887.00        0.29090
   4888.00        0.28593
   4889.00        0.28152
   4890.00        0.27776
   4891.00        0.27468
   4892.00        0.27223
   4893.00        0.27034
   4894.00        0.26882
   4895.00        0.26749
   4896.00        0.26610
   4897.00        0.26439
   4898.00        0.26212
   4899.00        0.25905
   4900.00        0.25500
   4901.00        0.24985
   4902.00        0.24348
   4903.00        0.23595
   4904.00        0.22723
   4905.00        0.21750
   4906.00        0.20686
   4907.00        0.19562
   4908.00        0.18398
   4909.00        0.17222
   4910.00        0.16060
   4911.00        0.14924
   4912.00        0.13819
   4913.00        0.12752
   4914.00        0.11717
   4915.00        0.10707
   4916.00        0.09716
   4917.00        0.08743
   4918.00        0.07801
   4919.00        0.06904
   4920.00        0.06076
   4921.00        0.05355
   4922.00        0.04770
   4923.00        0.04359
   4924.00        0.04149
   4925.00        0.04162
   4926.00        0.04404
   4927.00        0.04876
   4928.00        0.05570
   4929.00        0.06460
   4930.00        0.07528
   4931.00        0.08749
   4932.00        0.10098
   4933.00        0.11559
   4934.00        0.13111
   4935.00        0.14745
   4936.00        0.16461
   4937.00        0.18251
   4938.00        0.20122
   4939.00        0.22058
   4940.00        0.24052
   4941.00        0.26066
   4942.00        0.28049
   4943.00        0.29954
   4944.00        0.31716
   4945.00        0.33296
   4946.00        0.34654
   4947.00        0.35774
   4948.00        0.36633
   4949.00        0.37252
   4950.00        0.37647
   4951.00        0.37872
   4952.00        0.37972
   4953.00        0.38000
   4954.00        0.38004
   4955.00        0.38023
   4956.00        0.38090
   4957.00        0.38227
   4958.00        0.38457
   4959.00        0.38787
   4960.00        0.39233
   4961.00        0.39800
   4962.00        0.40496
   4963.00        0.41316
   4964.00        0.42266
   4965.00        0.43347
   4966.00        0.44550
   4967.00        0.45870
   4968.00        0.47292
   4969.00        0.48788
   4970.00        0.50338
   4971.00        0.51910
   4972.00        0.53485
   4973.00        0.55033
   4974.00        0.56544
   4975.00        0.57988
   4976.00        0.59348
   4977.00        0.60605
   4978.00        0.61740
   4979.00        0.62719
   4980.00        0.63535
   4981.00        0.64184
   4982.00        0.64677
   4983.00        0.65033
   4984.00        0.65291
   4985.00        0.65482
   4986.00        0.65646
   4987.00        0.65818
   4988.00        0.66024
   4989.00        0.66279
   4990.00        0.66591
   4991.00        0.66955
   4992.00        0.67367
   4993.00        0.67813
   4994.00        0.68284
   4995.00        0.68775
   4996.00        0.69280
   4997.00        0.69793
   4998.00        0.70310
   4999.00        0.70826
   5000.00        0.71333
   5001.00        0.71825
   5002.00        0.72300
   5003.00        0.72756
   5004.00        0.73196
   5005.00        0.73629
   5006.00        0.74068
   5007.00        0.74519
   5008.00        0.74994
   5009.00        0.75498
   5010.00        0.76032
   5011.00        0.76599
   5012.00        0.77205
   5013.00        0.77860
   5014.00        0.78579
   5015.00        0.79395
   5016.00        0.80334
   5017.00        0.81445
   5018.00        0.82757
   5019.00        0.84309
   5020.00        0.86119
   5021.00        0.88214
   5022.00        0.90567
   5023.00        0.93178
   5024.00        0.95994
   5025.00        0.98964
   5026.00        1.02009
   5027.00        1.05039
   5028.00        1.07947
   5029.00        1.10626
   5030.00        1.12987
   5031.00        1.14947
   5032.00        1.16474
   5033.00        1.17545
   5034.00        1.18189
   5035.00        1.18433
   5036.00        1.18355
   5037.00        1.18025
   5038.00        1.17513
   5039.00        1.16883
   5040.00        1.16199
   5041.00        1.15470
   5042.00        1.14683
   5043.00        1.13816
   5044.00        1.12854
   5045.00        1.11796
   5046.00        1.10667
   5047.00        1.09512
   5048.00        1.08400
   5049.00        1.07402
   5050.00        1.06595
   5051.00        1.06026
   5052.00        1.05745
   5053.00        1.05747
   5054.00        1.06022
   5055.00        1.06528
   5056.00        1.07206
   5057.00        1.07998
   5058.00        1.08834
   5059.00        1.09655
   5060.00        1.10403
   5061.00        1.11031
   5062.00        1.11497
   5063.00        1.11777
   5064.00        1.11845
   5065.00        1.11686
   5066.00        1.11297
   5067.00        1.10665
   5068.00        1.09805
   5069.00        1.08714
   5070.00        1.07424
   5071.00        1.05959
   5072.00        1.04356
   5073.00        1.02660
   5074.00        1.00919
   5075.00        0.99173
   5076.00        0.97488
   5077.00        0.95905
   5078.00        0.94486
   5079.00        0.93271
   5080.00        0.92285
   5081.00        0.91549
   5082.00        0.91048
   5083.00        0.90777
   5084.00        0.90696
   5085.00        0.90774
   5086.00        0.90969
   5087.00        0.91248
   5088.00        0.91581
   5089.00        0.91943
   5090.00        0.92316
   5091.00        0.92685
   5092.00        0.93035
   5093.00        0.93358
   5094.00        0.93652
   5095.00        0.93923
   5096.00        0.94177
   5097.00        0.94414
   5098.00        0.94645
   5099.00        0.94890
   5100.00        0.95172
   5101.00        0.95507
   5102.00        0.95907
   5103.00        0.96364
   5104.00        0.96865
   5105.00        0.97383
   5106.00        0.97885
   5107.00        0.98343
   5108.00        0.98729
   5109.00        0.99024
   5110.00        0.99212
   5111.00        0.99289
   5112.00        0.99257
   5113.00        0.99113
   5114.00        0.98859
   5115.00        0.98492
   5116.00        0.98008
   5117.00        0.97397
   5118.00        0.96649
   5119.00        0.95765
   5120.00        0.94747
   5121.00        0.93613
   5122.00        0.92394
   5123.00        0.91132
   5124.00        0.89862
   5125.00        0.88631
   5126.00        0.87462
   5127.00        0.86380
   5128.00        0.85374
   5129.00        0.84435
   5130.00        0.83530
   5131.00        0.82634
   5132.00        0.81718
   5133.00        0.80770
   5134.00        0.79793
   5135.00        0.78804
   5136.00        0.77825
   5137.00        0.76892
   5138.00        0.76027
   5139.00        0.75250
   5140.00        0.74560
   5141.00        0.73950
   5142.00        0.73393
   5143.00        0.72858
   5144.00        0.72315
   5145.00        0.71730
   5146.00        0.71075
   5147.00        0.70333
   5148.00        0.69501
   5149.00        0.68588
   5150.00        0.67605
   5151.00        0.66586
   5152.00        0.65558
   5153.00        0.64545
   5154.00        0.63564
   5155.00        0.62615
   5156.00        0.61689
   5157.00        0.60774
   5158.00        0.59846
   5159.00        0.58889
   5160.00        0.57895
   5161.00        0.56866
   5162.00        0.55809
   5163.00        0.54746
   5164.00        0.53704
   5165.00        0.52711
   5166.00        0.51791
   5167.00        0.50959
   5168.00        0.50234
   5169.00        0.49611
   5170.00        0.49089
   5171.00        0.48647
   5172.00        0.48260
   5173.00        0.47899
   5174.00        0.47527
   5175.00        0.47113
   5176.00        0.46627
   5177.00        0.46056
   5178.00        0.45394
   5179.00        0.44646
   5180.00        0.43833
   5181.00        0.42978
   5182.00        0.42108
   5183.00        0.41252
   5184.00        0.40429
   5185.00        0.39652
   5186.00        0.38920
   5187.00        0.38222
   5188.00        0.37542
   5189.00        0.36862
   5190.00        0.36160
   5191.00        0.35415
   5192.00        0.34620
   5193.00        0.33774
   5194.00        0.32877
   5195.00        0.31946
   5196.00        0.30994
   5197.00        0.30036
   5198.00        0.29084
   5199.00        0.28149
   5200.00        0.27232
   5201.00        0.26338
   5202.00        0.25460
   5203.00        0.24603
   5204.00        0.23758
   5205.00        0.22928
   5206.00        0.22116
   5207.00        0.21321
   5208.00        0.20544
   5209.00        0.19780
   5210.00        0.19019
   5211.00        0.18253
   5212.00        0.17469
   5213.00        0.16661
   5214.00        0.15815
   5215.00        0.14934
   5216.00        0.14026
   5217.00        0.13098
   5218.00        0.12163
   5219.00        0.11241
   5220.00        0.10357
   5221.00        0.09537
   5222.00        0.08800
   5223.00        0.08168
   5224.00        0.07653
   5225.00        0.07254
   5226.00        0.06957
   5227.00        0.06741
   5228.00        0.06573
   5229.00        0.06418
   5230.00        0.06246
   5231.00        0.06033
   5232.00        0.05769
   5233.00        0.05453
   5234.00        0.05097
   5235.00        0.04715
   5236.00        0.04338
   5237.00        0.03996
   5238.00        0.03721
   5239.00        0.03538
   5240.00        0.03467
   5241.00        0.03515
   5242.00        0.03668
   5243.00        0.03894
   5244.00        0.04147
   5245.00        0.04363
   5246.00        0.04474
   5247.00        0.04419
   5248.00        0.04138
   5249.00        0.03606
   5250.00        0.02832
   5251.00        0.01842
   5252.00        0.00694
   5253.00       -0.00531
   5254.00       -0.01756
   5255.00       -0.02904
   5256.00       -0.03915
   5257.00       -0.04757
   5258.00       -0.05432
   5259.00       -0.05952
   5260.00       -0.06360
   5261.00       -0.06698
   5262.00       -0.07009
   5263.00       -0.07324
   5264.00       -0.07651
   5265.00       -0.07980
   5266.00       -0.08283
   5267.00       -0.08523
   5268.00       -0.08657
   5269.00       -0.08651
   5270.00       -0.08477
   5271.00       -0.08132
   5272.00       -0.07610
   5273.00       -0.06930
   5274.00       -0.06107
   5275.00       -0.05169
   5276.00       -0.04139
   5277.00       -0.03038
   5278.00       -0.01896
   5279.00       -0.00738
   5280.00        0.00399
   5281.00        0.01486
   5282.00        0.02494
   5283.00        0.03397
   5284.00        0.04183
   5285.00        0.04850
   5286.00        0.05412
   5287.00        0.05888
   5288.00        0.06306
   5289.00        0.06689
   5290.00        0.07057
   5291.00        0.07419
   5292.00        0.07776
   5293.00        0.08117
   5294.00        0.08436
   5295.00        0.08720
   5296.00        0.08965
   5297.00        0.09170
   5298.00        0.09344
   5299.00        0.09504
   5300.00        0.09673
   5301.00        0.09881
   5302.00        0.10162
   5303.00        0.10545
   5304.00        0.11066
   5305.00        0.11744
   5306.00        0.12596
   5307.00        0.13626
   5308.00        0.14824
   5309.00        0.16168
   5310.00        0.17618
   5311.00        0.19144
   5312.00        0.20698
   5313.00        0.22245
   5314.00        0.23747
   5315.00        0.25181
   5316.00        0.26524
   5317.00        0.27771
   5318.00        0.28930
   5319.00        0.30004
   5320.00        0.31012
   5321.00        0.31954
   5322.00        0.32843
   5323.00        0.33677
   5324.00        0.34452
   5325.00        0.35156
   5326.00        0.35782
   5327.00        0.36325
   5328.00        0.36793
   5329.00        0.37203
   5330.00        0.37585
   5331.00        0.37982
   5332.00        0.38449
   5333.00        0.39042
   5334.00        0.39815
   5335.00        0.40818
   5336.00        0.42078
   5337.00        0.43616
   5338.00        0.45414
   5339.00        0.47462
   5340.00        0.49692
   5341.00        0.52061
   5342.00        0.54489
   5343.00        0.56926
   5344.00        0.59309
   5345.00        0.61589
   5346.00        0.63756
   5347.00        0.65799
   5348.00        0.67730
   5349.00        0.69555
   5350.00        0.71294
   5351.00        0.72958
   5352.00        0.74542
   5353.00        0.76043
   5354.00        0.77444
   5355.00        0.78726
   5356.00        0.79874
   5357.00        0.80880
   5358.00        0.81738
   5359.00        0.82453
   5360.00        0.83038
   5361.00        0.83513
   5362.00        0.83906
   5363.00        0.84248
   5364.00        0.84572
   5365.00        0.84911
   5366.00        0.85294
   5367.00        0.85750
   5368.00        0.86297
   5369.00        0.86946
   5370.00        0.87706
   5371.00        0.88569
   5372.00        0.89522
   5373.00        0.90553
   5374.00        0.91649
   5375.00        0.92786
   5376.00        0.93959
   5377.00        0.95152
   5378.00        0.96356
   5379.00        0.97567
   5380.00        0.98778
   5381.00        0.99984
   5382.00        1.01179
   5383.00        1.02355
   5384.00        1.03514
   5385.00        1.04648
   5386.00        1.05762
   5387.00        1.06852
   5388.00        1.07919
   5389.00        1.08950
   5390.00        1.09942
   5391.00        1.10876
   5392.00        1.11738
   5393.00        1.12510
   5394.00        1.13178
   5395.00        1.13734
   5396.00        1.14171
   5397.00        1.14498
   5398.00        1.14731
   5399.00        1.14894
   5400.00        1.15018
   5401.00        1.15138
   5402.00        1.15289
   5403.00        1.15505
   5404.00        1.15810
   5405.00        1.16226
   5406.00        1.16759
   5407.00        1.17413
   5408.00        1.18185
   5409.00        1.19061
   5410.00        1.20024
   5411.00        1.21054
   5412.00        1.22125
   5413.00        1.23197
   5414.00        1.24237
   5415.00        1.25201
   5416.00        1.26060
   5417.00        1.26772
   5418.00        1.27322
   5419.00        1.27709
   5420.00        1.27931
   5421.00        1.28012
   5422.00        1.27967
   5423.00        1.27816
   5424.00        1.27572
   5425.00        1.27231
   5426.00        1.26781
   5427.00        1.26191
   5428.00        1.25435
   5429.00        1.24481
   5430.00        1.23308
   5431.00        1.21924
   5432.00        1.20351
   5433.00        1.18632
   5434.00        1.16828
   5435.00        1.15002
   5436.00        1.13225
   5437.00        1.11550
   5438.00        1.10013
   5439.00        1.08632
   5440.00        1.07410
   5441.00        1.06335
   5442.00        1.05385
   5443.00        1.04543
   5444.00        1.03790
   5445.00        1.03097
   5446.00        1.02449
   5447.00        1.01829
   5448.00        1.01238
   5449.00        1.00691
   5450.00        1.00204
   5451.00        0.99798
   5452.00        0.99482
   5453.00        0.99259
   5454.00        0.99111
   5455.00        0.99008
   5456.00        0.98911
   5457.00        0.98784
   5458.00        0.98595
   5459.00        0.98327
   5460.00        0.97981
   5461.00        0.97571
   5462.00        0.97123
   5463.00        0.96663
   5464.00        0.96218
   5465.00        0.95805
   5466.00        0.95435
   5467.00        0.95110
   5468.00        0.94831
   5469.00        0.94598
   5470.00        0.94415
   5471.00        0.94294
   5472.00        0.94239
   5473.00        0.94222
   5474.00        0.94246
   5475.00        0.94337
   5476.00        0.94537
   5477.00        0.94881
   5478.00        0.95400
   5479.00        0.96088
   5480.00        0.96912
   5481.00        0.97810
   5482.00        0.98703
   5483.00        0.99496
   5484.00        1.00103
   5485.00        1.00444
   5486.00        1.00473
   5487.00        1.00159
   5488.00        0.99513
   5489.00        0.98565
   5490.00        0.97358
   5491.00        0.95948
   5492.00        0.94375
   5493.00        0.92685
   5494.00        0.90905
   5495.00        0.89048
   5496.00        0.87128
   5497.00        0.85141
   5498.00        0.83114
   5499.00        0.81048
   5500.00        0.78990
   5501.00        0.76967
   5502.00        0.75027
   5503.00        0.73221
   5504.00        0.71578
   5505.00        0.70118
   5506.00        0.68831
   5507.00        0.67706
   5508.00        0.66694
   5509.00        0.65740
   5510.00        0.64783
   5511.00        0.63767
   5512.00        0.62643
   5513.00        0.61375
   5514.00        0.59943
   5515.00        0.58354
   5516.00        0.56617
   5517.00        0.54751
   5518.00        0.52785
   5519.00        0.50740
   5520.00        0.48638
   5521.00        0.46501
   5522.00        0.44356
   5523.00        0.42212
   5524.00        0.40078
   5525.00        0.37972
   5526.00        0.35882
   5527.00        0.33785
   5528.00        0.31655
   5529.00        0.29460
   5530.00        0.27203
   5531.00        0.24879
   5532.00        0.22536
   5533.00        0.20215
   5534.00        0.17975
   5535.00        0.15879
   5536.00        0.13967
   5537.00        0.12279
   5538.00        0.10842
   5539.00        0.09644
   5540.00        0.08671
   5541.00        0.07889
   5542.00        0.07251
   5543.00        0.06706
   5544.00        0.06207
   5545.00        0.05710
   5546.00        0.05185
   5547.00        0.04609
   5548.00        0.03972
   5549.00        0.03271
   5550.00        0.02502
   5551.00        0.01665
   5552.00        0.00755
   5553.00       -0.00231
   5554.00       -0.01304
   5555.00       -0.02466
   5556.00       -0.03727
   5557.00       -0.05078
   5558.00       -0.06512
   5559.00       -0.08006
   5560.00       -0.09519
   5561.00       -0.11005
   5562.00       -0.12416
   5563.00       -0.13705
   5564.00       -0.14830
   5565.00       -0.15766
   5566.00       -0.16516
   5567.00       -0.17100
   5568.00       -0.17561
   5569.00       -0.17965
   5570.00       -0.18374
   5571.00       -0.18853
   5572.00       -0.19452
   5573.00       -0.20202
   5574.00       -0.21105
   5575.00       -0.22147
   5576.00       -0.23280
   5577.00       -0.24454
   5578.00       -0.25611
   5579.00       -0.26690
   5580.00       -0.27651
   5581.00       -0.28457
   5582.00       -0.29096
   5583.00       -0.29566
   5584.00       -0.29878
   5585.00       -0.30049
   5586.00       -0.30099
   5587.00       -0.30047
   5588.00       -0.29909
   5589.00       -0.29701
   5590.00       -0.29437
   5591.00       -0.29140
   5592.00       -0.28831
   5593.00       -0.28532
   5594.00       -0.28265
   5595.00       -0.28046
   5596.00       -0.27881
   5597.00       -0.27769
   5598.00       -0.27700
   5599.00       -0.27646
   5600.00       -0.27566
   5601.00       -0.27423
   5602.00       -0.27193
   5603.00       -0.26867
   5604.00       -0.26463
   5605.00       -0.26016
   5606.00       -0.25581
   5607.00       -0.25219
   5608.00       -0.24984
   5609.00       -0.24934
   5610.00       -0.25111
   5611.00       -0.25544
   5612.00       -0.26231
   5613.00       -0.27169
   5614.00       -0.28312
   5615.00       -0.29606
   5616.00       -0.30970
   5617.00       -0.32320
   5618.00       -0.33568
   5619.00       -0.34638
   5620.00       -0.35477
   5621.00       -0.36070
   5622.00       -0.36436
   5623.00       -0.36630
   5624.00       -0.36734
   5625.00       -0.36835
   5626.00       -0.37014
   5627.00       -0.37326
   5628.00       -0.37805
   5629.00       -0.38398
   5630.00       -0.38978
   5631.00       -0.39522
   5632.00       -0.40012
   5633.00       -0.40427
   5634.00       -0.40751
   5635.00       -0.40972
   5636.00       -0.41084
   5637.00       -0.41099
   5638.00       -0.41045
   5639.00       -0.40968
   5640.00       -0.40918
   5641.00       -0.40945
   5642.00       -0.41087
   5643.00       -0.41355
   5644.00       -0.41740
   5645.00       -0.42212
   5646.00       -0.42727
   5647.00       -0.43242
   5648.00       -0.43730
   5649.00       -0.44184
   5650.00       -0.44620
   5651.00       -0.45076
   5652.00       -0.45597
   5653.00       -0.46231
   5654.00       -0.47031
   5655.00       -0.48308
   5656.00       -0.49636
   5657.00       -0.50937
   5658.00       -0.52131
   5659.00       -0.53167
   5660.00       -0.53998
   5661.00       -0.54617
   5662.00       -0.55008
   5663.00       -0.55185
   5664.00       -0.55149
   5665.00       -0.54909
   5666.00       -0.54476
   5667.00       -0.53855
   5668.00       -0.53075
   5669.00       -0.52156
   5670.00       -0.51149
   5671.00       -0.50103
   5672.00       -0.49083
   5673.00       -0.48135
   5674.00       -0.47296
   5675.00       -0.46564
   5676.00       -0.45912
   5677.00       -0.45304
   5678.00       -0.44693
   5679.00       -0.44013
   5680.00       -0.43206
   5681.00       -0.42215
   5682.00       -0.41019
   5683.00       -0.39615
   5684.00       -0.38033
   5685.00       -0.36323
   5686.00       -0.34557
   5687.00       -0.32801
   5688.00       -0.31105
   5689.00       -0.29504
   5690.00       -0.28003
   5691.00       -0.26583
   5692.00       -0.25203
   5693.00       -0.23814
   5694.00       -0.22351
   5695.00       -0.20763
   5696.00       -0.19026
   5697.00       -0.17133
   5698.00       -0.15106
   5699.00       -0.12984
   5700.00       -0.10826
   5701.00       -0.08695
   5702.00       -0.06660
   5703.00       -0.04767
   5704.00       -0.03057
   5705.00       -0.01538
   5706.00       -0.00216
   5707.00        0.00932
   5708.00        0.01921
   5709.00        0.02786
   5710.00        0.03549
   5711.00        0.04228
   5712.00        0.04840
   5713.00        0.05390
   5714.00        0.05881
   5715.00        0.06316
   5716.00        0.06703
   5717.00        0.07049
   5718.00        0.07369
   5719.00        0.07685
   5720.00        0.08019
   5721.00        0.08394
   5722.00        0.08833
   5723.00        0.09348
   5724.00        0.09945
   5725.00        0.10613
   5726.00        0.11335
   5727.00        0.12077
   5728.00        0.12809
   5729.00        0.13492
   5730.00        0.14102
   5731.00        0.14618
   5732.00        0.15044
   5733.00        0.15391
   5734.00        0.15687
   5735.00        0.15967
   5736.00        0.16272
   5737.00        0.16638
   5738.00        0.17090
   5739.00        0.17639
   5740.00        0.18280
   5741.00        0.18990
   5742.00        0.19734
   5743.00        0.20466
   5744.00        0.21144
   5745.00        0.21727
   5746.00        0.22187
   5747.00        0.22510
   5748.00        0.22702
   5749.00        0.22783
   5750.00        0.22787
   5751.00        0.22754
   5752.00        0.22727
   5753.00        0.22744
   5754.00        0.22830
   5755.00        0.23004
   5756.00        0.23265
   5757.00        0.23607
   5758.00        0.24013
   5759.00        0.24462
   5760.00        0.24929
   5761.00        0.25401
   5762.00        0.25863
   5763.00        0.26308
   5764.00        0.26738
   5765.00        0.27155
   5766.00        0.27566
   5767.00        0.27977
   5768.00        0.28389
   5769.00        0.28801
   5770.00        0.29208
   5771.00        0.29597
   5772.00        0.29954
   5773.00        0.30264
   5774.00        0.30515
   5775.00        0.30702
   5776.00        0.30828
   5777.00        0.30908
   5778.00        0.30961
   5779.00        0.31014
   5780.00        0.31092
   5781.00        0.31214
   5782.00        0.31384
   5783.00        0.31597
   5784.00        0.31835
   5785.00        0.32076
   5786.00        0.32300
   5787.00        0.32497
   5788.00        0.32674
   5789.00        0.32852
   5790.00        0.33060
   5791.00        0.33332
   5792.00        0.33690
   5793.00        0.34140
   5794.00        0.34672
   5795.00        0.35256
   5796.00        0.35852
   5797.00        0.36418
   5798.00        0.36917
   5799.00        0.37326
   5800.00        0.37625
   5801.00        0.37811
   5802.00        0.37886
   5803.00        0.37858
   5804.00        0.37736
   5805.00        0.37540
   5806.00        0.37288
   5807.00        0.37006
   5808.00        0.36716
   5809.00        0.36441
   5810.00        0.36199
   5811.00        0.36002
   5812.00        0.35854
   5813.00        0.35755
   5814.00        0.35704
   5815.00        0.35700
   5816.00        0.35738
   5817.00        0.35821
   5818.00        0.35948
   5819.00        0.36119
   5820.00        0.36330
   5821.00        0.36575
   5822.00        0.36846
   5823.00        0.37134
   5824.00        0.37430
   5825.00        0.37726
   5826.00        0.38018
   5827.00        0.38305
   5828.00        0.38589
   5829.00        0.38873
   5830.00        0.39160
   5831.00        0.39451
   5832.00        0.39741
   5833.00        0.40021
   5834.00        0.40280
   5835.00        0.40503
   5836.00        0.40679
   5837.00        0.40795
   5838.00        0.40848
   5839.00        0.40840
   5840.00        0.40778
   5841.00        0.40671
   5842.00        0.40531
   5843.00        0.40369
   5844.00        0.40191
   5845.00        0.40002
   5846.00        0.39803
   5847.00        0.39591
   5848.00        0.39362
   5849.00        0.39110
   5850.00        0.38829
   5851.00        0.38510
   5852.00        0.38148
   5853.00        0.37743
   5854.00        0.37299
   5855.00        0.36824
   5856.00        0.36333
   5857.00        0.35850
   5858.00        0.35395
   5859.00        0.34990
   5860.00        0.34647
   5861.00        0.34372
   5862.00        0.34155
   5863.00        0.33976
   5864.00        0.33804
   5865.00        0.33606
   5866.00        0.33346
   5867.00        0.32996
   5868.00        0.32539
   5869.00        0.31965
   5870.00        0.31281
   5871.00        0.30505
   5872.00        0.29659
   5873.00        0.28771
   5874.00        0.27874
   5875.00        0.26989
   5876.00        0.26142
   5877.00        0.25343
   5878.00        0.24600
   5879.00        0.23913
   5880.00        0.23273
   5881.00        0.22669
   5882.00        0.22085
   5883.00        0.21502
   5884.00        0.20909
   5885.00        0.20290
   5886.00        0.19643
   5887.00        0.18965
   5888.00        0.18255
   5889.00        0.17517
   5890.00        0.16753
   5891.00        0.15961
   5892.00        0.15140
   5893.00        0.14286
   5894.00        0.13398
   5895.00        0.12483
   5896.00        0.11546
   5897.00        0.10602
   5898.00        0.09666
   5899.00        0.08757
   5900.00        0.07892
   5901.00        0.07082
   5902.00        0.06341
   5903.00        0.05677
   5904.00        0.05095
   5905.00        0.04601
   5906.00        0.04195
   5907.00        0.03875
   5908.00        0.03631
   5909.00        0.03447
   5910.00        0.03303
   5911.00        0.03172
   5912.00        0.03030
   5913.00        0.02852
   5914.00        0.02629
   5915.00        0.02361
   5916.00        0.02064
   5917.00        0.01769
   5918.00        0.01513
   5919.00        0.01341
   5920.00        0.01288
   5921.00        0.01373
   5922.00        0.01606
   5923.00        0.01967
   5924.00        0.02418
   5925.00        0.02905
   5926.00        0.03362
   5927.00        0.03729
   5928.00        0.03956
   5929.00        0.04010
   5930.00        0.03884
   5931.00        0.03594
   5932.00        0.03181
   5933.00        0.02687
   5934.00        0.02165
   5935.00        0.01662
   5936.00        0.01209
   5937.00        0.00817
   5938.00        0.00480
   5939.00        0.00172
   5940.00       -0.00144
   5941.00       -0.00514
   5942.00       -0.00984
   5943.00       -0.01590
   5944.00       -0.02361
   5945.00       -0.03303
   5946.00       -0.04415
   5947.00       -0.05671
   5948.00       -0.07033
   5949.00       -0.08451
   5950.00       -0.09882
   5951.00       -0.11280
   5952.00       -0.12601
   5953.00       -0.13820
   5954.00       -0.14923
   5955.00       -0.15910
   5956.00       -0.16798
   5957.00       -0.17613
   5958.00       -0.18385
   5959.00       -0.19144
   5960.00       -0.19920
   5961.00       -0.20737
   5962.00       -0.21614
   5963.00       -0.22555
   5964.00       -0.23566
   5965.00       -0.24632
   5966.00       -0.25744
   5967.00       -0.26878
   5968.00       -0.28009
   5969.00       -0.29112
   5970.00       -0.30155
   5971.00       -0.31108
   5972.00       -0.31951
   5973.00       -0.32662
   5974.00       -0.33236
   5975.00       -0.33674
   5976.00       -0.33992
   5977.00       -0.34208
   5978.00       -0.34352
   5979.00       -0.34455
   5980.00       -0.34554
   5981.00       -0.34681
   5982.00       -0.34864
   5983.00       -0.35125
   5984.00       -0.35473
   5985.00       -0.35910
   5986.00       -0.36424
   5987.00       -0.36994
   5988.00       -0.37592
   5989.00       -0.38183
   5990.00       -0.38735
   5991.00       -0.39214
   5992.00       -0.39593
   5993.00       -0.39847
   5994.00       -0.39969
   5995.00       -0.39952
   5996.00       -0.39809
   5997.00       -0.39550
   5998.00       -0.39202
   5999.00       -0.38785
   6000.00       -0.38326
   6001.00       -0.37847
   6002.00       -0.37368
   6003.00       -0.36907
   6004.00       -0.36479
   6005.00       -0.36101
   6006.00       -0.35786
   6007.00       -0.35537
   6008.00       -0.35362
   6009.00       -0.35255
   6010.00       -0.35206
   6011.00       -0.35202
   6012.00       -0.35223
   6013.00       -0.35245
   6014.00       -0.35252
   6015.00       -0.35231
   6016.00       -0.35170
   6017.00       -0.35060
   6018.00       -0.34893
   6019.00       -0.34662
   6020.00       -0.34361
   6021.00       -0.33983
   6022.00       -0.33529
   6023.00       -0.33006
   6024.00       -0.32425
   6025.00       -0.31803
   6026.00       -0.31158
   6027.00       -0.30508
   6028.00       -0.29865
   6029.00       -0.29240
   6030.00       -0.28631
   6031.00       -0.28037
   6032.00       -0.27452
   6033.00       -0.26876
   6034.00       -0.26311
   6035.00       -0.25766
   6036.00       -0.25254
   6037.00       -0.24789
   6038.00       -0.24382
   6039.00       -0.24044
   6040.00       -0.23782
   6041.00       -0.23603
   6042.00       -0.23522
   6043.00       -0.23545
   6044.00       -0.23686
   6045.00       -0.23949
   6046.00       -0.24337
   6047.00       -0.24834
   6048.00       -0.25420
   6049.00       -0.26058
   6050.00       -0.26707
   6051.00       -0.27323
   6052.00       -0.27873
   6053.00       -0.28327
   6054.00       -0.28661
   6055.00       -0.28869
   6056.00       -0.28951
   6057.00       -0.28919
   6058.00       -0.28788
   6059.00       -0.28585
   6060.00       -0.28337
   6061.00       -0.28073
   6062.00       -0.27818
   6063.00       -0.27592
   6064.00       -0.27406
   6065.00       -0.27259
   6066.00       -0.27144
   6067.00       -0.27046
   6068.00       -0.26947
   6069.00       -0.26831
   6070.00       -0.26681
   6071.00       -0.26487
   6072.00       -0.26245
   6073.00       -0.25958
   6074.00       -0.25634
   6075.00       -0.25283
   6076.00       -0.24926
   6077.00       -0.24576
   6078.00       -0.24249
   6079.00       -0.23961
   6080.00       -0.23721
   6081.00       -0.23540
   6082.00       -0.23420
   6083.00       -0.23366
   6084.00       -0.23374
   6085.00       -0.23445
   6086.00       -0.23571
   6087.00       -0.23748
   6088.00       -0.23966
   6089.00       -0.24218
   6090.00       -0.24491
   6091.00       -0.24773
   6092.00       -0.25049
   6093.00       -0.25304
   6094.00       -0.25524
   6095.00       -0.25697
   6096.00       -0.25813
   6097.00       -0.25866
   6098.00       -0.25856
   6099.00       -0.25787
   6100.00       -0.25669
   6101.00       -0.25511
   6102.00       -0.25330
   6103.00       -0.25142
   6104.00       -0.24962
   6105.00       -0.24807
   6106.00       -0.24688
   6107.00       -0.24608
   6108.00       -0.24568
   6109.00       -0.24560
   6110.00       -0.24572
   6111.00       -0.24589
   6112.00       -0.24594
   6113.00       -0.24577
   6114.00       -0.24529
   6115.00       -0.24452
   6116.00       -0.24350
   6117.00       -0.24236
   6118.00       -0.24126
   6119.00       -0.24037
   6120.00       -0.23984
   6121.00       -0.23982
   6122.00       -0.24041
   6123.00       -0.24164
   6124.00       -0.24349
   6125.00       -0.24590
   6126.00       -0.24878
   6127.00       -0.25199
   6128.00       -0.25538
   6129.00       -0.25881
   6130.00       -0.26213
   6131.00       -0.26526
   6132.00       -0.26812
   6133.00       -0.27073
   6134.00       -0.27315
   6135.00       -0.27550
   6136.00       -0.27789
   6137.00       -0.28049
   6138.00       -0.28346
   6139.00       -0.28688
   6140.00       -0.29082
   6141.00       -0.29525
   6142.00       -0.30008
   6143.00       -0.30518
   6144.00       -0.31032
   6145.00       -0.31527
   6146.00       -0.31980
   6147.00       -0.32371
   6148.00       -0.32678
   6149.00       -0.32892
   6150.00       -0.33009
   6151.00       -0.33033
   6152.00       -0.32973
   6153.00       -0.32848
   6154.00       -0.32679
   6155.00       -0.32488
   6156.00       -0.32297
   6157.00       -0.32123
   6158.00       -0.31979
   6159.00       -0.31870
   6160.00       -0.31797
   6161.00       -0.31758
   6162.00       -0.31745
   6163.00       -0.31752
   6164.00       -0.31773
   6165.00       -0.31802
   6166.00       -0.31836
   6167.00       -0.31874
   6168.00       -0.31913
   6169.00       -0.31954
   6170.00       -0.31998
   6171.00       -0.32046
   6172.00       -0.32099
   6173.00       -0.32159
   6174.00       -0.32223
   6175.00       -0.32290
   6176.00       -0.32355
   6177.00       -0.32413
   6178.00       -0.32458
   6179.00       -0.32483
   6180.00       -0.32480
   6181.00       -0.32442
   6182.00       -0.32362
   6183.00       -0.32230
   6184.00       -0.32040
   6185.00       -0.31782
   6186.00       -0.31447
   6187.00       -0.31028
   6188.00       -0.30517
   6189.00       -0.29911
   6190.00       -0.29207
   6191.00       -0.28409
   6192.00       -0.27515
   6193.00       -0.26535
   6194.00       -0.25475
   6195.00       -0.24344
   6196.00       -0.23155
   6197.00       -0.21926
   6198.00       -0.20672
   6199.00       -0.19411
   6200.00       -0.18172
   6201.00       -0.16969
   6202.00       -0.15825
   6203.00       -0.14753
   6204.00       -0.13766
   6205.00       -0.12864
   6206.00       -0.12045
   6207.00       -0.11295
   6208.00       -0.10598
   6209.00       -0.09942
   6210.00       -0.09304
   6211.00       -0.08674
   6212.00       -0.08042
   6213.00       -0.07402
   6214.00       -0.06761
   6215.00       -0.06123
   6216.00       -0.05495
   6217.00       -0.04887
   6218.00       -0.04300
   6219.00       -0.03735
   6220.00       -0.03185
   6221.00       -0.02642
   6222.00       -0.02098
   6223.00       -0.01539
   6224.00       -0.00956
   6225.00       -0.00344
   6226.00        0.00302
   6227.00        0.00974
   6228.00        0.01672
   6229.00        0.02381
   6230.00        0.03097
   6231.00        0.03807
   6232.00        0.04501
   6233.00        0.05177
   6234.00        0.05834
   6235.00        0.06476
   6236.00        0.07109
   6237.00        0.07736
   6238.00        0.08363
   6239.00        0.08997
   6240.00        0.09641
   6241.00        0.10290
   6242.00        0.10946
   6243.00        0.11604
   6244.00        0.12261
   6245.00        0.12911
   6246.00        0.13557
   6247.00        0.14200
   6248.00        0.14851
   6249.00        0.15517
   6250.00        0.16217
   6251.00        0.16965
   6252.00        0.17776
   6253.00        0.18658
   6254.00        0.19620
   6255.00        0.20661
   6256.00        0.21778
   6257.00        0.22962
   6258.00        0.24201
   6259.00        0.25498
   6260.00        0.26854
   6261.00        0.28276
   6262.00        0.29774
   6263.00        0.31363
   6264.00        0.33060
   6265.00        0.34872
   6266.00        0.36823
   6267.00        0.38895
   6268.00        0.41082
   6269.00        0.43361
   6270.00        0.45682
   6271.00        0.47996
   6272.00        0.50229
   6273.00        0.52319
   6274.00        0.54200
   6275.00        0.55809
   6276.00        0.57112
   6277.00        0.58066
   6278.00        0.58669
   6279.00        0.58917
   6280.00        0.58829
   6281.00        0.58431
   6282.00        0.57754
   6283.00        0.56839
   6284.00        0.55722
   6285.00        0.54463
   6286.00        0.53103
   6287.00        0.51699
   6288.00        0.50293
   6289.00        0.48949
   6290.00        0.47702
   6291.00        0.46602
   6292.00        0.45675
   6293.00        0.44955
   6294.00        0.44447
   6295.00        0.44156
   6296.00        0.44079
   6297.00        0.44200
   6298.00        0.44503
   6299.00        0.44968
   6300.00        0.45572
   6301.00        0.46296
   6302.00        0.47125
   6303.00        0.48036
   6304.00        0.49013
   6305.00        0.50037
   6306.00        0.51089
   6307.00        0.52141
   6308.00        0.53167
   6309.00        0.54143
   6310.00        0.55046
   6311.00        0.55862
   6312.00        0.56574
   6313.00        0.57173
   6314.00        0.57655
   6315.00        0.58017
   6316.00        0.58260
   6317.00        0.58383
   6318.00        0.58389
   6319.00        0.58280
   6320.00        0.58062
   6321.00        0.57735
   6322.00        0.57312
   6323.00        0.56806
   6324.00        0.56226
   6325.00        0.55593
   6326.00        0.54921
   6327.00        0.54231
   6328.00        0.53540
   6329.00        0.52863
   6330.00        0.52213
   6331.00        0.51596
   6332.00        0.51020
   6333.00        0.50486
   6334.00        0.49999
   6335.00        0.49559
   6336.00        0.49164
   6337.00        0.48810
   6338.00        0.48495
   6339.00        0.48213
   6340.00        0.47957
   6341.00        0.47715
   6342.00        0.47475
   6343.00        0.47222
   6344.00        0.46940
   6345.00        0.46619
   6346.00        0.46254
   6347.00        0.45850
   6348.00        0.45415
   6349.00        0.44965
   6350.00        0.44516
   6351.00        0.44089
   6352.00        0.43699
   6353.00        0.43357
   6354.00        0.43062
   6355.00        0.42809
   6356.00        0.42585
   6357.00        0.42375
   6358.00        0.42164
   6359.00        0.41934
   6360.00        0.41669
   6361.00        0.41357
   6362.00        0.40982
   6363.00        0.40537
   6364.00        0.40013
   6365.00        0.39408
   6366.00        0.38719
   6367.00        0.37951
   6368.00        0.37102
   6369.00        0.36180
   6370.00        0.35189
   6371.00        0.34138
   6372.00        0.33038
   6373.00        0.31901
   6374.00        0.30746
   6375.00        0.29584
   6376.00        0.28432
   6377.00        0.27302
   6378.00        0.26204
   6379.00        0.25149
   6380.00        0.24142
   6381.00        0.23181
   6382.00        0.22269
   6383.00        0.21408
   6384.00        0.20589
   6385.00        0.19809
   6386.00        0.19064
   6387.00        0.18350
   6388.00        0.17664
   6389.00        0.17004
   6390.00        0.16368
   6391.00        0.15759
   6392.00        0.15191
   6393.00        0.14677
   6394.00        0.14239
   6395.00        0.13897
   6396.00        0.13670
   6397.00        0.13573
   6398.00        0.13608
   6399.00        0.13773
   6400.00        0.14049
   6401.00        0.14403
   6402.00        0.14792
   6403.00        0.15162
   6404.00        0.15457
   6405.00        0.15618
   6406.00        0.15596
   6407.00        0.15358
   6408.00        0.14891
   6409.00        0.14208
   6410.00        0.13339
   6411.00        0.12340
   6412.00        0.11271
   6413.00        0.10202
   6414.00        0.09186
   6415.00        0.08269
   6416.00        0.07476
   6417.00        0.06809
   6418.00        0.06250
   6419.00        0.05765
   6420.00        0.05316
   6421.00        0.04863
   6422.00        0.04372
   6423.00        0.03822
   6424.00        0.03214
   6425.00        0.02562
   6426.00        0.01902
   6427.00        0.01277
   6428.00        0.00729
   6429.00        0.00304
   6430.00        0.00023
   6431.00       -0.00108
   6432.00       -0.00112
   6433.00       -0.00029
   6434.00        0.00082
   6435.00        0.00152
   6436.00        0.00118
   6437.00       -0.00074
   6438.00       -0.00451
   6439.00       -0.01028
   6440.00       -0.01780
   6441.00       -0.02683
   6442.00       -0.03685
   6443.00       -0.04737
   6444.00       -0.05794
   6445.00       -0.06811
   6446.00       -0.07764
   6447.00       -0.08632
   6448.00       -0.09418
   6449.00       -0.10128
   6450.00       -0.10782
   6451.00       -0.11405
   6452.00       -0.12021
   6453.00       -0.12651
   6454.00       -0.13311
   6455.00       -0.14002
   6456.00       -0.14721
   6457.00       -0.15451
   6458.00       -0.16180
   6459.00       -0.16893
   6460.00       -0.17577
   6461.00       -0.18234
   6462.00       -0.18865
   6463.00       -0.19484
   6464.00       -0.20103
   6465.00       -0.20734
   6466.00       -0.21385
   6467.00       -0.22055
   6468.00       -0.22737
   6469.00       -0.23424
   6470.00       -0.24094
   6471.00       -0.24738
   6472.00       -0.25343
   6473.00       -0.25901
   6474.00       -0.26411
   6475.00       -0.26875
   6476.00       -0.27304
   6477.00       -0.27710
   6478.00       -0.28108
   6479.00       -0.28515
   6480.00       -0.28950
   6481.00       -0.29428
   6482.00       -0.29957
   6483.00       -0.30543
   6484.00       -0.31181
   6485.00       -0.31861
   6486.00       -0.32568
   6487.00       -0.33283
   6488.00       -0.33985
   6489.00       -0.34659
   6490.00       -0.35290
   6491.00       -0.35869
   6492.00       -0.36392
   6493.00       -0.36854
   6494.00       -0.37257
   6495.00       -0.37594
   6496.00       -0.37861
   6497.00       -0.38051
   6498.00       -0.38161
   6499.00       -0.38195
   6500.00       -0.38160
   6501.00       -0.38079
   6502.00       -0.37977
   6503.00       -0.37883
   6504.00       -0.37824
   6505.00       -0.37817
   6506.00       -0.37867
   6507.00       -0.37971
   6508.00       -0.38108
   6509.00       -0.38253
   6510.00       -0.38380
   6511.00       -0.38461
   6512.00       -0.38477
   6513.00       -0.38414
   6514.00       -0.38269
   6515.00       -0.38045
   6516.00       -0.37749
   6517.00       -0.37399
   6518.00       -0.37003
   6519.00       -0.36578
   6520.00       -0.36140
   6521.00       -0.35696
   6522.00       -0.35254
   6523.00       -0.34814
   6524.00       -0.34370
   6525.00       -0.33910
   6526.00       -0.33417
   6527.00       -0.32870
   6528.00       -0.32245
   6529.00       -0.31531
   6530.00       -0.30711
   6531.00       -0.29792
   6532.00       -0.28778
   6533.00       -0.27700
   6534.00       -0.26585
   6535.00       -0.25477
   6536.00       -0.24415
   6537.00       -0.23439
   6538.00       -0.22584
   6539.00       -0.21869
   6540.00       -0.21308
   6541.00       -0.20893
   6542.00       -0.20611
   6543.00       -0.20432
   6544.00       -0.20327
   6545.00       -0.20259
   6546.00       -0.20197
   6547.00       -0.20116
   6548.00       -0.19999
   6549.00       -0.19839
   6550.00       -0.19633
   6551.00       -0.19386
   6552.00       -0.19102
   6553.00       -0.18785
   6554.00       -0.18437
   6555.00       -0.18057
   6556.00       -0.17643
   6557.00       -0.17197
   6558.00       -0.16719
   6559.00       -0.16214
   6560.00       -0.15686
   6561.00       -0.15141
   6562.00       -0.14580
   6563.00       -0.14003
   6564.00       -0.13403
   6565.00       -0.12776
   6566.00       -0.12110
   6567.00       -0.11403
   6568.00       -0.10653
   6569.00       -0.09868
   6570.00       -0.09059
   6571.00       -0.08245
   6572.00       -0.07443
   6573.00       -0.06669
   6574.00       -0.05936
   6575.00       -0.05244
   6576.00       -0.04590
   6577.00       -0.03959
   6578.00       -0.03329
   6579.00       -0.02679
   6580.00       -0.01981
   6581.00       -0.01218
   6582.00       -0.00368
   6583.00        0.00574
   6584.00        0.01617
   6585.00        0.02751
   6586.00        0.03974
   6587.00        0.05270
   6588.00        0.06632
   6589.00        0.08039
   6590.00        0.09479
   6591.00        0.10938
   6592.00        0.12405
   6593.00        0.13864
   6594.00        0.15309
   6595.00        0.16737
   6596.00        0.18150
   6597.00        0.19549
   6598.00        0.20950
   6599.00        0.22366
   6600.00        0.23820
   6601.00        0.25325
   6602.00        0.26908
   6603.00        0.28582
   6604.00        0.30365
   6605.00        0.32258
   6606.00        0.34272
   6607.00        0.36399
   6608.00        0.38642
   6609.00        0.40983
   6610.00        0.43423
   6611.00        0.45942
   6612.00        0.48536
   6613.00        0.51187
   6614.00        0.53884
   6615.00        0.56607
   6616.00        0.59339
   6617.00        0.62050
   6618.00        0.64725
   6619.00        0.67336
   6620.00        0.69862
   6621.00        0.72283
   6622.00        0.74570
   6623.00        0.76687
   6624.00        0.78595
   6625.00        0.80259
   6626.00        0.81638
   6627.00        0.82710
   6628.00        0.83458
   6629.00        0.83903
   6630.00        0.84069
   6631.00        0.84017
   6632.00        0.83804
   6633.00        0.83506
   6634.00        0.83191
   6635.00        0.82918
   6636.00        0.82734
   6637.00        0.82665
   6638.00        0.82722
   6639.00        0.82887
   6640.00        0.83132
   6641.00        0.83411
   6642.00        0.83670
   6643.00        0.83859
   6644.00        0.83930
   6645.00        0.83860
   6646.00        0.83633
   6647.00        0.83264
   6648.00        0.82774
   6649.00        0.82205
   6650.00        0.81598
   6651.00        0.80994
   6652.00        0.80424
   6653.00        0.79904
   6654.00        0.79432
   6655.00        0.78993
   6656.00        0.78556
   6657.00        0.78086
   6658.00        0.77546
   6659.00        0.76911
   6660.00        0.76159
   6661.00        0.75298
   6662.00        0.74341
   6663.00        0.73324
   6664.00        0.72286
   6665.00        0.71271
   6666.00        0.70328
   6667.00        0.69492
   6668.00        0.68795
   6669.00        0.68244
   6670.00        0.67835
   6671.00        0.67543
   6672.00        0.67335
   6673.00        0.67169
   6674.00        0.67001
   6675.00        0.66795
   6676.00        0.66519
   6677.00        0.66159
   6678.00        0.65710
   6679.00        0.65182
   6680.00        0.64596
   6681.00        0.63979
   6682.00        0.63362
   6683.00        0.62773
   6684.00        0.62232
   6685.00        0.61753
   6686.00        0.61342
   6687.00        0.60998
   6688.00        0.60722
   6689.00        0.60511
   6690.00        0.60370
   6691.00        0.60299
   6692.00        0.60307
   6693.00        0.60400
   6694.00        0.60589
   6695.00        0.60875
   6696.00        0.61261
   6697.00        0.61734
   6698.00        0.62286
   6699.00        0.62894
   6700.00        0.63545
   6701.00        0.64220
   6702.00        0.64909
   6703.00        0.65604
   6704.00        0.66302
   6705.00        0.67002
   6706.00        0.67705
   6707.00        0.68408
   6708.00        0.69106
   6709.00        0.69790
   6710.00        0.70443
   6711.00        0.71044
   6712.00        0.71568
   6713.00        0.71993
   6714.00        0.72295
   6715.00        0.72462
   6716.00        0.72483
   6717.00        0.72364
   6718.00        0.72108
   6719.00        0.71731
   6720.00        0.71244
   6721.00        0.70661
   6722.00        0.69987
   6723.00        0.69230
   6724.00        0.68384
   6725.00        0.67446
   6726.00        0.66403
   6727.00        0.65257
   6728.00        0.63999
   6729.00        0.62636
   6730.00        0.61171
   6731.00        0.59630
   6732.00        0.58026
   6733.00        0.56386
   6734.00        0.54733
   6735.00        0.53095
   6736.00        0.51488
   6737.00        0.49932
   6738.00        0.48439
   6739.00        0.47016
   6740.00        0.45664
   6741.00        0.44384
   6742.00        0.43171
   6743.00        0.42018
   6744.00        0.40912
   6745.00        0.39840
   6746.00        0.38786
   6747.00        0.37733
   6748.00        0.36664
   6749.00        0.35565
   6750.00        0.34426
   6751.00        0.33246
   6752.00        0.32026
   6753.00        0.30783
   6754.00        0.29530
   6755.00        0.28292
   6756.00        0.27090
   6757.00        0.25950
   6758.00        0.24892
   6759.00        0.23925
   6760.00        0.23052
   6761.00        0.22264
   6762.00        0.21541
   6763.00        0.20852
   6764.00        0.20162
   6765.00        0.19438
   6766.00        0.18642
   6767.00        0.17752
   6768.00        0.16747
   6769.00        0.15633
   6770.00        0.14414
   6771.00        0.13114
   6772.00        0.11759
   6773.00        0.10384
   6774.00        0.09017
   6775.00        0.07688
   6776.00        0.06414
   6777.00        0.05206
   6778.00        0.04061
   6779.00        0.02968
   6780.00        0.01911
   6781.00        0.00875
   6782.00       -0.00155
   6783.00       -0.01189
   6784.00       -0.02226
   6785.00       -0.03253
   6786.00       -0.04255
   6787.00       -0.05207
   6788.00       -0.06086
   6789.00       -0.06866
   6790.00       -0.07526
   6791.00       -0.08057
   6792.00       -0.08452
   6793.00       -0.08723
   6794.00       -0.08887
   6795.00       -0.08973
   6796.00       -0.09012
   6797.00       -0.09040
   6798.00       -0.09092
   6799.00       -0.09194
   6800.00       -0.09366
   6801.00       -0.09613
   6802.00       -0.09934
   6803.00       -0.10316
   6804.00       -0.10743
   6805.00       -0.11194
   6806.00       -0.11660
   6807.00       -0.12135
   6808.00       -0.12626
   6809.00       -0.13148
   6810.00       -0.13728
   6811.00       -0.14391
   6812.00       -0.15168
   6813.00       -0.16070
   6814.00       -0.17110
   6815.00       -0.18272
   6816.00       -0.19537
   6817.00       -0.20863
   6818.00       -0.22204
   6819.00       -0.23506
   6820.00       -0.24721
   6821.00       -0.25806
   6822.00       -0.26732
   6823.00       -0.27491
   6824.00       -0.28082
   6825.00       -0.28524
   6826.00       -0.28837
   6827.00       -0.29047
   6828.00       -0.29170
   6829.00       -0.29211
   6830.00       -0.29165
   6831.00       -0.29026
   6832.00       -0.28783
   6833.00       -0.28437
   6834.00       -0.27990
   6835.00       -0.27461
   6836.00       -0.26873
   6837.00       -0.26257
   6838.00       -0.25631
   6839.00       -0.25010
   6840.00       -0.24396
   6841.00       -0.23784
   6842.00       -0.23157
   6843.00       -0.22503
   6844.00       -0.21811
   6845.00       -0.21083
   6846.00       -0.20327
   6847.00       -0.19562
   6848.00       -0.18809
   6849.00       -0.18096
   6850.00       -0.17458
   6851.00       -0.16927
   6852.00       -0.16547
   6853.00       -0.16353
   6854.00       -0.16392
   6855.00       -0.16687
   6856.00       -0.17269
   6857.00       -0.18131
   6858.00       -0.19268
   6859.00       -0.20630
   6860.00       -0.22169
   6861.00       -0.23802
   6862.00       -0.25455
   6863.00       -0.27048
   6864.00       -0.28510
   6865.00       -0.29788
   6866.00       -0.30846
   6867.00       -0.31684
   6868.00       -0.32313
   6869.00       -0.32777
   6870.00       -0.33122
   6871.00       -0.33406
   6872.00       -0.33682
   6873.00       -0.33992
   6874.00       -0.34364
   6875.00       -0.34804
   6876.00       -0.35304
   6877.00       -0.35840
   6878.00       -0.36376
   6879.00       -0.36876
   6880.00       -0.37305
   6881.00       -0.37639
   6882.00       -0.37862
   6883.00       -0.37975
   6884.00       -0.37986
   6885.00       -0.37920
   6886.00       -0.37815
   6887.00       -0.37714
   6888.00       -0.37664
   6889.00       -0.37702
   6890.00       -0.37863
   6891.00       -0.38164
   6892.00       -0.38606
   6893.00       -0.39177
   6894.00       -0.39849
   6895.00       -0.40587
   6896.00       -0.41341
   6897.00       -0.42060
   6898.00       -0.42701
   6899.00       -0.43224
   6900.00       -0.43601
   6901.00       -0.43815
   6902.00       -0.43867
   6903.00       -0.43765
   6904.00       -0.43535
   6905.00       -0.43200
   6906.00       -0.42796
   6907.00       -0.42349
   6908.00       -0.41886
   6909.00       -0.41425
   6910.00       -0.40976
   6911.00       -0.40545
   6912.00       -0.40127
   6913.00       -0.39714
   6914.00       -0.39298
   6915.00       -0.38867
   6916.00       -0.38412
   6917.00       -0.37922
   6918.00       -0.37389
   6919.00       -0.36806
   6920.00       -0.36164
   6921.00       -0.35459
   6922.00       -0.34685
   6923.00       -0.33843
   6924.00       -0.32931
   6925.00       -0.31951
   6926.00       -0.30909
   6927.00       -0.29818
   6928.00       -0.28687
   6929.00       -0.27536
   6930.00       -0.26376
   6931.00       -0.25232
   6932.00       -0.24112
   6933.00       -0.23026
   6934.00       -0.21975
   6935.00       -0.20950
   6936.00       -0.19939
   6937.00       -0.18925
   6938.00       -0.17883
   6939.00       -0.16801
   6940.00       -0.15667
   6941.00       -0.14486
   6942.00       -0.13274
   6943.00       -0.12061
   6944.00       -0.10883
   6945.00       -0.09773
   6946.00       -0.08770
   6947.00       -0.07888
   6948.00       -0.07143
   6949.00       -0.06525
   6950.00       -0.06015
   6951.00       -0.05584
   6952.00       -0.05193
   6953.00       -0.04804
   6954.00       -0.04382
   6955.00       -0.03901
   6956.00       -0.03338
   6957.00       -0.02687
   6958.00       -0.01953
   6959.00       -0.01142
   6960.00       -0.00270
   6961.00        0.00650
   6962.00        0.01598
   6963.00        0.02564
   6964.00        0.03534
   6965.00        0.04503
   6966.00        0.05456
   6967.00        0.06385
   6968.00        0.07290
   6969.00        0.08165
   6970.00        0.09010
   6971.00        0.09822
   6972.00        0.10605
   6973.00        0.11356
   6974.00        0.12074
   6975.00        0.12760
   6976.00        0.13405
   6977.00        0.14010
   6978.00        0.14566
   6979.00        0.15072
   6980.00        0.15525
   6981.00        0.15930
   6982.00        0.16290
   6983.00        0.16618
   6984.00        0.16927
   6985.00        0.17234
   6986.00        0.17554
   6987.00        0.17903
   6988.00        0.18291
   6989.00        0.18720
   6990.00        0.19182
   6991.00        0.19666
   6992.00        0.20149
   6993.00        0.20611
   6994.00        0.21035
   6995.00        0.21411
   6996.00        0.21736
   6997.00        0.22019
   6998.00        0.22264
   6999.00        0.22483
   7000.00        0.22680
   7001.00        0.22854
   7002.00        0.23000
   7003.00        0.23105
   7004.00        0.23156
   7005.00        0.23138
   7006.00        0.23041
   7007.00        0.22853
   7008.00        0.22571
   7009.00        0.22189
   7010.00        0.21706
   7011.00        0.21125
   7012.00        0.20457
   7013.00        0.19709
   7014.00        0.18898
   7015.00        0.18042
   7016.00        0.17159
   7017.00        0.16261
   7018.00        0.15360
   7019.00        0.14466
   7020.00        0.13582
   7021.00        0.12707
   7022.00        0.11854
   7023.00        0.11022
   7024.00        0.10226
   7025.00        0.09476
   7026.00        0.08788
   7027.00        0.08179
   7028.00        0.07667
   7029.00        0.07261
   7030.00        0.06966
   7031.00        0.06781
   7032.00        0.06698
   7033.00        0.06698
   7034.00        0.06765
   7035.00        0.06874
   7036.00        0.07006
   7037.00        0.07140
   7038.00        0.07266
   7039.00        0.07373
   7040.00        0.07458
   7041.00        0.07518
   7042.00        0.07558
   7043.00        0.07583
   7044.00        0.07598
   7045.00        0.07607
   7046.00        0.07611
   7047.00        0.07612
   7048.00        0.07608
   7049.00        0.07596
   7050.00        0.07573
   7051.00        0.07537
   7052.00        0.07482
   7053.00        0.07405
   7054.00        0.07302
   7055.00        0.07170
   7056.00        0.07005
   7057.00        0.06806
   7058.00        0.06575
   7059.00        0.06315
   7060.00        0.06034
   7061.00        0.05740
   7062.00        0.05450
   7063.00        0.05178
   7064.00        0.04945
   7065.00        0.04777
   7066.00        0.04694
   7067.00        0.04717
   7068.00        0.04858
   7069.00        0.05122
   7070.00        0.05503
   7071.00        0.05982
   7072.00        0.06534
   7073.00        0.07131
   7074.00        0.07746
   7075.00        0.08356
   7076.00        0.08938
   7077.00        0.09482
   7078.00        0.09977
   7079.00        0.10425
   7080.00        0.10826
   7081.00        0.11182
   7082.00        0.11501
   7083.00        0.11786
   7084.00        0.12041
   7085.00        0.12265
   7086.00        0.12456
   7087.00        0.12610
   7088.00        0.12725
   7089.00        0.12795
   7090.00        0.12820
   7091.00        0.12797
   7092.00        0.12731
   7093.00        0.12624
   7094.00        0.12486
   7095.00        0.12329
   7096.00        0.12164
   7097.00        0.12001
   7098.00        0.11852
   7099.00        0.11722
   7100.00        0.11611
   7101.00        0.11518
   7102.00        0.11435
   7103.00        0.11350
   7104.00        0.11247
   7105.00        0.11109
   7106.00        0.10920
   7107.00        0.10661
   7108.00        0.10320
   7109.00        0.09883
   7110.00        0.09342
   7111.00        0.08690
   7112.00        0.07933
   7113.00        0.07069
   7114.00        0.06114
   7115.00        0.05076
   7116.00        0.03973
   7117.00        0.02823
   7118.00        0.01652
   7119.00        0.00476
   7120.00       -0.00692
   7121.00       -0.01840
   7122.00       -0.02955
   7123.00       -0.04039
   7124.00       -0.05096
   7125.00       -0.06131
   7126.00       -0.07154
   7127.00       -0.08174
   7128.00       -0.09186
   7129.00       -0.10192
   7130.00       -0.11181
   7131.00       -0.12133
   7132.00       -0.13028
   7133.00       -0.13835
   7134.00       -0.14534
   7135.00       -0.15091
   7136.00       -0.15488
   7137.00       -0.15713
   7138.00       -0.15755
   7139.00       -0.15628
   7140.00       -0.15351
   7141.00       -0.14955
   7142.00       -0.14481
   7143.00       -0.13973
   7144.00       -0.13471
   7145.00       -0.13016
   7146.00       -0.12633
   7147.00       -0.12342
   7148.00       -0.12149
   7149.00       -0.12053
   7150.00       -0.12047
   7151.00       -0.12121
   7152.00       -0.12262
   7153.00       -0.12462
   7154.00       -0.12714
   7155.00       -0.13013
   7156.00       -0.13356
   7157.00       -0.13738
   7158.00       -0.14157
   7159.00       -0.14606
   7160.00       -0.15077
   7161.00       -0.15560
   7162.00       -0.16043
   7163.00       -0.16517
   7164.00       -0.16970
   7165.00       -0.17392
   7166.00       -0.17779
   7167.00       -0.18124
   7168.00       -0.18425
   7169.00       -0.18680
   7170.00       -0.18889
   7171.00       -0.19056
   7172.00       -0.19186
   7173.00       -0.19286
   7174.00       -0.19367
   7175.00       -0.19441
   7176.00       -0.19524
   7177.00       -0.19630
   7178.00       -0.19777
   7179.00       -0.19977
   7180.00       -0.20240
   7181.00       -0.20568
   7182.00       -0.20958
   7183.00       -0.21401
   7184.00       -0.21877
   7185.00       -0.22366
   7186.00       -0.22844
   7187.00       -0.23284
   7188.00       -0.23665
   7189.00       -0.23966
   7190.00       -0.24174
   7191.00       -0.24284
   7192.00       -0.24298
   7193.00       -0.24231
   7194.00       -0.24100
   7195.00       -0.23936
   7196.00       -0.23768
   7197.00       -0.23628
   7198.00       -0.23541
   7199.00       -0.23527
   7200.00       -0.23592
   7201.00       -0.23736
   7202.00       -0.23950
   7203.00       -0.24223
   7204.00       -0.24543
   7205.00       -0.24902
   7206.00       -0.25295
   7207.00       -0.25726
   7208.00       -0.26203
   7209.00       -0.26734
   7210.00       -0.27330
   7211.00       -0.28003
   7212.00       -0.28757
   7213.00       -0.29596
   7214.00       -0.30519
   7215.00       -0.31524
   7216.00       -0.32597
   7217.00       -0.33726
   7218.00       -0.34898
   7219.00       -0.36090
   7220.00       -0.37274
   7221.00       -0.38427
   7222.00       -0.39520
   7223.00       -0.40534
   7224.00       -0.41447
   7225.00       -0.42254
   7226.00       -0.42955
   7227.00       -0.43554
   7228.00       -0.44067
   7229.00       -0.44504
   7230.00       -0.44850
   7231.00       -0.45119
   7232.00       -0.45343
   7233.00       -0.45549
   7234.00       -0.45767
   7235.00       -0.46017
   7236.00       -0.46314
   7237.00       -0.46666
   7238.00       -0.47068
   7239.00       -0.47511
   7240.00       -0.47990
   7241.00       -0.48490
   7242.00       -0.48997
   7243.00       -0.49506
   7244.00       -0.50022
   7245.00       -0.50548
   7246.00       -0.51086
   7247.00       -0.51622
   7248.00       -0.52122
   7249.00       -0.52550
   7250.00       -0.52865
   7251.00       -0.53037
   7252.00       -0.53058
   7253.00       -0.52927
   7254.00       -0.52672
   7255.00       -0.52329
   7256.00       -0.51946
   7257.00       -0.51577
   7258.00       -0.51270
   7259.00       -0.51070
   7260.00       -0.51003
   7261.00       -0.51076
   7262.00       -0.51279
   7263.00       -0.51580
   7264.00       -0.51935
   7265.00       -0.52285
   7266.00       -0.52577
   7267.00       -0.52758
   7268.00       -0.52788
   7269.00       -0.52644
   7270.00       -0.52320
   7271.00       -0.51836
   7272.00       -0.51218
   7273.00       -0.50518
   7274.00       -0.49788
   7275.00       -0.49086
   7276.00       -0.48461
   7277.00       -0.47949
   7278.00       -0.47561
   7279.00       -0.47287
   7280.00       -0.47093
   7281.00       -0.46935
   7282.00       -0.46751
   7283.00       -0.46498
   7284.00       -0.46136
   7285.00       -0.45663
   7286.00       -0.45094
   7287.00       -0.44468
   7288.00       -0.43838
   7289.00       -0.43257
   7290.00       -0.42777
   7291.00       -0.42427
   7292.00       -0.42211
   7293.00       -0.42121
   7294.00       -0.42118
   7295.00       -0.42159
   7296.00       -0.42194
   7297.00       -0.42177
   7298.00       -0.42080
   7299.00       -0.41885
   7300.00       -0.41601
   7301.00       -0.41246
   7302.00       -0.40855
   7303.00       -0.40465
   7304.00       -0.40113
   7305.00       -0.39825
   7306.00       -0.39617
   7307.00       -0.39491
   7308.00       -0.39440
   7309.00       -0.39443
   7310.00       -0.39478
   7311.00       -0.39523
   7312.00       -0.39559
   7313.00       -0.39577
   7314.00       -0.39573
   7315.00       -0.39556
   7316.00       -0.39538
   7317.00       -0.39536
   7318.00       -0.39569
   7319.00       -0.39653
   7320.00       -0.39799
   7321.00       -0.40010
   7322.00       -0.40287
   7323.00       -0.40617
   7324.00       -0.40985
   7325.00       -0.41376
   7326.00       -0.41766
   7327.00       -0.42141
   7328.00       -0.42485
   7329.00       -0.42793
   7330.00       -0.43070
   7331.00       -0.43323
   7332.00       -0.43566
   7333.00       -0.43816
   7334.00       -0.44086
   7335.00       -0.44385
   7336.00       -0.44693
   7337.00       -0.44981
   7338.00       -0.45237
   7339.00       -0.45450
   7340.00       -0.45604
   7341.00       -0.45681
   7342.00       -0.45659
   7343.00       -0.45521
   7344.00       -0.45255
   7345.00       -0.44867
   7346.00       -0.44363
   7347.00       -0.43770
   7348.00       -0.43116
   7349.00       -0.42436
   7350.00       -0.41767
   7351.00       -0.41143
   7352.00       -0.40588
   7353.00       -0.40125
   7354.00       -0.39753
   7355.00       -0.39473
   7356.00       -0.39267
   7357.00       -0.39111
   7358.00       -0.38979
   7359.00       -0.38843
   7360.00       -0.38680
   7361.00       -0.38475
   7362.00       -0.38223
   7363.00       -0.37930
   7364.00       -0.37606
   7365.00       -0.37267
   7366.00       -0.36928
   7367.00       -0.36603
   7368.00       -0.36292
   7369.00       -0.36015
   7370.00       -0.35876
   7371.00       -0.35853
   7372.00       -0.35873
   7373.00       -0.35859
   7374.00       -0.35746
   7375.00       -0.35489
   7376.00       -0.35065
   7377.00       -0.34476
   7378.00       -0.33739
   7379.00       -0.32876
   7380.00       -0.31917
   7381.00       -0.30892
   7382.00       -0.29834
   7383.00       -0.28763
   7384.00       -0.27708
   7385.00       -0.26679
   7386.00       -0.25693
   7387.00       -0.24755
   7388.00       -0.23866
   7389.00       -0.23026
   7390.00       -0.22231
   7391.00       -0.21478
   7392.00       -0.20760
   7393.00       -0.20069
   7394.00       -0.19388
   7395.00       -0.18708
   7396.00       -0.18017
   7397.00       -0.17298
   7398.00       -0.16549
   7399.00       -0.15764
   7400.00       -0.14947
   7401.00       -0.14112
   7402.00       -0.13278
   7403.00       -0.12465
   7404.00       -0.11697
   7405.00       -0.10995
   7406.00       -0.10377
   7407.00       -0.09857
   7408.00       -0.09443
   7409.00       -0.09135
   7410.00       -0.08930
   7411.00       -0.08823
   7412.00       -0.08808
   7413.00       -0.08885
   7414.00       -0.09055
   7415.00       -0.09312
   7416.00       -0.09664
   7417.00       -0.10107
   7418.00       -0.10639
   7419.00       -0.11258
   7420.00       -0.11958
   7421.00       -0.12728
   7422.00       -0.13561
   7423.00       -0.14443
   7424.00       -0.15360
   7425.00       -0.16295
   7426.00       -0.17233
   7427.00       -0.18155
   7428.00       -0.19042
   7429.00       -0.19888
   7430.00       -0.20674
   7431.00       -0.21399
   7432.00       -0.22064
   7433.00       -0.22669
   7434.00       -0.23224
   7435.00       -0.23738
   7436.00       -0.24219
   7437.00       -0.24674
   7438.00       -0.25106
   7439.00       -0.25519
   7440.00       -0.25911
   7441.00       -0.26281
   7442.00       -0.26625
   7443.00       -0.26940
   7444.00       -0.27223
   7445.00       -0.27477
   7446.00       -0.27706
   7447.00       -0.27917
   7448.00       -0.28122
   7449.00       -0.28331
   7450.00       -0.28554
   7451.00       -0.28795
   7452.00       -0.29056
   7453.00       -0.29332
   7454.00       -0.29610
   7455.00       -0.29877
   7456.00       -0.30116
   7457.00       -0.30307
   7458.00       -0.30434
   7459.00       -0.30480
   7460.00       -0.30433
   7461.00       -0.30277
   7462.00       -0.30007
   7463.00       -0.29612
   7464.00       -0.29095
   7465.00       -0.28448
   7466.00       -0.27687
   7467.00       -0.26811
   7468.00       -0.25845
   7469.00       -0.24800
   7470.00       -0.23697
   7471.00       -0.22557
   7472.00       -0.21404
   7473.00       -0.20262
   7474.00       -0.19143
   7475.00       -0.18068
   7476.00       -0.17048
   7477.00       -0.16082
   7478.00       -0.15174
   7479.00       -0.14314
   7480.00       -0.13492
   7481.00       -0.12692
   7482.00       -0.11899
   7483.00       -0.11104
   7484.00       -0.10302
   7485.00       -0.09502
   7486.00       -0.08714
   7487.00       -0.07955
   7488.00       -0.07246
   7489.00       -0.06603
   7490.00       -0.06042
   7491.00       -0.05567
   7492.00       -0.05174
   7493.00       -0.04858
   7494.00       -0.04599
   7495.00       -0.04384
   7496.00       -0.04195
   7497.00       -0.04022
   7498.00       -0.03860
   7499.00       -0.03714
   7500.00       -0.03595
   7501.00       -0.03525
   7502.00       -0.03521
   7503.00       -0.03609
   7504.00       -0.03805
   7505.00       -0.04126
   7506.00       -0.04578
   7507.00       -0.05155
   7508.00       -0.05846
   7509.00       -0.06629
   7510.00       -0.07478
   7511.00       -0.08363
   7512.00       -0.09260
   7513.00       -0.10150
   7514.00       -0.11011
   7515.00       -0.11837
   7516.00       -0.12625
   7517.00       -0.13377
   7518.00       -0.14098
   7519.00       -0.14794
   7520.00       -0.15470
   7521.00       -0.16128
   7522.00       -0.16766
   7523.00       -0.17387
   7524.00       -0.17984
   7525.00       -0.18550
   7526.00       -0.19086
   7527.00       -0.19586
   7528.00       -0.20051
   7529.00       -0.20488
   7530.00       -0.20903
   7531.00       -0.21307
   7532.00       -0.21708
   7533.00       -0.22117
   7534.00       -0.22540
   7535.00       -0.22979
   7536.00       -0.23433
   7537.00       -0.23892
   7538.00       -0.24346
   7539.00       -0.24781
   7540.00       -0.25185
   7541.00       -0.25548
   7542.00       -0.25853
   7543.00       -0.26096
   7544.00       -0.26270
   7545.00       -0.26373
   7546.00       -0.26401
   7547.00       -0.26352
   7548.00       -0.26221
   7549.00       -0.26003
   7550.00       -0.25691
   7551.00       -0.25272
   7552.00       -0.24729
   7553.00       -0.24049
   7554.00       -0.23207
   7555.00       -0.22193
   7556.00       -0.20987
   7557.00       -0.19591
   7558.00       -0.18000
   7559.00       -0.16237
   7560.00       -0.14331
   7561.00       -0.12315
   7562.00       -0.10238
   7563.00       -0.08128
   7564.00       -0.06030
   7565.00       -0.03986
   7566.00       -0.02008
   7567.00       -0.00112
   7568.00        0.01702
   7569.00        0.03427
   7570.00        0.05077
   7571.00        0.06655
   7572.00        0.08174
   7573.00        0.09630
   7574.00        0.11028
   7575.00        0.12365
   7576.00        0.13634
   7577.00        0.14839
   7578.00        0.15979
   7579.00        0.17053
   7580.00        0.18068
   7581.00        0.19030
   7582.00        0.19950
   7583.00        0.20826
   7584.00        0.21664
   7585.00        0.22451
   7586.00        0.23176
   7587.00        0.23822
   7588.00        0.24380
   7589.00        0.24843
   7590.00        0.25217
   7591.00        0.25526
   7592.00        0.25798
   7593.00        0.26071
   7594.00        0.26381
   7595.00        0.26759
   7596.00        0.27219
   7597.00        0.27754
   7598.00        0.28346
   7599.00        0.28954
   7600.00        0.29536
   7601.00        0.30044
   7602.00        0.30439
   7603.00        0.30684
   7604.00        0.30768
   7605.00        0.30679
   7606.00        0.30431
   7607.00        0.30046
   7608.00        0.29547
   7609.00        0.28969
   7610.00        0.28337
   7611.00        0.27680
   7612.00        0.27013
   7613.00        0.26345
   7614.00        0.25680
   7615.00        0.25010
   7616.00        0.24327
   7617.00        0.23630
   7618.00        0.22912
   7619.00        0.22173
   7620.00        0.21423
   7621.00        0.20671
   7622.00        0.19928
   7623.00        0.19208
   7624.00        0.18524
   7625.00        0.17890
   7626.00        0.17308
   7627.00        0.16779
   7628.00        0.16300
   7629.00        0.15856
   7630.00        0.15427
   7631.00        0.14995
   7632.00        0.14535
   7633.00        0.14028
   7634.00        0.13454
   7635.00        0.12808
   7636.00        0.12083
   7637.00        0.11290
   7638.00        0.10447
   7639.00        0.09579
   7640.00        0.08721
   7641.00        0.07908
   7642.00        0.07174
   7643.00        0.06547
   7644.00        0.06044
   7645.00        0.05671
   7646.00        0.05421
   7647.00        0.05278
   7648.00        0.05221
   7649.00        0.05223
   7650.00        0.05264
   7651.00        0.05331
   7652.00        0.05418
   7653.00        0.05534
   7654.00        0.05699
   7655.00        0.05935
   7656.00        0.06269
   7657.00        0.06722
   7658.00        0.07299
   7659.00        0.08002
   7660.00        0.08799
   7661.00        0.09657
   7662.00        0.10521
   7663.00        0.11333
   7664.00        0.12037
   7665.00        0.12583
   7666.00        0.12933
   7667.00        0.13069
   7668.00        0.13002
   7669.00        0.12742
   7670.00        0.12330
   7671.00        0.11802
   7672.00        0.11203
   7673.00        0.10566
   7674.00        0.09916
   7675.00        0.09268
   7676.00        0.08622
   7677.00        0.07972
   7678.00        0.07308
   7679.00        0.06614
   7680.00        0.05878
   7681.00        0.05097
   7682.00        0.04267
   7683.00        0.03397
   7684.00        0.02505
   7685.00        0.01607
   7686.00        0.00732
   7687.00       -0.00104
   7688.00       -0.00883
   7689.00       -0.01594
   7690.00       -0.02232
   7691.00       -0.02795
   7692.00       -0.03292
   7693.00       -0.03734
   7694.00       -0.04131
   7695.00       -0.04495
   7696.00       -0.04837
   7697.00       -0.05164
   7698.00       -0.05483
   7699.00       -0.05801
   7700.00       -0.06121
   7701.00       -0.06447
   7702.00       -0.06785
   7703.00       -0.07138
   7704.00       -0.07510
   7705.00       -0.07903
   7706.00       -0.08319
   7707.00       -0.08756
   7708.00       -0.09212
   7709.00       -0.09683
   7710.00       -0.10162
   7711.00       -0.10643
   7712.00       -0.11123
   7713.00       -0.11599
   7714.00       -0.12072
   7715.00       -0.12544
   7716.00       -0.13018
   7717.00       -0.13498
   7718.00       -0.13985
   7719.00       -0.14481
   7720.00       -0.14982
   7721.00       -0.15480
   7722.00       -0.15967
   7723.00       -0.16428
   7724.00       -0.16843
   7725.00       -0.17190
   7726.00       -0.17451
   7727.00       -0.17602
   7728.00       -0.17635
   7729.00       -0.17544
   7730.00       -0.17337
   7731.00       -0.17040
   7732.00       -0.16685
   7733.00       -0.16320
   7734.00       -0.15998
   7735.00       -0.15769
   7736.00       -0.15680
   7737.00       -0.15756
   7738.00       -0.16011
   7739.00       -0.16434
   7740.00       -0.16997
   7741.00       -0.17659
   7742.00       -0.18369
   7743.00       -0.19079
   7744.00       -0.19746
   7745.00       -0.20330
   7746.00       -0.20818
   7747.00       -0.21200
   7748.00       -0.21482
   7749.00       -0.21680
   7750.00       -0.21813
   7751.00       -0.21907
   7752.00       -0.21982
   7753.00       -0.22059
   7754.00       -0.22156
   7755.00       -0.22283
   7756.00       -0.22450
   7757.00       -0.22660
   7758.00       -0.22912
   7759.00       -0.23204
   7760.00       -0.23527
   7761.00       -0.23873
   7762.00       -0.24234
   7763.00       -0.24604
   7764.00       -0.24978
   7765.00       -0.25358
   7766.00       -0.25748
   7767.00       -0.26152
   7768.00       -0.26581
   7769.00       -0.27035
   7770.00       -0.27516
   7771.00       -0.28019
   7772.00       -0.28531
   7773.00       -0.29035
   7774.00       -0.29513
   7775.00       -0.29942
   7776.00       -0.30305
   7777.00       -0.30586
   7778.00       -0.30780
   7779.00       -0.30885
   7780.00       -0.30913
   7781.00       -0.30877
   7782.00       -0.30803
   7783.00       -0.30718
   7784.00       -0.30652
   7785.00       -0.30631
   7786.00       -0.30682
   7787.00       -0.30819
   7788.00       -0.31045
   7789.00       -0.31360
   7790.00       -0.31743
   7791.00       -0.32173
   7792.00       -0.32620
   7793.00       -0.33054
   7794.00       -0.33456
   7795.00       -0.33808
   7796.00       -0.34106
   7797.00       -0.34353
   7798.00       -0.34560
   7799.00       -0.34741
   7800.00       -0.34912
   7801.00       -0.35086
   7802.00       -0.35272
   7803.00       -0.35473
   7804.00       -0.35687
   7805.00       -0.35906
   7806.00       -0.36121
   7807.00       -0.36316
   7808.00       -0.36481
   7809.00       -0.36606
   7810.00       -0.36693
   7811.00       -0.36747
   7812.00       -0.36785
   7813.00       -0.36826
   7814.00       -0.36894
   7815.00       -0.37012
   7816.00       -0.37197
   7817.00       -0.37452
   7818.00       -0.37780
   7819.00       -0.38167
   7820.00       -0.38599
   7821.00       -0.39053
   7822.00       -0.39508
   7823.00       -0.39945
   7824.00       -0.40347
   7825.00       -0.40707
   7826.00       -0.41020
   7827.00       -0.41285
   7828.00       -0.41503
   7829.00       -0.41675
   7830.00       -0.41799
   7831.00       -0.41875
   7832.00       -0.41901
   7833.00       -0.41873
   7834.00       -0.41794
   7835.00       -0.41666
   7836.00       -0.41501
   7837.00       -0.41316
   7838.00       -0.41128
   7839.00       -0.40962
   7840.00       -0.40843
   7841.00       -0.40792
   7842.00       -0.40825
   7843.00       -0.40956
   7844.00       -0.41192
   7845.00       -0.41540
   7846.00       -0.41993
   7847.00       -0.42547
   7848.00       -0.43190
   7849.00       -0.43908
   7850.00       -0.44675
   7851.00       -0.45472
   7852.00       -0.46274
   7853.00       -0.47058
   7854.00       -0.47852
   7855.00       -0.48652
   7856.00       -0.49417
   7857.00       -0.50397
   7858.00       -0.51431
   7859.00       -0.52227
   7860.00       -0.52740
   7861.00       -0.52972
   7862.00       -0.52951
   7863.00       -0.52719
   7864.00       -0.52317
   7865.00       -0.51778
   7866.00       -0.51130
   7867.00       -0.50395
   7868.00       -0.49599
   7869.00       -0.48769
   7870.00       -0.47927
   7871.00       -0.47101
   7872.00       -0.46312
   7873.00       -0.45581
   7874.00       -0.44926
   7875.00       -0.44357
   7876.00       -0.43868
   7877.00       -0.43444
   7878.00       -0.43059
   7879.00       -0.42683
   7880.00       -0.42281
   7881.00       -0.41826
   7882.00       -0.41293
   7883.00       -0.40668
   7884.00       -0.39953
   7885.00       -0.39158
   7886.00       -0.38306
   7887.00       -0.37419
   7888.00       -0.36530
   7889.00       -0.35659
   7890.00       -0.34815
   7891.00       -0.34010
   7892.00       -0.33243
   7893.00       -0.32510
   7894.00       -0.31798
   7895.00       -0.31096
   7896.00       -0.30395
   7897.00       -0.29684
   7898.00       -0.28965
   7899.00       -0.28237
   7900.00       -0.27506
   7901.00       -0.26776
   7902.00       -0.26050
   7903.00       -0.25330
   7904.00       -0.24612
   7905.00       -0.23890
   7906.00       -0.23157
   7907.00       -0.22397
   7908.00       -0.21601
   7909.00       -0.20761
   7910.00       -0.19868
   7911.00       -0.18924
   7912.00       -0.17926
   7913.00       -0.16883
   7914.00       -0.15798
   7915.00       -0.14682
   7916.00       -0.13540
   7917.00       -0.12373
   7918.00       -0.11186
   7919.00       -0.09989
   7920.00       -0.08783
   7921.00       -0.07576
   7922.00       -0.06384
   7923.00       -0.05218
   7924.00       -0.04094
   7925.00       -0.03025
   7926.00       -0.02030
   7927.00       -0.01121
   7928.00       -0.00313
   7929.00        0.00384
   7930.00        0.00968
   7931.00        0.01433
   7932.00        0.01784
   7933.00        0.02030
   7934.00        0.02182
   7935.00        0.02255
   7936.00        0.02264
   7937.00        0.02226
   7938.00        0.02152
   7939.00        0.02050
   7940.00        0.01923
   7941.00        0.01771
   7942.00        0.01585
   7943.00        0.01358
   7944.00        0.01082
   7945.00        0.00748
   7946.00        0.00353
   7947.00       -0.00105
   7948.00       -0.00621
   7949.00       -0.01190
   7950.00       -0.01801
   7951.00       -0.02440
   7952.00       -0.03099
   7953.00       -0.03769
   7954.00       -0.04443
   7955.00       -0.05117
   7956.00       -0.05788
   7957.00       -0.06458
   7958.00       -0.07123
   7959.00       -0.07782
   7960.00       -0.08431
   7961.00       -0.09069
   7962.00       -0.09683
   7963.00       -0.10271
   7964.00       -0.10818
   7965.00       -0.11320
   7966.00       -0.11762
   7967.00       -0.12138
   7968.00       -0.12441
   7969.00       -0.12668
   7970.00       -0.12819
   7971.00       -0.12893
   7972.00       -0.12895
   7973.00       -0.12829
   7974.00       -0.12701
   7975.00       -0.12516
   7976.00       -0.12279
   7977.00       -0.11992
   7978.00       -0.11651
   7979.00       -0.11256
   7980.00       -0.10805
   7981.00       -0.10299
   7982.00       -0.09741
   7983.00       -0.09141
   7984.00       -0.08507
   7985.00       -0.07860
   7986.00       -0.07218
   7987.00       -0.06605
   7988.00       -0.06036
   7989.00       -0.05525
   7990.00       -0.05079
   7991.00       -0.04697
   7992.00       -0.04378
   7993.00       -0.04109
   7994.00       -0.03876
   7995.00       -0.03668
   7996.00       -0.03474
   7997.00       -0.03283
   7998.00       -0.03089
   7999.00       -0.02886
   8000.00       -0.02669
   8001.00       -0.02433
   8002.00       -0.02174
   8003.00       -0.01889
   8004.00       -0.01577
   8005.00       -0.01241
   8006.00       -0.00885
   8007.00       -0.00519
   8008.00       -0.00150
   8009.00        0.00214
   8010.00        0.00570
   8011.00        0.00926
   8012.00        0.01298
   8013.00        0.01709
   8014.00        0.02188
   8015.00        0.02759
   8016.00        0.03439
   8017.00        0.04228
   8018.00        0.05108
   8019.00        0.06047
   8020.00        0.06999
   8021.00        0.07903
   8022.00        0.08695
   8023.00        0.09320
   8024.00        0.09738
   8025.00        0.09904
   8026.00        0.09818
   8027.00        0.09489
   8028.00        0.08939
   8029.00        0.08217
   8030.00        0.07379
   8031.00        0.06469
   8032.00        0.05548
   8033.00        0.04655
   8034.00        0.03831
   8035.00        0.03085
   8036.00        0.02431
   8037.00        0.01858
   8038.00        0.01354
   8039.00        0.00905
   8040.00        0.00497
   8041.00        0.00124
   8042.00       -0.00219
   8043.00       -0.00524
   8044.00       -0.00788
   8045.00       -0.00999
   8046.00       -0.01152
   8047.00       -0.01243
   8048.00       -0.01268
   8049.00       -0.01232
   8050.00       -0.01132
   8051.00       -0.00975
   8052.00       -0.00765
   8053.00       -0.00504
   8054.00       -0.00200
   8055.00        0.00138
   8056.00        0.00499
   8057.00        0.00868
   8058.00        0.01231
   8059.00        0.01567
   8060.00        0.01862
   8061.00        0.02099
   8062.00        0.02270
   8063.00        0.02374
   8064.00        0.02413
   8065.00        0.02395
   8066.00        0.02334
   8067.00        0.02244
   8068.00        0.02141
   8069.00        0.02037
   8070.00        0.01943
   8071.00        0.01866
   8072.00        0.01808
   8073.00        0.01770
   8074.00        0.01753
   8075.00        0.01758
   8076.00        0.01785
   8077.00        0.01841
   8078.00        0.01934
   8079.00        0.02075
   8080.00        0.02277
   8081.00        0.02553
   8082.00        0.02912
   8083.00        0.03359
   8084.00        0.03892
   8085.00        0.04507
   8086.00        0.05190
   8087.00        0.05925
   8088.00        0.06691
   8089.00        0.07468
   8090.00        0.08236
   8091.00        0.08980
   8092.00        0.09690
   8093.00        0.10365
   8094.00        0.11004
   8095.00        0.11609
   8096.00        0.12188
   8097.00        0.12748
   8098.00        0.13292
   8099.00        0.13826
   8100.00        0.14349
   8101.00        0.14856
   8102.00        0.15343
   8103.00        0.15801
   8104.00        0.16220
   8105.00        0.16591
   8106.00        0.16910
   8107.00        0.17170
   8108.00        0.17370
   8109.00        0.17508
   8110.00        0.17587
   8111.00        0.17605
   8112.00        0.17560
   8113.00        0.17448
   8114.00        0.17265
   8115.00        0.16998
   8116.00        0.16642
   8117.00        0.16193
   8118.00        0.15643
   8119.00        0.14999
   8120.00        0.14266
   8121.00        0.13465
   8122.00        0.12613
   8123.00        0.11735
   8124.00        0.10858
   8125.00        0.10000
   8126.00        0.09178
   8127.00        0.08405
   8128.00        0.07690
   8129.00        0.07032
   8130.00        0.06432
   8131.00        0.05888
   8132.00        0.05396
   8133.00        0.04952
   8134.00        0.04552
   8135.00        0.04190
   8136.00        0.03856
   8137.00        0.03544
   8138.00        0.03243
   8139.00        0.02940
   8140.00        0.02629
   8141.00        0.02299
   8142.00        0.01947
   8143.00        0.01573
   8144.00        0.01180
   8145.00        0.00777
   8146.00        0.00374
   8147.00       -0.00018
   8148.00       -0.00384
   8149.00       -0.00721
   8150.00       -0.01020
   8151.00       -0.01280
   8152.00       -0.01505
   8153.00       -0.01702
   8154.00       -0.01879
   8155.00       -0.02046
   8156.00       -0.02212
   8157.00       -0.02385
   8158.00       -0.02571
   8159.00       -0.02771
   8160.00       -0.02987
   8161.00       -0.03216
   8162.00       -0.03457
   8163.00       -0.03707
   8164.00       -0.03965
   8165.00       -0.04228
   8166.00       -0.04501
   8167.00       -0.04784
   8168.00       -0.05079
   8169.00       -0.05390
   8170.00       -0.05717
   8171.00       -0.06055
   8172.00       -0.06396
   8173.00       -0.06726
   8174.00       -0.07025
   8175.00       -0.07276
   8176.00       -0.07456
   8177.00       -0.07551
   8178.00       -0.07551
   8179.00       -0.07454
   8180.00       -0.07271
   8181.00       -0.07020
   8182.00       -0.06729
   8183.00       -0.06431
   8184.00       -0.06158
   8185.00       -0.05937
   8186.00       -0.05787
   8187.00       -0.05717
   8188.00       -0.05725
   8189.00       -0.05795
   8190.00       -0.05903
   8191.00       -0.06025
   8192.00       -0.06132
   8193.00       -0.06203
   8194.00       -0.06228
   8195.00       -0.06201
   8196.00       -0.06134
   8197.00       -0.06045
   8198.00       -0.05957
   8199.00       -0.05901
   8200.00       -0.05909
   8201.00       -0.06004
   8202.00       -0.06214
   8203.00       -0.06550
   8204.00       -0.07027
   8205.00       -0.07644
   8206.00       -0.08397
   8207.00       -0.09283
   8208.00       -0.10283
   8209.00       -0.11393
   8210.00       -0.12593
   8211.00       -0.13868
   8212.00       -0.15195
   8213.00       -0.16558
   8214.00       -0.17929
   8215.00       -0.19278
   8216.00       -0.20587
   8217.00       -0.21832
   8218.00       -0.23005
   8219.00       -0.24083
   8220.00       -0.25051
   8221.00       -0.25906
   8222.00       -0.26661
   8223.00       -0.27300
   8224.00       -0.27841
   8225.00       -0.28297
   8226.00       -0.28691
   8227.00       -0.29037
   8228.00       -0.29363
   8229.00       -0.29691
   8230.00       -0.30041
   8231.00       -0.30426
   8232.00       -0.30859
   8233.00       -0.31342
   8234.00       -0.31874
   8235.00       -0.32443
   8236.00       -0.33047
   8237.00       -0.33679
   8238.00       -0.34338
   8239.00       -0.35017
   8240.00       -0.35708
   8241.00       -0.36413
   8242.00       -0.37115
   8243.00       -0.37809
   8244.00       -0.38476
   8245.00       -0.39105
   8246.00       -0.39679
   8247.00       -0.40189
   8248.00       -0.40624
   8249.00       -0.40981
   8250.00       -0.41258
   8251.00       -0.41465
   8252.00       -0.41602
   8253.00       -0.41678
   8254.00       -0.41703
   8255.00       -0.41686
   8256.00       -0.41636
   8257.00       -0.41562
   8258.00       -0.41474
   8259.00       -0.41379
   8260.00       -0.41286
   8261.00       -0.41199
   8262.00       -0.41120
   8263.00       -0.41049
   8264.00       -0.40984
   8265.00       -0.40919
   8266.00       -0.40852
   8267.00       -0.40779
   8268.00       -0.40699
   8269.00       -0.40617
   8270.00       -0.40539
   8271.00       -0.40473
   8272.00       -0.40431
   8273.00       -0.40420
   8274.00       -0.40447
   8275.00       -0.40513
   8276.00       -0.40610
   8277.00       -0.40725
   8278.00       -0.40838
   8279.00       -0.40922
   8280.00       -0.40952
   8281.00       -0.40898
   8282.00       -0.40740
   8283.00       -0.40458
   8284.00       -0.40047
   8285.00       -0.39510
   8286.00       -0.38866
   8287.00       -0.38132
   8288.00       -0.37351
   8289.00       -0.36544
   8290.00       -0.35745
   8291.00       -0.34970
   8292.00       -0.34236
   8293.00       -0.33537
   8294.00       -0.32876
   8295.00       -0.32236
   8296.00       -0.31602
   8297.00       -0.30977
   8298.00       -0.30361
   8299.00       -0.29776
   8300.00       -0.29238
   8301.00       -0.28774
   8302.00       -0.28420
   8303.00       -0.28202
   8304.00       -0.28144
   8305.00       -0.28261
   8306.00       -0.28546
   8307.00       -0.28985
   8308.00       -0.29553
   8309.00       -0.30213
   8310.00       -0.30920
   8311.00       -0.31634
   8312.00       -0.32316
   8313.00       -0.32940
   8314.00       -0.33483
   8315.00       -0.33938
   8316.00       -0.34301
   8317.00       -0.34573
   8318.00       -0.34759
   8319.00       -0.34857
   8320.00       -0.34867
   8321.00       -0.34786
   8322.00       -0.34614
   8323.00       -0.34351
   8324.00       -0.34006
   8325.00       -0.33589
   8326.00       -0.33120
   8327.00       -0.32614
   8328.00       -0.32086
   8329.00       -0.31551
   8330.00       -0.31005
   8331.00       -0.30451
   8332.00       -0.29882
   8333.00       -0.29285
   8334.00       -0.28654
   8335.00       -0.27987
   8336.00       -0.27288
   8337.00       -0.26575
   8338.00       -0.25872
   8339.00       -0.25197
   8340.00       -0.24568
   8341.00       -0.24005
   8342.00       -0.23520
   8343.00       -0.23106
   8344.00       -0.22759
   8345.00       -0.22465
   8346.00       -0.22203
   8347.00       -0.21956
   8348.00       -0.21705
   8349.00       -0.21438
   8350.00       -0.21148
   8351.00       -0.20830
   8352.00       -0.20486
   8353.00       -0.20120
   8354.00       -0.19739
   8355.00       -0.19348
   8356.00       -0.18949
   8357.00       -0.18544
   8358.00       -0.18131
   8359.00       -0.17710
   8360.00       -0.17276
   8361.00       -0.16828
   8362.00       -0.16366
   8363.00       -0.15885
   8364.00       -0.15388
   8365.00       -0.14881
   8366.00       -0.14367
   8367.00       -0.13843
   8368.00       -0.13315
   8369.00       -0.12775
   8370.00       -0.12221
   8371.00       -0.11642
   8372.00       -0.11032
   8373.00       -0.10372
   8374.00       -0.09656
   8375.00       -0.08879
   8376.00       -0.08032
   8377.00       -0.07110
   8378.00       -0.06118
   8379.00       -0.05073
   8380.00       -0.03983
   8381.00       -0.02868
   8382.00       -0.01730
   8383.00       -0.00593
   8384.00        0.00526
   8385.00        0.01613
   8386.00        0.02666
   8387.00        0.03679
   8388.00        0.04641
   8389.00        0.05550
   8390.00        0.06410
   8391.00        0.07225
   8392.00        0.07997
   8393.00        0.08729
   8394.00        0.09435
   8395.00        0.10128
   8396.00        0.10818
   8397.00        0.11510
   8398.00        0.12195
   8399.00        0.12881
   8400.00        0.13558
   8401.00        0.14221
   8402.00        0.14871
   8403.00        0.15509
   8404.00        0.16130
   8405.00        0.16744
   8406.00        0.17349
   8407.00        0.17954
   8408.00        0.18551
   8409.00        0.19139
   8410.00        0.19705
   8411.00        0.20247
   8412.00        0.20754
   8413.00        0.21221
   8414.00        0.21643
   8415.00        0.22023
   8416.00        0.22364
   8417.00        0.22677
   8418.00        0.22974
   8419.00        0.23267
   8420.00        0.23567
   8421.00        0.23886
   8422.00        0.24225
   8423.00        0.24590
   8424.00        0.24976
   8425.00        0.25381
   8426.00        0.25793
   8427.00        0.26207
   8428.00        0.26623
   8429.00        0.27034
   8430.00        0.27443
   8431.00        0.27853
   8432.00        0.28270
   8433.00        0.28704
   8434.00        0.29162
   8435.00        0.29648
   8436.00        0.30168
   8437.00        0.30725
   8438.00        0.31305
   8439.00        0.31902
   8440.00        0.32506
   8441.00        0.33094
   8442.00        0.33652
   8443.00        0.34164
   8444.00        0.34614
   8445.00        0.34990
   8446.00        0.35283
   8447.00        0.35489
   8448.00        0.35611
   8449.00        0.35647
   8450.00        0.35606
   8451.00        0.35491
   8452.00        0.35311
   8453.00        0.35076
   8454.00        0.34793
   8455.00        0.34471
   8456.00        0.34122
   8457.00        0.33756
   8458.00        0.33384
   8459.00        0.33017
   8460.00        0.32667
   8461.00        0.32344
   8462.00        0.32057
   8463.00        0.31814
   8464.00        0.31615
   8465.00        0.31462
   8466.00        0.31350
   8467.00        0.31275
   8468.00        0.31226
   8469.00        0.31192
   8470.00        0.31161
   8471.00        0.31119
   8472.00        0.31057
   8473.00        0.30962
   8474.00        0.30831
   8475.00        0.30657
   8476.00        0.30435
   8477.00        0.30165
   8478.00        0.29842
   8479.00        0.29465
   8480.00        0.29033
   8481.00        0.28546
   8482.00        0.28007
   8483.00        0.27428
   8484.00        0.26812
   8485.00        0.26172
   8486.00        0.25516
   8487.00        0.24850
   8488.00        0.24192
   8489.00        0.23550
   8490.00        0.22928
   8491.00        0.22337
   8492.00        0.21783
   8493.00        0.21268
   8494.00        0.20796
   8495.00        0.20373
   8496.00        0.19991
   8497.00        0.19654
   8498.00        0.19356
   8499.00        0.19092
   8500.00        0.18852
   8501.00        0.18627
   8502.00        0.18406
   8503.00        0.18180
   8504.00        0.17941
   8505.00        0.17680
   8506.00        0.17393
   8507.00        0.17081
   8508.00        0.16744
   8509.00        0.16389
   8510.00        0.16024
   8511.00        0.15661
   8512.00        0.15315
   8513.00        0.14999
   8514.00        0.14735
   8515.00        0.14532
   8516.00        0.14409
   8517.00        0.14377
   8518.00        0.14444
   8519.00        0.14609
   8520.00        0.14866
   8521.00        0.15200
   8522.00        0.15591
   8523.00        0.16016
   8524.00        0.16445
   8525.00        0.16857
   8526.00        0.17233
   8527.00        0.17562
   8528.00        0.17832
   8529.00        0.18047
   8530.00        0.18213
   8531.00        0.18334
   8532.00        0.18421
   8533.00        0.18479
   8534.00        0.18510
   8535.00        0.18507
   8536.00        0.18458
   8537.00        0.18343
   8538.00        0.18143
   8539.00        0.17830
   8540.00        0.17394
   8541.00        0.16814
   8542.00        0.16101
   8543.00        0.15246
   8544.00        0.14276
   8545.00        0.13202
   8546.00        0.12051
   8547.00        0.10849
   8548.00        0.09614
   8549.00        0.08376
   8550.00        0.07150
   8551.00        0.05949
   8552.00        0.04793
   8553.00        0.03686
   8554.00        0.02634
   8555.00        0.01630
   8556.00        0.00673
   8557.00       -0.00248
   8558.00       -0.01150
   8559.00       -0.02033
   8560.00       -0.02911
   8561.00       -0.03774
   8562.00       -0.04623
   8563.00       -0.05450
   8564.00       -0.06234
   8565.00       -0.06977
   8566.00       -0.07667
   8567.00       -0.08300
   8568.00       -0.08880
   8569.00       -0.09408
   8570.00       -0.09894
   8571.00       -0.10341
   8572.00       -0.10765
   8573.00       -0.11180
   8574.00       -0.11606
   8575.00       -0.12060
   8576.00       -0.12559
   8577.00       -0.13107
   8578.00       -0.13718
   8579.00       -0.14376
   8580.00       -0.15070
   8581.00       -0.15777
   8582.00       -0.16472
   8583.00       -0.17128
   8584.00       -0.17729
   8585.00       -0.18259
   8586.00       -0.18724
   8587.00       -0.19131
   8588.00       -0.19501
   8589.00       -0.19853
   8590.00       -0.20209
   8591.00       -0.20584
   8592.00       -0.20991
   8593.00       -0.21427
   8594.00       -0.21881
   8595.00       -0.22333
   8596.00       -0.22763
   8597.00       -0.23143
   8598.00       -0.23453
   8599.00       -0.23676
   8600.00       -0.23801
   8601.00       -0.23834
   8602.00       -0.23785
   8603.00       -0.23676
   8604.00       -0.23537
   8605.00       -0.23399
   8606.00       -0.23296
   8607.00       -0.23254
   8608.00       -0.23296
   8609.00       -0.23431
   8610.00       -0.23667
   8611.00       -0.23995
   8612.00       -0.24403
   8613.00       -0.24873
   8614.00       -0.25384
   8615.00       -0.25911
   8616.00       -0.26434
   8617.00       -0.26931
   8618.00       -0.27386
   8619.00       -0.27785
   8620.00       -0.28117
   8621.00       -0.28379
   8622.00       -0.28560
   8623.00       -0.28658
   8624.00       -0.28669
   8625.00       -0.28592
   8626.00       -0.28427
   8627.00       -0.28180
   8628.00       -0.27861
   8629.00       -0.27485
   8630.00       -0.27076
   8631.00       -0.26656
   8632.00       -0.26248
   8633.00       -0.25873
   8634.00       -0.25538
   8635.00       -0.25243
   8636.00       -0.24981
   8637.00       -0.24735
   8638.00       -0.24486
   8639.00       -0.24221
   8640.00       -0.23932
   8641.00       -0.23622
   8642.00       -0.23310
   8643.00       -0.23019
   8644.00       -0.22785
   8645.00       -0.22646
   8646.00       -0.22636
   8647.00       -0.22796
   8648.00       -0.23145
   8649.00       -0.23708
   8650.00       -0.24483
   8651.00       -0.25467
   8652.00       -0.26630
   8653.00       -0.27954
   8654.00       -0.29399
   8655.00       -0.30903
   8656.00       -0.32430
   8657.00       -0.33932
   8658.00       -0.35376
   8659.00       -0.36734
   8660.00       -0.37987
   8661.00       -0.39129
   8662.00       -0.40173
   8663.00       -0.41138
   8664.00       -0.42028
   8665.00       -0.42859
   8666.00       -0.43593
   8667.00       -0.44229
   8668.00       -0.44790
   8669.00       -0.45291
   8670.00       -0.45739
   8671.00       -0.46132
   8672.00       -0.46456
   8673.00       -0.46694
   8674.00       -0.46829
   8675.00       -0.46846
   8676.00       -0.46740
   8677.00       -0.46512
   8678.00       -0.46183
   8679.00       -0.45769
   8680.00       -0.45308
   8681.00       -0.44835
   8682.00       -0.44391
   8683.00       -0.44006
   8684.00       -0.43699
   8685.00       -0.43478
   8686.00       -0.43328
   8687.00       -0.43227
   8688.00       -0.43136
   8689.00       -0.43012
   8690.00       -0.42814
   8691.00       -0.42505
   8692.00       -0.42072
   8693.00       -0.41509
   8694.00       -0.40841
   8695.00       -0.40105
   8696.00       -0.39356
   8697.00       -0.38657
   8698.00       -0.38078
   8699.00       -0.37666
   8700.00       -0.37453
   8701.00       -0.37453
   8702.00       -0.37649
   8703.00       -0.38004
   8704.00       -0.38471
   8705.00       -0.38989
   8706.00       -0.39493
   8707.00       -0.39927
   8708.00       -0.40231
   8709.00       -0.40365
   8710.00       -0.40285
   8711.00       -0.39963
   8712.00       -0.39384
   8713.00       -0.38539
   8714.00       -0.37432
   8715.00       -0.36085
   8716.00       -0.34530
   8717.00       -0.32810
   8718.00       -0.30966
   8719.00       -0.29060
   8720.00       -0.27123
   8721.00       -0.25219
   8722.00       -0.23402
   8723.00       -0.21966
   8724.00       -0.20954
   8725.00       -0.20266
   8726.00       -0.19787
   8727.00       -0.19392
   8728.00       -0.18986
   8729.00       -0.18503
   8730.00       -0.17913
   8731.00       -0.17208
   8732.00       -0.16391
   8733.00       -0.15485
   8734.00       -0.14530
   8735.00       -0.13569
   8736.00       -0.12665
   8737.00       -0.11876
   8738.00       -0.11258
   8739.00       -0.10893
   8740.00       -0.10824
   8741.00       -0.11074
   8742.00       -0.11651
   8743.00       -0.12521
   8744.00       -0.13628
   8745.00       -0.14887
   8746.00       -0.16210
   8747.00       -0.17491
   8748.00       -0.18655
   8749.00       -0.19638
   8750.00       -0.20381
   8751.00       -0.20885
   8752.00       -0.21155
   8753.00       -0.21231
   8754.00       -0.21150
   8755.00       -0.20966
   8756.00       -0.20723
   8757.00       -0.20454
   8758.00       -0.20180
   8759.00       -0.19894
   8760.00       -0.19583
   8761.00       -0.19212
   8762.00       -0.18748
   8763.00       -0.18160
   8764.00       -0.17433
   8765.00       -0.16575
   8766.00       -0.15601
   8767.00       -0.14563
   8768.00       -0.13499
   8769.00       -0.12461
   8770.00       -0.11489
   8771.00       -0.10612
   8772.00       -0.09851
   8773.00       -0.09186
   8774.00       -0.08599
   8775.00       -0.08062
   8776.00       -0.07543
   8777.00       -0.07012
   8778.00       -0.06452
   8779.00       -0.05850
   8780.00       -0.05201
   8781.00       -0.04510
   8782.00       -0.03778
   8783.00       -0.03010
   8784.00       -0.02198
   8785.00       -0.01338
   8786.00       -0.00418
   8787.00        0.00567
   8788.00        0.01630
   8789.00        0.02782
   8790.00        0.04007
   8791.00        0.05298
   8792.00        0.06637
   8793.00        0.07989
   8794.00        0.09325
   8795.00        0.10608
   8796.00        0.11817
   8797.00        0.12949
   8798.00        0.13980
   8799.00        0.14928
   8800.00        0.15793
   8801.00        0.16583
   8802.00        0.17309
   8803.00        0.17968
   8804.00        0.18562
   8805.00        0.19093
   8806.00        0.19553
   8807.00        0.19947
   8808.00        0.20280
   8809.00        0.20565
   8810.00        0.20816
   8811.00        0.21045
   8812.00        0.21265
   8813.00        0.21483
   8814.00        0.21704
   8815.00        0.21925
   8816.00        0.22144
   8817.00        0.22360
   8818.00        0.22573
   8819.00        0.22782
   8820.00        0.22989
   8821.00        0.23193
   8822.00        0.23388
   8823.00        0.23568
   8824.00        0.23727
   8825.00        0.23855
   8826.00        0.23945
   8827.00        0.23990
   8828.00        0.23986
   8829.00        0.23932
   8830.00        0.23824
   8831.00        0.23666
   8832.00        0.23463
   8833.00        0.23221
   8834.00        0.22954
   8835.00        0.22676
   8836.00        0.22402
   8837.00        0.22144
   8838.00        0.21916
   8839.00        0.21723
   8840.00        0.21568
   8841.00        0.21445
   8842.00        0.21347
   8843.00        0.21265
   8844.00        0.21192
   8845.00        0.21117
   8846.00        0.21036
   8847.00        0.20944
   8848.00        0.20838
   8849.00        0.20721
   8850.00        0.20595
   8851.00        0.20465
   8852.00        0.20335
   8853.00        0.20209
   8854.00        0.20093
   8855.00        0.19990
   8856.00        0.19902
   8857.00        0.19835
   8858.00        0.19787
   8859.00        0.19755
   8860.00        0.19731
   8861.00        0.19699
   8862.00        0.19642
   8863.00        0.19535
   8864.00        0.19362
   8865.00        0.19102
   8866.00        0.18756
   8867.00        0.18325
   8868.00        0.17836
   8869.00        0.17323
   8870.00        0.16829
   8871.00        0.16397
   8872.00        0.16073
   8873.00        0.15885
   8874.00        0.15847
   8875.00        0.15962
   8876.00        0.16208
   8877.00        0.16553
   8878.00        0.16952
   8879.00        0.17355
   8880.00        0.17706
   8881.00        0.17968
   8882.00        0.18103
   8883.00        0.18099
   8884.00        0.17949
   8885.00        0.17674
   8886.00        0.17293
   8887.00        0.16843
   8888.00        0.16353
   8889.00        0.15852
   8890.00        0.15360
   8891.00        0.14879
   8892.00        0.14403
   8893.00        0.13907
   8894.00        0.13367
   8895.00        0.12758
   8896.00        0.12052
   8897.00        0.11242
   8898.00        0.10345
   8899.00        0.09378
   8900.00        0.08388
   8901.00        0.07426
   8902.00        0.06541
   8903.00        0.05775
   8904.00        0.05164
   8905.00        0.04722
   8906.00        0.04439
   8907.00        0.04297
   8908.00        0.04253
   8909.00        0.04261
   8910.00        0.04270
   8911.00        0.04239
   8912.00        0.04132
   8913.00        0.03935
   8914.00        0.03649
   8915.00        0.03293
   8916.00        0.02902
   8917.00        0.02516
   8918.00        0.02183
   8919.00        0.01940
   8920.00        0.01819
   8921.00        0.01833
   8922.00        0.01974
   8923.00        0.02231
   8924.00        0.02565
   8925.00        0.02934
   8926.00        0.03293
   8927.00        0.03605
   8928.00        0.03840
   8929.00        0.03991
   8930.00        0.04063
   8931.00        0.04078
   8932.00        0.04072
   8933.00        0.04087
   8934.00        0.04169
   8935.00        0.04357
   8936.00        0.04684
   8937.00        0.05172
   8938.00        0.05827
   8939.00        0.06643
   8940.00        0.07592
   8941.00        0.08646
   8942.00        0.09762
   8943.00        0.10904
   8944.00        0.12017
   8945.00        0.13065
   8946.00        0.14004
   8947.00        0.14785
   8948.00        0.15390
   8949.00        0.15788
   8950.00        0.15982
   8951.00        0.15975
   8952.00        0.15794
   8953.00        0.15479
   8954.00        0.15086
   8955.00        0.14670
   8956.00        0.14293
   8957.00        0.14008
   8958.00        0.13857
   8959.00        0.13858
   8960.00        0.14012
   8961.00        0.14298
   8962.00        0.14674
   8963.00        0.15085
   8964.00        0.15475
   8965.00        0.15788
   8966.00        0.15978
   8967.00        0.16018
   8968.00        0.15897
   8969.00        0.15636
   8970.00        0.15253
   8971.00        0.14799
   8972.00        0.14313
   8973.00        0.13848
   8974.00        0.13437
   8975.00        0.13105
   8976.00        0.12867
   8977.00        0.12717
   8978.00        0.12635
   8979.00        0.12598
   8980.00        0.12571
   8981.00        0.12526
   8982.00        0.12438
   8983.00        0.12295
   8984.00        0.12095
   8985.00        0.11849
   8986.00        0.11581
   8987.00        0.11321
   8988.00        0.11100
   8989.00        0.10952
   8990.00        0.10902
   8991.00        0.10961
   8992.00        0.11130
   8993.00        0.11392
   8994.00        0.11731
   8995.00        0.12111
   8996.00        0.12495
   8997.00        0.12850
   8998.00        0.13145
   8999.00        0.13359
   9000.00        0.13477
