# Supplementary material for: The near-field tsunami generated by the 15 January 2022 eruption of the Hunga Tonga-Hunga Ha’apai volcano and its impact on Tongatapu, Tonga
Source: Sci Rep. 2022 Sep 7;12:15187. doi: 10.1038/s41598-022-19486-w (PMC9452557; doi:10.1038/s41598-022-19486-w)
Supplement: Supplementary file 5 — Supplementary Information 5. [file 41598_2022_19486_MOESM5_ESM.zip › Output-Point_900R3.txt]

      0.00        0.00000
      1.00        0.00000
      2.00        0.00000
      3.00        0.00000
      4.00        0.00000
      5.00        0.00000
      6.00        0.00000
      7.00        0.00000
      8.00        0.00000
      9.00        0.00000
     10.00        0.00000
     11.00        0.00000
     12.00        0.00000
     13.00        0.00000
     14.00        0.00000
     15.00        0.00000
     16.00        0.00000
     17.00        0.00000
     18.00        0.00000
     19.00        0.00000
     20.00        0.00000
     21.00        0.00000
     22.00        0.00000
     23.00        0.00000
     24.00        0.00000
     25.00        0.00000
     26.00        0.00000
     27.00        0.00000
     28.00        0.00000
     29.00        0.00000
     30.00        0.00000
     31.00        0.00000
     32.00        0.00000
     33.00        0.00000
     34.00        0.00000
     35.00        0.00000
     36.00        0.00000
     37.00        0.00000
     38.00        0.00000
     39.00        0.00000
     40.00        0.00000
     41.00        0.00000
     42.00        0.00000
     43.00        0.00000
     44.00        0.00000
     45.00        0.00000
     46.00        0.00000
     47.00        0.00000
     48.00        0.00000
     49.00        0.00000
     50.00        0.00000
     51.00        0.00000
     52.00        0.00000
     53.00        0.00000
     54.00        0.00000
     55.00        0.00000
     56.00        0.00000
     57.00        0.00000
     58.00        0.00000
     59.00        0.00000
     60.00        0.00000
     61.00        0.00000
     62.00        0.00000
     63.00        0.00000
     64.00        0.00000
     65.00        0.00000
     66.00        0.00000
     67.00        0.00000
     68.00        0.00000
     69.00        0.00000
     70.00        0.00000
     71.00        0.00000
     72.00        0.00000
     73.00        0.00000
     74.00        0.00000
     75.00        0.00000
     76.00        0.00000
     77.00        0.00000
     78.00        0.00000
     79.00        0.00000
     80.00        0.00000
     81.00        0.00000
     82.00        0.00000
     83.00        0.00000
     84.00        0.00000
     85.00        0.00000
     86.00        0.00000
     87.00        0.00000
     88.00        0.00000
     89.00        0.00000
     90.00        0.00000
     91.00        0.00000
     92.00        0.00000
     93.00        0.00000
     94.00        0.00000
     95.00        0.00000
     96.00        0.00000
     97.00        0.00000
     98.00        0.00000
     99.00        0.00000
    100.00        0.00000
    101.00        0.00000
    102.00        0.00000
    103.00        0.00000
    104.00        0.00000
    105.00        0.00000
    106.00        0.00000
    107.00        0.00000
    108.00        0.00000
    109.00        0.00000
    110.00        0.00000
    111.00        0.00000
    112.00        0.00000
    113.00        0.00000
    114.00        0.00000
    115.00        0.00000
    116.00        0.00000
    117.00        0.00000
    118.00        0.00000
    119.00        0.00000
    120.00        0.00000
    121.00        0.00000
    122.00        0.00000
    123.00        0.00000
    124.00        0.00000
    125.00        0.00000
    126.00        0.00000
    127.00        0.00000
    128.00        0.00000
    129.00        0.00000
    130.00        0.00000
    131.00        0.00000
    132.00        0.00000
    133.00        0.00000
    134.00        0.00000
    135.00        0.00000
    136.00        0.00000
    137.00        0.00000
    138.00        0.00000
    139.00        0.00000
    140.00        0.00000
    141.00        0.00000
    142.00        0.00000
    143.00        0.00000
    144.00        0.00000
    145.00        0.00000
    146.00        0.00000
    147.00        0.00000
    148.00        0.00000
    149.00        0.00000
    150.00        0.00000
    151.00        0.00000
    152.00        0.00000
    153.00        0.00000
    154.00        0.00000
    155.00        0.00000
    156.00        0.00000
    157.00        0.00000
    158.00        0.00000
    159.00        0.00000
    160.00        0.00000
    161.00        0.00000
    162.00        0.00000
    163.00        0.00000
    164.00        0.00000
    165.00        0.00000
    166.00        0.00000
    167.00        0.00000
    168.00        0.00000
    169.00        0.00000
    170.00        0.00000
    171.00        0.00000
    172.00        0.00000
    173.00        0.00000
    174.00        0.00000
    175.00        0.00000
    176.00        0.00000
    177.00        0.00000
    178.00        0.00000
    179.00        0.00000
    180.00        0.00000
    181.00        0.00000
    182.00        0.00000
    183.00        0.00000
    184.00        0.00000
    185.00        0.00000
    186.00        0.00000
    187.00        0.00000
    188.00        0.00000
    189.00        0.00000
    190.00        0.00000
    191.00        0.00000
    192.00        0.00000
    193.00        0.00000
    194.00        0.00000
    195.00        0.00000
    196.00        0.00000
    197.00        0.00000
    198.00        0.00000
    199.00        0.00000
    200.00        0.00000
    201.00        0.00000
    202.00        0.00000
    203.00        0.00000
    204.00        0.00000
    205.00        0.00000
    206.00        0.00000
    207.00        0.00000
    208.00        0.00000
    209.00        0.00000
    210.00        0.00000
    211.00        0.00000
    212.00        0.00000
    213.00        0.00000
    214.00        0.00000
    215.00        0.00000
    216.00        0.00000
    217.00        0.00000
    218.00        0.00000
    219.00        0.00000
    220.00        0.00000
    221.00        0.00000
    222.00        0.00000
    223.00        0.00000
    224.00        0.00000
    225.00        0.00000
    226.00        0.00000
    227.00        0.00000
    228.00        0.00000
    229.00        0.00000
    230.00        0.00000
    231.00        0.00000
    232.00        0.00000
    233.00        0.00000
    234.00        0.00000
    235.00        0.00000
    236.00        0.00000
    237.00        0.00000
    238.00        0.00000
    239.00        0.00000
    240.00        0.00000
    241.00        0.00000
    242.00        0.00000
    243.00        0.00000
    244.00        0.00000
    245.00        0.00000
    246.00        0.00000
    247.00        0.00000
    248.00        0.00000
    249.00        0.00000
    250.00        0.00000
    251.00        0.00000
    252.00        0.00000
    253.00        0.00000
    254.00        0.00000
    255.00        0.00000
    256.00        0.00000
    257.00        0.00000
    258.00        0.00000
    259.00        0.00000
    260.00        0.00000
    261.00        0.00000
    262.00        0.00000
    263.00        0.00000
    264.00        0.00000
    265.00        0.00000
    266.00        0.00000
    267.00        0.00000
    268.00        0.00000
    269.00        0.00000
    270.00        0.00000
    271.00        0.00000
    272.00        0.00000
    273.00        0.00000
    274.00        0.00000
    275.00        0.00000
    276.00        0.00000
    277.00        0.00000
    278.00        0.00000
    279.00        0.00000
    280.00        0.00000
    281.00        0.00000
    282.00        0.00000
    283.00        0.00000
    284.00        0.00000
    285.00        0.00000
    286.00        0.00000
    287.00        0.00000
    288.00        0.00000
    289.00        0.00000
    290.00        0.00000
    291.00        0.00000
    292.00        0.00000
    293.00        0.00000
    294.00        0.00000
    295.00        0.00000
    296.00        0.00000
    297.00        0.00000
    298.00        0.00000
    299.00        0.00000
    300.00        0.00000
    301.00        0.00000
    302.00        0.00000
    303.00        0.00000
    304.00        0.00000
    305.00        0.00000
    306.00        0.00000
    307.00        0.00000
    308.00        0.00000
    309.00        0.00000
    310.00        0.00000
    311.00        0.00000
    312.00        0.00000
    313.00        0.00000
    314.00        0.00000
    315.00        0.00000
    316.00        0.00000
    317.00        0.00000
    318.00        0.00000
    319.00        0.00000
    320.00        0.00000
    321.00        0.00000
    322.00        0.00000
    323.00        0.00000
    324.00        0.00000
    325.00        0.00000
    326.00        0.00000
    327.00        0.00000
    328.00        0.00000
    329.00        0.00000
    330.00        0.00000
    331.00        0.00000
    332.00        0.00000
    333.00        0.00000
    334.00        0.00000
    335.00        0.00000
    336.00        0.00000
    337.00        0.00000
    338.00        0.00000
    339.00        0.00000
    340.00        0.00000
    341.00        0.00000
    342.00        0.00000
    343.00        0.00000
    344.00        0.00000
    345.00        0.00000
    346.00        0.00000
    347.00        0.00000
    348.00        0.00000
    349.00        0.00000
    350.00        0.00000
    351.00        0.00000
    352.00        0.00000
    353.00        0.00000
    354.00        0.00000
    355.00        0.00000
    356.00        0.00000
    357.00        0.00000
    358.00        0.00000
    359.00        0.00000
    360.00        0.00000
    361.00        0.00000
    362.00        0.00000
    363.00        0.00000
    364.00        0.00000
    365.00        0.00000
    366.00        0.00000
    367.00        0.00000
    368.00        0.00000
    369.00        0.00000
    370.00        0.00000
    371.00        0.00000
    372.00        0.00000
    373.00        0.00000
    374.00        0.00000
    375.00        0.00000
    376.00        0.00000
    377.00        0.00000
    378.00        0.00000
    379.00        0.00000
    380.00        0.00000
    381.00        0.00000
    382.00        0.00000
    383.00        0.00000
    384.00        0.00000
    385.00        0.00000
    386.00        0.00000
    387.00        0.00000
    388.00        0.00000
    389.00        0.00000
    390.00        0.00000
    391.00        0.00000
    392.00        0.00000
    393.00        0.00000
    394.00        0.00000
    395.00        0.00000
    396.00        0.00000
    397.00        0.00000
    398.00        0.00000
    399.00        0.00000
    400.00        0.00000
    401.00        0.00000
    402.00        0.00000
    403.00        0.00000
    404.00        0.00000
    405.00        0.00000
    406.00        0.00000
    407.00        0.00000
    408.00        0.00000
    409.00        0.00000
    410.00        0.00000
    411.00        0.00000
    412.00        0.00000
    413.00        0.00000
    414.00        0.00000
    415.00        0.00000
    416.00        0.00000
    417.00        0.00000
    418.00        0.00000
    419.00        0.00000
    420.00        0.00000
    421.00        0.00000
    422.00        0.00000
    423.00        0.00000
    424.00        0.00000
    425.00        0.00000
    426.00        0.00000
    427.00        0.00000
    428.00        0.00000
    429.00        0.00000
    430.00        0.00000
    431.00        0.00000
    432.00        0.00000
    433.00        0.00000
    434.00        0.00000
    435.00        0.00000
    436.00        0.00000
    437.00        0.00000
    438.00        0.00000
    439.00        0.00000
    440.00        0.00000
    441.00        0.00000
    442.00        0.00000
    443.00        0.00000
    444.00        0.00000
    445.00        0.00000
    446.00        0.00000
    447.00        0.00000
    448.00        0.00000
    449.00        0.00000
    450.00        0.00000
    451.00        0.00000
    452.00        0.00000
    453.00        0.00000
    454.00        0.00000
    455.00        0.00000
    456.00        0.00000
    457.00        0.00000
    458.00        0.00000
    459.00        0.00000
    460.00        0.00000
    461.00        0.00000
    462.00        0.00000
    463.00        0.00000
    464.00        0.00000
    465.00        0.00000
    466.00        0.00000
    467.00        0.00000
    468.00        0.00000
    469.00        0.00000
    470.00        0.00000
    471.00        0.00000
    472.00        0.00000
    473.00        0.00000
    474.00        0.00000
    475.00        0.00000
    476.00        0.00000
    477.00        0.00000
    478.00        0.00000
    479.00        0.00000
    480.00        0.00000
    481.00        0.00000
    482.00        0.00000
    483.00        0.00000
    484.00        0.00000
    485.00        0.00000
    486.00        0.00000
    487.00        0.00000
    488.00        0.00000
    489.00        0.00000
    490.00        0.00000
    491.00        0.00000
    492.00        0.00000
    493.00        0.00000
    494.00        0.00000
    495.00        0.00000
    496.00        0.00000
    497.00        0.00000
    498.00        0.00000
    499.00        0.00000
    500.00        0.00000
    501.00        0.00000
    502.00        0.00000
    503.00        0.00000
    504.00        0.00000
    505.00        0.00000
    506.00        0.00000
    507.00        0.00000
    508.00        0.00000
    509.00        0.00000
    510.00        0.00000
    511.00        0.00000
    512.00        0.00000
    513.00        0.00000
    514.00        0.00000
    515.00        0.00000
    516.00        0.00000
    517.00        0.00000
    518.00        0.00000
    519.00        0.00000
    520.00        0.00000
    521.00        0.00000
    522.00        0.00000
    523.00        0.00000
    524.00        0.00000
    525.00        0.00000
    526.00        0.00000
    527.00        0.00000
    528.00        0.00000
    529.00        0.00000
    530.00        0.00000
    531.00        0.00000
    532.00        0.00000
    533.00        0.00000
    534.00        0.00000
    535.00        0.00000
    536.00        0.00000
    537.00        0.00000
    538.00        0.00000
    539.00        0.00000
    540.00        0.00000
    541.00        0.00000
    542.00        0.00000
    543.00        0.00000
    544.00        0.00000
    545.00        0.00000
    546.00        0.00000
    547.00        0.00000
    548.00        0.00000
    549.00        0.00000
    550.00        0.00000
    551.00        0.00000
    552.00        0.00000
    553.00        0.00000
    554.00        0.00000
    555.00        0.00000
    556.00        0.00000
    557.00        0.00000
    558.00        0.00000
    559.00        0.00000
    560.00        0.00000
    561.00        0.00000
    562.00        0.00000
    563.00        0.00000
    564.00        0.00000
    565.00        0.00000
    566.00        0.00000
    567.00        0.00000
    568.00        0.00000
    569.00        0.00000
    570.00        0.00000
    571.00        0.00000
    572.00        0.00000
    573.00        0.00000
    574.00        0.00000
    575.00        0.00000
    576.00        0.00000
    577.00        0.00000
    578.00        0.00000
    579.00        0.00000
    580.00        0.00000
    581.00        0.00000
    582.00        0.00000
    583.00        0.00000
    584.00        0.00000
    585.00        0.00000
    586.00        0.00000
    587.00        0.00000
    588.00        0.00000
    589.00        0.00000
    590.00        0.00000
    591.00        0.00000
    592.00        0.00000
    593.00        0.00000
    594.00        0.00000
    595.00        0.00000
    596.00        0.00000
    597.00        0.00000
    598.00        0.00000
    599.00        0.00000
    600.00        0.00000
    601.00        0.00000
    602.00        0.00000
    603.00        0.00000
    604.00        0.00000
    605.00        0.00000
    606.00        0.00000
    607.00        0.00000
    608.00        0.00000
    609.00        0.00000
    610.00        0.00000
    611.00        0.00000
    612.00        0.00000
    613.00        0.00000
    614.00        0.00000
    615.00        0.00000
    616.00        0.00000
    617.00        0.00000
    618.00        0.00000
    619.00        0.00000
    620.00        0.00000
    621.00        0.00000
    622.00        0.00000
    623.00        0.00000
    624.00        0.00000
    625.00        0.00000
    626.00        0.00000
    627.00        0.00000
    628.00        0.00000
    629.00        0.00000
    630.00        0.00000
    631.00        0.00000
    632.00        0.00000
    633.00        0.00000
    634.00        0.00000
    635.00        0.00000
    636.00        0.00000
    637.00        0.00000
    638.00        0.00000
    639.00        0.00000
    640.00        0.00000
    641.00        0.00000
    642.00        0.00000
    643.00        0.00000
    644.00        0.00000
    645.00        0.00000
    646.00        0.00000
    647.00        0.00000
    648.00        0.00000
    649.00        0.00000
    650.00        0.00000
    651.00        0.00000
    652.00        0.00000
    653.00        0.00000
    654.00        0.00000
    655.00        0.00000
    656.00        0.00000
    657.00        0.00000
    658.00        0.00000
    659.00        0.00000
    660.00        0.00000
    661.00        0.00000
    662.00        0.00000
    663.00        0.00000
    664.00        0.00000
    665.00        0.00000
    666.00        0.00000
    667.00        0.00000
    668.00        0.00000
    669.00        0.00000
    670.00        0.00000
    671.00        0.00000
    672.00        0.00000
    673.00        0.00000
    674.00        0.00000
    675.00        0.00000
    676.00        0.00000
    677.00        0.00000
    678.00        0.00000
    679.00        0.00000
    680.00        0.00000
    681.00        0.00000
    682.00        0.00000
    683.00        0.00000
    684.00        0.00000
    685.00        0.00000
    686.00        0.00000
    687.00        0.00000
    688.00        0.00000
    689.00        0.00000
    690.00        0.00000
    691.00        0.00000
    692.00        0.00000
    693.00        0.00000
    694.00        0.00000
    695.00        0.00000
    696.00        0.00000
    697.00        0.00000
    698.00        0.00000
    699.00        0.00000
    700.00        0.00000
    701.00        0.00000
    702.00        0.00000
    703.00        0.00000
    704.00        0.00000
    705.00        0.00000
    706.00        0.00000
    707.00        0.00000
    708.00        0.00000
    709.00        0.00000
    710.00        0.00000
    711.00        0.00000
    712.00        0.00000
    713.00        0.00000
    714.00        0.00000
    715.00        0.00000
    716.00        0.00000
    717.00        0.00000
    718.00        0.00000
    719.00        0.00000
    720.00        0.00000
    721.00        0.00000
    722.00        0.00000
    723.00        0.00000
    724.00        0.00000
    725.00        0.00000
    726.00        0.00000
    727.00        0.00000
    728.00        0.00000
    729.00        0.00000
    730.00        0.00000
    731.00        0.00000
    732.00        0.00000
    733.00        0.00000
    734.00        0.00000
    735.00        0.00000
    736.00        0.00000
    737.00        0.00000
    738.00        0.00000
    739.00        0.00000
    740.00        0.00000
    741.00        0.00000
    742.00        0.00000
    743.00        0.00000
    744.00        0.00000
    745.00        0.00000
    746.00        0.00000
    747.00        0.00000
    748.00        0.00000
    749.00        0.00000
    750.00        0.00000
    751.00        0.00000
    752.00        0.00000
    753.00        0.00000
    754.00        0.00000
    755.00        0.00000
    756.00        0.00000
    757.00        0.00000
    758.00        0.00000
    759.00        0.00000
    760.00        0.00000
    761.00        0.00000
    762.00        0.00000
    763.00        0.00000
    764.00        0.00000
    765.00        0.00000
    766.00        0.00000
    767.00        0.00000
    768.00        0.00000
    769.00        0.00000
    770.00        0.00000
    771.00        0.00000
    772.00        0.00000
    773.00        0.00000
    774.00        0.00000
    775.00        0.00000
    776.00        0.00000
    777.00        0.00000
    778.00        0.00000
    779.00        0.00000
    780.00        0.00000
    781.00        0.00000
    782.00        0.00000
    783.00        0.00000
    784.00        0.00000
    785.00        0.00000
    786.00        0.00000
    787.00        0.00000
    788.00        0.00000
    789.00        0.00000
    790.00        0.00000
    791.00        0.00000
    792.00        0.00000
    793.00        0.00000
    794.00        0.00000
    795.00        0.00000
    796.00        0.00000
    797.00        0.00000
    798.00        0.00000
    799.00        0.00000
    800.00        0.00000
    801.00        0.00000
    802.00        0.00000
    803.00        0.00000
    804.00        0.00000
    805.00        0.00000
    806.00        0.00000
    807.00        0.00000
    808.00        0.00000
    809.00        0.00000
    810.00        0.00000
    811.00        0.00000
    812.00        0.00000
    813.00        0.00000
    814.00        0.00000
    815.00        0.00000
    816.00        0.00000
    817.00        0.00000
    818.00        0.00000
    819.00        0.00000
    820.00        0.00000
    821.00        0.00000
    822.00        0.00000
    823.00        0.00000
    824.00        0.00000
    825.00        0.00000
    826.00        0.00000
    827.00        0.00000
    828.00        0.00000
    829.00        0.00000
    830.00        0.00000
    831.00        0.00000
    832.00        0.00000
    833.00        0.00000
    834.00        0.00000
    835.00        0.00000
    836.00        0.00000
    837.00        0.00000
    838.00        0.00000
    839.00        0.00000
    840.00        0.00000
    841.00        0.00000
    842.00        0.00000
    843.00        0.00000
    844.00        0.00000
    845.00        0.00000
    846.00        0.00000
    847.00        0.00000
    848.00        0.00000
    849.00        0.00000
    850.00        0.00000
    851.00        0.00000
    852.00        0.00000
    853.00        0.00000
    854.00        0.00000
    855.00        0.00000
    856.00        0.00000
    857.00        0.00000
    858.00        0.00000
    859.00        0.00000
    860.00        0.00000
    861.00        0.00000
    862.00        0.00000
    863.00        0.00000
    864.00        0.00000
    865.00        0.00000
    866.00        0.00000
    867.00        0.00000
    868.00        0.00000
    869.00        0.00000
    870.00        0.00000
    871.00        0.00000
    872.00        0.00000
    873.00        0.00000
    874.00        0.00000
    875.00        0.00000
    876.00        0.00000
    877.00        0.00000
    878.00        0.00000
    879.00        0.00000
    880.00        0.00000
    881.00        0.00000
    882.00        0.00000
    883.00        0.00000
    884.00        0.00000
    885.00        0.00000
    886.00        0.00000
    887.00        0.00000
    888.00        0.00000
    889.00        0.00000
    890.00        0.00000
    891.00        0.00000
    892.00        0.00000
    893.00        0.00000
    894.00        0.00000
    895.00        0.00000
    896.00        0.00000
    897.00        0.00000
    898.00        0.00000
    899.00        0.00000
    900.00        0.00000
    901.00        0.00000
    902.00        0.00000
    903.00        0.00000
    904.00        0.00000
    905.00        0.00000
    906.00        0.00000
    907.00        0.00000
    908.00        0.00000
    909.00        0.00000
    910.00        0.00000
    911.00        0.00000
    912.00        0.00000
    913.00        0.00000
    914.00        0.00000
    915.00        0.00000
    916.00        0.00000
    917.00        0.00000
    918.00        0.00000
    919.00        0.00000
    920.00        0.00000
    921.00        0.00000
    922.00        0.00000
    923.00        0.00000
    924.00        0.00000
    925.00        0.00000
    926.00        0.00000
    927.00        0.00000
    928.00        0.00000
    929.00        0.00000
    930.00        0.00000
    931.00        0.00000
    932.00        0.00000
    933.00        0.00000
    934.00        0.00000
    935.00        0.00000
    936.00        0.00000
    937.00        0.00000
    938.00        0.00000
    939.00        0.00000
    940.00        0.00000
    941.00        0.00000
    942.00        0.00000
    943.00        0.00000
    944.00        0.00000
    945.00        0.00000
    946.00        0.00000
    947.00        0.00000
    948.00        0.00000
    949.00        0.00000
    950.00        0.00000
    951.00        0.00000
    952.00        0.00000
    953.00        0.00000
    954.00        0.00000
    955.00        0.00000
    956.00        0.00000
    957.00        0.00000
    958.00        0.00000
    959.00        0.00000
    960.00        0.00000
    961.00        0.00000
    962.00        0.00000
    963.00        0.00000
    964.00        0.00000
    965.00        0.00000
    966.00        0.00000
    967.00        0.00000
    968.00        0.00000
    969.00        0.00000
    970.00        0.00000
    971.00        0.00000
    972.00        0.00000
    973.00        0.00000
    974.00        0.00000
    975.00        0.00000
    976.00        0.00000
    977.00        0.00000
    978.00        0.00000
    979.00        0.00000
    980.00        0.00000
    981.00        0.00000
    982.00        0.00000
    983.00        0.00000
    984.00        0.00000
    985.00        0.00000
    986.00        0.00000
    987.00        0.00000
    988.00        0.00000
    989.00        0.00000
    990.00        0.00000
    991.00        0.00000
    992.00        0.00000
    993.00        0.00000
    994.00        0.00000
    995.00        0.00000
    996.00        0.00000
    997.00        0.00000
    998.00        0.00000
    999.00        0.00000
   1000.00        0.00000
   1001.00        0.00000
   1002.00        0.00000
   1003.00        0.00000
   1004.00        0.00000
   1005.00        0.00000
   1006.00        0.00000
   1007.00        0.00000
   1008.00        0.00000
   1009.00        0.00000
   1010.00        0.00000
   1011.00        0.00000
   1012.00        0.00000
   1013.00        0.00000
   1014.00        0.00000
   1015.00        0.00000
   1016.00        0.00000
   1017.00        0.00000
   1018.00        0.00000
   1019.00        0.00000
   1020.00        0.00000
   1021.00        0.00000
   1022.00        0.00000
   1023.00        0.00000
   1024.00        0.00000
   1025.00        0.00000
   1026.00        0.00000
   1027.00        0.00000
   1028.00        0.00000
   1029.00        0.00000
   1030.00        0.00000
   1031.00        0.00000
   1032.00        0.00000
   1033.00        0.00000
   1034.00        0.00000
   1035.00        0.00000
   1036.00        0.00000
   1037.00        0.00000
   1038.00        0.00000
   1039.00        0.00000
   1040.00        0.00000
   1041.00        0.00000
   1042.00        0.00000
   1043.00        0.00000
   1044.00        0.00000
   1045.00        0.00000
   1046.00        0.00000
   1047.00        0.00000
   1048.00        0.00000
   1049.00        0.00000
   1050.00        0.00000
   1051.00        0.00000
   1052.00        0.00000
   1053.00        0.00000
   1054.00        0.00000
   1055.00        0.00000
   1056.00        0.00000
   1057.00        0.00000
   1058.00        0.00000
   1059.00        0.00000
   1060.00        0.00000
   1061.00        0.00000
   1062.00        0.00000
   1063.00        0.00000
   1064.00        0.00000
   1065.00        0.00000
   1066.00        0.00000
   1067.00        0.00000
   1068.00        0.00000
   1069.00        0.00000
   1070.00        0.00000
   1071.00        0.00000
   1072.00        0.00000
   1073.00        0.00000
   1074.00        0.00000
   1075.00        0.00000
   1076.00        0.00000
   1077.00        0.00000
   1078.00        0.00000
   1079.00        0.00000
   1080.00        0.00000
   1081.00        0.00000
   1082.00        0.00000
   1083.00        0.00000
   1084.00        0.00000
   1085.00        0.00000
   1086.00        0.00000
   1087.00        0.00000
   1088.00        0.00000
   1089.00        0.00000
   1090.00        0.00000
   1091.00        0.00000
   1092.00        0.00000
   1093.00        0.00000
   1094.00        0.00000
   1095.00        0.00000
   1096.00        0.00000
   1097.00        0.00000
   1098.00        0.00000
   1099.00        0.00000
   1100.00        0.00000
   1101.00        0.00000
   1102.00        0.00000
   1103.00        0.00000
   1104.00        0.00000
   1105.00        0.00000
   1106.00        0.00000
   1107.00        0.00000
   1108.00        0.00000
   1109.00        0.00000
   1110.00        0.00000
   1111.00        0.00000
   1112.00        0.00000
   1113.00        0.00000
   1114.00        0.00000
   1115.00        0.00000
   1116.00        0.00000
   1117.00        0.00000
   1118.00        0.00000
   1119.00        0.00000
   1120.00        0.00000
   1121.00        0.00000
   1122.00        0.00000
   1123.00        0.00000
   1124.00        0.00000
   1125.00        0.00000
   1126.00        0.00000
   1127.00        0.00000
   1128.00        0.00000
   1129.00        0.00000
   1130.00        0.00000
   1131.00        0.00000
   1132.00        0.00000
   1133.00        0.00000
   1134.00        0.00000
   1135.00        0.00000
   1136.00        0.00000
   1137.00        0.00000
   1138.00        0.00000
   1139.00        0.00000
   1140.00        0.00000
   1141.00        0.00000
   1142.00        0.00000
   1143.00        0.00000
   1144.00        0.00000
   1145.00        0.00000
   1146.00        0.00000
   1147.00        0.00000
   1148.00        0.00000
   1149.00        0.00000
   1150.00        0.00000
   1151.00        0.00000
   1152.00        0.00000
   1153.00        0.00000
   1154.00        0.00000
   1155.00        0.00000
   1156.00        0.00000
   1157.00        0.00000
   1158.00        0.00000
   1159.00        0.00000
   1160.00        0.00000
   1161.00        0.00000
   1162.00        0.00000
   1163.00        0.00000
   1164.00        0.00000
   1165.00        0.00000
   1166.00        0.00000
   1167.00        0.00000
   1168.00        0.00000
   1169.00        0.00000
   1170.00        0.00000
   1171.00        0.00000
   1172.00        0.00000
   1173.00        0.00000
   1174.00        0.00000
   1175.00        0.00000
   1176.00        0.00000
   1177.00        0.00000
   1178.00        0.00000
   1179.00        0.00000
   1180.00        0.00000
   1181.00        0.00000
   1182.00        0.00000
   1183.00        0.00000
   1184.00        0.00000
   1185.00        0.00000
   1186.00        0.00000
   1187.00        0.00000
   1188.00        0.00000
   1189.00        0.00000
   1190.00        0.00000
   1191.00        0.00000
   1192.00        0.00000
   1193.00        0.00000
   1194.00        0.00000
   1195.00        0.00000
   1196.00        0.00000
   1197.00        0.00000
   1198.00        0.00000
   1199.00        0.00000
   1200.00        0.00000
   1201.00        0.00000
   1202.00        0.00000
   1203.00        0.00000
   1204.00        0.00000
   1205.00        0.00000
   1206.00        0.00000
   1207.00        0.00000
   1208.00        0.00000
   1209.00        0.00000
   1210.00        0.00000
   1211.00        0.00000
   1212.00        0.00000
   1213.00        0.00000
   1214.00        0.00000
   1215.00        0.00000
   1216.00        0.00000
   1217.00        0.00000
   1218.00        0.00000
   1219.00        0.00000
   1220.00        0.00000
   1221.00        0.00000
   1222.00        0.00000
   1223.00        0.00000
   1224.00        0.00000
   1225.00        0.00000
   1226.00        0.00000
   1227.00        0.00000
   1228.00        0.00000
   1229.00        0.00000
   1230.00        0.00000
   1231.00        0.00000
   1232.00        0.00000
   1233.00        0.00000
   1234.00        0.00000
   1235.00        0.00000
   1236.00        0.00000
   1237.00        0.00000
   1238.00        0.00000
   1239.00        0.00000
   1240.00        0.00000
   1241.00        0.00000
   1242.00        0.00000
   1243.00        0.00000
   1244.00        0.00000
   1245.00        0.00000
   1246.00        0.00000
   1247.00        0.00000
   1248.00        0.00000
   1249.00        0.00000
   1250.00        0.00000
   1251.00        0.00000
   1252.00        0.00000
   1253.00        0.00000
   1254.00        0.00000
   1255.00        0.00000
   1256.00        0.00000
   1257.00        0.00000
   1258.00        0.00000
   1259.00        0.00000
   1260.00        0.00000
   1261.00        0.00000
   1262.00        0.00000
   1263.00        0.00000
   1264.00        0.00000
   1265.00        0.00000
   1266.00        0.00000
   1267.00        0.00000
   1268.00        0.00000
   1269.00        0.00000
   1270.00        0.00000
   1271.00        0.00000
   1272.00        0.00000
   1273.00        0.00000
   1274.00        0.00000
   1275.00        0.00000
   1276.00        0.00000
   1277.00        0.00000
   1278.00        0.00000
   1279.00        0.00000
   1280.00        0.00000
   1281.00        0.00000
   1282.00        0.00000
   1283.00        0.00000
   1284.00        0.00000
   1285.00        0.00000
   1286.00        0.00000
   1287.00        0.00000
   1288.00        0.00000
   1289.00        0.00000
   1290.00        0.00000
   1291.00        0.00000
   1292.00        0.00000
   1293.00        0.00000
   1294.00        0.00000
   1295.00        0.00000
   1296.00        0.00000
   1297.00        0.00000
   1298.00        0.00000
   1299.00        0.00000
   1300.00        0.00000
   1301.00        0.00000
   1302.00        0.00000
   1303.00        0.00000
   1304.00        0.00000
   1305.00        0.00000
   1306.00        0.00000
   1307.00        0.00000
   1308.00        0.00000
   1309.00        0.00000
   1310.00        0.00000
   1311.00        0.00000
   1312.00        0.00000
   1313.00        0.00000
   1314.00        0.00000
   1315.00        0.00000
   1316.00        0.00000
   1317.00        0.00000
   1318.00        0.00000
   1319.00        0.00000
   1320.00        0.00000
   1321.00        0.00000
   1322.00        0.00000
   1323.00        0.00000
   1324.00        0.00000
   1325.00        0.00000
   1326.00        0.00000
   1327.00        0.00000
   1328.00        0.00000
   1329.00        0.00000
   1330.00        0.00000
   1331.00        0.00000
   1332.00        0.00000
   1333.00        0.00000
   1334.00        0.00000
   1335.00        0.00000
   1336.00        0.00000
   1337.00        0.00000
   1338.00        0.00000
   1339.00        0.00000
   1340.00        0.00000
   1341.00        0.00000
   1342.00        0.00000
   1343.00        0.00000
   1344.00        0.00000
   1345.00        0.00000
   1346.00        0.00000
   1347.00        0.00000
   1348.00        0.00000
   1349.00        0.00000
   1350.00        0.00000
   1351.00        0.00000
   1352.00        0.00000
   1353.00        0.00000
   1354.00        0.00000
   1355.00        0.00000
   1356.00        0.00000
   1357.00        0.00000
   1358.00        0.00000
   1359.00        0.00000
   1360.00        0.00000
   1361.00        0.00000
   1362.00        0.00000
   1363.00        0.00000
   1364.00        0.00000
   1365.00        0.00000
   1366.00        0.00000
   1367.00        0.00000
   1368.00        0.00000
   1369.00        0.00000
   1370.00        0.00000
   1371.00        0.00000
   1372.00        0.00000
   1373.00        0.00000
   1374.00        0.00000
   1375.00        0.00000
   1376.00        0.00000
   1377.00        0.00000
   1378.00        0.00000
   1379.00        0.00000
   1380.00        0.00000
   1381.00        0.00000
   1382.00        0.00000
   1383.00        0.00000
   1384.00        0.00000
   1385.00        0.00000
   1386.00        0.00000
   1387.00        0.00000
   1388.00        0.00000
   1389.00        0.00000
   1390.00        0.00000
   1391.00        0.00001
   1392.00        0.00004
   1393.00        0.00009
   1394.00        0.00019
   1395.00        0.00036
   1396.00        0.00064
   1397.00        0.00110
   1398.00        0.00182
   1399.00        0.00297
   1400.00        0.00475
   1401.00        0.00745
   1402.00        0.01156
   1403.00        0.01764
   1404.00        0.02647
   1405.00        0.03902
   1406.00        0.05650
   1407.00        0.08020
   1408.00        0.11155
   1409.00        0.15179
   1410.00        0.20178
   1411.00        0.26170
   1412.00        0.33088
   1413.00        0.40715
   1414.00        0.48763
   1415.00        0.56836
   1416.00        0.64526
   1417.00        0.71449
   1418.00        0.77372
   1419.00        0.82190
   1420.00        0.86025
   1421.00        0.89172
   1422.00        0.92006
   1423.00        0.94895
   1424.00        0.98171
   1425.00        1.02085
   1426.00        1.06814
   1427.00        1.12405
   1428.00        1.18772
   1429.00        1.25591
   1430.00        1.32413
   1431.00        1.38752
   1432.00        1.44182
   1433.00        1.48533
   1434.00        1.51829
   1435.00        1.54451
   1436.00        1.57068
   1437.00        1.60416
   1438.00        1.65157
   1439.00        1.71594
   1440.00        1.79755
   1441.00        1.89268
   1442.00        1.99586
   1443.00        2.10102
   1444.00        2.20358
   1445.00        2.30127
   1446.00        2.39388
   1447.00        2.48367
   1448.00        2.57402
   1449.00        2.66913
   1450.00        2.77269
   1451.00        2.88782
   1452.00        3.01522
   1453.00        3.15443
   1454.00        3.30203
   1455.00        3.45319
   1456.00        3.60174
   1457.00        3.74066
   1458.00        3.86264
   1459.00        3.96174
   1460.00        4.03437
   1461.00        4.07997
   1462.00        4.09995
   1463.00        4.09742
   1464.00        4.07913
   1465.00        4.05220
   1466.00        4.02211
   1467.00        3.99340
   1468.00        3.96764
   1469.00        3.94547
   1470.00        3.92284
   1471.00        3.89591
   1472.00        3.86291
   1473.00        3.82422
   1474.00        3.78140
   1475.00        3.73681
   1476.00        3.69252
   1477.00        3.65008
   1478.00        3.61034
   1479.00        3.57331
   1480.00        3.53856
   1481.00        3.50540
   1482.00        3.47333
   1483.00        3.44221
   1484.00        3.41228
   1485.00        3.38397
   1486.00        3.35755
   1487.00        3.33305
   1488.00        3.31012
   1489.00        3.28825
   1490.00        3.26682
   1491.00        3.24537
   1492.00        3.22371
   1493.00        3.20204
   1494.00        3.18086
   1495.00        3.16076
   1496.00        3.14247
   1497.00        3.12657
   1498.00        3.11339
   1499.00        3.10277
   1500.00        3.09531
   1501.00        3.09181
   1502.00        3.09233
   1503.00        3.09710
   1504.00        3.10577
   1505.00        3.11778
   1506.00        3.13272
   1507.00        3.15010
   1508.00        3.16967
   1509.00        3.19158
   1510.00        3.21608
   1511.00        3.24368
   1512.00        3.27476
   1513.00        3.30964
   1514.00        3.34822
   1515.00        3.39044
   1516.00        3.43579
   1517.00        3.48368
   1518.00        3.53321
   1519.00        3.58316
   1520.00        3.63209
   1521.00        3.67838
   1522.00        3.72024
   1523.00        3.75637
   1524.00        3.78599
   1525.00        3.80855
   1526.00        3.82443
   1527.00        3.83435
   1528.00        3.83940
   1529.00        3.84030
   1530.00        3.83808
   1531.00        3.83343
   1532.00        3.82675
   1533.00        3.81839
   1534.00        3.80854
   1535.00        3.79737
   1536.00        3.78506
   1537.00        3.77175
   1538.00        3.75753
   1539.00        3.74242
   1540.00        3.72629
   1541.00        3.70904
   1542.00        3.69063
   1543.00        3.67117
   1544.00        3.65086
   1545.00        3.62997
   1546.00        3.60870
   1547.00        3.58715
   1548.00        3.56537
   1549.00        3.54337
   1550.00        3.52137
   1551.00        3.49951
   1552.00        3.47802
   1553.00        3.45704
   1554.00        3.43667
   1555.00        3.41692
   1556.00        3.39774
   1557.00        3.37906
   1558.00        3.36078
   1559.00        3.34285
   1560.00        3.32528
   1561.00        3.30813
   1562.00        3.29094
   1563.00        3.27397
   1564.00        3.25821
   1565.00        3.24449
   1566.00        3.23307
   1567.00        3.22380
   1568.00        3.21600
   1569.00        3.20902
   1570.00        3.20216
   1571.00        3.19496
   1572.00        3.18737
   1573.00        3.17960
   1574.00        3.17208
   1575.00        3.16491
   1576.00        3.15801
   1577.00        3.15108
   1578.00        3.14384
   1579.00        3.13648
   1580.00        3.12864
   1581.00        3.11988
   1582.00        3.10994
   1583.00        3.09870
   1584.00        3.08629
   1585.00        3.07282
   1586.00        3.05852
   1587.00        3.04347
   1588.00        3.02770
   1589.00        3.01116
   1590.00        2.99377
   1591.00        2.97546
   1592.00        2.95633
   1593.00        2.93655
   1594.00        2.91640
   1595.00        2.89616
   1596.00        2.87608
   1597.00        2.85630
   1598.00        2.83681
   1599.00        2.81749
   1600.00        2.79818
   1601.00        2.77869
   1602.00        2.75890
   1603.00        2.73875
   1604.00        2.71831
   1605.00        2.69769
   1606.00        2.67708
   1607.00        2.65667
   1608.00        2.63657
   1609.00        2.61694
   1610.00        2.59779
   1611.00        2.57918
   1612.00        2.56107
   1613.00        2.54342
   1614.00        2.52624
   1615.00        2.50948
   1616.00        2.49295
   1617.00        2.47660
   1618.00        2.46046
   1619.00        2.44459
   1620.00        2.42905
   1621.00        2.41382
   1622.00        2.39889
   1623.00        2.38432
   1624.00        2.37036
   1625.00        2.35726
   1626.00        2.34544
   1627.00        2.33515
   1628.00        2.32668
   1629.00        2.31997
   1630.00        2.31480
   1631.00        2.31077
   1632.00        2.30728
   1633.00        2.30372
   1634.00        2.29956
   1635.00        2.29435
   1636.00        2.28790
   1637.00        2.28022
   1638.00        2.27155
   1639.00        2.26222
   1640.00        2.25267
   1641.00        2.24333
   1642.00        2.23457
   1643.00        2.22676
   1644.00        2.22014
   1645.00        2.21498
   1646.00        2.21143
   1647.00        2.20970
   1648.00        2.20983
   1649.00        2.21193
   1650.00        2.21591
   1651.00        2.22172
   1652.00        2.22909
   1653.00        2.23776
   1654.00        2.24732
   1655.00        2.25739
   1656.00        2.26752
   1657.00        2.27732
   1658.00        2.28643
   1659.00        2.29464
   1660.00        2.30178
   1661.00        2.30788
   1662.00        2.31302
   1663.00        2.31744
   1664.00        2.32142
   1665.00        2.32524
   1666.00        2.32913
   1667.00        2.33326
   1668.00        2.33767
   1669.00        2.34228
   1670.00        2.34694
   1671.00        2.35143
   1672.00        2.35557
   1673.00        2.35923
   1674.00        2.36238
   1675.00        2.36507
   1676.00        2.36746
   1677.00        2.36970
   1678.00        2.37194
   1679.00        2.37427
   1680.00        2.37672
   1681.00        2.37926
   1682.00        2.38183
   1683.00        2.38436
   1684.00        2.38681
   1685.00        2.38917
   1686.00        2.39146
   1687.00        2.39378
   1688.00        2.39622
   1689.00        2.39893
   1690.00        2.40204
   1691.00        2.40567
   1692.00        2.40988
   1693.00        2.41473
   1694.00        2.42017
   1695.00        2.42618
   1696.00        2.43268
   1697.00        2.43962
   1698.00        2.44699
   1699.00        2.45492
   1700.00        2.46364
   1701.00        2.47354
   1702.00        2.48520
   1703.00        2.49913
   1704.00        2.51565
   1705.00        2.53494
   1706.00        2.55661
   1707.00        2.57967
   1708.00        2.60244
   1709.00        2.62284
   1710.00        2.63881
   1711.00        2.64812
   1712.00        2.64952
   1713.00        2.64243
   1714.00        2.62723
   1715.00        2.60545
   1716.00        2.57897
   1717.00        2.54972
   1718.00        2.51992
   1719.00        2.49139
   1720.00        2.46531
   1721.00        2.44193
   1722.00        2.42077
   1723.00        2.40107
   1724.00        2.38181
   1725.00        2.36234
   1726.00        2.34257
   1727.00        2.32306
   1728.00        2.30455
   1729.00        2.28756
   1730.00        2.27235
   1731.00        2.25885
   1732.00        2.24665
   1733.00        2.23522
   1734.00        2.22401
   1735.00        2.21269
   1736.00        2.20121
   1737.00        2.18987
   1738.00        2.17925
   1739.00        2.17009
   1740.00        2.16316
   1741.00        2.15911
   1742.00        2.15830
   1743.00        2.16077
   1744.00        2.16647
   1745.00        2.17462
   1746.00        2.18441
   1747.00        2.19518
   1748.00        2.20662
   1749.00        2.21857
   1750.00        2.23104
   1751.00        2.24399
   1752.00        2.25731
   1753.00        2.27073
   1754.00        2.28391
   1755.00        2.29636
   1756.00        2.30754
   1757.00        2.31694
   1758.00        2.32412
   1759.00        2.32876
   1760.00        2.33074
   1761.00        2.33014
   1762.00        2.32730
   1763.00        2.32275
   1764.00        2.31700
   1765.00        2.31075
   1766.00        2.30460
   1767.00        2.29911
   1768.00        2.29465
   1769.00        2.29143
   1770.00        2.28945
   1771.00        2.28869
   1772.00        2.28890
   1773.00        2.28975
   1774.00        2.29091
   1775.00        2.29206
   1776.00        2.29294
   1777.00        2.29340
   1778.00        2.29342
   1779.00        2.29312
   1780.00        2.29275
   1781.00        2.29264
   1782.00        2.29311
   1783.00        2.29440
   1784.00        2.29659
   1785.00        2.29957
   1786.00        2.30306
   1787.00        2.30665
   1788.00        2.30990
   1789.00        2.31243
   1790.00        2.31402
   1791.00        2.31470
   1792.00        2.31461
   1793.00        2.31410
   1794.00        2.31358
   1795.00        2.31340
   1796.00        2.31384
   1797.00        2.31498
   1798.00        2.31666
   1799.00        2.31862
   1800.00        2.32052
   1801.00        2.32200
   1802.00        2.32273
   1803.00        2.32264
   1804.00        2.32184
   1805.00        2.32074
   1806.00        2.31982
   1807.00        2.31948
   1808.00        2.32003
   1809.00        2.32149
   1810.00        2.32372
   1811.00        2.32644
   1812.00        2.32935
   1813.00        2.33219
   1814.00        2.33485
   1815.00        2.33741
   1816.00        2.34006
   1817.00        2.34311
   1818.00        2.34689
   1819.00        2.35167
   1820.00        2.35764
   1821.00        2.36487
   1822.00        2.37333
   1823.00        2.38287
   1824.00        2.39330
   1825.00        2.40441
   1826.00        2.41592
   1827.00        2.42751
   1828.00        2.43887
   1829.00        2.44962
   1830.00        2.45940
   1831.00        2.46784
   1832.00        2.47462
   1833.00        2.47953
   1834.00        2.48244
   1835.00        2.48342
   1836.00        2.48259
   1837.00        2.48031
   1838.00        2.47696
   1839.00        2.47301
   1840.00        2.46893
   1841.00        2.46515
   1842.00        2.46201
   1843.00        2.45981
   1844.00        2.45865
   1845.00        2.45860
   1846.00        2.45956
   1847.00        2.46139
   1848.00        2.46379
   1849.00        2.46644
   1850.00        2.46894
   1851.00        2.47061
   1852.00        2.47079
   1853.00        2.46907
   1854.00        2.46557
   1855.00        2.46060
   1856.00        2.45470
   1857.00        2.44835
   1858.00        2.44193
   1859.00        2.43548
   1860.00        2.42895
   1861.00        2.42216
   1862.00        2.41496
   1863.00        2.40731
   1864.00        2.39920
   1865.00        2.39063
   1866.00        2.38167
   1867.00        2.37236
   1868.00        2.36284
   1869.00        2.35319
   1870.00        2.34352
   1871.00        2.33381
   1872.00        2.32399
   1873.00        2.31389
   1874.00        2.30331
   1875.00        2.29207
   1876.00        2.28001
   1877.00        2.26704
   1878.00        2.25312
   1879.00        2.23832
   1880.00        2.22266
   1881.00        2.20628
   1882.00        2.18928
   1883.00        2.17175
   1884.00        2.15380
   1885.00        2.13555
   1886.00        2.11707
   1887.00        2.09849
   1888.00        2.07991
   1889.00        2.06142
   1890.00        2.04307
   1891.00        2.02493
   1892.00        2.00707
   1893.00        1.98960
   1894.00        1.97265
   1895.00        1.95635
   1896.00        1.94080
   1897.00        1.92607
   1898.00        1.91219
   1899.00        1.89921
   1900.00        1.88712
   1901.00        1.87595
   1902.00        1.86566
   1903.00        1.85626
   1904.00        1.84768
   1905.00        1.83987
   1906.00        1.83271
   1907.00        1.82609
   1908.00        1.81988
   1909.00        1.81397
   1910.00        1.80829
   1911.00        1.80279
   1912.00        1.79750
   1913.00        1.79246
   1914.00        1.78775
   1915.00        1.78346
   1916.00        1.77967
   1917.00        1.77644
   1918.00        1.77380
   1919.00        1.77171
   1920.00        1.77007
   1921.00        1.76877
   1922.00        1.76768
   1923.00        1.76667
   1924.00        1.76560
   1925.00        1.76433
   1926.00        1.76276
   1927.00        1.76079
   1928.00        1.75836
   1929.00        1.75542
   1930.00        1.75199
   1931.00        1.74806
   1932.00        1.74366
   1933.00        1.73882
   1934.00        1.73356
   1935.00        1.72788
   1936.00        1.72173
   1937.00        1.71508
   1938.00        1.70784
   1939.00        1.69993
   1940.00        1.69124
   1941.00        1.68171
   1942.00        1.67129
   1943.00        1.65994
   1944.00        1.64763
   1945.00        1.63432
   1946.00        1.61999
   1947.00        1.60457
   1948.00        1.58803
   1949.00        1.57030
   1950.00        1.55135
   1951.00        1.53119
   1952.00        1.50993
   1953.00        1.48761
   1954.00        1.46447
   1955.00        1.44067
   1956.00        1.41641
   1957.00        1.39195
   1958.00        1.36747
   1959.00        1.34309
   1960.00        1.31891
   1961.00        1.29493
   1962.00        1.27113
   1963.00        1.24741
   1964.00        1.22368
   1965.00        1.19980
   1966.00        1.17572
   1967.00        1.15140
   1968.00        1.12704
   1969.00        1.10218
   1970.00        1.07582
   1971.00        1.04777
   1972.00        1.01842
   1973.00        0.98881
   1974.00        0.96018
   1975.00        0.93337
   1976.00        0.90891
   1977.00        0.88719
   1978.00        0.86814
   1979.00        0.85136
   1980.00        0.83618
   1981.00        0.82188
   1982.00        0.80766
   1983.00        0.79284
   1984.00        0.77697
   1985.00        0.75977
   1986.00        0.74125
   1987.00        0.72153
   1988.00        0.70083
   1989.00        0.67943
   1990.00        0.65761
   1991.00        0.63560
   1992.00        0.61364
   1993.00        0.59192
   1994.00        0.57058
   1995.00        0.54966
   1996.00        0.52916
   1997.00        0.50901
   1998.00        0.48920
   1999.00        0.46970
   2000.00        0.45061
   2001.00        0.43199
   2002.00        0.41401
   2003.00        0.39677
   2004.00        0.38033
   2005.00        0.36469
   2006.00        0.34983
   2007.00        0.33556
   2008.00        0.32172
   2009.00        0.30810
   2010.00        0.29455
   2011.00        0.28097
   2012.00        0.26732
   2013.00        0.25358
   2014.00        0.23975
   2015.00        0.22582
   2016.00        0.21176
   2017.00        0.19758
   2018.00        0.18331
   2019.00        0.16899
   2020.00        0.15470
   2021.00        0.14045
   2022.00        0.12635
   2023.00        0.11241
   2024.00        0.09869
   2025.00        0.08518
   2026.00        0.07187
   2027.00        0.05875
   2028.00        0.04584
   2029.00        0.03319
   2030.00        0.02088
   2031.00        0.00900
   2032.00       -0.00236
   2033.00       -0.01315
   2034.00       -0.02348
   2035.00       -0.03343
   2036.00       -0.04319
   2037.00       -0.05291
   2038.00       -0.06278
   2039.00       -0.07295
   2040.00       -0.08353
   2041.00       -0.09447
   2042.00       -0.10564
   2043.00       -0.11677
   2044.00       -0.12751
   2045.00       -0.13758
   2046.00       -0.14671
   2047.00       -0.15475
   2048.00       -0.16161
   2049.00       -0.16731
   2050.00       -0.17187
   2051.00       -0.17543
   2052.00       -0.17815
   2053.00       -0.18030
   2054.00       -0.18223
   2055.00       -0.18437
   2056.00       -0.18713
   2057.00       -0.19089
   2058.00       -0.19596
   2059.00       -0.20241
   2060.00       -0.21021
   2061.00       -0.21908
   2062.00       -0.22857
   2063.00       -0.23812
   2064.00       -0.24715
   2065.00       -0.25503
   2066.00       -0.26136
   2067.00       -0.26590
   2068.00       -0.26868
   2069.00       -0.26994
   2070.00       -0.27017
   2071.00       -0.27001
   2072.00       -0.27016
   2073.00       -0.27134
   2074.00       -0.27412
   2075.00       -0.27901
   2076.00       -0.28619
   2077.00       -0.29567
   2078.00       -0.30718
   2079.00       -0.32017
   2080.00       -0.33395
   2081.00       -0.34770
   2082.00       -0.36068
   2083.00       -0.37216
   2084.00       -0.38173
   2085.00       -0.38926
   2086.00       -0.39487
   2087.00       -0.39902
   2088.00       -0.40237
   2089.00       -0.40570
   2090.00       -0.40965
   2091.00       -0.41479
   2092.00       -0.42171
   2093.00       -0.43072
   2094.00       -0.44166
   2095.00       -0.45406
   2096.00       -0.46697
   2097.00       -0.48885
   2098.00       -0.51051
   2099.00       -0.52774
   2100.00       -0.53987
   2101.00       -0.54703
   2102.00       -0.54983
   2103.00       -0.54961
   2104.00       -0.54780
   2105.00       -0.54578
   2106.00       -0.54478
   2107.00       -0.54576
   2108.00       -0.54945
   2109.00       -0.55612
   2110.00       -0.56592
   2111.00       -0.57848
   2112.00       -0.59336
   2113.00       -0.60975
   2114.00       -0.62678
   2115.00       -0.64354
   2116.00       -0.65909
   2117.00       -0.67275
   2118.00       -0.68387
   2119.00       -0.69234
   2120.00       -0.69811
   2121.00       -0.70161
   2122.00       -0.70339
   2123.00       -0.70417
   2124.00       -0.70472
   2125.00       -0.70568
   2126.00       -0.70753
   2127.00       -0.71050
   2128.00       -0.71455
   2129.00       -0.71939
   2130.00       -0.72455
   2131.00       -0.72950
   2132.00       -0.73368
   2133.00       -0.73662
   2134.00       -0.73806
   2135.00       -0.73787
   2136.00       -0.73603
   2137.00       -0.73282
   2138.00       -0.72854
   2139.00       -0.72359
   2140.00       -0.71839
   2141.00       -0.71333
   2142.00       -0.70872
   2143.00       -0.70473
   2144.00       -0.70146
   2145.00       -0.69894
   2146.00       -0.69712
   2147.00       -0.69593
   2148.00       -0.69521
   2149.00       -0.69477
   2150.00       -0.69457
   2151.00       -0.69442
   2152.00       -0.69394
   2153.00       -0.69262
   2154.00       -0.68976
   2155.00       -0.68517
   2156.00       -0.67877
   2157.00       -0.67075
   2158.00       -0.66142
   2159.00       -0.65130
   2160.00       -0.64097
   2161.00       -0.63097
   2162.00       -0.62191
   2163.00       -0.61411
   2164.00       -0.60780
   2165.00       -0.60282
   2166.00       -0.59892
   2167.00       -0.59556
   2168.00       -0.59213
   2169.00       -0.58805
   2170.00       -0.58291
   2171.00       -0.57642
   2172.00       -0.56860
   2173.00       -0.55965
   2174.00       -0.54995
   2175.00       -0.53996
   2176.00       -0.53023
   2177.00       -0.52125
   2178.00       -0.51340
   2179.00       -0.50686
   2180.00       -0.50173
   2181.00       -0.49778
   2182.00       -0.49463
   2183.00       -0.49182
   2184.00       -0.48877
   2185.00       -0.48496
   2186.00       -0.47999
   2187.00       -0.47354
   2188.00       -0.46492
   2189.00       -0.45291
   2190.00       -0.43842
   2191.00       -0.42311
   2192.00       -0.40860
   2193.00       -0.39628
   2194.00       -0.38699
   2195.00       -0.38170
   2196.00       -0.37965
   2197.00       -0.37854
   2198.00       -0.37722
   2199.00       -0.37480
   2200.00       -0.37063
   2201.00       -0.36440
   2202.00       -0.35601
   2203.00       -0.34690
   2204.00       -0.33766
   2205.00       -0.32821
   2206.00       -0.31853
   2207.00       -0.30859
   2208.00       -0.29827
   2209.00       -0.28788
   2210.00       -0.27772
   2211.00       -0.26790
   2212.00       -0.25819
   2213.00       -0.24822
   2214.00       -0.23748
   2215.00       -0.22549
   2216.00       -0.21203
   2217.00       -0.19717
   2218.00       -0.18128
   2219.00       -0.16487
   2220.00       -0.14876
   2221.00       -0.13364
   2222.00       -0.12028
   2223.00       -0.10910
   2224.00       -0.10045
   2225.00       -0.09427
   2226.00       -0.09023
   2227.00       -0.08785
   2228.00       -0.08645
   2229.00       -0.08541
   2230.00       -0.08411
   2231.00       -0.08216
   2232.00       -0.07939
   2233.00       -0.07586
   2234.00       -0.07185
   2235.00       -0.06780
   2236.00       -0.06420
   2237.00       -0.06149
   2238.00       -0.06003
   2239.00       -0.05996
   2240.00       -0.06132
   2241.00       -0.06406
   2242.00       -0.06835
   2243.00       -0.07430
   2244.00       -0.08185
   2245.00       -0.09033
   2246.00       -0.09856
   2247.00       -0.10505
   2248.00       -0.10841
   2249.00       -0.10783
   2250.00       -0.10339
   2251.00       -0.09606
   2252.00       -0.08750
   2253.00       -0.07960
   2254.00       -0.07428
   2255.00       -0.07268
   2256.00       -0.07545
   2257.00       -0.08223
   2258.00       -0.09223
   2259.00       -0.10400
   2260.00       -0.11591
   2261.00       -0.12631
   2262.00       -0.13367
   2263.00       -0.13702
   2264.00       -0.13595
   2265.00       -0.13079
   2266.00       -0.12244
   2267.00       -0.11232
   2268.00       -0.10200
   2269.00       -0.09309
   2270.00       -0.08688
   2271.00       -0.08407
   2272.00       -0.08478
   2273.00       -0.08829
   2274.00       -0.09354
   2275.00       -0.09909
   2276.00       -0.10359
   2277.00       -0.10592
   2278.00       -0.10547
   2279.00       -0.10223
   2280.00       -0.09682
   2281.00       -0.09020
   2282.00       -0.08377
   2283.00       -0.07894
   2284.00       -0.07684
   2285.00       -0.07828
   2286.00       -0.08353
   2287.00       -0.09233
   2288.00       -0.10398
   2289.00       -0.11744
   2290.00       -0.13169
   2291.00       -0.14572
   2292.00       -0.15881
   2293.00       -0.17064
   2294.00       -0.18124
   2295.00       -0.19087
   2296.00       -0.20011
   2297.00       -0.20954
   2298.00       -0.21964
   2299.00       -0.23076
   2300.00       -0.24288
   2301.00       -0.25571
   2302.00       -0.26870
   2303.00       -0.28115
   2304.00       -0.29245
   2305.00       -0.30210
   2306.00       -0.30975
   2307.00       -0.31551
   2308.00       -0.31955
   2309.00       -0.32241
   2310.00       -0.32472
   2311.00       -0.32713
   2312.00       -0.33023
   2313.00       -0.33440
   2314.00       -0.33988
   2315.00       -0.34659
   2316.00       -0.35424
   2317.00       -0.36239
   2318.00       -0.37052
   2319.00       -0.37818
   2320.00       -0.38495
   2321.00       -0.39066
   2322.00       -0.39533
   2323.00       -0.39919
   2324.00       -0.40268
   2325.00       -0.40632
   2326.00       -0.41070
   2327.00       -0.41641
   2328.00       -0.42392
   2329.00       -0.43363
   2330.00       -0.44563
   2331.00       -0.46007
   2332.00       -0.47415
   2333.00       -0.48744
   2334.00       -0.50381
   2335.00       -0.52360
   2336.00       -0.54719
   2337.00       -0.57420
   2338.00       -0.60409
   2339.00       -0.63293
   2340.00       -0.66155
   2341.00       -0.68986
   2342.00       -0.71699
   2343.00       -0.74248
   2344.00       -0.76595
   2345.00       -0.78759
   2346.00       -0.80750
   2347.00       -0.82603
   2348.00       -0.84353
   2349.00       -0.86039
   2350.00       -0.87687
   2351.00       -0.89316
   2352.00       -0.90928
   2353.00       -0.92518
   2354.00       -0.94059
   2355.00       -0.95527
   2356.00       -0.96889
   2357.00       -0.98120
   2358.00       -0.99219
   2359.00       -1.00138
   2360.00       -1.00866
   2361.00       -1.01495
   2362.00       -1.02140
   2363.00       -1.04970
   2364.00       -1.08002
   2365.00       -1.10741
   2366.00       -1.13030
   2367.00       -1.14804
   2368.00       -1.16284
   2369.00       -1.17506
   2370.00       -1.18356
   2371.00       -1.18935
   2372.00       -1.19376
   2373.00       -1.19809
   2374.00       -1.20349
   2375.00       -1.21084
   2376.00       -1.22081
   2377.00       -1.23358
   2378.00       -1.24911
   2379.00       -1.26707
   2380.00       -1.28690
   2381.00       -1.30796
   2382.00       -1.32945
   2383.00       -1.35065
   2384.00       -1.37081
   2385.00       -1.38938
   2386.00       -1.40587
   2387.00       -1.42011
   2388.00       -1.43216
   2389.00       -1.44207
   2390.00       -1.45015
   2391.00       -1.45677
   2392.00       -1.46237
   2393.00       -1.46741
   2394.00       -1.47234
   2395.00       -1.47755
   2396.00       -1.48336
   2397.00       -1.49002
   2398.00       -1.49765
   2399.00       -1.50638
   2400.00       -1.51617
   2401.00       -1.52698
   2402.00       -1.53864
   2403.00       -1.55092
   2404.00       -1.56350
   2405.00       -1.57602
   2406.00       -1.58811
   2407.00       -1.59940
   2408.00       -1.60966
   2409.00       -1.61866
   2410.00       -1.62639
   2411.00       -1.63297
   2412.00       -1.63857
   2413.00       -1.64349
   2414.00       -1.64799
   2415.00       -1.65227
   2416.00       -1.65650
   2417.00       -1.66071
   2418.00       -1.66492
   2419.00       -1.66910
   2420.00       -1.67322
   2421.00       -1.67722
   2422.00       -1.68107
   2423.00       -1.68474
   2424.00       -1.68822
   2425.00       -1.69151
   2426.00       -1.69461
   2427.00       -1.69757
   2428.00       -1.70042
   2429.00       -1.70318
   2430.00       -1.70589
   2431.00       -1.70855
   2432.00       -1.71116
   2433.00       -1.71372
   2434.00       -1.71620
   2435.00       -1.71856
   2436.00       -1.72072
   2437.00       -1.72257
   2438.00       -1.72393
   2439.00       -1.72453
   2440.00       -1.72418
   2441.00       -1.72264
   2442.00       -1.71979
   2443.00       -1.71556
   2444.00       -1.71005
   2445.00       -1.70343
   2446.00       -1.69593
   2447.00       -1.68792
   2448.00       -1.67973
   2449.00       -1.67167
   2450.00       -1.66395
   2451.00       -1.65668
   2452.00       -1.64977
   2453.00       -1.64305
   2454.00       -1.63622
   2455.00       -1.62889
   2456.00       -1.62072
   2457.00       -1.61137
   2458.00       -1.60058
   2459.00       -1.58827
   2460.00       -1.57424
   2461.00       -1.55858
   2462.00       -1.54132
   2463.00       -1.52256
   2464.00       -1.50241
   2465.00       -1.48085
   2466.00       -1.45801
   2467.00       -1.43394
   2468.00       -1.40862
   2469.00       -1.38219
   2470.00       -1.35459
   2471.00       -1.32597
   2472.00       -1.29642
   2473.00       -1.26603
   2474.00       -1.23503
   2475.00       -1.20362
   2476.00       -1.17197
   2477.00       -1.14049
   2478.00       -1.10946
   2479.00       -1.07936
   2480.00       -1.05072
   2481.00       -1.02416
   2482.00       -1.00053
   2483.00       -0.98081
   2484.00       -0.96574
   2485.00       -0.95577
   2486.00       -0.95091
   2487.00       -0.95119
   2488.00       -0.95608
   2489.00       -0.96484
   2490.00       -0.97673
   2491.00       -0.99074
   2492.00       -1.00582
   2493.00       -1.02085
   2494.00       -1.03529
   2495.00       -1.04890
   2496.00       -1.06068
   2497.00       -1.06943
   2498.00       -1.07424
   2499.00       -1.07407
   2500.00       -1.06862
   2501.00       -1.05772
   2502.00       -1.04194
   2503.00       -1.02196
   2504.00       -0.99749
   2505.00       -0.96940
   2506.00       -0.94054
   2507.00       -0.91400
   2508.00       -0.89243
   2509.00       -0.87804
   2510.00       -0.87235
   2511.00       -0.87512
   2512.00       -0.88545
   2513.00       -0.90193
   2514.00       -0.92251
   2515.00       -0.94500
   2516.00       -0.96733
   2517.00       -0.98772
   2518.00       -1.00486
   2519.00       -1.01826
   2520.00       -1.02789
   2521.00       -1.03456
   2522.00       -1.04822
   2523.00       -1.07593
   2524.00       -1.09703
   2525.00       -1.11052
   2526.00       -1.11648
   2527.00       -1.11549
   2528.00       -1.10921
   2529.00       -1.09911
   2530.00       -1.08671
   2531.00       -1.07323
   2532.00       -1.05962
   2533.00       -1.04650
   2534.00       -1.03429
   2535.00       -1.02319
   2536.00       -1.01321
   2537.00       -1.00429
   2538.00       -0.99627
   2539.00       -0.98897
   2540.00       -0.98209
   2541.00       -0.97533
   2542.00       -0.96837
   2543.00       -0.96117
   2544.00       -0.95373
   2545.00       -0.94574
   2546.00       -0.93697
   2547.00       -0.92730
   2548.00       -0.91684
   2549.00       -0.90580
   2550.00       -0.89457
   2551.00       -0.88358
   2552.00       -0.87318
   2553.00       -0.86378
   2554.00       -0.85549
   2555.00       -0.84838
   2556.00       -0.84233
   2557.00       -0.83711
   2558.00       -0.83246
   2559.00       -0.82804
   2560.00       -0.82353
   2561.00       -0.81864
   2562.00       -0.81310
   2563.00       -0.80673
   2564.00       -0.79940
   2565.00       -0.79100
   2566.00       -0.78150
   2567.00       -0.77081
   2568.00       -0.75890
   2569.00       -0.74571
   2570.00       -0.73121
   2571.00       -0.71535
   2572.00       -0.69814
   2573.00       -0.67966
   2574.00       -0.66004
   2575.00       -0.63945
   2576.00       -0.61813
   2577.00       -0.59639
   2578.00       -0.57458
   2579.00       -0.55313
   2580.00       -0.53246
   2581.00       -0.51304
   2582.00       -0.49526
   2583.00       -0.47939
   2584.00       -0.46585
   2585.00       -0.45488
   2586.00       -0.44683
   2587.00       -0.44169
   2588.00       -0.43913
   2589.00       -0.43878
   2590.00       -0.43992
   2591.00       -0.44178
   2592.00       -0.44367
   2593.00       -0.44497
   2594.00       -0.44531
   2595.00       -0.44453
   2596.00       -0.44275
   2597.00       -0.44018
   2598.00       -0.43717
   2599.00       -0.43400
   2600.00       -0.43088
   2601.00       -0.42785
   2602.00       -0.42476
   2603.00       -0.42135
   2604.00       -0.41723
   2605.00       -0.41199
   2606.00       -0.40526
   2607.00       -0.39680
   2608.00       -0.38649
   2609.00       -0.37452
   2610.00       -0.36115
   2611.00       -0.34690
   2612.00       -0.33225
   2613.00       -0.31773
   2614.00       -0.30377
   2615.00       -0.29057
   2616.00       -0.27812
   2617.00       -0.26624
   2618.00       -0.25463
   2619.00       -0.24300
   2620.00       -0.23109
   2621.00       -0.21879
   2622.00       -0.20610
   2623.00       -0.19322
   2624.00       -0.18053
   2625.00       -0.16851
   2626.00       -0.15769
   2627.00       -0.14852
   2628.00       -0.14138
   2629.00       -0.13637
   2630.00       -0.13357
   2631.00       -0.13271
   2632.00       -0.13343
   2633.00       -0.13536
   2634.00       -0.13809
   2635.00       -0.14129
   2636.00       -0.14462
   2637.00       -0.14794
   2638.00       -0.15131
   2639.00       -0.15481
   2640.00       -0.15854
   2641.00       -0.16254
   2642.00       -0.16680
   2643.00       -0.17120
   2644.00       -0.17551
   2645.00       -0.17937
   2646.00       -0.18236
   2647.00       -0.18391
   2648.00       -0.18350
   2649.00       -0.18060
   2650.00       -0.17488
   2651.00       -0.16617
   2652.00       -0.15465
   2653.00       -0.14074
   2654.00       -0.12512
   2655.00       -0.10866
   2656.00       -0.09237
   2657.00       -0.07716
   2658.00       -0.06383
   2659.00       -0.05314
   2660.00       -0.04549
   2661.00       -0.04128
   2662.00       -0.04043
   2663.00       -0.04289
   2664.00       -0.04829
   2665.00       -0.05625
   2666.00       -0.06632
   2667.00       -0.07810
   2668.00       -0.09122
   2669.00       -0.10541
   2670.00       -0.12042
   2671.00       -0.13598
   2672.00       -0.15182
   2673.00       -0.16765
   2674.00       -0.18318
   2675.00       -0.19802
   2676.00       -0.21185
   2677.00       -0.22436
   2678.00       -0.23530
   2679.00       -0.24460
   2680.00       -0.25226
   2681.00       -0.25844
   2682.00       -0.26334
   2683.00       -0.26722
   2684.00       -0.27037
   2685.00       -0.27295
   2686.00       -0.27505
   2687.00       -0.27664
   2688.00       -0.27763
   2689.00       -0.27785
   2690.00       -0.27711
   2691.00       -0.27520
   2692.00       -0.27195
   2693.00       -0.26732
   2694.00       -0.26140
   2695.00       -0.25445
   2696.00       -0.24686
   2697.00       -0.23920
   2698.00       -0.23209
   2699.00       -0.22616
   2700.00       -0.22195
   2701.00       -0.21979
   2702.00       -0.21975
   2703.00       -0.22170
   2704.00       -0.22527
   2705.00       -0.22997
   2706.00       -0.23524
   2707.00       -0.24055
   2708.00       -0.24541
   2709.00       -0.24944
   2710.00       -0.25233
   2711.00       -0.25395
   2712.00       -0.25414
   2713.00       -0.25292
   2714.00       -0.25030
   2715.00       -0.24631
   2716.00       -0.24098
   2717.00       -0.23440
   2718.00       -0.22659
   2719.00       -0.21767
   2720.00       -0.20776
   2721.00       -0.19709
   2722.00       -0.18591
   2723.00       -0.17451
   2724.00       -0.16325
   2725.00       -0.15241
   2726.00       -0.14224
   2727.00       -0.13289
   2728.00       -0.12445
   2729.00       -0.11687
   2730.00       -0.11005
   2731.00       -0.10388
   2732.00       -0.09821
   2733.00       -0.09294
   2734.00       -0.08802
   2735.00       -0.08342
   2736.00       -0.07917
   2737.00       -0.07530
   2738.00       -0.07191
   2739.00       -0.06911
   2740.00       -0.06702
   2741.00       -0.06582
   2742.00       -0.06564
   2743.00       -0.06662
   2744.00       -0.06878
   2745.00       -0.07209
   2746.00       -0.07641
   2747.00       -0.08150
   2748.00       -0.08706
   2749.00       -0.09273
   2750.00       -0.09816
   2751.00       -0.10303
   2752.00       -0.10706
   2753.00       -0.11006
   2754.00       -0.11196
   2755.00       -0.11279
   2756.00       -0.11267
   2757.00       -0.11181
   2758.00       -0.11043
   2759.00       -0.10876
   2760.00       -0.10694
   2761.00       -0.10506
   2762.00       -0.10310
   2763.00       -0.10095
   2764.00       -0.09844
   2765.00       -0.09542
   2766.00       -0.09169
   2767.00       -0.08720
   2768.00       -0.08194
   2769.00       -0.07602
   2770.00       -0.06964
   2771.00       -0.06306
   2772.00       -0.05660
   2773.00       -0.05058
   2774.00       -0.04526
   2775.00       -0.04087
   2776.00       -0.03755
   2777.00       -0.03534
   2778.00       -0.03421
   2779.00       -0.03404
   2780.00       -0.03469
   2781.00       -0.03599
   2782.00       -0.03777
   2783.00       -0.03987
   2784.00       -0.04221
   2785.00       -0.04471
   2786.00       -0.04734
   2787.00       -0.05009
   2788.00       -0.05299
   2789.00       -0.05605
   2790.00       -0.05933
   2791.00       -0.06286
   2792.00       -0.06670
   2793.00       -0.07090
   2794.00       -0.07552
   2795.00       -0.08060
   2796.00       -0.08615
   2797.00       -0.09217
   2798.00       -0.09866
   2799.00       -0.10554
   2800.00       -0.11278
   2801.00       -0.12026
   2802.00       -0.12791
   2803.00       -0.13561
   2804.00       -0.14322
   2805.00       -0.15058
   2806.00       -0.15747
   2807.00       -0.16373
   2808.00       -0.16918
   2809.00       -0.17367
   2810.00       -0.17712
   2811.00       -0.17956
   2812.00       -0.18105
   2813.00       -0.18178
   2814.00       -0.18200
   2815.00       -0.18199
   2816.00       -0.18212
   2817.00       -0.18275
   2818.00       -0.18415
   2819.00       -0.18639
   2820.00       -0.18933
   2821.00       -0.19262
   2822.00       -0.19578
   2823.00       -0.19832
   2824.00       -0.19993
   2825.00       -0.20041
   2826.00       -0.19985
   2827.00       -0.19850
   2828.00       -0.19678
   2829.00       -0.19516
   2830.00       -0.19414
   2831.00       -0.19406
   2832.00       -0.19518
   2833.00       -0.19749
   2834.00       -0.20088
   2835.00       -0.20505
   2836.00       -0.20963
   2837.00       -0.21424
   2838.00       -0.21857
   2839.00       -0.22237
   2840.00       -0.22554
   2841.00       -0.22806
   2842.00       -0.23003
   2843.00       -0.23160
   2844.00       -0.23292
   2845.00       -0.23415
   2846.00       -0.23538
   2847.00       -0.23660
   2848.00       -0.23773
   2849.00       -0.23858
   2850.00       -0.23891
   2851.00       -0.23846
   2852.00       -0.23703
   2853.00       -0.23445
   2854.00       -0.23075
   2855.00       -0.22602
   2856.00       -0.22055
   2857.00       -0.21467
   2858.00       -0.20877
   2859.00       -0.20318
   2860.00       -0.19817
   2861.00       -0.19387
   2862.00       -0.19035
   2863.00       -0.18758
   2864.00       -0.18552
   2865.00       -0.18411
   2866.00       -0.18328
   2867.00       -0.18306
   2868.00       -0.18343
   2869.00       -0.18451
   2870.00       -0.18636
   2871.00       -0.18914
   2872.00       -0.19292
   2873.00       -0.19784
   2874.00       -0.20390
   2875.00       -0.21114
   2876.00       -0.21944
   2877.00       -0.22871
   2878.00       -0.23868
   2879.00       -0.24917
   2880.00       -0.25987
   2881.00       -0.27058
   2882.00       -0.28104
   2883.00       -0.29110
   2884.00       -0.30060
   2885.00       -0.30940
   2886.00       -0.31745
   2887.00       -0.32468
   2888.00       -0.33104
   2889.00       -0.33649
   2890.00       -0.34102
   2891.00       -0.34452
   2892.00       -0.34699
   2893.00       -0.34836
   2894.00       -0.34859
   2895.00       -0.34767
   2896.00       -0.34568
   2897.00       -0.34273
   2898.00       -0.33893
   2899.00       -0.33451
   2900.00       -0.32970
   2901.00       -0.32472
   2902.00       -0.31982
   2903.00       -0.31524
   2904.00       -0.31114
   2905.00       -0.30775
   2906.00       -0.30520
   2907.00       -0.30361
   2908.00       -0.30305
   2909.00       -0.30353
   2910.00       -0.30504
   2911.00       -0.30753
   2912.00       -0.31095
   2913.00       -0.31527
   2914.00       -0.32041
   2915.00       -0.32633
   2916.00       -0.33296
   2917.00       -0.34025
   2918.00       -0.34816
   2919.00       -0.35659
   2920.00       -0.36551
   2921.00       -0.37481
   2922.00       -0.38442
   2923.00       -0.39422
   2924.00       -0.40412
   2925.00       -0.41396
   2926.00       -0.42356
   2927.00       -0.43270
   2928.00       -0.44069
   2929.00       -0.44702
   2930.00       -0.45153
   2931.00       -0.45418
   2932.00       -0.45505
   2933.00       -0.45425
   2934.00       -0.45195
   2935.00       -0.44845
   2936.00       -0.44400
   2937.00       -0.43895
   2938.00       -0.43362
   2939.00       -0.42829
   2940.00       -0.42320
   2941.00       -0.41851
   2942.00       -0.41436
   2943.00       -0.41079
   2944.00       -0.40786
   2945.00       -0.40555
   2946.00       -0.40386
   2947.00       -0.40277
   2948.00       -0.40221
   2949.00       -0.40214
   2950.00       -0.40247
   2951.00       -0.40310
   2952.00       -0.40389
   2953.00       -0.40469
   2954.00       -0.40535
   2955.00       -0.40568
   2956.00       -0.40551
   2957.00       -0.40470
   2958.00       -0.40313
   2959.00       -0.40076
   2960.00       -0.39764
   2961.00       -0.39391
   2962.00       -0.38978
   2963.00       -0.38553
   2964.00       -0.38148
   2965.00       -0.37793
   2966.00       -0.37516
   2967.00       -0.37334
   2968.00       -0.37259
   2969.00       -0.37290
   2970.00       -0.37420
   2971.00       -0.37636
   2972.00       -0.37920
   2973.00       -0.38252
   2974.00       -0.38608
   2975.00       -0.38960
   2976.00       -0.39278
   2977.00       -0.39529
   2978.00       -0.39680
   2979.00       -0.39699
   2980.00       -0.39561
   2981.00       -0.39258
   2982.00       -0.38785
   2983.00       -0.38165
   2984.00       -0.37426
   2985.00       -0.36610
   2986.00       -0.35763
   2987.00       -0.34931
   2988.00       -0.34146
   2989.00       -0.33433
   2990.00       -0.32798
   2991.00       -0.32238
   2992.00       -0.31732
   2993.00       -0.31258
   2994.00       -0.30791
   2995.00       -0.30311
   2996.00       -0.29922
   2997.00       -0.29747
   2998.00       -0.29728
   2999.00       -0.29777
   3000.00       -0.29811
   3001.00       -0.29773
   3002.00       -0.29622
   3003.00       -0.29352
   3004.00       -0.28971
   3005.00       -0.28501
   3006.00       -0.27968
   3007.00       -0.27408
   3008.00       -0.26862
   3009.00       -0.26381
   3010.00       -0.26005
   3011.00       -0.25768
   3012.00       -0.25678
   3013.00       -0.25731
   3014.00       -0.25906
   3015.00       -0.26193
   3016.00       -0.26577
   3017.00       -0.27057
   3018.00       -0.27629
   3019.00       -0.28296
   3020.00       -0.29051
   3021.00       -0.29873
   3022.00       -0.30738
   3023.00       -0.31610
   3024.00       -0.32451
   3025.00       -0.33225
   3026.00       -0.33901
   3027.00       -0.34466
   3028.00       -0.34909
   3029.00       -0.35240
   3030.00       -0.35475
   3031.00       -0.35644
   3032.00       -0.35775
   3033.00       -0.35897
   3034.00       -0.36036
   3035.00       -0.36207
   3036.00       -0.36418
   3037.00       -0.36662
   3038.00       -0.36926
   3039.00       -0.37188
   3040.00       -0.37429
   3041.00       -0.37630
   3042.00       -0.37781
   3043.00       -0.37882
   3044.00       -0.37944
   3045.00       -0.37991
   3046.00       -0.38055
   3047.00       -0.38173
   3048.00       -0.38381
   3049.00       -0.38711
   3050.00       -0.39183
   3051.00       -0.39802
   3052.00       -0.40553
   3053.00       -0.41414
   3054.00       -0.42335
   3055.00       -0.43276
   3056.00       -0.44179
   3057.00       -0.45001
   3058.00       -0.45701
   3059.00       -0.46243
   3060.00       -0.46611
   3061.00       -0.46821
   3062.00       -0.46893
   3063.00       -0.46857
   3064.00       -0.46746
   3065.00       -0.46590
   3066.00       -0.46420
   3067.00       -0.46259
   3068.00       -0.46123
   3069.00       -0.46026
   3070.00       -0.45974
   3071.00       -0.45978
   3072.00       -0.46039
   3073.00       -0.46150
   3074.00       -0.46310
   3075.00       -0.46511
   3076.00       -0.46740
   3077.00       -0.46974
   3078.00       -0.47193
   3079.00       -0.47381
   3080.00       -0.47521
   3081.00       -0.47605
   3082.00       -0.47632
   3083.00       -0.47609
   3084.00       -0.47548
   3085.00       -0.47465
   3086.00       -0.47377
   3087.00       -0.47300
   3088.00       -0.47245
   3089.00       -0.47222
   3090.00       -0.47234
   3091.00       -0.47277
   3092.00       -0.47341
   3093.00       -0.47411
   3094.00       -0.47470
   3095.00       -0.47499
   3096.00       -0.47480
   3097.00       -0.47404
   3098.00       -0.47266
   3099.00       -0.47071
   3100.00       -0.46821
   3101.00       -0.46524
   3102.00       -0.46212
   3103.00       -0.45930
   3104.00       -0.45715
   3105.00       -0.45595
   3106.00       -0.45589
   3107.00       -0.45693
   3108.00       -0.45895
   3109.00       -0.46164
   3110.00       -0.46463
   3111.00       -0.46751
   3112.00       -0.46993
   3113.00       -0.47168
   3114.00       -0.47277
   3115.00       -0.47320
   3116.00       -0.47311
   3117.00       -0.47273
   3118.00       -0.47229
   3119.00       -0.47201
   3120.00       -0.47205
   3121.00       -0.47242
   3122.00       -0.47303
   3123.00       -0.47371
   3124.00       -0.47418
   3125.00       -0.47417
   3126.00       -0.47344
   3127.00       -0.47182
   3128.00       -0.46924
   3129.00       -0.46535
   3130.00       -0.46043
   3131.00       -0.45504
   3132.00       -0.44989
   3133.00       -0.44563
   3134.00       -0.44279
   3135.00       -0.44170
   3136.00       -0.44240
   3137.00       -0.44474
   3138.00       -0.44832
   3139.00       -0.45239
   3140.00       -0.45654
   3141.00       -0.46044
   3142.00       -0.46384
   3143.00       -0.46659
   3144.00       -0.46864
   3145.00       -0.47011
   3146.00       -0.47231
   3147.00       -0.47369
   3148.00       -0.47423
   3149.00       -0.47393
   3150.00       -0.47289
   3151.00       -0.47122
   3152.00       -0.46909
   3153.00       -0.46661
   3154.00       -0.46387
   3155.00       -0.46089
   3156.00       -0.45775
   3157.00       -0.45447
   3158.00       -0.45098
   3159.00       -0.44722
   3160.00       -0.44311
   3161.00       -0.43866
   3162.00       -0.43390
   3163.00       -0.42894
   3164.00       -0.42391
   3165.00       -0.41898
   3166.00       -0.41432
   3167.00       -0.41005
   3168.00       -0.40626
   3169.00       -0.40297
   3170.00       -0.40019
   3171.00       -0.39784
   3172.00       -0.39589
   3173.00       -0.39428
   3174.00       -0.39300
   3175.00       -0.39208
   3176.00       -0.39165
   3177.00       -0.39186
   3178.00       -0.39291
   3179.00       -0.39501
   3180.00       -0.39831
   3181.00       -0.40294
   3182.00       -0.40885
   3183.00       -0.41595
   3184.00       -0.42392
   3185.00       -0.43239
   3186.00       -0.44084
   3187.00       -0.44871
   3188.00       -0.45542
   3189.00       -0.46010
   3190.00       -0.46229
   3191.00       -0.46173
   3192.00       -0.45826
   3193.00       -0.45201
   3194.00       -0.44316
   3195.00       -0.43205
   3196.00       -0.41917
   3197.00       -0.40511
   3198.00       -0.39045
   3199.00       -0.37593
   3200.00       -0.36218
   3201.00       -0.34990
   3202.00       -0.33962
   3203.00       -0.33177
   3204.00       -0.32669
   3205.00       -0.32447
   3206.00       -0.32513
   3207.00       -0.32837
   3208.00       -0.33394
   3209.00       -0.34136
   3210.00       -0.35010
   3211.00       -0.35966
   3212.00       -0.36954
   3213.00       -0.37925
   3214.00       -0.38832
   3215.00       -0.39633
   3216.00       -0.40290
   3217.00       -0.40774
   3218.00       -0.41070
   3219.00       -0.41173
   3220.00       -0.41101
   3221.00       -0.40874
   3222.00       -0.40528
   3223.00       -0.40099
   3224.00       -0.39623
   3225.00       -0.39134
   3226.00       -0.38659
   3227.00       -0.38213
   3228.00       -0.37804
   3229.00       -0.37429
   3230.00       -0.37072
   3231.00       -0.36713
   3232.00       -0.36327
   3233.00       -0.35886
   3234.00       -0.35369
   3235.00       -0.34757
   3236.00       -0.34042
   3237.00       -0.33223
   3238.00       -0.32314
   3239.00       -0.31328
   3240.00       -0.30287
   3241.00       -0.29216
   3242.00       -0.28136
   3243.00       -0.27079
   3244.00       -0.26275
   3245.00       -0.25755
   3246.00       -0.25419
   3247.00       -0.25133
   3248.00       -0.24768
   3249.00       -0.24227
   3250.00       -0.23434
   3251.00       -0.22361
   3252.00       -0.20989
   3253.00       -0.19330
   3254.00       -0.17424
   3255.00       -0.15326
   3256.00       -0.13123
   3257.00       -0.10935
   3258.00       -0.08896
   3259.00       -0.07141
   3260.00       -0.05781
   3261.00       -0.04924
   3262.00       -0.04607
   3263.00       -0.04843
   3264.00       -0.05561
   3265.00       -0.06642
   3266.00       -0.07932
   3267.00       -0.09260
   3268.00       -0.10474
   3269.00       -0.11465
   3270.00       -0.12151
   3271.00       -0.12516
   3272.00       -0.12575
   3273.00       -0.12381
   3274.00       -0.12004
   3275.00       -0.11507
   3276.00       -0.10947
   3277.00       -0.10353
   3278.00       -0.09732
   3279.00       -0.09069
   3280.00       -0.08331
   3281.00       -0.07484
   3282.00       -0.06501
   3283.00       -0.05365
   3284.00       -0.04094
   3285.00       -0.02723
   3286.00       -0.01323
   3287.00        0.00021
   3288.00        0.01218
   3289.00        0.02174
   3290.00        0.02826
   3291.00        0.03121
   3292.00        0.03065
   3293.00        0.02682
   3294.00        0.02037
   3295.00        0.01214
   3296.00        0.00302
   3297.00       -0.00619
   3298.00       -0.01484
   3299.00       -0.02256
   3300.00       -0.02930
   3301.00       -0.03512
   3302.00       -0.04040
   3303.00       -0.04554
   3304.00       -0.05092
   3305.00       -0.05686
   3306.00       -0.06351
   3307.00       -0.07090
   3308.00       -0.07891
   3309.00       -0.08739
   3310.00       -0.09607
   3311.00       -0.10466
   3312.00       -0.11289
   3313.00       -0.12052
   3314.00       -0.12739
   3315.00       -0.13355
   3316.00       -0.13911
   3317.00       -0.14438
   3318.00       -0.14969
   3319.00       -0.15539
   3320.00       -0.16173
   3321.00       -0.16891
   3322.00       -0.17694
   3323.00       -0.18574
   3324.00       -0.19513
   3325.00       -0.20493
   3326.00       -0.21489
   3327.00       -0.22488
   3328.00       -0.23477
   3329.00       -0.24457
   3330.00       -0.25434
   3331.00       -0.26423
   3332.00       -0.27439
   3333.00       -0.28501
   3334.00       -0.29614
   3335.00       -0.30780
   3336.00       -0.31984
   3337.00       -0.33204
   3338.00       -0.34405
   3339.00       -0.35544
   3340.00       -0.36586
   3341.00       -0.37492
   3342.00       -0.38246
   3343.00       -0.38837
   3344.00       -0.39284
   3345.00       -0.39614
   3346.00       -0.39877
   3347.00       -0.40129
   3348.00       -0.40428
   3349.00       -0.40831
   3350.00       -0.41372
   3351.00       -0.42077
   3352.00       -0.42940
   3353.00       -0.43943
   3354.00       -0.45039
   3355.00       -0.46177
   3356.00       -0.47303
   3357.00       -0.48393
   3358.00       -0.49418
   3359.00       -0.50351
   3360.00       -0.51175
   3361.00       -0.51881
   3362.00       -0.52204
   3363.00       -0.51884
   3364.00       -0.51652
   3365.00       -0.51637
   3366.00       -0.51914
   3367.00       -0.52529
   3368.00       -0.53463
   3369.00       -0.54672
   3370.00       -0.56074
   3371.00       -0.57585
   3372.00       -0.59140
   3373.00       -0.60690
   3374.00       -0.62222
   3375.00       -0.63751
   3376.00       -0.65305
   3377.00       -0.66933
   3378.00       -0.68670
   3379.00       -0.70545
   3380.00       -0.72567
   3381.00       -0.74723
   3382.00       -0.76971
   3383.00       -0.79256
   3384.00       -0.81500
   3385.00       -0.83627
   3386.00       -0.85555
   3387.00       -0.87203
   3388.00       -0.88519
   3389.00       -0.89465
   3390.00       -0.90037
   3391.00       -0.90256
   3392.00       -0.90182
   3393.00       -0.89902
   3394.00       -0.89424
   3395.00       -0.88779
   3396.00       -0.88116
   3397.00       -0.87572
   3398.00       -0.87259
   3399.00       -0.87232
   3400.00       -0.87522
   3401.00       -0.88101
   3402.00       -0.88915
   3403.00       -0.89892
   3404.00       -0.90950
   3405.00       -0.92002
   3406.00       -0.92975
   3407.00       -0.93811
   3408.00       -0.94472
   3409.00       -0.94944
   3410.00       -0.95244
   3411.00       -0.95406
   3412.00       -0.95478
   3413.00       -0.95511
   3414.00       -0.95547
   3415.00       -0.95615
   3416.00       -0.95723
   3417.00       -0.95859
   3418.00       -0.95995
   3419.00       -0.96088
   3420.00       -0.96099
   3421.00       -0.95982
   3422.00       -0.95707
   3423.00       -0.95260
   3424.00       -0.94648
   3425.00       -0.93880
   3426.00       -0.93002
   3427.00       -0.92067
   3428.00       -0.91144
   3429.00       -0.90305
   3430.00       -0.89614
   3431.00       -0.89117
   3432.00       -0.88847
   3433.00       -0.88785
   3434.00       -0.88895
   3435.00       -0.89099
   3436.00       -0.89309
   3437.00       -0.89434
   3438.00       -0.89387
   3439.00       -0.89120
   3440.00       -0.88604
   3441.00       -0.87858
   3442.00       -0.86924
   3443.00       -0.85944
   3444.00       -0.85095
   3445.00       -0.84407
   3446.00       -0.83886
   3447.00       -0.83511
   3448.00       -0.83231
   3449.00       -0.82981
   3450.00       -0.82689
   3451.00       -0.82286
   3452.00       -0.81712
   3453.00       -0.80912
   3454.00       -0.79898
   3455.00       -0.78703
   3456.00       -0.77412
   3457.00       -0.76136
   3458.00       -0.75001
   3459.00       -0.74144
   3460.00       -0.73676
   3461.00       -0.73674
   3462.00       -0.74169
   3463.00       -0.75130
   3464.00       -0.76457
   3465.00       -0.78013
   3466.00       -0.79616
   3467.00       -0.81081
   3468.00       -0.82236
   3469.00       -0.82940
   3470.00       -0.83108
   3471.00       -0.82704
   3472.00       -0.81761
   3473.00       -0.80352
   3474.00       -0.78581
   3475.00       -0.76565
   3476.00       -0.74409
   3477.00       -0.72217
   3478.00       -0.70050
   3479.00       -0.67943
   3480.00       -0.65900
   3481.00       -0.63894
   3482.00       -0.61888
   3483.00       -0.59836
   3484.00       -0.57691
   3485.00       -0.55423
   3486.00       -0.52959
   3487.00       -0.50287
   3488.00       -0.47457
   3489.00       -0.44524
   3490.00       -0.41599
   3491.00       -0.38789
   3492.00       -0.36174
   3493.00       -0.33798
   3494.00       -0.31651
   3495.00       -0.29711
   3496.00       -0.27903
   3497.00       -0.26137
   3498.00       -0.24316
   3499.00       -0.22334
   3500.00       -0.20099
   3501.00       -0.17521
   3502.00       -0.14539
   3503.00       -0.11095
   3504.00       -0.07192
   3505.00       -0.02861
   3506.00        0.01879
   3507.00        0.06917
   3508.00        0.12137
   3509.00        0.17378
   3510.00        0.22486
   3511.00        0.27277
   3512.00        0.31616
   3513.00        0.35316
   3514.00        0.38324
   3515.00        0.40594
   3516.00        0.42153
   3517.00        0.43042
   3518.00        0.43411
   3519.00        0.43429
   3520.00        0.43263
   3521.00        0.43062
   3522.00        0.42914
   3523.00        0.42900
   3524.00        0.43056
   3525.00        0.43412
   3526.00        0.43953
   3527.00        0.44622
   3528.00        0.45342
   3529.00        0.46047
   3530.00        0.46681
   3531.00        0.47216
   3532.00        0.47649
   3533.00        0.48001
   3534.00        0.48312
   3535.00        0.48641
   3536.00        0.49066
   3537.00        0.49660
   3538.00        0.50497
   3539.00        0.51631
   3540.00        0.53093
   3541.00        0.54874
   3542.00        0.56948
   3543.00        0.59239
   3544.00        0.61655
   3545.00        0.64103
   3546.00        0.66483
   3547.00        0.68720
   3548.00        0.70782
   3549.00        0.72668
   3550.00        0.74413
   3551.00        0.76085
   3552.00        0.77769
   3553.00        0.79551
   3554.00        0.81494
   3555.00        0.83654
   3556.00        0.86030
   3557.00        0.88609
   3558.00        0.91325
   3559.00        0.94110
   3560.00        0.96881
   3561.00        0.99557
   3562.00        1.02086
   3563.00        1.04428
   3564.00        1.06580
   3565.00        1.08555
   3566.00        1.10380
   3567.00        1.12085
   3568.00        1.13695
   3569.00        1.15218
   3570.00        1.16630
   3571.00        1.17865
   3572.00        1.18886
   3573.00        1.19680
   3574.00        1.20247
   3575.00        1.20605
   3576.00        1.20849
   3577.00        1.21045
   3578.00        1.21251
   3579.00        1.21525
   3580.00        1.21944
   3581.00        1.22579
   3582.00        1.23500
   3583.00        1.24770
   3584.00        1.26411
   3585.00        1.28397
   3586.00        1.30667
   3587.00        1.33098
   3588.00        1.35530
   3589.00        1.37795
   3590.00        1.39767
   3591.00        1.41372
   3592.00        1.42537
   3593.00        1.43234
   3594.00        1.43409
   3595.00        1.43074
   3596.00        1.42220
   3597.00        1.40871
   3598.00        1.39049
   3599.00        1.36828
   3600.00        1.34287
   3601.00        1.31525
   3602.00        1.28626
   3603.00        1.25668
   3604.00        1.22706
   3605.00        1.19792
   3606.00        1.16964
   3607.00        1.14255
   3608.00        1.11699
   3609.00        1.09299
   3610.00        1.07101
   3611.00        1.05136
   3612.00        1.03405
   3613.00        1.01837
   3614.00        1.00299
   3615.00        0.98660
   3616.00        0.96843
   3617.00        0.94838
   3618.00        0.92695
   3619.00        0.90496
   3620.00        0.88314
   3621.00        0.86133
   3622.00        0.83882
   3623.00        0.81532
   3624.00        0.79096
   3625.00        0.76629
   3626.00        0.74165
   3627.00        0.71761
   3628.00        0.69490
   3629.00        0.67417
   3630.00        0.65596
   3631.00        0.64056
   3632.00        0.62812
   3633.00        0.61842
   3634.00        0.61098
   3635.00        0.60511
   3636.00        0.59988
   3637.00        0.59433
   3638.00        0.58752
   3639.00        0.57867
   3640.00        0.56730
   3641.00        0.55328
   3642.00        0.53672
   3643.00        0.51814
   3644.00        0.49821
   3645.00        0.47762
   3646.00        0.45694
   3647.00        0.43650
   3648.00        0.41633
   3649.00        0.39635
   3650.00        0.37640
   3651.00        0.35643
   3652.00        0.33644
   3653.00        0.31670
   3654.00        0.29739
   3655.00        0.27877
   3656.00        0.26100
   3657.00        0.24411
   3658.00        0.22801
   3659.00        0.21267
   3660.00        0.19792
   3661.00        0.18372
   3662.00        0.17007
   3663.00        0.15705
   3664.00        0.14486
   3665.00        0.13372
   3666.00        0.12382
   3667.00        0.11522
   3668.00        0.10781
   3669.00        0.10125
   3670.00        0.09512
   3671.00        0.08885
   3672.00        0.08185
   3673.00        0.07358
   3674.00        0.06368
   3675.00        0.05177
   3676.00        0.03787
   3677.00        0.02206
   3678.00        0.00472
   3679.00       -0.01376
   3680.00       -0.03287
   3681.00       -0.05204
   3682.00       -0.07071
   3683.00       -0.08828
   3684.00       -0.10439
   3685.00       -0.11888
   3686.00       -0.13192
   3687.00       -0.14394
   3688.00       -0.15561
   3689.00       -0.16771
   3690.00       -0.18095
   3691.00       -0.19590
   3692.00       -0.21284
   3693.00       -0.23179
   3694.00       -0.25240
   3695.00       -0.27403
   3696.00       -0.29579
   3697.00       -0.31675
   3698.00       -0.33595
   3699.00       -0.35247
   3700.00       -0.36572
   3701.00       -0.37545
   3702.00       -0.38150
   3703.00       -0.38423
   3704.00       -0.38411
   3705.00       -0.38193
   3706.00       -0.37864
   3707.00       -0.37525
   3708.00       -0.37282
   3709.00       -0.37237
   3710.00       -0.37477
   3711.00       -0.38058
   3712.00       -0.39022
   3713.00       -0.40349
   3714.00       -0.41977
   3715.00       -0.43816
   3716.00       -0.45742
   3717.00       -0.47648
   3718.00       -0.49472
   3719.00       -0.51169
   3720.00       -0.52721
   3721.00       -0.54134
   3722.00       -0.55411
   3723.00       -0.56579
   3724.00       -0.57664
   3725.00       -0.58696
   3726.00       -0.59704
   3727.00       -0.60713
   3728.00       -0.61750
   3729.00       -0.62832
   3730.00       -0.63968
   3731.00       -0.65156
   3732.00       -0.66386
   3733.00       -0.67639
   3734.00       -0.68896
   3735.00       -0.70135
   3736.00       -0.71334
   3737.00       -0.72474
   3738.00       -0.73531
   3739.00       -0.74493
   3740.00       -0.75344
   3741.00       -0.76075
   3742.00       -0.76677
   3743.00       -0.77161
   3744.00       -0.77539
   3745.00       -0.77846
   3746.00       -0.78143
   3747.00       -0.78468
   3748.00       -0.78845
   3749.00       -0.79289
   3750.00       -0.79803
   3751.00       -0.80387
   3752.00       -0.80258
   3753.00       -0.80291
   3754.00       -0.80638
   3755.00       -0.81381
   3756.00       -0.82501
   3757.00       -0.83920
   3758.00       -0.85486
   3759.00       -0.87000
   3760.00       -0.88254
   3761.00       -0.89049
   3762.00       -0.89272
   3763.00       -0.88849
   3764.00       -0.87806
   3765.00       -0.86243
   3766.00       -0.84273
   3767.00       -0.82065
   3768.00       -0.79769
   3769.00       -0.77530
   3770.00       -0.75475
   3771.00       -0.73693
   3772.00       -0.72224
   3773.00       -0.71083
   3774.00       -0.70227
   3775.00       -0.69574
   3776.00       -0.69015
   3777.00       -0.68421
   3778.00       -0.67663
   3779.00       -0.66647
   3780.00       -0.65302
   3781.00       -0.63616
   3782.00       -0.61607
   3783.00       -0.59351
   3784.00       -0.56941
   3785.00       -0.54485
   3786.00       -0.52092
   3787.00       -0.49850
   3788.00       -0.47747
   3789.00       -0.45792
   3790.00       -0.44042
   3791.00       -0.42537
   3792.00       -0.41287
   3793.00       -0.40258
   3794.00       -0.39390
   3795.00       -0.38599
   3796.00       -0.37800
   3797.00       -0.36906
   3798.00       -0.35842
   3799.00       -0.34556
   3800.00       -0.33005
   3801.00       -0.31183
   3802.00       -0.29085
   3803.00       -0.26736
   3804.00       -0.24173
   3805.00       -0.21447
   3806.00       -0.18604
   3807.00       -0.15702
   3808.00       -0.12790
   3809.00       -0.09921
   3810.00       -0.07143
   3811.00       -0.04490
   3812.00       -0.01989
   3813.00        0.00345
   3814.00        0.02514
   3815.00        0.04540
   3816.00        0.06458
   3817.00        0.08313
   3818.00        0.10148
   3819.00        0.12010
   3820.00        0.13917
   3821.00        0.15864
   3822.00        0.17822
   3823.00        0.19734
   3824.00        0.21542
   3825.00        0.23185
   3826.00        0.24616
   3827.00        0.25815
   3828.00        0.26798
   3829.00        0.27588
   3830.00        0.28230
   3831.00        0.28764
   3832.00        0.29224
   3833.00        0.29634
   3834.00        0.30000
   3835.00        0.30308
   3836.00        0.30523
   3837.00        0.30608
   3838.00        0.30559
   3839.00        0.30425
   3840.00        0.30312
   3841.00        0.30345
   3842.00        0.30633
   3843.00        0.31223
   3844.00        0.32082
   3845.00        0.33107
   3846.00        0.34158
   3847.00        0.35095
   3848.00        0.35828
   3849.00        0.36328
   3850.00        0.36650
   3851.00        0.36914
   3852.00        0.37287
   3853.00        0.37948
   3854.00        0.39055
   3855.00        0.40698
   3856.00        0.42893
   3857.00        0.45542
   3858.00        0.48472
   3859.00        0.51419
   3860.00        0.54096
   3861.00        0.56222
   3862.00        0.57573
   3863.00        0.58026
   3864.00        0.57564
   3865.00        0.56276
   3866.00        0.54336
   3867.00        0.51967
   3868.00        0.49383
   3869.00        0.46767
   3870.00        0.44249
   3871.00        0.41875
   3872.00        0.39632
   3873.00        0.37453
   3874.00        0.35243
   3875.00        0.32910
   3876.00        0.30391
   3877.00        0.27651
   3878.00        0.24732
   3879.00        0.21704
   3880.00        0.18692
   3881.00        0.15841
   3882.00        0.13291
   3883.00        0.11184
   3884.00        0.09597
   3885.00        0.08594
   3886.00        0.08150
   3887.00        0.08219
   3888.00        0.08688
   3889.00        0.09417
   3890.00        0.10246
   3891.00        0.11027
   3892.00        0.11627
   3893.00        0.11956
   3894.00        0.11978
   3895.00        0.11691
   3896.00        0.11148
   3897.00        0.10426
   3898.00        0.09614
   3899.00        0.08788
   3900.00        0.07992
   3901.00        0.07233
   3902.00        0.06479
   3903.00        0.05669
   3904.00        0.04728
   3905.00        0.03586
   3906.00        0.02179
   3907.00        0.00489
   3908.00       -0.01476
   3909.00       -0.03655
   3910.00       -0.05960
   3911.00       -0.08272
   3912.00       -0.10461
   3913.00       -0.12405
   3914.00       -0.13992
   3915.00       -0.15162
   3916.00       -0.15894
   3917.00       -0.16202
   3918.00       -0.16156
   3919.00       -0.15852
   3920.00       -0.15391
   3921.00       -0.14872
   3922.00       -0.14367
   3923.00       -0.13913
   3924.00       -0.13507
   3925.00       -0.13116
   3926.00       -0.12689
   3927.00       -0.12174
   3928.00       -0.11534
   3929.00       -0.10760
   3930.00       -0.09877
   3931.00       -0.08933
   3932.00       -0.08000
   3933.00       -0.07156
   3934.00       -0.06467
   3935.00       -0.05990
   3936.00       -0.05749
   3937.00       -0.05741
   3938.00       -0.05934
   3939.00       -0.06271
   3940.00       -0.06676
   3941.00       -0.07069
   3942.00       -0.07377
   3943.00       -0.07543
   3944.00       -0.07537
   3945.00       -0.07357
   3946.00       -0.07033
   3947.00       -0.06612
   3948.00       -0.06155
   3949.00       -0.05722
   3950.00       -0.05364
   3951.00       -0.05125
   3952.00       -0.05030
   3953.00       -0.05095
   3954.00       -0.05320
   3955.00       -0.05701
   3956.00       -0.06227
   3957.00       -0.06886
   3958.00       -0.07662
   3959.00       -0.08538
   3960.00       -0.09502
   3961.00       -0.10534
   3962.00       -0.11623
   3963.00       -0.12750
   3964.00       -0.13904
   3965.00       -0.15072
   3966.00       -0.16243
   3967.00       -0.17410
   3968.00       -0.18563
   3969.00       -0.19694
   3970.00       -0.20804
   3971.00       -0.21889
   3972.00       -0.22958
   3973.00       -0.24021
   3974.00       -0.25089
   3975.00       -0.26172
   3976.00       -0.27276
   3977.00       -0.28400
   3978.00       -0.29531
   3979.00       -0.30651
   3980.00       -0.31732
   3981.00       -0.32741
   3982.00       -0.33659
   3983.00       -0.34467
   3984.00       -0.35165
   3985.00       -0.35764
   3986.00       -0.36294
   3987.00       -0.36795
   3988.00       -0.37320
   3989.00       -0.37919
   3990.00       -0.38645
   3991.00       -0.39529
   3992.00       -0.40593
   3993.00       -0.41833
   3994.00       -0.43222
   3995.00       -0.44723
   3996.00       -0.46277
   3997.00       -0.47843
   3998.00       -0.49460
   3999.00       -0.51063
   4000.00       -0.52562
   4001.00       -0.53879
   4002.00       -0.54951
   4003.00       -0.55900
   4004.00       -0.56679
   4005.00       -0.57164
   4006.00       -0.57405
   4007.00       -0.57500
   4008.00       -0.57549
   4009.00       -0.57642
   4010.00       -0.57838
   4011.00       -0.58158
   4012.00       -0.58600
   4013.00       -0.59140
   4014.00       -0.59750
   4015.00       -0.60414
   4016.00       -0.61119
   4017.00       -0.61862
   4018.00       -0.62647
   4019.00       -0.63483
   4020.00       -0.64376
   4021.00       -0.65322
   4022.00       -0.66313
   4023.00       -0.67324
   4024.00       -0.68325
   4025.00       -0.69284
   4026.00       -0.70168
   4027.00       -0.70956
   4028.00       -0.71637
   4029.00       -0.72224
   4030.00       -0.72737
   4031.00       -0.73212
   4032.00       -0.73680
   4033.00       -0.74166
   4034.00       -0.74687
   4035.00       -0.75243
   4036.00       -0.75828
   4037.00       -0.76423
   4038.00       -0.77008
   4039.00       -0.77559
   4040.00       -0.78053
   4041.00       -0.78474
   4042.00       -0.78805
   4043.00       -0.79044
   4044.00       -0.79188
   4045.00       -0.79253
   4046.00       -0.79257
   4047.00       -0.79230
   4048.00       -0.79204
   4049.00       -0.79215
   4050.00       -0.79294
   4051.00       -0.79459
   4052.00       -0.79722
   4053.00       -0.80071
   4054.00       -0.80491
   4055.00       -0.80953
   4056.00       -0.81432
   4057.00       -0.81901
   4058.00       -0.82338
   4059.00       -0.82728
   4060.00       -0.83055
   4061.00       -0.83312
   4062.00       -0.83490
   4063.00       -0.83595
   4064.00       -0.83634
   4065.00       -0.83635
   4066.00       -0.83637
   4067.00       -0.83690
   4068.00       -0.83852
   4069.00       -0.84171
   4070.00       -0.84686
   4071.00       -0.85409
   4072.00       -0.86319
   4073.00       -0.87380
   4074.00       -0.88522
   4075.00       -0.89679
   4076.00       -0.90791
   4077.00       -0.91808
   4078.00       -0.92706
   4079.00       -0.93481
   4080.00       -0.94150
   4081.00       -0.94732
   4082.00       -0.95252
   4083.00       -0.95734
   4084.00       -0.96194
   4085.00       -0.96640
   4086.00       -0.97079
   4087.00       -0.97515
   4088.00       -0.97950
   4089.00       -0.98394
   4090.00       -0.98853
   4091.00       -0.99336
   4092.00       -0.99848
   4093.00       -1.00394
   4094.00       -1.00973
   4095.00       -1.01581
   4096.00       -1.02215
   4097.00       -1.02918
   4098.00       -1.03745
   4099.00       -1.04688
   4100.00       -1.05728
   4101.00       -1.06841
   4102.00       -1.08003
   4103.00       -1.09190
   4104.00       -1.10386
   4105.00       -1.11577
   4106.00       -1.12771
   4107.00       -1.13977
   4108.00       -1.15208
   4109.00       -1.16524
   4110.00       -1.17910
   4111.00       -1.19354
   4112.00       -1.20855
   4113.00       -1.22385
   4114.00       -1.23913
   4115.00       -1.25389
   4116.00       -1.26765
   4117.00       -1.27985
   4118.00       -1.29009
   4119.00       -1.29807
   4120.00       -1.30372
   4121.00       -1.30718
   4122.00       -1.30880
   4123.00       -1.30910
   4124.00       -1.30868
   4125.00       -1.30816
   4126.00       -1.30811
   4127.00       -1.30894
   4128.00       -1.31095
   4129.00       -1.31418
   4130.00       -1.31847
   4131.00       -1.32349
   4132.00       -1.32875
   4133.00       -1.33371
   4134.00       -1.33784
   4135.00       -1.34065
   4136.00       -1.34182
   4137.00       -1.34120
   4138.00       -1.33868
   4139.00       -1.33441
   4140.00       -1.32860
   4141.00       -1.32156
   4142.00       -1.31367
   4143.00       -1.30528
   4144.00       -1.29671
   4145.00       -1.28817
   4146.00       -1.27981
   4147.00       -1.27161
   4148.00       -1.26339
   4149.00       -1.25492
   4150.00       -1.24585
   4151.00       -1.23586
   4152.00       -1.22458
   4153.00       -1.21170
   4154.00       -1.19677
   4155.00       -1.17947
   4156.00       -1.15939
   4157.00       -1.13594
   4158.00       -1.10847
   4159.00       -1.07646
   4160.00       -1.03931
   4161.00       -0.99684
   4162.00       -0.94988
   4163.00       -0.89944
   4164.00       -0.84630
   4165.00       -0.79190
   4166.00       -0.73761
   4167.00       -0.68508
   4168.00       -0.63630
   4169.00       -0.59150
   4170.00       -0.55278
   4171.00       -0.52157
   4172.00       -0.49939
   4173.00       -0.48680
   4174.00       -0.48359
   4175.00       -0.48904
   4176.00       -0.50135
   4177.00       -0.51838
   4178.00       -0.53652
   4179.00       -0.55242
   4180.00       -0.56435
   4181.00       -0.57111
   4182.00       -0.57208
   4183.00       -0.56656
   4184.00       -0.55439
   4185.00       -0.53526
   4186.00       -0.50944
   4187.00       -0.47748
   4188.00       -0.44032
   4189.00       -0.39883
   4190.00       -0.35634
   4191.00       -0.31621
   4192.00       -0.28115
   4193.00       -0.25349
   4194.00       -0.23394
   4195.00       -0.22261
   4196.00       -0.21826
   4197.00       -0.21925
   4198.00       -0.22338
   4199.00       -0.22860
   4200.00       -0.23312
   4201.00       -0.23545
   4202.00       -0.23499
   4203.00       -0.23172
   4204.00       -0.22624
   4205.00       -0.21953
   4206.00       -0.21272
   4207.00       -0.20690
   4208.00       -0.20293
   4209.00       -0.20135
   4210.00       -0.20206
   4211.00       -0.20465
   4212.00       -0.20815
   4213.00       -0.21140
   4214.00       -0.21316
   4215.00       -0.21224
   4216.00       -0.20790
   4217.00       -0.19966
   4218.00       -0.18772
   4219.00       -0.17269
   4220.00       -0.15560
   4221.00       -0.13786
   4222.00       -0.12091
   4223.00       -0.10604
   4224.00       -0.09451
   4225.00       -0.08697
   4226.00       -0.08387
   4227.00       -0.08508
   4228.00       -0.08999
   4229.00       -0.09803
   4230.00       -0.10820
   4231.00       -0.11953
   4232.00       -0.13097
   4233.00       -0.14168
   4234.00       -0.15107
   4235.00       -0.15880
   4236.00       -0.16486
   4237.00       -0.16934
   4238.00       -0.17259
   4239.00       -0.17488
   4240.00       -0.17659
   4241.00       -0.17798
   4242.00       -0.17924
   4243.00       -0.18053
   4244.00       -0.18199
   4245.00       -0.18377
   4246.00       -0.18613
   4247.00       -0.18936
   4248.00       -0.19378
   4249.00       -0.19984
   4250.00       -0.20777
   4251.00       -0.21783
   4252.00       -0.22997
   4253.00       -0.24402
   4254.00       -0.25944
   4255.00       -0.27560
   4256.00       -0.29169
   4257.00       -0.30692
   4258.00       -0.32057
   4259.00       -0.33201
   4260.00       -0.34082
   4261.00       -0.34687
   4262.00       -0.35038
   4263.00       -0.35163
   4264.00       -0.35126
   4265.00       -0.34988
   4266.00       -0.34819
   4267.00       -0.34682
   4268.00       -0.34632
   4269.00       -0.34709
   4270.00       -0.34948
   4271.00       -0.35354
   4272.00       -0.35933
   4273.00       -0.36668
   4274.00       -0.37543
   4275.00       -0.38529
   4276.00       -0.39595
   4277.00       -0.40721
   4278.00       -0.41882
   4279.00       -0.43072
   4280.00       -0.44274
   4281.00       -0.45486
   4282.00       -0.46705
   4283.00       -0.47926
   4284.00       -0.49153
   4285.00       -0.50259
   4286.00       -0.51209
   4287.00       -0.52122
   4288.00       -0.52985
   4289.00       -0.53794
   4290.00       -0.54559
   4291.00       -0.55302
   4292.00       -0.56061
   4293.00       -0.56868
   4294.00       -0.57755
   4295.00       -0.58733
   4296.00       -0.59810
   4297.00       -0.60976
   4298.00       -0.62196
   4299.00       -0.63435
   4300.00       -0.64642
   4301.00       -0.65758
   4302.00       -0.66725
   4303.00       -0.67500
   4304.00       -0.68045
   4305.00       -0.68350
   4306.00       -0.68424
   4307.00       -0.68295
   4308.00       -0.68011
   4309.00       -0.67627
   4310.00       -0.67203
   4311.00       -0.66786
   4312.00       -0.66418
   4313.00       -0.66130
   4314.00       -0.65941
   4315.00       -0.65868
   4316.00       -0.65919
   4317.00       -0.66108
   4318.00       -0.66449
   4319.00       -0.66956
   4320.00       -0.67634
   4321.00       -0.68487
   4322.00       -0.69500
   4323.00       -0.70647
   4324.00       -0.71891
   4325.00       -0.73191
   4326.00       -0.74505
   4327.00       -0.75795
   4328.00       -0.77043
   4329.00       -0.78249
   4330.00       -0.79427
   4331.00       -0.80611
   4332.00       -0.81834
   4333.00       -0.83136
   4334.00       -0.84549
   4335.00       -0.86092
   4336.00       -0.87776
   4337.00       -0.89589
   4338.00       -0.91500
   4339.00       -0.93480
   4340.00       -0.95467
   4341.00       -0.97408
   4342.00       -0.99250
   4343.00       -1.00935
   4344.00       -1.02838
   4345.00       -1.06139
   4346.00       -1.09833
   4347.00       -1.12601
   4348.00       -1.14308
   4349.00       -1.14933
   4350.00       -1.14638
   4351.00       -1.13642
   4352.00       -1.12206
   4353.00       -1.10592
   4354.00       -1.09050
   4355.00       -1.07763
   4356.00       -1.06870
   4357.00       -1.06440
   4358.00       -1.06496
   4359.00       -1.07013
   4360.00       -1.07888
   4361.00       -1.08995
   4362.00       -1.10216
   4363.00       -1.11439
   4364.00       -1.12575
   4365.00       -1.13560
   4366.00       -1.14342
   4367.00       -1.14903
   4368.00       -1.15245
   4369.00       -1.15385
   4370.00       -1.15359
   4371.00       -1.15208
   4372.00       -1.14983
   4373.00       -1.14731
   4374.00       -1.14496
   4375.00       -1.14307
   4376.00       -1.14183
   4377.00       -1.14121
   4378.00       -1.14111
   4379.00       -1.14129
   4380.00       -1.14147
   4381.00       -1.14134
   4382.00       -1.14054
   4383.00       -1.13879
   4384.00       -1.13576
   4385.00       -1.13129
   4386.00       -1.12524
   4387.00       -1.11769
   4388.00       -1.10876
   4389.00       -1.09875
   4390.00       -1.08794
   4391.00       -1.07673
   4392.00       -1.06538
   4393.00       -1.05403
   4394.00       -1.04277
   4395.00       -1.03160
   4396.00       -1.02051
   4397.00       -1.00959
   4398.00       -0.99894
   4399.00       -0.98877
   4400.00       -0.97930
   4401.00       -0.97081
   4402.00       -0.96359
   4403.00       -0.95768
   4404.00       -0.95304
   4405.00       -0.94933
   4406.00       -0.94601
   4407.00       -0.94234
   4408.00       -0.93749
   4409.00       -0.93072
   4410.00       -0.92123
   4411.00       -0.90874
   4412.00       -0.89327
   4413.00       -0.87528
   4414.00       -0.85556
   4415.00       -0.83506
   4416.00       -0.81471
   4417.00       -0.79548
   4418.00       -0.77789
   4419.00       -0.76227
   4420.00       -0.74850
   4421.00       -0.73621
   4422.00       -0.72487
   4423.00       -0.71392
   4424.00       -0.70279
   4425.00       -0.69122
   4426.00       -0.67895
   4427.00       -0.66607
   4428.00       -0.65276
   4429.00       -0.63940
   4430.00       -0.62650
   4431.00       -0.61449
   4432.00       -0.60371
   4433.00       -0.59440
   4434.00       -0.58636
   4435.00       -0.57918
   4436.00       -0.57223
   4437.00       -0.56475
   4438.00       -0.55601
   4439.00       -0.54559
   4440.00       -0.53342
   4441.00       -0.51993
   4442.00       -0.50599
   4443.00       -0.49262
   4444.00       -0.48101
   4445.00       -0.47204
   4446.00       -0.46652
   4447.00       -0.46456
   4448.00       -0.46584
   4449.00       -0.46955
   4450.00       -0.47453
   4451.00       -0.47957
   4452.00       -0.48350
   4453.00       -0.48541
   4454.00       -0.48476
   4455.00       -0.48150
   4456.00       -0.47595
   4457.00       -0.46887
   4458.00       -0.46119
   4459.00       -0.45391
   4460.00       -0.44802
   4461.00       -0.44432
   4462.00       -0.44294
   4463.00       -0.44351
   4464.00       -0.44520
   4465.00       -0.44691
   4466.00       -0.44750
   4467.00       -0.44595
   4468.00       -0.44161
   4469.00       -0.43428
   4470.00       -0.42431
   4471.00       -0.41238
   4472.00       -0.39948
   4473.00       -0.38665
   4474.00       -0.37485
   4475.00       -0.36464
   4476.00       -0.35626
   4477.00       -0.34953
   4478.00       -0.34401
   4479.00       -0.33896
   4480.00       -0.33365
   4481.00       -0.32746
   4482.00       -0.31999
   4483.00       -0.31128
   4484.00       -0.30164
   4485.00       -0.29176
   4486.00       -0.28258
   4487.00       -0.27511
   4488.00       -0.27020
   4489.00       -0.26849
   4490.00       -0.27032
   4491.00       -0.27554
   4492.00       -0.28353
   4493.00       -0.29341
   4494.00       -0.30394
   4495.00       -0.31396
   4496.00       -0.32239
   4497.00       -0.32831
   4498.00       -0.33121
   4499.00       -0.33104
   4500.00       -0.32790
   4501.00       -0.32236
   4502.00       -0.31512
   4503.00       -0.30692
   4504.00       -0.29837
   4505.00       -0.28995
   4506.00       -0.28184
   4507.00       -0.27394
   4508.00       -0.26587
   4509.00       -0.25715
   4510.00       -0.24720
   4511.00       -0.23556
   4512.00       -0.22206
   4513.00       -0.20683
   4514.00       -0.19038
   4515.00       -0.17357
   4516.00       -0.15730
   4517.00       -0.14260
   4518.00       -0.13035
   4519.00       -0.12125
   4520.00       -0.11549
   4521.00       -0.11314
   4522.00       -0.11383
   4523.00       -0.11700
   4524.00       -0.12208
   4525.00       -0.12846
   4526.00       -0.13570
   4527.00       -0.14345
   4528.00       -0.15151
   4529.00       -0.15975
   4530.00       -0.16820
   4531.00       -0.17677
   4532.00       -0.18546
   4533.00       -0.19422
   4534.00       -0.20298
   4535.00       -0.21152
   4536.00       -0.21971
   4537.00       -0.22735
   4538.00       -0.23433
   4539.00       -0.24065
   4540.00       -0.24633
   4541.00       -0.25160
   4542.00       -0.25666
   4543.00       -0.26178
   4544.00       -0.26715
   4545.00       -0.27286
   4546.00       -0.27902
   4547.00       -0.28555
   4548.00       -0.29232
   4549.00       -0.29912
   4550.00       -0.30573
   4551.00       -0.31195
   4552.00       -0.31763
   4553.00       -0.32266
   4554.00       -0.32705
   4555.00       -0.33084
   4556.00       -0.33421
   4557.00       -0.33737
   4558.00       -0.34054
   4559.00       -0.34398
   4560.00       -0.34794
   4561.00       -0.35257
   4562.00       -0.35804
   4563.00       -0.36446
   4564.00       -0.37194
   4565.00       -0.38054
   4566.00       -0.39035
   4567.00       -0.40133
   4568.00       -0.41335
   4569.00       -0.42560
   4570.00       -0.43794
   4571.00       -0.45052
   4572.00       -0.46351
   4573.00       -0.47895
   4574.00       -0.49623
   4575.00       -0.51305
   4576.00       -0.52877
   4577.00       -0.54290
   4578.00       -0.55496
   4579.00       -0.56484
   4580.00       -0.57251
   4581.00       -0.57805
   4582.00       -0.58175
   4583.00       -0.58383
   4584.00       -0.58465
   4585.00       -0.58448
   4586.00       -0.58362
   4587.00       -0.58230
   4588.00       -0.58071
   4589.00       -0.57898
   4590.00       -0.57724
   4591.00       -0.57553
   4592.00       -0.57392
   4593.00       -0.57243
   4594.00       -0.57104
   4595.00       -0.56978
   4596.00       -0.56865
   4597.00       -0.56770
   4598.00       -0.56702
   4599.00       -0.56670
   4600.00       -0.56686
   4601.00       -0.56759
   4602.00       -0.56890
   4603.00       -0.57072
   4604.00       -0.57283
   4605.00       -0.57491
   4606.00       -0.57655
   4607.00       -0.57734
   4608.00       -0.57688
   4609.00       -0.57491
   4610.00       -0.57131
   4611.00       -0.56619
   4612.00       -0.55977
   4613.00       -0.55242
   4614.00       -0.54464
   4615.00       -0.53682
   4616.00       -0.52941
   4617.00       -0.52262
   4618.00       -0.51661
   4619.00       -0.51135
   4620.00       -0.50670
   4621.00       -0.50238
   4622.00       -0.49803
   4623.00       -0.49332
   4624.00       -0.48798
   4625.00       -0.48186
   4626.00       -0.47498
   4627.00       -0.46751
   4628.00       -0.45977
   4629.00       -0.45221
   4630.00       -0.44549
   4631.00       -0.44017
   4632.00       -0.43653
   4633.00       -0.43467
   4634.00       -0.43447
   4635.00       -0.43569
   4636.00       -0.43787
   4637.00       -0.44057
   4638.00       -0.44329
   4639.00       -0.44553
   4640.00       -0.44692
   4641.00       -0.44711
   4642.00       -0.44584
   4643.00       -0.44295
   4644.00       -0.43827
   4645.00       -0.43176
   4646.00       -0.42336
   4647.00       -0.41303
   4648.00       -0.40081
   4649.00       -0.38680
   4650.00       -0.37118
   4651.00       -0.35430
   4652.00       -0.33652
   4653.00       -0.31828
   4654.00       -0.30005
   4655.00       -0.28232
   4656.00       -0.26561
   4657.00       -0.25026
   4658.00       -0.23646
   4659.00       -0.22429
   4660.00       -0.21379
   4661.00       -0.20495
   4662.00       -0.19777
   4663.00       -0.19227
   4664.00       -0.18848
   4665.00       -0.18657
   4666.00       -0.18666
   4667.00       -0.18886
   4668.00       -0.19311
   4669.00       -0.19933
   4670.00       -0.20716
   4671.00       -0.21626
   4672.00       -0.22606
   4673.00       -0.23607
   4674.00       -0.24579
   4675.00       -0.25489
   4676.00       -0.26317
   4677.00       -0.27058
   4678.00       -0.27723
   4679.00       -0.28335
   4680.00       -0.28921
   4681.00       -0.29511
   4682.00       -0.30127
   4683.00       -0.30773
   4684.00       -0.31436
   4685.00       -0.32086
   4686.00       -0.32681
   4687.00       -0.33167
   4688.00       -0.33480
   4689.00       -0.33567
   4690.00       -0.33390
   4691.00       -0.32921
   4692.00       -0.32178
   4693.00       -0.31179
   4694.00       -0.29989
   4695.00       -0.28688
   4696.00       -0.27344
   4697.00       -0.26048
   4698.00       -0.24871
   4699.00       -0.23856
   4700.00       -0.23031
   4701.00       -0.22397
   4702.00       -0.21926
   4703.00       -0.21577
   4704.00       -0.21293
   4705.00       -0.21013
   4706.00       -0.20685
   4707.00       -0.20264
   4708.00       -0.19726
   4709.00       -0.19063
   4710.00       -0.18286
   4711.00       -0.17415
   4712.00       -0.16483
   4713.00       -0.15535
   4714.00       -0.14608
   4715.00       -0.13738
   4716.00       -0.12953
   4717.00       -0.12272
   4718.00       -0.11698
   4719.00       -0.11222
   4720.00       -0.10835
   4721.00       -0.10512
   4722.00       -0.10229
   4723.00       -0.09965
   4724.00       -0.09698
   4725.00       -0.09407
   4726.00       -0.09074
   4727.00       -0.08671
   4728.00       -0.08167
   4729.00       -0.07525
   4730.00       -0.06705
   4731.00       -0.05664
   4732.00       -0.04361
   4733.00       -0.02775
   4734.00       -0.00900
   4735.00        0.01240
   4736.00        0.03608
   4737.00        0.06140
   4738.00        0.08777
   4739.00        0.11462
   4740.00        0.14121
   4741.00        0.16730
   4742.00        0.19267
   4743.00        0.21724
   4744.00        0.24141
   4745.00        0.26552
   4746.00        0.28979
   4747.00        0.31470
   4748.00        0.34033
   4749.00        0.36650
   4750.00        0.39293
   4751.00        0.41885
   4752.00        0.44342
   4753.00        0.46566
   4754.00        0.48486
   4755.00        0.50021
   4756.00        0.51154
   4757.00        0.51881
   4758.00        0.52276
   4759.00        0.52414
   4760.00        0.52414
   4761.00        0.52389
   4762.00        0.52443
   4763.00        0.52654
   4764.00        0.53068
   4765.00        0.53686
   4766.00        0.54489
   4767.00        0.55429
   4768.00        0.56446
   4769.00        0.57497
   4770.00        0.58548
   4771.00        0.59597
   4772.00        0.60652
   4773.00        0.61751
   4774.00        0.62928
   4775.00        0.64212
   4776.00        0.65615
   4777.00        0.67126
   4778.00        0.68707
   4779.00        0.70316
   4780.00        0.71895
   4781.00        0.73394
   4782.00        0.74769
   4783.00        0.75998
   4784.00        0.77071
   4785.00        0.77993
   4786.00        0.78771
   4787.00        0.79414
   4788.00        0.79930
   4789.00        0.80324
   4790.00        0.80587
   4791.00        0.80719
   4792.00        0.80711
   4793.00        0.80567
   4794.00        0.80294
   4795.00        0.79911
   4796.00        0.79445
   4797.00        0.78932
   4798.00        0.78404
   4799.00        0.77887
   4800.00        0.77402
   4801.00        0.76954
   4802.00        0.76539
   4803.00        0.76136
   4804.00        0.75725
   4805.00        0.75283
   4806.00        0.74787
   4807.00        0.74224
   4808.00        0.73585
   4809.00        0.72872
   4810.00        0.72090
   4811.00        0.71245
   4812.00        0.70349
   4813.00        0.69412
   4814.00        0.68437
   4815.00        0.67436
   4816.00        0.66413
   4817.00        0.65376
   4818.00        0.64326
   4819.00        0.63270
   4820.00        0.62210
   4821.00        0.61149
   4822.00        0.60086
   4823.00        0.59027
   4824.00        0.57984
   4825.00        0.56970
   4826.00        0.56001
   4827.00        0.55087
   4828.00        0.54236
   4829.00        0.53452
   4830.00        0.52737
   4831.00        0.52091
   4832.00        0.51510
   4833.00        0.50991
   4834.00        0.50533
   4835.00        0.50133
   4836.00        0.49796
   4837.00        0.49528
   4838.00        0.49333
   4839.00        0.49216
   4840.00        0.49173
   4841.00        0.49199
   4842.00        0.49281
   4843.00        0.49399
   4844.00        0.49533
   4845.00        0.49661
   4846.00        0.49760
   4847.00        0.49810
   4848.00        0.49796
   4849.00        0.49708
   4850.00        0.49543
   4851.00        0.49306
   4852.00        0.49006
   4853.00        0.48659
   4854.00        0.48283
   4855.00        0.47894
   4856.00        0.47512
   4857.00        0.47152
   4858.00        0.46825
   4859.00        0.46544
   4860.00        0.46319
   4861.00        0.46154
   4862.00        0.46054
   4863.00        0.46014
   4864.00        0.46028
   4865.00        0.46082
   4866.00        0.46156
   4867.00        0.46227
   4868.00        0.46273
   4869.00        0.46272
   4870.00        0.46207
   4871.00        0.46074
   4872.00        0.45875
   4873.00        0.45624
   4874.00        0.45347
   4875.00        0.45067
   4876.00        0.44812
   4877.00        0.44609
   4878.00        0.44467
   4879.00        0.44394
   4880.00        0.44378
   4881.00        0.44402
   4882.00        0.44438
   4883.00        0.44452
   4884.00        0.44414
   4885.00        0.44295
   4886.00        0.44074
   4887.00        0.43741
   4888.00        0.43294
   4889.00        0.42738
   4890.00        0.42080
   4891.00        0.41337
   4892.00        0.40523
   4893.00        0.39655
   4894.00        0.38737
   4895.00        0.37782
   4896.00        0.36792
   4897.00        0.35772
   4898.00        0.34723
   4899.00        0.33653
   4900.00        0.32566
   4901.00        0.31468
   4902.00        0.30369
   4903.00        0.29283
   4904.00        0.28221
   4905.00        0.27198
   4906.00        0.26228
   4907.00        0.25320
   4908.00        0.24491
   4909.00        0.23743
   4910.00        0.23084
   4911.00        0.22512
   4912.00        0.22028
   4913.00        0.21631
   4914.00        0.21326
   4915.00        0.21117
   4916.00        0.21012
   4917.00        0.21017
   4918.00        0.21145
   4919.00        0.21403
   4920.00        0.21797
   4921.00        0.22338
   4922.00        0.23025
   4923.00        0.23874
   4924.00        0.24883
   4925.00        0.26060
   4926.00        0.27405
   4927.00        0.28902
   4928.00        0.30525
   4929.00        0.32242
   4930.00        0.34014
   4931.00        0.35785
   4932.00        0.37522
   4933.00        0.39193
   4934.00        0.40787
   4935.00        0.42291
   4936.00        0.43706
   4937.00        0.45031
   4938.00        0.46258
   4939.00        0.47377
   4940.00        0.48379
   4941.00        0.49244
   4942.00        0.49963
   4943.00        0.50520
   4944.00        0.50912
   4945.00        0.51132
   4946.00        0.51191
   4947.00        0.51099
   4948.00        0.50888
   4949.00        0.50588
   4950.00        0.50243
   4951.00        0.49899
   4952.00        0.49602
   4953.00        0.49402
   4954.00        0.49340
   4955.00        0.49459
   4956.00        0.49776
   4957.00        0.50308
   4958.00        0.51037
   4959.00        0.51948
   4960.00        0.53007
   4961.00        0.54183
   4962.00        0.55440
   4963.00        0.56746
   4964.00        0.58085
   4965.00        0.59432
   4966.00        0.60773
   4967.00        0.62101
   4968.00        0.63395
   4969.00        0.64629
   4970.00        0.65789
   4971.00        0.66841
   4972.00        0.67761
   4973.00        0.68521
   4974.00        0.69102
   4975.00        0.69501
   4976.00        0.69719
   4977.00        0.69785
   4978.00        0.69728
   4979.00        0.69599
   4980.00        0.69449
   4981.00        0.69327
   4982.00        0.69269
   4983.00        0.69297
   4984.00        0.69414
   4985.00        0.69619
   4986.00        0.69897
   4987.00        0.70237
   4988.00        0.70623
   4989.00        0.71049
   4990.00        0.71509
   4991.00        0.72002
   4992.00        0.72523
   4993.00        0.73063
   4994.00        0.73613
   4995.00        0.74156
   4996.00        0.74678
   4997.00        0.75162
   4998.00        0.75601
   4999.00        0.75992
   5000.00        0.76334
   5001.00        0.76637
   5002.00        0.76916
   5003.00        0.77193
   5004.00        0.77497
   5005.00        0.77859
   5006.00        0.78315
   5007.00        0.78895
   5008.00        0.79627
   5009.00        0.80538
   5010.00        0.81640
   5011.00        0.82941
   5012.00        0.84436
   5013.00        0.86134
   5014.00        0.88029
   5015.00        0.90122
   5016.00        0.92389
   5017.00        0.94840
   5018.00        0.97463
   5019.00        1.00215
   5020.00        1.03068
   5021.00        1.05958
   5022.00        1.08825
   5023.00        1.11592
   5024.00        1.14188
   5025.00        1.16548
   5026.00        1.18625
   5027.00        1.20371
   5028.00        1.21762
   5029.00        1.22792
   5030.00        1.23465
   5031.00        1.23817
   5032.00        1.23858
   5033.00        1.23624
   5034.00        1.23141
   5035.00        1.22430
   5036.00        1.21523
   5037.00        1.20486
   5038.00        1.19370
   5039.00        1.18204
   5040.00        1.17025
   5041.00        1.15860
   5042.00        1.14744
   5043.00        1.13703
   5044.00        1.12770
   5045.00        1.11996
   5046.00        1.11414
   5047.00        1.11068
   5048.00        1.10978
   5049.00        1.11156
   5050.00        1.11587
   5051.00        1.12236
   5052.00        1.13065
   5053.00        1.14019
   5054.00        1.15047
   5055.00        1.16084
   5056.00        1.17068
   5057.00        1.17933
   5058.00        1.18621
   5059.00        1.19077
   5060.00        1.19252
   5061.00        1.19113
   5062.00        1.18635
   5063.00        1.17821
   5064.00        1.16684
   5065.00        1.15265
   5066.00        1.13615
   5067.00        1.11810
   5068.00        1.09916
   5069.00        1.08013
   5070.00        1.06173
   5071.00        1.04449
   5072.00        1.02880
   5073.00        1.01494
   5074.00        1.00307
   5075.00        0.99318
   5076.00        0.98533
   5077.00        0.97938
   5078.00        0.97544
   5079.00        0.97344
   5080.00        0.97348
   5081.00        0.97553
   5082.00        0.97962
   5083.00        0.98559
   5084.00        0.99323
   5085.00        1.00214
   5086.00        1.01188
   5087.00        1.02191
   5088.00        1.03166
   5089.00        1.04068
   5090.00        1.04851
   5091.00        1.05488
   5092.00        1.05957
   5093.00        1.06256
   5094.00        1.06386
   5095.00        1.06340
   5096.00        1.06127
   5097.00        1.05759
   5098.00        1.05278
   5099.00        1.04728
   5100.00        1.04167
   5101.00        1.03639
   5102.00        1.03184
   5103.00        1.02830
   5104.00        1.02589
   5105.00        1.02457
   5106.00        1.02416
   5107.00        1.02434
   5108.00        1.02463
   5109.00        1.02457
   5110.00        1.02372
   5111.00        1.02173
   5112.00        1.01839
   5113.00        1.01369
   5114.00        1.00775
   5115.00        1.00081
   5116.00        0.99314
   5117.00        0.98509
   5118.00        0.97689
   5119.00        0.96852
   5120.00        0.95984
   5121.00        0.95068
   5122.00        0.94072
   5123.00        0.92980
   5124.00        0.91769
   5125.00        0.90450
   5126.00        0.89021
   5127.00        0.87523
   5128.00        0.85993
   5129.00        0.84470
   5130.00        0.83001
   5131.00        0.81628
   5132.00        0.80381
   5133.00        0.79279
   5134.00        0.78327
   5135.00        0.77509
   5136.00        0.76802
   5137.00        0.76170
   5138.00        0.75574
   5139.00        0.74983
   5140.00        0.74371
   5141.00        0.73722
   5142.00        0.73039
   5143.00        0.72321
   5144.00        0.71580
   5145.00        0.70824
   5146.00        0.70059
   5147.00        0.69279
   5148.00        0.68481
   5149.00        0.67650
   5150.00        0.66774
   5151.00        0.65835
   5152.00        0.64833
   5153.00        0.63768
   5154.00        0.62650
   5155.00        0.61500
   5156.00        0.60338
   5157.00        0.59197
   5158.00        0.58101
   5159.00        0.57068
   5160.00        0.56111
   5161.00        0.55236
   5162.00        0.54433
   5163.00        0.53681
   5164.00        0.52955
   5165.00        0.52224
   5166.00        0.51474
   5167.00        0.50699
   5168.00        0.49918
   5169.00        0.49153
   5170.00        0.48438
   5171.00        0.47781
   5172.00        0.47178
   5173.00        0.46602
   5174.00        0.46014
   5175.00        0.45367
   5176.00        0.44624
   5177.00        0.43760
   5178.00        0.42779
   5179.00        0.41689
   5180.00        0.40525
   5181.00        0.39339
   5182.00        0.38182
   5183.00        0.37108
   5184.00        0.36150
   5185.00        0.35327
   5186.00        0.34645
   5187.00        0.34084
   5188.00        0.33618
   5189.00        0.33211
   5190.00        0.32823
   5191.00        0.32422
   5192.00        0.31981
   5193.00        0.31481
   5194.00        0.30917
   5195.00        0.30285
   5196.00        0.29596
   5197.00        0.28864
   5198.00        0.28098
   5199.00        0.27314
   5200.00        0.26516
   5201.00        0.25707
   5202.00        0.24885
   5203.00        0.24038
   5204.00        0.23163
   5205.00        0.22255
   5206.00        0.21312
   5207.00        0.20349
   5208.00        0.19381
   5209.00        0.18422
   5210.00        0.17500
   5211.00        0.16627
   5212.00        0.15816
   5213.00        0.15077
   5214.00        0.14407
   5215.00        0.13805
   5216.00        0.13269
   5217.00        0.12792
   5218.00        0.12377
   5219.00        0.12018
   5220.00        0.11716
   5221.00        0.11464
   5222.00        0.11252
   5223.00        0.11066
   5224.00        0.10890
   5225.00        0.10715
   5226.00        0.10535
   5227.00        0.10350
   5228.00        0.10172
   5229.00        0.10008
   5230.00        0.09870
   5231.00        0.09766
   5232.00        0.09702
   5233.00        0.09677
   5234.00        0.09684
   5235.00        0.09716
   5236.00        0.09761
   5237.00        0.09805
   5238.00        0.09827
   5239.00        0.09802
   5240.00        0.09699
   5241.00        0.09483
   5242.00        0.09123
   5243.00        0.08595
   5244.00        0.07900
   5245.00        0.07044
   5246.00        0.06062
   5247.00        0.05000
   5248.00        0.03918
   5249.00        0.02873
   5250.00        0.01910
   5251.00        0.01057
   5252.00        0.00330
   5253.00       -0.00289
   5254.00       -0.00822
   5255.00       -0.01304
   5256.00       -0.01768
   5257.00       -0.02235
   5258.00       -0.02715
   5259.00       -0.03199
   5260.00       -0.03662
   5261.00       -0.04071
   5262.00       -0.04390
   5263.00       -0.04584
   5264.00       -0.04625
   5265.00       -0.04504
   5266.00       -0.04213
   5267.00       -0.03767
   5268.00       -0.03191
   5269.00       -0.02520
   5270.00       -0.01799
   5271.00       -0.01070
   5272.00       -0.00372
   5273.00        0.00267
   5274.00        0.00835
   5275.00        0.01340
   5276.00        0.01808
   5277.00        0.02272
   5278.00        0.02772
   5279.00        0.03333
   5280.00        0.03968
   5281.00        0.04664
   5282.00        0.05390
   5283.00        0.06096
   5284.00        0.06722
   5285.00        0.07216
   5286.00        0.07531
   5287.00        0.07651
   5288.00        0.07586
   5289.00        0.07367
   5290.00        0.07054
   5291.00        0.06714
   5292.00        0.06422
   5293.00        0.06247
   5294.00        0.06243
   5295.00        0.06445
   5296.00        0.06865
   5297.00        0.07490
   5298.00        0.08295
   5299.00        0.09235
   5300.00        0.10255
   5301.00        0.11323
   5302.00        0.12401
   5303.00        0.13468
   5304.00        0.14522
   5305.00        0.15574
   5306.00        0.16640
   5307.00        0.17743
   5308.00        0.18900
   5309.00        0.20133
   5310.00        0.21444
   5311.00        0.22837
   5312.00        0.24308
   5313.00        0.25843
   5314.00        0.27425
   5315.00        0.29031
   5316.00        0.30634
   5317.00        0.32206
   5318.00        0.33713
   5319.00        0.35130
   5320.00        0.36443
   5321.00        0.37641
   5322.00        0.38730
   5323.00        0.39720
   5324.00        0.40625
   5325.00        0.41472
   5326.00        0.42285
   5327.00        0.43088
   5328.00        0.43906
   5329.00        0.44759
   5330.00        0.45664
   5331.00        0.46640
   5332.00        0.47707
   5333.00        0.48873
   5334.00        0.50157
   5335.00        0.51564
   5336.00        0.53106
   5337.00        0.54780
   5338.00        0.56575
   5339.00        0.58486
   5340.00        0.60490
   5341.00        0.62564
   5342.00        0.64696
   5343.00        0.66861
   5344.00        0.69046
   5345.00        0.71244
   5346.00        0.73434
   5347.00        0.75611
   5348.00        0.77752
   5349.00        0.79852
   5350.00        0.81893
   5351.00        0.83865
   5352.00        0.85742
   5353.00        0.87514
   5354.00        0.89178
   5355.00        0.90727
   5356.00        0.92158
   5357.00        0.93476
   5358.00        0.94695
   5359.00        0.95833
   5360.00        0.96905
   5361.00        0.97938
   5362.00        0.98942
   5363.00        0.99944
   5364.00        1.00954
   5365.00        1.01989
   5366.00        1.03051
   5367.00        1.04153
   5368.00        1.05285
   5369.00        1.06448
   5370.00        1.07635
   5371.00        1.08836
   5372.00        1.10039
   5373.00        1.11234
   5374.00        1.12415
   5375.00        1.13580
   5376.00        1.14725
   5377.00        1.15844
   5378.00        1.16934
   5379.00        1.17992
   5380.00        1.19014
   5381.00        1.19988
   5382.00        1.20906
   5383.00        1.21754
   5384.00        1.22524
   5385.00        1.23207
   5386.00        1.23777
   5387.00        1.24200
   5388.00        1.24504
   5389.00        1.24752
   5390.00        1.25052
   5391.00        1.25437
   5392.00        1.25910
   5393.00        1.26457
   5394.00        1.27056
   5395.00        1.27655
   5396.00        1.28256
   5397.00        1.28900
   5398.00        1.29602
   5399.00        1.30365
   5400.00        1.31191
   5401.00        1.32074
   5402.00        1.33003
   5403.00        1.33964
   5404.00        1.34926
   5405.00        1.35853
   5406.00        1.36720
   5407.00        1.37480
   5408.00        1.38110
   5409.00        1.38603
   5410.00        1.38949
   5411.00        1.39127
   5412.00        1.39128
   5413.00        1.38944
   5414.00        1.38589
   5415.00        1.38086
   5416.00        1.37472
   5417.00        1.36776
   5418.00        1.36018
   5419.00        1.35226
   5420.00        1.34410
   5421.00        1.33581
   5422.00        1.32736
   5423.00        1.31879
   5424.00        1.31002
   5425.00        1.30095
   5426.00        1.29143
   5427.00        1.28132
   5428.00        1.27074
   5429.00        1.25988
   5430.00        1.24893
   5431.00        1.23807
   5432.00        1.22694
   5433.00        1.21494
   5434.00        1.20173
   5435.00        1.18771
   5436.00        1.17407
   5437.00        1.16231
   5438.00        1.15367
   5439.00        1.14874
   5440.00        1.14715
   5441.00        1.14765
   5442.00        1.14856
   5443.00        1.14818
   5444.00        1.14483
   5445.00        1.13795
   5446.00        1.12797
   5447.00        1.11621
   5448.00        1.10431
   5449.00        1.09399
   5450.00        1.08657
   5451.00        1.08256
   5452.00        1.08132
   5453.00        1.08171
   5454.00        1.08242
   5455.00        1.08215
   5456.00        1.07990
   5457.00        1.07516
   5458.00        1.06812
   5459.00        1.05942
   5460.00        1.05024
   5461.00        1.04205
   5462.00        1.03611
   5463.00        1.03344
   5464.00        1.03451
   5465.00        1.03909
   5466.00        1.04643
   5467.00        1.05530
   5468.00        1.06418
   5469.00        1.07169
   5470.00        1.07673
   5471.00        1.07845
   5472.00        1.07677
   5473.00        1.07199
   5474.00        1.06473
   5475.00        1.05580
   5476.00        1.04597
   5477.00        1.03579
   5478.00        1.02553
   5479.00        1.01515
   5480.00        1.00440
   5481.00        0.99295
   5482.00        0.98040
   5483.00        0.96663
   5484.00        0.95160
   5485.00        0.93545
   5486.00        0.91865
   5487.00        0.90160
   5488.00        0.88492
   5489.00        0.86908
   5490.00        0.85441
   5491.00        0.84126
   5492.00        0.82966
   5493.00        0.81927
   5494.00        0.80959
   5495.00        0.79983
   5496.00        0.78925
   5497.00        0.77712
   5498.00        0.76316
   5499.00        0.74726
   5500.00        0.72980
   5501.00        0.71143
   5502.00        0.69292
   5503.00        0.67485
   5504.00        0.65759
   5505.00        0.64107
   5506.00        0.62495
   5507.00        0.60848
   5508.00        0.59094
   5509.00        0.57157
   5510.00        0.55006
   5511.00        0.52636
   5512.00        0.50074
   5513.00        0.47383
   5514.00        0.44631
   5515.00        0.41893
   5516.00        0.39247
   5517.00        0.36737
   5518.00        0.34395
   5519.00        0.32214
   5520.00        0.30193
   5521.00        0.28297
   5522.00        0.26493
   5523.00        0.24751
   5524.00        0.23037
   5525.00        0.21332
   5526.00        0.19641
   5527.00        0.17976
   5528.00        0.16358
   5529.00        0.14825
   5530.00        0.13398
   5531.00        0.12094
   5532.00        0.10928
   5533.00        0.09906
   5534.00        0.09015
   5535.00        0.08243
   5536.00        0.07558
   5537.00        0.06939
   5538.00        0.06357
   5539.00        0.05794
   5540.00        0.05234
   5541.00        0.04669
   5542.00        0.04092
   5543.00        0.03495
   5544.00        0.02866
   5545.00        0.02180
   5546.00        0.01415
   5547.00        0.00534
   5548.00       -0.00483
   5549.00       -0.01662
   5550.00       -0.03010
   5551.00       -0.04516
   5552.00       -0.06161
   5553.00       -0.07893
   5554.00       -0.09655
   5555.00       -0.11379
   5556.00       -0.13001
   5557.00       -0.14469
   5558.00       -0.15740
   5559.00       -0.16809
   5560.00       -0.17699
   5561.00       -0.18448
   5562.00       -0.19117
   5563.00       -0.19777
   5564.00       -0.20499
   5565.00       -0.21339
   5566.00       -0.22332
   5567.00       -0.23492
   5568.00       -0.24801
   5569.00       -0.26231
   5570.00       -0.27723
   5571.00       -0.29209
   5572.00       -0.30632
   5573.00       -0.31935
   5574.00       -0.33070
   5575.00       -0.34023
   5576.00       -0.34784
   5577.00       -0.35362
   5578.00       -0.35767
   5579.00       -0.36027
   5580.00       -0.36152
   5581.00       -0.36160
   5582.00       -0.36054
   5583.00       -0.35837
   5584.00       -0.35499
   5585.00       -0.35042
   5586.00       -0.34466
   5587.00       -0.33776
   5588.00       -0.32996
   5589.00       -0.32164
   5590.00       -0.31330
   5591.00       -0.30554
   5592.00       -0.29900
   5593.00       -0.29423
   5594.00       -0.29160
   5595.00       -0.29138
   5596.00       -0.29342
   5597.00       -0.29722
   5598.00       -0.30220
   5599.00       -0.30753
   5600.00       -0.31249
   5601.00       -0.31657
   5602.00       -0.31954
   5603.00       -0.32146
   5604.00       -0.32270
   5605.00       -0.32379
   5606.00       -0.32540
   5607.00       -0.32810
   5608.00       -0.33230
   5609.00       -0.33817
   5610.00       -0.34563
   5611.00       -0.35431
   5612.00       -0.36388
   5613.00       -0.37376
   5614.00       -0.38345
   5615.00       -0.39256
   5616.00       -0.40077
   5617.00       -0.40787
   5618.00       -0.41375
   5619.00       -0.41839
   5620.00       -0.42171
   5621.00       -0.42366
   5622.00       -0.42423
   5623.00       -0.42349
   5624.00       -0.42168
   5625.00       -0.41925
   5626.00       -0.41683
   5627.00       -0.41514
   5628.00       -0.41482
   5629.00       -0.41629
   5630.00       -0.41956
   5631.00       -0.42431
   5632.00       -0.42982
   5633.00       -0.43529
   5634.00       -0.44003
   5635.00       -0.44347
   5636.00       -0.44554
   5637.00       -0.44639
   5638.00       -0.44646
   5639.00       -0.44625
   5640.00       -0.44625
   5641.00       -0.44679
   5642.00       -0.44807
   5643.00       -0.45014
   5644.00       -0.45294
   5645.00       -0.45637
   5646.00       -0.46027
   5647.00       -0.46442
   5648.00       -0.46850
   5649.00       -0.47888
   5650.00       -0.49003
   5651.00       -0.49844
   5652.00       -0.50358
   5653.00       -0.50544
   5654.00       -0.50455
   5655.00       -0.50180
   5656.00       -0.49804
   5657.00       -0.49416
   5658.00       -0.49087
   5659.00       -0.48862
   5660.00       -0.48770
   5661.00       -0.48813
   5662.00       -0.48984
   5663.00       -0.49251
   5664.00       -0.49580
   5665.00       -0.49926
   5666.00       -0.50241
   5667.00       -0.50474
   5668.00       -0.50581
   5669.00       -0.50515
   5670.00       -0.50248
   5671.00       -0.49758
   5672.00       -0.49044
   5673.00       -0.48110
   5674.00       -0.46982
   5675.00       -0.45672
   5676.00       -0.44207
   5677.00       -0.42627
   5678.00       -0.40970
   5679.00       -0.39280
   5680.00       -0.37596
   5681.00       -0.35946
   5682.00       -0.34350
   5683.00       -0.32890
   5684.00       -0.31675
   5685.00       -0.30696
   5686.00       -0.29888
   5687.00       -0.29169
   5688.00       -0.28443
   5689.00       -0.27624
   5690.00       -0.26637
   5691.00       -0.25420
   5692.00       -0.23930
   5693.00       -0.22146
   5694.00       -0.20067
   5695.00       -0.17718
   5696.00       -0.15153
   5697.00       -0.12451
   5698.00       -0.09720
   5699.00       -0.07076
   5700.00       -0.04621
   5701.00       -0.02425
   5702.00       -0.00560
   5703.00        0.00965
   5704.00        0.02151
   5705.00        0.03041
   5706.00        0.03689
   5707.00        0.04171
   5708.00        0.04563
   5709.00        0.04934
   5710.00        0.05339
   5711.00        0.05810
   5712.00        0.06366
   5713.00        0.06999
   5714.00        0.07689
   5715.00        0.08409
   5716.00        0.09130
   5717.00        0.09825
   5718.00        0.10479
   5719.00        0.11085
   5720.00        0.11651
   5721.00        0.12194
   5722.00        0.12739
   5723.00        0.13313
   5724.00        0.13941
   5725.00        0.14641
   5726.00        0.15416
   5727.00        0.16257
   5728.00        0.17143
   5729.00        0.18048
   5730.00        0.18938
   5731.00        0.19780
   5732.00        0.20553
   5733.00        0.21238
   5734.00        0.21833
   5735.00        0.22341
   5736.00        0.22771
   5737.00        0.23140
   5738.00        0.23461
   5739.00        0.23744
   5740.00        0.23992
   5741.00        0.24202
   5742.00        0.24362
   5743.00        0.24459
   5744.00        0.24476
   5745.00        0.24400
   5746.00        0.24228
   5747.00        0.23964
   5748.00        0.23632
   5749.00        0.23261
   5750.00        0.22893
   5751.00        0.22571
   5752.00        0.22329
   5753.00        0.22197
   5754.00        0.22186
   5755.00        0.22302
   5756.00        0.22532
   5757.00        0.22868
   5758.00        0.23294
   5759.00        0.23801
   5760.00        0.24380
   5761.00        0.25028
   5762.00        0.25740
   5763.00        0.26510
   5764.00        0.27332
   5765.00        0.28195
   5766.00        0.29088
   5767.00        0.29994
   5768.00        0.30894
   5769.00        0.31766
   5770.00        0.32594
   5771.00        0.33350
   5772.00        0.34019
   5773.00        0.34579
   5774.00        0.35020
   5775.00        0.35343
   5776.00        0.35549
   5777.00        0.35654
   5778.00        0.35677
   5779.00        0.35644
   5780.00        0.35579
   5781.00        0.35505
   5782.00        0.35438
   5783.00        0.35392
   5784.00        0.35370
   5785.00        0.35374
   5786.00        0.35403
   5787.00        0.35455
   5788.00        0.35528
   5789.00        0.35622
   5790.00        0.35738
   5791.00        0.35876
   5792.00        0.36033
   5793.00        0.36205
   5794.00        0.36385
   5795.00        0.36558
   5796.00        0.36710
   5797.00        0.36826
   5798.00        0.36892
   5799.00        0.36896
   5800.00        0.36833
   5801.00        0.36707
   5802.00        0.36529
   5803.00        0.36318
   5804.00        0.36097
   5805.00        0.35893
   5806.00        0.35731
   5807.00        0.35630
   5808.00        0.35603
   5809.00        0.35655
   5810.00        0.35780
   5811.00        0.35967
   5812.00        0.36197
   5813.00        0.36449
   5814.00        0.36703
   5815.00        0.36938
   5816.00        0.37143
   5817.00        0.37313
   5818.00        0.37451
   5819.00        0.37572
   5820.00        0.37693
   5821.00        0.37836
   5822.00        0.38020
   5823.00        0.38257
   5824.00        0.38550
   5825.00        0.38887
   5826.00        0.39246
   5827.00        0.39595
   5828.00        0.39901
   5829.00        0.40129
   5830.00        0.40255
   5831.00        0.40268
   5832.00        0.40165
   5833.00        0.39967
   5834.00        0.39694
   5835.00        0.39379
   5836.00        0.39051
   5837.00        0.38734
   5838.00        0.38445
   5839.00        0.38189
   5840.00        0.37959
   5841.00        0.37740
   5842.00        0.37512
   5843.00        0.37252
   5844.00        0.36946
   5845.00        0.36582
   5846.00        0.36164
   5847.00        0.35697
   5848.00        0.35200
   5849.00        0.34694
   5850.00        0.34202
   5851.00        0.33745
   5852.00        0.33336
   5853.00        0.32986
   5854.00        0.32696
   5855.00        0.32468
   5856.00        0.32296
   5857.00        0.32171
   5858.00        0.32086
   5859.00        0.32031
   5860.00        0.31995
   5861.00        0.31968
   5862.00        0.31937
   5863.00        0.31888
   5864.00        0.31808
   5865.00        0.31685
   5866.00        0.31512
   5867.00        0.31285
   5868.00        0.31010
   5869.00        0.30697
   5870.00        0.30362
   5871.00        0.30020
   5872.00        0.29686
   5873.00        0.29368
   5874.00        0.29069
   5875.00        0.28779
   5876.00        0.28481
   5877.00        0.28152
   5878.00        0.27771
   5879.00        0.27316
   5880.00        0.26775
   5881.00        0.26146
   5882.00        0.25435
   5883.00        0.24658
   5884.00        0.23840
   5885.00        0.23007
   5886.00        0.22181
   5887.00        0.21380
   5888.00        0.20611
   5889.00        0.19875
   5890.00        0.19162
   5891.00        0.18459
   5892.00        0.17749
   5893.00        0.17019
   5894.00        0.16265
   5895.00        0.15488
   5896.00        0.14701
   5897.00        0.13921
   5898.00        0.13182
   5899.00        0.12502
   5900.00        0.11906
   5901.00        0.11409
   5902.00        0.11015
   5903.00        0.10722
   5904.00        0.10514
   5905.00        0.10372
   5906.00        0.10271
   5907.00        0.10185
   5908.00        0.10092
   5909.00        0.09976
   5910.00        0.09828
   5911.00        0.09646
   5912.00        0.09433
   5913.00        0.09200
   5914.00        0.08956
   5915.00        0.08708
   5916.00        0.08463
   5917.00        0.08221
   5918.00        0.07978
   5919.00        0.07729
   5920.00        0.07466
   5921.00        0.07180
   5922.00        0.06864
   5923.00        0.06510
   5924.00        0.06107
   5925.00        0.05647
   5926.00        0.05119
   5927.00        0.04517
   5928.00        0.03839
   5929.00        0.03089
   5930.00        0.02277
   5931.00        0.01412
   5932.00        0.00517
   5933.00       -0.00392
   5934.00       -0.01300
   5935.00       -0.02197
   5936.00       -0.03073
   5937.00       -0.03927
   5938.00       -0.04760
   5939.00       -0.05564
   5940.00       -0.06340
   5941.00       -0.07076
   5942.00       -0.07765
   5943.00       -0.08392
   5944.00       -0.08949
   5945.00       -0.09435
   5946.00       -0.09849
   5947.00       -0.10206
   5948.00       -0.10521
   5949.00       -0.10818
   5950.00       -0.11119
   5951.00       -0.11447
   5952.00       -0.11818
   5953.00       -0.12240
   5954.00       -0.12713
   5955.00       -0.13231
   5956.00       -0.13783
   5957.00       -0.14359
   5958.00       -0.14951
   5959.00       -0.15553
   5960.00       -0.16168
   5961.00       -0.16802
   5962.00       -0.17463
   5963.00       -0.18160
   5964.00       -0.18898
   5965.00       -0.19682
   5966.00       -0.20510
   5967.00       -0.21377
   5968.00       -0.22269
   5969.00       -0.23176
   5970.00       -0.24092
   5971.00       -0.25002
   5972.00       -0.25895
   5973.00       -0.26763
   5974.00       -0.27599
   5975.00       -0.28394
   5976.00       -0.29138
   5977.00       -0.29823
   5978.00       -0.30441
   5979.00       -0.30986
   5980.00       -0.31450
   5981.00       -0.31835
   5982.00       -0.32138
   5983.00       -0.32368
   5984.00       -0.32530
   5985.00       -0.32636
   5986.00       -0.32694
   5987.00       -0.32713
   5988.00       -0.32699
   5989.00       -0.32654
   5990.00       -0.32579
   5991.00       -0.32465
   5992.00       -0.32307
   5993.00       -0.32095
   5994.00       -0.31821
   5995.00       -0.31479
   5996.00       -0.31072
   5997.00       -0.30609
   5998.00       -0.30109
   5999.00       -0.29594
   6000.00       -0.29094
   6001.00       -0.28647
   6002.00       -0.28281
   6003.00       -0.28028
   6004.00       -0.27905
   6005.00       -0.27920
   6006.00       -0.28073
   6007.00       -0.28355
   6008.00       -0.28750
   6009.00       -0.29236
   6010.00       -0.29784
   6011.00       -0.30377
   6012.00       -0.30987
   6013.00       -0.31589
   6014.00       -0.32163
   6015.00       -0.32684
   6016.00       -0.33138
   6017.00       -0.33516
   6018.00       -0.33811
   6019.00       -0.34035
   6020.00       -0.34197
   6021.00       -0.34321
   6022.00       -0.34431
   6023.00       -0.34550
   6024.00       -0.34695
   6025.00       -0.34874
   6026.00       -0.35081
   6027.00       -0.35298
   6028.00       -0.35500
   6029.00       -0.35661
   6030.00       -0.35754
   6031.00       -0.35760
   6032.00       -0.35669
   6033.00       -0.35479
   6034.00       -0.35204
   6035.00       -0.34863
   6036.00       -0.34489
   6037.00       -0.34118
   6038.00       -0.33787
   6039.00       -0.33534
   6040.00       -0.33392
   6041.00       -0.33382
   6042.00       -0.33516
   6043.00       -0.33788
   6044.00       -0.34179
   6045.00       -0.34655
   6046.00       -0.35180
   6047.00       -0.35718
   6048.00       -0.36236
   6049.00       -0.36710
   6050.00       -0.37126
   6051.00       -0.37478
   6052.00       -0.37776
   6053.00       -0.38027
   6054.00       -0.38248
   6055.00       -0.38450
   6056.00       -0.38643
   6057.00       -0.38833
   6058.00       -0.39017
   6059.00       -0.39186
   6060.00       -0.39330
   6061.00       -0.39433
   6062.00       -0.39484
   6063.00       -0.39476
   6064.00       -0.39410
   6065.00       -0.39289
   6066.00       -0.39124
   6067.00       -0.38922
   6068.00       -0.38690
   6069.00       -0.38424
   6070.00       -0.38119
   6071.00       -0.37761
   6072.00       -0.37334
   6073.00       -0.36826
   6074.00       -0.36229
   6075.00       -0.35552
   6076.00       -0.34803
   6077.00       -0.34010
   6078.00       -0.33195
   6079.00       -0.32393
   6080.00       -0.31635
   6081.00       -0.30944
   6082.00       -0.30343
   6083.00       -0.29846
   6084.00       -0.29459
   6085.00       -0.29186
   6086.00       -0.29018
   6087.00       -0.28952
   6088.00       -0.28971
   6089.00       -0.29064
   6090.00       -0.29216
   6091.00       -0.29410
   6092.00       -0.29638
   6093.00       -0.29887
   6094.00       -0.30155
   6095.00       -0.30439
   6096.00       -0.30740
   6097.00       -0.31062
   6098.00       -0.31398
   6099.00       -0.31744
   6100.00       -0.32083
   6101.00       -0.32394
   6102.00       -0.32652
   6103.00       -0.32833
   6104.00       -0.32915
   6105.00       -0.32888
   6106.00       -0.32748
   6107.00       -0.32511
   6108.00       -0.32193
   6109.00       -0.31824
   6110.00       -0.31433
   6111.00       -0.31048
   6112.00       -0.30693
   6113.00       -0.30380
   6114.00       -0.30115
   6115.00       -0.29895
   6116.00       -0.29710
   6117.00       -0.29551
   6118.00       -0.29404
   6119.00       -0.29266
   6120.00       -0.29132
   6121.00       -0.29010
   6122.00       -0.28913
   6123.00       -0.28856
   6124.00       -0.28855
   6125.00       -0.28929
   6126.00       -0.29086
   6127.00       -0.29332
   6128.00       -0.29666
   6129.00       -0.30084
   6130.00       -0.30581
   6131.00       -0.31146
   6132.00       -0.31771
   6133.00       -0.32449
   6134.00       -0.33167
   6135.00       -0.33917
   6136.00       -0.34682
   6137.00       -0.35447
   6138.00       -0.36192
   6139.00       -0.36902
   6140.00       -0.37562
   6141.00       -0.38162
   6142.00       -0.38695
   6143.00       -0.39158
   6144.00       -0.39550
   6145.00       -0.39875
   6146.00       -0.40133
   6147.00       -0.40326
   6148.00       -0.40452
   6149.00       -0.40509
   6150.00       -0.40493
   6151.00       -0.40407
   6152.00       -0.40249
   6153.00       -0.40028
   6154.00       -0.39752
   6155.00       -0.39430
   6156.00       -0.39077
   6157.00       -0.38710
   6158.00       -0.38338
   6159.00       -0.37976
   6160.00       -0.37631
   6161.00       -0.37313
   6162.00       -0.37026
   6163.00       -0.36772
   6164.00       -0.36553
   6165.00       -0.36370
   6166.00       -0.36221
   6167.00       -0.36109
   6168.00       -0.36029
   6169.00       -0.35980
   6170.00       -0.35955
   6171.00       -0.35947
   6172.00       -0.35945
   6173.00       -0.35940
   6174.00       -0.35918
   6175.00       -0.35870
   6176.00       -0.35787
   6177.00       -0.35659
   6178.00       -0.35483
   6179.00       -0.35248
   6180.00       -0.34949
   6181.00       -0.34577
   6182.00       -0.34121
   6183.00       -0.33574
   6184.00       -0.32927
   6185.00       -0.32170
   6186.00       -0.31302
   6187.00       -0.30318
   6188.00       -0.29225
   6189.00       -0.28027
   6190.00       -0.26737
   6191.00       -0.25368
   6192.00       -0.23942
   6193.00       -0.22477
   6194.00       -0.20988
   6195.00       -0.19502
   6196.00       -0.18027
   6197.00       -0.16588
   6198.00       -0.15194
   6199.00       -0.13860
   6200.00       -0.12600
   6201.00       -0.11422
   6202.00       -0.10329
   6203.00       -0.09324
   6204.00       -0.08397
   6205.00       -0.07534
   6206.00       -0.06725
   6207.00       -0.05945
   6208.00       -0.05180
   6209.00       -0.04415
   6210.00       -0.03636
   6211.00       -0.02843
   6212.00       -0.02039
   6213.00       -0.01224
   6214.00       -0.00410
   6215.00        0.00401
   6216.00        0.01203
   6217.00        0.01997
   6218.00        0.02792
   6219.00        0.03599
   6220.00        0.04429
   6221.00        0.05296
   6222.00        0.06217
   6223.00        0.07200
   6224.00        0.08242
   6225.00        0.09353
   6226.00        0.10518
   6227.00        0.11728
   6228.00        0.12966
   6229.00        0.14210
   6230.00        0.15444
   6231.00        0.16640
   6232.00        0.17786
   6233.00        0.18860
   6234.00        0.19856
   6235.00        0.20771
   6236.00        0.21613
   6237.00        0.22396
   6238.00        0.23137
   6239.00        0.23854
   6240.00        0.24559
   6241.00        0.25260
   6242.00        0.25956
   6243.00        0.26645
   6244.00        0.27318
   6245.00        0.27976
   6246.00        0.28622
   6247.00        0.29278
   6248.00        0.29968
   6249.00        0.30734
   6250.00        0.31615
   6251.00        0.32655
   6252.00        0.33886
   6253.00        0.35323
   6254.00        0.36981
   6255.00        0.38869
   6256.00        0.40968
   6257.00        0.43265
   6258.00        0.45745
   6259.00        0.48378
   6260.00        0.51132
   6261.00        0.53944
   6262.00        0.56756
   6263.00        0.59504
   6264.00        0.62108
   6265.00        0.64494
   6266.00        0.66580
   6267.00        0.68285
   6268.00        0.69564
   6269.00        0.70381
   6270.00        0.70724
   6271.00        0.70598
   6272.00        0.70034
   6273.00        0.69083
   6274.00        0.67795
   6275.00        0.66252
   6276.00        0.64525
   6277.00        0.62695
   6278.00        0.60826
   6279.00        0.58991
   6280.00        0.57241
   6281.00        0.55626
   6282.00        0.54188
   6283.00        0.52952
   6284.00        0.51944
   6285.00        0.51180
   6286.00        0.50670
   6287.00        0.50418
   6288.00        0.50420
   6289.00        0.50674
   6290.00        0.51164
   6291.00        0.51868
   6292.00        0.52778
   6293.00        0.53857
   6294.00        0.55075
   6295.00        0.56385
   6296.00        0.57747
   6297.00        0.59103
   6298.00        0.60396
   6299.00        0.61579
   6300.00        0.62600
   6301.00        0.63429
   6302.00        0.64034
   6303.00        0.64421
   6304.00        0.64585
   6305.00        0.64548
   6306.00        0.64327
   6307.00        0.63945
   6308.00        0.63427
   6309.00        0.62796
   6310.00        0.62068
   6311.00        0.61263
   6312.00        0.60400
   6313.00        0.59494
   6314.00        0.58566
   6315.00        0.57629
   6316.00        0.56707
   6317.00        0.55822
   6318.00        0.54998
   6319.00        0.54256
   6320.00        0.53618
   6321.00        0.53096
   6322.00        0.52710
   6323.00        0.52462
   6324.00        0.52358
   6325.00        0.52392
   6326.00        0.52552
   6327.00        0.52830
   6328.00        0.53204
   6329.00        0.53655
   6330.00        0.54159
   6331.00        0.54693
   6332.00        0.55236
   6333.00        0.55773
   6334.00        0.56286
   6335.00        0.56762
   6336.00        0.57192
   6337.00        0.57564
   6338.00        0.57871
   6339.00        0.58103
   6340.00        0.58248
   6341.00        0.58296
   6342.00        0.58231
   6343.00        0.58047
   6344.00        0.57738
   6345.00        0.57308
   6346.00        0.56772
   6347.00        0.56150
   6348.00        0.55465
   6349.00        0.54744
   6350.00        0.54011
   6351.00        0.53281
   6352.00        0.52568
   6353.00        0.51875
   6354.00        0.51195
   6355.00        0.50521
   6356.00        0.49842
   6357.00        0.49138
   6358.00        0.48401
   6359.00        0.47624
   6360.00        0.46802
   6361.00        0.45938
   6362.00        0.45037
   6363.00        0.44110
   6364.00        0.43170
   6365.00        0.42222
   6366.00        0.41274
   6367.00        0.40323
   6368.00        0.39367
   6369.00        0.38396
   6370.00        0.37393
   6371.00        0.36349
   6372.00        0.35244
   6373.00        0.34080
   6374.00        0.32851
   6375.00        0.31567
   6376.00        0.30241
   6377.00        0.28900
   6378.00        0.27573
   6379.00        0.26281
   6380.00        0.25048
   6381.00        0.23897
   6382.00        0.22838
   6383.00        0.21875
   6384.00        0.20998
   6385.00        0.20199
   6386.00        0.19464
   6387.00        0.18778
   6388.00        0.18128
   6389.00        0.17504
   6390.00        0.16901
   6391.00        0.16318
   6392.00        0.15749
   6393.00        0.15197
   6394.00        0.14655
   6395.00        0.14116
   6396.00        0.13571
   6397.00        0.13005
   6398.00        0.12404
   6399.00        0.11753
   6400.00        0.11042
   6401.00        0.10263
   6402.00        0.09423
   6403.00        0.08526
   6404.00        0.07588
   6405.00        0.06623
   6406.00        0.05649
   6407.00        0.04683
   6408.00        0.03740
   6409.00        0.02834
   6410.00        0.01965
   6411.00        0.01139
   6412.00        0.00356
   6413.00       -0.00382
   6414.00       -0.01077
   6415.00       -0.01726
   6416.00       -0.02320
   6417.00       -0.02853
   6418.00       -0.03313
   6419.00       -0.03686
   6420.00       -0.03958
   6421.00       -0.04121
   6422.00       -0.04178
   6423.00       -0.04137
   6424.00       -0.04028
   6425.00       -0.03887
   6426.00       -0.03759
   6427.00       -0.03687
   6428.00       -0.03711
   6429.00       -0.03854
   6430.00       -0.04122
   6431.00       -0.04505
   6432.00       -0.04978
   6433.00       -0.05514
   6434.00       -0.06085
   6435.00       -0.06675
   6436.00       -0.07274
   6437.00       -0.07890
   6438.00       -0.08533
   6439.00       -0.09217
   6440.00       -0.09956
   6441.00       -0.10756
   6442.00       -0.11619
   6443.00       -0.12531
   6444.00       -0.13484
   6445.00       -0.14459
   6446.00       -0.15443
   6447.00       -0.16413
   6448.00       -0.17354
   6449.00       -0.18241
   6450.00       -0.19050
   6451.00       -0.19759
   6452.00       -0.20350
   6453.00       -0.20808
   6454.00       -0.21132
   6455.00       -0.21330
   6456.00       -0.21425
   6457.00       -0.21441
   6458.00       -0.21411
   6459.00       -0.21366
   6460.00       -0.21330
   6461.00       -0.21325
   6462.00       -0.21365
   6463.00       -0.21460
   6464.00       -0.21613
   6465.00       -0.21829
   6466.00       -0.22109
   6467.00       -0.22455
   6468.00       -0.22863
   6469.00       -0.23336
   6470.00       -0.23871
   6471.00       -0.24465
   6472.00       -0.25119
   6473.00       -0.25829
   6474.00       -0.26592
   6475.00       -0.27402
   6476.00       -0.28259
   6477.00       -0.29147
   6478.00       -0.30054
   6479.00       -0.30966
   6480.00       -0.31861
   6481.00       -0.32727
   6482.00       -0.33550
   6483.00       -0.34316
   6484.00       -0.35018
   6485.00       -0.35651
   6486.00       -0.36217
   6487.00       -0.36722
   6488.00       -0.37167
   6489.00       -0.37561
   6490.00       -0.37913
   6491.00       -0.38228
   6492.00       -0.38516
   6493.00       -0.38783
   6494.00       -0.39035
   6495.00       -0.39279
   6496.00       -0.39521
   6497.00       -0.39762
   6498.00       -0.40006
   6499.00       -0.40252
   6500.00       -0.40494
   6501.00       -0.40730
   6502.00       -0.40955
   6503.00       -0.41168
   6504.00       -0.41374
   6505.00       -0.41578
   6506.00       -0.41792
   6507.00       -0.42021
   6508.00       -0.42271
   6509.00       -0.42541
   6510.00       -0.42822
   6511.00       -0.43097
   6512.00       -0.43345
   6513.00       -0.43541
   6514.00       -0.43661
   6515.00       -0.43683
   6516.00       -0.43595
   6517.00       -0.43384
   6518.00       -0.43054
   6519.00       -0.42609
   6520.00       -0.42063
   6521.00       -0.41435
   6522.00       -0.40738
   6523.00       -0.39991
   6524.00       -0.39211
   6525.00       -0.38403
   6526.00       -0.37570
   6527.00       -0.36716
   6528.00       -0.35834
   6529.00       -0.34916
   6530.00       -0.33948
   6531.00       -0.32918
   6532.00       -0.31822
   6533.00       -0.30651
   6534.00       -0.29411
   6535.00       -0.28107
   6536.00       -0.26765
   6537.00       -0.25414
   6538.00       -0.24092
   6539.00       -0.22836
   6540.00       -0.21686
   6541.00       -0.20675
   6542.00       -0.19814
   6543.00       -0.19104
   6544.00       -0.18527
   6545.00       -0.18058
   6546.00       -0.17659
   6547.00       -0.17296
   6548.00       -0.16942
   6549.00       -0.16575
   6550.00       -0.16186
   6551.00       -0.15776
   6552.00       -0.15351
   6553.00       -0.14921
   6554.00       -0.14489
   6555.00       -0.14059
   6556.00       -0.13624
   6557.00       -0.13172
   6558.00       -0.12683
   6559.00       -0.12137
   6560.00       -0.11516
   6561.00       -0.10808
   6562.00       -0.10007
   6563.00       -0.09112
   6564.00       -0.08132
   6565.00       -0.07082
   6566.00       -0.05967
   6567.00       -0.04806
   6568.00       -0.03599
   6569.00       -0.02358
   6570.00       -0.01080
   6571.00        0.00236
   6572.00        0.01583
   6573.00        0.02963
   6574.00        0.04355
   6575.00        0.05750
   6576.00        0.07124
   6577.00        0.08457
   6578.00        0.09720
   6579.00        0.10899
   6580.00        0.11990
   6581.00        0.12996
   6582.00        0.13929
   6583.00        0.14805
   6584.00        0.15651
   6585.00        0.16497
   6586.00        0.17367
   6587.00        0.18276
   6588.00        0.19229
   6589.00        0.20229
   6590.00        0.21261
   6591.00        0.22308
   6592.00        0.23352
   6593.00        0.24368
   6594.00        0.25348
   6595.00        0.26280
   6596.00        0.27173
   6597.00        0.28034
   6598.00        0.28885
   6599.00        0.29752
   6600.00        0.30666
   6601.00        0.31667
   6602.00        0.32793
   6603.00        0.34089
   6604.00        0.35594
   6605.00        0.37332
   6606.00        0.39341
   6607.00        0.41625
   6608.00        0.44201
   6609.00        0.47047
   6610.00        0.50133
   6611.00        0.53435
   6612.00        0.56892
   6613.00        0.60458
   6614.00        0.64066
   6615.00        0.67639
   6616.00        0.71090
   6617.00        0.74351
   6618.00        0.77343
   6619.00        0.80022
   6620.00        0.82344
   6621.00        0.84304
   6622.00        0.85897
   6623.00        0.87132
   6624.00        0.88026
   6625.00        0.88576
   6626.00        0.88806
   6627.00        0.88721
   6628.00        0.88348
   6629.00        0.87728
   6630.00        0.86914
   6631.00        0.85958
   6632.00        0.84940
   6633.00        0.83935
   6634.00        0.83008
   6635.00        0.82223
   6636.00        0.81617
   6637.00        0.81206
   6638.00        0.80996
   6639.00        0.80964
   6640.00        0.81074
   6641.00        0.81283
   6642.00        0.81543
   6643.00        0.81808
   6644.00        0.82037
   6645.00        0.82199
   6646.00        0.82272
   6647.00        0.82246
   6648.00        0.82124
   6649.00        0.81916
   6650.00        0.81638
   6651.00        0.81306
   6652.00        0.80933
   6653.00        0.80521
   6654.00        0.80070
   6655.00        0.79565
   6656.00        0.78990
   6657.00        0.78327
   6658.00        0.77564
   6659.00        0.76695
   6660.00        0.75733
   6661.00        0.74701
   6662.00        0.73631
   6663.00        0.72567
   6664.00        0.71550
   6665.00        0.70616
   6666.00        0.69793
   6667.00        0.69111
   6668.00        0.68570
   6669.00        0.68151
   6670.00        0.67824
   6671.00        0.67550
   6672.00        0.67282
   6673.00        0.66976
   6674.00        0.66597
   6675.00        0.66123
   6676.00        0.65556
   6677.00        0.64905
   6678.00        0.64197
   6679.00        0.63476
   6680.00        0.62776
   6681.00        0.62140
   6682.00        0.61597
   6683.00        0.61163
   6684.00        0.60848
   6685.00        0.60651
   6686.00        0.60565
   6687.00        0.60580
   6688.00        0.60693
   6689.00        0.60898
   6690.00        0.61202
   6691.00        0.61609
   6692.00        0.62120
   6693.00        0.62735
   6694.00        0.63443
   6695.00        0.64224
   6696.00        0.65050
   6697.00        0.65885
   6698.00        0.66693
   6699.00        0.67441
   6700.00        0.68099
   6701.00        0.68650
   6702.00        0.69087
   6703.00        0.69421
   6704.00        0.69673
   6705.00        0.69870
   6706.00        0.70044
   6707.00        0.70220
   6708.00        0.70417
   6709.00        0.70644
   6710.00        0.70899
   6711.00        0.71169
   6712.00        0.71433
   6713.00        0.71669
   6714.00        0.71849
   6715.00        0.71953
   6716.00        0.71959
   6717.00        0.71851
   6718.00        0.71618
   6719.00        0.71251
   6720.00        0.70736
   6721.00        0.70066
   6722.00        0.69238
   6723.00        0.68250
   6724.00        0.67096
   6725.00        0.65793
   6726.00        0.64348
   6727.00        0.62782
   6728.00        0.61113
   6729.00        0.59372
   6730.00        0.57589
   6731.00        0.55787
   6732.00        0.53983
   6733.00        0.52202
   6734.00        0.50458
   6735.00        0.48765
   6736.00        0.47123
   6737.00        0.45557
   6738.00        0.44070
   6739.00        0.42658
   6740.00        0.41341
   6741.00        0.40119
   6742.00        0.38989
   6743.00        0.37941
   6744.00        0.36970
   6745.00        0.36062
   6746.00        0.35198
   6747.00        0.34362
   6748.00        0.33534
   6749.00        0.32698
   6750.00        0.31843
   6751.00        0.30958
   6752.00        0.30044
   6753.00        0.29099
   6754.00        0.28131
   6755.00        0.27153
   6756.00        0.26175
   6757.00        0.25207
   6758.00        0.24256
   6759.00        0.23322
   6760.00        0.22401
   6761.00        0.21482
   6762.00        0.20544
   6763.00        0.19568
   6764.00        0.18532
   6765.00        0.17405
   6766.00        0.16181
   6767.00        0.14856
   6768.00        0.13423
   6769.00        0.11913
   6770.00        0.10342
   6771.00        0.08748
   6772.00        0.07161
   6773.00        0.05614
   6774.00        0.04136
   6775.00        0.02750
   6776.00        0.01479
   6777.00        0.00327
   6778.00       -0.00695
   6779.00       -0.01593
   6780.00       -0.02369
   6781.00       -0.03039
   6782.00       -0.03613
   6783.00       -0.04109
   6784.00       -0.04540
   6785.00       -0.04919
   6786.00       -0.05258
   6787.00       -0.05569
   6788.00       -0.05861
   6789.00       -0.06148
   6790.00       -0.06441
   6791.00       -0.06750
   6792.00       -0.07084
   6793.00       -0.07446
   6794.00       -0.07836
   6795.00       -0.08247
   6796.00       -0.08669
   6797.00       -0.09090
   6798.00       -0.09496
   6799.00       -0.09881
   6800.00       -0.10242
   6801.00       -0.10586
   6802.00       -0.10926
   6803.00       -0.11280
   6804.00       -0.11670
   6805.00       -0.12120
   6806.00       -0.12654
   6807.00       -0.13291
   6808.00       -0.14045
   6809.00       -0.14922
   6810.00       -0.15917
   6811.00       -0.17018
   6812.00       -0.18196
   6813.00       -0.19422
   6814.00       -0.20652
   6815.00       -0.21831
   6816.00       -0.22922
   6817.00       -0.23878
   6818.00       -0.24672
   6819.00       -0.25285
   6820.00       -0.25722
   6821.00       -0.25983
   6822.00       -0.26095
   6823.00       -0.26076
   6824.00       -0.25954
   6825.00       -0.25748
   6826.00       -0.25474
   6827.00       -0.25147
   6828.00       -0.24779
   6829.00       -0.24387
   6830.00       -0.23988
   6831.00       -0.23610
   6832.00       -0.23267
   6833.00       -0.22966
   6834.00       -0.22699
   6835.00       -0.22440
   6836.00       -0.22158
   6837.00       -0.21813
   6838.00       -0.21373
   6839.00       -0.20818
   6840.00       -0.20151
   6841.00       -0.19405
   6842.00       -0.18627
   6843.00       -0.17895
   6844.00       -0.17285
   6845.00       -0.16882
   6846.00       -0.16748
   6847.00       -0.16913
   6848.00       -0.17399
   6849.00       -0.18173
   6850.00       -0.19193
   6851.00       -0.20386
   6852.00       -0.21677
   6853.00       -0.22995
   6854.00       -0.24277
   6855.00       -0.25484
   6856.00       -0.26588
   6857.00       -0.27585
   6858.00       -0.28485
   6859.00       -0.29302
   6860.00       -0.30053
   6861.00       -0.30747
   6862.00       -0.31390
   6863.00       -0.31981
   6864.00       -0.32519
   6865.00       -0.33002
   6866.00       -0.33431
   6867.00       -0.33813
   6868.00       -0.34155
   6869.00       -0.34467
   6870.00       -0.34761
   6871.00       -0.35048
   6872.00       -0.35339
   6873.00       -0.35644
   6874.00       -0.35972
   6875.00       -0.36329
   6876.00       -0.36727
   6877.00       -0.37171
   6878.00       -0.37660
   6879.00       -0.38192
   6880.00       -0.38756
   6881.00       -0.39340
   6882.00       -0.39930
   6883.00       -0.40511
   6884.00       -0.41071
   6885.00       -0.41607
   6886.00       -0.42118
   6887.00       -0.42610
   6888.00       -0.43089
   6889.00       -0.43561
   6890.00       -0.44027
   6891.00       -0.44478
   6892.00       -0.44889
   6893.00       -0.45209
   6894.00       -0.45413
   6895.00       -0.45492
   6896.00       -0.45434
   6897.00       -0.45242
   6898.00       -0.44914
   6899.00       -0.44462
   6900.00       -0.43905
   6901.00       -0.43272
   6902.00       -0.42602
   6903.00       -0.41941
   6904.00       -0.41331
   6905.00       -0.40817
   6906.00       -0.40426
   6907.00       -0.40166
   6908.00       -0.40033
   6909.00       -0.39998
   6910.00       -0.40015
   6911.00       -0.40031
   6912.00       -0.39989
   6913.00       -0.39838
   6914.00       -0.39533
   6915.00       -0.39046
   6916.00       -0.38370
   6917.00       -0.37506
   6918.00       -0.36472
   6919.00       -0.35303
   6920.00       -0.34036
   6921.00       -0.32707
   6922.00       -0.31365
   6923.00       -0.30046
   6924.00       -0.28782
   6925.00       -0.27601
   6926.00       -0.26516
   6927.00       -0.25534
   6928.00       -0.24641
   6929.00       -0.23955
   6930.00       -0.23611
   6931.00       -0.23495
   6932.00       -0.23441
   6933.00       -0.23286
   6934.00       -0.22894
   6935.00       -0.22177
   6936.00       -0.21093
   6937.00       -0.19653
   6938.00       -0.17880
   6939.00       -0.15855
   6940.00       -0.13657
   6941.00       -0.11396
   6942.00       -0.09184
   6943.00       -0.07121
   6944.00       -0.05322
   6945.00       -0.03866
   6946.00       -0.02804
   6947.00       -0.02136
   6948.00       -0.01856
   6949.00       -0.01893
   6950.00       -0.02163
   6951.00       -0.02556
   6952.00       -0.02967
   6953.00       -0.03293
   6954.00       -0.03457
   6955.00       -0.03400
   6956.00       -0.03105
   6957.00       -0.02569
   6958.00       -0.01825
   6959.00       -0.00923
   6960.00        0.00082
   6961.00        0.01138
   6962.00        0.02202
   6963.00        0.03251
   6964.00        0.04273
   6965.00        0.05274
   6966.00        0.06273
   6967.00        0.07299
   6968.00        0.08375
   6969.00        0.09516
   6970.00        0.10714
   6971.00        0.11957
   6972.00        0.13211
   6973.00        0.14430
   6974.00        0.15565
   6975.00        0.16564
   6976.00        0.17392
   6977.00        0.18027
   6978.00        0.18467
   6979.00        0.18733
   6980.00        0.18866
   6981.00        0.18913
   6982.00        0.18925
   6983.00        0.18952
   6984.00        0.19031
   6985.00        0.19185
   6986.00        0.19423
   6987.00        0.19737
   6988.00        0.20110
   6989.00        0.20525
   6990.00        0.20964
   6991.00        0.21417
   6992.00        0.21879
   6993.00        0.22356
   6994.00        0.22847
   6995.00        0.23349
   6996.00        0.23855
   6997.00        0.24345
   6998.00        0.24793
   6999.00        0.25166
   7000.00        0.25434
   7001.00        0.25564
   7002.00        0.25534
   7003.00        0.25337
   7004.00        0.24961
   7005.00        0.24419
   7006.00        0.23723
   7007.00        0.22898
   7008.00        0.21980
   7009.00        0.20997
   7010.00        0.19984
   7011.00        0.18966
   7012.00        0.17967
   7013.00        0.16993
   7014.00        0.16047
   7015.00        0.15119
   7016.00        0.14192
   7017.00        0.13253
   7018.00        0.12293
   7019.00        0.11305
   7020.00        0.10302
   7021.00        0.09301
   7022.00        0.08329
   7023.00        0.07430
   7024.00        0.06634
   7025.00        0.05975
   7026.00        0.05475
   7027.00        0.05152
   7028.00        0.04997
   7029.00        0.05001
   7030.00        0.05130
   7031.00        0.05345
   7032.00        0.05603
   7033.00        0.05861
   7034.00        0.06087
   7035.00        0.06258
   7036.00        0.06368
   7037.00        0.06422
   7038.00        0.06437
   7039.00        0.06436
   7040.00        0.06441
   7041.00        0.06470
   7042.00        0.06537
   7043.00        0.06647
   7044.00        0.06795
   7045.00        0.06972
   7046.00        0.07163
   7047.00        0.07353
   7048.00        0.07523
   7049.00        0.07658
   7050.00        0.07741
   7051.00        0.07764
   7052.00        0.07715
   7053.00        0.07590
   7054.00        0.07389
   7055.00        0.07114
   7056.00        0.06775
   7057.00        0.06381
   7058.00        0.05951
   7059.00        0.05504
   7060.00        0.05065
   7061.00        0.04665
   7062.00        0.04344
   7063.00        0.04134
   7064.00        0.04079
   7065.00        0.04204
   7066.00        0.04535
   7067.00        0.05070
   7068.00        0.05795
   7069.00        0.06675
   7070.00        0.07658
   7071.00        0.08685
   7072.00        0.09691
   7073.00        0.10621
   7074.00        0.11427
   7075.00        0.12080
   7076.00        0.12571
   7077.00        0.12907
   7078.00        0.13107
   7079.00        0.13206
   7080.00        0.13241
   7081.00        0.13252
   7082.00        0.13278
   7083.00        0.13351
   7084.00        0.13492
   7085.00        0.13706
   7086.00        0.13987
   7087.00        0.14310
   7088.00        0.14636
   7089.00        0.14924
   7090.00        0.15124
   7091.00        0.15197
   7092.00        0.15115
   7093.00        0.14874
   7094.00        0.14473
   7095.00        0.13943
   7096.00        0.13320
   7097.00        0.12650
   7098.00        0.11975
   7099.00        0.11334
   7100.00        0.10753
   7101.00        0.10247
   7102.00        0.09816
   7103.00        0.09445
   7104.00        0.09111
   7105.00        0.08781
   7106.00        0.08424
   7107.00        0.08010
   7108.00        0.07514
   7109.00        0.06925
   7110.00        0.06237
   7111.00        0.05454
   7112.00        0.04587
   7113.00        0.03648
   7114.00        0.02652
   7115.00        0.01610
   7116.00        0.00535
   7117.00       -0.00567
   7118.00       -0.01692
   7119.00       -0.02828
   7120.00       -0.03974
   7121.00       -0.05124
   7122.00       -0.06273
   7123.00       -0.07413
   7124.00       -0.08540
   7125.00       -0.09647
   7126.00       -0.10719
   7127.00       -0.11747
   7128.00       -0.12714
   7129.00       -0.13599
   7130.00       -0.14387
   7131.00       -0.15062
   7132.00       -0.15613
   7133.00       -0.16040
   7134.00       -0.16351
   7135.00       -0.16553
   7136.00       -0.16664
   7137.00       -0.16695
   7138.00       -0.16666
   7139.00       -0.16588
   7140.00       -0.16473
   7141.00       -0.16327
   7142.00       -0.16156
   7143.00       -0.15962
   7144.00       -0.15750
   7145.00       -0.15525
   7146.00       -0.15297
   7147.00       -0.15076
   7148.00       -0.14872
   7149.00       -0.14699
   7150.00       -0.14565
   7151.00       -0.14473
   7152.00       -0.14424
   7153.00       -0.14407
   7154.00       -0.14411
   7155.00       -0.14421
   7156.00       -0.14422
   7157.00       -0.14405
   7158.00       -0.14367
   7159.00       -0.14315
   7160.00       -0.14260
   7161.00       -0.14222
   7162.00       -0.14222
   7163.00       -0.14279
   7164.00       -0.14407
   7165.00       -0.14617
   7166.00       -0.14906
   7167.00       -0.15270
   7168.00       -0.15695
   7169.00       -0.16168
   7170.00       -0.16670
   7171.00       -0.17189
   7172.00       -0.17712
   7173.00       -0.18236
   7174.00       -0.18755
   7175.00       -0.19274
   7176.00       -0.19795
   7177.00       -0.20329
   7178.00       -0.20883
   7179.00       -0.21467
   7180.00       -0.22082
   7181.00       -0.22729
   7182.00       -0.23400
   7183.00       -0.24086
   7184.00       -0.24767
   7185.00       -0.25423
   7186.00       -0.26033
   7187.00       -0.26576
   7188.00       -0.27040
   7189.00       -0.27414
   7190.00       -0.27698
   7191.00       -0.27892
   7192.00       -0.28012
   7193.00       -0.28075
   7194.00       -0.28101
   7195.00       -0.28114
   7196.00       -0.28135
   7197.00       -0.28181
   7198.00       -0.28264
   7199.00       -0.28390
   7200.00       -0.28561
   7201.00       -0.28774
   7202.00       -0.29027
   7203.00       -0.29321
   7204.00       -0.29659
   7205.00       -0.30048
   7206.00       -0.30500
   7207.00       -0.31025
   7208.00       -0.31632
   7209.00       -0.32323
   7210.00       -0.33100
   7211.00       -0.33957
   7212.00       -0.34883
   7213.00       -0.35872
   7214.00       -0.36910
   7215.00       -0.37984
   7216.00       -0.39079
   7217.00       -0.40179
   7218.00       -0.41270
   7219.00       -0.42328
   7220.00       -0.43336
   7221.00       -0.44274
   7222.00       -0.45124
   7223.00       -0.45847
   7224.00       -0.46441
   7225.00       -0.46919
   7226.00       -0.47152
   7227.00       -0.47303
   7228.00       -0.47434
   7229.00       -0.47570
   7230.00       -0.47724
   7231.00       -0.47897
   7232.00       -0.48083
   7233.00       -0.48278
   7234.00       -0.48483
   7235.00       -0.48707
   7236.00       -0.48974
   7237.00       -0.49315
   7238.00       -0.49753
   7239.00       -0.50299
   7240.00       -0.50932
   7241.00       -0.51617
   7242.00       -0.52302
   7243.00       -0.52933
   7244.00       -0.53471
   7245.00       -0.53884
   7246.00       -0.54170
   7247.00       -0.54340
   7248.00       -0.54421
   7249.00       -0.54453
   7250.00       -0.54481
   7251.00       -0.54554
   7252.00       -0.54707
   7253.00       -0.54970
   7254.00       -0.55352
   7255.00       -0.55844
   7256.00       -0.56410
   7257.00       -0.57010
   7258.00       -0.57583
   7259.00       -0.58068
   7260.00       -0.58416
   7261.00       -0.58572
   7262.00       -0.58523
   7263.00       -0.58267
   7264.00       -0.57836
   7265.00       -0.57271
   7266.00       -0.56640
   7267.00       -0.56005
   7268.00       -0.55429
   7269.00       -0.54961
   7270.00       -0.54625
   7271.00       -0.54418
   7272.00       -0.54316
   7273.00       -0.54267
   7274.00       -0.54208
   7275.00       -0.54074
   7276.00       -0.53817
   7277.00       -0.53398
   7278.00       -0.52817
   7279.00       -0.52095
   7280.00       -0.51273
   7281.00       -0.50409
   7282.00       -0.49564
   7283.00       -0.48789
   7284.00       -0.48117
   7285.00       -0.47569
   7286.00       -0.47143
   7287.00       -0.46820
   7288.00       -0.46571
   7289.00       -0.46357
   7290.00       -0.46139
   7291.00       -0.45881
   7292.00       -0.45555
   7293.00       -0.45151
   7294.00       -0.44666
   7295.00       -0.44121
   7296.00       -0.43539
   7297.00       -0.42951
   7298.00       -0.42391
   7299.00       -0.41887
   7300.00       -0.41458
   7301.00       -0.41111
   7302.00       -0.40845
   7303.00       -0.40645
   7304.00       -0.40494
   7305.00       -0.40367
   7306.00       -0.40243
   7307.00       -0.40101
   7308.00       -0.39930
   7309.00       -0.39725
   7310.00       -0.39487
   7311.00       -0.39226
   7312.00       -0.38958
   7313.00       -0.38701
   7314.00       -0.38476
   7315.00       -0.38303
   7316.00       -0.38191
   7317.00       -0.38149
   7318.00       -0.38171
   7319.00       -0.38248
   7320.00       -0.38361
   7321.00       -0.38488
   7322.00       -0.38607
   7323.00       -0.38699
   7324.00       -0.38752
   7325.00       -0.38760
   7326.00       -0.38729
   7327.00       -0.38673
   7328.00       -0.38613
   7329.00       -0.38570
   7330.00       -0.38567
   7331.00       -0.38621
   7332.00       -0.38737
   7333.00       -0.38912
   7334.00       -0.39131
   7335.00       -0.39370
   7336.00       -0.39596
   7337.00       -0.39779
   7338.00       -0.39889
   7339.00       -0.39904
   7340.00       -0.39812
   7341.00       -0.39611
   7342.00       -0.39313
   7343.00       -0.38933
   7344.00       -0.38493
   7345.00       -0.38015
   7346.00       -0.37518
   7347.00       -0.37016
   7348.00       -0.36516
   7349.00       -0.36021
   7350.00       -0.35530
   7351.00       -0.35037
   7352.00       -0.34541
   7353.00       -0.34036
   7354.00       -0.33530
   7355.00       -0.33032
   7356.00       -0.32558
   7357.00       -0.32124
   7358.00       -0.31744
   7359.00       -0.31424
   7360.00       -0.31170
   7361.00       -0.30979
   7362.00       -0.30841
   7363.00       -0.30744
   7364.00       -0.30672
   7365.00       -0.30612
   7366.00       -0.30554
   7367.00       -0.30492
   7368.00       -0.30422
   7369.00       -0.30345
   7370.00       -0.30262
   7371.00       -0.30174
   7372.00       -0.30081
   7373.00       -0.29977
   7374.00       -0.29856
   7375.00       -0.29707
   7376.00       -0.29517
   7377.00       -0.29273
   7378.00       -0.28963
   7379.00       -0.28572
   7380.00       -0.28092
   7381.00       -0.27512
   7382.00       -0.26829
   7383.00       -0.26045
   7384.00       -0.25165
   7385.00       -0.24201
   7386.00       -0.23169
   7387.00       -0.22099
   7388.00       -0.21011
   7389.00       -0.19934
   7390.00       -0.18899
   7391.00       -0.17931
   7392.00       -0.17045
   7393.00       -0.16249
   7394.00       -0.15541
   7395.00       -0.14919
   7396.00       -0.14374
   7397.00       -0.13894
   7398.00       -0.13468
   7399.00       -0.13089
   7400.00       -0.12755
   7401.00       -0.12468
   7402.00       -0.12229
   7403.00       -0.12040
   7404.00       -0.11907
   7405.00       -0.11829
   7406.00       -0.11809
   7407.00       -0.11851
   7408.00       -0.11952
   7409.00       -0.12113
   7410.00       -0.12335
   7411.00       -0.12612
   7412.00       -0.12941
   7413.00       -0.13318
   7414.00       -0.13731
   7415.00       -0.14175
   7416.00       -0.14638
   7417.00       -0.15111
   7418.00       -0.15583
   7419.00       -0.16043
   7420.00       -0.16483
   7421.00       -0.16896
   7422.00       -0.17280
   7423.00       -0.17637
   7424.00       -0.17977
   7425.00       -0.18314
   7426.00       -0.18666
   7427.00       -0.19056
   7428.00       -0.19504
   7429.00       -0.20025
   7430.00       -0.20636
   7431.00       -0.21336
   7432.00       -0.22121
   7433.00       -0.22978
   7434.00       -0.23881
   7435.00       -0.24808
   7436.00       -0.25729
   7437.00       -0.26612
   7438.00       -0.27436
   7439.00       -0.28183
   7440.00       -0.28844
   7441.00       -0.29416
   7442.00       -0.29900
   7443.00       -0.30305
   7444.00       -0.30639
   7445.00       -0.30909
   7446.00       -0.31123
   7447.00       -0.31284
   7448.00       -0.31390
   7449.00       -0.31438
   7450.00       -0.31424
   7451.00       -0.31347
   7452.00       -0.31205
   7453.00       -0.31002
   7454.00       -0.30743
   7455.00       -0.30436
   7456.00       -0.30091
   7457.00       -0.29720
   7458.00       -0.29333
   7459.00       -0.28939
   7460.00       -0.28542
   7461.00       -0.28147
   7462.00       -0.27753
   7463.00       -0.27358
   7464.00       -0.26959
   7465.00       -0.26554
   7466.00       -0.26138
   7467.00       -0.25716
   7468.00       -0.25292
   7469.00       -0.24873
   7470.00       -0.24469
   7471.00       -0.24091
   7472.00       -0.23749
   7473.00       -0.23449
   7474.00       -0.23190
   7475.00       -0.22968
   7476.00       -0.22772
   7477.00       -0.22588
   7478.00       -0.22399
   7479.00       -0.22191
   7480.00       -0.21953
   7481.00       -0.21677
   7482.00       -0.21357
   7483.00       -0.20993
   7484.00       -0.20583
   7485.00       -0.20132
   7486.00       -0.19640
   7487.00       -0.19113
   7488.00       -0.18550
   7489.00       -0.17958
   7490.00       -0.17334
   7491.00       -0.16682
   7492.00       -0.16000
   7493.00       -0.15286
   7494.00       -0.14537
   7495.00       -0.13758
   7496.00       -0.12957
   7497.00       -0.12143
   7498.00       -0.11339
   7499.00       -0.10570
   7500.00       -0.09867
   7501.00       -0.09259
   7502.00       -0.08773
   7503.00       -0.08432
   7504.00       -0.08244
   7505.00       -0.08218
   7506.00       -0.08341
   7507.00       -0.08592
   7508.00       -0.08951
   7509.00       -0.09389
   7510.00       -0.09882
   7511.00       -0.10410
   7512.00       -0.10957
   7513.00       -0.11516
   7514.00       -0.12094
   7515.00       -0.12701
   7516.00       -0.13349
   7517.00       -0.14051
   7518.00       -0.14818
   7519.00       -0.15651
   7520.00       -0.16542
   7521.00       -0.17470
   7522.00       -0.18414
   7523.00       -0.19349
   7524.00       -0.20243
   7525.00       -0.21072
   7526.00       -0.21817
   7527.00       -0.22472
   7528.00       -0.23031
   7529.00       -0.23505
   7530.00       -0.23904
   7531.00       -0.24247
   7532.00       -0.24548
   7533.00       -0.24824
   7534.00       -0.25083
   7535.00       -0.25331
   7536.00       -0.25565
   7537.00       -0.25778
   7538.00       -0.25957
   7539.00       -0.26087
   7540.00       -0.26158
   7541.00       -0.26153
   7542.00       -0.26065
   7543.00       -0.25892
   7544.00       -0.25625
   7545.00       -0.25270
   7546.00       -0.24827
   7547.00       -0.24300
   7548.00       -0.23682
   7549.00       -0.22974
   7550.00       -0.22165
   7551.00       -0.21255
   7552.00       -0.20232
   7553.00       -0.19091
   7554.00       -0.17838
   7555.00       -0.16474
   7556.00       -0.15020
   7557.00       -0.13499
   7558.00       -0.11940
   7559.00       -0.10371
   7560.00       -0.08821
   7561.00       -0.07315
   7562.00       -0.05877
   7563.00       -0.04515
   7564.00       -0.03235
   7565.00       -0.02030
   7566.00       -0.00889
   7567.00        0.00194
   7568.00        0.01240
   7569.00        0.02257
   7570.00        0.03255
   7571.00        0.04241
   7572.00        0.05218
   7573.00        0.06184
   7574.00        0.07141
   7575.00        0.08088
   7576.00        0.09026
   7577.00        0.09952
   7578.00        0.10873
   7579.00        0.11797
   7580.00        0.12736
   7581.00        0.13698
   7582.00        0.14686
   7583.00        0.15711
   7584.00        0.16771
   7585.00        0.17866
   7586.00        0.18979
   7587.00        0.20112
   7588.00        0.21252
   7589.00        0.22396
   7590.00        0.23540
   7591.00        0.24682
   7592.00        0.25827
   7593.00        0.26966
   7594.00        0.28095
   7595.00        0.29203
   7596.00        0.30265
   7597.00        0.31265
   7598.00        0.32166
   7599.00        0.32940
   7600.00        0.33557
   7601.00        0.33994
   7602.00        0.34232
   7603.00        0.34262
   7604.00        0.34081
   7605.00        0.33693
   7606.00        0.33118
   7607.00        0.32369
   7608.00        0.31475
   7609.00        0.30456
   7610.00        0.29340
   7611.00        0.28146
   7612.00        0.26894
   7613.00        0.25598
   7614.00        0.24276
   7615.00        0.22942
   7616.00        0.21608
   7617.00        0.20292
   7618.00        0.19008
   7619.00        0.17776
   7620.00        0.16609
   7621.00        0.15523
   7622.00        0.14537
   7623.00        0.13670
   7624.00        0.12937
   7625.00        0.12346
   7626.00        0.11905
   7627.00        0.11607
   7628.00        0.11438
   7629.00        0.11378
   7630.00        0.11394
   7631.00        0.11450
   7632.00        0.11507
   7633.00        0.11530
   7634.00        0.11492
   7635.00        0.11379
   7636.00        0.11188
   7637.00        0.10932
   7638.00        0.10637
   7639.00        0.10335
   7640.00        0.10064
   7641.00        0.09862
   7642.00        0.09760
   7643.00        0.09779
   7644.00        0.09925
   7645.00        0.10182
   7646.00        0.10522
   7647.00        0.10896
   7648.00        0.11248
   7649.00        0.11521
   7650.00        0.11662
   7651.00        0.11639
   7652.00        0.11435
   7653.00        0.11065
   7654.00        0.10559
   7655.00        0.09971
   7656.00        0.09363
   7657.00        0.08795
   7658.00        0.08320
   7659.00        0.07967
   7660.00        0.07750
   7661.00        0.07650
   7662.00        0.07637
   7663.00        0.07659
   7664.00        0.07665
   7665.00        0.07608
   7666.00        0.07447
   7667.00        0.07164
   7668.00        0.06755
   7669.00        0.06235
   7670.00        0.05630
   7671.00        0.04973
   7672.00        0.04294
   7673.00        0.03620
   7674.00        0.02963
   7675.00        0.02324
   7676.00        0.01691
   7677.00        0.01042
   7678.00        0.00357
   7679.00       -0.00394
   7680.00       -0.01223
   7681.00       -0.02139
   7682.00       -0.03137
   7683.00       -0.04211
   7684.00       -0.05335
   7685.00       -0.06486
   7686.00       -0.07627
   7687.00       -0.08740
   7688.00       -0.09797
   7689.00       -0.10784
   7690.00       -0.11690
   7691.00       -0.12507
   7692.00       -0.13239
   7693.00       -0.13882
   7694.00       -0.14437
   7695.00       -0.14900
   7696.00       -0.15278
   7697.00       -0.15566
   7698.00       -0.15769
   7699.00       -0.15895
   7700.00       -0.15957
   7701.00       -0.15973
   7702.00       -0.15969
   7703.00       -0.15970
   7704.00       -0.16000
   7705.00       -0.16086
   7706.00       -0.16238
   7707.00       -0.16466
   7708.00       -0.16761
   7709.00       -0.17109
   7710.00       -0.17486
   7711.00       -0.17861
   7712.00       -0.18206
   7713.00       -0.18492
   7714.00       -0.18700
   7715.00       -0.18816
   7716.00       -0.18842
   7717.00       -0.18783
   7718.00       -0.18656
   7719.00       -0.18479
   7720.00       -0.18272
   7721.00       -0.18052
   7722.00       -0.17832
   7723.00       -0.17620
   7724.00       -0.17417
   7725.00       -0.17225
   7726.00       -0.17042
   7727.00       -0.16864
   7728.00       -0.16689
   7729.00       -0.16512
   7730.00       -0.16333
   7731.00       -0.16149
   7732.00       -0.15962
   7733.00       -0.15774
   7734.00       -0.15589
   7735.00       -0.15412
   7736.00       -0.15250
   7737.00       -0.15107
   7738.00       -0.14991
   7739.00       -0.14904
   7740.00       -0.14844
   7741.00       -0.14810
   7742.00       -0.14797
   7743.00       -0.14802
   7744.00       -0.14823
   7745.00       -0.14863
   7746.00       -0.14930
   7747.00       -0.15035
   7748.00       -0.15193
   7749.00       -0.15419
   7750.00       -0.15730
   7751.00       -0.16133
   7752.00       -0.16634
   7753.00       -0.17229
   7754.00       -0.17911
   7755.00       -0.18663
   7756.00       -0.19468
   7757.00       -0.20309
   7758.00       -0.21169
   7759.00       -0.22029
   7760.00       -0.22884
   7761.00       -0.23725
   7762.00       -0.24553
   7763.00       -0.25366
   7764.00       -0.26167
   7765.00       -0.26959
   7766.00       -0.27739
   7767.00       -0.28508
   7768.00       -0.29251
   7769.00       -0.29962
   7770.00       -0.30620
   7771.00       -0.31210
   7772.00       -0.31711
   7773.00       -0.32114
   7774.00       -0.32404
   7775.00       -0.32584
   7776.00       -0.32665
   7777.00       -0.32666
   7778.00       -0.32609
   7779.00       -0.32528
   7780.00       -0.32456
   7781.00       -0.32424
   7782.00       -0.32461
   7783.00       -0.32584
   7784.00       -0.32805
   7785.00       -0.33124
   7786.00       -0.33525
   7787.00       -0.33990
   7788.00       -0.34486
   7789.00       -0.34981
   7790.00       -0.35441
   7791.00       -0.35841
   7792.00       -0.36163
   7793.00       -0.36404
   7794.00       -0.36568
   7795.00       -0.36672
   7796.00       -0.36736
   7797.00       -0.36784
   7798.00       -0.36838
   7799.00       -0.36918
   7800.00       -0.37037
   7801.00       -0.37203
   7802.00       -0.37417
   7803.00       -0.37673
   7804.00       -0.37958
   7805.00       -0.38258
   7806.00       -0.38553
   7807.00       -0.38825
   7808.00       -0.39057
   7809.00       -0.39239
   7810.00       -0.39365
   7811.00       -0.39441
   7812.00       -0.39470
   7813.00       -0.39465
   7814.00       -0.39436
   7815.00       -0.39395
   7816.00       -0.39349
   7817.00       -0.39307
   7818.00       -0.39272
   7819.00       -0.39250
   7820.00       -0.39244
   7821.00       -0.39254
   7822.00       -0.39280
   7823.00       -0.39314
   7824.00       -0.39347
   7825.00       -0.39364
   7826.00       -0.39346
   7827.00       -0.39276
   7828.00       -0.39138
   7829.00       -0.38925
   7830.00       -0.38634
   7831.00       -0.38282
   7832.00       -0.37890
   7833.00       -0.37490
   7834.00       -0.37125
   7835.00       -0.36834
   7836.00       -0.36659
   7837.00       -0.36629
   7838.00       -0.36764
   7839.00       -0.37070
   7840.00       -0.37534
   7841.00       -0.38139
   7842.00       -0.38845
   7843.00       -0.39622
   7844.00       -0.40426
   7845.00       -0.41226
   7846.00       -0.41990
   7847.00       -0.42703
   7848.00       -0.43351
   7849.00       -0.43938
   7850.00       -0.44473
   7851.00       -0.44966
   7852.00       -0.45435
   7853.00       -0.45890
   7854.00       -0.46319
   7855.00       -0.46714
   7856.00       -0.47250
   7857.00       -0.48149
   7858.00       -0.48907
   7859.00       -0.49471
   7860.00       -0.49831
   7861.00       -0.49993
   7862.00       -0.49986
   7863.00       -0.49830
   7864.00       -0.49550
   7865.00       -0.49163
   7866.00       -0.48693
   7867.00       -0.48167
   7868.00       -0.47618
   7869.00       -0.47081
   7870.00       -0.46585
   7871.00       -0.46153
   7872.00       -0.45804
   7873.00       -0.45536
   7874.00       -0.45334
   7875.00       -0.45174
   7876.00       -0.45022
   7877.00       -0.44840
   7878.00       -0.44594
   7879.00       -0.44250
   7880.00       -0.43791
   7881.00       -0.43210
   7882.00       -0.42520
   7883.00       -0.41754
   7884.00       -0.40947
   7885.00       -0.40150
   7886.00       -0.39402
   7887.00       -0.38738
   7888.00       -0.38172
   7889.00       -0.37702
   7890.00       -0.37317
   7891.00       -0.36983
   7892.00       -0.36663
   7893.00       -0.36318
   7894.00       -0.35912
   7895.00       -0.35424
   7896.00       -0.34845
   7897.00       -0.34178
   7898.00       -0.33437
   7899.00       -0.32645
   7900.00       -0.31827
   7901.00       -0.31003
   7902.00       -0.30189
   7903.00       -0.29387
   7904.00       -0.28594
   7905.00       -0.27786
   7906.00       -0.26940
   7907.00       -0.26030
   7908.00       -0.25030
   7909.00       -0.23921
   7910.00       -0.22693
   7911.00       -0.21352
   7912.00       -0.19904
   7913.00       -0.18376
   7914.00       -0.16785
   7915.00       -0.15173
   7916.00       -0.13561
   7917.00       -0.11983
   7918.00       -0.10463
   7919.00       -0.09019
   7920.00       -0.07669
   7921.00       -0.06413
   7922.00       -0.05260
   7923.00       -0.04210
   7924.00       -0.03268
   7925.00       -0.02444
   7926.00       -0.01742
   7927.00       -0.01183
   7928.00       -0.00773
   7929.00       -0.00524
   7930.00       -0.00440
   7931.00       -0.00513
   7932.00       -0.00729
   7933.00       -0.01061
   7934.00       -0.01482
   7935.00       -0.01958
   7936.00       -0.02460
   7937.00       -0.02969
   7938.00       -0.03472
   7939.00       -0.03967
   7940.00       -0.04462
   7941.00       -0.04968
   7942.00       -0.05493
   7943.00       -0.06049
   7944.00       -0.06635
   7945.00       -0.07244
   7946.00       -0.07861
   7947.00       -0.08467
   7948.00       -0.09043
   7949.00       -0.09565
   7950.00       -0.10017
   7951.00       -0.10390
   7952.00       -0.10680
   7953.00       -0.10893
   7954.00       -0.11044
   7955.00       -0.11147
   7956.00       -0.11222
   7957.00       -0.11289
   7958.00       -0.11364
   7959.00       -0.11459
   7960.00       -0.11582
   7961.00       -0.11738
   7962.00       -0.11921
   7963.00       -0.12127
   7964.00       -0.12343
   7965.00       -0.12561
   7966.00       -0.12763
   7967.00       -0.12941
   7968.00       -0.13081
   7969.00       -0.13179
   7970.00       -0.13227
   7971.00       -0.13222
   7972.00       -0.13161
   7973.00       -0.13040
   7974.00       -0.12855
   7975.00       -0.12595
   7976.00       -0.12255
   7977.00       -0.11821
   7978.00       -0.11287
   7979.00       -0.10640
   7980.00       -0.09880
   7981.00       -0.09002
   7982.00       -0.08015
   7983.00       -0.06931
   7984.00       -0.05760
   7985.00       -0.04535
   7986.00       -0.03283
   7987.00       -0.02045
   7988.00       -0.00848
   7989.00        0.00267
   7990.00        0.01274
   7991.00        0.02154
   7992.00        0.02895
   7993.00        0.03496
   7994.00        0.03962
   7995.00        0.04310
   7996.00        0.04553
   7997.00        0.04715
   7998.00        0.04816
   7999.00        0.04875
   8000.00        0.04908
   8001.00        0.04928
   8002.00        0.04944
   8003.00        0.04961
   8004.00        0.04988
   8005.00        0.05030
   8006.00        0.05101
   8007.00        0.05213
   8008.00        0.05388
   8009.00        0.05648
   8010.00        0.06009
   8011.00        0.06488
   8012.00        0.07087
   8013.00        0.07800
   8014.00        0.08606
   8015.00        0.09475
   8016.00        0.10363
   8017.00        0.11227
   8018.00        0.12020
   8019.00        0.12691
   8020.00        0.13204
   8021.00        0.13535
   8022.00        0.13662
   8023.00        0.13588
   8024.00        0.13331
   8025.00        0.12902
   8026.00        0.12330
   8027.00        0.11648
   8028.00        0.10877
   8029.00        0.10042
   8030.00        0.09163
   8031.00        0.08257
   8032.00        0.07335
   8033.00        0.06412
   8034.00        0.05500
   8035.00        0.04618
   8036.00        0.03781
   8037.00        0.03011
   8038.00        0.02326
   8039.00        0.01746
   8040.00        0.01290
   8041.00        0.00973
   8042.00        0.00804
   8043.00        0.00786
   8044.00        0.00921
   8045.00        0.01196
   8046.00        0.01600
   8047.00        0.02105
   8048.00        0.02680
   8049.00        0.03296
   8050.00        0.03915
   8051.00        0.04506
   8052.00        0.05042
   8053.00        0.05504
   8054.00        0.05880
   8055.00        0.06172
   8056.00        0.06379
   8057.00        0.06512
   8058.00        0.06576
   8059.00        0.06578
   8060.00        0.06519
   8061.00        0.06402
   8062.00        0.06225
   8063.00        0.05990
   8064.00        0.05697
   8065.00        0.05357
   8066.00        0.04978
   8067.00        0.04580
   8068.00        0.04182
   8069.00        0.03810
   8070.00        0.03491
   8071.00        0.03248
   8072.00        0.03106
   8073.00        0.03081
   8074.00        0.03188
   8075.00        0.03428
   8076.00        0.03807
   8077.00        0.04317
   8078.00        0.04952
   8079.00        0.05698
   8080.00        0.06542
   8081.00        0.07461
   8082.00        0.08439
   8083.00        0.09449
   8084.00        0.10469
   8085.00        0.11472
   8086.00        0.12437
   8087.00        0.13340
   8088.00        0.14165
   8089.00        0.14896
   8090.00        0.15523
   8091.00        0.16044
   8092.00        0.16455
   8093.00        0.16765
   8094.00        0.16980
   8095.00        0.17115
   8096.00        0.17179
   8097.00        0.17188
   8098.00        0.17153
   8099.00        0.17082
   8100.00        0.16981
   8101.00        0.16852
   8102.00        0.16690
   8103.00        0.16492
   8104.00        0.16249
   8105.00        0.15951
   8106.00        0.15592
   8107.00        0.15162
   8108.00        0.14660
   8109.00        0.14081
   8110.00        0.13431
   8111.00        0.12716
   8112.00        0.11941
   8113.00        0.11122
   8114.00        0.10270
   8115.00        0.09399
   8116.00        0.08529
   8117.00        0.07672
   8118.00        0.06851
   8119.00        0.06086
   8120.00        0.05390
   8121.00        0.04782
   8122.00        0.04273
   8123.00        0.03872
   8124.00        0.03573
   8125.00        0.03370
   8126.00        0.03243
   8127.00        0.03168
   8128.00        0.03113
   8129.00        0.03044
   8130.00        0.02929
   8131.00        0.02735
   8132.00        0.02442
   8133.00        0.02039
   8134.00        0.01519
   8135.00        0.00893
   8136.00        0.00178
   8137.00       -0.00599
   8138.00       -0.01410
   8139.00       -0.02224
   8140.00       -0.03013
   8141.00       -0.03748
   8142.00       -0.04411
   8143.00       -0.04989
   8144.00       -0.05473
   8145.00       -0.05859
   8146.00       -0.06156
   8147.00       -0.06375
   8148.00       -0.06532
   8149.00       -0.06646
   8150.00       -0.06740
   8151.00       -0.06836
   8152.00       -0.06957
   8153.00       -0.07124
   8154.00       -0.07353
   8155.00       -0.07660
   8156.00       -0.08052
   8157.00       -0.08530
   8158.00       -0.09094
   8159.00       -0.09731
   8160.00       -0.10425
   8161.00       -0.11152
   8162.00       -0.11889
   8163.00       -0.12612
   8164.00       -0.13293
   8165.00       -0.13913
   8166.00       -0.14458
   8167.00       -0.14920
   8168.00       -0.15297
   8169.00       -0.15596
   8170.00       -0.15829
   8171.00       -0.16010
   8172.00       -0.16158
   8173.00       -0.16289
   8174.00       -0.16416
   8175.00       -0.16544
   8176.00       -0.16674
   8177.00       -0.16799
   8178.00       -0.16908
   8179.00       -0.16982
   8180.00       -0.17005
   8181.00       -0.16961
   8182.00       -0.16836
   8183.00       -0.16624
   8184.00       -0.16324
   8185.00       -0.15942
   8186.00       -0.15493
   8187.00       -0.15001
   8188.00       -0.14491
   8189.00       -0.13993
   8190.00       -0.13534
   8191.00       -0.13147
   8192.00       -0.12853
   8193.00       -0.12672
   8194.00       -0.12611
   8195.00       -0.12680
   8196.00       -0.12880
   8197.00       -0.13203
   8198.00       -0.13654
   8199.00       -0.14226
   8200.00       -0.14910
   8201.00       -0.15703
   8202.00       -0.16596
   8203.00       -0.17574
   8204.00       -0.18625
   8205.00       -0.19725
   8206.00       -0.20855
   8207.00       -0.21992
   8208.00       -0.23112
   8209.00       -0.24199
   8210.00       -0.25234
   8211.00       -0.26200
   8212.00       -0.27092
   8213.00       -0.27919
   8214.00       -0.28677
   8215.00       -0.29375
   8216.00       -0.30020
   8217.00       -0.30623
   8218.00       -0.31183
   8219.00       -0.31705
   8220.00       -0.32196
   8221.00       -0.32659
   8222.00       -0.33091
   8223.00       -0.33496
   8224.00       -0.33880
   8225.00       -0.34243
   8226.00       -0.34587
   8227.00       -0.34916
   8228.00       -0.35235
   8229.00       -0.35543
   8230.00       -0.35844
   8231.00       -0.36139
   8232.00       -0.36427
   8233.00       -0.36718
   8234.00       -0.37016
   8235.00       -0.37328
   8236.00       -0.37663
   8237.00       -0.38038
   8238.00       -0.38459
   8239.00       -0.38936
   8240.00       -0.39473
   8241.00       -0.40059
   8242.00       -0.40689
   8243.00       -0.41333
   8244.00       -0.41967
   8245.00       -0.42557
   8246.00       -0.43067
   8247.00       -0.43480
   8248.00       -0.43788
   8249.00       -0.43994
   8250.00       -0.44120
   8251.00       -0.44197
   8252.00       -0.44264
   8253.00       -0.44358
   8254.00       -0.44515
   8255.00       -0.44751
   8256.00       -0.45083
   8257.00       -0.45500
   8258.00       -0.45990
   8259.00       -0.46526
   8260.00       -0.47076
   8261.00       -0.47624
   8262.00       -0.48144
   8263.00       -0.48603
   8264.00       -0.48965
   8265.00       -0.49200
   8266.00       -0.49274
   8267.00       -0.49176
   8268.00       -0.48890
   8269.00       -0.48386
   8270.00       -0.47660
   8271.00       -0.46841
   8272.00       -0.45983
   8273.00       -0.45136
   8274.00       -0.44356
   8275.00       -0.43665
   8276.00       -0.43075
   8277.00       -0.42580
   8278.00       -0.42161
   8279.00       -0.41787
   8280.00       -0.41420
   8281.00       -0.41034
   8282.00       -0.40607
   8283.00       -0.40128
   8284.00       -0.39601
   8285.00       -0.39050
   8286.00       -0.38498
   8287.00       -0.37972
   8288.00       -0.37505
   8289.00       -0.37119
   8290.00       -0.36830
   8291.00       -0.36641
   8292.00       -0.36673
   8293.00       -0.36915
   8294.00       -0.37289
   8295.00       -0.37704
   8296.00       -0.38073
   8297.00       -0.38326
   8298.00       -0.38416
   8299.00       -0.38330
   8300.00       -0.38066
   8301.00       -0.37652
   8302.00       -0.37116
   8303.00       -0.36489
   8304.00       -0.35803
   8305.00       -0.35083
   8306.00       -0.34356
   8307.00       -0.33634
   8308.00       -0.32923
   8309.00       -0.32245
   8310.00       -0.31618
   8311.00       -0.31049
   8312.00       -0.30552
   8313.00       -0.30139
   8314.00       -0.29812
   8315.00       -0.29566
   8316.00       -0.29379
   8317.00       -0.29234
   8318.00       -0.29104
   8319.00       -0.28968
   8320.00       -0.28811
   8321.00       -0.28630
   8322.00       -0.28430
   8323.00       -0.28220
   8324.00       -0.28011
   8325.00       -0.27816
   8326.00       -0.27641
   8327.00       -0.27489
   8328.00       -0.27355
   8329.00       -0.27229
   8330.00       -0.27090
   8331.00       -0.26930
   8332.00       -0.26737
   8333.00       -0.26512
   8334.00       -0.26256
   8335.00       -0.25982
   8336.00       -0.25702
   8337.00       -0.25428
   8338.00       -0.25172
   8339.00       -0.24937
   8340.00       -0.24719
   8341.00       -0.24508
   8342.00       -0.24284
   8343.00       -0.24026
   8344.00       -0.23713
   8345.00       -0.23332
   8346.00       -0.22871
   8347.00       -0.22330
   8348.00       -0.21717
   8349.00       -0.21051
   8350.00       -0.20349
   8351.00       -0.19627
   8352.00       -0.18912
   8353.00       -0.18208
   8354.00       -0.17519
   8355.00       -0.16848
   8356.00       -0.16185
   8357.00       -0.15518
   8358.00       -0.14831
   8359.00       -0.14114
   8360.00       -0.13354
   8361.00       -0.12552
   8362.00       -0.11712
   8363.00       -0.10844
   8364.00       -0.09952
   8365.00       -0.09058
   8366.00       -0.08169
   8367.00       -0.07287
   8368.00       -0.06414
   8369.00       -0.05533
   8370.00       -0.04636
   8371.00       -0.03690
   8372.00       -0.02678
   8373.00       -0.01590
   8374.00       -0.00409
   8375.00        0.00868
   8376.00        0.02234
   8377.00        0.03666
   8378.00        0.05139
   8379.00        0.06614
   8380.00        0.08073
   8381.00        0.09494
   8382.00        0.10845
   8383.00        0.12132
   8384.00        0.13348
   8385.00        0.14504
   8386.00        0.15600
   8387.00        0.16650
   8388.00        0.17656
   8389.00        0.18617
   8390.00        0.19522
   8391.00        0.20375
   8392.00        0.21152
   8393.00        0.21857
   8394.00        0.22484
   8395.00        0.23040
   8396.00        0.23536
   8397.00        0.23978
   8398.00        0.24384
   8399.00        0.24776
   8400.00        0.25165
   8401.00        0.25572
   8402.00        0.26015
   8403.00        0.26507
   8404.00        0.27052
   8405.00        0.27655
   8406.00        0.28302
   8407.00        0.28978
   8408.00        0.29662
   8409.00        0.30325
   8410.00        0.30947
   8411.00        0.31513
   8412.00        0.32006
   8413.00        0.32430
   8414.00        0.32794
   8415.00        0.33118
   8416.00        0.33423
   8417.00        0.33730
   8418.00        0.34057
   8419.00        0.34413
   8420.00        0.34794
   8421.00        0.35191
   8422.00        0.35589
   8423.00        0.35968
   8424.00        0.36315
   8425.00        0.36621
   8426.00        0.36888
   8427.00        0.37122
   8428.00        0.37342
   8429.00        0.37573
   8430.00        0.37834
   8431.00        0.38145
   8432.00        0.38522
   8433.00        0.38962
   8434.00        0.39453
   8435.00        0.39974
   8436.00        0.40496
   8437.00        0.40988
   8438.00        0.41418
   8439.00        0.41763
   8440.00        0.42006
   8441.00        0.42136
   8442.00        0.42153
   8443.00        0.42064
   8444.00        0.41875
   8445.00        0.41596
   8446.00        0.41239
   8447.00        0.40810
   8448.00        0.40316
   8449.00        0.39766
   8450.00        0.39172
   8451.00        0.38543
   8452.00        0.37903
   8453.00        0.37271
   8454.00        0.36670
   8455.00        0.36129
   8456.00        0.35671
   8457.00        0.35313
   8458.00        0.35074
   8459.00        0.34956
   8460.00        0.34963
   8461.00        0.35084
   8462.00        0.35300
   8463.00        0.35588
   8464.00        0.35927
   8465.00        0.36291
   8466.00        0.36655
   8467.00        0.37000
   8468.00        0.37308
   8469.00        0.37563
   8470.00        0.37759
   8471.00        0.37886
   8472.00        0.37941
   8473.00        0.37913
   8474.00        0.37797
   8475.00        0.37581
   8476.00        0.37254
   8477.00        0.36805
   8478.00        0.36232
   8479.00        0.35538
   8480.00        0.34732
   8481.00        0.33823
   8482.00        0.32835
   8483.00        0.31785
   8484.00        0.30714
   8485.00        0.29647
   8486.00        0.28624
   8487.00        0.27666
   8488.00        0.26793
   8489.00        0.26024
   8490.00        0.25363
   8491.00        0.24805
   8492.00        0.24346
   8493.00        0.23968
   8494.00        0.23659
   8495.00        0.23402
   8496.00        0.23183
   8497.00        0.22983
   8498.00        0.22791
   8499.00        0.22593
   8500.00        0.22378
   8501.00        0.22132
   8502.00        0.21847
   8503.00        0.21515
   8504.00        0.21129
   8505.00        0.20690
   8506.00        0.20199
   8507.00        0.19664
   8508.00        0.19106
   8509.00        0.18536
   8510.00        0.17966
   8511.00        0.17409
   8512.00        0.16874
   8513.00        0.16357
   8514.00        0.15858
   8515.00        0.15379
   8516.00        0.14907
   8517.00        0.14443
   8518.00        0.13989
   8519.00        0.13550
   8520.00        0.13132
   8521.00        0.12748
   8522.00        0.12413
   8523.00        0.12144
   8524.00        0.11957
   8525.00        0.11869
   8526.00        0.11886
   8527.00        0.12010
   8528.00        0.12230
   8529.00        0.12522
   8530.00        0.12850
   8531.00        0.13175
   8532.00        0.13448
   8533.00        0.13628
   8534.00        0.13674
   8535.00        0.13564
   8536.00        0.13284
   8537.00        0.12838
   8538.00        0.12239
   8539.00        0.11514
   8540.00        0.10681
   8541.00        0.09772
   8542.00        0.08801
   8543.00        0.07793
   8544.00        0.06751
   8545.00        0.05695
   8546.00        0.04612
   8547.00        0.03511
   8548.00        0.02393
   8549.00        0.01264
   8550.00        0.00119
   8551.00       -0.01029
   8552.00       -0.02190
   8553.00       -0.03360
   8554.00       -0.04528
   8555.00       -0.05700
   8556.00       -0.06866
   8557.00       -0.08010
   8558.00       -0.09117
   8559.00       -0.10164
   8560.00       -0.11146
   8561.00       -0.12046
   8562.00       -0.12860
   8563.00       -0.13576
   8564.00       -0.14191
   8565.00       -0.14707
   8566.00       -0.15131
   8567.00       -0.15468
   8568.00       -0.15734
   8569.00       -0.15946
   8570.00       -0.16126
   8571.00       -0.16306
   8572.00       -0.16515
   8573.00       -0.16781
   8574.00       -0.17125
   8575.00       -0.17560
   8576.00       -0.18086
   8577.00       -0.18701
   8578.00       -0.19383
   8579.00       -0.20110
   8580.00       -0.20850
   8581.00       -0.21586
   8582.00       -0.22308
   8583.00       -0.23003
   8584.00       -0.23675
   8585.00       -0.24328
   8586.00       -0.24981
   8587.00       -0.25645
   8588.00       -0.26336
   8589.00       -0.27052
   8590.00       -0.27799
   8591.00       -0.28559
   8592.00       -0.29305
   8593.00       -0.30016
   8594.00       -0.30670
   8595.00       -0.31241
   8596.00       -0.31713
   8597.00       -0.32081
   8598.00       -0.32347
   8599.00       -0.32517
   8600.00       -0.32609
   8601.00       -0.32639
   8602.00       -0.32630
   8603.00       -0.32602
   8604.00       -0.32581
   8605.00       -0.32592
   8606.00       -0.32660
   8607.00       -0.32806
   8608.00       -0.33049
   8609.00       -0.33393
   8610.00       -0.33821
   8611.00       -0.34306
   8612.00       -0.34806
   8613.00       -0.35261
   8614.00       -0.35631
   8615.00       -0.35876
   8616.00       -0.35979
   8617.00       -0.35940
   8618.00       -0.35786
   8619.00       -0.35549
   8620.00       -0.35275
   8621.00       -0.34998
   8622.00       -0.34744
   8623.00       -0.34524
   8624.00       -0.34330
   8625.00       -0.34138
   8626.00       -0.33912
   8627.00       -0.33613
   8628.00       -0.33210
   8629.00       -0.32666
   8630.00       -0.31984
   8631.00       -0.31168
   8632.00       -0.30249
   8633.00       -0.29279
   8634.00       -0.28317
   8635.00       -0.27424
   8636.00       -0.26669
   8637.00       -0.26097
   8638.00       -0.25750
   8639.00       -0.25641
   8640.00       -0.25780
   8641.00       -0.26154
   8642.00       -0.26745
   8643.00       -0.27529
   8644.00       -0.28479
   8645.00       -0.29561
   8646.00       -0.30756
   8647.00       -0.32029
   8648.00       -0.33354
   8649.00       -0.34706
   8650.00       -0.36050
   8651.00       -0.37366
   8652.00       -0.38642
   8653.00       -0.39861
   8654.00       -0.41019
   8655.00       -0.42120
   8656.00       -0.43101
   8657.00       -0.43957
   8658.00       -0.44715
   8659.00       -0.45439
   8660.00       -0.46197
   8661.00       -0.47188
   8662.00       -0.49307
   8663.00       -0.51303
   8664.00       -0.53002
   8665.00       -0.54260
   8666.00       -0.55018
   8667.00       -0.55224
   8668.00       -0.54956
   8669.00       -0.54311
   8670.00       -0.53432
   8671.00       -0.52450
   8672.00       -0.51505
   8673.00       -0.50707
   8674.00       -0.50125
   8675.00       -0.49785
   8676.00       -0.49669
   8677.00       -0.49715
   8678.00       -0.49841
   8679.00       -0.49946
   8680.00       -0.49939
   8681.00       -0.49738
   8682.00       -0.49313
   8683.00       -0.48650
   8684.00       -0.47795
   8685.00       -0.46815
   8686.00       -0.45788
   8687.00       -0.44828
   8688.00       -0.44055
   8689.00       -0.43554
   8690.00       -0.43369
   8691.00       -0.43522
   8692.00       -0.43961
   8693.00       -0.44613
   8694.00       -0.45384
   8695.00       -0.46162
   8696.00       -0.46855
   8697.00       -0.47418
   8698.00       -0.47859
   8699.00       -0.48134
   8700.00       -0.48203
   8701.00       -0.48046
   8702.00       -0.47658
   8703.00       -0.47052
   8704.00       -0.46205
   8705.00       -0.45091
   8706.00       -0.43799
   8707.00       -0.42398
   8708.00       -0.40952
   8709.00       -0.39503
   8710.00       -0.38063
   8711.00       -0.36625
   8712.00       -0.35173
   8713.00       -0.33693
   8714.00       -0.32160
   8715.00       -0.30576
   8716.00       -0.28935
   8717.00       -0.27264
   8718.00       -0.25626
   8719.00       -0.24046
   8720.00       -0.22586
   8721.00       -0.21278
   8722.00       -0.20149
   8723.00       -0.19211
   8724.00       -0.18473
   8725.00       -0.17907
   8726.00       -0.17489
   8727.00       -0.17179
   8728.00       -0.16943
   8729.00       -0.16747
   8730.00       -0.16572
   8731.00       -0.16406
   8732.00       -0.16248
   8733.00       -0.16105
   8734.00       -0.15989
   8735.00       -0.15909
   8736.00       -0.15874
   8737.00       -0.15883
   8738.00       -0.15928
   8739.00       -0.15996
   8740.00       -0.16068
   8741.00       -0.16126
   8742.00       -0.16154
   8743.00       -0.16147
   8744.00       -0.16102
   8745.00       -0.16033
   8746.00       -0.15954
   8747.00       -0.15888
   8748.00       -0.15857
   8749.00       -0.15882
   8750.00       -0.15971
   8751.00       -0.16121
   8752.00       -0.16315
   8753.00       -0.16529
   8754.00       -0.16729
   8755.00       -0.16878
   8756.00       -0.16940
   8757.00       -0.16884
   8758.00       -0.16689
   8759.00       -0.16345
   8760.00       -0.15861
   8761.00       -0.15267
   8762.00       -0.14602
   8763.00       -0.13898
   8764.00       -0.13198
   8765.00       -0.12542
   8766.00       -0.11945
   8767.00       -0.11413
   8768.00       -0.10937
   8769.00       -0.10495
   8770.00       -0.10059
   8771.00       -0.09588
   8772.00       -0.09043
   8773.00       -0.08391
   8774.00       -0.07610
   8775.00       -0.06692
   8776.00       -0.05628
   8777.00       -0.04431
   8778.00       -0.03112
   8779.00       -0.01705
   8780.00       -0.00255
   8781.00        0.01216
   8782.00        0.02686
   8783.00        0.04120
   8784.00        0.05508
   8785.00        0.06854
   8786.00        0.08148
   8787.00        0.09403
   8788.00        0.10633
   8789.00        0.11838
   8790.00        0.13028
   8791.00        0.14197
   8792.00        0.15348
   8793.00        0.16460
   8794.00        0.17522
   8795.00        0.18525
   8796.00        0.19463
   8797.00        0.20335
   8798.00        0.21132
   8799.00        0.21869
   8800.00        0.22552
   8801.00        0.23181
   8802.00        0.23764
   8803.00        0.24304
   8804.00        0.24794
   8805.00        0.25243
   8806.00        0.25659
   8807.00        0.26050
   8808.00        0.26434
   8809.00        0.26817
   8810.00        0.27203
   8811.00        0.27592
   8812.00        0.27975
   8813.00        0.28341
   8814.00        0.28673
   8815.00        0.28965
   8816.00        0.29213
   8817.00        0.29423
   8818.00        0.29605
   8819.00        0.29768
   8820.00        0.29924
   8821.00        0.30076
   8822.00        0.30223
   8823.00        0.30360
   8824.00        0.30481
   8825.00        0.30581
   8826.00        0.30655
   8827.00        0.30703
   8828.00        0.30728
   8829.00        0.30735
   8830.00        0.30732
   8831.00        0.30729
   8832.00        0.30740
   8833.00        0.30776
   8834.00        0.30846
   8835.00        0.30955
   8836.00        0.31103
   8837.00        0.31279
   8838.00        0.31468
   8839.00        0.31646
   8840.00        0.31790
   8841.00        0.31876
   8842.00        0.31888
   8843.00        0.31818
   8844.00        0.31666
   8845.00        0.31442
   8846.00        0.31157
   8847.00        0.30832
   8848.00        0.30471
   8849.00        0.30089
   8850.00        0.29683
   8851.00        0.29250
   8852.00        0.28786
   8853.00        0.28286
   8854.00        0.27744
   8855.00        0.27170
   8856.00        0.26565
   8857.00        0.25950
   8858.00        0.25341
   8859.00        0.24759
   8860.00        0.24223
   8861.00        0.23751
   8862.00        0.23358
   8863.00        0.23051
   8864.00        0.22838
   8865.00        0.22715
   8866.00        0.22684
   8867.00        0.22737
   8868.00        0.22868
   8869.00        0.23068
   8870.00        0.23329
   8871.00        0.23638
   8872.00        0.23985
   8873.00        0.24349
   8874.00        0.24709
   8875.00        0.25037
   8876.00        0.25302
   8877.00        0.25478
   8878.00        0.25535
   8879.00        0.25455
   8880.00        0.25220
   8881.00        0.24831
   8882.00        0.24285
   8883.00        0.23607
   8884.00        0.22802
   8885.00        0.21905
   8886.00        0.20930
   8887.00        0.19909
   8888.00        0.18849
   8889.00        0.17764
   8890.00        0.16663
   8891.00        0.15561
   8892.00        0.14454
   8893.00        0.13361
   8894.00        0.12281
   8895.00        0.11238
   8896.00        0.10251
   8897.00        0.09333
   8898.00        0.08513
   8899.00        0.07810
   8900.00        0.07242
   8901.00        0.06812
   8902.00        0.06519
   8903.00        0.06346
   8904.00        0.06273
   8905.00        0.06267
   8906.00        0.06299
   8907.00        0.06337
   8908.00        0.06359
   8909.00        0.06350
   8910.00        0.06301
   8911.00        0.06215
   8912.00        0.06096
   8913.00        0.05955
   8914.00        0.05802
   8915.00        0.05648
   8916.00        0.05502
   8917.00        0.05373
   8918.00        0.05267
   8919.00        0.05188
   8920.00        0.05139
   8921.00        0.05120
   8922.00        0.05129
   8923.00        0.05166
   8924.00        0.05234
   8925.00        0.05338
   8926.00        0.05488
   8927.00        0.05698
   8928.00        0.05980
   8929.00        0.06345
   8930.00        0.06795
   8931.00        0.07323
   8932.00        0.07922
   8933.00        0.08566
   8934.00        0.09247
   8935.00        0.09946
   8936.00        0.10660
   8937.00        0.11393
   8938.00        0.12155
   8939.00        0.12959
   8940.00        0.13813
   8941.00        0.14719
   8942.00        0.15663
   8943.00        0.16605
   8944.00        0.17510
   8945.00        0.18328
   8946.00        0.19023
   8947.00        0.19552
   8948.00        0.19899
   8949.00        0.20050
   8950.00        0.20018
   8951.00        0.19824
   8952.00        0.19509
   8953.00        0.19117
   8954.00        0.18697
   8955.00        0.18301
   8956.00        0.17970
   8957.00        0.17736
   8958.00        0.17606
   8959.00        0.17580
   8960.00        0.17630
   8961.00        0.17717
   8962.00        0.17794
   8963.00        0.17814
   8964.00        0.17739
   8965.00        0.17549
   8966.00        0.17231
   8967.00        0.16804
   8968.00        0.16290
   8969.00        0.15729
   8970.00        0.15161
   8971.00        0.14618
   8972.00        0.14120
   8973.00        0.13685
   8974.00        0.13306
   8975.00        0.12973
   8976.00        0.12663
   8977.00        0.12359
   8978.00        0.12039
   8979.00        0.11696
   8980.00        0.11325
   8981.00        0.10932
   8982.00        0.10538
   8983.00        0.10161
   8984.00        0.09816
   8985.00        0.09523
   8986.00        0.09287
   8987.00        0.09110
   8988.00        0.08982
   8989.00        0.08890
   8990.00        0.08816
   8991.00        0.08745
   8992.00        0.08659
   8993.00        0.08548
   8994.00        0.08407
   8995.00        0.08232
   8996.00        0.08029
   8997.00        0.07804
   8998.00        0.07566
   8999.00        0.07327
   9000.00        0.07095
